# Supplementary material for: De novo sequencing and characterization of floral transcriptome in two species of buckwheat (Fagopyrum)
Source: BMC Genomics. 2011 Jan 13;12:30. doi: 10.1186/1471-2164-12-30 (PMC3027159; doi:10.1186/1471-2164-12-30)
Supplement: Additional file 1 — Fagopyrum esculentum transcriptome sequence data. The sequences of F. esculentum contigs and singletons and the summary of BLAST search and GO annotation of these sequences. [file 1471-2164-12-30-S1.ZIP]

Archive with 6 entries (6 files):
- Fagopyrum_esculentum_MIRA_contigs_ver3-N.fasta
- Fagopyrum_esculentum_MIRA_contigs_ver3_BLASTresults.txt
- Fagopyrum_esculentum_MIRA_contigs_ver3_GOannot.txt
- Fagopyrum_esculentum_MIRA_ver3_singlets.fasta
- Fagopyrum_esculentum_MIRA_ver3_singlets_BLASTresults.txt
- Fagopyrum_esculentum_MIRA_ver3_singlets_GOannot.txt
