# Supplementary material for: De novo sequencing and characterization of floral transcriptome in two species of buckwheat (Fagopyrum)
Source: BMC Genomics. 2011 Jan 13;12:30. doi: 10.1186/1471-2164-12-30 (PMC3027159; doi:10.1186/1471-2164-12-30)
Supplement: Additional file 1 — Fagopyrum esculentum transcriptome sequence data. The sequences of F. esculentum contigs and singletons and the summary of BLAST search and GO annotation of these sequences. [file 1471-2164-12-30-S1.ZIP › Fagopyrum_esculentum_MIRA_contigs_ver3-N.fasta]

>Fagopyrum_esculentum_MIRA_VER3_c1
CCCCAACCAAAATATGTTTATTACAACTAAAGAGCACTGATGGGTGCCGGAATTATTTTT
AGTGAAAATGATATTACCATATTTCAGCTTCTTGTAGCAAACTATGATAGACAAATAAAC
AAAACCTTACAGAATTTCTATATCCCTGGCTCGATTCCTCTTACTAATAGGATCATGGAA
AGCACCTCATTCTCCATTTCTCAATTTCACCAGCTGATGAAATGAGCTGCCTTTTCAAAG
CAGATTTTTCTCCTTCACATGATTCCAATTTTGTATCATAGTAGTATGATGACAATATTG
TGATGCGCTCTAGAGGCATTACAAACATTCCCTCGCGTCGAGTTGGAAGCTCCTCTAGCT
TTTTCAAAGTATCGTCACCCTTAGTGACCTTACCAAATACTGCATACTTCCCATCAAGAT
GTGGGGCATTTCCAAGAAGCATAGAAAATGAGGATGTTGCACTGTTTGGATCATCATATC
TTCCCATTGAGAGGATACCTCTGACATGCTTGACATCACTAAATTCACCAACAACAGACT
TTCCAGCTTCTTCTCTTTGCTCGGAATTCATAGGAGCTGTTCTACCACCAACAACATCAG
CAACCTGGGCAACAAACCCCTTGTCAACCCTGAAGAAATGGTTAGTGTTGTAACCTCCCA
AACGAACAAGTTTGAAAATATGATCAACTGTCTTGGGGGCAACTGTTGGGTAGAAACCAA
ACTCAATATCTCCATAATTAGTCTGAAAGACAACACGAGCAGATCCAAGATGTGGTTCAT
CCATTGAAACAGCAACGCCAAATGAGGAGCAAATGAGCAAGAGCACAGTTACCGCCCGCC
ATCCGTCGCTTTTTCTCGACGACATCCTCTCCTCTCCCTTGCTCGATAGAGCTGATAAGC
AAATCCTTCCCTGTTA
>Fagopyrum_esculentum_MIRA_VER3_c2
CATACATGGTGGCAGTCCAGAGCAATAATGTGGCTGCCGTCAATGAAGCTTTGAATGAAA
TTTATCTTGAAGAGGAGGATTATGATAGACTTCGTGAGTCTATTGATATGCATGATAACT
TTGATCAGATTGGCCTTGCACAGAAGGTTGAGAAACACGAACTGCTTGAAATGAGACGCA
TTGCTGCATATATCTACAAGAAGGCTGGCAGATGGAAGCAATCCATCGCCTTGTCAAAGA
AAGATAACATTTATAAGGATGCTATGGAGACAGCATCACAGTCTGGCGACCGTGAACTTG
CAGAGGAGTTGCTTGTGTACTTCATTGAGCAGGGCAAGAAAGAGTGCTTTGCTTCATGTT
TATTTGTTTGCTATGAACTAATCCGCGCTGATGTTGCTCTGGAACTCGCTTGGATGAACA
ATATGATAGATTTTGCCTTGCCATATCTGTTGCAGTTCATCCGAGAGTACACTGGCAAGG
TAGACGAGCTCATCAAAGACAAAATTGAAGCTCAGATTGAGTCCAAGTCAAAGGAGAACG
AGGAGAAGGATCTTGTTGCACAACAGAACATGTATGCTCAGCTGCTTCCTCTAGCATTAC
CAGCACCTCCAATGCCAGGCATGGGCGGCCCAATGGGAGGTGGTTATGGTGCTCCGCCGC
CACCACCACCAATGGGAGGAATGGGTATGCCCCCCATGCCCCCTTTCGGAATGCCACCCA
TGGGATCCTACTGAAACTCCCGACCAACATGACGAGATCACGTGAATGAGTATGGGTTAG
TCACTAATAACTCGGAAGCTAGGAAAGTTTTGTAGTCTTCGCGAGGAAAAAAATCAAATA
TTTCTAGCAAGATGAGCGGAGGATAAGAGCCTGTGGTTTTGGTGCAATCTGTAGCTCAAA
GTGTTGTGGATGTGTTTCTGACATTATTCTTTATCAGCTGTAAGGTTGGATTATTTTGTT
TACTCGTTGAGTAGCCTTGGGATGCACTTTCTTTTAGGACCCCCTGGTAATGTTTCATGT
CATTTGATGCCCTCTTAAGACTTTAATCTTAGTATTTCAATTATCACAGATTTTGTTGAA
TGTGGTGGATTTGCCACTTGTATAGGTAATAGGCGTTTGTTATTTGTGTATCGAATATTG
GTCTCTTTGCTTCTGCTTTTGTTGTCTTTTACAACATCGCTATTTTGTACCTCAACTCAA
TTCCGGTTTTGTGATTACATTTTTATTTCCATT
>Fagopyrum_esculentum_MIRA_VER3_c3
TTTGTACTGTTGAACATTCCTGAATCCGAATCCAAATCCAGCGTGTGTAAGAAAGAGAGA
AAATGGCAGCGTACCGGTGGAAGAGCTTCTTGGAGGAGGAAGATCGACCTGAAAAGCCTC
GAAGATACGGCGTCACCGAGATCAGAAGCCCTAACTATTCTCTCTTCTCTCGGAATGTCA
TCGAGGATATATTTGACACCATGGGGCAGTTTGTTGACGGGCTTAGGTTCTCTGGTGGAT
CTGGCAGTTTGATGCCAAAGGGATTCATCAAAGACGTCACGGAAATGGCCCACAGGCATA
ATGTGTACGTCAGTACGGGTGACTGGGCTGAACATTTACTTACCAGAGATCCATCTGGGT
TCAGAGAACACCTAGAGGAGTGTAAGCGCTTGGGTTTTGATACTGTTGAACTTAATGTGA
GGTCTCTTGAAATTCCTGAAGAGGCTCTTCTAAGGTTTGTGCGATTAAGTAAGGCCAGTG
GTTTGAAAGTTAGGCCTGTTTTTGCGATTAAGTTCAATAGATCTGATGTTCCTGACTCCA
GTAATCGAGCTTATGGGGCTTACATACTCCCTACACCTCGCTCCAATGAATTTGTGGAAG
ATGTCAATCTGCTAATAAGAAGGGCTGAGAGGTGCTTGGAAGCTGGAGCAGACATGATTA
TGGTAGATGCTGAGGATGTATGCCAGCAAGCTGATTCAGTACGGGCAGACATAGTTGCAA
AGGTGATAGGGCGTCTAGGAGTTGAGAAAACCATGTTTGAAACATCAAATGCAAAAACCT
CAGAATGGTTTATCAAACAATATGGCCCGAATGTGAACCTGTTTGTGGATCATTCCCAAG
TGGCAGATCTGGAATGCATCCGTGGACGCAACTTTGGTAAAAATTACAAGTCTGTGCTCA
GCTCGCCATATTTGTTATTCTAGACTATCACCCTATCAAACCGTGCCGAATAACTAATAT
GTTGTAATATAATGTACCTGCAATGTCTTCCTCTTTTGTTCGGCAATTTGCAGTCAACTT
CGTGTGTGCCTTTATACTCAAATGTGAGCTGTTTTCCCTTTCATACT
>Fagopyrum_esculentum_MIRA_VER3_c4
GGCTTACTTAGACAAAATGAGATCGCAAGCCGAGACACCGTACCCCCGACCCTCCCTAGA
TCAGCCCCTGGTCTAAACAATATGCAATGAACAAGAAAACTCCCAAACAATATGCAATGA
ACAAGAAAACTCCCACTTATAATGTATATAGGATATAGGATAGGATATAGGAAGGATATA
GATGCAACCGAATGACCCTATGTCTTGCAAATTCTATTCCATACAATGATTAATGACAGG
ATATTGTGAAATTATGTACTTGTACAAACCCTTTATACATTCAATCCCCTGTGTTCATGG
GGAAAAAGTTGGCACATTTTGTGTAGGAGCAGAAACTGCCCTATATATGGTCCTGTCTAT
GATACTCCTGTAGGGATCATCCTCCCTCTTCTTAAGCAGGTAAGCAATGCTCGACTCGAT
CTTCGATTTTACTTTCTCGTACAGCTCCTTGGCATTATCCTTGTCGTCAAGGAAGTCTTT
TCTCCCTCGAGTTTCAATGGGTTCACCAAAGAGATAGTAAAACCGACCAGGCAGCTTTGG
GGCGACTATTGGCAGGTAAAGATCTTCGTTCGCAACCTCCCCATCCTTGTCAGCCCTGAT
TCGAACCATCTGTTGTGTGGACTGTTTAATATAGTCATTCACCACGGGGATCCTCATCAG
GTCATCATAATCAAGAATCAATTCAGATATATCATCCTCTCCAACCACTCCGAATGGCAC
GATTGTGGCCCCAAATCGAGCTGCCATCCTCACAAATTCTGGCTCCTCGGGCCAAAATAG
TTTGTATGCTTCCCCCTTACGATGAAGTGCTTCACGGGCTCCACCAGGATAAAGAAGGAC
ATGAGATTTCTCGGCGAACAACTTGAAGAAATTGCGGGCTGTCACCGGTACTGCACCAAA
TGCTCTAGTGTAATCAAGGTATGAAAATTCACTTGATGAATCCCCAGAGGCTGTTAAGAA
CAACTGTGGATGTGCTAAT
>Fagopyrum_esculentum_MIRA_VER3_c5
TATTTTGGGTTTTTAGTGTAATCGTCGGCGCCTCTTTCCTCCAAACCCCTCGAAGCCTTT
CGGCGGTCGAAGAACACATCAGCAGTCATGGGTAAGACACGTGGTATGGGAGCTGGGCGC
AAGCTCAAGAAGCACCGTATCGTCCAAAGGTGGGCCGACAAGTCTTACAAGAAGTCTCAT
CTAGGAAACGAGTGGAAGAAGCCATTTTCAGGTTCTTCCCATGCTAAGGGCATTGTGCTT
GAGAAAATTGGTATTGAGGCTAAGCAGCCTAACTCTGCCATTAGAAAGTGTGCTAGAGTC
CAGCTTATCAAGAACGGAAAGAAGATTGCTGCTTTTGTTCCCAATGATGGTTGTTTGAAC
TACATTGAAGAAAACGACGAAGTGTTGATTGCTGGATTTGGACGTAAAGGGCACGCTGTG
GGAGATATTCCCGGAGTCAGGTTCAAGGTTGTGAAGGTGTCTGGTGTGTCTCTTCTTGCT
TTGTTCAAGGAGAAGAAGGAGAAGCCAAGATCCTAAGTATTCGGATGGCTCACTAGTAGC
TGAGAATATTTTGATATCGCTTTTATGGAAATTTTGCTGTGAAACTTTGTTTTCTGTTTG
TTTTGTGGCTACTTTGGCCTATCAGAAAATACTCAACTTGATTACATTTTTAGCTACATT
CGCTTACGATGATTCTATGGTTCACTTTCAAATACAAAAATAGCAAACAAACCATTCATT
C
>Fagopyrum_esculentum_MIRA_VER3_c6
AATTTCCCTTTTTCCTTATTTGTTCATTCTTTCTCGAATTATTGTATTGCTAACATCTCC
TCAACTAATCTATTTTTCGCCGAGTACCTTTGAGCTTGTACAATAAAATTAGTAAAATGC
CGAAAAAATGTATCCCTACACCTGGATTGAAATTAATTAAGGCCATGAAATTTGGAGCTA
ATTATCAGACGACAACAAAATATTTTGTCGATTATGCCGGTATAAGTACTCTTACAGCCA
TCCCATCTAATGTTAAATGACACTTAATCTCCTCGTCCAACATCAAGAATAGGAATGCAT
ACAAACAACATTTGACTCATGATGATTCTGACAACTTTAACACCGACCTCGTATAGGGGC
TAGTTTCCTGTAAAACACCTTTTTTCATCGTGGAGAACCCCTTTTTCTCAAAGTTTATGA
AGAAATATGCCGATAGAACTGTCCCTGGTAGAGGGACTCTACATTAATTTATGGAGGTTG
TCAGGAAGGATGTAATCTCCAAAATGAAAAGGAAAATTTGAGATATTTATAGCTGTTGAT
GGAACTAAAGACAACCGGGAACGATCAA
>Fagopyrum_esculentum_MIRA_VER3_c7
ACAAAAACTACATCCATTCTCCAATTCGCNAACAGGCAACAACCTAATACAGTTTGACAA
TTTCCAAATCAATCCTCTTTCAAAATGGCTTCAATTTCATCTTCTTTTCACTGCATCTCT
TCATCCCGCTCTGTATCTTCAAATCCCACGTCGTCTCCCTCCTCTTTCGCGCCAGTAACT
AGTGTCAGATTCCAGAAGCTTCGTCCGATCTCCGCCGTATGCGCCACCGCAGCTCCTGTA
TCAGTAAGATCGTCTACTGCGTCCTTTTACGAGCTGCTGGGCGTACAGAGTGAGGCGAGT
TGCAAGGAGATCAAAGCAGCCTACAGAAAGCTAGCAAGGGTTTTACATCCAGACGTTGTT
CCATCCAACGGTCAAAACGACCTCGCTTCAACCAGTGACTTCATCAGGGTCCACGAGGCT
TACGCTACACTGTCGGATCCGGGTAAACGGGCCGACTACGACCGGGCCTTGTTCATACGG
TCTCGTTTAAGCGATGCTTCCAATTCTTCGTTTTTCAGTGGCGCTGTGTCCACTGGCAGA
ACCCGAGCTCCATCGGTTTCCCGGTTTGCTCGCCGCTCTTGGGAGACTGACCAGTGCTGG
TAAAAAAACAAAACGACGCGTTTCGAGTTTTGGATTTTATTGAGTGTGTAAATCAATAGT
CGATGTCCGAGGATCGGAACTTAAGTACAACTAAATGATTCACAGCCAGCTTTAGAATTT
TAAGCAGTCTGATGTGATGAATGTTGCCGCTTGTTATACATCTATGATGATATTCGACCT
TCTTGGTTCAATATTATATTTTGAGTTTCGTGTTTCAGTGTTATACATCTATAATGCAAT
TGCATGATTTCAAATTAAGAACTCATTGGTACGTTCTAGAAACTGGATAGGGCCTTCATC
TTCAAGAGAGTGGGAAGAGGCAGAAGTCCCGTCGGTGAATGAGATGCGGCCACCAGATCC
GCCGATTTAGGGTTTTATTATTACTCTTACAACCCTAATTCTTTAATATTTGTATTAGTC
ATTCCCATGTGAGGGGGACCAAGTATATACGTGTCATAGTGTGTGCGTGTGTACTCAACA
ATTGGATAGGAACATTAGAATAATAACTTGTTGTAACCANCGTTAACTTCGGTTGACAGT
TCATGCACCTAATACAAAAAAAAA
>Fagopyrum_esculentum_MIRA_VER3_c8
CATTCAACCACATTTCCTTCGCGAGTCCAACCTTCCATTGTCGGTAAACTCGCTTCCCCA
ATCCCCCTCCGCCATTGCTGGAACCTCAATCCTCTTCCTCAGATCTCGACATCGGTGCTA
AGTTAGCCTAATCATGGACGGGGTGGATGGCGGCGGAGGTCCTTCGGCTGATTCGCCGGT
GGTCAAGAAGCTTCAAGATTTTTCCAGAATCTATCAGTTCTATCTCGATAAGTCCACCCC
CCATTCGGTTCCCAGGTGGATTGGAACCCTACTTCTTGCCCTTGTTTTCGCTCTTAGGAT
TTTCTATGTTCAAGGGTTTTACATCATCGTCTATGCGCTCGGGATCTACATCTTGAATCT
CCTGATCGGTTTCCTATCGCCACTAGTTGATCCGGAGCAAGACGCCTCCGGTGGTCCTTT
GTTGCCGACTAAGGGCTCTGATGAGTTCAAACCATTTATTCGTCGTCTCCCTGAGTTCAA
ATTCTGGTACACTGTGACAAAGGCAGTTGCTATAGCGTTTGTGACAACCTTCTTTTCTGC
ATTTGATGTTCCTGTCTTCTGGCCTATATTGCTGTGTTACTGGATTGTTCTATTTGTTCT
TACAATGAAGCGCCAGATTGGACATATGATCAAGTACAAATATATCCCTTTTAACATCGG
AAAGCAGAAATATGGAGGAAAGAAACCTTCTGGACCTAGCACCGGGTCACGCGCCGACTG
AAGGATTTAGTAGCAGTTGAAGCAGTTTAAGGTTGTTCCTCTTCCACATAGAAGAGTAAG
AAGTTGGATTTGTGACGGTACCACATTCGTTTTAGTTGCAATTTTTTTTGAAGTATCAGT
ATTGTGGATCAATATGGCCTGCCTCTGAAAGGGACACCAAGGATGTTGTTGATGTTGCTG
TCTGGCCTTTTGCCATTGCTCTAATTACACTATATTCTGGCTGGAAATAGAGCATGTTTT
TCAACTATGTCCTGCCTTGAAAGGCACCGGGTAGGCATCTTAACAGTTTTATTGCAAGTT
TTAGGTCACTGTTGATGTATAACGATATTTTCCCAGCTTACTAAGATGACCGTTGGATGC
TCATCAAAGATAAAAAGAATAGCAGCGTTGATACATTTTGTTTGATTGAGATTGTAAAAA
TATCATTCATGAGATTGTTGTGAAAAAATAATTAGTCAAGTGT
>Fagopyrum_esculentum_MIRA_VER3_c9
NAGTTTCAAACCAACGAAAATTAACCAGAAATGTAGCAAACACTAAAAAACACAACATAG
CAAATCAAGTTCAATTGAAAACTAGAAACAATAAGGGTCATTTCCGGTCTTTCAAAGATA
TAATTCTCAGAGGACTAGATGCAAAAGATAAATCTCTTGCATGATAAACTATCAAAAACG
GTAGAGGGATGGAATAAAAGCTTAAGCAGCCACAGATGGCTTAGAGGCAACAGAAAGCTT
AGACCTCTTCTTAGCCAAGCTCTCACTGCGACGATCACGTTGTTCCTTCAATCTTGAGGC
GAGAAGCTTCTGGTACTCGGCTGCCTCCTCCTTTGCCTTGGCGATTCTCTTCTTCTTATC
AGCAATTCTTGCTCTCTTCCTTTGCAAAGTAAGTGGTGTCACCAACCTCTGGATCTTTGG
TGCCTTGCTAACGTTCTTGCCAGTTTTGGTAGTGAAGTTGCGACGGTATGTGTTGACGTA
CTTGCGGACATCATCCTCCTTGGAAAGGTTGAAAAGCTTTCGGATCTTTGATGCTCTCTT
GGGTCCCCTCATTCTGGGTTTCTCGATGTCGGTAAGTCCTGGAAGATCATTCTCACCCTT
CTTCACGATGACCAAGTTCAAAACTGAAAGGTCATGGCTAACAATACATCCACGAACAGC
CTTTCTTCTCCTTTCTCCATTTCTCCTTCCATATCCACGGAAGCATGGAGTGCCTCTGTG
GAGCAAGAGGCTAACACGGCCTGGGGTCAAAACTCCCTGTTTCATTGGGAAACCTTGCTT
GTCACAGCCTCCCATGATCTTGAATACATAACCCTTAAACTCCTCTCCTAGTGCATCACC
GCTGACTTCCTGGGAGATCCTTTTGTCAAAAAATGCACGGAGTTTCTGGTCATCGTCGAT
TTCGAGCTTCTTCTGGCAACCAGTTGTAGGGTTGGCGATATTGAACTTCATATTCGTTTT
CGAAAGCGATAACTCGTAAGCTCGCTGGGATGGAAGCGAAGAGAGGAAGAAAGACGAAGA
GAGGCAGCCGTGCTTTAGCTGATCTG
>Fagopyrum_esculentum_MIRA_VER3_c10
AAAACATTGTTTACATGTGGCTTGATACACCCGCTTGATCTCCGGTCTTCTTAACTCTAC
TCGACGGCAATCTGCACAGAGTTCTACTGCATCTCCTAGGGTAGAAAGAAATCCAATTTC
CTCTCTTTCACTATGGCTCATGAATCAAATGAGTCCCGAGCCAAATATGACGAGCTTACA
GGCAAGCTTGGCGAGGAGTTCAAGCTTCCTAATATCTCTAGCCCTTGGCTAACACAGGTC
TTTGAGTTACGGAACGACGTCTTGGATTGGTCTGAAGTTCCTATGGCTGATTTTGACATG
ATACAAGCTTTAGATTTTCCTCCTCTGAAGGCGGTCAATTTTGATTTAGGAGTTGAAAAA
GAAGTTCCCGTAACTTATGCTCCTGATATCTGTTATGTGCGGCCTCACTTAGACAACACG
GTGGAGAGGCTCAACTATCTGGAGAATAGAAGAAGGACAGTTGCAGGTGGATCTCCAATT
CCGGCGGATCAACCTCGCGCTGAACCTGATGAAGAAATTTGGTGTGATGTACCTATAACG
TATCCAAGTCATTTATTAGAAGGTGTCAATGGTGAAGGCTTTGGTGAGAATGAAATTGAG
GAGTGAACTACATTGGTGAATGAGTTGAGGAATGCATCGTCCTCAACCCCTTGCTTGCTT
AGCCTTTTTTATATTTTCATATTTAAGGTGAAACCTTAATTGGCAACTCTGTTTATGAGT
TATGCTTGTCTCTGGTTGACTGTCCAATAAGTTGTCTCATAAGGAGAAATTTCTGTTTCA
TTTTTGGAAACCAATCAAATATGGAGATTGGCTTGTTTAGTAATTTGTTCATGCTGTGTT
CAATTTCT
>Fagopyrum_esculentum_MIRA_VER3_c11
AACTGAATCTTCTCCAGGAAACTGCATCACGACAACCATGGAGGTTCTACCATAACTTCA
CTGCTAATTGGGCAAAATAATCTACCTCTATGCTATGGATTCTGAAGAGGACTGGGAGTA
TCTATCTGATGAAGGGTTCACAAATCAGCAGCAAGGCGGGAATGAAAAAGGATTGATCTC
AAGAGATCCTAACGCTATCATCGATATGAATTACTTCGTCGATCCTTTGAAAAAGGTGAA
TATGGATCCAGTTAGGGTTTCAATTTCACCAAATCCTGTTGAGTTTGATTGTCCACTTCC
TGAATCACCCGAACCTTCTCCGCCAAATGATTGGATCGAGAAGGAGGTGGTTTCCGTTGA
AAACCCTAGCGTTCCCTTGAAATCAAGGGACAATCAATTTGCCGACATGAAATTGGACTC
GCCCAAAGTTGAATTGGGCGTGCCTCAAGTAGAGGAGAAAGAGGTTAAGTTTGATGGTTG
TAATGAGAAATTGGAAGACGCGGATGAGAAAGAGGGTGGATTAAACTTATGGAAGAAGGG
AATGACTGGAATCGGAGCTCTTTGCACTTTTGGGTTTGCTATTGCCACAATTTGTATAAT
CGCTCTTGGTAGCCGCCATGGCAGGGAGAAACAGCAGGATCAGGAGCTTCATTTCCAAAT
CTATACTCGTGACAAGAGGATCAAGCGGGTTGTGCATCGTGCTGCCAAATTGAATGAAGC
AATCCAAGCAATGAGAGGAGCTCCAGTGAGCAGGGCTCACATATCGATTGGTGGGTATTA
TGAAAGTCTTTGAAGTAATGTACTGTTTGGAATATGTTTGATGTGAAATCAAATGAATCT
ACTAGATCTATGTATATATGTATATAGAATGATGGTAACGTGGTTTAGGGTTTGTAATTA
TGGATGTTCAGATCCGGTAATGTTTTAGAATATGTCTACTTTGTACTTGAACAGAGATCT
TGCACAAATAAAGCTTGTTCGTATTCTTNGACTGCGGTC
>Fagopyrum_esculentum_MIRA_VER3_c12
ATTCTATCACTGTACAGCTTAATTATTCATTTGGAAGCAAGAGAGAAAGAGTCAGCGTTG
GGATTCACATTTGCTCGTGACGCGTTTGCATATAAAATAAGCTTCGTCCTCATCCGGTAA
ACAGAAAATCTCTCTGCAAGTTGAAGTCGTGTTCAGTTTCTATATCTGAGCTTTTTTGGA
TCTGCTTGAGCCTTTACCATGGCTTCCGCTCTGGTTCTCATCATCGTCTTCGTTCTCGAT
GTCATTGCCTTCATCCTTGCTGTAGTTGCAGAGAAACACAGGAGCAAGGGCACTGAACAA
AAAGATACAGCGGGGAATACATTTTGTAAATACACTTCCGATGGTGCAACTGGCATGGCA
GTGGCCTCAATGCTTCTGCTTCTTGCTGCTCAGATTCTGATCATGGTAGCAAGTAGGTGT
TTATGTTGTGGTAGAGGTTTACGACCTGGTGGCTCTCGAGTGCCTCCCGCCGCGCCGCCT
GAGATCTCTCCCCATCACCAATCTAGGGCTTTCCCGAATTCATTCGCTTTTTCGAGTTCC
ATTCCAGTTACAGAGCAGAAGGCTTTATAGTACCTCAAATGAGGCCGATTTTGATGAAAG
GCCATGAAAGGCCTCTAACATTTTGAAGTATAACAGAGAGGGCGATCTTCTCTTCTCATG
TGCCAAGGACCACAATCCCACCGTCTGGTTCGGCGACAATGGAGAACGTCTTGGAACCTA
TCGTGGTCACAACGGTGCCGTTTGGACTTGCGACGTTTCCCGGGATTCTACGCGTCTTAT
CACCGGAAGTGCTGACCAGACGGTAAAGCTTTGGAATGTTAAGACGGGGTCTCAACTATT
CACCTTTAATTTTGATTCTCCGGCCAGGTCTGTGGAGTTTTCTGTCGGAGAAAAGCTTGC
ATTGATAACCAGTGATCCATTCATGGGCCACACTTCCGCCATCCATGTTAAACCTATTGC
TAGAGATCCCACTGAACAAACTGGTGACTCTGTTCTTGTAATCAAAGGCCCAGAAGGGCG
AATAAACAGAGCTGTTTGGGGACCTTTAAACAGGACTATTGTTAGTGCTGGTGAGGATGC
AGTTGTTCGTATTTGGGATACTGAGACTGGGAAATTGATAAAAGAGTCGGACAAAGAAAA
TGGACACAAGAAGACGGTTACTTCACTTGCTAAATCTGCAGATGGGTCACATTTTCTGAC
CGGGTCTCTGGATAAGTCAGCCAAGCTTTGGGATATCAGAACTTTGGAACTGATCAAAAC
CTATGGGACTGAGCGACCCGTGAATGCAGTTGCAATGTCTCCACTTCTTAATCATGTGGT
ACTTGGAGGTGGTCAAGATGCATCAGCTGTGACAACAACTGACCATCGTGCTGGGAAGTT
TGAGGCAAAATTCTATGACAAAATTCTCACTGAAGAAATTGGAGGTGTTAAAGGGCATTT
TGGACCAATTAATGCTTTGGCTTTTAACCCTGATGGCAAAAGCTTTGCGAGTGGGGGAGA
GGATGGTTATGTGAGGTTGCATCACTTTGATCAAGATTACTTCCACATCAAGATCTAAAT
CTGGAGGTGTGAAGGTTTTTCACATAGCGCAAAGCCTTTGTAGGCCAAGTTTTTGGGATA
TCTTTCTGTGCTCGTGATTTGTGTGACCCGGCCTTGGGTTAAGACTATGCTATTTTTCTT
GAGTTGTGTGAAGGAATTTGTATCCCTTATCTAAACACGGTTCTTAGTGCATCAAGATAC
TGGATTCTGATATATTTGCTTATTTGTATACTAATTTTAAGGCAATAGACTGTTGTTAAA
ACCTGATCGAATTCGAGGGTTTAGTGTTCTCCCTCCAAGGAATATCCACAACGTGGAATG
GGATTGTCAATTTGTGAAGTG
>Fagopyrum_esculentum_MIRA_VER3_c13
GGAGAAATCAAACATGTTTTATTGGCTTAATTGATTGTTATCTTATACAACTTAAACCTA
AATGTGCACTTCATTATAACAATACAATATCAAACTATACTCTATACTAAATTTGCATTG
ACAAATCAAAACAATGTATATAGTACTATAACAAACACAAAGAACGTACATTTCCCAACC
CTAAAACCCTAATTCACACGAACAAACCTATTGAATCTCATGATCTCAAGCCATCCAAAT
GAAACTTAACTTCATCCGAAGAGAGCAGCGTAAAGAAGGTCATTCCAAGTGTCCGGGAGG
CCGGGGAGACACCAATGGCTACAATCATTGGCTTGGTGAATGCCGCTATAAGACGCAGGG
TGAGCGTCCTTGCGCATTTGTGAGAGCATTGTGATGTCGAGCCACGTGACGGGCTTTTTG
ATCCGACCTAGCACCTTTTGAACCACCACGGATGCCTCGGGCACCCCGGCTGGGTACGTT
GTCCCGGAAAAGGGTTGTGTTTCCCCGGAGCATGATCTTGTTGGTTGGTTCCAATCGCTT
CCCATGTAGTGGGTTGGTGAAATGCCAAGGAAAAAGACTTTAGTCTTGGAAGGATCAACA
TTGGCATTGACCCAATTAGCCCAAGTGGTGAGCCCTTTATAAAATGCAACCATCCTATTC
ATATCCTTGTATGTTTTGTTTCCATCTTGGACATAATTCCATGGCTGAGCTCGGCCGGTA
TGAGTCCACCAATGCCAAGTGTTGAAGATGAGCATATCCATACCCTTCCATGCCATACCA
TTACGTATTGATTCGAGTTGCAGAACTGTACCTAATCCTTTCACGTTCACTAAGTCTACC
AAGTATGTTGTACGATACAATAGTAACGTCACTCCATAATCCTCAAATGTAATAGAAGAA
AGAACATCAGTTCTTCTAACAGAAGTCTTTGTATTAGGAACTGAAGAATGCAACAAACAT
GCTAAAGATTGCCATTGATTCAAGCTAAGTGAATCTCCCACAAACATAATCTTCTTCCCA
CTCCATTTCTTGAGAAAATTAAGCCCATTAAACCCTGGTAAATCACAATCAAAGGGCTGC
CATCTGTACTTCTGGTAGAGTTTATCAGGTCTGCCATACTTTTGACAGTTGAATTCAGGA
TCAATGAAAGGGCAATTTGAAGCTTGATAGAGAGGGTAAGAAGTGTCAACTACCCATTTG
CCTTGGAATATGTTACAGTTTTACTGCCACCATTGTTACTGATGTTGGCTTTGTTGGAAA
GTAAGTTTTCATAGAAGACATGAAAGGCTTTTGTTTGTGTTTGGTGTGAAAAGAGAAAGA
GAGATGAAAGAAAGAATGCTTTGAAGAGGAAAATCATTTTGGAGAATGAAGCTATGGTGG
GTGGGGTAGATGATTGTGTGGGAAGGATGCTTTGTAT
>Fagopyrum_esculentum_MIRA_VER3_c14
TTTTTTTTTAGNTCACACAAGTTTTCATCATGTTATAAATGTGAAGGGTTTATTTCAAAA
CAGTATACCTCTCAAATCAAACAAGCATTATATGTTTTGGTATTGAAAAGCGGAATTTAT
ATGATCAGGAAGAGTATATACACATACTGTATATATGATGACAATGTTTTCAGGATCCGC
TAGCTTGCAGAGGCCGAATCTTGGGGGTCTAAGATGTCTTTGGCTTCTCAGATGTTTTGC
CAGTCAATCCAAACAGAGCTTTTATAATAGCCCAAATGCTGCCGCTGACTAGAGCTTTCA
AAAATGCGGTCTTCCCTGGTGTGTATGGCGGGTACCTTGCTGTTGCATCACCCGTGAATA
CTTTATAGAGAACAGCCTTCTTGTGACTGAAAGCGTCAAATGAGAACTTCCCATGGTATG
CATCAATTCCACTCTCACCAACTCCACCAAATGGCAAGTCAGGAACCACAAGATGAGCCC
CGATGTCATTGATGCAGATACCCCCTGCAGATATCTTGCTGACAAATTCATCCTTGAGCT
TTTTGTTGTTTGAAAATAGATATGCAGCAAGCGGCTTGGATTTCGAATTTATCAATTCAA
ACCCTTCTTCTATTTTGTCAACCGTGATAATTGGGAGCAATGGCCCGAATATCTCCTCAT
TCATAATGAGAGCATCGTCAGGGACATCCAACAAAATAGTTGGAGCAATTTTCAGATTAG
CTTTGTCCCGTTGACCTCCCAGGGCAATTTTTCCAGAAACTTTGTCATCATCCAAGAGCT
TTGACAGACGTTCAAAGTGGCTCAAACTTACAATGCGAGACATGTCATTTGATAACAACG
GATCTGTCCCAAAAAAATTCTCTAGGCATTGTTTGAAAGCACCCACCAGCTTTGGAGCAA
AGTCCTTGGTAGTGATAATGTAATCAACGGCAATACAGGCTTGTCCGTTGTTATATCCCC
ACTTTCCCACACTAATTCTTTTAATGGCAACTTTCAGATCAACATCAGAATCAACTACAA
CCGGACATTTGCCTCCAAGCTCCAAAGCAACAGGTGTAAGGTGTTTGGAAGCTGCAGCCA
TCACGATCCGTCCAACTCGTCCGTTACCAGTGTAAAATATTTTATCCCAGCGTTGCTCGA
GTAGTGCAGTGGTTTCAGGAACAGCCCCTTCTACAACTCTAACTGCAGAAGTATCCATAT
ATTCTTGTACAACTTTGCAAGCAATGATGATGTAGCAGGAGCTACCTCAGATGGCTTATC
ACACAGCATTACCAGCGG
>Fagopyrum_esculentum_MIRA_VER3_c15
ATACAGCTGCTGTAGCTTGCTTCCCTAATCAGGAAGAAAGTGTGACCTTTATATATGCAA
CTCAACAAGTATAACTTTGTTTTCATCCAATTCAATTTCGGATCCGCTTAATTCTCCCAC
AAGCCGCCAGAGCAGCACCAAGCAAACGAATTATAAAGCTATTATGGGTGCGAGGAAACC
CGGTTTGATCGCTTTGTTTGATGTAGATGGAACTCTTACCAAACCAAGAAATGATGTTAC
TCCTGATATGTTATCCTTCATGAAAGAACTGCGAAAGGTTGTTACAGTTGGCATTGTTGG
AGGATCTGATCTTGTGAAGATATCTGAACAACTTGGAAGGACCGTTATTGATGACTATGA
TTTTGTGTTTTCCGAGAATGGTCTGATGGCTCACAAAGATGGGAAGTTGATCGGTACACA
GAGCTTCAAGGCATTCCTAGGAGAGGAAAAGCTCAAGGAGTTTATCAATTTCACTTTACA
TTATATTGCTGACTTGGATATTCCTATCAAGAGAGGAACGTTCATAGAATTCAGAAGTGG
GATGCTGAATGTTTCTCCTATCGGGAGAAACTGTAGCCAGGCAGAAAGGGAAGAATTTGA
AAACTATGACAAGGTTCACAATGTAAGACCCAAGATGGTGTCGGTACTGCGTGAGAAGTT
TGCTCACCTTAATTTGACATTTTCAATAGGAGGGCAGATAAGTTTCGATGTTTTCCCTCA
AGGTTGGGACAAGACATATTGTTTGAGGTATCTCGAGGAATTTGATGAGATCCACTTCTT
TGGAGACAAAACATACAAGGGAGGAAATGATCACGAGATATTTGAATCAGAGAGGACAAT
AGGCCACACAGTTACCAGCCCTGAGGATACAAAGAAGCAGTGCACAGAGCTTTTCCTAGC
CAAGAAAGATTAGAGGATCAAATTGGTTATTCTTTATTAGAGATATGACTTGAAGATGCT
CCTCCATGTACTTCTATGTTGTGTCATTATTTTCATATCAGCAAGAAACAAGTTTACCAG
AAGACTCATTTGGTTTACTGTAACATGGCCTGTATAAAGACTGGTGACAAGCGATTGTTG
TAATTTACCAAATTATATTATTTGAAATATAAGCATTTTCTTCTG
>Fagopyrum_esculentum_MIRA_VER3_c16
CCCGGATTAGGNCTACACTAAAACATACCATTTAATCCACCATCTTTGTTCATAAACAAG
CATCCAACAAGTAGTAACAAAAAAAAACATGAATAAATTAAGACAATTTCTTCAACTTTG
CTCCTCTCCGGCTTCAGCATCTGCTGCCGCGGACGCAGCTGCAGCTGCCGCCATTAAATC
GTCAAACTTCTCCGACTTCCCCAGAACAATCTCAATCTTTGCTTTTTGAACCGGACGACC
ACCTGATTCATTGATGTCAACGGTTGACGTTGTGATTTTCTTCTCAACCACAAGTCCGTT
GTTTTTCAGGATCTCTGTAATTGTCACAACAGTAGCAATAGCCATCCCAAGGGCAGAGAG
CTCCACCTCACAGTATTGTTGCATGTATCTCTTGGCGAGATTGACATAGAAGAAGAGGGG
TTTCTTAGTGTTGGAAACCTGGATACGGTTCTTCTTGATGGTCGAAGAATCGACGATGCT
AATGTTGTTGACTCCTTCTGTTAATTGATCCATTCCTTATCGCTTTCTACTTCCTTTGGT
GGGAATTAGGGTTTATGCTCAGTCACCTTGCACAGTCCACTAGCAGAGAGAGGTTGCAGT
TCCAAGCGGA
>Fagopyrum_esculentum_MIRA_VER3_c17
GTCATTATTTGATCAATACCTCAAAGAAAACCTTGAATGATGAAGTTTGATGAGTATAAT
ATTCAACACTCAGCAACATAATTTAACAAAACATAGTATATATGTTATAATCCGACACGG
TGCATCGGAAAAGCAAAGGTTAACTTAACTTCTCTTTGAACAAACTCTAAGCCATCAGTA
AGCATTCAACTCAAAAGGAGAAGGGTGACAAGCAGCAAAAGAAAATGTTGAAGAGACAAA
AATAGATTTCTTTGTGCATTCTTATTTGCCCCCCTGAATAAGCTTGAAGAATCATCACCA
TGAGAGATCAAGTGAAATACCTCCAAGCAGTTTCATGCGCTAATCCGGTCTTAAGCTGCA
GGGACTTTCTTCCCGTCCTCGATGAAAAAGATTGCAGATTCGGGTACATCGGGCCATGTG
TCTGTGATGAACTCTACGACGTCAAAGGATATGTCTCCTTGAACATCGACCTGCTCTTTT
TCCGTGGGTCCCTTGACAACAGAAGCGCCAGTAGCAAACTTCTTCCCAAGCTTTTTTGAA
GCATCAGTAAGTTTCACACCAAACAGCTCTAACCCTTTCACAGTAGTAATCGATTTGCGT
TTGTTTCGTACTACTTTCTCAATAATGACTTCTTTCTTATCCTTCTTCTTGACCTTGCCA
CCAGGAAGGCGCTTCACTTCTTCTGGTTTAGCTGTGGTAGAAGCTCCCGATGATGACGAT
ATTGAAGTCGATTGGAGTTGGTCGGAAACTTCATCAGCACCATCTTTGATTAGGTCAGGA
TAAACCTCGGGAGCATTTTGGATGAGCCATGGCTTGCACTTCTCGAAATCGGGACCAAAT
TCGCAGTATTCGGCGGGTAATCCACAAACACCACAGTACAGAACCTTTACTGGTTCTGGT
TTCTCCGCCATCGAATGAGTTTCTCTTCTCTCTCTATGACACCGCCCGCAGACTTAAAA
>Fagopyrum_esculentum_MIRA_VER3_c18
GAAAATACCCTCACCAACAATTCCCTTCCCCTCTTCGGTACCAATATCGCGGTTTTGTGA
GGATGGATTGTTGGGTCTTCTAGTGCTACATTCGAAAAGCCACAGTACTCCCTTGACGAG
AGCTTCAGTGTTTTCGGAGAGAGACGTTCTAGTGAACAAATACACCATACTCAACCATTT
TCCCAAAGGACTCAATGTTCAAAAGAATTGTATCACCCAAACGGTTTCAGCCTTGTTTTG
GCTATGAGTGCCTTGTCATCCGATGATTTACTCGCTACTGATTTGCCGATGAAGGAAACA
GCTGCAGTGTTGGAAGAAAGGATAGCAGATCCAAGAAAGTAGTCTCAGTTGTACTGGGAG
GAGGTGCTGGAGCTGAGCTATTCCCTCTCACTACTCGAACTGCAACTCCTGCTGTAGCTA
TCGGAGGATGCTACAAGTTAATTGATATTCCAATGAGCAACTCGATCAACAGTGGCATCA
AAAAGATATACATCTTGACCCAATTCAACTCTGCTTCTCTCAATCGTCACATCCATCGCA
CATACTCTTCTTGCGCTCTTAACTTCGCAGATGGCTTCGTTGAGGTGTTAGCAGCTACTC
AGACTCCGGGAGAATCAGGAATGGAGTGGTTCCAAGGAACCGCAGACGCCATTCGACAAT
TCGTTTGGTTACTCGAGGATGTTAGGAACAAAGATGTTGAGAATGTCGTTGTATTGTCGG
GTGATCAGCTGTACCGAATGGATTACATGAATTTTGTACAACATCACATTGATACAAAGG
CTGATATAACCATTTCTTGTGTACCTGTGGACGAGAGCCACGCGTCGCAATGTGGATTGT
TGAAGATTGACGAAATGGGTAGGGTTATTGAGTTCAATGAAAAGCCAAAGGGATGTGAAT
TGAAATCCATGTGTGTTAACAAAATGACATCACTTCAAAGTGTGTTCAAATCCATATTGA
GTCATCCATGGTTAGGATCACTTGGGGAGAAACCATACATTGCATCAATGGGAGTTTATG
TCTTTAAAAAGGAGACTTTGCTTGACCTTCTCAAGCTTCGTTTCCCTTCAGCTAATGACT
TTGGGTCCGAGATCATCCCCGCCGCGGTCAAGGAGCTTAATGTTCAGGCATTTTTCTTCA
ATGACTATTGGGAAGACATTGGAACCCTAAAAGCTTTCTATGAGGCAAATTTGGCCCTTA
CTAAAGAGAAACCAAACTTTGAGTTCTATGACCCCAAAACACCATTCTACACATCACCTC
GGTTCTTGCCACCAACAAAGATGGACAAATGCAAGATTAAGGATGCAATAATCTCCCATG
GATGTTTTCTTAGAGAGTGTGTCATTAAACACTCTATTGTCGGAGAAAGATCCCGATTAG
ACTTTGGTGTTGAGCTTCAGGATACAGTAATGATGGGGGCAGATGACTACCAAACTGAAT
CCGAGATAGCAAATCTCTTGGCGACTGAAAAGGTGCCGATAGGCATTGGACGGAATACAA
AAATCAGGAAATGCATAATTGACAAGAATGCAAGGATCGGAAGAGATGTTATCATAATGA
ACAAGGATGGAGTGCAAGAGGCTGATAGGCCGAATGAAGGGTTCTACATAAGGTCAGGCA
TCGTGATCATCATGGAGAAGGCGACGATCCCAGATGGCACGATCATTTGAATTCGAAGAA
GAAAGGCGATTGTGTTTGAGATTGGAAGTATGTATGTAAGTAGTGAATAAAAAGAGTTTG
AGGGGATGAGAGTACGTGTATTGGAACTCATTGTGATTGTTAGTACTTATAGTTGCTTCG
TAATAGGAATAAAGCCATGCAATGTGTTCACACAAAATATGAATAAAACCCACTCCTTCT
ACTAC
>Fagopyrum_esculentum_MIRA_VER3_c19
GTAATTGTGATCCATACTTTTATGTGCTTGAATGAAAAGAAACAAATCATACAAGTATTA
TATCTGTATTAGAACTTCTTTGATAGTAATCAAGAACTGATCAACAAAGATAAATTACTG
AAATGAAAATAAAACCCAACTGAAACTTAATGACTGATCATCATATGCTTAAATGCTTCA
AGAACTGAAATGAATCAATAGAAGACACCAAGCTCCTTGAGGACATCAGGGCATTCGGGG
AGAGGCACCTTCTTCATGAACCCTAGAGGGTTTGCATGACGAATCGGCGTCACCACTCCA
TTGTTCGACGTCAGGCTAACCTTAGCCGCCTGTCGTGTGTATGTATCCTTAGGGATCTCT
GAGCATTCTGGGTCCGGGCTCTTCACCAAAACCACCTCACAGTCGTCGTCCTCAAAGTCC
CCATCAGCCGGGAGGCTGTACCTTCCGTTCTTATCCGTCACTGCATCAGCACTGTAGCTC
AATTTATCAGATCCTGTCAAGTTCCTGCACTCCAAACGTACGCCGGCACCCTCAAGAAAT
ACGCTGACTTTGGTGATGAACTGGGCACGGCAAGTGTCACAATACACCTGTCCTTCGACA
TGGAATTTATTTGGTTTGTTTGCCGGGTGTCCGCCTTTTCCTGTGTCAGCGCCCGCATCT
GTGTCTCCGCCTGCTTCTGCTGCCTCTTTGCCCGCTGCACTCACAAGGATAACAAGCCAG
AAGGCGGTCGCCACAAAAATGATGGCTTCAGATTTCACCATGGCTGACTTAATTTTTAGA
ATTTTAAGAACAAAGTAATTAGGAATTAGTAAAAGGTTTTTTAGTTTACCCCGA
>Fagopyrum_esculentum_MIRA_VER3_c20
AAAATTGAAGTTGTACATATNTAGATAACAAAAATTATGGGTTTATTTCACATGAACTTG
TATAACAAAACAATGAACAAATCTGCAATATCAAAAGGGGAAAAAAGAATCGTAAAACAG
CATAAGATCAAATGTAAATCCACCTTCACAAATTGCACACTTTAGTAGTACAAACGATAA
CTTCTACACTATTGTATATCTTATGATGAAGAAAACCCAGCTGCAAGCAAAGGATCAAGC
ACTTTCCCTTCTCTTTTCTCACTGGTTCACTTCAGCAAACATTAATACGATTCGCGGCAT
CTTTTTTTTTGAATTGTTTAACAAGGCTACCGCCTCAAGGTCTCCACAACGTAGTCGGCG
TACAAATCCATGGAATTCTGGATTACTTCATAGGCTGTAGCTGCAGGTAGGAATGCGTCG
ACAGCAACCGACTTGTTCTCGTTTTTCTTGTAATCTTCAAAGAAGCTACGAATTTCAGCC
AATCGATGTGGGGGAAGATCCTTAATGTCATTGTAATGTCTGTACTCGGGATCATCAGCA
CAGACAGCAATTATCTTGTCATCTTTCTCTCCTTGATCAATCATGGGCATGACCCCTATA
GCTTTGGCCCGCAAGAAGCAACCAGGAACAACAGGCTCCTGCATGATAACCAAGACATCC
AAAGGATCATTGTCCTCACATAGAGTTCGAGGGATGAACCCATAGTTGTGCGGATAAACC
ATTGAGGAGTAAAGGATGCGGTCAACCTTGATAAGTCCCGTCTTCTTATCAAGTTCATAT
TTGACCTTGCTCCCTTTTGCTATTTCAATCACACAATTGAAAATCTTTGGAGCACCAGGT
CCAATCTCAAGATCATGCCATGGGTGTGCAGCAACAGATCTCCGCTTCAAGGATGAAAGT
ATTCTTTCATTTAGGGGTGGAGTTCCACTGTATGTTGCCTGCACAGTTACCTTCTCTGGG
GCTTCAATTGGTGGCACCATTTCGTTACCTGAATGCTTAACCTGAAAGCTTAGCAAGAGC
AAACGTAGAGATCTCGAAGAAGAACAGAATGAACGAAGAGCAAACCCTAGAGCAAAATGA
CTATGGCGAGTACGATTAAGAGAGATAAATGAAGTGTTTACGCGTTCCCGCTCTCTGTCT
TTGCCTTCACTGCCATTTTAAAGGGAACAAGACCTGAAATCGAGATATTTTTATTTATTT
TTAAATAAAAATCAAACCTAAAAAAAAGGAGTCTGAAAAAGAAAAAGGTTTTTCAAGTTT
TCCAATGCGT
>Fagopyrum_esculentum_MIRA_VER3_c21
AAATTTTATCAAAACGTTAAGGATAAACATATTTGGCATGGGCAACCCTTGGGCCGGGAA
TGTATTATAGCTTGTTAGAAGGGCTACTTGGTGCTTAGAAACGTGGTGGCGATTGAGTTT
AAACTACATTGGCCTCAGCACTTCACCTAAGCAATATGTGGGCTGGGGTGTATTTTGGGA
TTTTAGAAGGGTACCTTGATGTTCAGAGAAGCAGCAGCGGATAAATTCAACTTACCTCGG
GGCCCAGTAGTTCACCTAGACAAACTGTGGACCAGAGTATATTATAGCATGTTAGAATTG
TTCCTTGGTGCTTAGAAACGCAGTGGTGTTGGAGTTTAAACTGCCTCGAAGCCCAGCGCT
TCAGCTGTACAACCTGTGCGCTTGGGTTTATTTCGGGATATGAGAAGGGTACCTTGATAC
TCAAGGAAGTGGTGGAGGATAAATTCAACTTGTCTCGGCCCCAGAAGTTATCTTACTCAA
CTTGGGGGCCAGGGTGTATTATAGATTAGTAGGGTTCCATCCTGGTATCTTTCTTCATCA
TTCAATTAGTTTATTGTTACGTAA
>Fagopyrum_esculentum_MIRA_VER3_c22
AAAATGCATATTCTCCTTTAGCAAATTTTGCATTATTCAAACAAGGAGTGCAATATCAAC
TTGATTGTCATTAACTGAATCTGGGACGCAGTTTTATGACGAGCAGACACAAGTATTTAA
GGGTAAGAATTACAGCATTATAGTTACCCTGAAAGAGAGAGCAAGATTAGCTAAACAGGA
GATTGTTTTTGCATATGAACCTTCTTATTCTCTACTTAGTTTACATTCTCGAGTAGCCTC
GGTTGTCCTCGTACTCCTCCATGAAGGCGTCATTGAACTTCTTGAAGCTCTCCATGATCT
CCGGCATTTCTTCTTCAGCCGGCAAGATGGTTGTCCTCAAATGAAACACCCCTTCTTTCT
GGCCAAATCCCGAGCCAGGGACGGTGGAGATGCCAGTGGCTTCTAAGAGCTTCAAGCAGT
AAAAAACATCAGCCACTTTTCCAACCTTCTTTGCAGCCTCTATTGCTCTAGGCGGCAAGC
GTATTTGAGGAAATGAGTACATTGCGCCTTCTGTGAAGTTGCAGACGACGTTTCTACAGC
TGTTGAATCCATCTGTCATTATTTGAGCTCTCCTCCTCAATGATTCCAGAATCCCCTTGC
TCTCTTGGGTAAACTTAAGGTATGAAATGTCTCCGGGTCTAGGAGGATTGACCATCAGCC
CTAGAAACATCTGGGCAGGCACATTGGGACTCAGTGATATTGATGCCACTTTGTAGATTT
CCTCAACAGTCTTAGGAGGAACATTTGTCATCTCAAAGTAGCCTCCACGCTGCCCGCATT
CACCCCAGTATCCTTTCGACACTGTATGGAAAGACACAAGTTGAAGCTGCTTGCTCATGG
GCAGGCCCATGTCCATCAACACCTTCCTTGCGCTGATAAATGGGCGCTCGTCTTGATAAA
TGTTCTGCTGATACACCTCATCAGCTAGCAAAGCCAGACCGTGTTGGATGCAAAAGCGTA
TGATTTCTTCAGGTTAGCTATACTGAGACATTGTCCAGTTGGGTTTCCAGGGTTGATGAT
CACCATTGCTTTCACAGTTATTCCCTTGAACTGTAGCCTGACGAACTGCGTCACGGTAGA
TTGTCAATATCGAGACCCCAACTTTGTCAGTCTCCTCCAAGTAGTAAGGAACC
>Fagopyrum_esculentum_MIRA_VER3_c23
CTCTAGGTATCTAGGAGTCTGAATATCCCAAACCACAAACCCTAATCCCTAACTAANTCT
CACAAAAGAAACTGGCCCATGGAATCAATAGGGGTGTTAATGGTGGTTCCAACTAACAGT
TACTTGGAATCCGAGCTCAATCGGCGATACAATTTGTTCCGATTCTGGAACTATACCGAC
AGGAAGCAATTTCTCGCCGAAAACGCTAAATCAATCCGTGCTGTCGTCGGAAACGCCTTT
GGTGGTGCCGATGCCGAGCTAATTGAGGCCCTTCCGAAGCTGGAGATAGTATCCAGCTTC
AGTGTTGGATTGGATAAGATCGATTTGGGTAAGTGCAAGGAGAAAGGGATTAGGGTTACG
AATACGCCTGATGTGCTCACTGAGGATGTTGCTGATTTGGCTGTTGGGCTTATGATATCT
GTTTTGAGGAGAATTCCTCAGTGCGATCGGTATGTGAGGAGTGGAACTTGGAAAAGGGGC
GATTACAAGCTGACCACTAAGTTCACAGGGAAACGAGTTGGAATCATTGGACTAGGAAGG
ATCGGTAGCGCAATTGCCGTGAGAGCAGAAGCATTCGATTGTCCAATCAGTTACTACTCT
AGAACAAGAAAGCCTGATTCAAAGTACACATACTATCCTAACGTTCTTGAACTTGCATCC
AATTGTGACATTCTAGTCATTGCTTGTCCATTGAACAAAGAAACTCGCCATATTGTCAAC
CGTGAGGTGATAAATGCATTGGGTCCAAAGGGTGTCCTCATCAACATTGGGAGGGGGCCA
CATGTCGACGAACCAGAGCTTGTGGCAGCCCTTGTTGAAGGCCGGTTAGGGGGAGCTGGA
TTGGATGTGTTTGAACATGAACCTCATGTGCCTGAAGAACTCTTTAACCTCGAGAATGTG
GTACTTTTACCTCATGTAGGAAGTGCTACAGTGGAAACACGTACGGCGATGGCCAATCTT
GTTCTTGGAAATCTTGATGCTCATTTCAATGGTAAGCCTTTGTTAACACCTGTAGTTTGA
TCAAGAACTCGAATGCATCTTCATTTTCATTGCTTGTTAGTTTCTTTGTCAATGGAGGTA
AAACTAGCCCAAATAAGCTCTTAAAGAAGTTCAAACTTTGAGATGCATTTCATGAGAACT
TGCTCTTTGGATGATTGAATGAACATGT
>Fagopyrum_esculentum_MIRA_VER3_c24
AAAAACCTAAGTAAAATCGACGTTAAATTTGGAAGAATTAGATGAGATTCAACTTTCAGA
TGAGAGCAATGCTAATCGATTTGTTAGATCAAGGTAACGCTTGTTTCGTTCTCCCGAAAA
TCCAAAAACACAATCAGACGAGACGAGACGAGACACATCACCACCGTTCTTTACAAATCG
AACGGTCCAAATCCAAGCACGTCTAAACAAACTTAACCAGCTAAAAAACCTGAACGGAAA
ATGACAAATGAGATAGAGGAGAAGAAAGCTTCCCCGATTCATTGAGGTCGACAGGTTGAT
ATGAAGATCTAGATCGAACGGCGGTCGGAAGCGAGACGAGAAGCGATGGCGGAGTGGTAC
ATTGTATCGTGAAAAGTGGAAGACTCGAGCGTCTTCTTCCGGAGCTCCTTGGCCTTCTCC
TCCGTGAAGCATCCCACTGTAAACGCCCTACCTGACCTAGATCTCTCCGTCTCAGTCTCC
ATCTGAGTAGAAGCGTTCATGTAGTCCGCCTGAGAGGACCACCCGAATAGCGGGGCCCAC
CAGTTACCAGAGCTTGCCTTGGGAGATCTTTCCGGCTCAGATCTGCGGGTTTTAGCGCTG
GCAGTTGCTCGGATGGTGGAGTTGAAGCTTGGGAATGCGGTTGCCATGGCGAGAGACTAG
CTAGCAGCGTCGGCGTGTGAAATGGATAAGATCGAAAAATTGGTGAAAGTGACACACTTC
NNNNACTCTTTGCACTTTCGCTTTTTANAATCCCAGAACAAGATTTTGTACTAAGTTTAT
TTTTTGTTATCACTAATCGACCTGTAATTAT
>Fagopyrum_esculentum_MIRA_VER3_c25
ATTCAAACTCGAGTTGTGTCAAAATCGGCAAAACCCTAAACCTATCGCCTCCAATTCGAT
TTCACGAAGAGGCGAAGTTAACAGAGATCTAACCATGGGAGGGAAGTGTCCACACAGGAA
AGTGAGTAAGAGAAGATACTCCCACAAAACGAAACGCCGTTCCAAGTTCCTCATCAAAGG
AGATGACGCAGTTTACGATGATCTTCAAAAGGGAGAAGAAAGAAAACCCTTGCCTTTTGA
CGAGGATTTGCCTGGCATGGGACAGTATTACTGTATGCATTGCGATCGATACTTTTCCAG
TGTTGACGTCAGAGATGAGCACTTCAAGTCCAAACGCCATAGGAAACGTGTGAAGCAGAT
GAATGGACCTGCACCACACACTCAACTTGATGCTGATTTAGCTGCTGGCATGGGGATGCC
TGATAATGGTCCTAAGTTAATGCAAATGTAACATCTCTGGCTTTGTTATCTTAATTTAAC
AGTTCCTTCTTTTCCTTTTCTTTATGAGATATAAGACTTTATCATGTTTGTAAGAATTTG
TTATCGAGGAATCAAGTAATATAGTTTAATTCTACTTCCNAAAAAAGAAACAAAACTAAA
CTAG
>Fagopyrum_esculentum_MIRA_VER3_c26
ATCGAATTTTGTACGCGTTAAGAAGGAAATTTCCAACTGCAAGGAGGGTTCAACCTCACG
CCACCTCTTCTTCCTCGTCGTAACTCTCGAATTCCCATAGGGTAAGCATCGTACCAGGTG
GATCGGCAATTTATTGATTGAGTTCCGACCTTATCACGATCGGATCAGTATTTCTTCTTT
TTTGATCGAAATCCAGTTTGAGGTCAAAGATGAGTTTCCTCTTTGGGAAGAGAAAGACTC
CTGCAGAACTTTTGAGGGAGAATAAGCGAATGCTGGATAAGTCAATAAGGGAAATCGAGA
GGGAACGTCAAGGTTTGCAAACTCAAGAGAAGAAGTTAATTGCAGAGATCAAGAAAAGTG
CCAAGCAAGGGCAGATGGGAGCTGTCAAAGTGATGGCAAAAGATCTGATCAGAACCCGCC
ATCAGATTGAGAAGTTCTATAAGCTGAAATCACAGCTTCAAGGTGTTTCTTTAAGAATTC
AGACGTTGAAATCAACTCAAGCAATGGGAGAAGCAATGAAAGGGGTGACAAAGGCAATGG
GACAAATGAACAGACAAATGAACCTACCACAGCTACAAAAAATAATGCGGGAGTTTGAGA
TGCAAAACGAAAAAATGGAGCTTACTAGTGAAGTTATGGGAGATGCCATTGATGATGCTC
TAGAAGGAGATGAGGAAGAGGAAGAAACCGAAGATCTAGTCAACCAAGTTCTTGACGAGA
TTGGAATTAATGTCAACAACGAGCTTGTAAATGCACCCTCGGCTTCTGTATCTGCACCAG
CTGCAAACGTCAAAGCTCCACAAGCTGAAGCAGCCACTGGCGAAGATGGTGGCATCGATG
ACGATTTACAGGCAAGATTGGATAACCTGAGGAGAATGTAGTGTACTTGAATTGCTTTGA
TTGACGACTTCCGAGTTTGGTTGATGTATAACTATTATTTTATATAAATGACACAAAAAC
TGAAATAAGAATACTAGGGTTTCCTTTCTTGTGTATATATCCACACTACGTAGATAGGTT
GATAATGCTCTTCATAATCAGTTCAAGTTATAGTAAGGATGTTGAAGAAGGGGCGGGTTT
GTGTTCGGAAACAACCTCCCTATTTTCGT
>Fagopyrum_esculentum_MIRA_VER3_c27
AATAGAGGATCAACAAGTTATTAATCACTGTCTCTCTTCTCATTTGATCAAGACTGTTCC
TCAGATTCAGACAGAGTAATAAACAAAACAAAATGTTGGCGGTGTTCGACAAATCGGTGG
CAAAATCGCCAGAAGGGTTGCACAATCCAAACTCACAAACCGTTTGCGCATTCAAAGACT
CAAATCTGAGCCATCATTTCTCTTCGGTTCGTTCCAATTGCATCACTCTCAATTTTGGTT
CTTCTGGGCTCATCGCTTACTCATCTGATCAACAAAATCCACTTCTCCCGAGAATGTTTG
CTGTTGTGGACGATATATTTTGCTTGTTCCATGGGCACATAGAGAACATTGCACCTCTAA
AGCAGCAATACGGCTTAGGCAAGTCTACAAGCGAAGTTAATATTGTCATAGAAGCATACC
GAAGTTTGAGGGATCGAGGTCCTTATCCTGCGCATCAAGTTGTGAATGATCTCCAAGGGA
AGTTTGCTTTCGTTATCTTCGACAACTCCTCAAAGGCCGCATTCATTGCTTCTGATGCTG
CTGGGAGTATCCCCTTCTACTGGGGAACTGATTCAGACGGCCATCTTGTCATGTCGGAAG
ATGTAGAAATCATGAAGAAAGGTTGCGGAAAGTCTTTCGCACCCTTTCCTATAGGTTGCT
TCTTTACGAGCTCCGGTGGACTGAGGAGTTTCGAGCATCCCCATAATGATCTAAAGCCGG
AGCCTTGGAAGGACAGCTCCGGTGAAGTTTTCGGTTCCATATTCAAAGTGGACTCCGATA
CTCCACGTAAGCAGGGTGGGATGCCGAGGGTTGGAAGTGAGTCAAACTGGTCTAAGAACT
ATTGAGATGATTTGAATGGCTTCTGTGCACGCAACTCGCTTTTCTTCGGTTTCCTGTTCT
ATCTTACATTAGATCTCCACAGCTACACTAACAATCTGGGTTCATAAGATGTGAGCTTTG
GTCATTTTCTTTTACAACTAGAAATAAATCAAACATTGTCATGCACATCAGCGTTTTCAG
CTGTTCTATTGAATTTACTGCAAACAGTTTTCATAACTGTACGTGAAATTCCGACATAGT
ACACAGTTCAATCATCTGTTCACAAAGT
>Fagopyrum_esculentum_MIRA_VER3_c28
ACACTTCTCATTTCAATCCTCCCAACTTCTCATTTTCATATTCCCTTCAAAAAAAACTTC
TCGTTTTCAAATGTTAAGATATTCCATTTTGGTGGATATAAATTTGTATTCTATGTCTTG
GAATCATAAGATGAGATTTGTTTTGGATGAGGATGATACTATACAAACGTTATTCATCTC
ATTTCAAAAAGAACCCGGATACAAACTTCTTCATCACAGTTGAGGTTGAGTGCAGGTGTC
AAGTCAGGTGATTCCGGTATCGTCGAGTCACATTTAAAAAATTGAGCCAATCTGGATAAG
NGAAGTGCAANACCCTTGGGAGTCAGCAGAAGCTCGCAGCGCTGAGTTCATTGCGTGAAG
CGGAAATAGAGAGACGGGGAAATGGCTAGGGTTGCTGTCTCCTACCTGCTTCGTTCCGGA
GGCCGGCATCTTCTTTCCAGAAACGCTATCTCTGGTTATTCAGCCATGAGGGTTCAGACA
TCAGCAGTATTCCTGGCCCCCAAATCGAGTCCTAGCACATCCACCACTCTGCTGGCTGCT
GCCCGAAAAAGATGGGCATCAAGTAGCGCTGCTGCTGCTACACAAGAGGATGCCAAAATC
AGCATCGGGCCTCAAAAACGCGGAGGGCATGATGAAGAAGATGAAAAGGAGGCTGGTGTT
GCCTACTGTGGCCCAATCTCATCAACCATCAAGAAAGTGAAGCTTCTCTCTCTTTCTACT
TGCTGTCTCTCAGTGTCCCTGGGCCCAGTAATAACCTTCATGACATCAACCCAATCAAAC
GTGATCTTCAAGGGAGCGGTTGCAGCTACTGTCATATTCTTCAGTGCTTCTACGACGGCT
GTCCTTCATTGGTTTGTAAGCCCTTATATTCACAAGATCAGGTGGCAACCTGGGTCAGAC
AGCTTTGAGGTGGAGATGATGACATGGTTAGCCAGTTTCACTCCTAAAACGATAAAGTTT
GGTGACATCAGACACGCTGATACAAACAGGCCTTTTGTTACGTTCATGGCCAATGGGGAA
TATTACTTTGTTGACGAGGAGCACTGTCCTAACAAGGCTCTGTTGGCAAAGCTTACCCCT
TCCCAGAAGCCTGCTCATGAATCGGCTTTCAAGAACTTATGATTCTGCTAATTCTGCAAG
GGTTTTGGCTGTTATGGATTAAAAAAGAACTTGTTTGTGTGTACTGGAGACTAAGTTGAT
TAGAACCTTTGAGTTGATAAAGTTTAATAACAGTCGGAATATTGTTACCCTAATAATGAA
TAGCATGCCANNTNAGNATTTTTGCTGTGACACAAGATGAAATTAATGCCTAAGTTTGTC
CGGG
>Fagopyrum_esculentum_MIRA_VER3_c29
TACCCTTCATCTCATACAACCATTCTTACGTACCCTAACATACAAAATGCACTTCTCCAA
CAAAATGTCTCTTCTCTTGCTCATCTCACTTGCCCTAATCCTTTCTTCGAGTGCTCAAAA
CTCGCAACAAGACTACCTAGACGCCCACAACGCAGCTCGAGCTCAAGTGGGCGTTGGCCC
TATGACATGGGACAATACTGTGGCCGCCTACGCCCAAAACTATGCCAACTCAAGGAACGG
AGACTGCAATCTCGTGCACTCGGGTGGGCCATACGGAGAGAACCTTGCAACAGGAAGCTC
GAATGACTTCTCTGGAGTGGATGCCGTGAACTTGTGGGTGGATGAGAAGCAATATTATGA
CCATGATTCTAACTCGTGTGCGTCGGGTCAAGTTTGTGGTCACTATACTCAAGTGGTTTG
GAGGAGCTCTACAAGTTTGGGGTGTGCTCGTACTCCTTGTAACAATGGAGGTTGGTACGT
TATTTGCAGCTACAATCCCCCGGGTAACTACGTAGGACAAAGCCCATACTAAATAATGTA
TTAGGGTTTTTATATATTTGCAAATTTCCAAATATAAGTATTGTAATAATGGCTTTGCTA
CGCCTACCACCATCGATATTATGTATGTATCGATTCTGTGTAACTTTTGTGTCTTCTATA
GTCGAAATATATACTTTTGAGGCT
>Fagopyrum_esculentum_MIRA_VER3_c30
ACTTCCTAGGAGAGAGAATAGACAGGTTTTTGGTTTCCAATGGCTGCAAGTCTGTGGGCT
TCCAAGGCCGCTTCCTATCTCAGGATCTCCGTCTTCCACAGAGGCTTTGCTACCGTTATA
AGAGATTTGAAATATGCCGACTCGCATGAATGGGTGAAAGTTGACGGGAATTCAGCAACT
ATAGGCATCACAGACCATGCCCAAGACCATTTAGGGGATGTGGTCTATGTTGAACTACCC
GAAGTAGGTGCTTCTGTTACACAGGGTAACGGTTTTGGTGCAGTTGAAAGTGTTAAGGCT
ACTAGTGATGTGAATTCGCCTGTTTCCGGGAAGGTGGTGGAAGTAAACGAAGAGCTCAGT
AACTCTCCAGGATTGGTTAATGGGAGCCCGTATGAGAACGGGTGGATCATAAAGGTGGAA
TTGAGTGATGCCGGCGAGCTCAACAACCTAATGGACGCTGACAAATACACCAAATTCTGT
GAAGAGGAAGATTCACACTAATTCGAAAACCTGTGGTGAAGAAACTACGTCAATGTAGAT
GATGTACCATGGAAACTGGAATGCAAATGGGTATCTCATTTCTGTTTCACTTGGCCTTAA
GGATGTAACGTAGGACGTTTTGTTTTCTCCCCTTCCCTTCACTATGTATGCTGTACTGCT
GCCTCCAAGGATCTGTTCTTTTCATCCAAATTGGGAATTTTCTGTGAGCTATTGAATGTA
GCTAAGAAAAAAATCATGGAATTTACNACTTCCCATT
>Fagopyrum_esculentum_MIRA_VER3_c31
ATTCACCCAGTATTGCAGGAACCAATCGACCCTACAAAAACAGGGAGAACAAAACCCTAG
AAATCGAATTGATACGAATAAGTTCTAATCAGCGAGCAATATCTCTACAATGGCTTTTGC
TTCTCGAGTTTTATCCAAGTCCAAGCAGGTGTATGCTGGTCAGGCAATTCTACGGCCAGA
GCATGTGACTTCAGTTCGTTTCTTTGCCAAGAATCCTGCACCCCAGGCTAGCAAGGGAGA
TGATATGCTGAAGGGCATATTTTTGGAGGTTAAGAAAAAGTTTGAGACAGCCATGGGTAT
ACTTCGTCAAGAGAAGATCACCATTGACCCAAATGACCCTGCTGCTGTTCAACAATATGC
AAAGATCATGAAGACAATCCGTGAAAAGGCGGACCTATTTTCAGAATCACAGAGGATCCA
GTATACTATTCAAACAAGAACCAATGGTATTCTAGATGCTCGTACTTATCTCCTAACCTT
GAAGGAGATCAGAATAAAGAGAGGCCTCACTGACGAACTTGGTGCAGAGACTATGATGTT
TGAAGCCTTGGATAAGGTTGAAAAGGAACTAGGGAAACCTTTAATGAGAAGTGATAAGAA
AGGAATGGGTGTTCTGATGGCCGAGTTTGATAAGATAAACAAGAAGCTTGGAATCCGGAA
AGAAGACTTGCCTAAATATGAAGAACAGTTGGAACTTAAGATTGCCCAGGCTCAGCTGGA
AGAGTTGAAGAAGGAGACTTTTGAGGCTATGGACACGCAAAAGAAGAGGGAAGAGTTTAA
GGATGAGGCAATGGTTGATGTGAAGAACTTGGACATCCGGAACTTCATCTAAGATTTAAC
TTCATCGGTTGGGTAAAATCCCCTAGACATCAACAGTCAAAAGGGGTTCTGAGTTTAAAA
AATAAAGTCTTTATACTCGTTCTGAAAGCGCTTGGATCAACCTGTTCTTGTTTCTCAAGT
TTGTGGTTCATAAGATCTATGCGGATGAACAAATTCTGACATTGGTTTGTTGTTGCTTTC
TTGGTGCCTTATTGAGCCCAGGGGGCACTGGATATGAAAGCCTGTGATTTTAATGCAAGA
TTTCCTATGCTTTTGTTGCCTTTATATTTACCAGCTTTTCTGCTGCATTGTTATATGCAG
AAGTGCACATTTGACATTTTCCTTGATGTATAATCAAAANTNGCACTTGAATGTTC
>Fagopyrum_esculentum_MIRA_VER3_c32
AGTCTGACTGGCATTGTTTCATTTGAGTAATGAATGATCAACATGAACATTATTCAAGTC
TTCAACTGTCAGATCTATCTCAACATAATATCCAAATGCTGAAACGCAATAGAATAGAGT
TTGAAACACAAACTTGACATCCAAATTGAGAATAGAACAGCAAAGTTAGCTATCACCCTG
TTACAGCTTCTTCTCTTCTGCTTTCTTAGGCTTGATACCGGGCGCCGGTTGTTGGATCTC
TTCTCCGGGAATAATCACCGGCCAGGCCTCGCCTGCATCTCGAAACATCTGTTCAGTCTC
AAGAAACTGACCTTTGTCGAGGATCGACGAACGGATTGACTGAGCAGAGGTGGAGGTAGC
ATCGAAGTACTCCTCGACGCCGTTGACGAAGGTGACGGTGATTTGGGGAGGATTTTGGTC
GGTGCGGCGCTTGACGATGAGCTGGCAAGCAGGATTCGATTCCTTGGCCTTATGGGAACC
GCACTGTGCCAGGAATTCGACGCAAGTCGCGGCTCGTGAGTCCAGGGCGTTGAATTCTAG
TTTCACTTTGGACAAGAACTTCAACATTCTTCTCCTGCTCAGATTTCTCTTCTTTAGTTT
TCGCCGGACAAAAGAAGGTTTTGTGCTTTGCCGGACAAGAAAGGTTTTGT
>Fagopyrum_esculentum_MIRA_VER3_c33
GTAAGTAAGAAGATGCATATATTGAAAATGAAAGATAGTATCACAAATTTCCAAAACTTT
AATACCAAAATTCTGATCTATACACACATCCAAATAATCTATCCAAAACCATCTACTAAT
CAATAATTAAACATAGATCTCGTATCATTTTGGTATATAAACACATCTCCATTGCCAAAC
TTAGCTTGACGATGATCGCTTCTCCTTCCTTCCATGGAAGCTGCTTATAAACCCTTCTGG
TTTGCAGCTTGGTGGATCTTCAAAGAGAGAAAGAGAGAGTTGTTTATGAGCAAGACCAAT
ATCAAACAAGATCAAACCAGAGCTTGGATCATTAACGATGATATCTTTAACAGGCAACCA
AATGAAGAGTTCTTCTTGAGTAAGACCAACAACACCAATCAATCCGCCATAGCTAAGATT
AGCTCTAACAACACTATCAAAGTAAACCCTATTCTCGAATTTCGTCAAACAGGGAGCATC
GAGAAAGATTTCCAGACGGCCATTATCGTCTAAAGTGTAGGATTTGACTTCCTTTGGAAC
TAGACCTGCAGGCAAACCTTTGCTGCGAAGAAGCTCATGGATTGAAAGAGATGAACATAG
AACAACGATTGTTGTTAGTGTGAAAATGGAGAGTTGGATTTGAAGAATTGAAAAGGTCAT
TTGAAGATATTTCTTTATTCTTTTCTTTTTGTGGCTCTGTTTTTGAAGAGAGAACAGCAA
AGAGGGATCTTGAGAAGATGAAGATTTTT
>Fagopyrum_esculentum_MIRA_VER3_c34
AAGGTTTTTCAAATCAGCTGCGAAATCAGTTGTTAGAATACCTATCCTGGGGGAAGCATC
TTACCTCACTTTGGCTGTATCTCCATTCTGCATTACATTTGCAGTTCTTTGGGCAGTTTA
TCGTAATCACTCCTATGCCTGGATAGGTCAAGATGTTCTTGGCATTGCATTGATAATTAC
AGTGCTTCAAGTTGTACAAATACCAAATCTTAAGGTTGGAGCTGTTCTTCTCACCTGTGC
CTTCTTTTATGACATATTTTGGGTGTTTGGTTCAACAGCTTTGTTCCATGAGAGTGTGAT
GATTGTGGTAGCTCGGGGTGACAAGAGTGGGGAGGATGGTATTCCAATGCTGCTAAAATT
CCCACGCATCTTCGATCTCTGGGGTGGTTATAGTATCATTGGCTTTGGAGACATCCTTTT
GCCCGGACTTCTAGTTGCATTTTCACTAAGGTATGATTGGCTTGCACAAAAGAGCCTCCG
AACCGGTTACTTCTTATGGACAATATGTGCCTATGGATTAGGTCTTCTTGTTACTTACAT
TGCACTGACCTTAATGGATGGGCACGGCCAACCTGCGTTACTTTACATTGTCCCGTTTAC
ACTAGGGACAATGTTGGTCCTCGGTAAAAAGAGGGGCGAACTTCAGACTCTATGGACGAG
AGGGGTCCCTGAAGGACCATGTTCACACGTACGTCTGCAGAAGGATGCAGAACAACCAAA
CCAAGACAAATAAACTCAACTTCTGATCAATAAGAAGCCAAAATTACGCGCTTGTCTCCT
TTGTATACTATTTGCATTGTTGTAATTTTCTTATGGTAAAGTATATAAGAACCTTACCCT
CTTTGACTCTCTCTGTAGTCCTTTATAGAAGACGCTGAATCCAGATGCTCCAAAATTTTC
TTTTGCTGTGCTTGTTTGCTAAGTTATTTGTTCCTTAAGCGGTCTTTGCAGTATTCTCCC
TACNATCATATGAGAAATTTTTAAAGT
>Fagopyrum_esculentum_MIRA_VER3_c35
CTACCGGGAACCCCGTAACGGAAANTTTAGTTCGTCTCTTGTACCAACCTTAGTCTGAAC
TACGGAGTTCGTTCTAGCTGGCGTTTAGTATGCTGATAACTATGAAACAGATGAGGAATT
AAAGAAGATTCGTGAAGACCGCGGTTACTCCTACATTGACTTCTGTGAGGTTTGTCCCGA
AAAGCTTCCAAACTATGATGAGAAAATCAAACATTTCTTCGAGGAACATCTACACACTGA
CGAAGAGATTCGCTACGCTGTTGATGGGAGTGGTTACTTTGATGTGAGGGATAAGAATGA
GAAGTGGATCCGTGTTTGGGTGAAGAAAGGGGGAATGATCGTCTTACCTGCCGGAATCTA
CCACCGTTTCACTCTAGATTCTGATAACTACATTAAGGCTATGAGGCTCTTTGTCGGGGA
TCCAATCTGGACTCCGTATAACCGCCCCCATGACCATCTAGACGCAAGGAAGGAGTATGT
GACCAAGTTTGTGAACAAGGAACAGGCTAATCAAGCTGTGGATGCCGCAGCATAAACCGA
AACAAAACATACATATTAAAAGATTGAAACTCATCGCCCTTTGGCTTAGTAAATAAAAAT
GGCGATGATAATGAACTTATGCTACTGTTGTGTTTTCTTATGTTTGATTGTCGATGAGTA
TGAGGCTTGTTTATATATGCTTTCTTGAAACATACTCGTGGTTGTGGTTATTATGTTGCT
TTCTTCAAACTTT
>Fagopyrum_esculentum_MIRA_VER3_c36
CACAAAAAGAAATCAGGCATTTCATACTATAAATCCGGTTTGCATCTAAGAAATCAGGGC
AGTGACTGCGTTTTAGCTTGAGATCACAATCGAACCATGGAGAGACTGCAGAGAATGTTC
GCCGGTGCCGGAGGAGGACTCGGCCACCCTCCGCCGGACTCTCCAACCCTAGATACCTCC
GAGCAAGTCTACATCTCTTCCCTTGCTCTTCTCAAGATGCTCAAGCACGGAAGAGCTGGT
GTTCCTATGGAAGTCATGGGTCTGATGCTGGGTGAATTTGTGGATGAGTATACGGTTCGG
GTTGTGGATGTGTTTGCGATGCCGCAGAGTGGTACCGGCGTGAGTGTAGAAGCTGTTGAC
CATGTTTTTCAGACGAATATGCTTGATATGCTTAAACAGACCGGAAGGCCAGAGATGGTT
GTAGGGTGGTACCATTCACATCCAGGGTTTGGCTGCTGGCTCTCTGGGGTTGACATTAAT
ACTCAGCAGAGTTTTGAAGCTTTAAACCAAAGAGCTGTAGCAGTAGTGGTGGATCCGATT
CAGAGCGTCAAGGGGAAGGTGGTGATTGATGCTTTCCGTTTGATTAATCCCCAAACCATG
ATGCTCGGTCAGGAACCTCGTCAGACAACCTCCAATCTTGGGCATCTAAATAAGCCCTCA
ATTCAGGCTCTTATCCATGGATTGAATAGGCATTACTACTCGATTGCCATCAACTACAGG
AAAAATGAACTCGAGGAGAAGATGCTTTTGAACCTTCACAAGAAGAAATGGACCGATGGA
AAGATTTGATGTCCACTCCAAAACCAATGAGCAGACTGTGCAGGAAATGCTGAACCTAGC
AGTGAAATACAACAAAGCGGTTCAAGAAGAAGACGAGTTGCCTCCTGAGAAGTTGGCTAT
AGCCAATGTGGGCAGACAGGATGCCAAGAAGCATCTCGAAGAGCACGTCTCTAATTTGAT
GTCTTCCAACATAGTTCAGACACTCGGTACCATGTTAGACACCGTTGTCTTCTAATCAAA
CTGTTATTTGTTCAGTATCAAGCTCCTCAGTTTGTCGGATGAGGTGGTTGTGAGCCAGAA
CAAGCTTACTGTTTGTGTAGATCAAGTGTACTACTTTGACATTTTACGCATTTCCATTAT
TTTTCGCTCTTAAATGACTTTATGATTTCAGTACTGCATTTCCCTTTTCAGTTGTGATTC
GGTGCTTGTTGTATTAGACATGAAAGAGAACGTATGATTAGTTGGTCATTTCTTAG
>Fagopyrum_esculentum_MIRA_VER3_c37
GACCTTGCAAGTATTTGAACACAAGATAAGTACTTCTAAATCTTGAACAACATTTAGCCA
ACGAGTGAATGTGTCGCGGAGATTGTCGTTGGCAAGAGCAAGCAATTGCAGATGTGTGCA
GTTGCTCACAGATTNTGGTATTTGTCCTTGCAACAAGTTTCCACTTATGATTCTAGAAGT
CGATAATGTACGGCAACTACAATGGAATTAAAAGGAAAAACGATGACTGTCCAAAGAAAA
CCAACGTTAAGCTACAATACGCAAATCACAACAGTAAACGATTTCTAACACCTCAAAGGT
AAAAGGGAGTTTGTACATCTCCTTGGAAGAGGGATTTCTCAAGTATATGCAATCTTGTAT
GAATGGATCTCTGATAATGCCCTTTTTATGTGGAGGCTTGAGTTTCGGGGAAATGACTCC
CAACAGGTGAGGTATCAAAACTTCCAACTTGTACTAAAATACGATCAAGAAGATGGGGAG
ACACAACCCGTCAAGTAAAAATTCCCCGACGACACTTCCTAAGCGCTCGCGCTAGGAAGA
CCCGTGACTTTGCCTACTGCAACAGTCTTTCCTTCAGTACGGAGAGTAAACCTGCCGAGT
TGGGGAAAGTCTGAGAACTTCTCTATACATATCAAGTTGTTGACCTGAACACGGCACATA
ACAACAGCTCCGTTCTTCACAAAAAGAACTTTCTTTTTCATTGGTTTCTTCGTCTTAGGG
TCAATTTGATGTAGCAGCTCAATAATCTCACATTCCTCCACAACAGAGTGAATATGCAAG
ATTGCCTTGTACCCAGCAGTAAAAATAGCATTATCGAGCAACTCCAGGATCTGCAACTGA
GCTGTAAACTCATTCACACAAGCTATAGGCTTTGATACGCTAGACAAGACAAAACCCGAC
GATATATCTTCGTCATCGATACCAGACACTCTAATTCGGAGATTTTCACCCGGTCCAGCA
CGTTTAACTTTATCTTCGTCGATGTATATGGCAACAACTTTAACATTAACCTTATTGGGC
ATTACCAACATCGAATCTCCCTCACGAACACTGCCAGATTCAACTTTACCCATAACGACT
GTCCCCATATCCTTGAACTTGTCGAGAATGGGCATCCTAAAGGGGCCCTTAGGGTCTCTT
AGTGGAACTTCTATT
>Fagopyrum_esculentum_MIRA_VER3_c38
TTATGAATCATAGTATAATAGCCCCCATTAGTGCGGCCAGAATCACCTTCTCTTCTTTCA
TTTCTCTTCCTATATATCAAAATCTTCCTTCAAATCATTTTCAAAGTTTAATTAGTTGCT
TGATTAGACAACAATGGCGGATCAATTGAATGAGGCTGAATCTTCGGAACAACCAACCTT
GCAAAGGCGACCAACTCCTCGCTTGAACACGAGGATCCTTTCGACTTTGTCTAGAAGATC
AGTTGCTGCTCATCCTTGGCACGATCTTGAGATTGGTCCAAATGCGCCTGAGACTTTCAA
CTGTGTTGTTGAGATCACTAAAGGAAGTAAGGTTAAGTACGAACTCGACAAGAAAACCGG
GCTCATTAAGGTTGACCGGATTCTGTATTCGTCTGTGGTGTACCCTCACAACTATGGTTT
CATCCCGCGAACTCTCTGTGAGGACAATGATCCGATGGATGTCTTAGTTCTTATGCAGGA
ACCCGTGATTCCAGGCTGCTTCTTACGAGCCAGGGCAATCGGGCTTATGCCTATGATTGA
TCAGGGCGAGAAAGATGATAAGATCATAGCAGTTTGTGCTGATGATCCTGAATACCGCCA
TTATACAGACATCAGCCAGCTTCCTCCACACCGTCTAGCTGAGATTCGTCGTTTCTTTGA
GGATTACAAGAAGAACGAGAACAAAGCAGTGGCTGTTAACGAGTTCCTTCCCCATGCTGA
GGCGATTGACGCCATTCAATACTCCATGGATCTGTACGCGGAGTATATCATGCACAGCTT
GAGAAGATAAGCAATATCCTTAACTTCATTATCAAGAATCGTGGGTTCGATCGACAAGTT
TTTTCGGCATCGCAGGTTATTTGTTTTCTGGTTTTTGAATTTTGACAGTGTTCTGAACTT
TATTTTAATTGGCTTTGGAAAGACACATTTTGAATTGGCTTTGGAAAGACATTTGTTTCA
GTAATGTTATGTTGTAATCACTCCAATACAATGGATCCCACATAAGATATTAAGATCTAC
CTCTCTTCGTTAATAGAATTGCTTATTTATGTCNACTACCT
>Fagopyrum_esculentum_MIRA_VER3_c39
AAAGCTTGTTCGGTACCAACTCCCTATTCACCGCCAAGCTTCGTCCTCCTCGTCTCCCAA
CCATGGCGACCAACCTGAGCGGTCGATTGTCTTCCGTCATCAAAGTCACACGAGCAAAAC
TTGCGCTCTCGACCTCTCTCCCTAACATGGCAACTCGGTCCTTACCCAACTCAGTAAGCC
GACTCGTCAGCTCATCGACTCATCACCTCCATCAGAATCAGGATCACCACCATCAATCCA
GCTCAGACACCAAAATCCCTAGTCAAACTCCAGACAAAGAAAATGCTCCTACTGAAGAGA
ACGATGAATCCTCCGATGACGAGCATGTGAACAAGGATACCGGCGAGATCGGCGGTCCGA
GAGGTCCGGAGCCCACTCGCTATGGAGACTGGGAGAAAGGCGGTCGCTGCTCCGATTTCT
AGGTTTATATTTTCGTTCAACCTTCTAGTTCCAGTCTGGCTATTTGTGTTGCCAAAATTT
GTTTGTTCCTGGCTCTGTGCTGATTGATTGTTTTGTAGTTGAATTGTGGTCGATCCTGAT
CGATGTAAACCCTAATAAATCGTGTTCAGCTGCGAAGTTTGTTTGTTNNNNANNNTGTGA
TGATCGATTGTTTTGTATATTAATCTGTGTGGAGGTCAATCCATCCTTCAATC
>Fagopyrum_esculentum_MIRA_VER3_c40
GTCGTAATATAGAGCCATTCATATTTATACATACAGAATTGCTCTTGCCCCCAAAAAAGA
ATGTAAATTGGGTTGGGAGGCAAGAATATGATCATCATCCACATTACAAATCCACAATCT
AGATTGACAAAGAATGCATTTTATCAGAAACAGTTACAGTGTTCAGTATCAACTTAGGAA
GAAAATTCTTAGCAATTTTATACATATATATACGAGACTGAACAAATTATGTATTACCTG
TCTATGAGCAAATAGGTACTATGTTGCTGCAGATTCGTGCGATTGTCCCTTAACAAGGCT
CTCGAGGGTTAGGACTCCCAGAGTGTTGGCTGATCCGTTGCTACTGTGAGGAGCGACATT
GTGTGTTTTAATGGCGTCCTTTAATCTCTGGAACTTAGAAAGGTTGCATGAAAAAGCTTC
AACCTGCCCATCAGCCCCACGGTAGAAATGAAAGTAAGGGAGCACCTTGACATTCAATTG
TTTGCACATTGGCTTATTCTCATCAAAATTCACTTTAAGGAACAGAATCTCGGGATGTTC
TTCGGCAATTTTACAGAACTTGGGAAACAATGCCCGACAAGAAGCACACCAAGTACCATA
GAATTCTACGATGACTAACCTATCTCCAGCCTGACTTAAGGCACTCAAGAACTCTTGAGT
TGAGTGGATGTCAATCATATTTGGGCCAGCACTCTTCTCCCACCATTTCGGTTGATCGGT
TTCTGCAATAGCTGCATGCACCTTGAAAGAATCCAAATTCCTTATCGATGAAAGCAATAG
AGGAGCAGCAAAGCCACCAGGAGCACAAACCAACGAATCAGACGACATATAACCCCTTCG
AATCAAACGCAAATTCGGCAAAACAGCGGGTAGCAAAGCATTGGTAGAGCACCGAAACGA
AGCGCAAGACAATCGCATACAATCAGCCATTGAAAGAAGCTCGAAATTTTCGTTTGATTT
GGTAAAGAAAAATTTGGTGTGCTTAAATACAAACAAAAACAGTGGCAAATTACAAATTAG
GTTTCGAGGGAACAACAACGAATTCTCCTCTTCAACCCTTGTGTGAAAACCAGTAAAAAT
CCAAGGATGAGAAGAAAACTTAGAAAAGTAAAGGGATTTGGCGAGT
>Fagopyrum_esculentum_MIRA_VER3_c41
CAAACACACGAGCTTTCAGTTCAATAGTATAATCACCGTCAACGACTCCGGTCGTTCACA
TTTATCGATTCAATAACGATCCGAGAGTCAATGGGTCAATACCAATTATCGAAAATTCCA
AAATCTGGGAACTCTGATATGTATTTCTTAGGTCCTTTAACATCCATAATCTAGACAATT
TTGCATTTTCACAAAGATAGAAATATCCTACTATCACCGAGTCACTGACTATATCAACAT
CCAAAACAGTGAAAAGACCCGGAAAGTGTAGAGCTCACAAGACCATCAGACAAATGGAAC
TGGTGGTGATACAGAATTGTAGGCATTTGATTTGCAGTCTAATCTCATGTTCCTCGAGTA
CTAGAAACGCATTCTTAGATCGTATGATAAAGGAGAGAGGATCAAGTCTTAGTGATGCCA
AGAAGATGCTCAGGCTGGTAAGTGGTAGTTTTTTGTTGTTCTTCCAGCTTTCGAAATAGT
AATAGAAGAAATCAGCATAGAGTAGTGTTTGGACAAACCCAGATAGCCAAGGTATCCAGT
GAATATAGTGAGGCTCAGAGAAGTAGCGGTAAATCCAGTTAAGAATGTAAAGCCCTCGGT
ATGCACCAAGAAGCACTACATATTGTCCAGTCAGATTGTCAATGTTTCTAGTTCTCTGCA
ACAGTACCAGCTGAGGTAGGATGGCAACAGCTTCCAGATACAAGGAAAATGTCCACATTA
CCTCCTTAAAAGTGAGCTTTTCATTTAGGACTAACGCTAAGATCAGACAGGGCAACACCA
GGAACCAGTGTCGGAAAGTATCCTGATCTTTATCATAAGACCTTCTGACAAGTTTGTGGC
GCCTTATGTACCAAACAATTGAGTAGGAGCTACTCAAAAAGATTAGCTTCATAACAGTGT
TATACACGGAAATGAAATCCGTGAAAATATCCAAGTAGCGAGTGGTAAAAACTATAGCAT
AGAGTTCTTGGGTCTTCAAAGAAACACCAGCGCACGATTTAATGGTGTGGATCTTGAGGA
GCAAGACCAGAACACTGGCCAGATGGGTCATATCGCCCGCTAACCTGAATATGTTCATTT
TCGATCGTTGAATCGATACCAGATCTAATTGGGAAAACGCTCAAATTCGAAGATTCAAAC
ACCGATCTATGAGATGGTGAGAATCATAAGGGTTTTTGAACACCTCCTCTCTGATACAGC
AAACAATGATTCTTAAGCTTGCTGGCAATTGAGCCGTAAAGAGTGAGGGGGAGACACCGA
TCTGGGCACTATCTGGAGGAAACCGGAAACGTTCTTCTCTTTTTTTCTTCTTTTTCTTTT
CTCTTT
>Fagopyrum_esculentum_MIRA_VER3_c42
ACGAAACTCCGCAAGCCACCACAAAAACTCGCAGATCAGATCGAGCAAATCATCCAGTAG
AAGAAGAGGAAAACGATCGAAGAGACCATGGTTGGAGGAGCGAGTTCATGGGCCAGAGCG
CTCGTTCATATCTCCCCTTACACCTTCTCCGCCATCGGAATTGCCATTTCCATTGGCGTC
TCCGTCCTCGGCGCTGCCTGGGGCATTTACATTACCGGAAGCAGTTTGATTGGTGCCGCT
ATCAAGGCTCCTCGAATTACTTCGAAAAATCTCATTAGTGTCATTTTCTGTGAAGCTGTT
GCTATATATGGAGTCATAGTGGCGATCATTCTACAGACGAAGTTAGAGAGTGTTCCATCG
TCCCAGATGCATGAACCTGAGTCCCTTAGGGCAGGATATGCAATCTTCTGCTCAGGCATT
ATTGTAGGGTTTGCCAACCTTTATTGTGGGTTGTGTGTGGGGATCATTGGAAGTAGCTGC
GCATTGTCAGATGCTCAAAACTCGTCCCTGTTTGTGAAGATTCTTGTGATTGAGATCTTT
GGCAGTGCACTCGGGTTGTTTGGAGTGATTGTTGGAATTATCATGTCTGCTCAAGCAACA
TGGCCTTCAAAAGGAGCATAATGTGGAATCCCACCTGACATGGTTTATCCACTACCCAGT
ACCAAGTAGAATGCCAATTTTCTGTGTAAGCTGTCGTCTTGGTCGTAGTTTGCCTTCCAT
TGCTTATTGTAAATCTTGAGCATTGCTGTTCTTTCTTAGGATCAGCTCGCGATTTCTAGT
ATAGATCGAGGTCATTATTAAAACCCAGTGCAGATAGCTTTGAATGGATCAAATGAAGTG
CAAACTTGAATCTCATTCCATAATAAAATGTCAGAAAGCTGATCAGCAATTTTGTTGAAA
CCTTGTGGTCATAAATGCAGCTTTGATGCAAATTAAGTTTCCTTTT
>Fagopyrum_esculentum_MIRA_VER3_c43
TACTTNTCANNNACTCANAAAACCCTTTTAAATTACGTTTTTCTCACGCCTCTCTGCCCC
CTCCTTCGATTTCTCTCCATTCCCCTCCCTCTTCGTTTCTGATTTAGGGTTTCTTTGTTA
CTGCGCCGGTCATGGCTTCCAAGCGGATCTTGAAGGAGCTCAAGGATCTCCAGAAAGACC
CTCCTACATCTTGCAGCGCAGGTCCCGTTGCTGAAGATATGTTTCATTGGCAAGCAACGA
TAATGGGTCCAACAGATAGCCCTTATGCAGGAGGAGTTTTTCTTGTGACTATTCATTTCC
CTCCTGATTATCCCTTTAAGCCACCCAAGGTTGCTTTCAGAACGAAAGTTTTCCACCCAA
ACATCAACAGCAATGGTAGTATTTGCCTTGATATTCTCAAGGAGCAATGGAGCCCGGCTT
TGACCATATCTAAGGTGTTACTCTCCATCTGTTCTCTGTTGACTGATCCAAACCCAGACG
ACCCCTTGGTTCCAGAGATTGCGCACATGTACAAAACCGACAGAGGCAAGTACGAGACTA
CGGCCAGAAGCTGGACTCAGAAGTACGCCATGGGCTAGCATGTGTCGCAGCTACATCTTA
GCTGAGGTTTAAGTTTAAGGTTGGATGGTAAGTGTTTGTATAAATACCTCCCAATGTAAC
TCCAATGATGCTTGTAAAATGGAAACATTGCATCATCAATTTGACAATTGTGTGTTTGCT
GTGCCCGTAGAACTGATTTCAGAAGGACCATGTTGAGTTTGTTGGTTGACGGGCAAAATG
TGTACCTTGATCTTTATGAATAATTTACTCATTTATGGATTTATGATCGAGTAATC
>Fagopyrum_esculentum_MIRA_VER3_c44
TTGTCCGCTGATGGTGGCTCCGGAGGATCAAATGAGAANCAACAGAAGCTTGAAGATGAT
TTTGATGCTTTTACTTCCTCTAAAGGCTGCTGACCTTGCTCAGCCTCTAGTTGATGCTCA
GGTTCCTTTCAAAATACATATTGTTAAGGATCATGATATGAGAGAAAGGTTGTGTCTAGA
GGTGGAGAGGCTGGGGATTTAATGCTGTCATTATGGGAAGCCGTGGTTTTGGTGCATTAA
GGAGCAGAAGTGATGGCAGGCTTGGTAGTGTCAGTGATTACTGTGTCCGTCATTGTGTTT
GCCCTGTGGTGGTTGTCCGTTATCCTTTTGACAAGGACGGAAATGCTGGTGACGATTCTA
TGGTCACAGTGGCTGAAGCAGAAAACGAAGGAGTTGCTGAGGTGGAAAACCATGATGCCG
CGGATGAGCATAAAGGGAATTGATGGATGAGTAGCTGGTGGTAGAGAGTGATTTTGAGCT
GGTATATCTTCTCCGATGCGGTGGTCTTACGTTGTAACGGTACTTGTGTTGTTTCCATGA
TATGATAAATGTATTGATTGTGTGTCAAAATGGGTATCATCTCCTATGTGAAGTATAATG
TAATTAGTAGGTGGATACATGACCTTTGCTACTGCTTTTGTTCTTTGGACAGCATTCATT
TCGGACTGCTTCATGCTTATGTGTACATCTTTGGGGCCTCTAGAACTCACTACTTCGCTG
TTCAAAACTAACTG
>Fagopyrum_esculentum_MIRA_VER3_c45
GGGCCATTCATTGATTGGTTGAATATATATGTACNAAAACAGAAGAAGAAGGCTATTCAA
AAAAACTTTAGATCCACACATAGTACACAATCGATACAAAACACATGTGCAATCAAACCT
CCCCCGACACTTGTCTAACCAATCACTCGCTAATAAAAACAACACTTAAAAGCATGATTA
ATGCCTAAGCAGAAGCACCAATTGCTGAATTAATTGGACTAGTGAAGTACCTGCGCTTCA
AATACCTGCAAACCTGAACTACAAACCTGGCAAGAAGGGGAAACGCAGCCGTTATAAGAA
GATAACGGAACTTATAGTCACTGTGATGAGGAGTGATGGCGAAAATGGAAGAACCATAGA
TGATAATCATGGAGACTGTAGCCATCCAGATCTCGACGGAGAAGGGAAACATGTAAGTCA
AGCTTATGATAACCGAAATCGAAGAGGAGAGTGCGAGAGTGTTGAAGACGAGGAAGACGT
AGAAGGGCTTTTTGTGGGTAGAGTAAATTGCATTTCCTGCCACGTGGCCGTTCGAGTCCT
GCCAGACGCCGCCGGGAGGGTTGACTACGGCTTGGAAGGTCACGGTGGCTATCAGAGCGG
AGACCACTAAGAGGACGGTGCGCATGTCGTTGTGTTCATCGGTTGTTCGTTTGTTGTACT
TGTATCGGGTTAGCCAGTTTATACTTGCCGGAGAAATTTGTCGTCGTTGTTGTTGTTGGT
TGTTTCCGTTGACGCGGTTGACTAATTGGGTTGATGCCATGGAAGATGAAGTTGTTGAAT
TCAGAGAATGAAGAATGAGAGGTGGAGGAAGAGTGTGATTTTGAGGGTAATATAAATGAA
GTGATT
>Fagopyrum_esculentum_MIRA_VER3_c46
AATAAAACAGGAGACGACCATGTGAGCACAAAATCTGTAATTCAACGTACATCACCAGAA
TTATTCATAATTCTAGTTTCCAGAAAATGTTACATGATCTTATTCAGCCATCCAAGAACA
TACAGTTTTTCTTTAATGGGAAATCTATAATGGAAAATGTTACAAATGAAAGTCTTGTTA
CCTAATATCAGTTTACGTACAAGAAACTTAAAAGTGAAGCCAAGATTTATGACCTTCCCT
GCATTCAGTTACAAATCCACTCATCCTTCATCCCACCTTCAAGAATGTAATCCCCTAAAA
CAGCAATTGTCATCTCCATCTCATGTATCGAGGTAATTTGCAGCCATTATCAGCTCCAGC
GTCAACTCCGGTTCAATATGAAATTCAGTTTCCTTTCCACTGGCATACTGCAGAGACCAA
TAGAAATACTGGCAAATCTTTTCAAGAATGGTAGTGCTGATTTCTGGAAATCTCACTACT
CCATGTTCAGTCTCCGCAAAACTTCCTGGAGAGGTAAGCATATTACGGATGGTTTGAGAA
ACCATGGCGGCTTTCTTGTCGATGACGAACTCAAAGCCCTCGGCGCTGATCAACTTCACG
GTGTCGGGCTTCATCTTTGGCCGCCGATAGTTTTCTCGTCTTCCTTCCCCGACGTAAAAA
AGAACGCAACAAAATTATGTTTGAAGTCGGTCCCCCGCGTAC
>Fagopyrum_esculentum_MIRA_VER3_c47
ATGGCCAGGTACTTTGGGTTTTACAGCACCAATCTTATACAGCCACCGGCAATTATTTTT
CCCCATAAAAGCAAGGCATGGTGGTGAATTTTGCATTCGGAGGCACCGGAGCATTCGACA
CAGAGGCGACCCATGTAGTAGGGCTTCCCAACATGACCACACAAATCGACTACTTCGAGA
AAATGCTAAAAGGAAACGACGTCGTTAACATCAACGCAGACTTGAGTGACGCCGTCGCTT
TTGTCTCCCTCGTCGGCAATGACTATAGCACTTACCTCTCCTCCGGCGGCTCTTCCGCCC
CTAATTTCAATAAAAAGGACTTGCAAGCCTTCATTCAAAAAGTGGTACAACAACTTATCG
TCGACGTGGTACGCATCAGAACCCTAGGCATAAAAAAGATCTACGTGACGGCCCTTCAGC
CGCTCGGCTGCCTCCCACAGATCACGGTGAACAACTCCTTCACAAAGTGCGTCGACGAAA
TCAACCTCGCCGTGCAACTCCACAACTTCATCCTACGACACAACGTGGCGCAGTTGAACA
TTCCGACTCCTTCAGTTTTCATCGTCGATCTCTACACCGCCTTCAACACCGTCTTCCAAG
AGAAGCACGGCCATCCTAGAGGTAGTCTGCGCTTCAAGGACCCACTGAAGCCATGTTGCA
TCCCAACTCTTCCCAACGGAAGTTGCTCCGACGACGACGACAGTGGCAAGCAGTACACGC
TGTGTGATGATCCGTCAAAAACGTTCTTCTGGGACACGTATCACCCGACACAGGCGGGAT
GGATAGCAGTCTTCACTCAACTCAAGAATGCTCTTCATACTTTCTCATAGGATTCTGATC
ATCGCCGATGATAGATCGAGCTAGCTAGCTATCTAGAGTTACTTTCCTAGATCAATAAAA
CAATTTTGCTAAGTAGTTCATGATAAATGGCAATAATTGTGGTTTAAATCTTCGTTTGAG
TATACATATTTAGTTTATTATTCAATATTTTGGTCAGTANNNNNNTCGTACTAATATTTA
ATATTTCTTTTCTAGCT
>Fagopyrum_esculentum_MIRA_VER3_c48
AAGAGATAGGGTTATAAAGTTTCTTAAACTTCATACTCTTAAACATTTGAGTGAAATTGG
AGATCTAGGAAGAGGGAGGATTAGGAATGAAGTTCTTGTTTCAATGCCCATGTTGCTCGT
GTTTCTGCTTCATGAAACCACAGAAGGGGAAACCCAAGGAGAAGAAGGAGAAGAAAGGCA
GTGGTGGAGCTGAAGTAGCCCCGGCTGCCCCAGCTAAGGCAGACTGATGGAGTAACGAGC
TATGTTAATCTTGGGATTAAGTCACAGAGGGTAGATTGGTGGCGATTTTTATGATAAATA
GCGTCGGTGGTGCGTCTATTAATTGAGAGTTGGTTTCTATTTGCTTGCATTGAAAATGGA
ATAACTGTTCATGTATGTTACCTTTGCAGCTATAGTTTTCTGCTTGCTTTTAGTGATAAC
TGAGATCTATCTGAAGCCATGGTTTTAATTCTAGTTTCAGCTCCCAAACTATATTCTTTC
CTGTTACCACTTGTTCTGCATTATCTTTTCCTCAGTTGATATAAAGAAGTGAAGGACT
>Fagopyrum_esculentum_MIRA_VER3_c49
TCTCTCAAGGCTACTTGTAGTGGATCTAATGCAACGTTATGAATGCTAAGCTGCTGCTCT
ACTTCAAAACACTCTTCAAGTTGACAGGATGACCATATTCATTTTCGTTTTTTTTTTAAA
TAAAGGAAGGTAATATTTTTTTACAACTATAAGAATAAGAAACTTAGCATCATATCTTTT
TATAAATTATCAACCACCTATTTTCATAATGATTCATACAGACAGCACACGAATAATTAT
TTTTTTGTGTGGTATTTTAAGGCTTTTTTAGCTAGCTAAGTGTATGAATAATGGGAGTGG
TACTTTACGCTTTGTTGCATGAAATCCTGGGGGGTTTAAAAAATTAATTCTATTTTTTTA
AATATCTACATAGACCGTGTTACCCCTTCGATACATATACAGAGTAAGAAAAAAACCGTA
AATTACAAAGACTTTGAAATGTTTTTCGATATATGTGTACATAAATCCTGTACAAAATAA
CAGAAATTGTCGATTCT
>Fagopyrum_esculentum_MIRA_VER3_c50
ACGACCATCCAAAAACTTTTATGCATTTATAAACTAGCTGCTTAGGATGAATCATCCAAA
AATTGTAACACAAAAAGAGTAACACAATGTATCAGTTCTTTATATTGCAATTAAGTCTAA
AACTTGAAAGAATGATAAGCATTATAAAGAGGAGGGAATATCCCTTTATTTAATGTAAAC
AAAAGTTGTAGCAGCTAGCTAGTTGGATATCAAACTCAAATCATAAATGATAACAAGTAC
TGCAGTAGAAAAAAGAAGGTAACACAACAGTGTTACATAGAAAATTCACTTCTTCCCAAA
GTTCTTGAAGAAGCAAACCATGTTGTCATGGTCAGGACTCGTCTCTTTAACTATTTCGAG
ACCCTCAAAAGCCTTCATCCATTTGGTTATCAATGGATACTTATTCGGATCCATGAACTT
CATCTCGACTGCTTCTTCAATGGCTTCAATCACATCCGAATACGTGCAAATGAGTATGTC
AAGGAAATCCATGTTTTCCCCAACGGACGGAGGAGTTCCACTCGGAAATATCTCATTCAT
GTTAGCTTCCAACTTGTCTAGGTTCTCCCTCATCTCCTTGACGCTCTCTTCTGTTCCCGT
TAGCAACATCGTTCGTAGTTGCTCCAAAAGCTTTAGATTGATGAAGTCAGCCCAGAAGCG
AACTTTGGCGCGCTCATAAGGATCACTAGGCAAAAGCGAGGGAGAGCTCTTCCAAGTATC
TTCAATGTATTCCATGATGACGAGTGATTCGGCAATGGGTTTATCATTGTGGACGAGGAC
AGGAACCTTCTTGTGGACAGGATTGAAGAAGAGAAGATCTCGACTTTTGTTAGTCAAGTC
CTCTTCTACACGCTCGTAGGGTATACCCTTAATTTTAAGGGCAAGTTCAACCCTCCTAGC
AAAAGGGCTCGCCCACATCGAGTACACCTTCACTTTATCTCCGGTTGCCATTGATTTTTG
ATTGATGTTGGATCTCTCATGAAATCTCAACCGAGCTTGGTTTTTATACTACCTAGTTCC
TACCCTCTTATT
>Fagopyrum_esculentum_MIRA_VER3_c51
GAAAGACTACCTGTTCAATCTTCTTCTTTTTCATGTTCATTTCCCTACATTTTCCATCTC
AAATGATCGTCCAAACAGCAATGCTACGAGCTTTGATCAAAGTGAATCATATCANTNNNG
TTNGAAAAAAGTGAAAGCATAAACCGAAACGATACCTTATAGTATAAGTTGTTTGGATTC
CACGCGAAACAAAACTCAAAACAAAAACAAAGGGCAGTGCGCCATGGATTAGCACAATCT
CAAGGTTTTCTTGTGTTTCTGGACTAACTAGATACAAATGGCTTTCAGCCCATAACTTTT
GGTAACCATCCAGCATGAACATCCTCAGGTATAGCACGAGTTTTGATGAACGATTCCCTT
GAAAACAAATCCTTCATGTAGGACTTTACATAGGGAAGTGAATCTGGAACAGACCAATCC
TTGTAATGCCCTAAGGCAATTTCCATATGATAAAGTTTAGGTCCCAGGGACAAGTCCGCA
GCTGAAACATCCTTACCGTTAATAAATGGGCCATTTTCTTTGATATAATCATTGAAAGAA
CTTAACTCATTGAGCAACGCCTGCTCGGTCCCATCACTTGGATCTTTGCTTTTAAGAAAA
CCAATAAAGGTAGAGAAGATCTTGGACCCTACTGTTGCTTTCTCAGGTGGGGTAACCAGT
GGAGGATCTGGATACTTCTCTTCCAGATAACTAGTTAGAACATCAGAATCAGCAACCCAC
TTTTCGTCCAGTTTCATGACAGGGACTTTACCCTCTGGATTGATTTTCAAAAACCATTCA
GGCTTATTTATGAAGTCTACTAGCTTCATTTCATAAGGGAGATGTTTTTCCTCCAGAGTC
AACAATACTCTTTGACAAAAGGGACAGTCGCCGAGCCTGTTAGGAAGTGAAACGGAGGCC
TTAACACAGATTTCGAAAGGATTGGAAACGGCAGAAGACATAGAAACGTTGAAAATCCTT
CTGGTATAGCGACGATGGAACGATGGAGGAGAGAACTGTAGGCGTTTGAAGGTGGAAGAG
AGCGCTGAAGCTGAAGGTGTCAACTTAACGGTCGACATTCTTCTACACCCTTCTTCTCTA
GCGTCTTCGCTTCAAAATTCCTTCTTTCGATACCNCTCACCAGTCACCGG
>Fagopyrum_esculentum_MIRA_VER3_c52
TNACAGAAAAAGAGTAAGAGAAAAATAATATCATTGTACGGTGAAGAGTGATTGTTTTGA
AATTTGGTATGATCTTTAATTTTTGAACACGGATAATATTTATTGTACCGAGTTGTGTAT
TTATATGCTAGTCTCTGAAGGAATCGAATACAAAGACCAACAAAAATGATGCCTTCGGCA
TTGATAGTGGAGGATAATCCCGTGGTTGCGCGCAACCATGAAGCGCTCTTGAGGAGCTCC
GGCTTTGTTACTAGGATTGCTAGAAACGGTCACGAAGCAGTCAATCTCGTCAACTTAGGC
CGCAACTTTGATGTCATTTTCATAAACAAGAAATTGCCGATGCTGGATGGTATAATGGCT
ACTCTGATGTTGCGATCATTGGATATTAAGAGTGTTATCGTGGGCGTCACAGTTGTTGAT
GAGCCCGAGAGGCAAATGTTCCTCGACGCTGGACTTGATGATTGCTTCGATATACCTTTA
AACTCTGAAAGTATTGTAAGGGTGTTTCATCTACTTCGCAATGTTGGCTCCTTCTCCGAT
TGATAAGATGTTGCTTGTCATGAACTAATGTTGTATCTTCCTGCAACTTTTGCGTCAATT
GTTGTTTAATTACATTATGTTGTAATTTATAAAATAAAGCTCGGGAGCTATTTTGATTTN
CANNAAAAAG
>Fagopyrum_esculentum_MIRA_VER3_c53
CGTTTTTTTTGTNATCAAGAGAATTATTGCACCATGGTCATCTTGATATAATATAATGTA
TATATACACAAAAAGAGGCACAAGAAATTAGCTAGAAGTTCTTTTTTACATGGGGACATA
CAAATTATAGGCACAAGAAGTCAAGAACATAGCTATTTATAGGAGACACAGAAAAGAAGA
TCCAAACAGACCCTAACACAGTTTCTTCTACCATGTTCGCTCAACCTGATCAAGATCATA
TCATCCATAAACTAATTTAGTTAATTTTGCTCAGTGATTTGACAATCCACAATGACATCA
AACAAAACCCCTTTTATCTTCTTTTGGTAATCTTTATTTTGTGGTTTTCTTCCATGAGAG
TACCTAAAGTCTCAAACACTAAGCAATTAGCTAGACAAATTAGGGAAGCAGCTCTCAGAC
CTCATCAGCACCGGTACTTTCATCATTTCCTCGTCACCAGCGGCGCCCCTCAACGGACTC
GCTGGAGTAGAACGCATCCCTCTAGGAGAGTCTAGGCTCCGTCGGAGAATCTGTCGGACA
GCGTTTATAAGGTGCAACGATGGATCAGTCGCTGGAGGCCACGAAGTTCGGAATTTCCGG
CAGACGTTGAGGTGACGAGTAAGTGCTTCCTCTGTGCTGATTAGACGCTCGGAACGGACG
ATCTCGTCCTTCACCGCTTCTCCACAAAGGCCACAGATCCATTTCCCCGCGTATCGCTCC
CGGATCCGTTCTATGTACGCTGGTGTGCACTCCTCCGTGAGTCCGCAACAGTCGCATTTC
GCCGATTCTATCTCGATCTGAGTTCCTGAGCTCATAATCGTCTTGCTGTTCGCATTCGCA
GATGATTNCTGTGACGATACCATCACCGGCTCACTGATAATCGTAGTTGACATCGTTTCG
ATTTGGATTTGATTTTCTCCTTGTAACTTCTCAACGATTTCCAGTTCCTGATTCTAGTCT
AATACAGTTTAATCGTATTACAACAGCTACCTTTCCTTCTCTCCTTCCGA
>Fagopyrum_esculentum_MIRA_VER3_c54
AAGTTATAATGTAGTATTCTATTTTCTATCCTGATGAATACGCCAGAGAGCATCTCTACC
GGCTACACAGCGCCGCCGCAAATTACTTCCGACGAAGATGAGGCTTTTAACCCACAACAT
GCTATCATCCAACATTAAGGGAGTTTCAAACGGATTTCCCCTTCGAATCGAAGCCCAAAA
TGTGGTGCAGAAGGAGGTTGATTTGAATATCGATTTCCTCAGGAACATGTTCGCAAAGAT
CGAGTGGAAGGCTCTGATAGACGCTGCAAAGTCCATGGGCTACTCGGAGCTACCCGACGA
GGCTGATCCATCAATGCTTCAGTCTGAAGATTTTCTCCGCAAGTTCCATCACGCGCTCCT
CGAGCTTCATCTCGAAGAAGGTGCCCTAATCTGCCCTGAGACTGGTCGGAGGTTCCCCGT
TTCCAAGGGTATTCCCAATATGCTACTTCATGAAGACGAGGTCTGAAAAATCATATATCT
TTGGCCCGGCGCTCAGCTTCGTTGTAGATTTTGTTCTGTCTTGATTAGGTACTTTGTTAT
TGATGCCTAGCTCGTGGATGTATTATTGCGTTTTGCTGTTATGAATTGAACTTAAATTCG
ACACGTTTACGTGATGAAAATATATTTGTGGTCGATTATGGTGCGTGATCAATGCATGTT
AGTTGTTCG
>Fagopyrum_esculentum_MIRA_VER3_c55
CCGTCTAACATATGTTATCACTTTTACAAATGTTATTTTTTTCACATAATGAACGTGAAT
ATCCGACCGATTTGATGTTATTCTGAATTTCTGTTTATTTGGATGTATCCAATCAAAGTT
AAATATTTGGATCCAATTAAAACATCTATTCATGCATGATGATCCACAACGTACCCGAAG
CAAAATCACATCAACACTTAAAGGATCATTTATGTTCGTACTTAATCATCGGTTTAGCGA
ATCACATTCTTTTGTTCACTTCCTGACCCACCACGTCCACAACCATAGGCCGGGTGCTTG
GTAGGCTCTGGTGTGGTCCGGCGCAGGATTAGGGGCGAGCCGGTGGAGGTTGAGGCATTG
CGGGTAGCAACTCAGCATTTTGGTTTTGCCCGGGTTGTGTTGGAATCCGATTGTTTGTCC
CTTTTTCCAAAAATTGGGGATCGGATCTGGTGGGTCCCGATTCTCTTCGGGTACTTGCTA
GTATTTTTGGATCTTGTTACTAAAGATTGAACGAATTTATAATGATACAACATAACTTGT
AAGTTGTAACACAAAATTTGTAAACATGACAAACTTCACAACACAGCAAGCTGTGAAAAT
GCAAACGGCGGGTGAGGAGACAACGGCGATAGCATAGGGACGTTAAATATCCCTCCCTTT
ACGTCCTTCCCATCGACATCCCAAAATGACGTCCATATTGACGGCGTTAAAGGACACGTG
TCCACCTCCTCCGACGATTCTTCCTTCTTCGCAACCTTCTCCGACGTCTTCTCCTCCACT
TCCGACTCCCGACTCCTCTTCTTCTCCGCCTTAGCCTTAGCCGTCTCCAGTTTCGCTTCC
ACAGCTCCATCAACCGCCGTGAACGGCGTCTTTCCAATTTCAAGAGGAAAGTTCAAAATC
GCCTTGGATCCTCGAAGCTTAAACGCAGCTCGATCGTAGGCTTTAGCAGCTTCAATCGCC
GTGTCGAATGTTCCAAGCCAAACTCTGGAGCCTTTCCGATTCGGATCTCGGATCTCCGCT
GCAAATTTCCCCCACGGTCGTTGCCGAACTCCTCTGTAGTGCTTCCTCTCCTCCACACCA
CCAATCTGAGGGAGAGGGAGACTCTGAGTCGTCATCGTCGGAACAGCGATCTTCATCAAC
GGTTTCCGATCATTGAATCTCGATTTTCGCTCAATTATCTCCGATTTCGCTTCGAATTTC
GGGAATTGGAATTCGCATTGAAATCCATCGTCACTTGAATTGATAAAATTAGGTTGGAAT
TTAAGATTATCGGAGGTCTGAGAGAGCACAGAAGCCTCTTGCTCTAAGGGAGACACTAAT
CCGTCGAGGAGGTGGTGTTGTATGTAAGCGAGAGTTTGAAAATCGTTCGTCATCGCCATG
GATGGAGAATCAAGAAGAAAACTGAAAGTGAATTGAGTAATTTGAAGAGTGAT
>Fagopyrum_esculentum_MIRA_VER3_c56
ATCTTCCATGTCATAGTGAAGCATATGAAGCTAAGTGTCAGTTTCTACGCCATAGTGGAC
TACAGCGAGGAACGAAAAAGATATTCGGATCTCACTCAAATCCATTAGGAAAATTAAATT
GAATGTTTATTAGTTATTACTTAATAGCTATTCTGCGTTAGCTCTTCAGCCTTGTCATCA
TCAATTCTATCATTCAATCCAAAAACAATATATTCAATCCATATATATTGTAATTACTTA
TGAGTTATTTGTATTGACTGTCATTTGTTAGAAGGGGTATAAATCATCATAAGCATTCTT
CATCAAATAGAAGATACTAGACGAAGACTCCTTGGAGAATGTGCGGATAACTATCTAACA
AAAGATTGTCTTAATTCGTCACTCCCGGCAATAAAGAAAAGTCATTGTGATAAAGTGCAA
CATAATTATATATACTAGGGATTATAATTTAAAAAAAAATACGTAATATGACGTTGTTAT
GTAGTGTATGTAATTAGAACTTAAGTATCTTAAAACT
>Fagopyrum_esculentum_MIRA_VER3_c57
GGGAAATGAGTCAGTACGATGAAATATAACCATCCAAACCTTATCATATACACCAGAGTA
TAATGTTTCAAATCACTGTTTTATCAGCAAGATAGGCAGTAGTAGTAAGGGAAAAACAAT
TGTTTTTATGACATACACTGAATAGTCACAAGTAACAGACCATAAATAGAAGAAGAGGAT
TGCCGATCAATTAATAACGAGATGCCCAATCGGCATCACTTCCCACCCTTGGCATTCCAG
GCTTATCAACCTCCTTCTTCGTGTCTGCAGCCACAACAAACGTTACGCCACAGGGTTGTC
CTGAGCCATTGTCCCATGGCACAGAATTTAGTGTCTTCAGCGGATGCTCAAAACTCCTCA
ATCCACCGGATGATGTGAAGAAACACCCTTTGGGGAAAGGACCAAATGACTTTCCACATG
CTTTCTTCACAACCTCAATGTCATCCGAAAGAACAACATTACCTTCTGCATCAGTCCCCC
AATAGAGAGGAACACGTCCATCAGCATCCACTGCAACAAAGGTGGAGCTAGAGGTGTTAT
CATAAACTATAAACGCAAACTTCCCTTCAATACTCCTTAGGACATGATCTGGAGGGTTTG
ACCCTCGGTCTCGCAGGGAACGGTATGCCTCTACAATAATACTAACTTCATTAGCCGTCT
TGGTTAGACCATACAACTGCTTCAGGGAAGCTATGTTCTCAATATGCCCTTGGAACATAC
AAAATATGTCATCCGCAGCAGCAAAAAATCTCGGAAGAAGAGGATTCTGGCGATGGGAGG
AGAAAGCGATGGCACCCTTTGGGCCAAGACTGACAGAAACAGCGTTTGGATTGAGGGAAA
CGAAGTGACGAATAAGCGAATCGTCCTTCAATGCACAATAGGCCTCGGATTGGGAAGAAT
TGTTGAGAGCTTCAGGGCTTTTTGCAACAGAATTGTGGAACACAGCAAGCATTTTTGCTC
CTTGTGCAATGACAAAAGAGATGAAGGTTGAAAACTGTGTCGATAAAAGTGTTGAACACA
GTT
>Fagopyrum_esculentum_MIRA_VER3_c58
ATCATGTCGAAAATCGTGTCGCCAGCTTCAACGTGACCACCCTGCGAGTTCAGAATCAAG
CGGATCGGCTCATCACCCACAGCCGCTAACATTAGCAACTGCTCAGAAACGCTTTTCGCC
AATTTCTGGTTGATATCGCTGGCGATAACAATCGTTCTGGACTTAAGCTGGTACTCCAGC
ATCGACGGTGAAGACTTATCTTTTTCCATAATTATTCTGTATTAGTTTGTGAATTTCTCA
AGTGTATACCAAAGCGGCGACATGCAGAATAGATTGGGTAAAAAACTTGAGGCAGTTGAA
ATTTTAGTAAGGGCGCTAGTGACAAGAACACCCATATAATTTCATGAATTAATATAAAGC
CCCTCTAAATTCTTCTCGATTTGTTGTGACGTTACAAAACAGGCTAGACTACGTATTTCT
GAATATCCATAATCCCAAAATGAAACTATCTAATAAAATCGAAACATTTGTTGCTCATTT
TGGTGAAATGGGGAGCCGCTGGGGATTTAACCGTACTGTCGGCCAAATGTACGT
>Fagopyrum_esculentum_MIRA_VER3_c59
AGCATGAACAGAAGTTCTGATCTCAGATATTAAAGTTCAATATTAAATACATCAGGTAGA
AGCTAATAAGAGTATCATCATAACACACACTAATGGAAAATTAGCAATAGAAGTAAAACA
CAAGCTGTTTGAACCAAAACAGGAACCTCCCAGAAAGATTAATAACCTAATTTAAATCTT
CACACTGCAACATTGTTTATACAAATAACTACTAGCTTATATTCCAAAAATTTAGCGGCC
TCCTCCTCTTCCGCGTCCGCGACCTCTTCCACGGCCCCTACCACGTCCAACTGCCCTCCC
AGCAGTAGGCTTCTTAGGTTTCACCCTTGGAGTTTCTTCAACGAGCAGTGTCTCGAGGTT
TAAGCTGTCAGGCAGGATATAATAGCGGATGTTGTTTCCCCTAACACTCAAGTGATCCAA
ACCGACAGGATTCTTCCCCTTGACAGTAAGCTTGACGGTTTTCAAATGGGTATTCATACT
TATATCTACCCCTGTGATGGTGCCATGGACAATAGTACCGTTTTTGAGCTCGATCGAGAC
AGTTTCGTTGTTCAGCTTCATAAGAAACCTAACGAGCTTCATCGTCGGTTGCCGGATAGC
AGTGTGGTCTGTGGAAGAAGGAAGGCGGACCAGCGGGCTTTTTACTTGAGAAAGCCGGAG
GGANANGTAGGGTATTAGAT
>Fagopyrum_esculentum_MIRA_VER3_c60
CAACTCTTACTCGCATTTCACTGTTTCTGCGGTTGACCACCGAAATCAATAATACTGAGC
AGGTGCAGAAGCTTGCAAAAGAAACCAAAGACCTGTTTATCCATTTGCTGCCATAGTGGG
GCAAGACGAGATGAAGCTGTGTCTTTTGTTGAATGTGATCGATCCGAAAATCGGGGGTGT
TATGATCATGGGTGACAGAGGTACAGGCAAATCAACAACAGTGAGGTCACTTGTAGATTT
ACTTCCTGAAATCAAGGTTGTTCCTGGAGATCCATTTAACTCTGACCCGGAGGATCCTGA
ACTGATGGGTATAGAAGTCAGGGAGAAGGCAATAAGCGGGGAGCCACTTGAAATTGCAAT
GACCAAAATCACCATGGTTGACTTGCCATTGGGTGCTACTGAAGATAGAGTTTGTGGGAC
GATTGATATAGAGAAGGCGCTAACTGAAGGTGTCAAGGCGTTTGAGCCTGGCCTTCTTGC
TAAGGCAAACCGAGGGATCCTGTATGTTGATGAGGTTAATCTGTTGGATGATCATTTAGT
AGATGTACTTTTGGATTCTGCTGCTTCAGGTTGGAACACTGTTGAGAGAGAAGGTATCTC
AATTTCACATCCAGCTCGGTTTATTTTGATTGGCTCTGGGAATCCCGAGGAAGGGGAGCT
TAGGCCACAGTTGCTTGACCGGTTTGGAATGCATGCTCAAGTTGGAACAGTGAAGGATCC
TGAACTTAGGGTGAAGATTGTAGAGGAAAGGGCTCGATTCGATATGAACCCTAAGGACTT
CAGAGAGTCTTACATTGCAGAGCAAGATAAGCTTCAAGAACAAATTGGAGCAGCTCGGAG
CGCTCTTTCTTCAGTTCAGATCGATCATGAACTTCGTGTTAAAATTTCCAAGGTTTGTGC
TGAGCTCAATGTGGATGGGTTGAGAGGTGATATAGTGACCAATAGAGCTGCAAAGGCACT
AGCTGCTTTGAAAGGTAGGGAGACAGTGACTCCTGAGGATATTGCAACTGTCATTCCTAA
TTGTTTAAGACACAGGCTTAGGAAAGATCCTTTGGAGTCCATCGACTCCGGCTTACTCGT
GATTGAGAAATTTTACGAGGTCTTCAGTTAAACGATGCTGTTGAAGCCACCTTCCTGCTA
CCTCTTGTTGAGCATATTTATATTCAGATCAAATTTTGCTTGCCATTGGTAAGCCTGCTG
TCATCTATCAAATCGTCTTCATTCTGATATATTTGTATTTTAGATTCATTGTTTATGCTA
TGTATAATATGGTCACCTTACCTCTGTTTTAGCCTGCGTTGGATGGGTATTTAAGGAGCA
TATTAATATAAAAATCAAATTTTGNATCACGATTG
>Fagopyrum_esculentum_MIRA_VER3_c61
TGCATTTTATACAACGGCCCCGGGAAGTGTTCCTGCTGCCACAAACTCAAGGCTTTCACC
GCTTCCTCCCGAACCAGCTGATTTCTACAATCCTACTGCCACAGTGGATATTCCCCTTGA
TTCAAACATGGATGTGAAGAAGAAGGAGAAGGAGCTACAAGCTAAAGAGGCAGAGTTGCG
AAAGAGGGAGCAGGAAGTCAAGCGGAGAGAGGATGCTGCATCACGAGCTGGAATTGTTCT
GGAGGAGAAGAATTGGCCACCGTTTTTCCCTATTATTCATCATGATATTGCAAATGAAAT
ACCTATACATCTCCAGAGATTACAATATACTGCTTTTGCAACACTGCTAGGGTTGACAGC
ATGTCTTGTGTGGAACCTTGTAGCTGTGACTACAGCTTGGATCAAGGGGAATGATGCAAC
AATCTGGTTCCTTGCAATCATTTACCTCATATCAGGAGTTCCCGGTGGCTATGTTTTATG
GTACAGGCCACTTTATAGGGCATTCAGGACCGAGAGTGCTTTGAACTTTGGATGGTTTTT
CGTATTTTATGCGCTTCACATTATCTTCGTCGTCTTTGCTGCTGTAGCACCTCCTATCGT
CTTTAAAGGGAAATCACTTGCAGGAATCCTTCCGGCCATCAGTCTCATCGGTGATCATAT
TCTGGTTGGGATATTCTACTTCATCGGCTTTGGTCTATTCTGCATCGAGTCTATGCTTAG
TATCTGGGTGCTTCAGCAAGTATACATGTACTTCCGTGGAAGTGGCAAAGCAGCCGAGAT
GAAGAAGGAGGCAGCTCGGGGTGCCATGCGAGCCGCATTTTGATATGGAACATGTAGAAT
AAACGGGCTGGTGTTGAAATTGTGTGTATGCATTTTAGATTTTAATATTTACTTAGGCCT
GAGAATCAAAGAGAGAAAAGATCCACGGGTGGTAAGTGATTTGCTCGAGTCCCTCTCACC
TTCATGTCCATGTGTTTAGTTATTTCAATGTTGCCGTCGGGGGACTGCTCACCGTTATTT
ACCATTTGAGCTTTACAAAGTAGGTAGAATTGTGAGATGATATACGTGCCCATGTAATTC
AACTCACCAAAGTTGCTATTTAAACATTTGTGTATGAANANNNGNNNNNNNNNNTTCTAT
AGTTC
>Fagopyrum_esculentum_MIRA_VER3_c62
TAGCCCCGTAAGGGTCGTAACCCCGCCCTCTCGTTCTCATCGACAACAATCAACCAGCAC
CACACACACTATCCTTCATCATCCAAGGCTAACAAACAAAACTTCATCATCAGCAATGGC
GGTGCTTCAATCGCTTACTTTTCCCCGCTTTTCTGCGGCTCCTTCAGCTTCTCTGACACC
GATCACAGCGCCGTTGATTTCTTCTTCTATTCCTGGAACCGTGAAATCGGCCAGTTTACC
AGCTTTTAGTGGCCTCAGGATCAGATCTGGAACCTCAACTCGCCAACTGAAAACGTCCAG
GTCGGTTGCTTGTCGTGCTGGGAGAGTTGTGTGCGAGAGTCCAGACACTGCCACCAAAGT
GCCTTCTATTACAGATTCAACATGGCAATCGCTTGTCTTAGATTCAGACACCCCTGCTCT
TGTCGAGTTCTGGGCTCCGTGGTGCGGTCCCTGTCGTATGATTCATCCAATAATCGACGA
ACTGGCAGAGGAGTATGCAGGAAAGCTCAAATGCTTCAAGGTAAACACCGATGAGAGCCC
TTCAATTGCAACACGCTATGGAATTCGAAGCATTCCAACTGTCATAATCTTCAAAAATGG
CGAGAAGAAAGACACCGTAATTGGAGCTGTTCCAAAATCAACATTAACTACAAACATAGA
GAAATTCTTGTGATCTAGGACCATACAAAGGATGAATCTGCAGTACCTTGAGTTCTTATC
TTCTTTTTTTTTGTCTAGATTTTGATTTTGAGGCTTTAAGGTTGTATGTATCGCCGTTTT
TATGCCACTCTTCTATTAGTGTGTTTCTGGTTGATGTAAGTACTCAAGTTCTTGTAAACT
AATGCATGAATTGTTGGTATTCTGACATTGCATCTTTATT
>Fagopyrum_esculentum_MIRA_VER3_c63
ATGGTCATTCTTGGTGAAGAGGTGGCTGCTTCAAAGCTGACCCTTTTTGACTTGACAAAA
CAACTTTGTGATGCTATTCAAGCTCGGGCTGAACAAGACAAGTATCACGGTGTCATACTA
CTTCCGGAGGGTCTAATTGAAAACATACCTGAAGTATATGCTTTGTTACAGGAAATTCAC
GGCCTTCTTAGGCAAGGAGTCTCTGCTGATAAAATTTCGTCGCAACTTTCACCTTGGGCA
TCCGCCTTGTTTGAGTTTTTGCCTCCATTCATTAAAAAACAGCTGCTTCTTCATCCTGAG
TCAGATAATTCTGCTCAGTTATCACAGATCGAGACCGAAAAGCTATTGGCACACCTTGTC
GAAGAAGAAATAAACAAGCGCGTGAAAGCAGGCACATACAAGGGGAAGAAGTTCAATGCA
ATATGCCACTTCTTTGGTTATCAAGCTCGAGGATCCTTACCGTCGAAATTTGATTGTGAT
TATGCATATGTACTTGGTCATATATGCTACCATGTTCTTGCTGCTGGTCTGAATGGATAC
ATGGCAACAGTGACAAACCTCAAAAATCCTTCTAACAAGTGGAAATGTGGCGCTGCTCCA
TTTACGACAATGATGACTGTCAAGCGCCATTCTCGTGGACCGGGAGCCTCTTTTGTCGGA
CATCCTGCAATTCACACTGCTACAGTGGATCTTAAAGGCAAAGCTTATGAGTTACTGAGA
CAGAATGCATCGAGATTCTTAATGGAGGACATATACAGAAACCCAGGACCTATCCAGTTT
GAAGGTCCCGGTTCTGATGCCAAGTCGGTTAGTCTTTGCGTAGAGGATCAGGACTACATG
GGTCGTATCAAGAAACTGCAGGAATATCTTGACCAGGTGAAGACAATTGTAAAACCTGGG
TGTTCACAAGACATCTTGAAGGCTGCTCTAAGTGCCATGTCTTCTGTGACCGATATTCTC
TCAGTTATGGCAGGAGCATCAAATAACAGCCAAGGTCGTTTCTGAAGTTGAGTGATGGTC
CCTTTTTTTTGCCTGAAACCAGAGTTCTTTTCTTTTTTGTTATTCAAGATTTGGCAGACA
ACAAACATTAGAACAGTACCCATGACGGGATCCAAATTTCAGATATTTGCTTATATGCGA
AATGCACTTAATAAATCTTCTTGAATGTCTGCTTTTAAGGCTCTGTTTGTAGGAGAATTG
GGATTTACCTCTTTTCTTTGTTCAATCAATGTGACAGTTGACC
>Fagopyrum_esculentum_MIRA_VER3_c64
AACCAAAACGTATAGAGAATGCAAAGATTCTGGTTGCAAACACAGCTATGGACACAGATA
AAGTAAAATCTATGGTGCACGTGTTCGTGTTGATTCAATGGCTAAGGTTGCTGAAATTGA
AACAGCTGAAAAGGAGAAGATGAGGGAAAAAGTAAATAAGATCATAGGCCACGGAATCAA
TTGTTTTATCAACAGACAACTGATTTACAATTTCCCAGAAGAATTATTTGCAGATGCTGG
AATTCTTGCAATTGAGCATGCTGACTTTTGATGGTATTGAGCGCCTTGCATTAGTCACTG
GAGGTGAGATCGCATCTACTTTTGACAATCCGGAGTCAGTCAAACTTGGTAGNTGCAAGC
TCATTGAAGAAATTATGATTGGGGAGGACAAANCTCATTCACTTCTCTGGTGTTGAAATG
GGACAAGCATGTACAATTGTATTGAGAGGAGCAAGTGAGCACGTGCTCGACGAGGCTGAG
AGGTCGTTGCATGATGCCCTGTGTGTTCTATCACAGACAGTAATTGATAGCAGAGTTTTG
CTTGGAGGTGGGTGGCCTGAAATGGTGATGACTAAGGAAATTGATGAGCTGGCTCGGAAG
ACTCCTGGGAAAAAGTCCCATGCTATTGATGCGTTCTCACGGGCACTCCAGGCTATTCCT
ACAACTATTGCTGATAATGCAGGGCTGGACAGTGCCGAGTTGGTTTCCCAACTCCGTGCT
GAACATCACAAAGAAGGCAGCACTGCAGGGATAGATGTCATTACCGGACGTGTTGGGGAC
ATGGCAGAGCTAGGAATATCGGAAGCATTTAAGGTTAAACAGGCTGTACTGTTATCAGCA
ACGGAGGCAGCCGAGATGATTCTCCGGGTTGATGAGATCATCACGTGTGCACCCAGGCAG
AGGGAGGATAGAATGTGAGTCTGAGTATGTGTTTCTTCATGCCATTTGTAACTCCAAAAC
CCAGTTGTACTTGTTATAACCTGGGTCAGGGTATTTTTGGACAGCCCTAGTAAGTTGTGT
TTGTTTAAGCCCGTGAGGCAGAAACTTAGTTTACGTGTTTCTTGTGTCAAATTTTGTGTT
TTCTGGGCTGAGTTGAACAGAAGTCTTTAATGAATGTTTTAGCTGCTTGTTAGTGCATAT
GTTGTAACTTGTGCTAAAGTCTGTTTAAATTCCCTTTTTAGAGTATTTTAAAATATTTGG
GCNCGC
>Fagopyrum_esculentum_MIRA_VER3_c65
AAGCAGTCATTCCGTTTCTTCGTCTTTTAGGGGCGGCGTCTGAATTTTCTGAGTGCGCTT
CAGTCCGCCGGAAAATGGGTTGTACGGGCAGAGTTAAAAACAAAGCTTCTGCTGCGTCTT
CGAAGGGTGTTTACGAGGAGGACGTAATTGAGCCGCTTTTGAACTGCCCGTATTTTCATA
TTATTTTTGCGAAATCTCACGTCCAACCTCCATACCAACTGATTTTTCCAACAAAAGTCC
ATGGAATGCTCCCAGAGAGCCTACTCCATGTGGTCCTAAACAATGGTGGAAAAGAATGGG
AGATGAAATATTTGGGGAACGATAAGCATCATAAAAGACTCAACCCGGCGTGGAAGCATT
TTGTCCTGGACAACAATCTGAAGATCGGAGATGGGTGCGTATTTGAGCTCATACATGTGG
ACGATAAGATTGCCAGGTTCAAAGTCCAAATTCTTCGAGGTGACCTCCCTGAAGAGTTGT
TGTTTAAGTTAAAGAGTTGCGGCGACTCCTCTGAGAATCCTATCACGATCAACTGTTAGA
AATTCTTGGCTGAGCTCTCTATTATGTTGAGAATGTGTTGTGTAGCAGTGAGTATGCTGA
CCTGAAGATGAGATAGTAGAATGACTCATGTAGGATGCTTCGTCATTTAAGCTCTTGATT
TCCTACCTTACCAAAAATTGTCAACTTTGCACGCAAACAAATTGGAACTATGTCAAACTT
CCAAATATCGAGTGGTTCAACTAAAATCAACCGCAGCTCTTGTTCACTTCTTCCAAGTCA
TATCAATGTTCCTATGGTTGAGGGTTANNNNAANNNNNATTGATGT
>Fagopyrum_esculentum_MIRA_VER3_c66
ANAAAATAATCTCCGTAAAAATTATTACTTGAGTTAACCAAAGCAAGAATCAAGCCGCCT
GCAGATTCACAATAGATAAATGCAAAAAAGGAACTACAGTATCCCTCAATTGCAACCAAA
GATATGGAAAGAGCCTTCATCGGCCTCATTTGTGATGCTCAGACACAACTAAGCACACAC
ATCACCATGCACCTCATTCAATACACAGTGAATTTTGCGAGTCTATATGAATTGCCAAAA
ACATAGGAAATATAGTTTATGACACAAGGTGAGCCGTTGGAATAAGCCAGGTGCATGCAA
CATTAGGAAGTTTCCGGGGAGCAAAGTGTGGTGGTGGAAGAAGTCTACTGGACTAATTGA
TCTGAAGAACCTAAATACTTGACTGTTCAATCAATCTTATAGGTCGTTGTTTGGATACGG
AATCAAAGTGGTTTGACGTCAACGATGACGTTTAGTACCTTACTCTCCAGCTTACTCTCG
TCAACCCACACAGAACTCTGTCGACGAATAAGCTCGTTCTTCTCACTTTTCTTTGCTTCA
ATCTGGCTTTGTCTCTTTCTCCAATACTCAAGCTTCTCTGTTCTCTCTTTCAACAGAGTT
TGACGTAATTCCTCCTCAAAGACTTTGCGCTCGGCAGCCTTAGCCTCGGCGGCAGCAGCT
TTGCTTTTCTTCCTTTCCTCCCTCTGACGCTTGATTTCCTCTCTCTTGGCTTCGTCTTTC
CGGAGTTGTTCCTGCTTCTGCAACTCCATCTCGACAATGTATCCCTTGCGAGTTTCCTTC
ACTTGCTTAGCGTATTGACGACGAAGCATAGCCAGAGTCGCCTCCGCTTCTTTCGGATCT
CTAGCCGGCTTCCAGCTCCCGACGAAATCGTTCCGTTCCAGGTAGGAGTGGTTGCGCTTG
TGATCGTTGTGGTGAGAAGGCCTTTCGGAGAATCCGGCTACGGAGGAGTTCCATCGCTGA
GAGAATAATAGAGCAGTAGTCCTGTTCGAAGAGCTGCGAACTGCGCGTGACAAGGCCGTC
GCCATCTCTGCTGATCGCTGAGAGAATAATAGCTTACT
>Fagopyrum_esculentum_MIRA_VER3_c67
AGCATTTTGAATGACAGACGTATATTAATGGAGTTTGTGGTAAACAAAACTTTTCTTAAC
CTATATTATTTTCACCTTCCTTAATAAACTAATAATTGGACATGAGAAGCGAGTAAAGAA
ATATGCCATCGATCACATTCCTTAATGCATAATCTTATACAAGGATAAAACAAAGCTGAT
AAACTACAGCAAGATTGTTGATTTTGGTAGGAAGGACCGGCTCCAGCAACAGCCTGTGCA
ATGGCTCTAATTGCTCCGTGCAGAGTTCATTTGCCGAAGTCCCAGATGACGCCTCCGTCC
TCTTTGACTTTCTTGTCTATCCACACTTCCAAGAGCATCCCAGCACCAACACCGGCTAAT
ATAAATGAGCCGTAAAAGGCAATGGCAGAGGGCAATGATTTACGAGGAAGGAAGTAGTAC
TCGGGAATCTGCCTCATCTTTTTCGGTAGCCTTTTCTGGGTAACTGTTCCTCCATCAGCC
TTCTTTGTGGTTTCAATTCCTATGCTCTTCCAGTCAACATCTTTCAATGGGTCTTTAGCC
TCTTCAGACCCCATCAGCAAGGCTTGCGACTTCCGGGCAGTCACGAAGAGAAGGATTCCT
GACGTTATCGCTGGCGTTGCAGCGACGGCCTCAACGAGTTGACGGTGCCGGAGGTT
>Fagopyrum_esculentum_MIRA_VER3_c68
ATGTATGAGTAACCCAATAATATAACACCATAAGTGATATAATGTTTACCTTTACTCTTG
AACAGGTCAGTAAATACAATTTCAAAGGTTGTTATAGTAGTTGGATCACAAAAAAGGGAT
TCCTCTCATAAAGACTTTTGGTAATCTTTCTATACATTTTCTACATGAATGTACAACTTC
TTGGATTTACATATTCTTTCCGTTTCAAACAGTTTGTCTGGATCTTCTCTTTGTTTCCTA
TATTCGGAAATGTTCAAAAAACTATTATAATAGAGGGCCCGGATTTTTCCGTTGTTACCT
GATTAAGTGCCTTAATGTATATTTATTCACTTAGGCCGTTATCATTGTTCTTTCATATAT
ATATTTTTTAACCATTCTACACTTAGAAACTTGGTTTGGAAGTTATAAAAATGGTTATGA
TAAAAAGTCCTTGCGAGAATAAGACTGGGACATACAAAAAGGGGACATCCTACTGAAAAT
TGCTGATTAGTGTTCAGGTTGGAAAATATTTCTATCACCTAGCTATAATAGTAGGATACG
CATATTGGCTCTGAAAGGAATTAAAATGGTCTATTTAATTATTA
>Fagopyrum_esculentum_MIRA_VER3_c69
TCTTGTTCTATCCGAAGAAGATACATACAAGAGGTGGGAGAACGCAGCGAGAAGAAGTGG
AAAGAGAGGGAGGGGGAAGAGAGGGAATGCAGTGAACCCCGATTCCCAAATCCAATTCAC
CAACAAACCCTAATTTCAAAATTTAGGTTTTCCTCTTTCTTCCATCATCATAAAATGGCT
TCTCACATTGTCAACCTACCATCAATCTCTGCCGTCGCTCCCTACTCCGACTCTGGAAGA
ACCTGTAGCTACAATTTTGCTCTCCCATCCATCCAAAAGCAAGATGGCGGAGCTTTGGTC
AGCTACTTCGCTGGAGCTCATTTCTCTGTTAAACAATCGCGGCCACTAGAATGCGTCGGG
TTTCCCCGTCGTCGTTCGCCTATTGTGACGCTTTTGCTCAGCTTACCAAACAGTAAACCA
GCGGAAGGTTCGGAGGAGAAATTGCCCAAATGGTCAGCCAGGGCAATAAGAGCATTTGCT
ATGGGTGAACTGGAGGCAAGAAAGCTCAAGCACCTGAATACTGGAACAGAGAGTATCCTA
ATGGGAATCTTAGTTGAAGGAACTAGTCTAGCTGCAAAATTCTTGCGCGAAAACGGGATC
ACACTTTTCAAAGTGCGGGACGAAACTGTTGAGTTGCTAGGAAAGTCTGATGTGTACTTC
TTCAGCCCTGAGCATCCTCCACTAACGGAACAAGCTAAGAGAGCCCTTGATTGGGCTATT
CAAGAGAAATTGAAGTCAGGTGAAGATGGGGAGATGACAAATACCCATTTGCTCCTTGGA
ATTTGGGCACAAGAAGATTCCGCTGGCCACATGATATTGAAAGCTCTTGGTTTCAATGAC
GAGAAGGCAAAGGAAATTGCTAAATCGATGGACAAGGATGTTATCTTGAACTTTAAGTAG
GATGATTCAAGCTATTCTTCAATGAATGACCAGTGAGCACAAAGAGATGGCGTCGACATG
TTTATTCCGAAACGACTGTGTGACCGAAAGAAGCATGTGGTTTTGATTTGCGGTATTTAT
AGGGTTTTCAGCTTTATTTCCAATAGTCAGCCCACTCATAAGTGTTCCTCCAGAAACAAT
ACATTGTTTCTCTTCTACATAATCGAAATAACAACTTTCATTCACTTGCACCTTATCAAG
GATCAACGTTTACAAGGTG
>Fagopyrum_esculentum_MIRA_VER3_c70
ACGGGACGGGGAAGCAGTGGTATACAATCCAAAATNGNNGTAAGGGTTTCGTGTTCAGAG
TCCTAATCCCCTATAAGTTCTTCTACTCTGTCTCTCTTTGATTAGACGACACCCACCCAC
GATCTTCAGACGATTCTAAACTTGTAATCTTCGCAATTCTCGATAACACTCAAGTCTCTT
CTTGTTTGGTTCTTGGAATGGCAACAAGCTCCTTTAAGATGGAACACCCCCTCGAGAAGA
GGTTGGAGGAAGCTGCTCGCATTAGAGAGAAATATCCAGACAGAATTCCTGTGGTTGTGG
AGAGGGCTGAAAGGAGCGATGTTCCTGATATTGACAAGAAAAAGTATCTTGTGCCCGCGG
ATTTAAATGTTGGACAATTTGTGTATGTTGTACGCAAAAGAATCAAATTGAGTGCTGAGA
AAGCCATCTTTATCTTTGTAAAAAACATCTTACCTTCAACTGGTGCTTTGATGTCTACAA
TCTACGAGGAGTACAAGGATGATGACGGCTTTCTATACATGACCTACAGTGGAGAGAACA
CATTTGGTTCGATGATCAATGAATGAAAACTGATGCCTGAAATCTTTGCAAATACTCTCA
AAAGCATGCATGTATGCTCTTAGCCTTACCTCTTGCACGCTACATTTCTTTCACACTTTG
CGTTAACGTTTCAATTGTACTTTGTTTCCTCGATAACTGATTTTCTAGTTTTTCATCAAT
GAAGTTGGTGAATCATTTCCGAGATAGATNNNNNANNGTGGTATGGTTGTGGGCTTACTT
CTGCTCTGCCTTTTACATGTATGATGCTAAAGAAGTCAAATTAAAAGTTGAAGTAGCTAA
CAGAAGTCTAAACGATTATCTTGACTCAGTCTGCTATACGATTAGCATAACAGAAAAACA
CAATACAATGGAATTAAAGAATGCTCCTAATTGAGAGAGGGTCACAGGACAGAGAATCGC
GAGCCAACTGGAAAATAGGTCATGGATATGGGAGATATGCTGGTTTTCTTCTTTGATTTG
GAAACA
>Fagopyrum_esculentum_MIRA_VER3_c71
ACCTAAGTACTTAGCATATCTGTTGCATTAGTATATGTATATCGGTGCATTTTTGTCATT
TTATAGCAATGGGACATCAGAATTATCAAGTCAAAAATGTTCAGAAAGTATGAGCTCAGT
TCATCTGGGCATGTCCAATTGAATTTTTTCATTCTTCCATTTCAAAGATCACTTGAAAGA
TAGCAAGTTTCAGAAGCTCGCCTCCTCTGTCGAAGGACGCCTTATAAAGTATCTCAAACT
ATTGGCAACCACCTGTTGAAGTGGCTTGATCAGAGCTTTACCCTTGTAGCTGACATGAAA
TTTTGCCTTGGCAAGCAAACCCTCAGTGTCAAACTCTCCCGATTCAACAGATACGTTTAT
GTCAGTAATTATTTTCACAAGATCCACTAGTAAACCAGGACGATCAGCCGTCTCCACAGT
AAGCAAGCTGCGGTTGGGACCATCATCAGTGATGTGGATATGTGTTGCTATATCGACATC
AACCTGTTCTGATGGAGGGGTGATTCCAAAGGCCGCTCCCAGGGCTAGCTGAGCACTCGA
CTCTGGATGGTATTGAAGCAAATTGTTAATGATGGTTAATCGAATCGCCTCCAGCAACTC
AGGATCCTCTACCTTTCTTCCAGTATCAGCTCTAGTGATGGCAAAAGTATTGTGTTTGCC
AGAAGAATCGAGAAAGACATTCGCCTTGACGACGTTGAGCCCAAGATTTTTCAGAGAATT
CATAGTGTCAAGAAGAGCACCGAGACGGTCACCAAAAGTTATCTCCACCACAGTAGCTTC
AGGATCTGAATCAAGGTCAATTATGACTTTGGGAATAGGAATTTTCTCAGTTTCAGAGCT
TCCATCCTCCACAGCCGTAGCTAAGGAAGCTCGTGGAATGATTGTGGTCATTCCCACTGA
GAGTCTCTTCTTATGATGAAAACACACCCTGCTGGAAGCTGAGAAACCAAACACGCCTTT
AGTGAGAGACGCGGTAACTGGCAATAGAGCGCCCTCAACATTTTTGGGAAGAGCTTGAAC
TCCTAATCTCCCAGAAGTCATAGCCACGGCCATGATTTCTTAGTGATCACAAAGGAAATG
AGAAAATTTAGGAAGACCCGCTAAAAATCGGACAAAGATCTACACAGATAGAAAGGAAAG
AGAGGAGATTTGTACTAGAGAAAGAGAAATAGAGATAATTCTAGAGAAAGGCGTGAGAGT
GAAAGGCAAATCTAATCAGCATTGTGGTGT
>Fagopyrum_esculentum_MIRA_VER3_c72
GTCCTATCCGATGAATACCATATTCACCAATNGAACTTAAGACTTCAATATTTAACTTAA
GTGTCAGTAAAAACAACAACTATCAACTCAACTATGAACATAGATACAAAACTGAAGGCA
ATGGTTTTTTCAAGGGAAGCCTGCGTTTTCGAAAATAAAGCAGAAGAAGATAGAATCATT
GGGATAATTGATGTTACATTTGACACTGATCTGAAACCTTTCTGGAAAGGGAAAGCAAGT
TGAAATGTGGATGAAGGTGTGAACTCTCTCTCACTTGAAGGTGGAGAGTCTGGGAAGCTT
GTCTCTCAGATAGTATAGTCTTGCTTTTCTCACCTTCCGGTGGCTGACTACTTTTATCTC
TTTGATGTTCGGAGAGTACAGAGGGAAGACGATCTCAACCCCAATGCCGGCAATGATCCT
TCGAATTCGAATTGTGGTATGGATGCCAGCATTTTGCCTTGATATCACTATACCTTTGTA
CACAGACAGTCTGCGCCTATTCTCTGGAACTTCCAGTTTAATCTCCACAATGTCACCTGT
CCTAATTTCAGGCACTGGTCTCTCCAATACTGAAGCTTCGATTGCTCTCTTGTTCAGAAT
CCCCATTATATCTCCCAGCTTAACCCTAGGCGTCCTTGGCGGTCTAGGCTCCGCCTCAGC
CTCAGAAGATTCTTCAACGGCTTCCAATTCCACGGGAGCATCAAAATCCACGGATTCCTC
AACGCTTTCGCCAACTTCCGGCACTGCGTCTTCACCTTCGGCTTCTGCCCTTACCACGAA
GGGTTGTTGTTTACACCTCTTCGCATTGAAATTGAATCCCAAATGACTGCCAGAAACTCT
AGAGTTCGAAGAATTCCGGATGGTGATGGCTGAGAAACGGAGATGTTCCGTTGAGAAGCA
CAGGGTCTTTGGGAAACCACATCGTGATGAATTGTGGTTTATAGGTATCGCAACCAGAGC
CTGAGGAAGAAGCTTGCTGCCCATAATGGGGAACAGGGAGAGAGTGAGAGTTGAAGGCAG
TACTACTGGGTTGTGTAACTGTATCAGTGCCTACTGGCTAATCTATATGTCAAAAGACCA
GAGGAAGACATTGGAAGAAGAGGAGGAGCAAAACCTTATCTATTCAAACCTAATTGTTAA
AGG
>Fagopyrum_esculentum_MIRA_VER3_c73
TAACATGAACGGGCATTACTCGTCAGGGGGGTAGTCCCTTCTATTTCCCGTTTCTAGTCG
TTGGTAGTAAAGGTCTTTTGTTTCGTATTCTTCTACTAGGTATTGTCTAAAGTAAAGTCT
ATTTACANNGGGGCTTTCTAACCCACAGTGTGTCCATGGNGTTGAGCCNGTTTTGGCCCC
GAGTTTGGTGTGTGTTGATGACGAAGAACTCAAAAGGTGGATGGAGCTAACCGGGAGAGA
GTTGAACTTCAAAATCCCTCANGAGGCNTGTGATTACAGTGTTTGGAGAAACCTCCCAAA
CACAGACTTTGAGCTCGAGAGGGTCCCGGCTCCATTGAGGAATGACCTCAATTCTCACCC
GAAAAGACTTCTTAATGGCTCGGGCCTGAACTTGTCTACTCCAACCCACCACACTAATGG
CAGCGAAGGACTCGACATGTCAGCTGTCTGCAGCAAGAGAAGGAAGGATTTTTTCCCTCA
TGGTAACAACGAGGACGAGTGTTATTTGACCGTGAATCCTCCATCTGATCGCGTTATTGA
CGTGGAGGTTCAACCAAGTGATCCACAATGGGTGAATGATTTCAGTGGTGTGATGAGGAA
TGTTTATGGGCCTGTAACTGGTTCGAAATCAGTTTACGAGGATGAAGACGGGTATCTGAT
CATCGTGAGCCTACCCTTTGTTGATCTTCATAAGGTCAAAGTCTCTTGGAGAAACTCTCT
CACTCACGGGATCATAAAGATCTCCTGTCTCAGCACAACAAAGGTGCCATTCCTGAAGAG
GCGCGACAGGATCTACAAGCTAACTGATCCAAACCCAGAACACTGCCCACCCGGAGAATT
CATCCGGGAGATTTCTCTATCAACCCGAATCCCAGAAGATGCAAAGATTGAAGCTTTTTA
CGATAACTCAGGAACAGTTCTGGAGATCATGGTTCCAAAGCTTCATGCCGGCGCAGAAGA
ACACGAAGTCCATGTTTCCCTTCGTCCTCCTCTCGAGCCGATGAGCCTCTGCTAAGTCTG
CTGTGTTCTACTAACAATCTTTACTGTTAGACATGGTTTCTCTTCTGCACACCTAAAGTG
ATATGCTGCTTATTCTGACACATTAAGCTGCCATCCCAATTTGCTCTCTAATACATAATT
ATGCTTAGTTAATAATAATGTTTGTTGCTTTCACTGTACGCATCTCTTCTTACTTAGTCG
CCAATCAATGTAACCGAAAGAGTAAGAAGAATTCAAGTAGAATTGTGGAAGTTTGATACT
TTAGATTAAGGCTGAGATCATGTAAGGATATGATCCATGGGGGACCATGGCTTTCAATAC
AAAGCAAAAGTGTTATAACAAGTTTCTTTTTCGC
>Fagopyrum_esculentum_MIRA_VER3_c74
TAAGCAACAAAATTATATGTAGAAAGACTTTGACCATCCCCATATGAAGAGACGAAGCTT
TGAAAACCACAAAATTGTTGAACGTAAACCTAGAGCAAGGATATAATCTGATGACCGGAG
AAGGAAAAGGTGGTTTGTGTGACCGGCGCTTCCGGTTACATTGCGTCTTGGTTGGTGAAG
TTTCTCCTCCTCCGCGGCTACACTGTGCACGCCACTCTCCGTTCTCTTGATGATCCCAAG
AAGATGGAGCACCTGGTGGCACTAGAAGGCGCAAAGGAGAGGCTTCACTTCTTTAAAGCC
GACTTAACACAAGAGAGATCCTTCGATTCCGCCATTTATGGTTGCGACGGTGTTTTCCAC
GTAGCGTCTCCTTGTTCCTTTACCGTCGCAGATCCCCAGTCCGATTTGCTTGATCCCGCA
ATTAACGGAACCATAAACGTACTCGAATCTTGCGCCAAGTTTCCTACGGTAAAAAGAGTG
GTGTTGACCTCCTCAATAGCGGCAGTGATTGTGAATGGTTGGCCTCGAACTCCGGATGTT
GTCATCGACGAGACTTGGGTTTCTGACCCGGAATTTTGTCGAAAAGAAAAGATGTGGTAT
CAATTAGCAAAGACATTGGCAGAAGAAGTTGCATGGAAATTAGCAAAAGAGAAAGGGATT
GATTTAGTCGTCATGAATCCCACCTTGGTTATTGGCCCTTTGTTACAACCTACGCTCAAT
CTTAGTAATTCTATCATTTTCAACTTGATCGGAGCAAAGACCTTCCCAAACAGCACTACC
AGTTGGGTTCATGTGAAAGACGTTGCAAATGCTCATATTGCAGCATTTGAAGTGCAATCT
GCCAATGGAAGGTATTGCTTAGTTGGAAGTGTGACTCACTATTCTGAAGTTGTCAAGATT
CTAAGAGACCTCTACCCGACTCTTCAACTTCCTCATAAGTGTGTTGATGATAAGCCTTAT
GCGTCAAAATGGAAATATTGTTTGGCCAAAGCGAAGAGTTTGGGTGTCCACTTCATTCCC
TTAGAGACATGTTTGCATGACACCATCAAGAGCTTCAAGGACATGAAGTTTATTGAGTTT
TAAGGGTGTTTGACCTAATCATCCTATAATAAACAAATTTGTATTATAGTATGTAACGCC
GGTGGATCTGTCTTTTATTTTCGTAATTTTAGTGTGTAGCTTTCACTAAACTTATGTCTT
GTGTTCGGACCTAAACACTTGGAACTTGTGAAATCCTTGTGTAGTATTATCCAAAATAGT
ACGAACTTCACATAATTAATAAGAGTATTCCATCAACGATNANAANNCCATCTTT
>Fagopyrum_esculentum_MIRA_VER3_c75
TTGGCAGTCTCAGAACTAGTAGCTTGTCGTNNTGCCCATGTAAATCTTGAAGAATTGAAA
CTCCAAGCTCTTCTGTCTCGAGCATGGTTCTTCTGCTATCCTTGATCCTGTCACTGGTCT
GGTTCTGTCTCTCTGTTGACATTATCAATCTCGCTCTTTGATCAGCTGAAACAGCCAATG
TGTCTGCCATTCCAGACTCTAACAATTCATCCCGGGCAGCCTGATTGGGGTTCGCTGATG
AGAGTCTTTTCACTTCAGTTTTCAAGTTGTTCAAATCAGACTTATATTCTCTCAGTTTTG
CAAGAAGCATTCCCCTAACATTGGGCTGCAAACTTCTTGCCTCAAGGTCCATTTTTCGGA
TCAGAGTTTCTGCTTCTTCAATACCAGCTTTAATTTCCAAGACCTTTTGCTTCTTTTGTT
CTCCATCAATAAGCGCAGCGGAACTGCACTTTTTGGACAAATTGGCGGAAATCTGACAGT
ACTGGCGCTCATATCCATCGAATACCTCACTCATCGTGCCCTAATTTCTTCCAAATTCTC
GATCTCGATCGGTAGTCCGATTGGTATAATTAATTCCCGGCTAGCGATCAAATGGCTCTT
CAGAGGAAGAATTTGAGAATATTCTCGAGTCTTGTTTTAGAATTGTAACTTTTCTGAAGG
GGAAAAGCATGAATGTGATATAGTCGTGCGAGCTGTGTGTTCTTTGTTGAAA
>Fagopyrum_esculentum_MIRA_VER3_c76
ATTCTTATNNCTTGCACAGTTAAACACTTGAATAAGGTTCCAACTTACACCCTGAATTCT
TGTACATTTACAAAGGGTGGATCATTCCATCACGAATAACAGGTAAATCGGTACACAATA
AGAAACAGTTCTGAAAACATGCAAATTAAAGTTGATAACGTTCTGAGTACATATAATTTG
TTCTAGCATCTTCATAACCATCCTTCGTCTTCAACATAATAATAGTGATGCTAGCACAAT
CACAGAGAAACATCAAGACCAGCTTCGGATTCATCTGGCAAGCTAATCAGGGTACCGGCC
AAGTTCTTCGATGATGGCAGCCCAGCTACAACTTCACTTTCGATACCACACTCATCCGTT
CCCCTTCTGATCTTGAAGTATCCATCCTCACCCCAGCCACGGTTCCACTGGTTTGCTACA
AGCCAATAATCCTCTCCATCTGCTGAAGTTCCCCATCCAATCAGCTTCACAGCATGTCCT
CCCATAGCATCACCAGTCACATGCTTGTAAATTCCCGACTTGTAATGAGCAAAATCCTCA
TAAACGGTGTAGGAGACTTCAACGGGGCCATTCTTGTAAACCTCAGCCATAATGTCTTGT
GGATCGGACTTAACGCTGTAGGTACTAATACTGTAGTGTTTTGATTCCTTCCATAATTCG
TTTCCTTTTTTACATTTTTTGTGACATTTTGGCGTGGGGTATCCAGGTTCACAACCAGGG
TGGTCACATCCAGTAGCGTCGAAATAGGGATCACACTCTTCGGTGACAACTCCATGGTGC
ACAAAGTAACGCCAGGCACTAATAGGATATCCACCATCACAACCAGATCCACACAAGAAA
CCACAGCATGATAAGAGGTCGTTGACAGAGAGTGAGGTGTTCTTTCCAAATTGGATGCAG
AAGCGGTCAGACAGTGATTCCACAGCACCAAATGCCCAACAAGAACCACAGTGACCCTGA
TCTAGGATTGTACCAATTGTAGCACAATGAGGCCAAGCCTTCCTGGCATCAAACTCAGTT
GGAAGCTTTAAGCTTCTATCATGAGTTACAACAGGAATTGTTTTCTTAATACTCTCAGGT
GTAGATTTAGACCCAAGAATGTACTTGAATTGGCCAACTGTGTAATCATTGAACTTGTCA
TTCGTGGAAGCTTTCCATCCAGCATGAGGGTGAGCATTTATTTCATTGATGATTGATTCC
TGAAGAATCTTGGAGCTTAGCTTCAGCTCAGTAACCGATTCAACAATAAAAACCTGAGAG
AAGAAGCCAGCGATGGCTGCAAGCAACAGCAAAAGAGTGGGTAGACGAGCCATCGATTGG
CTTATGAATAAGCTCCAAGAAGGGAATCGTAACTTGGCTTGCAATCGAATTGGTGTTAGT

>Fagopyrum_esculentum_MIRA_VER3_c77
AACACAACTCACACCAAACCAAAAACCCGCCAAATTCCTAAAATTAATAATGGGAAACCC
TAATGTGTACTTCGACGTCACCATCGGCGGCAAATCTGCCGGCCGTATAGTCATGGAGCT
CTTCGCCGACACAACGCCCCAGACAGCCGAGAACTTCCGAGCTCTGTGCACCGGGGAGAA
AGGAACTGGAAAGAGCGGGAAGCCTCTGCACTTCAAAGGATCCGTCTTCCACCGTGTGAT
CCCTGGTTTCATGTGCCAGGGAGGAGATTTCACCGCCGGAAACGGAACCGGAGGAGAATC
AATCTACGGCAGCAAGTTTCGGGACGAGAACTTTGTGAAGAAACACACAGGGCCTGGGAT
TTTGTCGATGGCAAACGCCGGTCCAAACACCAATGGATCACAATTCTTCATTTGCACTGC
TAAGACTTCGTGGTTGGATGGTAAGCATGTTGTTTTTGGACGAGTTGTTGAAGGTTTGGA
TGTTATTAAGACTGTTGAGAAGTTTGGCTCTCAGTCTGGTAGGACCTCCAAGCAGGTCGT
CATCGCCGATTGTGGCCAGCTATAAGTTTCCAATTGATCGTATGCAACCACTTGTTATGC
TCTATATCTATGAATAAGTTTGGATTGAATGTACTCATGTTGATCATTTGTGTTTTCAAT
GCCTCTGATTATTTGCTGCATTTCTAATAGTAATTCTCAATGTTGTTATCAAGTGAAGAT
GAGATAAGTTTGAATTGAATGTACTATCATGTTGATCATTTGTGTTTTTAGTTCCAGATT
CTGAATCTTTACAAGAAATCTGATTATGTGATTTGCTGCA
>Fagopyrum_esculentum_MIRA_VER3_c78
ACAAGGAGCAAGAACTTCACAGACTATGATCAGCACATACGAAATCCACTCCACAAAATG
GCAAACTTGCAAAAGCGCTACACAACAATATCACCATACACACAAATAATAGCAACAAGC
AAAAATGAAAGGAATGAGAACACACCAGTTTTTCATCTGTTCACATAAAACTTGTATCTC
AACTGCACAATTGCCTCAACTTATTTAAGTTTGAAATACAAGATGAGACCAATAGCAATC
AAAAGGACCACCACAATGCCACCTATGATCCATTTGTTCTTGCTCATTCGCCTAGACATG
TCGTTCAGTATTTTCTTGCTGCGCCCGAGGTTGTTGTCAACACCATGGAGCGTCTCATGG
GCTTGTAAAAGAGCCTGTCTCTGTCCGTGCAAATCTTGAAGAATCGAAACTCCAAGCTCT
TCTGTCTCAAGCAAGGTTCTTCTGCCATCCCTGATTCTATCACTAGACTGGTTCAGCCTC
TCTGTTGACACCATCAATCTTGCTCTTTGGTCAGAAGAAACTGCCAATGTATCTGCCACT
CCGGATTCCAACAATTCATCACGACCAGCCTGATTAGCATTCCCTGATGAGAGCCTTTTC
ACCTCACTTTTCAAGTTGTTCAAATCGGATTTATATTCTCGCAGTTTGGCAAGCAGCATG
CCCTTAACATTAGGCTGCAAACTTCTTGCCTCAAATTCCATTTTCCGGATCAGATTTTCT
GCTTCTTCAATACCTGCTTTAATTTCAAAGATCTTTTGCTTCTTTTTTTCTCCATCAAGA
AGAGCAGCAGAACTGCACTTTTTGGAGAGATTGGCAGAAGTCTGACAATACTGGCGCTCG
TAACCTTGGAACATCTCACCCATGGTGCCCTAAATTTCTTCGAAACTCTTGACCTTGTTT
TGAATTCGACAGTAAATGATTGATCGCCAGCGATAGATCAAAAGAACTGAATGCGGGTCA
AATGTAGAAGGGGGAAAGGGGGAAAGGGGGAATATGCTCCAGGGCCTCCAGTGCGTTCGC
CTTCGTTGGGTCCGTTGTTGTTTTTTGTAACTTAAAACTAAGAATT
>Fagopyrum_esculentum_MIRA_VER3_c79
AAAGGACGGCGAGCTTTTNNACAAGGTGGCCAAAGGAAAGACTGAAGGAGGAGGATGCAA
GGAAATAATTTTCTAGCAACTCATAAGTGCAGTTGATTATTGCCATAATAGAGGTGTGTA
CCACCGAGATCTGAAACCAGAAAACCTTACTGTTGGATGAGAACGGGAACTTGAAAGTCT
CGGATTTCGGTCTGAGTGCACTTGCTGAGTCCAAGTGCCAAGATGGGTTGCTTCACACGA
CGTGCGGGACCCCGGCCTATGTGGCTCCTGAGGTGATCCACAGGAAGGGCTATGATGGAG
CTAAAGCCGATATCTGGTCATGTGGAGTGATCTTGTTTGTCCTCCTTGCAGGATACCTTC
CGTTCCGAGATGAAAATCTGATGGAGATGTATAGGAAGATTAGCAAGGCAGAGTTCAAAT
TTCCCAGCTGGATCCCGTCAGATGCACGGAGATTATTGTCAAAGATTCTAGATCCAAACC
CGAAAACAAGAATTTCGATTTCTAAGATAATGGAGAATCCTTGGTTCAAGAAGGGTTATG
ATCCGAAATTCATAAAACCCAAAGCCGACGTGGAGGTACCAATTGTTGATGATGCTGAAT
CTATCTTTGGTCCATTGGAACACACACAAGGCCCTGCAAGGCCTTCTCACAACATGAACG
CGTTCGACATCATTTCTTTCTCACACGGGCTTGATCTATCTGGTCTGTTCCAAGGAAAGA
ATGAAAAGGAGGAGGTTCGGTTTACTGCTAACCGGCATGCAGATACTATCATCCTGAAGC
TAGAGGACATTGCAAAGGGATTGGAGCTAAAGGTGAGGAAAAATGATGGCGGATCAATGA
AATTTGAAGGCAGCAAAGAAGGCAGAAAGGGAGTTGTGTCCATTGATGCTGAAATCTTTG
AGGTGACCCCGAGTTTTCACATAGTCGAGATGAAGAAATCTGGTGGAGATACAATGGAGT
ATCAGAAAATACTGAAACAGGATATAAAACCGGCTCTGAAGGATATCGTGTGGACATGGC
AAGGCGATCAGCAGAAGGTTTAGTGTTCTTCCTTTGCTACCATGTTTGAAGTTGTTATTG
TTTCGTAATCTTTCTTAGTTTGATGTTTAAAGATTGTCTGTCATGTCTCAACTCTCTGTT
TGTAGTTTATGTGGGTGATTTGTAATGGTAAGAACAGTAGTTGTTCATCAAGTTTTAATC
TTTAATGCAAGTTCTAGTTTGTCTATAC
>Fagopyrum_esculentum_MIRA_VER3_c80
TCAACGCAGAGNTACNNNACGGGGTATTTTGTATAGAGTAGAACAGAGAGGAGCACGAGG
GTTTACGGCGGCGCTCCAAGTTTGCAGTGTTCAAAAGTAGTATTCAAAGGCAGACTCATT
GACAATTGTACTGCAGCTGCAAGTTTTCCGGTATGGAAGTTGAAGGAGGAAGCGACAATT
CTCCCGTTCTAGTGAAGCAAGGAGCTGAAGCTCGAGTTTTCGAATCAACCTTTGTAGGAA
GAAGGAGCATTATCAAGGAACGATTCTCAAAGAAGTACAGGCATCCTACGTTGGATGCAA
AGCTCACAGTTAAACGTCTGAATGCGGAAGCTAGATGTATGACAAAGGCTCGAAAGCTTG
GGGTTCTCACCCCAGTTCTGTACTCTGTGGATCCTGTCTTGCACTCCTTAACCTTTGAAT
ATGTCGAGGGTTCATCGGTGAAGGACATTTTCCTGGAACTTGGAGCCAATGGTGGTGTTG
AAGAAAGGTTGCAAGATATCTCCACCCAAATTGGCGAGGCAATTGCAAAATTACATGATG
GTGGTGTGGTGCACGGTGACTTAACTACATCCAACATGTTGATTCGTAGTGCTACAAATC
AGCTGGTCTTAATTGACTTTGGTTTGAGCTTCATATCCACACTACCCGAAGATAAAGCAG
TTGACTTGTATGTGCTTGAACGCGCCTTGCTATCCATGCACTCTTCATGTGGAGATGTGA
TGGAACGAGTACTCACAGCCTATAGGAAGTCATCAAAGCAGTATTCTGCGACATTTAACA
AGCTGGCTCAAGTGAGAATGAGAGGTAGAAAGCGCACCATGGTTGGATGATGAACTCCAT
TTTCTTCAAGAAGAATGAAAAGCTTTGCTATTATTGATTGTAAGATTTATGCTCTCCAAA
ATTATTTGATCATACTATGAATTGTTGTAACACGTGACGTTCACGTGACAATAGAGGGCA
CACTACAAATATTCCCATTGTATTTATTATCATCAGTGCTAGTAAGTGTTGCTTTTAGGG
TATTCTCTTAACTCAAATTCTGAAATTTGCAGTAATACTGATGTGTACGTTTGTTTTAGG
CTTTTCAGCCTTTTAATGTCATTGAGTTATAAACACATTTGACCC
>Fagopyrum_esculentum_MIRA_VER3_c81
ACATTTCAACTTCCCACTACCACCAAGTCAGTGAAGATGAAGGCGGTGGTGATCACTTCG
CCGGGAGGGCCAGAAGTGCTGAAAGTGCAAGAGGTTGAAGATCCTACNATCGGCGACGAT
GAGGTGTTGATCAAGGTTGCGGCTACNGCGCTTAACAGAGCCGATACTAATCAGCGCACG
GGAAGCTACCCTCCTCCTAAGGGTTCCAGCCCTTANCTTGGTCTCGAATGTTCTGGAATC
GTCGAACAAGTCGGGAAGAACGTTTCCCGCTGGAAGATCGGGGATCAGGTTTGCGCTCTT
CTTTCGGGAGGAGGATATGCTGAGAAAGTAGCTGTGCCTGTAGGGCAAGTACTCCCAATC
CCACCTGGCATCTCTCTCAAGGATGCTGCTAGCTTCCCTGAGGTGGCATGTACCGTTTGG
TCTACGGTTTTCATGTTGAGTAAGCTGAAAGNAGGAGAGACTTTCTTGATTCATGGTGGG
TCTAGTGGAATTGGGACGTTCGCTATCCAGATAGCCAAGTACTATGGTGCTAGAGTTTTT
GTAACTGCAGGTAGCGAGGAAAAGCTGGCGTTTTGCAAGAATCTGGGGGCTGATGTAGGT
ATAAACTACAAAACAGAAGACTTTGTTGCCCGGGTGAAAGAAGAAACTGGTGGAAAAGGT
GTTGATGTCATACTGGACAACATTGGTGCACCTTACTTGCAACGGAATCTTGAAAGCTTA
AACCTTGATGGGAGGCTTTTCATTATTGGTTTTATGGGTGGGGCAAAAACTGAAGTGGAT
CTCAAAATTCTGTTGGCAAGGAGACTTACAGTACAAGCGGCTGGGTTGCGCTACAGAACT
CTTGAAAACAAAGCAGCCATAGTGAATGAGGTGGAGAAGAACGTCTGGCCTGCAATCATA
ACGGGTAAGGTTCGACCCGTTGTTTACAAAGAGTTCCCATTGTCTGAGGCAGCAGAAGCT
CACCAGCTCTTGGAAAGCAGCCAACACATTGGCAAGATTCTTCTTATTCCTTGAAGTGCA
TACAATGTGAAATGCTAGAAGTTAAAAATCCAGTTTCTCGAATCCTCCCGTGTTAGCTTT
GTTATTTCCCTTTCTTTACACCAGAACAATGCATGGCTACATGTACCAACTCATGGAACT
TCTTTTTTATAACTTCATTGTGGAAGGTTAGAGTTAAGAAATACTAGTGTGTATCACTGT
ATTGTGTAATGCTTGGAATTGGATTTGCAGCAAAGTTTCCATTGATACCTCTATAGTAGC
ATGACAATTTGAGGTTGAGGTGATTTATTGTGTATTTTGGATAACC
>Fagopyrum_esculentum_MIRA_VER3_c82
CATGATGATCAGTTGATCACAGTTTGCAATGACAAACATTTGTTCAAGGAACACAATTTG
CAATCCAAGAATCTTAGCCATACCACACACAGCAATAAGCTGCAAACAATGACAGAAGTG
AAACCTTGCAAAGTTATAAATATTCATAACACCAATCTCAATCCACAGTTTACTTCCAGC
CAGTGGCATTACAATTCGAAATCCCTAAGTGATTAACGAACCTGGAGTAACCAAAATATA
AGCAAAACATACCTTTTTATTTACCCATTCAAGTTACCATTTCCCTGAGAACGAACCAAT
TTGCTTCGATGATCATAGAACCAACCAGTAGGGCGATACATATATATTATCATCCAATTT
CTGTAGCAGAACTCCATTTTTATCAGTAATAACACTAACTCGTCCACTCATGAAAGCCAT
ATTTGTCAAGGAGATGTGCAGATCGATGGAAGAAGATCAGTCACATCCCTTTGTTAACCA
TTGATGATCATTACTCGGCAACACTGACCAATTCATATTCAATGAGAGATAGATTGTTGT
CCTCGTTAACAACAAACTCAGCTGGGTCAGCGACTTCGACTCTTCCCCATTTGTCAACTG
CTAGCCTCATTGAGCCCTTGAACATGTCGATTTTCGCATTACGCAGGATGACAGTAGCTC
CTGGGTTCATCATGTCAATCTGCTCGTTGCGAGCGGTGAAGACGACGGTGCCGGTCTCGT
CGCCGATGAGGCACTCAGCGATGCGAGTGGGACGGGAGTTGACAACCGCAGAGGATCTAG
TCTTCTGCAAGACGGTGTTGGAGCTAACGACCTTGACGATCAAGGTGTGGTTTTGAGTAC
CAGGCTTGAGTTGGTCCACCTTGATGAAAACAGGCTTTCTCTTTTCAACCACCGTGGGTC
CAGCCGGTGCCGCCTGCTTCTTAGTAGCTGTCGTCGCCATTGATTCTGCAAAAAGGAGCT
TGAAAGAAGACGAACAGAGAGGGAAATGGGAAA
>Fagopyrum_esculentum_MIRA_VER3_c83
TCNNNGNTNACAACCACAAACCAAATTTCAATGTTACCAACTCTATCCTTCCCTTCCACT
AATCACTCTCTACAATTCTCAATCGTCAATTTACCATCCCTTCACAAATCCACCACCGTC
CGCTGTCACTCCGCCACCGCAACGTCCCTAGTCCCACCGCCTGAGGCAAGTTTGTACGAG
GTGCTTGGAGTTTGCTGGAACGCCTCACCGTCGGAAATCAAGGTGGCATACAGACGATTG
GCCAAAAGCTATCACCCTGACGCTTTATCGCCGTCGCCGGAGGAATGTGATCGTCGTAGC
TTTGTCGAGATTAATAGAGCTTATAAGACTTTATCCGACTCGAATGCTAGGGCTGTATAC
GATTTGTCGATTGGGTTGGGAAGAACCGATGCTACGTCGTTTGGTAGTGGGTGTTCGTCG
GTGATTGTGGGCTCCAGTGGGTTTAGGGTTAACCCGACCCGAAGATGGGAAACGGATCAG
TGTTGGTAGTACGTAATGTGTTTTGTCCTTACTGTGTACCTACCGAGTTTCATCATTGGT
TTGACTAAAACAAATTCATTTGATTAAATCCAAGGATACAACTTTTTTTGCAATCTTGGA
TTATATAAGTAAAGAGTGACATATTTTTTTGATTTTTGCAATCTTCAATTATAATTTTTA
TTGTGTTGGATTATTATCATATAGTAGAATATTT
>Fagopyrum_esculentum_MIRA_VER3_c84
GTGAATAATATGCGTAGGAAGTAACAGCAGGCACCAAGATCACCCAAGATGGCATTTAGC
ACCTCTTGGTGTTTCAAGGGTGATGTTCTTGAAAGTAAAGTGTACAGATTTCAATTCAAC
TAGCTGGGATTTGAATGGCCGCTCAATGCCTTGTCAGTTTGATGCCACACCTTTGGTATT
GATCCATTGTACTAATTGAGAAATCTTCTTGCTTGTGTTTATATGATCTTATCCAAAAAA
ATTCTCTGATTGTCTCAACGAAGCAATCTGGTATTCCCTTTTCTCATTAGTCTCTCCATC
TACTTTGCGGTGCTATACATTACACTCAAATTTAAACTGTTGTGTTTGAGATTGACGGTC
TTGTAATTGCACACCTCAGCTTGGACAGCTCTTGTGTCTGAAATCCACCACTAAAACAAG
ATCATCGCATGTTCAACTGTGCAAGAATCATCTGCTCCTACTACAGAACCTGCAGAAAAC
CCGTAAAAAAGGCAGCTCCTAAACCAAAAGCTGCTGAAAAAGCTCCAGCTAAGCCCCTAC
CCGAAATGATGGTAGAAGATGTCATCCCAGCTCTTAGATCAATTTTGGAAGCGCAAGAAG
ACATATATGAGCTTGAGCTGTCCTTCGAAAACAACAGGTTGGAAGGTTCGTTTGTACAAA
GAGGCATTCCGTACTCGTTTTGGGCATTTTTCCCAAGTGGAGATCTTACAGGTCCAAAAG
GATTCGCATTGTCTTCTTATGGATCAGAAGCGAGCACTGTGGAGCCATTCCTGATAGACG
AGAAGAAGATCACGTCAAAGCATGTAGTGTTCTGGGTGGAGAAGAGATTGGCAGCTCAAG
GGATCATTCCTGTTTGGAAAGAGGAGTAATCTGTGTGCATACAAAGTTAATTTTCTTAAA
TTTCAAATACATGTCTCATTGTGTACTTGTGACTTCATGACGATGATAGCTTATAAACAA
ACCAAATTACCCAAAAGTCCTCACTGTATTGATTATGTAANATTAACAAGGAAAATGGCT
AACTCAACGTTACCAAAAAAA
>Fagopyrum_esculentum_MIRA_VER3_c85
CTTTCACAACAAAATCTGAATGCACTTGCAACAGTTCTACCAGGCTTTCTCGGTGGAAGT
GCAGACCTTGCATCATCTAACATGACTTTGCTGAAAATGTTCGGAAACTTCCAGAAGGAT
ACCCCCGAAGAACGTAACCTTCGATTTGGTGTCAGGGAGCACGNAATGGGATCCATTTGC
AATGGGATAGCACTGCACTCCCCTGGCCTAATCCCTTACTGTGCAACTTTCTTCGTCTTC
ACAGACTACATGAGAGCCGCAATAAGGATGTCTGCCCTGTCCGAAGCTGGTGTCATCTAC
GTTATGACCCACGATTCAATTGGGCTCGGAGAAGATGGGCCAACCCATCAGCCTATCGAG
CACTTGGCAAGTTTCCGCGCCATGCCTAATGTTTTGATGTTCCGCCCAGCTGACGGAACC
GAAACTGCTGCAGCTTACAAGGTTGCTGTTGAGAAAAGAAAGAGACCTTCAATCCTCGCC
CTCTCCCGACAAAAGCTGCCTCACCTTCCCGGAACATCCGTCGAGGGAGTTGCAAAGGGT
GGATACATCGTATCAGACAACTCCTCAGGTAACAAGCCTGATGTCATCTTGATGGGAACT
GGTTCTGAACTCGAGCAGAAGATCTGAGAAAGGAAGGGAAAACTGTGAGAGTTGTCTCTC
TTGTTTCATGGGAGCTTTTCGAGGAACAATCAGATTCTTACAAGGAAAGCGTTTTCCCAG
CGGCTGTCACAGCTAGGGTCAGCATTGAAGCTGGCTCTACATTCGGATGGCTCAAGTACA
CGACTACAAGCGGGAAGACAATCGGAATTGACACTTTTGGCGCAAGCGCACCAGCTAGCA
GGATTTACAAGGAGTTTGGATTAACAAAAGAAGCAGTCATTTCAGCAGCGAAATCACTTT
GCTAAACAAACAGATTATGTGTTAAATTATGTGATTCTGAATCCATGAACAAAAAACTGT
CTGGTTCTTCACAGGTGATAATATGAAGAGAGAAAAAATGGTAGACTGAATATTGCGATC
ATCTCTAGGTTTTTTCTTTGCAGTTTGTAATAAGAGCAAAAACAAGGTTGATCAGCTTGA
ATTTGCCCGGATTATTTGTGATTTTGTAATCTTCACTAGATTGAGATTATCTTCTCATTT
TTCTCTGNCATCATTGGCTTCATTTTCTATAGAAGACATTGTGTTTCGTACTCATTCAGG
TACAATTGAATGGAACGTTGGTTATAGT
>Fagopyrum_esculentum_MIRA_VER3_c86
CGTTTCCATTCCGTTTTCGGTAGTTGGAGCCAAATGGGCCCGTTAGATCCTACATGCATT
GTATTGCTGATGAGTTAAAACTCAGTCTAATGCATACATTATTTGAAGGCATGAATCGAT
TCGGTTTCGTTTTCTTGAAGTCACTCAACCACATGCTAAAATGCATGCCCATCACATACT
CTCAGACATCAGGTCATTAACCAAGCACCTAATTAACTTACACAGTGATACTGTTTGGTT
CTAAAGATAATCATAATAATTAACCAAACTCACTGGACTGCAAGGGAGACTTCTATCTCT
TCTCTCCACACAAACATCTAGCAGCTTGTAAGGCGAAATATGTCAAAATGATATTGGCGC
CGGCTCTTCTAAGGCACATCAAGGACTCCATCATGACTCGTTCTTCGTCAATCATCTTGA
GGGCAGCCCCGGCTTTTATCATTGAATACTCACCAGAAACCTGATATGCAGCAATGGGAA
GAGGAGAGTTGTCGCGTAGGAGCCTTATGATATCCAAGTAAGGTAACCCGGGTTTAACCA
GGAGGATATCAGCTCCTTCAGACTCGTCTTCGTGAAGCTCAAGCAGTGCTTCTCTATAAT
TAGCTGGGTTCATCTGATATGTCTTTTTGTCTCCAAAACGAGGATTTGAGTCGAGTGCTT
CTCTGAATGGACCATAGAATGAGTGTAGGACATGATCAAAACATGCTCAAATCCTTCAGC
GTCAAGTGCTTCACGAATTGCTCCAACACGGCCATCCATCATGTCACTAGGGCTGATAAC
ATCTGCTCCGGCACGAGCCTGAGAAACTGCTTGCTTGCATAGTTGATATACTGTCTCATC
ATTCATAATAACTCCATCTTCTCGAACAATACCATCATGCCCGTCGGAAGAGTAAGGATC
TAATGCGACATCAGTATAGATAACAAGATCAGGAAATTTGTCCTTTAGTATTCTTATAGA
ACGGGGAACTAAACCGTTGTCATTGTATGCTTCATCTCCTGTAGGTGACTTTAATGCATC
AGGAACTTTTGGAAACAGAACAATGCTATTTACGCCCACATCACGGGCTTTCGCAACCTC
CTCTAGAAGTCCATGTCTCCAACCCAATCTATAACATCCAGGCATAGCTCCAATAGGTAC
GTCCTCCTCGCCTTCATGAATAAAGAGTGGATACACAAAATTTGCAGGGGACAGACTGGT

>Fagopyrum_esculentum_MIRA_VER3_c87
TCCTTTCAAAAACAATGAAGCTAGTACCGATACTGTGAAATACTCGTAATTCATTAGCCT
ATATATTTGGGGCTTCGGGCATCTGACTAGTACAACATTATCCCAATTCCCAATCATACA
TCCAAGCACCAAATAAACCTTATTGGAAAAGAGGCCATGGCTACTGCGATTCTCTTTCTC
GTTATCATGTTCCTCGGTCACTCCGGAGCCGGGACTCCCTACCTGGACACCAACATGACA
ACCCACGGTCCCCTGGAATTTGATGGCTTATCGGAGTTCTCGACTTGGGAATCAGCGTCC
ACACACAGGATGCTTTCTTCTCCACCGGCACCACCCTATAATATCTACGATACTATGAAG
AGAAAGGTCCGACTGCCCGTGACTGTATTAGAGATAGTAGAGGCCGATCCCTCCGTGCTT
GCAGCAGATATCAACGCTGTCACCCATAAAATTGCAGACCTATGTACGCAATGTTTAATC
AAAGTTGTAATTGCCCAAGTACTTCGTCATGAAATAAATTGCTTCATTGTAGTTATCTTT
CGAGTGTGGTACAGTTATTGNAATAATGAGTTTCACTATGT
>Fagopyrum_esculentum_MIRA_VER3_c88
ATCCTTCCTCAACATCTCTTCTTCCTCACCACCACTGAAAAGCAGAATCGATCATGGGAA
ATCGAGTTCGATCATCAGCCATGGCGGTTCTGACGGTGCTACTGCTCTCTGCTATCGCTT
GCTCAGCCCTAGACAACTCGATCATCTCATACGACAACACCCACCCGGACAAGTCGTCTT
CTTCGCCGACCGTGAGATCCGACGATGAAGTTATGTCCATGTTCGAGTCGTGGTTAGTCC
ACCATGGAAAGAACTACAACGCACTCGGTGAGAAGGAGAAGCGATTTCAGGTTTTCAAGG
ACAATCTCCGCTTCATCGATGAGCATAACTCTGAGGAGCGTAGTTACAAGCTAGGGTTGA
ACAAGTTCGCTGATCTGAGCAACGAAGAGTACCGGAACAAGTACCTCGGTGCTAAGACTG
ATGCTAGGAGACGACTCTCGAAGAAGAGGAGTAGCCGCTACGCCTTCCGTGCTGGCGATA
GCTTGCCGGAGAGTGTTGACTGGAGGAAGGAAGGTGCCGTCGTTGACGTCAAGGATCAAG
GCAGTTGTGGGAAGCTGCTGGGCATTTTCCACCATCGCTGCAGTTGAAGGTGTAAACAAG
ATAGTGACTGGCGATCTGATCTCACTATCCGAGCAGGAGCTGGTTGACTGTGATACTTCC
TACAACGAGGGATGCAATGGAGGTCTCATGGACTATGCCTTTGAGTTCATCATTAAAAAT
GGCGGCATTGACAGTGAAGATGATTACCCTTATAAGGCAGTTGATGGAAGATGTGATGTG
TACAGGAAAAACGCTAAGGTTGTTACCATTGATAGCTATGAGGATGTTCCTGTCAACGAC
GAGAAATCCTTACAAAAGGCTGTGGCAAGTCAACCAATTAGTGTCGCCATTGAAGCCGGT
GGCAGATCATTTCAATTCTACGAATCTGGTATATTTAGCGGAACATGTGGAACATCTCTA
GATCACGGTGTTGCAGCTGTTGGTTATGGTTCTGAAAATGGTAAGGACTACTGGATTGTA
AGGAACTCATGGGGTTTGAGCTGGGGAGAAGACGGATACATAAGAATGGAGCGAAACCTT
GCTGGCACTGCTAATGGAAAGTGTGGTATTGCAATGGAGGCATCCTACCCTATAAAGAAG
GGCCAAAACCCACCAAACCCCGGTCCATCTCCACCATCTCCTATAAAGCCGCCAGCAGTC
TGTGACAACTACTACTCATGTCCGGACAGCAACACTTGCTGTTGCCTCTACGAGTATGGC
AAATACTGTTTTTCCTGGGGATGTTGTCCTCTTGAAGGCGCTACCTGCTGTGACGACAAT
TACAGCTGCTGTCCGAGTGACTATCCTGTCTGCAATGTGAACCAGGGAACTTGCTTAATG
AGCAAGAACAACCCATTGAGTGTGAAGGCGCTGAAACGAACCCCAGCAGTTCCAAACTGG
GCAAAATTGATCATTGCTTAGGAAACACAATCAACGGCCATGAATCTCTTTCGCTATGAA
TGTTGATCTTTCGGCATTGGTTCATGGTGCAACTCATTCGCCTTGGCAATCGTTTCTGGA
TCCGGATCCTGACTTGATGTAAATAGAATGCTATTATTCCCCATGTATGGGATAACCACT
GAAGAAAACTCTATTTATCATCTTCACATGTACTGTAAAATTGGAAGTTGTCAGCACCTA
TTGGAAGTTACTTGCAATTTATGCTAAGTTCAGTTCCAGTTTATGTTCC
>Fagopyrum_esculentum_MIRA_VER3_c89
ACAAGCTCATTATTATCCACAAAACATGGCTTCCATCAAAACATGTCTTCTCCTTCCTTT
TCTCATTCTTCTATCTTTCCTATCACTCCAAACAGTTCACTGCAACAAGCTCTCTTCGAG
CTTCTACTCCTCGACATGCCCGAATGCCCTCTCGATAATCGAGAAGGGAATCGAGGCTGC
AATTAAGAACGAAACTCGTGTTGGAGCCTCCCTCCTCCGTCTACATTTCCATGATTGTTT
TGTCAATGGTTGCGATGCTTCGGTTTTATTAGACGATAATTCCACGTTCACCGGAGAAAA
AACGGCGTTACCTAACAATGGGTCGATTCGAGGTTTCGAAGTGGTGGATCGTATTAAGGC
TAGTCTTGAGAAAGCTTGCCCTGGGGTGGTCTCTTGTGCGGATATTCTTGCCGTCGCAGC
TCGCGACTCTACCGTTTACTTGGGAGGGCCCACATGGGAGGTAAAGCTTGGAAGAAGAGA
CTCTCTGTCGGCAAACAGGACGGCGGCGAACACATTCATTCCGCCTCCGACCTCCAACCT
CACCGCCTTGACTTCAAGCTTCGCCCTTCAGGGCCTCTCCTTCAAGGATATGGTTGCACT
TTCCGGATCACATACAATAGGATTTGCGAGGTGCACTTCTTTCCGGGCAAGAATTTACAA
TGACACCAATATCAACTCCTCGTTTGCCAAGTCGTTGCAAAGCATTTGCCCAATAAGTGG
AAACGACACCGTTTTAGAGGGGCTTGATCTACAAACAAAGTTCCACTTTGACAATAAGTA
CTACGGCAACTTATTAAGCAAGAAGGGGCTTCTTCATTCGGATCAAGAGCTCTATAACGG
AAATAGAGCCGATTACTTAGTCAAGAGATTTGCGAAGAATCCTTCAAAGTTTTATAAAGA
TTTCGCCAAGGCGATGATCAGGATGGGTAATATTAGTCCTCTTACGGGTACACACGGAGA
GATCCGAACCAATTGTCGGGTAGCTAATTAAAAGCAAAGGTTAATAATTTACCATAATGA
GGTTTCATTATCATTGTGCTAAATATGACTGATTAAGACAATGTATTACCTTTGTCATGA
AAATTTATGTATATGTATGCTTCATATGAACATTGGTAATGAATATTGATATAATCTCTA
ATAATAGTTTTAAGG
>Fagopyrum_esculentum_MIRA_VER3_c90
AAAAGCTCAAAACACACTGGCAATGCATTATGCATGCTGTGTAATTTGTAATTACAGAAT
TGCCTTTGATCATCAAACATAGATGAGTTAAGTTTGTTAATATCAATTTTCAGCAAATTC
CCTCTATTGGAAAGTAAGCTCTTGGCTGATAAATTTTCCGGCTTTGCTTATTGATAAATA
CACCTTGCTCCGAGAAACATTTGCAAGTAGAGGTCGTATTAGCCTCTATATTTTTGGCCT
TCATGTACTAGAGTTACAACAACAGCATTGAGTGAGAACAATGAATCATAAGTCAATGAC
CACTAGCAATGAAATGTTGTACTCAGTTCGAACCAGACGCTCTCTTGTTTCTGCTTTCCG
GCAGGCCAATGTAAAGTTCAGTCTCTACATCATCCGATGATAATTGACTCGTGTCTTCGG
ACGGTGTATCCTCACTCGGCTTCCAATCAATCGGCAATGGTTGCATTAGTTCACACTTTT
CAGCTAGCCTTGCATGTTCAACTGCAAGAATCCTCTCCTTTTCCTTCAACTGCCGTATCT
GCTCATTATAAACATGATCCTTTCGTGCTCGGATCTTGTTTACACTTTGTTCCAATTGGT
TCTCTAAATGTTGCAACTCTTCAATGGTGCATGCTGTTAAGCCTTCTCCCAAGAGTCTCC
GTTTTGAAGCTTCAACAATCTCTATCTTTTTCATCAAATCTGCTGTCTCATTCTTCAAAT
GCTGCATCTCTTCAGCTGATCTATCATCGCCAATTTTGACATCCTTGGCGTGCTGTCTGT
ATCGCTCGATTGTATTCTGCATGCAATTGCTTGCAAATTCATAGAGTTTTCCTCTTGCTG
AGAAGATGATAAGACCAACTTCAGCATCACAAAGCACAGAAAGCTCAAAGGCTTTCTTCA
GAAGCCCACTTCTTCTCTTAGAGAAAGTAACTTGCCTGCTTGTTGCATTCTCTATCCTCT
TCATTTGAGTCTTTCCTCTCACCATCTTTATTAGGGTAATCAAATTTCACCAAAATAAAA
GTAGCTATAGCTGTGTTTCTGTGATTGATTGATGGATTGTTTTGCTTCTTCTCTTGATCT
GAACAAGTTCCCTTTTTAGTAGTATTTGCCCATCTATGGCTGTAAACAACTCTACAGTCC
ACACCCTCAACTTTCCTCATTCATATCTCATCTTCTCTCTCCTTCTACCACTGCTT
>Fagopyrum_esculentum_MIRA_VER3_c91
CACATCTCCGCCTCGCACTCTTCTGTGTATTAAAGCTTCAATGGCGACTGCCCGGGGTTT
GGTGCTGTCACGGCCGGTAACCTTCGTAACAGGGAACCCTAAGAAACTCGAAGAAGTCAA
AGCCATTTTAGGACAATCTATTCCCTTTCAGTCGCTTAAGCTCGATCTGCCAGAATTACA
AGGTGAGCCAGAAGATATCTCCAAGGAAAAGGCTCGTTTGGCTGCTGCACAGGTAAATGG
ACCGGTTTTAGTGGAAGACACTTGCCTTTGTTTCAATGCCCTTAAAGGACTTCCTGGACC
TTACATCAAGTGGTTTCTGCAGAAAACCGGCCATGAAGGTCTAAACAATTTACTGATGGC
TTATGAGGACAAATCTGCTTATGCTTTGTGTGTGTTTTCTCTGGCCCTTGGACCAGATGT
AGAGCCTATCACATTCCTAGGAAAGACAATGGGAAAGATAGTACCAGCAAGAGGACCCAC
TGATTTCGGGTGGGATCCAATCTTTCAGCCTGATGGTTACGAGCTGACATATGCTGAGAT
GCCCAAAGAAGAGAAAAACAAAATATCTCACCGTTACAAATCCCTTTCTCTGGTGAAGTC
GCATTTTGCCAATGCTGGTTATACATTCCAGACAGATTAATCAGAAAAATGCATCGTGTC
AGTCTTCTTTTCTCACTTGTTCACTACCATACATTTGAGACTGAGATACGAAGTGGCGAA
GAAGGGTGGATGGAGATGAAGATGAAGATGGTAGTCTAGATCACAGGGAAGGTATGACAA
CATTCATGCTTGCTTGCTGGCAAAAGAAGTTTTAAATATATGTACAATTGCATGATCAAG
CAAGTGAAACTGAACTCTCTTAGTTTGAAACATCCAGCCCTGTATACTATATTTTTCCAG
CTGTCAAGAGATTCTTTCTTCATGGTGCACTTGTTATNTCTGCTTCATATGAGTGGATAG
TTTGCACATCTTCTTTCACAGGCCCTAACTCATTACAACGGCTCGGATGTGACGAAATTG
TATGTATATATAATATATTCATGATTAG
>Fagopyrum_esculentum_MIRA_VER3_c92
CCNAAAAAAATCAGCATCCAGTTCATAAATATATCAGTTTTTCAAAATCCAAATCCGTCA
CAAAATAATTCTACAGTGGTCTTACTGATCTCTCAATCGACATCAAACTTATTCAGTGCT
TCACTATTTTTAATGTCTCCAAGACAACTTAAAATTAACAGTACCGAATGGTGCAGAAAT
TGGATGTGCTTCATTGACAGAACCAAACCTTCCTGCAATCAACAGAGACCAAAAACATTG
TCCTGCATTACCAAAAATGGAACCTCCGATTTGAGGGTTCCATGTTCATTCAATTGGGCT
ACACAGACTATACCTAGTTTTGGTTTATTCGATTGCTGAAACGAGAGTTCCCTTCGGTGA
ACTTGTCATGAGCAATAACAGAGTACCTTGTGGAGTCCTTGTTGCATAAGCACTGCAGTT
GATAGGGATATCAAGAAGGTTCTTCGGGTTTCAATTTGTCTCTGTTAATATGATCCAAAT
ATGCCTGCAAAATTCCAACAGCAGCAAATTTGTCAGACATGCTCTTGAACTCTACTGGAT
GCAATGCTAGTGGCTTCAGCAGTAACTCCACGTTCTTTGACGTAAAGCCCTCATCCCAAT
ATGTGTACCTCAGATCTTTGAGTTTTCCTGTTTGGGATAGAGCATCCATGAATACCTTGA
TATGTACAGCATCAGTACCATTCTTCCAACTTCTATCATATGGATAGCCAACAATGAAGC
CAACCAGAGAAAATTTAGTAACCAACTTCTCAAAATCTGCAGCCATCAGGTCAATATTGT
TCTTCTTCCGAAGCAAAACACTCAAGGGTGATGCAATTACATTTTGAGGGTCTGAAACAG
CTAACCCAACATATTTATCACCAACATCTAAGCCAAGAAGGCGACCTCCTTCTAGTGCTT
TTGACTTCCTCAACACTTGGTAGAAGCTCATCGGTTTAATATGCCTCATTCTGGTCAATC
ACTGGCTCGCCGCCTCGCCGGAACAGAAGGAGTGCAGAATCAGCCGCTGTAGTCGGCTCA
CCCTCGTAGAGTCGTAGTCTCCGATGCTCTCTTCAGTCTTCTCTGGAAGGAAAAAGCGAT
GAAGCGTGCCCACTCAG
>Fagopyrum_esculentum_MIRA_VER3_c93
CTGCACGATATGGATCCTCTTCAGAAGCCAAAACAGGATCGCTACGCATTGCGAACCTCA
CCTCAATGGCTCGGACCTCAGATCGAAGTGATTCGTTTTTGCAACGAAATCGATCGAGCG
CGAGATCAATTCCGTCAACGATAATCCTTTGATCGATGTTTCCAGGAACAAAGCTCTCCA
TGGCGGCAACTTTCAGGGCACACCAATTGGGGTTTCCATGGATAATACTCGTCTTGCTCT
GGCTGCAATCGGAAAGCTCATGTTTGCACAATTCTCAGAGCTTGTGAATGACTTTTACAA
CAATGGATTGCCATCCAACCTCACTGCTAGCAGAAACCCTAGCTTGGATTACGGATTCAA
AGGTGCGGAAATCGCCATGGCTTCTTACTGTTCGGAGCTCCAATTTTTGGGGAATCCAGT
AACCAACCATGTCCAGAGTGCTGAGCAACACAATCAAGATGTGAACTCCTTAGGGTTAAT
CTCATCAAGGAAGACAGCAGAAGCTGTCGAGATCCTTAAGCTCATGTTTTCAACTTACTT
GGTTGCTTTATGCCAGGCTGTGGATCTAAGGCACTTGGAGGAGAATCTTAAGAGCACAGT
CAAGAACACGGTTAGCCAAGTGGCGAAAAGGGTGTTAACCACCAATGCCAATGGTGAACT
CCACCCATCTCGCTTCTGCGAGTTGGATCTAACCCGAGTTGTGGATAGAGAATATGTATT
TGCATATGCTGATGATCCTTGCAGCTCGACGTATGTTTTGCTGCCTAAGTTAAGGCAAGT
GCTTGTAGACCATGCACTGAAGAATGGTGATGGTGAGAAGAACTTGAACACGTCAATCTT
CCAGAAGATTGGCTTATTCGAGGAGGAGCTCAAGGCTCGGTTGCCTAAGGAGATTGAGAA
TGTTAGGGCTGCTTACGAGGCAGGGAACTCGACAATCCTTAATCAGATCAAGGATTGTAG
GTCTTACCCATTGTACAAGTTTGTGAGGGAGGAGCTCGGAACCGAGCTTTTGACAGGAGA
GAAAACAAGGTCTCCTGGTGAGGAGTTTGATAAGGTGTTCACTGCCTTGTGTCAAGGGAA
GATTATTGATCCTTTGTTGGAGTGTCTTAAGGGGTGGAATGGTGCTCCTCTTCCCATCTG
TTAAGGTTCCAACTATTTGTTTTCTTCATTATGGGTTTGAATAATCTTTTTATTTTTGTC
AAAGAAACTATGAGTGATGATCATTTCTAAGTGTGTACTACTATATAGTTATACTTCTAA
GAAGTAAGGAGTATAACCCAGAAATTATATATACTATGAATTTTGC
>Fagopyrum_esculentum_MIRA_VER3_c94
AATACAAACGAAGAATGGTAGTTACTGACAAAAAAATGGAGAAGAAACCTCTTGCCCTCT
CTCTCCTCTTTCTCCTCCTCATCTCCCCTTTCTCTTCTGCGAGCCTCGATGACTTCCGTC
AGTTGCCGGCCGGAGTAAAATTCCCCGATTGCGCAAGCTGAGAAGCTTTATCAGAGAGCT
CAATCTTTTTTCCAAAGGATTCAGTCAACGTCGTTGATGGCCGTGATCGCTTGTCAGAAT
CGGCTGGTCCCAGGCTTGTCGAGAAGCCTTTCAAGTTTCCAGGCCTTAAGGATGGTGTGT
CGGTCGAGGATCTTGGCCACCATGCCGGTTACTACAAGCTCGAGCACTCGTATGATGCTA
GAATGTTCTACTTCTTCTTTGAGTCACGCACCAACAAGGATAACCCAGTAGTTATCTGGT
TGACTGGAGGGCCTGGCTGCAGCAGCGAACTAGCACTTTTCTATGAAAATGGGCCATTCA
CCATTGCTAAAAACTTGTCTCTTTCATGGAATGAATATGGTTGGGACCAGGCATCAAATC
TGATCTATGTTGACCAGCCCACTGGAACTGGATTTAGTTACACAAGTGATAAGCGTGACA
TTCGTCATAATGAAGATGATGTCAGCAATGATCTCTATGACTTCCTACAGGCCTTCTTTG
ATGCACACCCACAATTTGCAAACAATGATTTCTACATTACTGGAGAATCATATGCTGGGC
ACTACATTCCTGCATTCGCTTCCCGTGTTCACCGAGGAAATCAAGCAAATGAAGGAATTC
ATATCAATCTGAAGGGATTTGCAATTGGTAATGGGTTGACTGATCCAGCACTCCAGTATA
AAGCTTATCCAGATTATGCATTGGAGATGGGCTTGATCAAGGAAAGTGACTACCATCGTA
TTAGCAAGATAGTTCCTGCATGTGAACTCGGGATAAAATTATGTGGAACTGATGGTACAC
TGACCTGTATAGCCTCATATTTTGTCTGTAATACCATATTCAGCAGCATTTTGGCACTTG
CTGGCAATACCAATTACTATGATATCAGGAAGAAGTGTGAGGGGAGTCTCTGTTACGACT
TCTCAAACCTTGAAAAATTCCTGAATCAAAATCCAGTGAGGAAAGCTCTTGGAGTTGGGG
ACGTTGATTTTGTTTCTTGCAGTCCTACTGTGTATCAGGCGATGCTCGTTGACTGGATGA
GAAACTTAGAAGCAGGCATCCCTGCTCTTCTGGAGGATGGTATCAAGGTGCTTGTATATG
CTGGGGAATACGACCTCATTTGTAACTGGCTGGGTAACTCAAGGTGGGTGCAGGCAATGG
AATGGAGTGGTCAAAAGGATTATTCAACAGCTCGAGAAGTTAGTTTTGCAGTTGAGGGCT
CTGAGGCTGGAATATTGAAAAGTTTTGGGCCGCTTTCGTTCCTTAAGGTACATGATGCTG
GTCATATGGTTCCAATGGATCAGCCAAAAGCTGCACTAGAGATGCTTAAGAGGTGGATGG
GGGGTTCACTTTCCCCAGCTACTAGTGTAACAGATGAGTCACTTGTGGCTTCACAGTAAG
CACAGCCTCTTGCTGCTTTCACTTCACTGTAAATAATTGAGATAAAGGGACGACTTGCAT
CCCATGTATGATATTGAATGGCAAACCATCTGGGTTCTGTTTCTTGGCTCAGTTTTATTC
CTCGACATAATCTTGTGTTCCGAATGGTCTTGTGAATTTATGTATGTGTTGAAATTGAAA
TGTGATAGTTTGACAATGCCTGCTTTCGATCAATTAGACAGCAATGTA
>Fagopyrum_esculentum_MIRA_VER3_c95
TCTGGAGGTTTGGGAAAGAATGAATCTGTTGTCGAATGCCTTCTCCGTCTTAGCGCTCGA
CGTCGCCGACGATCATCTCCCGCAGCTTCCTCCATCTTCTTCAGTCGGAAAAGGCGGGCC
CCACGGCTCCTCTTGCTCCGTAACCGGAAAGAGTGTGAAACAAGGTATAAGCTCAGTTGA
TGGGCAGGTTGCTACTAATGGAAATCACAAACAATCAAATACAGAAATACCTTCTATACA
ATACAAGCTTCCACTTGTTTGGATTGACTTAGAAATGACCGGGTTGAATGTTGAAGTTGA
TCGAATAATAGAAATAGCATGTATTATTACCGATGGCAGTCTGAATAAATCAGTTGAGGG
CCCAGATTTAGTTGTTCATCAACCTCAAAAATGCTTGGACAAGATGGATGAATGGTGTCA
AACTCATCATGGAGCTAGTGGGTTGACAAAGGAAGTGCTACAGAGTACAATTACTGAAAG
AGAAGCTGAAAAGCAGGTCATCTCATTTGTGAAGAAACATATAGGAAGTTGTACACCTCT
TCTGGCCGGAAATTCAGTTTACATGGACTTCATATTTCTGAAGAAGTATATGCCAGAGCT
GGCCAGTCTTTTCTCTCACGTCCTCGTGGACGTAAGCAGTGTCAGGTCCTTATGCATCCG
ATGGTATCCTCGAGATCATAAGAAGGCGCCCACAAAGGGAAAGAATCACAGAGCCCTGGA
TGATATAAGAGAAAGCATAGAAGAACTCAAGTACTACAAGGGAAGTATATTTAAGGCAAC
TAAGTCTAGGAAATGATATATATATGGGTAAGTTATGTAACATATGCTGGCTTTCACGAG
CACAACGATCCAGTTTATTTATCTGTCTAACATGTTGGCTCTGGAATTTGATATCAAGAA
CATGCATTGTACTTGCATTTCACTAAAAACTAGTTCATAGACCATGTCTTGCACGGATAT
TTGTTAATAAATGATTTGAAATTTGATTGTGTTNAAACC
>Fagopyrum_esculentum_MIRA_VER3_c96
TCCGGCATAACGAGACTCCCCAGAATCTTTAAAAGCGACATCGCGATTCCTGCTTCCTCC
GAGTCGAACTCGGGTTCCCAGCCGGAAATTCCGATCATCGATCTCCAAGGGATAGGATCG
GAGGAGGGGAGAAAGAAGGTTCTAGAAGNAATCAAGTATGCATGCGAAGAGTGGGGGTTC
TTCCAGGTTGTGAACCATGGGGTTCCTTTGAGGATACTCGATGAGATGCTCGACGGAGTT
CGGAGCTTCCATGAACAGGATGATGAGATCAAGAAGCCGTATTATTCGCGTGAGGAGAGT
AGTAAGTTTAAGTACTACTCCAGCTTTGATTTGTACTCGGGATTTGTGGCTAATTGGAAG
GATAGTTTCAGCTGTGTCATGGCTCCCAATCGTCTTCATCCTCACGAAATCCCTCAGATT
TGCAGGAATATAATTGTGGAATACACTGCAGAAATGAAGGAGCTAGGAAGACTCCTGTTA
GAGCTGTTCTCTGAGGTTCTAGGACTCAGACCCAACCACCTTACAGAGATGCATTGTTCA
GAAGGAATATACCTTCAAGGCCATTACTACCCTGCATGTCCGGAGCCGGAGCTAGCCATT
GCTGCCAAGACTCACACCGACTCCGGCTTCTTCACTATTCTACTTCAAGATAACACCGGT
GGACTGCAGATTCTTCATCATGATCAGTGGCTTCATGTTCATCCTCTCCCTGGTGCTCTA
GTTATCAACGTCGGTGATTTCCTTCAGTTGATCACGAATGATCGGTTCAAGAGCGTGGTC
CATAGGGTCCTTGCGCTCGGAGTCGGACCGAGGATCTCGATGGGATGCTTCTTCAAGACC
CATAACCAAGAATCCGAGAAGTGCCGCTCATACGGACCGATCAAGGAGTTACTTTCCGAG
GAAAACCCGCCGATCTACAAGGAAACCACCGCAACGGAATACTTGACCCAATTCTATGGT
AAAGGGCTAGATGGTTGCTCTGGCTTGTCATGTTTGAAGCTTTAACAAAGTCTGTTGGCC
GGTGTTCCTTCTCATGCGTAATAGCTACGTACAACAAGACGTCGAAGCATATATGTAATA
AGCTCACTGATCTTTCTTCTCTATAGTTGGAATGGAGTTTGTTAAGGATTGATACCTCAT
ATAAATGCATGTTAGCACTCAAAACGACATAGATACATGAGCTATTGTGTTAAGATTTGT
AGAAATGTTCCACATCGATAATATAATATTACGTGAACTTAATATATAAGCTATAGGGCT
ACTCTTCTT
>Fagopyrum_esculentum_MIRA_VER3_c97
AGGAATTGTGATGCTTCAAACAAGTAATAAAGCACGATAGTTAGATATGATTTGTCGATG
TGGGATCAACTANTAGTAGTAGAAAAAGGTTGTGTATACGAAGAAGAATACGGTAGAGCA
AATATACAGAGGCACACCAGGCGCATGTATTCACATCCAAGAACCATAAATCTGTATCCC
GACATAAAAACCAAATACCTACATCAACAACCCTAATGAAAAGAGAATATCTGATAGATG
ATGCTCAAACATTTGCAGATAATATTTATATTTCCTCAAGGGTATGGCTTCCACCTATTG
TTGTTGTAGTAGTTGTCTTCACGGTTGTTCCTAAATGCACAGCATCCAATGGAGTAGACA
ATGATGAGGACAATGAGGACGAAGACATTGAAAATGGCAACCTTCTTCCAATGGCTCTTT
ACGTTCTGAAGCACACCTCCCTTGCAAGACTGGCAATCATAGCAGAGCTTGCTCTCGTCG
TTGCTCCACATCGCACAGTCTGTATTCGAGAATGTTGTGACTGTGTTTGTATTTGTCCAG
TTTGTGGGACTCACGTAATCGAACTTGCACTCATCCGCTGGCTTACAGCAACCAGACTGA
ATAGGAGACAATTTCATAACATTGAATTGGGCGAGAGTGGTGGTATTCTGATCAATCAAG
GTCTGACAAGCCTTACCATCAACCAAACAACTCCTAATTTTATCCCAATTCTTAGCAGAA
TCGACTCTCTTCTGCAACCAATTAGAATAATCCCCAAGCTTATACTCCTTGTATCCTTTG
CCGCTAACCGCCTCGCCGGCGCCCTTATTGGTGACGAATAAGGCGAATATGGTGAAGCAG
ATGAGGAGGAGGATGAGAAGGAACATTACAAGAAGATAAACCCATAAAAGCCAGTTGACT
CTACAGCAAGAACCGATCAAGCCGGCTACAGAGACGAGTAAGAGAAAGACGCCGATCACG
ATGAGAGGCTTTTGTAGAAATTGCTCGCAATCGGTGGTGTTGGCTTTGTGGGAGAGCCAT
ACGCCGCCTGCTATGATCGGGATTGAGAGGAGTAGGGTTAGGAAGTTGAGGACACCGACT
AGGCTGTTTGAAGGTCTCATTGTAAATTGGTAATGTGTTTTGT
>Fagopyrum_esculentum_MIRA_VER3_c98
CAAGCTACTTTGGATTATTGGGTCATCTCGGATACAGTTACTTTGAGATACGAATCGTTT
TGGGTCAATATTGGGCTATTTACTCTGATATGATTTCGTAATAAACCAGTTTCAAGCAGG
CTGGTTTCGGGTAATGTCAAGTTTTGCCGGCCCTTGTCACTTGTGATAGAAGGCTTGCGT
AAGTAAAGGTTTTGATTGCGTAGATGTTGAAAAGGTTGGCAATGGAGACATATACCGAGG
GGCGAGGGTGTATAAAAGATAGTCCTCTACGTACCAATTGTTTGTAGCATTTCTCAGAAG
GCCAGATTAAATCTAAATCAGCTCAACTATCCCAAAACTGACCATAATGAAAACAAGTGT
TATTTGCAGAAAGGATAAAATATCCGTGCTGCCAACAATTGAAGCATGGGGACTTCCATT
CATGTTTTCGCTTTAACACGAGAGAAATAAGTGCTGCCATGTTCCACGTCAACTTCCAAT
GCAACACCAAACAACAGACACAAAGCTAGATATGAACACACCAAAAATCAATGTATATCC
TGGCAATACGTTCAATTTTTTTACCTGTATGACCAAACTCAGGGAAAATGGGCTAACTTT
TTTTTGATTTTGGATAATCCCGTTCTTTATTCTTTCATGTCCAAGGGAATTTAAATACCC
AATTGATGCACTTAGGGAAGAACAGTCCTGATCTCTTTCCTGTCTGCTCCGAAACTCTCA
GATCCAAGACCTTTGACATAGATGTCCTTAAAGAGGTGAGAAGAATCAGGCATTGGACTC
TCCTTTGCTTCGGCAATAGCCTCATCAACTTCTTTTCTAATTTCTTTCTCAATATCCTTT
AGATCCTTCTCAGTAGCAATATCATGAGCAAATATCAACTTCCTGACTCTTTCAATAGGA
TCACGCTCCTGTCTGATACCAGAAATCTCATCACGTGTGCGGTAAGTGCTACCAGGATCG
GACATGGAGTGTCCATGGTATCTATAAGTATCCATTTCTAGGATAATAGGGCCATTCTTC
AAAGCATGCTCCTTGGCAAAATGGCAAGCTTGTTTAACCGCTAACACATCCATACCATCA
ACTTTCAGTCCAGGGACATAGTCTCCACGTTTGTAGTAGGCTGGACTCTTTGCAGCCCTC
CATTCTGCCGTTCCCATACCATAGTGATTGTTCTCGCAGACCAAAATCGCAGGCAGATCC
CAAAGTGCAGCCATGTTGAGAGCCTCAAACAACTGCCCTTGATTAGCAGCTCCATCACCA
TAGAGAGCAAAGCTAACCTTGTCCTCCTTATTATACTTCTGAGCAAAAGCCAGCCCAACA
CCAAGGGGAACCTGAGCACCCACAATCCCATGCCCTCCATAAAACCCACTTTCCGGCTTA
TAAAAATGCATCGATCCACCTTTCCCTTTAGAACAACCAGATTCCCGACCCATCAATTCA
GCAAACGCCTCAACTAG
>Fagopyrum_esculentum_MIRA_VER3_c99
GGCAGTCTCAGTATAACTGCTGCTCCGTGGATTAGAGTTCCTTACCCATTTCAATGGGGA
CCACCTACATTTGATGCTGGTGAAGCATTTGCTATGATGTTTGCTTCTTTTGTTGCTCTT
GTGNACGNNNNNTGGTGCATTCATAGCTGTTGCTAGGTCAGNAAGTGCCACTCCAATGCC
ACCCTCCGTCCTGAGCCGTGGGGTTGGTTGGCAGGGAATTGGCATTTTGCTATCTGGGCT
ATTTGGCACTGTGACAGGAACTTCAGTGTCTGTTGAGAATGCCGGGCTTCTGACTTTGAC
ACGCGTTGGAAGCAGAAGGGTTGTGCAAATATCAGCTGGGTTCATGATTTTCTTCTCAAT
CCTGGGTAAATTTGGTGCTGTGTTCGCTTCAATTCCTCCACCAATCATTGCTGCTTTGTA
CTGCCTCTTCTTCGCATATGTTGGCTCGGTTGGTTTAAGCTTTCTCCAGTTCTGTAATCT
CAACAGCTTCAGAACGAAGTTCGTGCTAGGATTTTCCATCTTCCTCGGGCTATCTGTAGC
TCAATACTTCAACGAGTACACAGCTATAAATGGATTTGGCCCTGTTCACACTAGTGCGAG
ATGGTTTAATGACATGATCAACGTTCCTTTCTCGTCAAAGGCGTTTGTAGGCGGTATAGT
GGCCTATTTCTTAGACAACACACTTCACAGGGACAGCAGTGTAAGGAAGGACAGGGGCAA
ACATTGGTGGGACAAGTTCAAGTCCTTCAGAGGAGACACGAGAAGCGAAGAGTTCTATTC
GTTGCCCTTCAACCTCAACAAGTACTTCCCGTCTGTATGATCTATCTATCAAAAACTCTT
CAGTATGGTTACTTATATTTATATTCAAGTTCTTTCTTATTGTTCCTGTCAGTATAAGTA
GTTCTTTCTTACAAGTTATTTGCTCAGTTTTCGCCTTTTTGGGCTGTAAATTTGAAATGC
TCCTGAGAATCGAACCGAAAACCAGGAAAACAAACAAGTTTTTCGCTTGTTGATTTAGAA
TTTTGATCTTGCACTGTCTTTTGTTGTTTCCTGGTACTCATTAACTGATGAAACTGTAAT
GTGATTTATCCT
>Fagopyrum_esculentum_MIRA_VER3_c100
AAAGTACAGAGATAGAGAGAGGGGAAACCACATGAGCTCGCTGCCCTTGGGACCGCAGTC
ACACAATCCGNCACCGGAGCGCCACCACATTGATTCTACAGCAAGGCCTCCTCACCGTCC
TCCTGAATCAATGGCTGACGATAAGGAAATGTCTGCAGCTGTAATAGAGGGGAATGATCA
AGTTACAGGTCACATTATTTCAACAACCATAGGTGGTAAAAATGGCGAACCCAAAAGAAC
GATTAGCTACATGGCAGAGCGTGTTGTTGGCACTGGCTCGTTTGGTGTGGTATTTCAGGC
AAAATGCTTAGAAACTGGCGAGACTGTGGCTATAAAGAAAGTTTTGCAAGATAGGCGTTA
CAAAAATCGTGAGCTGCAATTAATGAGATTGATGGATCACCCAAATGTTATCTCGCTGAA
GCACTGTTTCTTTTCAACCACAAGTAGAGATGAACTTTTTCTCAATCTTGTTATGGAATA
CATGCCAGAATCCTTATACCGCGTTCTTAAGCATTACAGCAGTGTAAACCAAAGGATGCC
GCTTATTTACGTCAAACTTTATACTTATCAGATCTTTCGTGGACTGGCATATATGCATAC
TGTTCCTGGTGTCTGCCATAGAGATGTGAAGCCTCAGAATCTTTTGGTGGATCCACTGAC
ACATCAGCTGAAAATATGCGATTTCGGAAGTGCAAAAGTCTTGGTCAAGGGGGAGCCAAA
TATCTCTTACATTTGTTCTCGATACTACAGGGCACCAGAGTTAATTTTTGGTGCCACTGA
ATATACAACTTCAATTGATATTTGGTCAGTAGGCTGTGTTCTTGCAGAACTTCTTCTAGG
CCAGCCACTATTTCCAGGTGAAAATGCAGTTGACCAACTTGTAGAGATTATCAAGGTTCT
CGGCACTCCAACTAGGGAGGAAATTCGGTGCATGAATCCGAACTATACGGATTTTAGGTT
TCCGCAGATTAAGGCTCACCCTTGGCACAAGGTTTTCCATAAGCGGATGCCACCTGAAGC
CATTGATCTTGCTTCGAGGCTTCTTCAATATTCACCTAGTCTTCGCTGCACAGCACTGGA
AGCATGTGCACATCCTTTCTTTGATGAGTTAAGGGATCCAAATGCTCGTCTTCCCAATGG
ACGTCCGTTACCACCACTTTTCAATTTCAAGCAAGAGTTGGCTGGAGCACCACCTGAGCT
TATCACCAAACTGATTCCAGAACATGTGAGACGGCAAATGGGCTTCCCGATTTCGGGATC
AACATAGAAGTTCACCAAGAGACAAAAACTCACTGCAGCAAGCAAATGATACAATGATCG
TGAAGCAATGGGAAGCTAATCAAATATCAGTATTTTATATGGCAACAATCGCCTGGCCTA
AATGATCATCTTAGAGATATCTGGGCTAGAATCGGAGATTACATTCTCTTTGTTGCCTGT
TACCTTATCTTTGTATATGATCTTTAGTAAAGGTTAGCCAATACCCAGAAAAGCAGAACC
AATCTGGGATAGATAGGCCTATAATTAGGGCGGATGCTGCACTTTATGAGATCTAAATAT
GCCCTGACTATTTTAGGTTTATGCATCAGTAAGTTGAATATCTTATGTTCTGAAATGTTT
TTATTTGCCAAAATAGATATATTTGCTCTCC
>Fagopyrum_esculentum_MIRA_VER3_c101
AACGCATAAAATAAACTCATGTTAACTTGCCGAGTCATATGAAACCGCTTCGAAAAAGCG
AGAGAGGTTAACCATGTCAAAGGGCAAGGGTTGCTCTTCTTCTTCTCCGGCCACCGGTGA
CTCGTCGCTCCCTCATTTAGAAGAAGATGAAACCTTGAAGGCTTGGTATGCGGAAGGAGA
TGCATCGTCCGGTTGGGTGGAGCCCCGTACTTACTGCGATCATTTGAGTTCGTTATGTTC
CGATCTCATTCACATTCCTATTTCAGGTTCTCCTTGTTCCAGGTGTGACCACACTGCTGA
GAACTGGTTGTGCTTAAGCTGTAAGGATGTTCTTTGCAGTCGTTTTGTAAATAAGCATAT
GCTTGAGCATTACGAGCAAAAGGGCCATTGTCTTGCACTAAGCTACAGTGATCTATCGGT
ATGGTGTTTCAATTGCGAGGCATATCTTGATGCTGCTCTGATCCAACAGCTCCGTTCTGT
ATACGAAACTGCTTACCTTCTCAAGTTTGGAGAAGCGCCACCGGTTAGAACAATTGGGTA
CTTCCAGTTGGAAGCAAATCAATCATCATCAACAAGTTGATGTTAACTTGTAGTGCATGC
TGATGATCTGGTTTCCTTTGGGTTTTACATCACAACTAGTTCCTAGATTTAACTTCTTTT
TGACTTGGTTTGATCCAAATGACATTATTAAACAGTGTATTGCAACTAGGATGGTTATTC
AGTATGGTTGGGCTCTGATGAGACTCGAGAGCCTTCAAAGGTTTAAAGATAAGGTTCATC
AAGGNTATGTGGTCGATGGCGTGTTATGCAAGAATGGTTACGCACCCTGAATGCGGAGCT
AATTT
>Fagopyrum_esculentum_MIRA_VER3_c102
AAGCCTAGATACCACTAGAACAGAAACAATGCCCTCATTTTTGCAGTGAAAAGTGTGAAG
ATAAATCGCAAGTGAAGGATGTCAATTGCTCTTTTGCCTACTCCAATTCTTCATCACCCT
TCTACTAAAAGAGAAGTAGGTGGAGCTATAAGATGCTTCAGTAGTTCACTACACGGTGGA
TTATTCCGTTATACAAGTTCAATTCCAAGTGATTTTGGCCGGAGAAAAACTAATAGCCTT
ATGGTTGCAGCACTGCTGGGAAGGAAATCCAAAGCCAAAGTCAAGCGAGAAACTGTAGTA
CCTGACCCCGATTATAGGATACCTATTGTTCTACTCGGTTTAACTGGCGGGCTGGTGTAT
TCGGATAATATAATACCGGCAATACCAGTTGGACTTCTTGGGTTGCTTCTGTTGGTCCAG
GCAACACGAGTAAGATTTGTTTTTGATGATGAGGCTCTGGAGGTTAGAGTTGGTGATGAG
CTTAAGGAGTCAGGTGAAAATGCATTCGTTGGTGGGAAGAACCGTTGGAAGTACTCAACA
TTTGTGAATTGGGAATTCTGGTGGCCAAATTTCCCTATCTTGGTCTACTTTAAAGAAACA
CAAACGAAGCCCGAAGGACAAATCCACTTTTTCCCCATTATATTTAATGGGAAGCAGCTT
TACGATGTGATGGTAGAACGGGCAGGTCCTTCGAAAACCAGTGGACCCTGAGAATCATAA
TAAGTAAAAAATCTTCACTGGGGTGATAGCTTCCACTGCATCTCACCAAGGTTTGTAGGC
ACTTGGAGCTCTGAGTCATGGAAAACACTGTCATGAATATCAATGAAAACATCATCATCT
ACTCTAAATTGATTAACATGCCTCCAAAGTACAGCTTAATACAAATCTTTTTTTTCTTGC
AATGTATGGCAAAGTTGTATGCATATTCTTGATTGGTTGCAGCTCTTTTTTGTCATATCA
GCTAAGTTTACCTGTAAACAGTGCTGGTAAAGTGATTGATATGCCTAATAAGTCTCTTAA
AGGTAATTAATTTGTTGAATGCATAAGCCTTTACGT
>Fagopyrum_esculentum_MIRA_VER3_c103
AGGTAACATTCTCATTCAATATGGCAAATCCACAGTTTTTTGGAATGTTCGCATAGCATA
CCAACAAGCAATAAGGGTATTATTAGAGCATTGTAATATGTACTTCAAGAGAAACAAACT
ACAAGATGACGATACAAAGATGAATTCCATTGTCCCGCACAACATGCTAGCTTCCCAGAA
AGATATATCGACTGTACTAACCGAGAGATCCTTGAGATTCTTATGACCTTAAAAAGCTTG
ATTGGTGAACCACATGAATCATGACTCCATTTCAAGATGTCTTCGGCTTCGATCGAGCAG
GAAGCAGCTGATAACAAGAAATGAGAGATGTGGCGAATCCAAAGGCACCGGTGACACGAG
GAGTGACTTTCTTGGGAGCCAATTGCAGCAGCCCAACAGCAACAACTATATCTGCAGCTG
CTTTGATCAGAGCCAGTGACCTCTCATTTGACTTCTCAAGTTTAGCACGGTAAAACTCGT
TTTGATACTTGTCTTTGCCTTTCAGTTCCTTCTCTAATTTCTTCATCTGTGCCGAAATCC
TGCCAAGCTCCCCAAGCTCAACCAAGGTGGAACAGACAGATGAACCCATCCAACAGAATA
GAGAGATCCTGCCAAGTAGCTCTGATCGCTCTTTGTTCTTGTAGATGCCACTTCTTCCAA
GCCAGACAATTTGATCGAGAAACAAGAAAGTTGACAGCAATGCATTTTTCGACTTCCCGA
GTAATATCAGTGGAAGCGGAGTGCCCTTGGGGCTTGGGCTTATAAGAGCATGCAAGTCAT
TGACAAACTTGAACAAACGGAAAACTTTTCTCGCCAAGCTGGTTGACTTGTCAACATTCT
GCGCTGTACCAGGTTCCCCATTGCTCAAGAATTTTGAACCATATTGAATTGCCCTGCATA
GCTTGTCCCTAGCTTCAGCCTTGTTCAAGTACAGAACTACAAGACCGAGCTCAGCCCTTG
TCGCTTCTAGTGAGCCCATCTTTTATGTTCAGGTTGAGTGGGGAGAAGAAGATGAGTACG
AAGAGTTGAGATTTCTCAGACGCTCCAACGTTGATTGAGTGGCAAGGGCCAAGGGGCTAA
GCCGCTAAGGTAAGGCAAAATAGCTTGTGTGATAAGGCCGTGTTTGGTCGTCACTTTTCG
TCTTACACTATCGACAACAAAGATTTTATCCCCTTTCACAATCACACACAAACTTCCCCA
TCACAGAATTTCTCCCTTGGTT
>Fagopyrum_esculentum_MIRA_VER3_c104
ANNAAAAAACAAGATTGCACAGAGCTGTTTGTATTGCTGAATTTCTAGGTCTTCAATGTG
ATCTTGACTTGGTTCAATACGCTAGAGGAAGATACAAAAAAGTATGCGAAATTTACAAAG
AATTATATAAGTTAATAGGATGGTCCCGTCCGTGATCAACAACCGGATGCTTTGCTATGT
ACTCCTCATGCTTCTGTGTTTGATATAAGACGAACTTCGTAGAGATCATTCTCTCCCTTA
GCCACTTCTGCAGATACACCAGGTCCGAAGAATGAAGTAAATTTCGCCTGTCTTTGCTCA
AAATCTGATAGCTTCAAAGCTTTGGCTTCAAACACAAGAACTAAGCAGTATTTACCATCT
CCAGTGACTTCCTCACGAATCGTTTGCAGAACTGGAGCGCTTCTTCGTGGGATGCCATTA
CCCAGACCATATTGAAAAATCCGTTTCAAAGCTTCATCCAAATGTTGTTCATCTCCATAA
CGGTATCTAGTCACATCACTTCTGACCTGTTTTAGAATTTCAGTTGAGCATTTTTCCCTC
AATTTTTCAGCATCTGAATATGTCAAGCATGGAACAGGCTTGAGCTCTGCATACTTCAGA
GCCATGCCAATAATGGCAAGAGGGAATCCATATGTTAACATCAAAGCAGACCACTCGGAT
CCTGGGAGGACGTTAAAGTAGGCACCAAATCCATAGGAAAGAAGTGTGACTCCCAAGCCT
AGTCCAACAACACCAAAAGAAATCTTAGGAGAGAGAAAACTGGTCATCGGGGACGAGTGC
CTTGTCACCGGAAGTAATGGTGGTGGAAGCAGCAGAAGGTTG
>Fagopyrum_esculentum_MIRA_VER3_c105
AATTATTGCAAACCCAGCCTAACTTTATTTTACAGAAAACTCAAAGATCAGCTCAACATG
TAATCAAGATTTACTGCAATACTCTCAATTTGTATCAGAACCTATGATAAACTACACTAC
TAACTGTTTAAACACTTTGATCATCTTGCAAAAATTTCATTCGGTTTCCGAAGTGTCTGC
GTCGTCATCATCATCCAAATACATCTCAACGGCGTCTCTGCTTGTCCACTCGTTCTCTTC
TTCTTGCTGTCTCTTGATCTCTTCTTCTCTTTCCCTCTCTGCAACAACAGCCTTGGCCCT
CTCGAGCCTAGCACTCACTGCATCCCATGAAACCAGCTTCTCTAGAAAAACCGATACATA
GTCTGGCCGTCGGTTCTGATAGTCCAGGTAATAAGCATGCTCCCAAACATCAATTGTTAA
CAGTGGAGAGTAATCCCAAAGAAGGGGGTTGACAGCATTGGGGCTTTTCACCACCACTAG
CTTTTTGTCCTCCTCTGTTGGTCGAGGATTTACTGCATTTTCCACATTCAATCTATTCGC
CTTGTATACAAGCCAAGCCCAACCAGAACCAAACTGAGTAGCAGCTGCAGTCTTTAATTC
TTGAATCAGTGCTTCGAATGAAACAAAATCCCTTTCAATTAGTCTAAGAAGTTCTCCAGA
TGGCTTTCCTCCACCACCGGGTTTCATTGACTCCCAGAAAAATTCATGGTTCCATGCCTG
TGCAGCATTGTTAAACGGCGGAAGCAAATCGCCTTTGTTATATGTGGCCAGTATTATATC
TTCCAGTGACATTCCATCTAACTCTGTCCCAACTATTTGCTTATTCAGGTTCTCCACATA
AGCCCTATGATGCTTTCCCCAGTGATACTCGAAAGTCTCCTTGCTCATATGTGGCTCCAA
GGCATCCAATGGAAAAGGTGGAGGCTTTAGGTCAAATTTTGCAGTAACTACACAACGACC
GGATTTCCATGAAATTCCCTGTTTTTGCCGCTGGCTCAAACAAGGACGGGGATAAGTGGA
AAATAGGGATAGGGAGTTGGGTGCAGCAAGAGAAGAAAGCATACTGTAGTAAACTAGAGG
AAGCCAAAAATGGGATGTTGTAGAAAACTCGATCGAGAG
>Fagopyrum_esculentum_MIRA_VER3_c106
GTCAGCACTAATTTGCTTTCCATAAATTTGTTTTTGCTAAAGCCATTCAACATATAGAAT
GACATTATTGTTGCTAGTCTATTGCTCAAAAAATTTCCCATGATTTTAAGAAGAAAAGAA
AACCAAAATGGGAATAATAAGTGCATTGTATCCCTAATAAACACATGTTTTCTTGCTTTA
ACCCAACATAATGCATATCAGATGCCTTCCTCTCCTAAATCACATGCATATTAGTTCTTA
GCCTTGACTGTGTTATTCTCCTTGATCCTTGCTCTGTTGTCCAGCTTCACAAAGCGTTTA
AGATCTTCATAGGAAAGGGATTCTGCCTCCTTCCTCTGCAATTCACTAAGGGGAGGTCGT
TTATCTATCAGGTGCCACAGCCAATCCGGGTATTCTGAGTCCGCTAATATCTTTGGGTCA
GTTCCATCCTTGAGGATATTCGCCCCAATGACTATGCTGGATTTCACTTCTTTGCTCAGA
ATCGATTTAGGAGCATCATTAGCCGATGAACCTTTTCCTCCCTTTTTCGCCTTACCGCCA
GCAGCATATGTTCTTGAAAGGAGTAGCCATGCTGGCTCCTTTGAGATTATGCTCTTCTTT
AGCAAGTGCACACTGTTCATTGCCATTTCTTTACACTGCAATCAAAACCAATCACGATGA
GCAGAATCGGTGTTGAGAGCACGAAATCTCGACTATTGAACAATCGATTAATAATCGAGA
AGAACTGGAGTTGCGAAACAGTCTCGGGTGTACAAAAAAAAGGAGATCGAGATCCAGCCT
AGATAGTTCAGCTTGAGGGTTTGGCTCGATCTTGTCTAATGTGCCGGCTGTAAACACACA
ACATTCGAACGAAATGACACGCTGTTACAAATTTAGGGTTCAGG
>Fagopyrum_esculentum_MIRA_VER3_c107
ACCTTCTCTTATGCCTGGAGGTTCTCATCAGGCGTATTTGAATATTGAGAGTATTTTGAA
GAAGGTCGCTGCTCAGGTTGATGATGGACCTTGTGTTACTTATATTGGTGAAGGCGGATC
TGGAAATTTCGTGAAAATGGTGCATAATGGGATTGAGTATGGTGATATGCAGCTTATTTC
TGAGGCGTATGATGTGTTGAAACATGTTGGAGGACTTTCGAATGAGGAATTGGGGGAGAT
TTTCAGCGATTGGAATCGAGGTGAGCTTGAGAGTTTTTTGGTTGAGATTACTGCTGATAT
TTTAGGGTTAGAGATGATTTAGCAGATGGATTTTTGGTGGATAAGATACTTGATAAAACT
GGGATGAAGGGGACTGGGAAATGGACGGTTCAGCAAGCGGCTGAGCTGTCAATCGCCGCC
CCTACAATTGCGGCTTCACTCGATTGCAGGTACCTGAGCGGCTTAAAGGAGGAGAGGGAG
ACCGCTGCTGGAGTTTTTGAGGCTGCAGGATTGAAGGATGAGTTGAGTACTGTGACTAGA
GGGATTGATAAGAAGAGGTTGATTGATGATGTTAGGCAAGCTTTGTATGCATCAAAGATT
TGCAGCTATGCACAGGGAATGAATTTGCTTAGAGCAAAGAGCAATGAGATGGGATGGAAT
TTGAACTTTGGAGAGCTAGCTAGGATTTGGAAAGGAGGTTGCATTATTAGAGCGGTGTTT
CTTGATAGGATTAAATTGGCTTATCATAGGAACCCTAATTTGGCAAGCTTACTAGTGGAT
CCCGAGTTTGCAAGGGAGATGGTGCAGAGGCAATCTGCGTGGAGACGAGTTGTGGGTATG
GCTACCATGGCCGGAATTAGTACTCCTGGGATGAGTGCTAGTTTGCAGTATTTTGATACT
TACAGACGTGCTCGGCTTCCTGCAAACCTCGTCCAGGCTCAAAGGGATTACTTTGGAGCT
CATACCTATGAGAGGGTCGACCGCTCTGGTGCATACCACACTGAGTGGTCTAAGCTCGCT
CGGAAGGGCAATGTTGCTGCTGCCCTCCATTGAGTGAGTTTGTCTTGATGATGATCTTGT
TGAACTTTGTTTTTCTTGCCTTGTTTGGTTCTAGTTTGTTGTTAGTGCTGTCTTTTATTT
GTGCATTTTGGGTCAGTTGATTTATATGCCCTCGAGTGTGGCTTGGAATTTATTGAAATT
GAAAGTCGTCAATAGCTGATCAAAGTTATATAAGTGCTTATGCTTAAATTCTGAATAAAA
TTGGAGGAATTGGGTCTTGCANNAAAAAAG
>Fagopyrum_esculentum_MIRA_VER3_c108
AACCCCAATTAATTGAAACCAGATAGTTGCATACACATTTTTGGAGTATTAACAAAAATG
GCGTTGAAGATGAGTATGGTGGCCTTGTGGGTCGCGTTTTCTCTAGTGGTGGCTGTTGTG
GCGGAGGAGAAGTGGAAGGATAACGTCAGCGATGCTGCCGGAGGAGTCAAAGATAAGGCT
GACCACGCCGTCGATGGCGCCAAGTCTTGGACTGATTGGGCTGTTGGCAAGTTCAGCAAG
AAAGTGAAAGAAGAGAAGGAACAAACGGCAAAAGAAAAGATAGGAGAAGCTAAAGACAAA
GTCGTGAAAATGGCGGTTGATACACAAGACAAAGCGAACGAAGCCTATGAATCGGCCAAA
GGAAGCGTGACGGACCATGCGAAAGCCGGGTTAGAGGCAGCCAAGGAGACGGCTGCAGGG
GCTCAGCAGACGATCACGGCTGCACACAATGAGCTATGAATCACAATTCTTCTTTTGCAT
TTATCAGCTTTGCTAAATTATTAGCTCTTAATATGTTCATGTGAATTTGTGCAATTGAGG
TATCTTATATCACTATATGTTTCATGGTATGTATCACTTGTACGTGATTTTGAGATAGAT
TTTTGGAATAAAATAATATTTTTCTCCATTAAAAAAAAA
>Fagopyrum_esculentum_MIRA_VER3_c109
AAAAAACGACTATTCTTCTTGTTTTTCTTCTTCTTCGCCTTCTTCTTTTCCTTCTCCTCC
TTCTTCCGCTGGGGATATGATCTTCCGTTGGAATATGATCCTCAATGACGGATTCGGGAA
CCTCACCCTCTTTTTTAACCTTTGCAGCCTCGAGAACATGTTTGTAATTTCCCTTTTCCA
TGAAGAGTTGGCCAAAATGATGCTTACAATAGAGAATTCCATCTAAGGCAGCGTATGAAG
AAGGTGTCAAATGACAACCTCCTTTTGCACACTTGAAACATGCCTTGTGATATGGTTGTT
CCTCTAGAGTTATCTTTTCTAGAGGATAAACAGTCTTCTGACATGCAGCACATTTGTCTT
GTGTTCCACAAAATATGTTGGAAAATTTGTTTGGCACCTTCGGCTCACCGGTATGCTCCT
TTTGGCATGGTTGAAAGTTCTTGCTGAAATTTCCAGATTCCTTGAAAAGTTGTTCAAAAT
GAGGCTTGCAATAGAGCACTCCATCCATGGAAGAGTAGTTGCTCATCTGAAGGGTTCCTT
TACAATGAGCGCATTTGAAGCAAGTCTTGTGAAAAGGAATGCCATCAACGGTTGTCAAAT
CTATGAAGTAAACAGTTTTCTCGCAAGCCTTGCATTTGTCTGTAGTTCCTGTGAACGACA
TCTTCTTCCTTACGATGTTAGAGGATTAGATCAAAATTTAGATATGATCGATTTTCTATA
TGTTGAAGGTAAGATGATTTGATTAAGTTTGTGGATGAAGAATTAAACAAAATTTAAAAG
TTATTAATTTATTTGAGCAAAAGTTTTGGTGTTCTAATA
>Fagopyrum_esculentum_MIRA_VER3_c110
AAAACCTAAATATCACAGTCGGCTCTCTCCAAAGGCACCCGCAGTCGCCACAGAATCTCA
ATACGCGGCGAAAATGGTGAAGTTCCTTAAACCAGGCAAGGCAGTGATCCTCTTGCAAGG
AAGACACGCTGGAAAGAAGGCTGTGATCATCCGCTCATTTGATGATGGCGTCAAGGACCG
TCACTACGGTCACTGCCTCGTCGCCGGAATCGCTAAGTACCCCAGCAAGGTCATCCGCAA
GGATTCTGCAAAGAAACAGGCGAAGAAATCTCGCGTCAAGTCCTTCGTCAAGCTTGTGAA
TTACAACCACATAATGCCGACTCGTTACACACTCGACGTGGATCTGAAAGATGCCGTCAC
GGTTGATGCGCTCCAGTCTAGGGATAAGAAGCTTTCCGCCGCTAAGGAGACAAAGGCTAG
GTTTGAAGAGAGGTTCAAGACCGGCAAGAACAGGTGGTTCTTCTCCAAGCTTAGGTTCTG
AGCGATTTATTTTCCTGATTCTGATTCAGATTTTAGCTTTGATTACTCTTCAATTTTGAT
GATTTCTGTTGAGGTTTTTTGTTGATCGTGGATTTGACGGTTTTGGTTGAAAATACATGT
TAAATGTTGAAATTTCATTTCCATTTTTCTNTNANNNNNNTNANCTATTTTCTTTAATTA
TGGTCA
>Fagopyrum_esculentum_MIRA_VER3_c111
AACTCCTCCTTATACCACAACCCTAGTGATCGTTCCCTGATTTACTAAAAATAGAAACAG
AAGCACACGTCGGAAACCCCCCAACAAACCCCTCTCGCCGGCGACCGCCATTCTCTCCGG
CGAGCCAAGATGACCACCTACGGCACCATCCAAACGGAACCAGTTCCACCTTCCGCCTCA
TCGAACCTCAATTTCGTCTCTCGGGCACAACAACAGATCAGATCGGGTCTCTCAAAGCTT
CGTCCATGGTCTGAGATGCTCTCGATCCGCTCCCTTTCCTTCCCTTCATCCTTCAACGAG
GCTCTTCTCCGATTAAGAACGAATTTCTCCTACTTTCAGTCAAATTACGTCACTGTCGTC
CTCGTTGTGCTCTTCCTCTCTCTCCTATGGCATCCAGTCTCTCTTATCGTCTTCATCGTT
ATGATCGCCGCTTGGCTCTTTCTCTACTTCCTCCGTGATGAGCCGCTTGTAGTCTTCGGC
CGTTCGATTGATGATCGGATTGTTCTTGCTGCACTTGCTGTGTTAACGATCGTCTTCCTG
TTTCTGACTGATGTGACCTTGAATATTATTGTGGCTTTGGCGGTTGCGGCGGTTTTGGTG
GCGGCGCATGGTGCTGTTAGGAGGACGGATGATTTGCCAGCGGATGAGTTCGATGAGGAG
GCCGCTGGTGCGGGGATCGGAACTGGTTATGCTAGGATGCGTATGAAGGATACGGCGTCT
TCTTCCTTCTCGGCCAATTGATTTAAATTGGCTTCCAAGTAATCTTCGGTTTGCTTCCAT
TTCTTCTGTTCTGTGTGTTTGCTTGTCAAATTTCTCTGATTGATTTGGAAGAAATCATCA
AAGCAGAAATTTAAGTTGGGGTTTGATTTGTATCCTCAGGGATCCCAAATGCGTTGTACT
ATCAGTTTCAGAACATTAAATTATTTGTTTGTAGTAGTTTAAAGCTGAAGATATGTGAGT
TATTATTCATTGTCATCGACTGAACTTGTGTTGAAACCGGATTTTGCTCTCTAAGGTCCG
AAACTTTCGTTTGTTTATAGCAGTTACAACCTGAAGATATGTGAATTGTTCTAGTTTNCC

>Fagopyrum_esculentum_MIRA_VER3_c112
AAGGCAACCCTATTTGATTGAACCAAAAATCGCAGTATCGAAAGCAAGATTCGAGAGTGG
AAACTTTGAAAGCCTATCCATTTCTTTCGTCCGCTAAGCCATTCACTCACTCCACTCTCC
CTATATCTGTTACCCTCCCCAATAGCCTATTACCTGCAAATCCTGCATTTATTTGGGGTT
GTATAGTTTGATTATGTCTAAGAAAGCAGTAACTCCCCTTCAGAAGGATGCGCCATGGAG
GGCATCCTCTCCTGGTGCGAAACCTATCCCTAAAATCCACTATTCCCCTCTTTTCAAATT
GCCTCAAACTCCTTACTCCGATTACGCCCTCTATGCTATGAAGAATCCAAACCCGGTGGG
AAATGGATTAGGTGTGGATGCTGTTTTAGAATCGGCTGGTCCTGATTGCATTGTGCCTGG
TCTCGCCTCTCCAATCAAATTACTTGGTCTCAAGGTATGGCCTATTGAATTTGAATTCAA
GCTTCTTAGTAGAGTTGGACGGGAACTGAAAATGGTTGGAAGGGTAATGGATTCAGCTGT
GAACACAATGAACAAAACCTTCGAAGATGACTGAACTGGAACTTCCTTATGCTTCAGTTG
TGGCTTGGCATCCAAAGTCAGATAGATTTACAAGATAAGACTTGCTTAGTAATGTCATAG
ATTTTGGCTGAGTTCTGTGACAACAAGTGCCTGATTATGATTTGTGTGAATTGTTGAATG
CTATTATATGTTACTGACTAAATAATGGCTACTATGTGGCTTCTGTATTATCCATGCCAT
ATTTGATTTCCATTTCTTATGGCTATAAGTAAACATTAACCAATGTTAATATCCATGGAC
TAATCTT
>Fagopyrum_esculentum_MIRA_VER3_c113
AACACACCTAAACTNCGNNNNTNCATATATGTGTGAGTTGAGTTGAGTTGAGTTGTAGGC
AATAAATATTACAGCAAAAGGATGAAGCTTATCTTCCTATTTCTCATATCCCTCTTCCTC
CTCCAGGTGTTTGTTGAGCCTCTTTCTGCAAGCAATAATGAGGTGGGTTATGAAGCAGCA
CTAACTCATAAGGTCAAGATTCACAAGCTACATCACCCTAAAAAGAAACTCATCAATTGT
GACTATGCATGTGCAAGGAGGTGTAGAGAATCGTCGAGGAAGAACGTGTGCACCAGAGCA
TGCAAGACTTGTTGCACGAGATGTCAGTGTGTCCCTCCCGGAACTTACGGCCACAAAAGT
GCATGCCCTTGCTATGCCAAACTCAAGACCCATGGCAACAAGTACAAGTGCCCTTAGAAC
TACTCCATACAAATCAACGACTTCTTCTCGACATTCGACTCTACTAAGTTCATTGTTCTT
CGAATCATATACTTGAATAATGTAATACCTATAATTTAATTGTCTTCGCGCACAACATAT
TCATCTCATATGTTCTTTTGGATATTGTAATAAGATGTCTTCTGAATAATTTTGTACTTG
AATTTGCCTGATCAATTTCAAGGATAGTTGTATGTTACATTGGGAC
>Fagopyrum_esculentum_MIRA_VER3_c114
TAAATACTTTAGTGTATAAGATAGTAATTATTAATAGGATTGCCATTCATTAGATTGACC
ATTTACAATTACAAGCCCAACTATAGCAAATTTGGAGACCCGTTTACATAATTTGAACCT
ACACCAACCCACTTAAATTCCCAAAAAGGTCTCCAAAATATCCTTAATTAAGAAAAAAGA
CACCAAATTTCTGCTTTTTCATTTATGGCCACACATTAGGATTTGTTTGGCGCAAAAAGT
TATTATTATTTATAAAATCCTTTTATTAAGAACCTTACAAATAATAAGTATAATATTTGT
GTTGCCAAACAAATTACCCTAATCGCTAATCAGTACCCGAAATCATGGTAATCAACAGAA
GCCATGATAGGCAGCTGATTAGCACAGGCACCAAATCCCCACTGATTTTCGATTCCGGTA
CCGGAAAACCCAACCGGGGTTGATGAATCCGATTATCTCGTTGAGAGAATCGAGGCGATG
AGATAGCTCAGCCATTTGAGCTCTCAGAACAGAGTTTTCAGCTTCAACGTTGAGGAATTG
TTGAGTTGTGATGCTAATTGTGTTGAGGATTTGTGTGTTCTTCATCCTCAAATCAGAAAC
CTTAGCCGTCATATCATCCAGATGCTTCTGCTTCCTCATTCGAGATCTCCTAGCCGATTC
TCGATTCGACTCCATCCTCTTCCTCTTCCGCTCGTCGATCGGTTTTTGCTGCAGAAGATC
CTCCTCCGAACTCGAATTCTTAAGCCCCGACGAAATTCCACTTGAAGAAGCCATGGATTA
GTTTGTTGGGACTTTCGACACTTGTTATTCGATAGTTTAAAAGGCGAATTTCAAAGATAA
AACGATATAGCTACATATAATAGAGATTAGCTGCTAATTAAGCTCGGAAAAAGAGGATTA
AGGGAAGGCGATTAAGGAGAAAACATAGAACCAGTAGAGGAAGACGACTGAGAAGGATTG
AACAAGATGAGTCCTGCGTCTGAATGAAGAACCGATCATAAAACCAGAACGGAGGATTTC
GCTTAGAACTGGAGACATGAAAGCTCAAACATCAAAAACAAGATTGCAATTATCATTCAA
CATCAACAAAGCTCTCGATCTAGAGAGATTTGAGTTTCCGCAAACAAAACCTCAGATCCA
AATCTAAAGATCTAGAGAGAGAACATGATGACGGATTAGAGAAACGAGTAAGAAAGAAAC
CCNAAATCTAGATTGAGGAAGAGGAGAATGGAGGAAGAGTGATACCACTGCCTT
>Fagopyrum_esculentum_MIRA_VER3_c115
AAACACTAANNAGCTCTTTGAAATCGGATTTATTCTTAGTAAACATAGAAATCAATCAAA
ATACATCTTTCAAAGCTTCACTTTTCAATCATGGATTGTCTAGGCCTTGAGATGAGCATC
GGCTAGTTTGCTTAAATTGACTAGAAAGTCCGCGATGCTAGTAGGCTCAACCACATCTTC
GTTTTGCTTTTCGTACTCTAAATTCATCTTCACAATACTCGTGTTACTATCTCCTGGTGT
TACATGAAGGTGGATTAAGAAGGTTTTGTAGCTATTTAGGACATCTCCTTCGATCACCCT
ATAAGTTATTTTCTTGTTCTCGACATCCAAGTTCTCGATTATCTCCTTTGCGACACAGGC
TTGTCCTTCAATCGTGTAGTTCCAATCGATTACGGAGCCTTTGGTTAAGACTTGAGCCTC
TTGAATGTTGCAGCCTTGAACTTCCGAAGGGGAGATTTGGGTGAGTTTATGAGGCTTGCA
AACTAGTATGTCAAAGTAATCTGCAGATGAAGTAACTTCAAACTCACGTCTCACTTCGCC
TCTCAATTGTGCTTGCATTTTGTCAACTTAATTGAGGTATACTTTTGAAAGTGGAAAATC
TTACAAGAAATGCTTTCAATAAAGAGGAAAATATGATATGTAGATACCACTGCTT
>Fagopyrum_esculentum_MIRA_VER3_c116
GGTACAGTAAACACGCCCCTACTATAAACTAGCAACTTAAAATGTCTACAATAATTGCTG
AACAAAATAATTGATGACAAACAAAACCATGGCAACGTTTTGAGTGTGATACAATAGGTG
ATGATCCACATTCAGTACCACATCAAGTTACCATTGCTCTCCTCTCTTCAAGATGCAATA
AAAGCTAAATCAAAGTAATAAAAAAGGTCATGGTAAAAAGCTAAAAAGTCGAGATAGATA
GGCCAAGCTTATCCTACCAGGCTGACAATGCCCGCACGCACCTCAGATTTTGTTGAAGGC
AAAAATGTCACAGCTCTGGACGTACTCGTTAATTGGCTCAACGGTAAGCCTCTCCTCAAT
GAGGGTGTCCACTGATACAAGGTCGTCAACAATGGTCATCATGATTTGCATCTTCTTGAT
ACCATACCCAACCGGAACCAGTTTTGATGCTCCCCACAAGAGGCCTTCCATTTCAACGCT
GCGGACTGCCTCTTCTAGCTTCTTCATGTCTGTCTCATCATCCCATGGCTTGACATCCAT
AAGAACAGAGGACTTTCCACTCTCTTTCTTCTTAGAGGATGCCTTTTTTGGATGTCTCCC
TCTCCTCGGCTGCCTTTTTCTCTTCCTCTGTCTCATCACCGAAGAGATCCAAATCATCAT
CATCATCTCCAGCAGGTGCAGCCTTTGAGGGAGCAGCATCGGCTTGAACCGCACCACTTG
CAACTCTCACTCCAACAGCTTGACCTGGAAAGCTTGAAGCCAGGTGCTTAGATACACTCT
CATACCACTTGGCAGCATTGGGATAAGAGCTGGCAGGCTTCGCCAATACGGCAGCGTAAA
CCTTCACATCATCCTTGGTGATTGCATCCCCTGAGATGTAGGATTTTCCGGCGAGGAATT
CGTCAAGAGACTTGATTCCGGAATCCAAATGAAGATCGGAGAATGTGGCCGCCATTAGGA
AGCTTAGAGCAAGAGGGAGAGAGGTTAACTAAATGGAGAGTGAGCCGCAGAGAAGAAGAG
AAGAT
>Fagopyrum_esculentum_MIRA_VER3_c117
CTATACAAGATTNGTAAAAATAGCTTCATTCTATTCTCACAAATCTGATTCATGTAGCAA
GTATAAGTGAGACCATTTGTATTTACATTCTATATAATGCATCAGATAGTATAAGTAGCT
TCATTCATTCATCCATCAATTATCGTCAATTGGAACCGGACACGAACCATCATCAACATT
GGCCAGCGGATTGTAGAGATGAGAGCTCGGATCAGTGCACCCGACTACAAAATCCAGATT
GCAGCGATCACCTCCTTCAAGGGTCAAGTTGCCGATCATAGCGCATCTGGGGATTACAAT
GTTAGTATCCGGAAAGATTGCTTTTTCACAGGCACCATCCCTGCTCAACTCGTCGGCAAG
CCCCTCATTGAAGAAAGTAGGTGGTTTGTTTTTCCAAGCCTTAGGGACTTGAAATTGGAG
CCTGTAAGGTCCATCCCATTGAGTTCCATTAGTGAAGGAGAAGATCAAGCTGAGGGCATG
CTTAGGAACACAGATCTGAATGGTGTAGAAGGGCGGATCAGCAGCTCCTCGTGTTTTGAG
TCTCATCGCCCTTGGCTCACCACCGCACATGATCGGCTGATTGAACCCGCCATTGAAAGC
AATCCCGAATTCCGTGTTGGGGACAATATTGTTGGCAGCCGGGTTGTAGAAAATCCTTAG
GTTTTCGCCAGCAGTAGGAGGAAGACCATTCATTGTTTCCCAATAAACAGAAGCTTTCCC
CAACTCAAACTGAGCCCATGTAGGCAATGTAAAC
>Fagopyrum_esculentum_MIRA_VER3_c118
TGTTTAGCGTGTCGAACAGTAGCAATGGAGTATTACCTTGAAACCATTGAGTAGTTTTAT
CAAAACTACAATCTAGTTGGATGTTCACTAACTATTCGGTCCTCTATAACAACTCATTTT
TATTTAAGCTCAATTTACTAGGGACTCGAGGCATTGCAAAACAGGCTATTCTTGAGTACA
AAGTTGATTAAAATTACAGTAAACTGTTTCAGTTCAGCACACTGACAGAAAAAAAAAATC
CAAAGTACAAAGGCCATACATCTTATGTATGCATCTTCCATGATTAGTCATTCTTCCTTA
GTTTAAATTTTTGCTCAACGTCTCCACTGTAAGGTGCAACATGGTAAGCATACTGCTGCA
GGACCGAAAAGATGACCATCTCAAAACACACCAACACGTTTTGAATAGCCTCTTCAAGAT
GCTCTACGTCTAACCAGAAATGATTTGCCCGAATTACACCAAGTTTCACCAGAAGTTCCA
GTACTATTCCCTGCCAAAAGCAGAAGAAGACGATCCCTTTAATGCATAGGAACTTAGAGA
GTGGTTTGTGAGGTTGCAATTCCTTAGCGAAAACATGGTAAAATTGCACCAATGCATACA
GAGCAAGGGAAACAGATATATTGAGGATGATTGTGAAAGTCCAGCTAATCCAAGAGTTAT
AAAGTCCAAGAAGTTGTAATGCTATCATCAAAATTGAGCATACAGGCCTGATGACTACAA
ACTGCCATGTCCAGTGCTTGAGAAGCTTCAAAGTATGGTGGTCTAGTCGAGCAGTTCGGC
CCATGAACAAAGTCATTGGAAATGTATGATGAAATTCTCTGCCCTTGATTTCATCAGGGA
CTATGTTTCTTCGGATTGATATGTTTAAATAACTATACATCAAAGCCATGAATTTAGCAA
TTACCAATGCCTCATAACATTCTTTAATAGAATCCAGGAGCATGAAAAATGCTTGGCTTC
CTTGATAATCCAACAGACCCACAAACGAATCAACAGCATATATTGGAGCCATAAGGATGA
TAATTATTATAGCCTTCTGCTCCTTTGGGGTTTTCCAATAAAAGAGATGTTGTGATAGTA
ATTGTACTGTAAAATGCATAGTGAGCAAAGCACAACATCCAGATCCTATAAGAGTAAGTT
GTCCGCGATCCATTGTTGTTAAATCCATTGCTTGACAGAGAACAAGAAATTGTATTGAGC
TGATCAAATCTGCTAAGGACGGAAGAACATCACAAGACAAAGATGGCTGTACTGCTGAAG
AGAGTCTTCGCATATATTTATACTCTGCCCGCATGCCA
>Fagopyrum_esculentum_MIRA_VER3_c119
AAATGTCGACAGCTTCCATTCACGGCAGCTGCCTCTCTTATTCTCTTCTCTCTTCTCACT
TGAAGAAGAGATCTTGCTCCTCTCTTCGCTCTTCGTTTTTCGTTCGTGCTTCTTCATCTT
CGTCTTCTTCGTCATTCCCGTCCTTGATCAGGAACCAGCCTGTTATTGCTGCCCCTTCTC
CAATCATCACTCCAACTTTGAAGGACGATATGGCCTACGAAGAAGCCATTGCTGCCCTCA
AGAACCTCCTCGTTGAGAGGGGTGAGCTTGAAGCTGAAGCTGCATCAAAGGTATCACAGA
TAACGGCGCAACTGTCAACTCCAGGTGGCAGCAGCGGCCTCACATCCGAGGCAGTTGAGA
GAATCAAGGCCGGGTTCATCCATTTCAAGAAAGAAAAATACGAGAAGAATCCAGCTTTGT
ATGGTGAACTTGCCAAAGGACAAGCCCCCAAGTTTATGGTGTTTGCTTGCTCAGACTCGC
GTGTCTGCCCTTCACACGTCCTGGATTTCCAGCCCGGAGAGGCATTTGTGGTTCGCAACA
TTGCTAACATGGTCCCTGCCTATGACAAGGTTAGGTACTCTGGTGTTGGAGCTGCCATTG
AGTACGCGGTCTTGCATCTTAAGGTTTCCAACATTGTTGTGATTGGACACAGTGCTTGTG
GTGGAATCAAAGGACTTATGTCCACCCCAGAAGATCTCTCCGAATCCACTGACTTCATTG
AAGACTGGGTGAAGATCTGCTTGCCTGCTAAGGCCAAGGTCAAGGCAGAGCATGGCGACG
CCATTTTCTCTGAACAATGCTACCACTGTGAAAAGGAGGCAGTGAATGTTTCCCTTGGAC
ACTTGTTGACATACCCATTTGTGAGAGATGGTTTGGTGAAGAAGACTTTGGCTCTCAAGG
GAGGTTACTATGACTTCATCAAGGGCTCTTTCGAGCTCTGGAGCCTCGAGTTTGGCCTTA
GCCCTTCCCTCACTGTATAAGCCAATATGCCTCCTCTGAGACTTTGCTTGTTTCCTAACA
CCTCACTTCTTTTTGTTATATATTTCTCAAATCTTCCCAAATATATGATGTAAAATGTCC
TGTTGTACGAGCAAATCACCAAATAAAACTCAAGTGATTTTCAGTGTTCATAAGAGATTA
TGTCCTTCTCCAGTTGAAGGGCTCCTATGTAAAACACCTATTGAGAGCAGCAGAACCTAT
TTTGAATTGAATATGAAAGGTGTGTTTGTTGTT
>Fagopyrum_esculentum_MIRA_VER3_c120
ATTTTCAATTCTGTAAGCATGCACTGTAATACTTTCATCCTTATTTCCCTCTCCGTCGTT
CTCTCCGTTTTCTCGTGTGACGCCGGAAGGAAATTTCCCCGGGCGAGTGATTTATTCTAC
TGTGAGAGCTGGAAGTTCACGGTGGAGAACAACGACGCCGGAAAATGGTCGACTGTTCCC
AGCCGGTGCGAGGAGTACGTCAAAAGCTACATGACCGGACCCCGTTACCTTTTCGACTCT
AGTTTCGTCGCCGATGATTCGATTTCCTACGCTAGGAACATTACCATCACCGGCGACGGA
CTCGATTCTTGGGTTTTTGACATTGATGAGACCCTTCTCTCCAATCTTCCATACTACGCC
GATCGCAGCTACGGGTCAGATGCATTAGATGTAGTGTCATTTCTCGAGTGGGAGGAGAAG
GCGATGGCGCCTCCTTTACCTGCAAGTTTGATACTTTACGATGAGCTTCAGAAGCTCAAC
TTCACCATATTTCTTTTAACTGGAAGGAGTGAGACTCTCAGGAATGCGACTGTCCAAAAC
CTACTCTTTGCTGGCTACAGAAATTGGCAGCAGCTTATTATGAGAGAGGAATCGGATAGA
GGAAAAACCGCTGCCATTTTCAAACATGGCAAGAGAATGGATCTAGAATCTCAAGGTTAC
AGGATCCTTGGTAACTCCGGCGATCAATGGAGTGATCTGGAGGGCAACACAACCGCTGTT
CGATCATTCAAACTTCCAAACCCTATGTACTACATTGCTTAATCGCATCAAGATTTGATC
TTTGTTTCGAGAATAAAACTTTTACCAAGATTGTATCATTAGTTGTTTTGTGATCATTGC
AATCTCTAAGATGTCATCTTCTTTCCTAGAATAAAGGCTATATGCATATATGTTACCCAT
TTCACCTTTGGATTCATGCATGGCTTCAAACGTTACCAATAATATTGATGATGATGATTT
GGTT
>Fagopyrum_esculentum_MIRA_VER3_c121
TACGCGGGGGGACGGGTGAGTAACGCGTAAGGACCTGCCCTNGGGNGGGGTTTGAAGAAA
GGTAAATAATAATCGAGGAGTNGGGACAATCCAACAAGAGCGAGAGTTGATTCCTGTATT
CGTCAATGGCGGCTCCCTTCTTTTTCCCCGGCCTCAAGTACTCCGACGGCCTAACCGTTC
TCGGGATCTCCGTCGTCACCGCCGTCGTATGCGAAGCCATATCCTGGCTCCTCATCTACC
GCACAGCCTCCTACAAGTCCCTCCGATCTGCCATTGACAGATCCTCAAAGAAGCTCGATT
CCATGAAAACCCTAGACAAAACGAAGAAGCTCTCTTCTTCTTCCTCCAAGACCAAGAAGC
TCGATCGCGTCGAGAACTCCCTCAAGGACGCCAGTCGCGATCTCTCCCTCTTCAAGTTCA
AATCGGGAGCCGTCGTTGCCCTAGTCCTCTTCATGGTCTTCGGATTCCTCAATTCCCTCT
TCGAAGGGAAGCCCGTCGCTAAGATCCCTTTCGTTCCTATGAGGCTTGTTCAGAAGATGA
GCCACAGGGGACTCCCCGGCGATGATATGACGGATTGTTCCATGGCGTTCTTGTATTTGC
TCTGCTCTGTTAGCATCCGCACCAATCTCCAGAAGTTGTTAGGGTTTTCTCCCCCCAGGA
GCGCCGGCAATGTCGGACTCTTCCCCATGCCGGATCAGAAGACCAATTGATTCATCTGTT
AGATCTGTTTCCCTCTTTTAATTTAGACTCACTGCAATCTGCAGCTTATCAAATTGAGAT
CTCCAAGTCTTCTTACGCTGGAATTCCCATGCGATTGTCATTTATTATAAACTCACAAAG
TGATTTTCTGTAAGCACTTGGATGTTTTAGTTGCAAATCTGTTTGCAGTTTAATTTTAGT
ATCACTGTTACAATAAGTTGGTTT
>Fagopyrum_esculentum_MIRA_VER3_c122
ATCTCATTCGGATTCGGACTTAGNATTGGGGTTTTTGAGCATAAGCCATTCAACTTCAAT
TTCTTTCCTCTCGACTTAATTTTCTCTATTCTGGAACTAAGGGATGCAGATCACCATTGA
ATTCGGTGGAGGACTGGAGCTTCTTTGTGATTCTGTCAAAGTTCATAAGATCAATGTTGA
TCCACAAGATGGAGAAAAGCAGATAACAATGAAAACACTACTTTCTTGGGTTCGTGAAAA
TGTGATCAAGGAACGGCCTGAAATGTTCATGAAAGGAGATACAGTGAGGCCGGGAGTTCT
TGTTCTTGTGAACGACTGTGATTGGGAACTTAGTGGTCAGTTGGACACGACGCTTGAAGA
AAATGATGTGGTAGTTTTCATATCTACCTTACATGGTGGTTGATGCTATTGTCATGATTT
TCTCGTTAAGAAATCAAATCTTGGATACTCAGTTATGCCTTGCCGAAAGAGATGGCCTTG
ATTTGAAGATGTTGATTAGTATGTATAACAACCATGATGTTGGTTGATATGTTTTGATAA
ACCTTTTATGAACATGATGCATCTCCTGACAGATGTTATTTTTCTTCTGGAAAGGAGCTG
AAGACAATCTTATGCCTCTAGATTAAAACCAAATTGCTACAAAAATTCCATCCAAAACTT
TACACATTTATGAGAACCAGATCCAAAAAGAACTGAAGATAGGCAGAAGGATCCATAAAG
AAATCAGTATCAGTAATCAGAACGAGCATGTGAAAGGACATGAACAATCGCTTAATTCTT
CGACCTAACCTTCCTCGCCTTTCTCAAGGATAGGCAGAAGGATGAGAAAGAGTCCTTTAA
TTCAACAGGAAGGGGAAAGGCCAGGGAAGGAAGTACGGCGCGGTGATTGCTTCTTTGGAT
ATGCAGCGGATACGTGAGAGCCATTGCTGGCTGCTGTTTTTTGTTCAGGCCTTCAAGTAC
GAATGAGAATGCGCCGAAAGTTAGACAGTTCTGTAGGAGGGCCTGTGGTGTACCATCATC
TTTCCCTCTCAACTTCTTCAAGAAACAAACCACCAAGCCATGAAGACCTGATAAGACTGC
AAATGTCTTGGCAGACACAGCTGCATCAGCAAAGGAACCCTTGAAACCCTTCTTGTTAAG
CAATCCTGAACCGTAGCCAAAGATGGACCCCATGAAAGCTCCGCCTGCAGAATCATAGGC
GAACCTAGCCAAACAAACGAGGGAGGAAACTGGTTGGCCAATACTGTGGGACGAATCAGG
GTTAGGGGTAGAACTAGGGTTTTCTACAATATCGAATTGGGAATCGGCGTTTGTCTTCGG
AGTGACTGAAGGATCCGCCATAGCCATTCCTTGTTTCTCTGCACTCTCTTTTG
>Fagopyrum_esculentum_MIRA_VER3_c123
ATGTCGTTCATCCTCTTAAGGTCTCTCTAGATGATCTGTACAATGGTACATCTANGAAGT
TGTCCCTCTCCCGTAACGTGCTTTGCTCAAAGTGCAAGGGAAAGGGGTACAAAATCAGGG
GCAGTCAATGACATGTTCTGGCTGCCATGGTTCTGGAATGAAAGTCTCTATAAGGCAGTT
GGGCCCGTCTATGATTCAACAGATGCAACATCCGTGTAATGAGTGCAAGGGTACCGGTGA
GACCATTAAGGATAAAGATCGTTGTCCACAGTGCAAGGGTGATAAGGTTGCCCAAGAGAA
GAAAGTTTTGGAAGTTGTTGTTGAGAAAGGAATGCAAAATGGTCAGAAGGTCACCTTCCC
TGGTGCAGCTGATGAGGCGCCTGACACAGTGACTGGGGATATAGTGTTTGTACTGCAACA
GAAGGAACATCCTAAGTTCAAACGAAAGGGTGATGACTTATTCTATGAGCATACCTTGTC
CCTTACTGAAGCACTTTGTGGTTTCCAGTTTGTATTGACCCACTTGGATGGTAGACAACT
GCTCATAAAGTCTGATCCAGGACAAGTCATCAAGCCAGACAAATATAAGGGAATAAATGA
CGAAGGAATGCCCATGTACCAGAGACCTTTCATGAAGGGCAAGTTATACATCCACTTCAC
AGTGGAGTTCCCCGAGTCACTAACTCTAGAGCAATGCAAGTCACTGGAGGCAGTTCTACC
ACCAAGGACTTCAACAAAACTATCGGACATGGAATTGGACGAGTGTGAAGAGACGACACT
GCAAGACGTCAATATTGAAGAGGAAATGCGAAGGAAGCAGGCACAAGCCCAGCAGGAGGC
TTACGATGAAGACGAAGACATGCATGGAGCTGGCCAAAGAGTCCAGTGCGCTCAGCAATG
ATGATGGTAAGTGTTCGTTGCCATAACAGGCGAACAACAGGACTTGATATGAGCTTTTTG
ACAGTGATAATTGTTCCGTGAAAATAAGATGTTCTATTGACATCTAGTGAGGTAATGCGT
GATCTTAGAGGATTATTGCTAGTATCGTTTGAAAGGTTTTCGGTTAGTGCATTTGAGGTT
TAAGCTGGGTGAACTTCCATCTGCTTGAACACTTTTCATATTATTTGGACAGTTTAACTG
CATTCAGTGATTATTATGCTTTTTTATAAGATTTCATCGGAAGCTCATTCAAGTTTGTGA
TACAAAAAAGAAA
>Fagopyrum_esculentum_MIRA_VER3_c124
GATTAAAATGTCTCCACCATCTAAGATCTTCATCAAGGATGAATTGCCAAAGAGCATTGC
AAAGCAAATAAGTCTACTAAATCATGCACCTTCAACGTATATAAATTTTAAGAAATCTGA
AGACATGAAACTTAAAAAGCCTCCTATCCAAGGGATTGTCAACATACCCACACATTAAAT
GAAATTCAATAGCGTCTTAATGTACAAACATGAAAGTGGCTGGCATCAATCAGCCATGTT
CGACAAGGGAGCACGGTGACGTCTGTAGGATCCAACGTCTGAATCAAGAGCAACACGACG
ACTTTGAAGCAACAGGCTGCCCACGGAGTGGCACAGCTGAAGGTCTAGCAGTGTTGCTTG
TCGGTTGGCTTGCCACCCTTTTCTTGATCTCAGCAGCCATTGTCATAAATGCTTGCTCAA
CATTGGTTGCATTCTTAGCACTAGTTTCTAAGAAAGGAACTCCAATCTCATCAGCAAATG
CTTTTCCAGCTTCGTATGAAACCACTTTGTTGCTAGTCAAATCATTCTTGTTTCCGACCA
ATAGCTTGACAACATTGTCACTTGCATAGCGGTCAATTTCATTCAGCCATTGCTTGACAT
TATCAAAGCTTTGTTGGTCTGTGACATCATACACAATGATAATTCCATGGGCACCACGAT
AGTAACTGCTGGTAATGGTCCTGAAGCGCTCTTGTCCAGCAGTATCCCAAATTTGGAGTT
TAATGGTCTTCCCATCCTGCTCTACTGTGCGGATTTTAAAATCAACCCCAATGGTACTGA
TATAACTCTCAACATAAGAATCATCCGCAAATCTCAAAAGAAGGCAAGATTTTCCAACGC
CCGAATCTCCAATCAGCAACAACTTAAAAAGGTAATCATATTCAGGATTCATGGCTGAGA
TGCAGAGATCAAAGACTAACAACACAGAAACGAGATCAAACGAAACCCTAGATTCTGATC
TCGTAGAACAGGATTGAAGTTCGAATCACGGTAAGGAAAATCGAGGATGAAGATGATAGA
TGCTTGATCGATGAAGAGATCTGATGGTGGATTGCGATTAAGACGTGGGATTACGAGAGA
GCAGTTGCCTATCGACGAGCGCANGAGGGGAGGAGAGAGAAATGGGAATTTGGTCTGG
>Fagopyrum_esculentum_MIRA_VER3_c125
GGTTCATGGTGCCCGCAAACATGGGCAGTAAGTTGGCCAATTCTCAAATGCAGATACAAG
TGGTTGGCATAATAACCATCTTCCACAGCATCAAAATTTGACCATGCAAACATGACGGAA
AAGGTCCACTTAAAAAGCACTACTAGATACCAAAATATCTTTGTAATTCATTTAAATGAC
ATGCCTTGAGCAATTGGGGTGAGCAAAACTTTTCCCCATAAGCAACAAATGTTTATTTCA
GAAATTGGTTTGTCCTCTATTATTGCAATCCCATCAGCATCGCCTAACTTCGCCATAAAA
AGCGCACAATAAACATTGAAGAGGACCTCTTCTAGCACATCTCTGCTGTGCATTAATACA
CACGGGCAAAAGGTGGGATCGTCTCCATCTCATCATCCAATGTCTCCATATGGACCGGTC
TGTAATCCAATCGAACCTTCTCGTCTTCCCAATACCCTAGTGTGTGCTTCATCCAGTTTT
CATCATCTCTTTTCGTGAAATCTTCACGAGCATGAGCTCCTCTGCTTTCCTTCCTGGCTT
CCGCAGAATGCATGGTGATGCATGCATTAATTAACAAGTTTTCCAGCTCTATGGTCTCTA
TCAAATCAGAGTTCCAGATAAGACTACGGTCCTTCACCTGGACATCATGAAAGCTTTCCC
AAGTCTTGTCAATTGACTTGCATCCTTCTTCCAATGTCTGTTGTGTGCGAAATACAGCAG
CATCATTCTGCATGACCCGTTGCATATTCAGTCTGATTTCTGAGGTTGGAAGTGAACCAT
TTGAATTCCGTAGCTTGTCTAACCAAGCAATAGTCTTCTCCCCTGCATCCTTTGCCAAAG
GTTTCAGCTTGGCCCCTGGTTTTTGGATCTCTGCAACCCGATTTGCACAAGCCCGACCAA
AAACCACAATGTCTAGAAGAGAATTAGCGCCGAGCCTATTAGCACCATGAACTGATGCAC
ACGCTGCCTCTCCAGCAGCCATTAATCCAGGGACTACTGCATCAGGATCATTGCCTTTCA
CGGTGACAACCTCTCCATGGTGTATTTGGTAGGGACTCCCACCCATATTATAATGAACAG
TAGGTAGAACGGGTATAGGTTCCTTTGTAACATCAACACCAGCAAAAATAGCAGCTGTTT
CAGATATGCCAGGAAGTCTCTCCTGGAGCACTTCCGGAGGCAAGTGATCCAAGTGGAGAT
AAATATGGTCTTTCAAGGGTCCTACACCACGGCCTTCACGGATTTCCATCGTCATAGATC
TTGAAACCACATCCCTTGAGGCAAGGTCCTTGGCAGTGGGAGCATATCTTTCCATAAAAC
GCTCACCTTCACTATTTCTTAAAATGCCACCTTCCCCACGGGACCCTTCTGTAAT
>Fagopyrum_esculentum_MIRA_VER3_c126
AAGCAGTGGTATCAACGCTAGTAGTTTTGTTTTCTTNNNTTAATAACAGGTAAAAAGCAG
ATCTTTAACAATAATTATGCGGAAAGATGTTCAGTAAGAGATAATGGTGTAGACACCGCC
AAAGCCGAATCAGTCTACATGAAAATCATCCTTAAAAACACATGAGAAAAACATGCAGGC
ATAAACGTGAAAGCTATCTCCACAGCAAGCAGGTTGTTCCGAGAATTACTTGTAAAACGA
AAGTGACATTGTTGGAACCGTGCTTCTAAGCATAGTAGTTCAAACTGGCCTTCTTTTTAG
CTTGAACCTGGATGATACCTTCATTGAAGTCTTCGTGGTTCACCTCTGTAGCATCTCTTC
GAAGAGCTAACATGCCCGCCTCAACACACACAGCCTTCAGTTGTGCACCATTGAAGTCAT
CAGTGGAACGAGCTAGCTCCTCAAAATTGACATCTGGGTGAACGTTCATTTTTCTAGAGT
GGATCTGCAAAATTCGGGCCCGTGCCTCTTCAGTGGGATGAGGAAATTCAATTTTACGAT
CCAGACGTCCTGAACGCATAAGGGCAGGATCCAATATATCAGCCCTATTTGTAGCAGCTA
TGACCTTGATCCTCTCATCGCTGCTGAATCCATCAAGTTGATTAAGGAGCTCCAACATAG
TCCTTTGAACCTCCCTATCTCCGCTCACCTCACTATCAAAACGTTTGGTACCAATAGCAT
CAATTTCATCAATGAATATAATGCAAGGAGCTTTTTCCTTAGCGAGCTGAAAAGCATCAC
GTACAAGCTTTGCTCCGTCTCCAATGAACATCTGAACAAGCTGAGGACCAGCTAGTTTTT
AGGAAAGTAGCATTTGTTTGTGCAGCACATGCACGGGGCCATCAATGTTTT
>Fagopyrum_esculentum_MIRA_VER3_c127
ATCTCAAAATCTATCAAAAAACCCATATACAAAATCCCATCTTCTTCTTCACATCTCTCT
CCCCTCTTTCTNTCCCTCCCTCTTTACCCTCTCTGATTGGAGTTAAGCGAAAATGGAGGC
TATATCAGGAATGGGATTATGCCTTCCTTATGCAAAAGTCCCTTCTCCAAAGCAATTCAA
AAGGCTAACAACGTTTAGAACGCTCACGACTAGAGCCTCAATTGCAGTTGACCATGAGAC
CCAGAAGACGAAAGTGGCTCTGATTAGAATTGGCACCCGGGGAAGTCCACTAGCACTTGC
TCAGGCTCATGAAACGCGTGAATTGCTTATGGCTTCTCATCCTGAGTTGACTGAGGAAGG
GGCAATTCAGATTGTGATCATCAAAACAACTGGTGACAAAATACTTACTCAGCCTCTTGC
AGACATTGGTGGGAAGGGCTTGTTCACAAAGGAGATAGATGAGGCACTCTTAAACAATGA
TATTGACATTGCTGTTCACTCAATGAAAGACGTCCCCACATATTTGCCTGATAAGATAGT
TTTGCCTTGCAATCTTGAGCGTGAGGATGTACGGGATGCTTTTATTTCCTCAGCCGGTGC
TTCCCTTGCTGAGCTACCGGCTGGAAGTGTTGTAGGCACTGCTTCACTCAGGAGGAAATC
CCAGTTATTACATAGATATCCTTCTCTTAGTGTGCTAGACAATTTCCGTGGCAATGTCCA
GACTCGTCTAAGGAAACTCAACGAAGGCATTGTGCAAGCAACATTATTGGCACTGGCTGG
ACTTAAACGTTTGAATATGACTGAAAATGTCACTTCTGTACTATCAATTGATGAGATGCT
CCCAGCAGTTGCCCAAGGTGCAATTGGGATTGCTTGTCGAAACGATGATGATAAAATGGC
AACTTATCTGGCCACATTGAATCACGAAGAAACTAGATTAGCTGTTGCATGCGAGAGGGC
TTTCCTCGAGACTTTGGATGGGTCTTGTCGAACCCCAATTGCAGGATATGCTAGCAGAGA
CGAGAACGGTGATTGCCTGTTCAGAGGTTTGGTAGCTTCTACTGATGGGAAGCAAGTCAT
AGAGACGTCGAGGAAGGGTCCTTATGCTCTTGAAGATATGATTTTGATGGGAAAGGATGC
CGGAAAGGAGCTCCTTACTAGGGGTGGTCCGGGGTTTTTCGATCCCAGGTAAGAGTAAGA
GTTGATTTAAGGACAAGCTGATATTCCACGGAATGGGAATGTCATTTGTTGTTGCTGATT
TTGTTGTAACATTAGGGTTTGTCTAGGTTATTTCTGAGTTCAAGATTGTTAATTTATAAG
CCATGTTGGATGATTGAATTTTTCGAGTGAGTTAGTGTACTTGCGTTGGATTTTCCCTTT
TTTTTTCGGTAAGCATGATAAAAAGATT
>Fagopyrum_esculentum_MIRA_VER3_c128
ACGATTCCTAATCCTATCCCTTCGTTCTTCCCAATCTCACTTTGCCTTCCTTTCTTCTGA
CATCTTCTCAATCTAAACTCTTTCGAATCCCAATTTCCAAATCTCAATAACGCAGAAAAC
AAATTCAGATTTTGTAATATTGATTCAATCTCTGCGATACACACTCTCCACCTTTTCTTG
CTTTCTTCGTTTTGTGGTTTTGCCTCTATCAACTTCTGTAATGGATAAGTCTCCTGATTT
GTATGATTGGGAAGTCCTCCAAAACTCCTCAGATGCCTCCGATTTGGGGGAATTCGACCA
GCAACTCGATTCCAACTGTGATGATCCCGTCTTTCAGTCTGATTACTTCTCTTTCGATTC
CCATCGAAAACCACCAAGCAGCGAGGATGGCTCCGCGGTTTCCGATAATCCAAGTTGGAT
CGAGCCTGCTTCCTCTGATGTTCCGTTTCCGATTACGAAGTCCGCTGATCTTTGGTCCGA
TTCCGGCAGTGACCGTTCCGTCTCACGTCAGATGACTGAATTAGATGATAAATTAGAGTC
TCAGGTTTCGTTTGAAANGAAATACTGGTCTGATTCTGGGAAAGTGTTTAATCTCGATTA
CAGGAACGATGAAGAGTTCGAGGCTCAAGTTGTTGAGACCAAGGTAGGGTTTGATTCAGG
AATCGGAATCATACAGCAACATGAAAACGATGCGGAGATTGATTCAACCGACGCTTCAGG
CGATGATGTTGATGACGATGGGGGTTTGATATCGAATCGCAACCTTGCGATTGAGGAATC
CAAGTCCGAGGAGAAGAATGATGAGAGCGCTAGAGTTATTTGGTGGAAAGTTCCAGTTGA
CTTGTTCAAGTACTGTGTGTTCAGAGTGAGTCCAGTTTGGTCCTTCTCTGTTGCAGCTGC
TCTTGTTGGATTCGTGATCTTGGGAAGAAGGTTGTATAAGATGAAGCGTAAGACCCATGG
CCTTCAGCTCAAGGTTATCCTTGATGATAAGATGGTATCTCAGTTCAGAAGCCATGCTGC
TCGGCTTAATGAAGCGTTTTCTCTGGTAAGAAGAGTCCCTATTGTACGTCCTTCGCTGCC
AGCACCAGGAGCAGCTCCATGGCCTGTGATGAGTATGAGATAGGATGCACAGCTTATATA
AATAACCTGCTATAAATATGTTTGCCTTGAGGTGTGGAAGGAGGATCTTATATCTTCTTA
TAGATTTCTCCACTTGTATAATATTAAGCCTCTTTGATTCGCCTACTTCTACTTTTTATT
GTTTCCTGGTGTCTGTTAGGTTGCTGTCCTGGTGTCTGTCTGATTAAAGAGACATGCAGA
GAAGCTGAGTATGGTTTCAAAAACTTGGGTTGATGATCTTAGATCTTATATTTCAATGTA
GTAAGATCACTTTTAAGTTATCTGCTGGAATATTTGTCTTGAATCTTATGTAAATCTCTA
GATAAGAGCATAAACATTAAGCTGATGCCTTGAGCAGGTGGTGTCTTGGTTGTGTCAATG
AATGTTTGTGGCAATAGCATATGTTGGGTCTGTTACG
>Fagopyrum_esculentum_MIRA_VER3_c129
ACGCGGGGGGCCCTATCATCAAAGGATATGGCAACTACTAAATTTCTTCTCATTTTTGCT
CTATCCATTGCCTTCGCGTTGTTCACGGGGAACGCCGGTGATCCCAACATGCTCCAAGAC
TTTTGTGTCGGCACTAAAGATCCCAACAATAATTTGTTTGTGAATGGATATTTTTGCAAA
AACCCTATGGAAGTCACATCCGACGACTTTCTCTTTAAGAATATAGATGTATCAGTAAGC
TTTAACAACAAAATGGGTTGTAATGGAACCCTAGTGACGGCAGAAATCTTCCAGGGGCTA
AACACTATGGGGATTGCAGTTGGTCGAGCTGAATATGCTCCCAAAGGGCTTTTGACATTG
CATTTTCACCCACGAGCTTCCGAGATCCTAACCGTTATTAAAGGAACTTTCTATGTTGGG
TTTGTGGACGGGAAAAACAAGCTCTTCTCGAAGATTCTAAATTCGGGAGACGTTTTTGTC
TTCCCTCAGGGGCTTGTCCATTACAGTCACAATATCGCGGACACGCATGGTGTTGCAATA
TTAGCATACAACCATCAACATCCAGACTTCTACCCCCTTGCACCGATGCTTTTTGAATCT
GATCCACCTATCTCCGTTGATCTTCTTTCTAAAGCCTTCCAGCTCGATGAGAAGATCATT
GAGGGTATCCAATCCGAGTTTGGTAAGTGATCGATTGGTATACAAAATAATGCCGTGTTT
GGTTGCAATAAAACTATATTATATTTTTTAGTCGGAAATCGAGTTTTGATGAATCAAAAC
TCGATTCGGGCATTACGTCTATTGGTTATGTTATTCGAAATCATAACGGCAAAGTTATCA
GTTTGGACGCNNNAAGTAAAAAACAAAAACTACTAGCGTTGATACCACTGCTT
>Fagopyrum_esculentum_MIRA_VER3_c130
CTGGTAAATTGAAGAGATGTTGAGCACTACGCAAAACCCGACGAGTTTATACGGAAATTT
TGGTCCGATGATCGGTGGTGGAATTGCTCCTCCGGATTCGCTGCTTCCGCTTTACAACTC
TCAGACTGGAGATCTGCAGACTAAATGGATGAATCATCATCTCATCAATCAGACGATGAA
GGACGATAGCGGTGTTACCTTCAACGATTATGCTAATCCGATGTCCAGAAAGCGTTTAAG
AGATTCGTCCATGGTGACTTCAAGTGATAATAACAGTTTGTTCGTCTCCATACCGGCTGG
AAAGATCCCTAGCCAGTCTGTTGGCGTAACTGCCGGTAGTTCTTTCTCATTTCTTGGCGA
GGATTTATCGCTGCAGTTGATGCAACAGCAGTTGGAGGTTGATCGGTTAATCTCCTTACA
TATGGAAAAAGTAAGATTGGAGATGGAAGAACGAACAAGAAAACAATCGGTCATAATAAT
CCAAGCAATCAAAGAAGCGTTCGTGAAAAAACTAAGAGAAATGGAGGAACAGATGCAGAA
GATCGGGAAAATAAACTGGTCGCTTGAAGAACGAATGAAGTCACTCTGTCTCGAAAACCA
GATCTGGCGAGATTTGGCTCAATCAAACGAGGCAACAGCGAATGAACTCCGATCAAACCT
GGAACAAATCCTATTACAAACAAACAACGAAAGAGTATACTCTGGCGCCGGAGCAGGAAC
AATCGGCATAGAGAACGACGATGNNCTTAGTTAGTTTCCTGCTGTGGAAGCAGCGGTCAC
GGATTCGAAGAAAACGAAGACGACGTAACACCTCTCCGGTGGAAGAAAGTAGCTAAAACA
AACTCCAATGGAGAGAGAAAGCAAGTAAGAGATACAACTCTGGTTGAACAAGAGAATCGG
AAAAGGATTTGCAAGAGATGTACGGTAACAGAGAGCAGTGTTCTTCTGTTACCGTGTAGG
CATCTCTGTTTGTGCGCGGCATGTGGTCCAACAGTCGATGTTTGTCCGGTGTGCAACGCC
ACCAAGAACGCTAGTGTGAATGTGAATCTATCATGATAATAGTCATCATCTCTGCTTTTT
CAACCTTAGGTAAATCTCAAAAAAAAGGAAATAGTACATTGGATATTTTTCCNTAGCAAG
TTTTCTATATATGGTATAGATCTTGTTTCTTGTCTCACTTGATTCTCTTAATTGATTGGG
CACGTTAAAGCGTC
>Fagopyrum_esculentum_MIRA_VER3_c131
CCCCCGATTTTTTCCTTTTCTCTTTTCAATCTCTCTTGTTATTTAATTAGAAATCTCAAA
TCCTTGTAACCATGGGAACGGAGGTGTTGCGCCCATACGATTTCCTCGCCGAGAGGATTA
GGGGACCTCCAGCTATGGTTTATCCTCGCCGGAGAAACGCCTACAACAATCATTACAACA
AGCCGATCCGGAGCAAGCCGGTTCCAGTGAGATCCGATCAGAAGAAGACATCGGAATCAT
CGCCGGCGATTTTGAGAAGATTTAGCTCCGATGACCTGAGACAGTCGAAGCAGANNCACG
ACTCTAATCGTCATAATCAGCTCCTGAAGGGACAGATCACGATCCTCAAAAGAGGCGAGC
AGCTAGATCGGACGGAGAGGCTTCGTCCAGATCCGTCGATGGTTAAGAATCAGATCCGGA
TCAAGGATCCGAAAACGGAATTCCGCAGCCGGAGCCTGAGTCCGAAGCCTGTGGCTGGAG
GTTTGCCGGATGTTTACGCCGGATCTGCGTTTTCCTTTTCTCCATCGCCGGAATCGCTTC
CGTTGCCTTCGTTCTCGAAGAGGAAGCAGGTCTCTATGACCGTCGATGACTCGGCGACGA
AAGATCTGAGGCGTCTTCTCCGTCTCGATTGATGAAATGGATAGCGTAACCTAAAATCTG
GATTCGAGTTCATTGGATCCGACGATTGAAGCTATCCTTCATTCTAACCTTCTCATTTTC
GCCTTTAGTTTTAGGATCTAGCCGTATCCGTTTTTTAGGTATTTTTTCGGATAAAAAACG
GATCGGCCGGATTTTGAACTGAAGAAGAAATAGCTGGGGGCGTTAGTTGGATGGCCAATA
ATAAGTAATGTTAAAGTACAAGCTATCCTATGTAATTTGTGTCTGTAAGGAGGGTGACTG
AATCATAATTTTAACTATTTAGAGGTTGAATTAGGGTGATGAAGAAGTTGAATCGTTGGG
TTCTTCTGCTCTGTTGTGGATCAAGTTTGTAACTCAGGGAGAAATTGAAAGATATGTAAT
TAAGATGAATTTTAGGTCAAATAATCGGGCC
>Fagopyrum_esculentum_MIRA_VER3_c132
AAGNACTGCACCTAAACAACTTTTAAGTATTACTCTTCACAATCAGTCAATGGCTTCCAA
GAGCTCTCCAGTAGCCACTGCTCTTTTCCTCTTCATCAACCTCATTTCCTTGGCACTCGT
AACTTGTTGCTACACTTGTGGCCAACCCACACAAAACCTACCTAACCCAAACATCCCTAA
CCCTAACCCTAATCCGAACACCCCTGGATCTCAAGGCCATTGCCCTAGAGATGCCCTAAA
ACTCGGGATTTGCACTAGGGTTCTTAACGGCCCAGTGAACGCAGTCATTGGTACGCCCCC
TGACCATCCTTGTTGCACGGTGCTTGACGGGCTCCTTGATCTTGAAGCCGCGGTATGTCT
TTGCACCGCCATTAAGGCTAACATTCTTGGCCTCAACCTTAACATTCCTATTGCTCTTAG
CCTTCTCATCAACACTTGTGGCAAGAATCTTCCTTCTGACTTCCAATGTGCCTAGTCTTC
TTATTAACAATATCCAGTTTCTGTGGTTTACTTCATTTCTTCCATTTTTAAACTCTTTAG
GTCCACCTTGTATTGGTATCCTCTGGTTTTTTAAGATTTTAATTCATGTATGTTATGTTG
CCACCAATATCGTTGTTCTTGCATCATTGTAATTGAAGAATTTATGATGAAGTATTTGCT
TGTCGATCTATTGGATT
>Fagopyrum_esculentum_MIRA_VER3_c133
CCCCGTCATCAGCATTATCAGACTACTATCTCTCTTGCCCGAGCTTTCCGCTTCTCCGAA
CGCAGATTTGCAGATCTACGGTTTTATTATGCGTTGGAAGATCTGATTTCACTATTTTGT
TGAAAGATCATGTCGTCGCTGATTAAAGATGAATCGATCCATATCAGGGAGGTATGGAAT
GATAATTTGGAGGAGGAATTTGCCCTGATTCGAAGGGTGGTTGATGATTTCCCTTATGTT
GCTATGGATTCGGAGTTTCCCGGTGTTGTGATCCGGCCCGTGGGCAATTTCAAAAACATC
ACTGATTATAACTACAAGACCCTTAAGGATAACGTTGATATGCTCAAGCTGATTCAATTG
GGTCTCACTTTTTCTGATGAGAATGGGAATTTGCCCACCTGCGGTACCGACAAGTTCTGC
ATTTGGCAGTTCAACTTCCGCGAGTTTGATGTGAGCGAAGATGTTTATGCTAGTGATTCA
ATTGAGCTGCTGAAGCAATGCGGGATTGATTTCAAGAAGAACAATGAGATGGGGATTGAT
TCAAAACAGTTTGCAGAGCTCTTGATGTCATCCGGAATTGTGTTGAATAATTCAATGTCC
TGGGTGACTTTCCATAGTGGATATGATTTTGGGTATTTGCTCAAGTTGTTGACATGTCGC
AGCTTACCAGAATCACAGGCCGGATTCTTCCACCTGATCAATATCTACTTCCCAGTGGTT
TATGACATCAAACATTTGATGAAATTCTGCAACAACCTTCATGGTGGGTTGAACAAGCTC
GCGGAGTTGTTGGATGTGGCCAGGGTCGGAATGTGTCATCAAGCCGGGTCTGATAGCTTG
CTAACCTGCTGCACGTTCATGAAGTTGAAGGAAAACTTCTTCAAAGGTATACCGGAGAAG
CATGCAGGTGTTCTGTACGGGCTAGGTGTTGAAGACGGGTAATTGATCTCTCGGGGTTGT
TTGGAGGTGTTGTGGGGGCTTTAACTGTTAGTAAATAACTGGACAAAAACCGTTCTCGAA
TTGTGTGTTTGGGTAGTCTGTTCTTGAGAGAGAGAAGTTCTGATTTGTCATTGTACACAG
TTCAAGGGTATTGTTGTTTAATTTTATAAGAAAGGGGGAAATCAAGCATCTCTTTGTACT
CAGTAGCTTTGTGTAATGAGGTTGAGGTCATTTGAATCTCTGTAACAGGAACTTTAGCTG
CTTTTTGCAGTGTTAGTTCTCTGTAATATAGAACATCTAGTGTTTTCATTTTTCATGGAG
AATCTAATCATGCTTACCTTTTTTNAACC
>Fagopyrum_esculentum_MIRA_VER3_c134
AGTGAGGAGCCTAGTTTGTTTCTGATAAAGAAAAATACCATATTACACAGCTACTAAGAT
TCTGAAGTAGAGAAATTCAGTTTAGCAAACCCATACAGCATTACAATCTAGTGATGAAAT
TGCCATCTTGAGGATTTCATCAGGAAACATAAATAATATTACAGTTGGAGCTCATACATG
AGACTCTTTATTATACAGGACTCATATCACATACGTAAAATTTCGTTTATTCGTTCATGC
CATACTATGAGCATGATAATGGAAATGCGAAACCAGGCTAGCATATCAGCGAGACATCCA
TCTTAAGATGCCTACTGAAGGTGCTTGGAGAACCAGGCTAGCATATCCTCATGAGCCTCT
TCAGCAGACTTCACAGCTGCTGCATCTTCCGTGTCATATCGTACAGTCCATCCATGTGCA
GTTCCTGGGAATATCTTGATGAAACTCTCAACCTCAGGCTTTGAATTCAAGACCTCGCCA
AACTGTTTTACAAGCTCAGGTGGAGACATTTGATCAACTTCGGCACCAAGAATGGAAATA
GGAGCCTTAACACCTTTTATGTCATCCACAGAAACAAAAGAAGGATGCAAAAGCACTGCA
GCTTGAATATAGTCAGATTGCGCTAGGTGCACAACCACCTTAGCGCCCCAACAGAAGCCA
GCTGATCCAATTTTAGATACTCCCTTCTCTTTTAGAGCTTGAATCACTGGCTTCGCTTCT
TCAAATCCCTTATCCGTTCCATGATCCTTTATCCAGATGGCGATTGGCCTATCAGCATTA
GAACGTGAGAAGTAATCTCCATGGAAGAAGTCGGGAACAACTACATAGTATCCTGCAGAA
GCTACTTTGTCTGCAAGCTTCCTCAAAATTGGGGCTTCATATCCAAAAACATCGGCGATG
AGAAGGACGGCGAGCTTAGATTCGGAAGGTCCGGAGATGTAGCAGCTGAGGCCACCAAAT
TCCTCAACGTGCCCAGCGCCACAGCTAGGGTTTAGCACAGGCGGGTTGGTGCAGCATTGT
GGTCCTGCCATTTTTCTTCTGCTTCGATTTGAAAGGTAATGAAGAGATNGTTGATACCAC
TGCTTAGATACCACTGCTTA
>Fagopyrum_esculentum_MIRA_VER3_c135
GGCGGGGGTGGTGCAACCGTGCAAGGGACCAGCAAGTAACACTGACCACTTCCTTCGTCA
GTTGAGTTCTCAAGGCACAACCCTAACCAAGAGAGGGGAGAAACGGAAAATGGCGCAGTG
GTGGCGCTCTGCCGGCGCACAGCTTAAGAAGGCGGTGGATATGTCGGTTTCAAGGAAGTA
TCACACCATCCAGGCTGTGCCGAGGGAGATCACTGGCCGGAAAGTTGCATCGAGAGAACG
AGCTCAAGGTCGCATTCCGGCCGTTGTTCTTTCCGATCATGGTGCTGAAGGCGCTGAATC
GAGGAAACGGCTTCTTACAACTGAGAAAAAGCAGATCCAATCCATTCTTAAGTCTGTTCA
TCCTGATTTCTTCTGTTCTACGACCTTTAAGCTCCAAGTTCGGGCCGGTGCTGGCTCATC
CGAGCTGATTGAATCTGGAACCGTGCTTCCTATCAAGCTTCATAGAGATGAAGAGTCAGG
AAATATACTGAATATGGTGCTCGTTTGGGCGAAGGAAGGTTCGAATTTGACAGTTGATGT
GCCTGTTGTTATCAAGGGCGAAGATTCTTGTCCAGGACTCAAGAAAGGTGGCCAATTGAA
CAAAATAAGATCTACCCTGAAGTTACGTTGTCCTGTGGAGCAAATACCTCAAAAGATTGA
AGTTGACATTAGCAACCTAGATGTCGGGGACAAAATCTTGTTGAATGACATCGAGGTTCC
TTCTGATTTGAAGCTTCTTTCAAAGAACGAAACAAAACCTGTTTGTAAGATTGTAGCCAC
AAGTGTCGAAAGCGAAAAGTTGGAAGAATAGACATTTTCGTTCAAGGGCATCGGGCTGCA
TTCAGTGCCTTGACTTGGCAATGTTTGATTGAATTGAGCATTCAAAATAATTTGCTGAAA
GAGTCAATGTGTTGAAATGCATTTAATGCTCTTTTGTTTGCTTCTTACAGTAGAAAATTT
GGCAACTTTTTAAAGAGTTGTTCTCTTGGTTGGTGTATTAGCAGTTAGTTGTAGTTCAAA
TGGGAACTGGATTACGAATTATTCAAGTTTACTACCACCTGAAAGAAACATGCTATTCAT
ACT
>Fagopyrum_esculentum_MIRA_VER3_c136
GGATGTTCAATCTTCAACTAATCTTTGGTTGTGTTAACAATTATGAGAACCGCTAGACCC
TCCGCAACACAATCCCCAAAACTTCATCAACAAACCACCCAACTGCACCTCAACATTGAC
TTGAAGCTTTCAAGGGGAGAGAAGCTTCACTCACAATTCAAATTCTAAAATAATTGGTGA
ACTAAACAAATCTATCACTCAGTTGACGAATCATTTATCACTACAAACATACTTCATCTT
TTAGGTTGATTTAGATTCTGAGTATATCACAGATATAGTCAGCACAATCATCCGGGGAAA
GGAATTACTCGGTCCAAGTGATTCGTAATGCGATGCCATAAAAGAACGGAGCAAAAGAAA
GAGTGCGGATCCAGTCTCATTGGGTTATCATCTTGAAATTGAATCGGGATAGTTGCTGCG
GAATTGTTGAGATTACTGGTCCATACCTCTGAACATTGTCATAAAGCTCAAAAAGAGGGA
CAGCCAAAAGCTTTAGATTTTTTGGTACAGCAAAATACTCTCGCTCTGGCAGATGAACGA
TATAGAGCTTCTTACACTCCTTTGGTTTTGTAATGTGAGGAGGGCAGTAAGGATACAACA
TCGTTTCAAAATTTGGCCTCCACCAGTTAGCCACACATTCACCGACCTGCCAGTTAGGTT
GAAGATTAAGTGAATTGGCACCTAGCTTGCTTGACAATTTCCTCTTCAGCCCTTCAACTT
CATTTTCTCCAGGCTTCAAACGACCGCCTGGTAGCTTGCAGAAAGTGTTTCCAATTTGTA
GAAGAAGAATGTGAGGATGATTATGCTCTTGTACCAATAAAATTCCTTCTACACTGGTTC
GCATGCCTTCTTTCATATAATTGACTTTCATGCGAGCAAGACGATCGGCAACGGATGTAT
CCTTCTCCATCTTGGGCTCCTTGGTGCCAAAGGAGTAGTTTGAAAGCGGGTGGATGTTGA
CGACCGGCGAGGAAGGCACCATCATCTCTGCTTGGTCTTTGAGGGAATGGGTGAGGAGTG
TGAAAAGGCGACCAGACCTAAATCAGCGGCGGTGAAGATATGGCGTGAGTAAGGCGGCTG
GGACTAAGGGGTTTCATAACCTGAAAAAACCAAACCTCCTTCCCTCGAATCCCTCAACCG
ACTCAAAACATATCGATCTA
>Fagopyrum_esculentum_MIRA_VER3_c137
TTTTAGATTTCCCACCCCCATTTATCCTATCCATCTTACCACCAAAGCTATAGAGGCTTT
TTTAATCAATTTTTCTTGATTGATTATTTAGTGATTTTCCTTTTCATTAACAGCAAGATT
AATAGAAATACAAGGTTATACCATAACTCTTGTACAACATATGTTTGACTTCCACCACGC
TTTTAATATTGACGTCATAGTAGATGAGTGGTTGCGTGTTTTGTCAAAATCTGTTTTTCC
TGCCCATCAGCTGGTACCATACATCATATTGACAATTCTAGCAAGCCCGATTACATTATG
GTCTAACCTTGTATTTCTATTAACCTTGATTACCACTATAAAACTCTACACGAAAATAAA
CTTAGCTTCAATTTCTTTTTATTTGGATATTTAGTTCCAGTTTTATGCCTTATTTAGACA
TCAACAGTAAAAACATTGGGGTTCAGAAATAAATAAAAATTTAACTATAAACTATATTAC
TTCAATTTTAATTGGATCCGAATTTCGAGCAAAATACTAATCTAATTTTATTTTCGAATA
TGGATTCGAAAGTTTGGGTGCCCAAAATTTACAATCCGAATCT
>Fagopyrum_esculentum_MIRA_VER3_c138
TAATCCAATTGAGTATGAAACTGAAAACTCATAAGAACAAGAATTGCAGTCATTCAACTA
AAGATGAAGAGAGAAATCAAATCAAACCACAGTAGAATGACAGAAAGCTTCATTGAAGCC
AACTAATGAAAGAGAAAGACATGAACAAATCACACCATTTCACATCATCTTAATCATCTT
GTTACTAAAATCCCAAAGTCTCTTCGCCAATACTTCATCAGAAGCCATCTTACTCAATGG
CATCTCATTGCAGTCAAGAAAGTACTTCCCTGTCACCCCTTTCAAGCTCGGGTGTAACGC
CACGTAACACGTCGTCGCTGCACCCTGTGGAACATTCTTCCATATCAATGGAGTGAAGAA
CTTCAAAACATTCATTATGAAATATTGATATTGAAAGAGATTTGTCATTATAAGTCCTGG
ATGAACACAATTGGCTGTAATGTTTACTCCATCTTCCTTGAGGCGACGAGAGAGCTCGTT
CGAGTGCAATATGTTGGCTAGTTTTGATTGCCCATAAGCCTTCTTGTCTGAATAACTAGA
TTCGTCATTGATGCTATCGAATCTTATTCCTCCCTCGTATGTGTATTGATGAGCGATTGA
AGTCAAGTTCACAATCCTACCTTCAATTCCAGTAGCCTTTGCAGTGTCCTTCATTTTGTC
TAGAATGAGATTCGATAAGAGAAAATGGCCCAAATGATTTGTAGCGAATTGCATCTCAAC
CCCATCACGCGAAAGCTGAAACGGGCAAAACATGATACCGGCATTGTTTATCAAGATATT
GAGAGGAACATTAAGAGAGTTGAAGCTATTGGCAAATTCTCGAATAGATTCGAACGAAGA
AAGATCGAGTTTAAGGATATCCACTCTTGCTGATTGATTTTCTTTAAGAATGAGTTCTTT
CGATTCCCTTGCCGCTTCCATGTTTCTAGCCGCGATAATCACATGTGCCCCTCGAAGAGC
CATGACTCTCGACGTCTCTAACCCTATTCCGCTCGCTCCTCCGGTGATAAGTACAGTGAG
ATTAGAAGCATCAATGCCGTGAGTAACTTGTTCAGCAGTTGAAGCAGATCCAAAGCCACT
AGGGCCAAGTTTTCCAGTCATAAGTGTAAAGATATTCATTTCCAGAAATCAACCAAACAA
GGCCTTAGACCTGAAACAAAAGCTTGAGAAAGAAGCCCAGAAATGGGTTAAGAGACAAAG
TGAAAGAGAAGGTACAAGGAGATGTTAAAAGGTAAGAAAAGCACATGGGATAGGCTACTA
TNCNNGCNNGAAAGTGAAAGAGCATGTAGGTAAGGTTATATATTAACCCTGAAGTTGGAG
GGTAGAATGAATGAAGGTGGGAAACCAGTGAGCACTAAATGATGATGATGAAT
>Fagopyrum_esculentum_MIRA_VER3_c139
CTGTCCAAATGTCCCATGAACTCCATCTTCCTCTTCCATTCAAAATCGGATGACTTGATC
CAAATTGGATTAACGATAACCATCCCCAACCTTCTAAAGCTTAGTGATTGGCGAACATGG
CAACTTCAACCTCTGCAACCTTCTCCATTACCCACTCTTCTCCCAAGCCTCCATCCACTC
TCCTCATCCAGAAAACAAGCTTCCAGGGGCTAGGGATCCAGGAGGCGAAAAGATTAGGGT
TGAATTGCGTGTCATTCGAAGCAATTGCAGGGAAGGCGAAGCTAGTAAGAGGGAGAGGAA
GAGTTGTGGAGATCAACGCTAAAACTGCAGGCGCTGCTAAGTCCATTGAGGTTGAGGTTG
ATAAGCCCCTTGGACTTACCCTTGGCCAAAAGCCAGGCGGCGGTGTTGTCATCACTGCAG
TGGAAGGCGGTGGAAATGCAGCAAAAGCAGGTCTGAAATCTGGAGATCAAGTGCTTTACA
CAAGCAGCTTCTTTGGGGATGAACTTTGGCCTGCTGATAAGCTTGGCTTTACTAAAACTG
CTATTCAGGCCAAACCTGATTCTGTTTACTTTGTTGTAAACAGAGGAGCACCTGTGGATG
TGAAGAGGCTGCCCAAGCGGCCTGCACCTCCACGCTTCGGACGCAAATTGTCCGATGCTC
AAAAGGCTCGAGCTACTCACATATGCCTAGATTGTGGGTTTATCTACACATTGTCGAAAC
CCTTTGAGGAACAGCCTATGCCCACAGTGCATAGCGCCGAAGAAGAGGTTTGCAAAGTAT
GATGTGAACACAGGGAAGGCGATAGGAGGAAGCTTGCCTCCTATTGGAGTCATCATTGGT
CTTGTTGCGGGACTCGGGGCTGTTGGAGCCTTGCTTGTTTACGGTCTTCAGTGATCCAGA
TCATTTCGGATTGTAAGTTGTAAAGTTTACATTTTGGTTATGGATGTGTTATGATGAATT
GGCTAAGTAAACATTGTGGTGAATAAGGGAATGAGAAGGTTTTGATTCAAGANAATGCTT
TGGAATTTAAACTTT
>Fagopyrum_esculentum_MIRA_VER3_c140
AATAAATTATGTGAACATTCAATTTAACAATCAAATATGAAGANNTNNNTTTATTCAGCT
AATTCTATCAAGTTAAACTAATTTTAGTTCATGATCAACACAATATCCTTGGGAGAGAAA
TTTATCAAAATTCATAGGTCTCAATTTATATGCCTTTTCGCAACTACTCTTCTGTTCCAA
AGGCCAAACAAAAAGCGATTGCATGTCTTTGTTTTTGTACGAGAAAGCACCGTAACCTAA
ATTTAAGGAACTTTGTTTACAAAAGAAATCACCAATACCTGGAAGTTACATGTGTCTAGC
CGCTTGCGACAATCTCATGGATGGTGTCACTAACAGCGTCATCATCAGACCGTACAGACA
GCTTCATTGCTACCTCTCTGTTCGAATCAAGACCAAACTGCAAACGAACAAGGACCTTCA
CATTGCCTATGAATACCCCGGAGAGAAGACATGTGTGTGATCTGGAATTGGCCGGTACCA
CCTCCGTGCCCTCGCAAGGTTGCATGCCAAGCAGGCCAATGACAGCATTAACAGCTTCCA
CCAAGGTTTCCCTAGGCCCAAGACCATACTCATCAACCCGCTCAGAGTCAGGATCCATGC
TTTCCCAAGCATTTCTGAAATTCGACACACCAACTTTTTGCATGTAATCTGCTGCCACAA
CTTCAAGTTCCTCCAGCTGGTATTCATCTTCAACGCCATCTTCTTCCACCTCTCCAGTTG
ATGGATCAACCTCCTTGACAATAAATCTCAATATGTTTGAGAACTTCCCCGCCGCAGGGA
CTCCCTCTGGCTTTTGGAAGGCAACAAATGTTTGTCCAGGTGAATCATAAGGAAGTGATC
TAAGAGGTTTTGGTTGTTACTTCAGAAAACTCCTCTGCTTCTGAAGCATCTACAATAACC
GTAACATTTTCCAACAGTTGCTCTGGAATAGTATTGGTGCAATTGTACTGAAATACAATA
TGCCCATCAAAGACATGCTTGACAACATTAACTGCATATTCTGTTTCAGCTTCAGTCAAC
TCAACAGGTGGTGACGACTTGAAAAGCTTCCCAAAGCCTGCAAACTCAGGGATTGCCGAA
AGCAATTTCTCATATGCATCAACTCCTGATGACGGGGCTGTTGGAGGGGCACCGAGGCCA
GTAGGCTTTTTGCCAGGCGCTTTCTTCTCAGCCAGGGGCTGAGACTTAGCCTCCTTGGGC
ACAGAATGAATATCAAATGGCTCTTCAGAAGCCTCATAATTCTTCAAGCTAGTTTCCAGG
TTGCCTAGNGGAACATCAAGGGATCCAAAGAGGAATCCCTTGACATCTTTGTCAGTTTCA
ATGACTTCACCATCACCTCCTAGAGTATGCAGATAAAGTGTTAG
>Fagopyrum_esculentum_MIRA_VER3_c141
GGTTATTTCAGGCAGAGCATATTTTAAATCACTGTGAATCAATTCATCAAATCAAGGAAG
ATAGTATGTTGGACACCATTTCCAAAGTACAATTAACTAAGTTTGAGAGATTACATGCCT
TCAGCTTCTTTGCTAATCAAGTTGTTGTATTTATTGCGCTTGAATCTACCGCTACTGAAT
TGCTTCCGATGCTTACTTCCATCTCTACTGTTCCTTCTTCTCTTTCCTTGAAGCTGTCTT
CCGATATATAAGTATCTGGCTCAAGAGTGTACCATTTGTTATCATACCAAGCAAGAATCC
CCGTAGCAAACTGGTTGGGGCGTTTTCCTGGAGAGTGGTAAAAATCCTCGCCGTGGAGCC
TCCAAAATTCATCAAACATGTTAAAAAGCTGAGCTCCCCTGTACTTTTGTTTTTGAAGTT
CTTGATGATCTGTGGAATCCTAGCAGAGAGGAATATAGCACTTTGACAAGCATAGAGAGC
TTCAAAGAGAAAAGGATCAATTTTCCCTGCCAAGACTGTCGGTGCTATGGCAAAATATAA
CAAAGCCTTGATCCACGTACTCGTCTTCACAGGTCTAGAGAAGTAGCATGCTATAGAAAC
TAGAATCATAGCTTGTGCCAAAAGAAAGACATATTCCCCAAAAGCTGAGAATGGAAGACC
TTTATGGAGGCAATACGAAAGACCGATTGTGTAGCCAATCACTTCAAGCTCAAATGAGAC
AACACTGAGCCCTTTAACACTTCTGTGCCTCAAGATTTTCAATATCTGAGGGAGCTTGAC
AGTGGTGGAAGCGGCGACAAGGGCGTAGCCTATGAGCTTGGAAATGAGAGGAAGCAAGCA
ATCTTTGGCCGGGAATTCGGCTTGACGAAGAGATCCGAACGCACAACCGAAATCTATTCC
AAATATGACCATTTTCGTCATTGCCGACTTCGAATCCCCTTGAACACAAACCCTTCTTCC
CCGGTTTGATTCGATGACAATTATATGCAGACTTGCAGTAGCATACTAGTATGACTTCTT
CTGAATTTTTCAAAAGAAAAAGGAAACTATAGTTGGCACGTTATTGAGGTTGCTTA
>Fagopyrum_esculentum_MIRA_VER3_c142
AAGNCNGNGGTAGAAAAAGTTTGGATCTCATCGGAAGAAGCAGGGAAGCGCACGAAACAG
GGAGACACTGAATTATATGGATACAAACACACCCAAGAAAGAGGATTCAATAGAGCTGGC
CAGGGAATTGCTGATTGCAATTTCCCAGTCTGTACCAGACAAGATACTGAAGTCAACATC
AGCATACAAGAATTCAAAGCTGTACAATGGAACTGCAGTGACTGACGAGGACAGAGCAGA
CGCACTTAGGTCGGAGCTGATCTCCATCTCAGACTTACCTTCCCCTGACAAAATCGCGCT
ACCTGAGGTCAGCACTCAGGAGGGCTGAACCCCTTGAGGGAGAGTAGTTTCTGTCTTATG
TCTTCTATGTGAAAAGAAGGATTATTTCATCTTTGTAAGCGTTGTTTAAGTTGAATCTTT
GTTGTTCTTGATGGTATATCTGAACTCACTCCTTAACGCTATAATATGATGTGTGTTTGG
AGACATCCATGGACTATAGGTTTATTTAGGTATCCTTAGAAGTAGAC
>Fagopyrum_esculentum_MIRA_VER3_c143
CTTTTTTTTTGACAAATACAAATATTTGACTTATATTAACCATCCGTGCATAGTGATACT
TATTACATAGTAAACTAGCTAGCTTGTAATGATCGAAAACTTCATTGCGAACATAGCAAC
ATACAACGACGAGCTACGATTGGTAGCCAGAAAAAGGGACTAAAATACATTTATATTTAT
TTGACCTTAAGAGATAGGAGGGCAAGTAAAGCCTGGAGGAGGGGTAACTCCACAAGTAGC
GAGCACCGAAAGAGCAAGTGGAATATAGATGTTCAGGTTCAGAAGTTTTAGTCTTATGGC
TGTGCACAGACATAACGCTGCCTCCAGCTCCAGCAGCCCTTGTAGAACAGGACAGCAAAC
GTGCACCACCGGGTCCCCGATTCCCACGTGTACAAGCCCGCCCAACACATCCAAGCATAA
CCCTAGCTTTAAGGCATCAATCGGACATGTCTTTGGAGTTATAGGGGGTGAAGGTACTAT
TCCACCTCCGCCACCAGGTGGACATGGTGGTGAAGGAGGAGTAATTATGACAGGAGGGTT
GATCACCGGAGGAGGGACAATGATTGGTGGGTTTATTATCGGAGGAGGAATGATGATTGG
AGGCGGAACAATCACAGGAGGATGCGGATGTTTATGATGACTTCCACCACCGTGATGCGG
TGGCTTGTGATGGCTGCCGCCACCGCCTTTTCCACCGTGAGAAGGAGGGGAGGGTTTTTC
ACAATGGCCACATGCATACAAGGGTGGCAAGGAGATTAACATGAAAAGCATGTTAATGAA
GAAAAAAGATGTGAGCTTTGAAGGACCCATCAAGCTTCCTAGTTAGGGTTTACAAGAGTT
CTAAACCCTAATTGATAAGTA
>Fagopyrum_esculentum_MIRA_VER3_c144
CTAATGAACATCACTTCAATACCAGCATGAACAATGATTGGGACAGAAACTACAATCACA
TTGATTGAAGATTGATCTGTTTATTTACATGACATCCAATGTTATAGGGGCAACCTGCCT
CAAAACATGGATTTTAATTTTCTAATACTAGAACTTCTTCTAACTCCTAGAATAGAGAGA
TGTATATCAACAATCAAAGGCTTTCCCCTTCACCAAATTTCTAACATACTCAAGAGGAAA
GACACATTTAAGATCCAGAATATACAAGATCATCATCATCAGCAATCCAACAGAATCGAA
AGCTAAGAGTTTTAGAGTAGTTTAAGGCCTGAAGTAGACCATTAGGTTATGGAATGACTG
AAATTTAGCAAATCAGTAAGCCTTCAAGCCAAGACCATGCTTACCATGTAGACAGGCGGA
CTTGCTGTAAAAATGGGCCATTTTCTTGGACTTGTTCATCCTTGCGAATGTTCTCTTCCC
CAGTTTCCTCATCCGTTGCTTCTCTAGCCGATCTCCCACTCCCCATGGAACTAATTCATC
ATCCACGTCTACTTCATACTCACCACAATCATCATCATCATCCTCTTCTTTATCACATAT
TTTATCAACAAAATTTTGACCGTGATAAACTCCCGCAGATAGAGTATCAAAACCTAGCGG
GTCAAGCAATGGAAGCACATCTCTCTCAACATCGAACTCGTGATGATGCTCCGAGCGAGC
GACCTCGAGATCTAGCCCTAAAACATGAACCGCTACCTGACAATCTCCAATCAGGCCAGG
GTAATCTTCATGATCCGCGCCACCTCCAACGAAGTCGATTTCTACTCCATCATCTTCATC
TCCGGATGAAATGGAGAAAGATTCCAAAGAGTCAACATCGGCATAGAGATCCTCCCCGTC
GATGACTTCCCAATCGAAGCTGCGGAGTTCACCTTGAGCAAGGACGATCTGGTGGGTGTG
CAGGGAGAAAATGGATGTGATTGATTGGTTCGCCATTGAAATTGTTTCGATCCTCTCTTT
CTCTCTGGGGCGGTGGGAGGATAATAAGTGCGAATATATGGGTATAANTTTNGGTT
>Fagopyrum_esculentum_MIRA_VER3_c145
ATATTTAATTGTTTACAATATATATCATATCCTATAATTATTTATACTTATGAAGGACAA
GGGCTTATATATAGAGCCTCCATATCCACACATTGGAGATGAAGTGCAATAATAGAATGG
GAGAAGTGAAGCACCTTGTAGTAGCAAAATTCAAAGAGGGCGTCGCCATTGATGACGTCA
TCAAAGGCATGGAGAAGCTCGTCTCTGAGATCGATTCAGTCTCATCCTTCGAATGGGGGC
AGGATATTGAAAGCCCAGAAATGCTGAGACAAGGATTCACACATGCATTCCTCATGACAT
TCAAGACCCATCAAGATTACAAAGGCTTCTTGGAACATCCCAAACATGTTGAATTTTCCA
CAACATTTTCGACAGTCATTGAGAATGTCATCCTCCTTGATTTTCCGGCTGTGGTTGCCA
AGCCACCGCCGGCTTGACTCAACTTTCTTCAGCCCCGCCCGCCCTACACCCAACGATGAA
TCAAGATTTCATATGGATTACTCATAATTTAAGTTGATTAGAATCTATAAGCATCAATAA
TATGGATCGATGCATACTTGTCTTTGTTTGTTTACATGTTCTGGAATATGGTTGCATGTA
GTTTTGAAAGAAGAGTGGATGTGGATGCAAGCATGTGAGTGTGGGGATCTTAATATTCGT
ATTGCTTTTTGGGGTCTGACAAGATAAAGCTCATTATTTTTGCTTTGTTGAATAATTCAG
CCCTTTGTTTTCTTGTTTCCTGTAAACAACAGCAAGATATTGTGTTCACTACCTAAAGGT
TCTATGCATGAGTTTTTAGTCTCCT
>Fagopyrum_esculentum_MIRA_VER3_c146
NTTTTTTTAGGGNCACACAAATTCCAGTATCATTTCATCAATCAGCAAAACCAATCCACT
GAAAAAACAATGCAATTGCAAGTTGTAGTGTACACATCAATTACCAAAAGAGAGAGAAAA
AAATTGAATCCTCTAGTGCCTAAAATGCAATTTCATAACAAATGCAACATCTAGTATAAT
TAAAACTCACTGTCAAAACTTCCGCCAATGGAGCGATTCATCAGAAGAAATACTAAAATG
AAAATTTCTCAACTTCAATTTCAATAAATTACCGCTCTAAAATATGCAACTTAGCTCAAA
AGTCATACTCTCGCTTGGAATTCCAACCATAGCAATGTCAAATAAGCTCAATCCATCACC
TATGGGCGGTGACCAAAGTCTCGATGAACTTCAATCCGTCAAATCTGGGAGCTAATTTCC
CTTCTTTCAAAGAAACACGTTGGTTCTCCTCTACTTCAGCAGAACGAGAGCTCTTCTGGA
TGCAGGAACGATCAGTAACGACGTCGCTCTTTCCGGAAGAGCACGAGGAAAGCGCCACCG
TTGAAGCGGCCATGAAAGAAGCGAGTATAGCGCTGGAACCTCTCATATTTGAAAAATAGA
CGATCGCCGGGAAGGAGAAGAGGCTTCAGAGACGAATGGAGAAGGAGAATTCCGACGAGT
TACAGTCGTCGTAATCCCGAACGCCGATTCTACGCCTTGGCCTCTAGCGCCTCCCAGTCG
CCGCTCCTTCCAAATGCTTTCCCTTTCNNGCCGTTACCTCT
>Fagopyrum_esculentum_MIRA_VER3_c147
GACGACTGCTCAACTGATAAGAATGGGAGTGTCGCGCATGTGCTCGACACTACCTACAAA
TGCGAATCAACAAAATTTGATGCAAAATTCATTAACGCACCTTAAATTTCAAGAAACAGA
AGGAGCAAATAGTCTCCTGGTTGATCAATCTATTGTCTAGCAAGAGAGGAGACGGGGTTT
CAGCATCAAATTGTATGTACACTGAAATGGTGGATTTCCATAACTTCCAAGAAAAAGGAA
TTCTAGGTGAGGGTCATTAATGCTCGAGGTGGAAGACGTATTCTGTTAAACGCTGCAATT
TGGTTTGATCAAGTTTCTGCTCTGTGACAACAGGCTGTTTCTTCACAGTCAGCGTTTGAG
AACCGGGATCCAGGGTCCAACCCTCTTGTAAAACATATTTTGTAACCTCGTCCTCGTTCA
TTCCCATGAAAAGGGCTGCTTCATTGACATTGATTGTTGAATAAGCAGAAAGCAATAGTT
CAAACATTTTTCTCCTGTAAAGGTCTGCAAAGGAAGAGACAATAGCATGTGCTTCTGGAC
TCCAATTAAAACCCCGAAGTGCTTCATAAACACCAGCATAGTCTCTTGTCCAAAGCTTCT
GACCGATTCTCCAGGCCGCTACAACTTCTGGCTGGCTTTCCTTCACAGCCGCAGGAATGG
ATTTCCACAAGAATCTCGCACTATTAATATCATCAGCGTAGATTTGAGCTAGCAAATGAA
TCGAATAGGGCCAGTCAGCCTGGAAAGAGACGCCTTCAGCAGCAACCTGAAGCAGTAAAT
TGTCGCAAATAACAGAGAGTTTGTCGAAAGATTCGGAGGCGATGGCATCGGTGATGGGAG
CGAAGTTGATCGGTGCGTTCTCAAGCGCCATCTTCAGACGGTGGTGGAAGAGATGAAACA
CGATTAGCCGGTCACTTTAGAAAAATACCCAACAT
>Fagopyrum_esculentum_MIRA_VER3_c148
CTTGCTCCTCAGTCTTCATAGCCATTGTGAGCTCAATATAGAGAGAGAAAAGCAAATTGA
AGTACAGCAATGGAAAGGGCGAAACCTACGAGGAAGTCTCACACTAACACTTCCGATCTG
CTCACTTGGTCTGAAGTTCCTTCTTCCTCTCCTTCGGTCCCATCCACAGTCGTTCGCTCT
CACCAGCCCTCCGATGGAATCACAAAGGTCGTTTTCGGAGGTCAGGTCACCGACGAGGAA
TCTCAGGATTTGATGAAAACAAAACCATGCTCGGGATATAAAATGAAGGAAATGACAGGA
AGTGGGATATTTGCTGCTGAGCAGGGTGATGCTGTTCCTGAGTCTGGACCTAATCCCCCG
AAGACCAGTGTACGGATTGTTCAGCAAGCTGCTATCGGCATTAGCCAGATCTCATTTAGT
GTCGATGAAAGTGTTACCCCAAAGAAACCTACTTCTATCCCTGAGGTAGCAAAGCAGCGT
GAACTTAGTGGAACCCTAGAGAGTGAGTCAGACATGAAGACCAAGAAGCAGCTGTCGGAT
GCTAAGAGCAAGGAGCTCAGTGGGAATGATATCTTTGGCCCACCTCCTGAAAATACTCCT
CGATCATTGGCTGTTGCTCGTTCAATGGGTTCAAAAGAGAGGAAAGATATAGATCAACCT
GCTCCACGGAATGTTCGTACTTCTGTCAAAGTTTCTAATCCAGCTGGAGGACAGAGTAAC
ATACTGTTTGGAGAGGAGCCAGTGGTGAAGACAACAAAGAAAATACACAACCAGAAGTTC
CAAGAGCTGACAGGAAATGACATCTTCAAGGGAGACGCTCCCTCGGGATCAGCTGAGAAG
TCATTGAGTCAGGCAAAGCTGAGAGAAATGAGTGGCAGCAACATCTTTGCAGATGGAGGC
AAGGTGGAACCCAGAGACTACTTTGGTGGCGTTCGCAAACCTCCGGGCGGTGAGAGCAGC
ATTGCATTGGTGTAATGGCTTATTAGCTCCTAACTTATCATCTCTATTTAGTGTTTATAG
GAATGCTTGTATTAGGCCTAATTTCACCACTGCGGCTTATCTCACTCACTGATATAGCTT
CGAGGTGATTTTCGACATCTGCTGTGTTAAATTTTACCTTTAGAATTTGACTGATATTGT
GCTCATTAGGATGAAAGTGAGACCATGGAGAGCGCTTGATTTTCGCCTGAATCACCGCAT
GTTAATTTGTTTTGTATTAGTATTGATTAATGAGTGTTCCTAAANNNNNNNCT
>Fagopyrum_esculentum_MIRA_VER3_c149
CGCACTTCTCGTAGGTATGGTCGCTCGTCTCACACTTCCAAGTAGATAGAATCCGATTGC
CTGCACTTNNTCNNNNNTNTNNGANNATGNNACGATGCTTTCATCTTTCATGGATGTCTC
CACAAATTCACAGGTTTACGATGTCTAATTGAACGGCCCAAACGCCAATTAGATTGGAAA
AGGAAGTCATTTGTCTGGAATTGCTTTGATTTTTTTCGCCAGGTCTTCTGTTGAAGATCT
GAGGTGACGAGATGAGCGCTTCAAGGTTCATTAAATGTGTCACTGTTGGTGATGGTGCCG
TTGGCAAGACTTGTCTATTGATTTCTTACACGAGCAACACTTTCCCCACGGATTATGTGC
CTACTGTCTTTGACAATTTCAGTGCAAATGTGGTCGTTGATGGAGCCACAGTTAATCTTG
GTTTATGGGACACTGCAGGGCAAGAAGATTACAATAGATTAAGACCATTGAGTTACCGTG
GCGCCGATGTGTTCATTCTAGCTTTCTCTCTGATTAGCAAAGCTAGTTATGAAAATGTTA
CCAAGAAGTGGATCCCAGAATTGCAGCATTATGCACCAGGTGTTCCAATAGTTCTTGTTG
GAACAAAGATAGATCTTCGAGATGACAAGCAGTTTTTCATAGATCATCCTGGCTCGGTGG
CAATTACAGCAGCCCAGGGGGAGGAGTTAAAGAATCAAATTGGTGCACCTGCCTATGTTG
AGTGTAGTTCGAAATCACAACAGAATGTGAAGGCGGTTTTTGATAATGCTATCATGGTGG
TGCTGCAACCACCCAAGCAGAAGAAAAAGAAGGCAATGGCACAGAAGGTTTGCTCCATAT
TGTAATCAGGGAAAGAGAGAAGTTCCGTTGGTCTAATCGGCACGTGATCCGTCCCTTTTG
GTGCTGGAGGGAAGTAGGGGAGAGTGTCCAGGCCATAGCATATAATCCTAATAGAAAATG
TAGTAAACATCAGTTGGTTTCTTGCTCTACTTCTTTGGAAGGCTTCTGTTTCGTCTTTCT
GTTTATGTAGTAGGCATAATACTCGAGAGGAACCGAGTTACACGGCATACAAAGAAGATC
CAGTTATTCGTCTTATATTTGAATATATGACTGGTTTAAGAATACTTACTGCTTTAAACT
ATTATACTAATTTTTGGGGGCCCTGTTGACATACCCTATTGGACGACCCTTCTTTTCATG
TATAAATAGGCCTTCAAATAACTCCATTTTGCAATTTC
>Fagopyrum_esculentum_MIRA_VER3_c150
ATCTCATAACCTAAGCAGATTTGCTATTATAGTGGAGTCGATCAAATCTGCCATATATTA
GCATGAAAGAGTCTCTATTAAGTCATTCCCCAAAGTCTGATGGACTTGAAGCAAATTCAT
GTTCATGCCCTATTAAATCACTCAAAATAAACTCCAAATACGCAGCAGAAGACATAATCT
GTGGACTCTCCTTCATCCTAGTCTTCTCCCTTCTCCAACTCCCCTACGAGAAAATCGACG
GCAACCCGGTCCCCACAATCATTTTCACTAACCGGCCGGCTTTCTTCCACGCTTTCGTCT
TGGGTCTTAACTTCGCCTTCTGCGCCGGAGTTATAACCATCTCTTTAAGACAGCTTTACC
CCAAATTTGCTCATGTATGTCGTTGTATTTGCATTTTGTCTATGCTTGTGGCTGCCGGAA
TATTCTTCGGCTTAGCCCTTCCCTGGGCCGCCGGAGTTTGGTTTTAAGCAGCTTCTTATT
AATCTGTGTAACGAAGCTATTGAGGGTGTAAAAACTCTCTTTTCCTGCGTTTTGTACGGA
CTTGTATTTGATCCATAGGAAAAGAGAGCTTCTACGCACTTCAAGCTTTGTACTATTATT
AATGGGTTGCTGCTTTCTCCTTTCTCTTCTTCCTCTACCTGCTCCTGCTTCTCCATCAAG
ATTGATATAAATCCAACAAAATTTAAAATAAAAACTTTCATTTAAAATAAGTTT
>Fagopyrum_esculentum_MIRA_VER3_c151
TTGGGTTGGGTTGTCGTATGGATTGACGTTCAGTGAAATGCTCATTGCTCCGGCTATGCC
TAGTACCACCGCTAGGGCTGGTGGCGTTTTCTTGCCGATCATTAAGTCTCTTTCACTATC
CGCCGGTAGCAGGCCAGGGGATTCGTCATCAAGGAAGCTGGGTTCTTACTTGATTCAATC
TCAATTTCAGTCAGCTGGTAACTCTAGTGCACTTTTCCTAACTGCGGCGGCTCAAAACNT
ATTGTGCCTTAAATTGGCTGAGGAGCTTGGAGTNAAAATTGCCTCTCCATGGCTTTCGTG
GTTCAAGGCTGCCAGCTTACCANCACTTGTTGCTCTGCTTGTCACTCCTCTGATTCTTTA
CAAGATTTATCCACCTGAGACTAAGGACACGCCTGATGCCCCTGCTATGGCTGCCGAGAA
GCTTAAGACCATGGGCCCTGTCACCAAAATGAGTGGGTGATGGTTGCTACCATGCTTCTT
GCTGTTTCACTATGGGTATTTGGAGACCGAATAGGCATCTCCAGTGTTGTTGCTGCTATG
CTTGGCTTATCTATGCTACTGTTGTTGGGTGTTTTAGATTGGGATGATTGCCTAAGTGAA
AAGTCGGCATGGGACACATTGGCTTGGTTTGCAGTTTTAGTTGGTATGGCTGGTCAATTG
ACAAACTTCGGTATTGTATCCTGGATGTCTGGTTGTGTAGCCCAGGGCTTAAAAACAATG
CACTTGAGTTGGCCAGTTGCATTCGGTCTTCTTCAAGCAGCCTACTTCTTTGTCCATTAT
CTATTCGCTAGCCAAACAGGTCATGTCGGAGCTTTATACTCTGCCTTTTTGGCCATGAAC
ATTGCATCAGGAGTGCCTGGTGTGTTGGCAGCACTAGCCTTAGCTTATAACACAAATCTA
TTTGGAGCTATCACACATTATAGTAGCGGCCAAGCTGCTGTTTACTATGGAGCTGGATAC
GTAGATCTTCCAGATGTATTTAAGATGGGTTTCATAATGGCTCTTATAAACGCTGTGATT
TGGGCCGTGGTCGGAGGGATCTGGTGGAAGGTCTTGGGTCTTTACTGAGATTCAACAACC
GTGTAAGCGGAAACCGATGGCCTTCCCGTGCAGTATACTGGTGTAGACAGTGCACAGACA
CCTGAATCTGCCGAAGGCAACCACCAAGGTAAGATGTCGCCGTGAACATGGTCACGATCC
ATGGACATTTACCGTTTTTCGTCATTTTTTAAAACTCGAGGTTCATGTGATCTGGGTAGC
TCATTGCTGCCGTTGGAAGTGTTCCCTCAATCTAGTTTAGGATCGAGGATGGTTCACTTC
GTAGTAAATTATGCACAGTAGAGTTCAGTGAACTGAGCACTTGGCTTGGACTCGGGATGA
AAAATTGAGAACACCATTGAGCAGTTTAATTTGTTCTTTCAAGAATGCAAATCAAATTTG
TTTGTTTATTGCTTCTTAAAATAGCTATTTGCGTTGTGAATT
>Fagopyrum_esculentum_MIRA_VER3_c152
GCAACATAAAAAGGGCCGGGTGGGGCTTATTTAACACTAGTACAACATTCTATAAACTTA
ATTGTATATGTAACACTGCAAAATAACACAGCATCCTACATTCGCTAAAGCACAATGGTG
TCGGAAACAATGTCGTACATCTTAAAAAACTCGCCACCATTTTTAGTAAAACAGAGTTAC
TATGGCAATGACAATGTCCACATAAAGAACTTCATTATAGACATGTAAATCAATAGCCTC
GTGACAAGAAGCAGAGCAGCTTTGGAGTTTCCCACAGGTACACTCGCTATGCATTGATCT
TTACTTTCTTCTTGGAGTTATTCTTTCGTCTGACCTTTGCCACGGCCTTTGCCAGGTACT
GAATGGATTCTGAAGGCGGTTTTATTGACGTCCAATGTCTCTCCAAGTCATAATAAGCTC
TTGCCTTCTCATCAAAAGCATGGATCATAATTGTGCCGGAGTCAATGACAATCCACTTGC
CACCTACTTCCCCTTCCACACTTGGTAACACCATTCGATCTGCTCCTCTTTGCTTCTCCT
TAGCCTCGTACAGAAGGGCCTGAGCGATGTTCTTCACATGCCAGGTTGATCGGCCAGTGG
CCAAAACCATGTAATCCGTCCAGCTACAGATATTTCCAACGGGGATAACCCTTATATCGT
CAGCCTTAACCTTCTTGAGGACATTCTCCACTTCCTCTAGATTCAGAATCTCCGTCTTCC
CGTCGCTGTCTGGTACTAGAGAAGAGAAGCTCTGGCGGAACTGATCGATGAAGGTTGACG
ACATCCATGGAGGTTGCCGGAGAGAAAGAGAAGATGACGAGGTGGAAGCGGCTAGCGATG
GCGACAGGAGAGTAGCTCGGTTTCTCAAGGCTGGCCACATTTGTTTTGGTGTCAGTTTCG
TCGGTCGTNGT
>Fagopyrum_esculentum_MIRA_VER3_c153
CTTTTTTTGGTTATGCCAAAGCAAGTTCAGTTGCTGCAATGATAAGACCAATATAGCTAT
AGCATATCTTGACTGTTTACTCGGATCCAGATAATTTGAAGTGATGAGTTAGTTATTAGT
TCATATTTTGGTTTGTTAATCTTTTTTCTTAATCCTAACAAAAACTAACGAGTCACACAC
TAAGCATAGCAATTGGGTCAAAAGTGGGTCAATCTAATTTTTATTCAACCTTATAGAATT
GATGATTTTTCTTTTTGTTCCGTCTTTTGGAAAGACAAGTAAAGGCTTATTATTCCTCGT
CTATAAATATCCAAATTTTGATACCTAAAACCCCATATATAGTTCGAACCGTATAGGCGC
AATAGTCAATTTTGGCGTGAATGGTTTGTAGGGGAACTCGACCTTCTCTGATCCATTCTA
TACGTGCAATTTCTTTTCCGTCGATACGTCCTGCAATTTGTATTTGAATTCCTTTTGTAT
CAGCCTGTTCGGTTAGTTCGATAGCTTTTTTCATTGCTTTTCGAAAAGAGACCCTATTTT
TTAATTGTCCGGCTATAAATTCTGCAAGAATATTAGGGTGTCTGTAAGGTTTTGCAATTC
TTGTAATAGCAATGTTGAGTTTTCGGTTTACCGAATTCAATTTTTTTTGTACATTCATCT
GTAGTTCTTCGATACCTCGTGGTCTATTTTCTATTAATAACTTGGGGAATCCCATATAGA
TTATGACCTGGATTAGATCAATTCTTTTTTGAATTTCTATACGTGCAATTCCCTCGACAC
CTGAGGATGCTCGCACATTTTGTTGAGCATAATTCTTGATACAATCCCGTATTTTTTGAT
CTTCGTGTAAACCCTCAGAATAATTTTTTGGTTGTGCAAACCAAATGGAATAATGACTTT
GGCTTGTACCAAGTCTGAAACCAAGTGGATTTATTTTTTGTCCCATATTGCCCCACTAGA
TTTTAAACGGAAATTGCTAGGTAAATACTTTTCTCGATTATATAATGTTTCATATGCTTC
ATAGTAGGATATATCTTTCAATACAACACTTATATGACAAGTAGGTTTTTTATCAGATAA
CTACGCCCTCGAGCTCGAGGTTTCAATTTTTTCGGGTAGGTCCTTTGTTGACTTCCGCTT
TCCAGACAAGTAAATCTTCTTTTTCGAAACCTTTATTGTGTTTGGCGTTTGCTGCGGCGG
AATAAATAATTTTAAAAATGGGATAACATGCTCGATAAAGGCATGAGTTCGAGTATCATA
AGCGTTTCCTTATAGGAACGTCCACGGATTTGATCAATTACGCGTCGCGCTTTTGTGAAC
CGTACATAGGTATATATTGACCTAAAGCAGATAACTTCAGTCAGCGACTTTTTTTTTNNT
CATAAGTTTANCTTCTGCATTAATGAAGGATAAGGATCTCTATTATTAATTATT
>Fagopyrum_esculentum_MIRA_VER3_c154
TTTCAACCCAAAATCGAACACTTGGACCCATCTTGTTGCTCTAGAAAAAGCCGCCCAATT
TCAATACTCGCTACACATTCTCCATTTCTCCATCTCCCAGATCTCCCTACTTCTTCAAAG
ATCATATAGAGGTTACGTTTAGCAGTGGTTGTAATTCGGAAGCAAAAAATGTCAGGCTAT
AGAGCAGAGGATGACTATGATTACCTTTTCAAGGTGGTTCTAATCGGAGATTCAGGGGTC
GGAAAGTCCAATTTGCTGTCCAGGTTCACCAGAAACGAGTTCAGCCTCGAGTCCAAGTCC
ACTATCGGCGTTGAGTTCGCTACTAGGAGCTTGAATGTTGATTCAAAGGTCATCAAAGCT
CAGATTTGGGATACTGCTGGCCAAGAGAGGTATCGAGCAATCACGAGTGCATATTACCGA
GGTGCGGTTGGCGCATTGCTAGTGTATGACGTCACACGACATTCAACTTTCGAGAGTGTT
GAGAGGTGGTTGAGGGAGCTTAGAGACCACACAGACCCAAACATTGTAGTTATGCTGATA
GGCAACAAGTCTGATCTTCGGCACCTCGTGGCAGTTCCCACAGAAGATGGTCGCTCATTT
GCTGAGAGAGAGTCTCTCTACTTCATGGAGACATCTGCCCTCGAAGCCACCAATGTCGAC
GGCGCCTTCTCAGAGGTTCTGACTCAGATCTACCACATTGTGAGCAAGAAGGCAATGGAA
ACTGGGGACGATACTAATGGCTCCACTGTCCCTACCGGTGAGAAGATTGATGTTGGAAAG
GAAGTATCTGCTATGAAATCAGTGGGATGCTGTTCAACTTGATCTGATCTACAACATTAT
TTTATAGGATTTGGTCATTGTATTGCACACCATGATATGTAAAATTTCGGTTTGATTGCC
ATGGAACCTTATTTGTTTTGTTTTAGGAAATAGAGAATGATGATTTTCTTTGACGAATAT
TTTTTAGTTATGGAGGTGTTACTAGCTATTTCTTAGCTCTATGTATCCTTTCAATTTTAT
TCATGACAATCTAGATCTCTTTCATG
>Fagopyrum_esculentum_MIRA_VER3_c155
AAACCCTACCACAGTAATACTAAACTCATCTTCCACCTCTCTCTCTCTCCCTCGCATGGA
GTTTCTAACAGCAATTTCCCTAATTTCTCTACTATACGTTTCTCTACTTATTTTGAAAAG
ACTAATTAAGAACAAGAGCAATGTTGTTACATGCTCCGTTACGAATGCTACAAGCCCCCG
GAAGATCAAAGGCTTGACACAGAAAAATGTGCCAAGATCATCTGGAGAAACAAGAATCTC
GGGTTGGAGCAATTCAGATACCTTCTGAAAACCATGGTGAGCTCCGGGATCGGAGAAAGT
ACTTACTGTCCAAAAACGTCCTTGAAGGGAGGGAAAACTCGACTACTCTCACCGACGGCA
TAACGGAGATGGACCAAGTCATCTTCAACACACTCGACAANCTCTTCGACAAATCCGGAA
TCTCTCCTGCAGAAATCGACATCCTTGTCGTCAACGTTTCGTTGCTNGCCTCCGTCCCGT
CGCTAACGGCTCGGATCGTAAACCGTTACAANATGAGGCCTGATGTGAAGGCTTATAATG
TAACGGGGATGGGGTGCAGCGCTAGNATCATCGCCATTGATCTTGTCCGTCAGCTGTTCA
AGGTTCATAAGAACTCGTACGGGATTGTTGTGAGCACGGAGTCTTTCGGTCCGAACTGGT
ATAANGGTAAAGACAGATCGTTTATGCTTTCCAATACGCTTTTCCGGACGGGAGGATGCT
CGATGCTGTTCACAAATAGAAGAGATAAGAAGCATCTTGCTTTGCTTCAGCTCAAGACTT
TGGTTAGAACACATCTGGGAAGAGATGATGAGGCGTATAACTGTTGCTATCAAATGGAAG
ATGCTGATGGAAATCCTGGTTTCCGCCTTACTAAACATCTAGTCAAGGCTGCAGCTCAAA
TCTTCACTGAGAACCTCAGGGTTCTAGCTCCGAGGATCTTACCGGTAAAGGAGCTTATTC
GGTATCTTATAGTATCATGTAGCAGCTGGCAGAAATCTGGTAGCCTGAAGCTTGAGCAAG
TTGGGACGTCGTTGAACTTCAAGACGGGTGCGCAGCATTTCTGTATACACCCGGGTGGAA
GGGCGGTTATTGACGGTGTTGGAAAGGGTTTAAGGCTAACAAACTATGATCTGGAGCCAG
CTAGGATGACGCTTCATCGTTGGGGAAATACGTCGGCTGCTGGCTTCTGGTATGTCTTGG
GTTACATGGAGGCCAAGAAGAGGCTGAAGAAGGGTGACAAGATTCTGATGATTAGCTTTG
GTGCAGGCTTCAAATGCAACAATTGTTTGTGGGAAGTTATGAGAGATCTCAAAGACAAGA
ATGTTTGGGAAGACTGCATTGATGATTACCCTATCAAGAACATCGAAAATCCTTTCAAGA
AGCAGTTTGATTGGATCAATGATGAAACTTTGAACTTTGTCAGACTTCACTAATACACTA
CTTCATACAGGATTGTGTTTATCTACCAGGACAATATCATTTACTTTGGGTGAAGCATAC
TAAAGATTGAATGTAGGGATTTGGAAAAGCAACAATTGTGTTTATGCTTTTATCATTTGT
ATGTAATTTCTACATGTATCTGATTGACATAAAATCAGATCAGTCAATAAAGAATCTATT
ATAGATAGTGTGAACACTTGTGTTTATNNCTTTTATGAAGGATATAGAACATTGATTCTA
TGATTTTCT
>Fagopyrum_esculentum_MIRA_VER3_c156
GAGGTAAAAATTTTCAGCATTGCCCTTTTCATTGATGCAAAAAGATAAAAACAGATCCGT
TACAAATAAGAGAAAACGGGTCAACCTCACAAAATCATGGAAAACCAGGAATTCTATGAA
CCCAGAACATGATGGTAGTGGGTGAAGAGGATAGGTCTTTCAATAATCCATCTGAGGAAA
TTAATTTTCAAACTTCTTTTTAGCAAACCTTAACTGCCGTGATCTTTTAAGCTGTTTTGG
TGTAGTAGCGGACGGCAACAGCCAAACCAAGTATTGCAAGCGGAACCAGGAACTGCAGAA
TTTTGACGAAGAGCTCGGTTTTCTGATCCTGGTTATCGTGGATCTGTTTGGGTGGAGTGT
ACTTGGCCTTGGTGGGAACACTTTCTGTGTCAACATCACCGACATACATCTCGTCCATCA
TTGCTCTCGCGGTGCTGCTATGACCAATATCCTCGAAATCATCAGTTGCATCCTTGCCAG
TAGCTTGCAAAAGAACCTCATCACCACCAGGATGGTCTTCGAGGAACTTAGTCACATCAT
ATACCTTGCCACCAATGATAAGCCAACAATCCTTAGAGGTATTGTGTTGAGCAACATCTG
CCAAGCTAAAGACTTTGCCTTCGCCACCCATTTCGGATTTTGACTCTTTGGAATTGAGTT
GGGATCCGACTACTTCGATAAATGAAGAATACGAAGAGANNTCTAACCGAAGGAAAATGT
TAATTCCCCCGCGTA
>Fagopyrum_esculentum_MIRA_VER3_c157
CTACTGGATCGCTCAGTGCCTTGGTTCCACTGTCGCTTGCTTGCTTCTCAAGTTTGCCGG
TGGACTGACGACATCGGCANTTNGCCCTCTCATCAGGAGTATCAGTGTGGAACGCGCTAG
TCTTCGAGATAGTGATGACATTCGGACTAGTCTACACGGTGTACGCCACCGCCATCGACC
CAAGAAAGGGTGAAGTCGGAATTCTAGCCCCACTATGCATCGGACTTATTGTGACGGCAA
ACGCTCTCGCTGGTGGGGCCTTTGACGGTGCTTCAATGAACCCATCAGTATCATTCGGCC
CGGCACTCGTCAGCTGGGACTGGACCAACCACTGGGTCTACTGGCTGGGCCCACTTATCG
GAGGTGCCATCGCGGCCCTCATCTATGACTTCGTCTTCTACTCGAACACCCACGAGCCCT
TGCCTAGCTCCGAGCCATGAACCTAGTCTCCCCATGGGGACACGGATTGTGTTATGTTGA
TTCATTAATTCCTCAACATTGTCGTGTCGTTGCTCCTTGTCAGTTTCCTTTATTAAGAGA
TCGAAATTGTGTTTTGTTTTTGTTTGTTGATTTGATTTGAGATTCTTCCCGGTCGTAATT
GAATCATGAACGTGCTTATCTTTTTAATCAATGTGTGTAGTTGGAAAGTTTGTTGCCTGC
AAAAAAAAAA
>Fagopyrum_esculentum_MIRA_VER3_c158
CACGTGATGAATAATGTCATAATTTCAAAGGTTGGACATAGCAAACATGTCTGTTTTGTT
TTTCGCTTCATATCTTTAGTAGCATATAATACCAACAGAAAATCAAAATCTAACCTTACA
CCTCCACCATATACTCTTACCTTCCTATTAGTTCACAACTGATGGATGCATTTGTTTCAT
CATTCAGAAACATTAATGTAAAATTTGAGCAGTATCCTAACAGCTTTGGTATAGCAAAGT
AACAGAAATCTTCCTTCGTTAACAAGCACTCCTTCTGTGTGTTCTTATAGATAAACACGA
TGTGGTCCGCTATGAAGATCCGTCTAAGTTGATTATCACATCTTCAGCCACTTTGGTTTT
ACAGCTTTCTTCTCAACTGGCTTTCGTTCTTGAACGGTTGGAGGAGCCGGATCGGTAGCT
GTAGGTTCTGGTGCAGGATTTTTGGACTCTACTGCTTCAGGGATAATATCTAGACCTTTT
AGTGACATAATTTCTTCTCCAAGAAAAGAACCTGAATGGCCTTCATCATCTTTAGGCACA
TCGTAAGAAAAATAAACAACTGCACCAGGAACAAAGCCAGCAGAAAAAAAATCTTGGGTC
GTGTCTTTGATTTGCTTCTTTGGAGGTGTAGTGTACAAATAAAATGGTATTTCAGGACAG
GCAATCACTTTCTTCACAAGATCAACTAGGCTTTGAAGGGTCTCAGATGGATGAAATGTT
GCCTCAAAAGTGTGATTGTCAGGAAATCTCACCCTGATGATAGCCTTTGTATACCTAGAC
CGTCGAGCAGCCACTTCAGCCTCTCTAAGCTTTCGTGTCTTTAAGTGCTTATCTTCCTTT
TTAGTTGCCAATAAACGATAATAATCTTCTGGTGTGAACTCATAGATACCATCGGGCTCC
TCAGTAGCTTCTACTTCAGTTGTAGATTGAGAAGTTACTAATGTCTCGAAAACACGGATT
TCTCGTCCATATTTTTCTTTAGCAGCTACAAGCTTGGCCTTGGCTGAATCGGCTTCCATG
GGATCAGAACTAAAGAATCTCCTTCGCTTAAAAGTCAGTGGAGAACTGAAGCTCATCAGA
GTAACAAAATCCACATAAGCCCTAGATAGATCAAATTGTTCCTCTTTTGCTCATCTCAGT
ATATTGAACTTCACCTGTGCATCCAGAAATATGTTTCTTAAT
>Fagopyrum_esculentum_MIRA_VER3_c159
GGTAACTTAACTGCAGGTATTCTCTTATCAAAGAATGGCATATTTGCTATCAATCAAACG
TTTGAAACATCTGAGTCTTGTATTAAAAATATTTTTATGAAATATCCTTATTTAACAGTA
TCTCGTCCTAATAACGCCCCGATCGATATTCCTCCGGACGTACATCATCGGATAGATACT
GGAAGTTCTCCTTCATGTACATTCAAATTTCGTCGTCTTTCTCCTGAAAAGACAAGGATT
TGTCAGGAGAAATTAAACTCTCTTCTTGAAGCTGGAATTATTCGACCCTCTAGTTCGTCT
TGGGCAACACCTTTACATTTTGTGAAGAAGAAACAACCAGGAGAGTGGAGAATGGTCGGA
GATTACCGAGCTTTAAATGCTAAAACAATTCCTGATAAATATCCACTTCCTCATATGAAT
GATATTGCTACTCGTCTTCATGGCTCAAAAAATATTCAGTAAAATCGACCTTTGTCAAGC
CTATTACAATATTCCTGTCAATGAAGAAGATAAACTCAAAACGGCTATTACAACTCCTTT
TGGTTTGTATAGT
>Fagopyrum_esculentum_MIRA_VER3_c160
CCTGCTAATGGCGACTGTTATAGTAAAAATTAGGGTTGGTATTTAGTACGATAGTTGGGT
CCGAAAATCCCAAAGTAGGAGGAAGATCAAATCGTCCGACGCTACCTCGATATCTGGCGG
TGAAGTGTAGACCTGTTGGGGCGGGTGGAATGATCCCCATTCTTCTCCGTGCTTCTTTCT
TTATCCAACAGGTGGAATGCAGTTCTATAACTTGTAGTGTACTCTATTGGATTAGCATTT
TGTGAGAAGCAGCAGCTGATAAAGCTTGCAGCTAAGCGGACAATATCAAGTGCTGCTAGC
GATTGTTGACAGCTCATACCTTGCTTCTGCTTCAATTGGTATACCAGCTTTTTCATTATG
ACTTCACAAGTGGATTGAGTTTGGAAGCTTTGAAATGTCTAGATTTCGATCGTTGTTGCA
AGCCTCTCTAAATGCTACAAAGAAAGCGTTAACATGGAATATTGATGACTTGATGCCGCC
AACTGAAAAATATATATTCAGTTTCAAATCAAAAGAAGAGGTTAGGAGATGGCATCTGTA
TTCAGATTCTGAGTTTGGAGGTCTGTCCTCGGCGTCTTTGGAGATAACAGATGTTGGTGA
TGGATTAAATGGAGTTTTCTCTGGTAAGCTTTCCTTTGACATGGATGAGGATTCGAAATG
GAACATGAGAAGGAGTGGCTTCTGTGGAATGCGTTCTAAGAAGTTTAATGGCTTCATTGA
TTTAGATTCATATGACACGATAGCACTGAAGCTTAAAGGGGACGGTAGATGCTACATATC
TACTATATATACAGAAAACTGGGTAAATTCACCTGGGCAGGAGGAAGATAATTCTTGGCA
AGCATTTGTGTATGTGCCCAAAGGAAATTGGTATATTGCCAAGATCCCGCTTGCACGATA
TCTACCAACCTGGAGGGGGAATGTAATTGATGAAAGATTGGAGATGAATCCTTCTCGTAT
AGTCGGGATGTCATTGTCTGTGAATGCTGAGGGTGGTACACCAGGTGCAAGATGTGGCGC
CGGTGATTTCAGAGTGGACATCGATTGGATTAAAGCGTTGAGGACTGAATGAGATTGTGT
TGTAAAAAGACTGCTGTCGTGAATAAAGTTACTGTGGGAGAGCTCTGTGCCCAACTGAAA
TGTAGAGTTTTCACAATTTAACTGCTCTAGATTCTCCAATTTTGACGTGCTCTAAAATAT
GGCATCAGGTTTTGTTGATGAAATAGTTTTCAAACCACGCTCGCAAGAATTTTGGATCAA
GTGAAGTAGAACAATAGATCCAAGAATTTAAATTGTCAAACTTGACTTGCTATAATTATG
ATATTTTATAAAGATTTCTGACTAACC
>Fagopyrum_esculentum_MIRA_VER3_c161
TATTTTTTCTGGCTCGGTAACCTTCAGCCGAGTGACAAACCCGACACCTCTCCTCTCTGC
GAACAGAAATGGAAGCTTTGAGCGCGTCCTCATCAGCGATCATGGCGTCTTCGTCCACCT
CATCTTCCCCTCTCGCCATCTTCTCCCCCAACAAACCTCTCTCCTCCTCCAGGTCTCTGG
TTCGTGTCCCTCTCGCTTCCAAAGGGAAAGATAGGGATCCTGATCTTCGATCCGATTCCA
ACGATATCAACCTTGTTCCTGTTGTTGATAATCGCCGACTTTCTCTTTTTCCCCTCTCCA
AGGATGCAGCAGTGGGTTTGGTGCTAAGTGCAGCTACGGGTAGAGGATGGACAACAGGGT
CTGGAATGGAAGGGCCCCCTGAGTCAGCTGGAGATGTTGAAGCAACTAGGGCAAAGATAT
CCACTTTTCCATGGTCTCTCTTTACTAAATCTCCAAGGAGAAGAATGTTGGTTGCTTTCA
CTTGTAACATTTGTAGCCAACGAACAACTCGTGCTGTTAATCCCCATGCTTACTCGGAGG
GGACTGTTTTCGTTCAGTGCTGTGGTTGTGATGCCTATCACAAGCTCGTAGACCATCTGA
ACTTATTCCAAGATATGAAATGCTATATAAACCCAAACTTCAAATATGGAACCAATGACA
GAGATGTCAATTTCGAGTACCGTGATGTGGGTGAAGAGGATGATGATGATGATGGTGATG
GCTTCTTCAGCATCTGATAAGGTCGAACATTGGCTTTTATGAACTGTACATCCTTTATCT
TGTGTATGGATTGGTTATCATGTTGAAGACTAGCTATCCATTATGTGCATTTGAGTCATT
AGCTTGTTTAGCACCAACAACATTGCTTCTAGTTTGTAAATGGTTGTGTTACCATGCACA
TATAGGCTATAGCTTGCTCTAGAAAGTACAACCGTTATAAATATTGTTACTGAAAAGTGT
TGATTTAAGGCTATGCTTAGTTACGGGGTC
>Fagopyrum_esculentum_MIRA_VER3_c162
AAGATTTTTTAATACCACACGGTGCCCCTTCTTTGGCACCCCTGCTCTCCTTCGCTGCTC
ATCCTCTCCCTCTTTTAATCACTTCTCTGCGCCTCTCCGATCGAAATTAAACCGCAGTCT
GATATTATATCCTTGTTTAGGGCTCCGATTCGGTCAGGGATTGTTAGGTTGTGAAATTGT
GATCAATGAAGCAGTTCCTATCGAATTTGAACCTGATTGGGAGGCCGGTTATCTCGAAAN
NATGGAGTTGGTCAGTTCATTAGGTCTTCCAACAAGGCTGCCTGGATGGGGCGAGCATGT
TCCAATTCGATGTTCCAGGAGGCATTGCCGGAATTGGTAGTGGTTCTGCATCTACCTCAA
TTTTGGGAACCAGGAATACCAGTTTTTCCCTGAAACAGGCCTACAATAGCACTGAATTTC
AGAGAAGGGGCTTCCTTGGCTGGGGGGACGGTGACGAGGGAAGTGCTTTATCAAAAGTTC
ACGAAGAGAGGCTTCTTATGGGGTATTCGCAAGAGCAGTTATTTGCAGTGGTTGCTGCTG
TTGATATGTATGAGGATTTTGTTCCTTGGTGTCAAAGATCAGAAATAGTTCGGCGCTATC
CTGATGGATCGTTTGATGCTGAACTGGAAATAGGTTTTAAATTTCTGTTGGAGAGTTATG
TTTCTCATGTGGTATTGGATAAACCTCATTCTGTCAAGACAATTTCTTCCCAGAGCAACC
TTTTTGAGCATTTGATAAATTTATGGCAGTTCAATCCTGGCCCAACTCCAGAAACTTGTA
ACCTTTATTTCATGGTTGATTTCAAATTCACTTCACCTCTTTACCGTCAGGTGGCGTCCA
TGTTCTTTAAGGAGGTGGTCTCACGATTGGTTACTTCTTTAAATGACCGGTGTCGCTTGA
TTTATGGACCTGGGGCTCGTATCGCTGGGAATTATGAGCAGAGTGCTTGAAAGCGCACGA
ATTCATAACTAACACCATGTAAGCTCAGGCTGATTAAACTCATTAAAGCAACAGTATGAC
ACCAAAAGAATTGGAGACTTACTTTGTTTATGGGCAAGCCTTTCTATTAGTGATGCCCAT
TGTTATGGTAAGCTGTTTGCAATACAGTCTTCTCCTCTACAATATTTGTCTCCAATTTTC
CGTTGTTGTAAACCTTGTACTCAATTGACTTTTCATCCCAAAAATATCACTGTGAGTTTA
GTCATGTAACTACCATGTGTACAGCATTTTCGCAGATCTATTTTGAATTTTTACTTCTAC
TTGGGATGATTTCGAAGGAT
>Fagopyrum_esculentum_MIRA_VER3_c163
ATAGGCACTCCTACGACAGGGAATCTTGGACCCATGGGCTTACCCTTGCAAGGTCGATGA
ATTATGAGTTCCCACAGCTTCCGGGAGTTCATCTTTCATTTTTGATTCCATCGGCAAGTG
AAAGCGCAATCAGCCTAATGCAGGCACTTTGCTCATGGGACCCTCGCAAGAGGCCAACAG
CACCAGAGGTTCTTCAGCATCCTTTCTTTCAGAACTGCATTTATGTCCCACCCTCACTTC
GCACTAGAGCTGCTGTGAATAGAACGCCTCCACCACCAGACTCAAGGGCATTGCTGAATC
CAAAGCCTGTAAAAAGATACTCTGCCCCCGGAACACTTCCAATTTCCAAGCCTGCAAATC
CAAAGTTGCAGACTGCAGTGGGTACCAATGTGCAGCGTAAACTGGAAATGGATGGTCCAA
ATGCAAACAAGAATGACAAATCTCAGAAAGTAGCTGACAATCAGCCGAAGTATCGACCAC
CATTAAGGAATAGCCCATCATCTGTGTCTGCTGGGAAGACCAACCGGGCAATACCGGATA
CCATAGGGAAGCTGTCCAACATGACAATGAGCGGTGGTAGGCCCCCCATGAAGCAATCAC
TCCCGCCACCTATGAAGGCTGGAGGATGGCATGGACAGAACAACCTCTTTACAGGACGAA
CCCAACAGATTCAACCTGGTAGAACTTACACGAGGAAAGTTGCTGGTTGATGTTGTTGGC
ATGTAAGATCCGGAGTTACAAATAAAACCTTTTACAGGTTAGCAACTGGGGTTACTGGCT
TGCTTATTATATACAAGAATGGGTGTCTCGTGTTGCTGTGGAGACGCTGGACAATACTTC
CTAGTGATGAACACTTTCTATGGTGTGATTAATGCTTTGAAATAATTTGCGTGTACCTTT
TGACGCTCTTTGTGACTTGAAAGTTATTGCTGTGATTGCAAATTATGAACCTTTATATAA
ATAAAGTGTGTTATCCATAACATAACTTTTGGTGATGATTATGTAACAAAAAAGTGCCAG
GCATTGTGCTTTGAAGCCGACGACGATCCAATGATGGATCTGAGTTCGGATTAGGGAAAT
GAGGACTCCTTGTAGCAAATATAGAAGCACTCGCAAACGTATGGATTATGGTCCTTGCAC
TTCCCCCAGCCATGTGTATCGACACTTGAATGCTCTCTAGAGCAGTAGTAGTCGCAGATG
GGTTCAAAGCAGGTGAATGGTCTTCTAGTAGGCTTCTCATCTTTGCATATCTGCATCCAT
CTGTAACTCACACCTGGGTGTGCAGAAAGTGCGAATGTGGATAGAAGGATGAAGAGGAAT
ACTCCAAAGGGTTTGAAAATCATCATTACAATCTGTAGCGTCTAGTTCACAAACACACGA
ATGGATGAGGACAAACCTCTGCAAAGATATTGACTAATTATTTCAGATGTGATAT
>Fagopyrum_esculentum_MIRA_VER3_c164
CTCCCTGCTTCCTTTACCTTACCAAATTCATTCTAAGGTTTCTCTTCCATGGAATTTCGA
TTTTAATTTACTAATTAAATAAACAGAAAATGTTGCATTTCGTTTTACTCCTCGTCGCCT
GCGTTTCGGCGCTGGGCGCATCGGAGGAGACTTGCTCGTGGATAGTTCCGAGTGAGGGAG
AGGTACGACAAGGTGTCGATTGCAGACTTTGGTGCTGTCGGAGACGGCAAGACGGTGAAT
ACCAAGGCTTTTAGGACGGCAATTTACAGGATCCAGCACTTGAATAGGAGAGGTGGTACT
CTTCTTTACATTCCCCCTGGGGTTTACTTGACTGAAAGCTTTAATCTCACCAGTCACATG
ACGCTTTACCTTTCTAGAGGCGCCGTCATCAAAGCCACACAGGATACGTCTAATTTGGTC
CTATTTAGTTTGTATTCCGTCTTCCATCTTATGGAAGGGGTAGGGAGCTTCCCGGGGGGA
GATATAAGGCTTTCATCCTTGGCTATGGAGTTCATGATGTTTATCATTACTGGGGAGAAT
GGTACAATAGACGGTCAAGGGGACGTTTTGGTGGGACATGTGGAGACACAGGACTCTTCA
GTATACAAGACCACATCTCATTGAATTCATGCACTCCAAACAAATCATCATTTCTAATGT
CATCCTTAAGAATTCTCCCTTCTGGAACATCCACCCAGTTTATTGCAGCAATGTAGTTAT
CCGATACGCTACAATACTAGCTCCACCAGACTCGCCCAATACCGATGGAGTTGACCCTGA
TTCAAGCTCTAATGTGTGCATAGAGGACTCCTACATTTCCACCGGTGATGATCTTGTGGC
AGTGAAGAGTGGTTGGGATGAATATGGAATTGCATACGGCCGTCCAAGCACACACATCAC
AGTCCGACGTATAACCGGGTCCACGCCATTTTCCGGAATTGCAATAGGAAGTGAAGCCTC
TGGCGGGGTGGAGAATGTTCTAGTCGAGCATGTTAACCTCTACAACGTCGGGTTCGGGAT
CCATCTCAAGACCAATGTAGGTAGGGGAGGATTCATAAAAAACATCACAATCACAGACGT
ATACATGGAGAATGCCCGAAAGGGGATTGCAATCTCGGGTAATGCCGGAGATCACCCGGA
TCAGGGGTTCAACCCATGTGCTATACCCGTTGTCAAGGGTGTCACAATGAACAACATCCG
CGGTGTCAAAGTTCAGCAAGCCGGGCTGATTGTTGGCATAAAAAATGCACCATTCACAGA
CATATATCTGTCTAAGATTAACCTGTATGGTTCTGGAGGTGTTAGAGGGTCTCCTTGGGA
GTGCTCTGATGTATCAGGTTCTGCAATCAAAGTTAGCCCTTGGCCTTGTTCCGAGCTCAT
CCGCAACGACGAGAATGGTAATTGGTAAATCTGGTAAAAGCCCTGTTATGTTCTGGCATT
CTTGCTGTTTGTATTATATTGAAGCACCATTGTAAGATTATATTTGAAAAAATCTATAAA
GAGACATAGCATCTTCCAATGCAGCTAATAAGGTATACTTANNANNTTNGCTTCTATCTA
AACCCTAGGAACAAGAATGCTGAAATTTTCATACAGATTTGAATCAACAGAGCAAGTTCA
AGAAAACGAGCAAGTAATTTACGTATTTACGTCTAATTAGATTAGAGATTGATCAGAAAG
TTTCGGATCATCCTCCAGAGGACGTGTCCTTTCGCAACCTTGTGGTGGTCGAAATGGCGG
CGATTACGGCGGAGGATCATACGTGGAGTTTGAACTCTTTAAA
>Fagopyrum_esculentum_MIRA_VER3_c165
CGAATAACAACGAAAACATAAACAAAAATAACAAAGGAAAAGCAATGGCGAAGATTGGAA
ATATGTGTTTGATAAGTGTGTTTGTGATTGGGGTCGCTTTCATATCCCAAGAAGCGTGTG
CCAGTAAACCTGAAAATGCAGGAAAAGAGCCGTCCTTCAGCTATGCAGACCCAGACAAAT
GGGGATCCATTGATAAGTCATATGAATTGTGCTCAATCGGAAGAAAACAATCTCCGATTG
ATATCAACATTGGATCAGCCGTACGAACAAAATATGTACCTTACGAGGTGACTTACAATG
TCTCTAGCGCTAGCTTAGTCACCACGGGCTTGGATGTTCACCTAGCGGTCAAGGGTAAGT
CTGAGTTGTCCATCGATAACCGGACTTATAGGTTGGTCAGCGTCCGTTGGCACACACCCT
CTGAACACACTTTTAGTGGCAAGGCGCTTGATCTAGAGATGCAACAAGTGTTTGAGGCGA
ATGATAAAACCGGAAATGTCGCCATGATAGCAACCTTCTACAAGGCTTCCCCAAATGGCG
TTCCTGGAGCCCTCCTGATGGAGCTTGACAGTGAGATGAAAGCTTTGGCAAAGACATTCG
ACCCAAAGAGCAATGCACCCAAGTCACAAGACGTAGAAGCAGCTAAACTAGCTAAAATAT
CACAATTATTAAAGGGGCCACCCAGCAAACCTTATTTGAGATACAGTGGGTCACTTACTA
CCCCACCATGCACCCAGGATGTCACTTGGATCATCATACCCAACGAGTTATCGGTGAGAG
AAGATCAAGTGAATTCAATTCGCAATCTTCTGTCCGCGGAAAACAAGAAGAACGCAAGGC
CTGTTCATAATCTCCTTGATCGTCAAGTCATGCATGTCTTGATAGATGCTCCAAAAGCTT
AATTTCGCCTTATTTTCTTATATCTTGTTGATGCATAAGGCGTTTATAATTTTCCAACCT
TGAAACTAGCCACTTAAGTCTTGTTTAACCGATTTCTTCATATGATGTGTGTTAAACAGG
ACAGTATTTAGGAATGTATAAATGATCGACGCACTTTATTAATATAATACATGTGTTAAA
ACACTATTGAA
>Fagopyrum_esculentum_MIRA_VER3_c166
ATTCCCCAGNTCCNCCAACCATCAAACTCACTGCACTTCTTCACAGAGACGACTGGTCAA
ATGGCGGGCGCTTTCAGAAGGGCGGTTCTAGGGCACCTGAGAGTCCCAATCGGAGCTCCT
ATTAGCTTCCATGGATCGGAGAAGAAGCTGGCTGCTCCCTTCTTTCTCCGCCTCATGTCT
TCTCACGATGACCACATTACCAAAGAAGAAGTCGTCCAGAGAGTCCTGTCCGTCATCAAG
GACTTTCCCAAAGTTGATCCTTCCAAGGTAACAACTGATGTTCATTTCCAGAAAGATTTG
GGTTTAGATAGCTTGGACAATGTTGAGATTGTAATGGCCTTGGAGGAGGAATTCAAGTTG
GAGATTCCAGACCTTGAAGCTGATAAAATTGATTCTACAAAACTTGCCATTGAGTACGTC
TACAGCCATCCCATGTCTAGTTAAACACAACGGGACCAAACTATTTGGATATCCCCATTT
TCTATAATTTTGAGCTTGTTGAATGGGTGTGGAAGGCATCTTTGTGTTATCGTAGTCAAT
GGACAATAATCTCATTTTGTGAGTTGGTCCTAAGAACATCGTCGAATTTGTGGGTTGTAC
CACTTGGTTTTATATGTATACTTCGACTCTTGTTCATTGATCTTATGGTGAACCCTCCTT
TATAAATGCACAAGTGTCTTTTGAACTCACTGTAAAAAAAAG
>Fagopyrum_esculentum_MIRA_VER3_c167
CCTACAATTCAAAAGTCATCTCATTGTTGTTGCTGTTTGTCTGGTGCTTTTGNTAGNTAC
AGAGACATGGGTATCTCTGTTGTTGCTGGAGTGGAAGCCAGAGGGTTTATGTTCGGCCCT
TCGATCGCTTTAGCTATCGGTGCTAAGTTTGTTCCTCTTCGCAAACCTCGAAAGTTGCCT
GGGGAAGTCATATCTGAGGCATATGTTCTCGAGTACGGAACCGACTGCTTGGAGATGCAT
GTCGGTGCTGTTCAGCCAGGGGAGCGTGCATTGATAATCGATGATATAGTTGCTACCGGA
GGAACTCTTTCAGCTGCAATCAGGCTTTTAGAACGTGCTGGGGCCGAGGTAGTTGAATGT
GCTTGTGTAATCGGGTTGCCCGAAGTTAAGGGGAAATTCAAGCTGAAAGGAGTACCTCTA
TATGTCCTCGTAGAGCCGCGGCAAATGGAAGATTGTTGTTGGAAGTTGAAGACTTGTGTG
AAGGATGTGGAAACTGGAATATGAACCAAAAGCTGATGAAGAAATTTAAATGATGGGAGG
CTGCTCACCAAATGAGTTTCCTGCGGAAGTTGTTTCTTCCTGATGATAAGAAATTAGAAG
AAGATTATTATTATTATTATTTTTTCTTCTTATTTTCCAGTTCCTCTGAGTTGCTGTAAT
TTGACTACTTTGGCTAGGCTATTATTGCCTGTGCCTATGTGTAGTGTATTCCCCCTGTTT
TAGCTTTAATATTCAAAATTCAAATTG
>Fagopyrum_esculentum_MIRA_VER3_c168
AAGCAAAGAAGGGGGAAACCAATTGCCGAATAGTTGACATCAATCTGTTGAATCTCGCTT
GAAATTGGGTTTGTCCGAAGGAATATTCGAATCGATAGGATGATTTGATTTGATTTGATT
TGAAGTGTGTCTGTTCAGGTCTCATATTGATTCAATTCGAGGGTTTACCGCATAGATAGC
GAAGAAATTTGGAATTTGTTCACAGAAGGAGTAGAAATCAAAATGAATAAGCTGTTGGAT
TTTGGAAGGAAAGCGATTTTCTACATCCGAGTCCTCTCCGGCTATGAGGAGCGTCATATT
CGATCTCTTAGATTGCAGCTTCAGCAACGCGCCCAAGCGGCCCAGAAGGAGAAAGAGTTG
GCAAACAAGATTCCTGAACAGATCATACTCTCAGAGGTTCGACGGATGGTAGAGGAAATG
CAAAATGTGAAGAAGAGTTTGGAGCAAACGGAAACTGCAATTGATGATTATTTTAAACCA
CTGGACAAGGAGGCTGAAGCCGTTATCAGCATGCAATTTGAAAAGGAAAAGGCAAAGGCA
GAGATGATGGGGGCCATGTATAAACAGGCTCTGTATGAGAGAGCTGAAGCAGAAGCAGCC
GTGGAGTTGAACAAAGCAAAGATGATCCAACAAAACCTGGGGCAATCACCTTCTGAACCC
AAAAAGTCTCAGACGGGATGAGATGGAACCGTTTTGCCTTATAAAGAACAGTAGAGAACG
ATGTATGGTAGATACCAAATGCAGCGCAGAAATCTTGACGCCGATAGAGCTAAGAGTTTG
AGGTGCAAAAAGGGC
>Fagopyrum_esculentum_MIRA_VER3_c169
ACTACAACAGACAACTCTCAAAGGAAGAAAAGATCACCTGAGTTGTAAAAAAGTATGGGG
GTTGGAGGCACATTGGAGTACTTGTCAGAGTTGTTAGGCAGTGCCCATAAACACAAGAAG
AGGAAGCAGCTTCAGACTGTTGAGCTTAAAGTCAGGATGGACTGTGATGGATGTGTACTC
AAAGTCAAGAAAACCCTTTCTTCTTTAACTGGGGTGAAATCAGTGGAGATCAACAGGAAA
CAGCAGAAGGTGACAGTAACAGGATTTGTAGAAGCAAGCAAGGTGTTAAACAAGGCCAAA
TCCACAGGGAAGAAGGCAGAGATATGGCCTTACGTACCCTACAACTTAGTGGCACAGCCC
TACGCTGTTGGTGCTTACGACAAGAAGGCTCCTCCTGGATATGTAAGGAAGGTGGATAAT
CCAGCTAACACTGGGACTGTCATGAGATACGATCAGGACCCTTATGTTTCCATGTTTAGT
GATGATAACCCAAATGCTTGTTCTGTAATGTGAAACCCTTCAAAGATCTTTATATATATA
TATATATGCAGTTTTGATCTTCTGTGTTTTAAGGATCTCTGATCCTTATGGATGTAAATG
TTATGATCTTCCACTGTGACTTGCTTTTCTGCTGCTACAGAATTAAAACATGAGTCTTTC
TGAAATGAGAAATTTCAAAAATTTACG
>Fagopyrum_esculentum_MIRA_VER3_c170
ATTACAACGAAAATATAAACAATAACAACAACAAAGAGAAAAAAAAGAAGGAAAAGACAA
TGGCGAAGATTGAAAATGTGTTCTTAATAACTCTGTTTGTTATGGCGATTGCAGGCATAT
CCCAAAAAGCTTGTGCCCATAAACAAGAAAATGCAGGGCAAGACGCGTCGTTCAGTTATG
CAGACACATCAAAATGGGGAGACATAGATTCGAAGTATAAACTATGTTCAACCGGAAAAA
AACAATCTCCTATCGATATTGACATGGGCAAAGCGGTTGAAACAAATTATGTTCCTTACA
ATGTGACTTACAAAGTCACTAGCGCTTCTATAACCACCACGGGGTTGTGTGTTCACCTCA
TGGTCAAGGGTAAGAATGAGTTGTCCATTGATAAAAGGAGTTATAGGCTAGTCAACATCC
GTTGGCACACACCCTCTGAGCACGTTTTTAATGGCAAAGCGTTTGATCTAGAGATGCAAC
AAGTGTTCGAGGCGAACGATAAAACCGGAAACGTGGCCATCATATCTTCCTTCTACAAGG
GTTCCCCAAATGGAGCTTCGAGAGCCCTCATATCGCCGATTGAGGATAATTTGAAAGCGT
TGGCAAAGATATTCGACCCAAAGAGCAAAGCAACCTTGTCACAAGGCGTAGAGGAAGCTA
AACTAGATAAAATAACACAATTTTTAACGGCACCCATCCCCAAAGGTTATTTGAGATACA
GTGGGTCACTTACCACCCCTCCATGTACCGAGGAAGTCATCTGGATCCTCCAACCCAAGG
AGTTACCGGTACTTAACGATCAACTGGATTCCATTCGCGCTCTTTTGTCTGCTGACAACA
AGAAGAACGTCAGGCCTGTTCAGAAGCTCAATGGCCGCGAGGTCTTATCGGTCTCCAAAA
ATGCTCCATCATCTTAATTCATTTCTCCTTTATGTCTTAATGCATCATATTACGTCCACA
TTACAAGCTTTAACTAGGATAAGTGGGCTTAGGCTATTATAGGAGATAAAAATAGGCGTG
TTAAGCATTACCAAAAAAATAGCCGTGTTAATTTTTTTAATCTTTAAATTAGGCATTGTT
TAGCCAATTTCTTCGCTTTACAATACGTGTTAAATAAAGTAAGATTTAAGAAGGTATCAA
TGAGACAATGATCAATGCTCTCTATTAGT
>Fagopyrum_esculentum_MIRA_VER3_c171
AGGTCTGTCAAATTATTTAAGTTTGATTGATCTCAATTATTATAAAAAATCAGGTAAGAC
TATGAAGATGAAAACTTGTTAACATCTCAACACTAAAACGAAGCCATGAGTTGAAATGAA
CACTTAAATTGTTCTCTAACCTACAGTAGCGTTTTGGCAATGTCTCAAACAACAAAGAAA
AACACTGGAGAACGTTTGGTAACTCATAAATATAGTACCAGTTTTCATCCAAGTAGCTAC
ATGCTCCCTGATTCAAACCAGAATCGTAACCAAATTAGGTCTCGTTGCAACTTATTCCAC
TTCAGCCAAGTAATCCTCGATTTCAGCAGGTGTCAGCACTCTGAACTTTTTGTCAGCACC
AATGATCCCAATCTCAATGTTCTTCCCTGATATCTGGCCTTCAAAGCCTTCCTTTAGTGT
CAAGATAGCTGTGTGGACAGCATCATCTAGTTCCATATCATCTGTATACCTCTTTTCCAG
AAATGTCTTTGCATTTGACACATTCTTCCCCATTGCCGAGGCTTTCCATGAAAAGTATGA
ACCTGAGGGGTCCACCTGGAACAGTTGTGGACCATTATCATCAAATCCAGCAATCAAAAG
TGATACTCCAAAAGGTCTTACACCACCAGATTGAGTAAACTCTTGCATAACAGCAGCTGT
TTCCCTTACAAGTTGTGTCACTGGAATTGGTTCCTTGTATAACTTGAAGTACTGTTCTGC
CTGCTTCCTGCTTTTACGAACTAGGACTCTTGAATCTGGACCCATACCACTGTAGACAAC
TCCAATGTTTGGTGTCAATAGCTGGATTTTTTTGGAGAGATGTTTCATCAACAAGGATAG
AAGGCAGTTTCTTCTCGGTAGCAATTACAACACCATTTGCAGCTTTAATTCCGAGAGAAG
TTTGACCGGATCCGACAGCAGTCAAGGCATGTTCGATCTGGACGAGCTTACCAGACGGAC
TGAAAGTGGTAAGAGAGAAAGAGTACTGGCTGTCTCCCATGGCTGTGTAGTGCGTAGCAA
GCGAGAGCGAGAGATTGTTTAGTAGAGATGGAGCAGTAGCGATGCAATATGAGTNGNCCN
NGAATCACAGAGCTGCCTT
>Fagopyrum_esculentum_MIRA_VER3_c172
AACCTAAACCTCACTACTATCTATTTCCCACAAACCTAAAACTCTACGATTTCGCCGTCA
ATGGCGCTAAGTTTTACTTCAGCCTATCTTTCTCTATCTTCTTCTTCGCTGAACAAAGCG
CAGCCCAGAACCTCTCTTACAAGCAGTATTGTGCCACAATTTGGTTTTAGAAATGGCTTG
TCAGTTAAGGCTTTAAGAAGTAGAAATGCATATTTAAGAATTTCGAAGAAATTGGAGGTT
CGTTGTGATGCTGCTGTGGTCGAAAAGGAGGCCTCTGAGACAGATGGTGAGAAGTTTGAA
TACCAAGCCGAGGTTAGTAGGTTAATGGACTTGATTGTTCACAGTCTATACAGCCACAAA
GAAGTTTTCCTCAGGGAACTTGTGAGTAATGCAAGTGATGCTTTGGACAAGCTAAGGTTT
TTGAGTGTGACCGACCCTTCCTTACTTGGAGATTCTGGGGAGCTTGAGATACGCATCAAA
CCTGATCCTGAGAATGGAACAGTTACTATTACTGATACTGGTATTGGAATGACCAAGGAA
GAGCTTGTTGATTGCCTAGGCACCATTGCCCAAAGTGGTACCTCAAAATTTTTGAAGGCT
TTGAAGGACAATAAAGATTTTGGTGGAGACAATGGTCTAATTGGACAATTTGGTGTTGGA
TTTTACTCTGCTTTCCTGGTTGCTGAGAAGGTGGTTGTGTCCACAAAGAGTCCAAGGTCT
GACAAACAGTTTGTTTGGGAATCTGAAGCTGACAGCAGCTCTTATGTGATCAGAGAAGAA
ACTGATCCGGAAAAGCTTCTTCAGCGTGGTACACAAATCACCCTCTACTTAAGGCCTGAT
GATAAGTATGAGTTCTCTGAACCTAAGAGAATTCATGATTTGGTGAAGAACTACTCACAG
TTTGTTTCCTTCCCCATCTACACTTGGCAGGAGAAATCTAGAACTGTTGAGGTGGAAGAG
GAGGAAGAGCCAAAAGAAGGAGAAGAGGCCAAGCCTGAGGAAGNAAAGAAAAAAAG
>Fagopyrum_esculentum_MIRA_VER3_c173
ATACAGCACTAGCATAAAAAATCTCTCAGTTTCACCCGTTGAACGTTTCGATCTACAGGC
GACTAATCTCGGCCGGCGGGGAGAGAAGAAGGCAGAGAAGCCAGATCCAGCTCGTTCGGT
TTGGAACATTGCAAGAAGTATAAGAACTTTCGTTTGCATTTGCGTTTGATCTTACAAGTT
AGAGGGAATTCGCGGTTCCGGCTTGAGTAGACGACTTAGAATTTTGGCTTTGAGTCGCTC
GCTTAGGAAATGAAGAATTGCGAACGTATAGCAAATCTCGCGCTAGCAGGGTTGAGTTTG
GCACCCCTTGTTGTAAATGTCAATCCCAATGTTAATGTGATATTGACTGCTTGCCTCTCA
GTTTATGTGGGGTGTTACCGGTCTGTGAAGCCAACTCCACCTTCTGAAACTATGTCAAAT
GAGCATGCTATGAGGTTTCCGTTGGTCGGAAGTGCGATGCTGTTGTCACTGTTTTTGCTC
TTCAAATTCTTGTCCAAGGACTTGGTTAATGCTGTGTTGACTTGCTACTTCTTTATCCTT
GGGATACTTGCCCTTTCAGCCACACTGCTGCCTGCAATAAAGCGGTTCCTACCAGATCAC
TGGAATGATAATGTTATCGAATGGCGTTTTTCGTACATCAAGCGCCTGGCATTTGAAATC
GAATTTACCAGATCACAAGTTGTCGCTGCGATTCCCGGAACCTTCTTTTGTGCTTGGTAT
GCTTCAAAGAAGCATTGGCTGGCTAACAATGTACTGGGCCTCTCCTTTTGCATTCAGGGA
ATTGAAATGCTTTCTCTCGGGTCTTTCAAGACTGGTGCCATTCTCTTGGGCGGTCTGTTT
TTCTATGATATCTTCTGGGTCTTCTTCACTCCTGTGATGGTCAGTGTTGCTAAATCCTTT
GACGCACCAATAAAGCTTTTGTTCCCAACAGGAGATGCAGCAAGACCATTTTCCATGCTT
GGATTGGGTGACATTGTTATCCCTGGTATATTCGTAGCATTGGCATTGCGTTTTGATGTG
TCCAGGGGGAAAGAAAGTCAGTACTTCAAGAGTGCTTTTCTGGGTTATTTTGCTGGTTTG
GCCCTGACAATCTTTGTCATGAATTGGTTTCAAGCTGCACAACCTGCTCTTCTATATATT
GTGCCTGCTGTCATTGGATTTTTGGCTGTACACGTCCTATGGAACGGTGACGTTAAAGCG
TTGTTGGCATTCGACGAGTCAAAGACAGAAGAAGGAGCATCTTCCGAAGAAAACAGTGAT
GATGCCAAGTTGAGTAAGAAGGTAGAATAGTAAGCTTATGGACTTGCTAGGAAGGTAACA
TAGAGCACTCTTCTCGTTTAGTGCCCTCGACTCTACATGGGTATGCCCTTTCTGACTTGC
GTGTCACTGGTTGCTCGTGTAGCTGCGGGAAACTCGTATGAAGAAGAGCATAGCAAATTT
TACCTTTACAATCTTCAGTTCTAGTTTACAACTCTCACAAACTTTTACATCCCAATTCCC
AACTCATTCTCCTTGATACAAATGTTGGTTTTCTTGAAGAGTATTCAATACTTTATGTTT
CTCATTTCGAACANNANNNNNGCCTTCATTTTGTATCTGTTTATGCCTGTGCTCATTTAG
ACGTTGAGCATGCCGCAGTACGCGGTAGCCATAGAGGTCGATGCCATTCGAATTTCGAAG
CACCAAAATGCTAAACTCTACCTGTCAC
>Fagopyrum_esculentum_MIRA_VER3_c174
TATTAAAAATAAAGAGAAGAGAAATTGGTAAGGTAAAAATGACGGTTACAAAGAAGGGAT
AAGGTATATATGAAGATGTATCCTCTGCCATCGATTCAAGGCCATTGTTGAATCTCCAAG
ATAAGGCAAACGCAGGAAACGAAGCTCGAGCTTCACCCAAAATTGATCGTCAAAATGATC
AAAGCTTTCGCAATTCGTTCTCAATTTCAAATCCCAAACCATCCCAATTACAAATCCACA
AACACACCTCCAAAATCAACTCATTTGATCCCCAAAACCCTAATTCCCACAAAACCCAAA
ACCCTAAGCACCCAAATCGATATTCTCAAAGACATATCGAATTCAAATCCAATTAACGCA
AATGGGGATTTCAGTTCAAAATCAAAGGCCCTAATAACTGGTGCGGTGTCGATTGGGGTT
GTTTTGCTTGTGCTAGGGTTGGACGGCGATGGACATGGCGGTCGGGCCTTAGCATTGGGG
CCGGAAGGTCCGTTAATGGAGGAATTCTGGGAGAATGTGAGAAGGTACGCTCTTTACGCA
CTGACAGTAAGCACTGGTGTGCTTTACGCAGTATTTCAGCCGATAGTGGAGCTTTTGAAG
AACCCAATCTCTGCAATTCTTGTGATTGTAATTGTAGTTGGAAGCGTTTACATTGGCTCT
CAAGTTCTGTATGCCATGGTTGGTGTCAATGAGTTCTCTTATGAGTATAGCTACTAGGTT
ATCCATCTCTTAAGTTTCAATTACTCTCTGCTGTGTAATTTAAGCATTTTTAAACTTCTT
GTTGTACAATGAGCTTGACAGGAAGTATTTGATGCAACTATGTTATGAAGTATAGCTATC
AGATTAAAGTTT
>Fagopyrum_esculentum_MIRA_VER3_c175
GTTATCAGGCCTTGAGGGTTCAGCATCACAACTACATCCAAATGTCTAATATGTAATACA
AAGGGCTTGAGAGTAGGCTACAGATTGACCCATACCCAGATCCTACATTCACACCAATGT
TCTCTTATTGTTCTGGCTCCAACCGCGTTATTCGCCTGGGAGAAGGATCTAGCCGAAGTT
GATTCCTTGTGCCAGCGGCAATTCGTTTCCATAGTTAATCGTACATGTTGATCGGCGCAT
GTACTGTTTCCAGGAGTCACTTCCTGCTTCTCGGCCTCCTCCTGTAGCCTTCTCACCGCC
AAAAGCGCCACCAATTTCAGCACCATTTGTAGGAATATTTACATTCACAATTCCACAGTC
GCTTCCTAGTGGTCCAATCCATCTGAAGAGAATTTCGGGTTTACGGGTGAAGATTGAGCT
ACTTAATCCTTGAGGAACTGAGTTGTTAATTTTGATGGCTTCTTCCAAAGTTTTAAATTT
CATAACATAAAGGACAGGAGCAAACAATTCTTCCTTCACAACATCTGCATCAGGAGTAAT
TTCAACAATTGTAGGATGCACAAAGTTTCCTTCTGACTTTACAACTTCACCTCCGGTAAG
GATTTTTCCACCCTGAGATTTGATTCGCTCAATACCCTTCACAAAATTCTCCACTGAAGA
TTTAGTATGCAATGGCCCAAGCAAGGTACCATTCTCCAATGGATTTCCTATTTTCACTTG
CTTGTAAGTAGTAAGTAGTTGGTCAAGTACCTTCTGGTATATGCTCTCATGGAGGAGCAG
TCTACGGCAAGTTGTGCATCGCTGACCAGCAGTGCCAACAGCAGCAAACAGAACAGAACG
AGCAGCTAACTGAAGGTCAGCATCATCCATGACGATGATTGCATTGTTTCCACTTAATTC
AAGCAAACATTTGCCAAATCTCTGATTTACAGTTTTGTTGCACCATGAGACCAACTTTAG
AACTTCCAGTGAAGGAAACAAGTGGAATCCGCACATCCTTTGCAATAGCTTGACCAATTT
CAGCATCTCCACAAAAGGCAGTGAAAATTGCACCTGGTAAATTGTTCTTCTCCAAAACTC
CAGCAATGATTTTCGTCAGTGCAACAGTTACCAGTGGAGTTGTTGGAGCACCTTTCCAGA
CAACACAATTGCCGCACACTAGAGCAAGGCATGCATTCCAGCCAAGAACAGCACAAGGGA
AGTTGAAAGCCGTAATAACACCTACTATTCCAAGGGGATTCCACATCTCGAGCATTGCAT
GATTTGGACGTTCAGAAGGTATGATAGACCCATTCAGTTGTCGACTTAAGCCCACAGCAA
AGTCACACAT
>Fagopyrum_esculentum_MIRA_VER3_c176
AATCTAGTTTCCTCCTCCTGCAAGTCAAGTACAAAAATATAAAGGGAACTAACCAGAGAC
CCTGAACATCTTCTTACGCCCTAAATCGAAAGAGAGAACGCCATAACCATGGAAGGAGAA
GAAGGTAGTCAAAATGCTCATCTGATTCTTGCTCACAACCTCTTTCTTCTTAAGCATAGC
GATGTACAAGACATCGAGAAGGTCCGTCTCAAGGACGATGTTTTGAGCGCCATAAAGTTA
GACGGCATGGCTCCACTGTTCGAAACCCTAACCGCCGACGGGCTGTTGGAGTTGGATCAG
TCTGCATTGGAATCAATGCGTGCAAAGATCGACGAGGAGTTGAAAAAGTTGGATGAAAAG
ATTGCTGATGCTGAAGAAAACTTGGGTGAAAGTGAAGTTCGTGAGGCTCATCTGGAGAAA
TCTTTATTCTATATTCGTATTGGGGATAAGGAGAAAGCATTAGAACAACTCAAATTGACA
GAGAGCAAAACTGTTGCCGTTGGGCAAAAAATGGATTTGGTGTTCTATACCCTTCAAATC
GGTTTTTTCCACATGGATTTTGATCTCATTTCGAAAAGCATAGAGAAAGCAAAGAATTTG
TTTGAAGAAGGAGGTGATTGGGAGAGGAAGAACCGTTTGAAAGTGTACGAGGGGTTGTAC
TGCTTGTCCACGAGAAATTTCAAGAAAGCAGCTACCTTGTTTTTGGACTCGATCTCTACT
TTCACAACTTATGAGCTGTTTCCATATCATACGTTCATTTTCTACACTGTTCTCACCAGC
ATCATCTCTTTGGATAGAGTGTCGTTGAAGGAGAAGGTTGTGGATGCTCCTGAAATATTG
ACCGTTATTGGCAAAGTTCCTTACCTCACAGAGTTTCTGAACTCCCTTTATGAATGCCAA
TACAAGTCGTTTTTCTCTGCATTTGCTGGGTTGACAGAGCAGATCAAGTTTGATCATTAT
TTGCATCCTCATTTCCGGTACTACATGAGGGAGGTGAGAACAGTTGTGTATTCCCAGTTT
CTGGAGTCATACAAGAGTGTTACTATAGAAGCAATGGCAAAGGCATTTGGTGTCACCGTT
GACTTCATAGATTTGGAGCTTTCACATTTTATTGCTGCTGGAAAGCTCCACTGCAAAATC
GATAAGGTGGCTGGCGTTCTGGAAACGAACCGTCCAGATGCCAAGAACGCTCTTTACCA
>Fagopyrum_esculentum_MIRA_VER3_c177
GAATTCACAACTACGAGATTCACGTCCTATTTTATTACTGAGATGAATACGTACATTCAT
TTGTTACTGAGATGTTCATAACAACAAGTTTGGGACTAACAAATAAATAAATAGTTTGCG
TGTACAATGAAATCATAATGCAACATCTTGATGAATAACTCACTCATCAGATCAGAGCAG
TTCTCTACAAATTGGTATACTGTGTTGCAGTCAAACTTTGATGACTGCTAAGAAAGTAAC
ATGTCATCTATGGGTGGTGACCAACAGCCTTGCCACACATTAAGGCATTGCTAGGGATGT
TGTACTCCATTGCAAGGCTTTGCACATTATTCCACACTCTCAGATACAGTTCCTGTCCAA
GGTAACGCCTGTCCCACACCGCCGACCTCAGGTTCCACATCCCTTGGTTGTCCAGCGACA
CCAGTATGGCCGTCCATGAGTTCGGATACACCTGTGTGGTGTGTCTAGTTGGAGCATCAA
CCAGATTGTATGTCTTCCGGCTGGCATCGGTCCACTTGTTAAACCCAAACCCAACAACCC
AGAAATCATAGCCATCAAGATGCCACGACTGCATTGTGTTCTCGTTGTTCTGGAAGACTA
CTTCAATGAAGTCATGAATAACAGTAGGCAGGACGGAGGTTCCGACTCTAGCAGCACCCT
CCGAAGGACTTCCCTGAATGGTGTTCAGGCTAAACACCCCTGGGATATTGAAGTGATCAG
CAAGCTTCAAGGGGGTGTCCGGGTTTACGTAGGAGACTCCGTTAACAGCACATTTTGTCT
TTCCGTTGATAATCGGAGATGAACTCTCCAATAAGAACCTCTTTGTGATCGGAACCTGAC
CGTAATGGAATGAGCCCTGAGGGTTCGGCCTGGCAGCATTAGCAGTCAAGTTCCACCTGA
AGGATCTAGCTTGGTTCACAGACCATTGAATCTGTGAATCTGGAGCAGGAGGGAAGGTTC
CAGATACAGGAGCCACAGAGTTTTGGTAGCGTAGAACACCAGTTACAGTTCGGACATGTT
TAGTAAAACGTGTGGATGCGACAATGTAGTAGTCTTTAGGAGCNTGGCTGAGTGTAACAA
GGACTGCAACAGACTGTCCAGCGTGCACATCTATCGGAATCATATATGTTCTGAAGCACA
TGGGAACCTTCAACCTCGACCACCTTCAATTGGTGGCCCTGAATCCTGAAGTTGAATGAT
GCAGACAACCCCACATTCGACACCCTGAATCTGTATGTTTTGCCTGGTTCACCGGTGAAG
GATGTACGGGAAACACCGTTCATGAGTATGCCATCAGGGGGTGGTAGGAAATTTCCAGAG
TCCAAAGTTTGTCTCAACGCCTTGTGGCCAGCCTTGTACCAATCTCCNATAAGCAGTGTG
AATNCACCATCCGGAACTGGATAGGGAAGGGAGATCACGGCTCGATTTTGGATATTGAAT
GCTCCAAACCCACCAGAAGCCTTGTGCAATGAGGTTGATGGGAAGTATGTGTAAGTTCCA
ATCTGATCTTTAGCTTGGAAAGCATAAGTGTAGTTCGAATTTGGAGGTATCGGGCAGTTT
GTTCCCAACACTCCGTCTTGCCATGAGTTTTTCCTTTGCTTAACTCCATTCCATGTCAAA
AGAAAGGGCTCGTCTAGGTTATTGATGAGGTTAAGCACAATGTTTTCATTAGTCACACAA
TCTATAGTGGGTCCTGGGAATTGGCCATTGATTAGGATAATCTGTTGAGGAACACCAAGA
GGAGAAGCTGTGCCATAAGTAACAGTCCATGTGAAGAACCTATAAGCATCTTCAGCATTT
ACAACAGCAAAGCTCAAGAGAA
>Fagopyrum_esculentum_MIRA_VER3_c178
GCAGTGGTATCAACGCTAGAGTTTTTGTTTTCGTTTTTTTTGATCCGGAAAATAACAGTC
CGATGATTGATAAAACAATAAGTTCACTAGCTAGGAAAGCTTCTCATCTATTCAAGAAAT
CCATTTCAGATGCTTAAAAAGCTACGTGTTCACAGTTCCATCTATGCTGGGAAACACAAC
CGGTCTCAAAACTACTAATGGCGTAACTACAACAATTATCTTTGACGAGTTCAAAGACGT
GAACTGATAGAGATGAGGATGTACCTCTAAGATGTTTAGGCCGCCTTGTACTTTTGTATG
GAAAGATCAATGTGTAAATAAGCCATGTAAGCCAAGAAAAGCAAGAAAAATGTTGATACC
AGCATCAATGGCTCAGCAAGCATATATATAGGCTTGAAAGTGTAGTACACCTGGAAAGGT
TGATTGTGTTCAGGCACCGCATTCCTCTTCTGCAGAACCACAACAGTCCTACCAACTATG
TCAAGGTATGAATAACTCGTCTCCAAATGTTGGTCTACATCAAATGGAACCACTGCAGAA
GGGTCTTTAGATCCCTCTGGCAATGCTACCTTAACTATTAGGTTGTCCACAACAGTGTCT
ATCAAGGGGCATCCAAAAGTAAAGTTGAGGTAGCGTCTGCCATCGGTTGACTCAAAAACA
AAGTCTTGCAATGGTAATCCATATCCAATGACAAATGTAGATTTCCATCCTCCAAACAGT
GGATAGCGTGGCTCAATTTCAAGCTCCGACTTTCTTGAATCACCACGTAAATGCGATGAT
GAGATGTTTCCTATTTCATCTCGGTAGTAAACAGAATGTACTCGAGGAGGCAGTCTAGCA
AGAAGATACTTGAATGAAGAGGCACCGCTGATGGAAGGCCTGGCTTGGTATTCCACCCTA
GAAAATACACCTTTGTGTCGAGCACCTGCATGAGCCAATTTGTAATGCTCGGTAACCTGA
ATGCTGCCCCAATGTGAAATTTCAACTTCACGCACCAGCTCCTCAACAACAGCAAAAGGG
CTGTTGTTCTCGAAATGAACAAGTATAGGTGAATACGTAAATGGAGGTTGATTCTCATAA
GGCCCGTATTTCACTTCCATACCAGCATGGTTAGTAGGATCTACTTTGGTGTATGATTCC
ACCTTAGTACTTGGCATCCTTAAGAAGGTTGTTTGCTTTTAATTTGATAAGGAGATACGA
TGAT
>Fagopyrum_esculentum_MIRA_VER3_c179
ATAGCTGCTCTTGCTGCTAGAGACTCCGTTTATCTGTCAGGTGGGGCCACACTATGATGT
TCCCTTAGGAAGAAAGACAGCCTAAGCCATGCAACAGTCGCCGTAACAAACGCCAACCTC
CCACGCCCTACAAGCAACACCTCCGTCCTCCTCACCGAATACGCCGCCAAGAACTTCGAC
GCAACCGATCTAGTAGCACTCTCCGGTGGACACACCATCGGCCACGCTCATTGTGGCGCC
TTTGCCGGCCGGCTCTATCCAACTCGTGACCCAACATTGGACGAGTCATTAGCTAGTGAT
CTCGAAAAAACTTGCCCTACTCAAAACACAAACGCGACCACAGTGTTAGACATCCGTACT
CCAAACTTGTTCGACAACAAGTACTTTGTTAATCTCGTCAATAGACAAGGATTGTTCACG
TCAGATGAAGACTTGTACCTAGACTCGAGGACAAAGGATATTGTTGTCGAGTTTGCTAAT
GATAAAAGTCGGTTTTTTGAAGAGTTTGTGAAGTCGATGATCAAGATGGGGCAATTGAGC
GTTTTGACCGGTGCACAAGGGGAGGTTCGCGCGAATTGCTCGGCTAAGAACGCTGATGGG
GATCGTTTGGAGTCGGTTGTTGGTGATGATCAAGATCAAGCACAGTTTAAATGGTATTGA
TTGAGTTTGATGTGAAGTTATGAATGTGGAGTTTGTTGGCTTTTGTTATTGTAGAGAAAT
AATTTGATGCTTACACACTATGTGGTTAACTTATATGTACCCTAGTTATGTTTTATTATG
TTTGTATGTTACTAAGTTGATTTCCTTTG
>Fagopyrum_esculentum_MIRA_VER3_c180
ACANNNNNNTAAAGTAAAACACTGCAACAGAACTTTACTAATCCTGGAATTTCATGATAA
GTATTGCCTTCTACACCAAAACAGCTCTGGAACAAAACTGTCTGAAGATAAAATTTGCAA
GTTTTCAAGAACAAAACCTAGGATCTGAACAACTACTAGTCCAATGATAATAAACAAGGT
TTAAAAACAGAAGAGTTGAAATTGAAAAACCTCGAGCATCAGCCCTCCTTGTTCTTTCAT
GTTTATGCTTCAGTAGCTGGAAATTCAAATACAACATTCTTTCCACAGAGCTTTCTATAG
ACTCCAGAAAAGGATTCCAACTTGTACTCGGTCTCGTTCCTAGCCTTTGGGTCCAAGTAG
ACCTTCATGATCTTAGATCCATCCAATGTATATCTAACACGCTTGCCAACAATCTCGGCA
GGTTGCACAAGATCCTCAAGAATACCCTCATGGACTGAGGTAAGTGTACGAGAGCGAGGG
CGCTTTGCAGCTGAACCCTTCTTTGGAGGGTTCATAACTCTTCTGGTAGCAACGACAACA
ACATCCTTTCCACTGAACTTTTTCTCAAGCTCTCTGACTAATCGGACATGGATTTTGCGG
TAAGCCTTCCTTAATCTGAATGGTACATGGATAACAACAGCCTTGCGATTGCCTGAAACA
TCAACATGGATTGCAGAGTTGATGTAGAGGTCCTTCAAATCACTCTTGAGGTCTGTGTTA
GTGTTCTCCAAATCAAAGAGAGCCTGAGCAACAGTCTCCTCAAATTCACTAGGGTCAGCG
CCCTTATCCTTTTGAATTTTCCTCAAAGCGGTAAACATTTTCGCAGCTTGAAGATCGGCA
ACAGCAGCGATCGCGAGAAGGCGAGCTCAGTGCTACGGAGGAGGCGCGGCAGGGAAAAGA
GATGAA
>Fagopyrum_esculentum_MIRA_VER3_c181
GTAGGGAAAGCAGGAAACAAGGTTTTCTATTGATACAAGGAAAAAGTAATGATAAGACAA
CCATGGGAGAAAGCAAGAGAGAACATGGTGATAAGATGATGAGAAAGTTGTACATTAAGG
AAAGTTGCCAAAATATAACAAGAGATACCAGATTAGCTCAGGCCAAAGGACTTGACAATA
CTCGTAACGCTTCGTGCAAAATTTGTTGATGTTATCTTTTTTCCAGGTACATGAAATGGG
TTTGAGACAGCATCGACATAAGCTGTGTGGAACTTCCTGAAAAAATTTCTAACATCTGCA
TCTTTAACATCTAGATCAGTGGTCACCAAGATGAATTTCACTTTGGTGTTGGTAAGATAC
CCATACACTTTATAGTTCTCTGTTGGATAAAGCAGACCAAGAAATGTTTCATTAAGCATA
GGTCCAGATTTCTTTGGATTATTCACTCGTTCATCAACGACGTCCAAGGAGCAATGGACA
ATGTGGTGAAGCTTTAGAGCATCATCAGCTTCTGTAAAGCTCTGAATGTAGAGCGGATTA
TTCTGGTGGCCGATAACAGCTACGCAGACGATCATGCTCACCGATTGACTCTCGATCTCA
ATTCTTGGATTATGGAAACTGGGAGTGT
>Fagopyrum_esculentum_MIRA_VER3_c182
AAGGCCAGTGGTNGCTCATTCTTGTTCTCAGTTGTCTCTCTTTCTACTGTTTGCGTTGAG
ATAAACAAGTGAGATCACGATGAAGAGCAGTAGGGGTAAGGGGGCAGCCAAGGAGAAGGA
AGCTTTGAAGGTCGTAGATGACAGAAAGGTCGGGAAGCGAAAGGCTCCTCCTCCGAAGGC
AGATAAGAGCAGCAAAAAGGGGAAGAAGGAGAAGCCAGCTAAGAAAGACCCAAACAAACC
CAAAAGGCCTCCAAGCGCCTTTTTCGTGTTTCTGGAAGAATTCAGGAAGACCTTCAAAAA
GGAGAACCCTAATGTGAAGGCTGTCTCGGCTGTTGGGAAAGCTGGAGGTGCTAAGTGGAA
GTCGCTCTCTGATGCTGAAAAAGCCCCATATGAAGCCAAAGCTGCAAAGAGGAAGGCTGA
TTATGAAAAGGAGATAAAAGCCTATAACAATAAGCAGGAAGCAGAGGATGAAGATGAGGA
TGAGTCTGACAAATCCAAGTCTGAAATCCACGATGAAGACAATGCAGAGAGCGGAGAGGA
TGATGATGGGGAGGAAGAGGACGACGAAGAAGATGAGGATTGAAAGCTGGTAAACAGGGT
GATCTTGGGGGACTCGAAACAGAAGGTATGGGTGTCGGCCGGAAAAACTTGTGGAAGTGT
ATGTAATAATTAGTGTATGTCACGTATCTGGTGGTGATTTTGTGTATTTATGTTTGTTTT
CCGGTTGTAGCCTAATGTTGGCAAAACCTTGCCTGGTAAGGTGTATGGTAATGGACTAAT
GACAATGTTTCTTGCTTCTCTTCGATGTTAGTGCCTCTTTAGAGGTCAACCTTTCAACGT
TTAAGTT
>Fagopyrum_esculentum_MIRA_VER3_c183
AAGCATCCAGTTACTTGAAAACAAAAAATGGAGTTAAATGGAGATGGTTTCTTGGAAGAA
CTGATATCACTGGGAAGAGAAACCTGGGAGGCAAATCCTCTATTTTCAACAAATTGGGGA
TTCAACACATTCGATGCCAACCCAATTCCTCCTCCTACTCTTCCAATTCTACCAAACACT
TACGATTGCTTCTCGACCTTCATCAAACCCNATTTAGAAGCCTCGTTCAATGAATTCTAC
AGCCCAGATTTGATTGATGATGGCTCTTACCAGAACTACGGGAATCAGATGGAAACGACG
TCGTTTCCGGCTCCAGAAGACTTTTCAATGTCTGTTATAGAGGATGACAACATCAACTCT
CGGTACAGTGTCGACTTGCAGACTGCATGCAAGCTACAGACCGCAGAAATCCCAGCTTTC
AACATGGGTCTGTGTGTGGAGAAGAAGACCAAAGTCAAAAGAGTTGAGGGTCAACCTTCT
AAGAATCTCATGGCTGAAAGAAGGAGAAGAAAGAGGTTGAACGATCGTCTCTCTATGCTT
AGATCTGTTGTTCCTAAGATTAGTAAGATGGACAGAACCTCAATATTAGGGGACACCATA
GATTACATGAAAGAGTTACTTGAGAGGATAAATAGTTTGCAGGAGGAAATGGATGGTAGC
TCAAGTGAAGTCAATGAAATGAGCATTTTCAAGGATCTAAGGCAAAATGATACTCTCATG
AGGAATTCTCCAAAGTTTGATGTTGAGAGGCGAAACAACCATACTCGAGTTGAGATTTCA
TGTTCTGGTAAGCAGGGACTTTTGCTATCAACTGTGACTACATTGGAAGCATTAGGGTTA
GAGATTCAACAATGTGTTATCAGCTGTTTTAATGACTTCTCACTGCATGCAGCTTGCTCA
GAGGATTTGGAGCAAAGAACAGCAGTAAGCTCTGAAGACATAAAACAAGCACTGTTCAGA
AATGCTGGTTATGGAGGAAGATGCTTGTGAAGATTTTGAGGGTAAAAAGGTAAATAAAGG
GAGGTAGAAGAGGAAAGTTGTCTTTTATGTTTTGGAAGCAAGGAATACTGTAGAGAGATC
ATCTTCCTCAAAGCCTCATCTCATCTGTGTTATAAGCTTCAATGGAGTTGTTATTTATAT
ATCTAGCTGCTTCAGTTGAGATTAGTAGATCATCGTTGACTTTTTAAAAAAGATTTTTAT
TTGAGTTCATCCAGTTTCCAAAGAAAGATCTGTTTCCACATTGAATGATTCCCATAATTG
GAGATTGGAGATTGGAGATTGATCTGTGTGTGTTACTGTGGTGAATGAGAGCAGCTGAGC
TGGAAAGCCCTGTGAAAATAATAATAATAAAGTTACTGTTTACACTTTATG
>Fagopyrum_esculentum_MIRA_VER3_c184
ACTCCCTTCCCTATCTCTAAGCTTTCTCTCTCTTCCCACCGCTTTCCAGTATCCAGATCC
ATACTCAGATCTTCACTCTCTCTCTTGAAGATACTCTACTTGCAACTCTGCTAGTAAGCT
TCCTCTCCCCTATCCATTTCCACTGCTTTCAGATCTGAGGAACTTCGTTCTTCTTACCAG
CAGAAAACAAGCTGATGGGGTTCAGAGCAGACGACGATTACGATTACCTTTTCAAGGTCG
TGTTGATCGGCGACTCCGGTGTCGGTAAATCCAACCTCCTCTCTCGATTCACTCGCAATG
AGTTCAGCCTTGAGTCTAAATCAACCATTGGTGTTGAATTCGCTACTCGTAGCATTCATG
TTGATGATAAGGTCGTAAAAGCCCAAATTTGGGACACTGCTGGCCAAGAAAGATACCGTG
CCATAACAAGTGCATACTACCGAGGAGCAGTTGGTGCGCTGCTTGTCTACGATGTCACTC
GTCATGTAACATTTGAGAACGTAGAGAGATGGTTGAAGGAGCTTCGAGACCACACGGACT
CGAGCATAGTGATCATGCTGGTGGGAAACAAAGCAGATTTACGCCACTTGCGAGCTGTAT
CAACTGAGGACGCCACAGCATTTGCTGAGAAGGAGCAAACAGTCTTCATGGAGACCTCTG
CACTCGAGTCTCTGAACGTGGAAAACGCCTTCACAGAGGTTCTAACACAGATATATAGGG
TTGTTAGCAAAAAGGCTCTTGAAGGTGGGGATGACCCGGGTTCTGTACCAAAGGGGCAAA
CCATCAACGTGGGAAGCAAGGATGATGTCTCTGCTGTGAAGAAAGCTGGATGCTGCTCCT
CTTAGTATCAGCAGTTGGAAGATTGAAATTTAAGATGAGTTGGTGTGTTATGCCAGGTAT
TAGGCAGATTTGTTGTGTTTTAGTAGCTAATGTTATATTTTTATCTATATGTAATGTTTA
TTTGTTGCACTTTCGTTGACCTTCATTGAGACTCTTGAAACTTAAAAGTTGAAAGGGTAT
ATACTACTTCCTTAGTTCCTTGACCTACAAAAAAAAAAN
>Fagopyrum_esculentum_MIRA_VER3_c185
GTGTAATACTAAGTACAAAATACTCAAAGATATATAATCATATCTCTACACTGGACAATT
TATTTGTGTTGTGACTTGTGAGGATATATCTCATATGAATAAATACTGGTAAAAGTAACA
GTAAGTAGTGAATAAAATTTAGCATCCTCCATTAAACAACCTTAAACATCAATATGAGGT
GAATGAAAGAAACTTCCCCATGTCTCTATGGAATAGGAAGCAAATCTCTAGCCTTCATCA
AGTAGACGATAAACGCAAGTAGCACCATCAACAAAATGATCCAGTAGTTGAACCCTTCTT
TCTTCATGTCCTCGATAATAGTTACTCTTACACTTGAATCCATGGATGCGGAGATCAATG
CTCTTGAATCACTTGAGAATGCAAGTGTGGTTACAATGCCAAGATGTGCCTTCTTTATTG
TCATGCCAACTCGCATAGTAGCTGAATTGATGACCAAAATGTCTCCCTGAATTGTTCCTA
TGGCAAGAAGCTTTCCATCATTTGAAACATTGAAGGCAGAAATAGGGTCACGGACAATCT
GCTTTGAGCTTATCCTTCTCCAGGTGGTGGAATTCCACTGCACAATACTTCCACCTTTAC
CATTCATGGTTGTGGTATACAAGACTTCACTTCCATCACTCTTTTGAGAAAATCTGCAAT
AACCAAACACTTCATCATTTTCCTTTGGTAGAGAAGTTACAACTCCCGGTGAAGTCACGT
GCCAAACTCTACAAGGGCCACCACTTCCAGAAGAACCAAAAACTTCCCATCTTGGCTGAA
ATATAAATCCTTCACTGAGCCATGGGCACGCTCATCACTCAGAACAATTTCCATGGAAGG
CCACTTGAAAACCCTTAAATATCCATCCTCACTACCAACAGCAAGCAAAGAGCCATCCTC
ACTGAATGTTAGTGCTAGCTGTTGTCCCACATCTTGTAACTGCTTAAGTTCCTTCTCGGA
TGCTTTTATACCAAGCATGTGACCCTTGTTATTTGTGGTTTTTTCCCATTCGAACCATCT
GCAACTCTTGGGAAATGAACATATGATTCCTTCCCCTCTAGGATGGACTGCCATTCTGTA
AGGCAAGTCAGCACCAGTTGAAAGCTTGACAACAGGCTGATCCGATATAGAATTGGAAGC
GAAATCAAAGTGAGCCAGCAGAAGTGCGTTTGGAATACCGCTACGGCCTTCTCCGCCGCC
TCCGGAGAAGAATACATAGCTTTGAGCATCGGAACCTGCCGGTAAAGGCGAGTCTCCATC
CTTGGAGGGTTTGCTGTCGTCGGAGTCAGATCTGAGAGCTCCGGCTGGGACCCAGGAGGA
GCCATAGATGGGAACACCGTACTTCTGCGAGTTCTGAGGATCAGGAGGCGTCCATCTCTT
CTTCTCTTCTGATTCTCACAGATCTGTAAGCTCAAATCAAAAGAAAATCAAAATTGAAAT
A
>Fagopyrum_esculentum_MIRA_VER3_c186
CGTGAAAAGAAGACTAGAGATAAGGGTAGTGACTAGTGAGTAGTGACATATCACCACATT
TTATCGCAAATTTAAAGGTGGTTTACAAGATGGACTCTTTAAACTAAACAATCTAAACAG
ACTCCAGAATGGACCAGAAAGAACCAAAATTATTAGCAAGGGAGCAATAAGACGGCTGCA
TTTGTTTTAGACATGTAACAAGGATCAATCATATGGTCATACCACAAAAGTCGCATCTAC
ATGCTTGAATGACCAACTCTAAGGAAACTTTCATGCCTAATCTCACGTCTTTTTATTCAG
CATAAACATTGAGATTAGGTAGTAACGACAATAACAAATCTCCTCTTGTTACTCACGAAA
GAAGAGGGTATCAACAGAAAGTCACAAAGTTGCATCCACAAGACTTCACATGTTTGAATG
GCCAATTCGAACTTGAACCCTATGCCATGAAGTGTTCAGAATTCCTCGTAGGTTCCACAC
GTCCTTGACGTCTGCAGGTTGCACGTTTGCGGCTATGTCCACCGCTTTAGCAACTATTTC
AGCACTATGTAGGACCTCAACTCTGGCTTCAAAAAATACCCAAGCCCACTTGTCACTAGA
ACAATCATCTGCAACATACGACACACCTGTTTTCTGAAATCTTAGGGCTTCCACCCAGGA
TTTACCCCCATCTACAGATACATCCACTCTCTCAATTCCACGGCCACCTCCCGATACTGC
ATATCCCTTAACTGTTATCTTTCCATCCTTCAAAACATTCACTTCTTCTAATGAACAGAT
AACACTCTGCACAGGAAAATCCATTTGAGGCCTCCTGGTGGACCAGTTAATGTTATCCCA
ATCAACAGAAGGAGGAAACATCTTGTAATCCTTTTGCATGAAAAACCCTGGCATTCCTCA
GCAATTACGTTGACTGAATCTAACCATTTAACAGAACGTGCTCCTATAACACCTGGGACA
ACAACTCTCAGCGGGTAACCATGATCCCTGTTCAGAGGCTCTCCATTCATCTCATAGGCA
AGTAAAACATCAGCTTCAGGGTTGGTTGCTTGACTCAATGGTATAGATCCCTTATAAGGC
CCTCCATTTTCCTCCTTACACCTATCAACACTAACAAACTCAACGTGCTTTCCACCAGAG
AGTGTTGTACTTGATAGCTTAGGGACTCCGACAAGTTCAAGAACATCAGCTAATTTAGCT
CCACCCCAAACAGCATTTCCTATGGCACCAACATCCCAACCAACTCCCCTGACTTTTCTT
GTTTTGCTCATAGCAGTTCGGCGATTACCAGCGCACTGCAAAGTAGCGGTGACAGTGTAC
TTTGGAAGACTCCATATATCTTTCATAGAGAGTTCCTTGGGATTTTGAATCAAGCCGGTG
AATGAAACACGGTATCTTTCGATGTCGTCAATAATGGGAATGGGTCCATGGTTCCTCTTG
TAAAACAAATCAACAGGAGTGACATAGGAGGTGATCAGGTCTGATCGTAACGGCTCCGCG
TTGAAAGGCTCCTTGGAATTGATCTGTAGGGAAGGGTGTCGAGGAGGTTCGTGCGAGTAA
TCGGAGGGTGCTATCAGCCCTGGCATGTTTGAGCAGCAGCAGTAGCAGTTTCAATGGAGA
GAAATTGAGATAGATATAGAGAGAT
>Fagopyrum_esculentum_MIRA_VER3_c187
GAGTACGCGGGGACACACAAATCAAATCAAGATGGGGAAAATAGCATTAGGAAGCACAAG
AGAAGCAATCCGACCCGATTGCTTACAAGCACTCGTCGTTGAGTTCATCTGCACTTTCCT
CTTCATCTTCGTCGGAGTCGGATCCGCCATGGCTGCAAATCAATTATCCGGAGCTCCATT
GGTTGGGTTGTTCTTCGTTGGCATGGCGCATGCACTAGTGGTGGCGGTGATGATATCCGC
CGGACTTAGAATATCCGGCGCCCACCTCAACCCTGCTGTTACTCTTGGGTTGGCCGTCGG
CGGTCACATCACGGTGGTCCGATCTATACTTTATTGGATTGATCAGTGTGCTGCTTCTGT
TGCCGCTTGTATTCTTCTCAAGTATCTCACCGGCGGCTTGACAACTCCGGTCCACACATT
AGCAAGCGGAATGGACTCATTACAAGGAATCATAATGGAGATAATATTGACCTTCTCATT
GCTCTTCACAGTCTACGCCACAATAGTGGACCCCAAAAAGGGCAATCTTGATGGGCTGGG
CCCATTACTAACTGGGCTTGTGGTGGGGGCCAACATCTTCGCCGGTGGGGCCTTCTCTGG
GGCCTCAATGAACCCAGCTAGGTCATTTGGGCCGGCCCTTGTAGCTGGAAACTGGACTGA
TCATTGGATCTATTGGGCTGGGCCGCTCATTGGTGGTGGGCTTGCTGGGCTCATCTATGA
GAATTTCTTCATTGTTAGAACTCATGAACAAATCCCAAGAGATGATGAAATAACCTTCTA
AATCAAGTGATTCAATCACTTGATTGTTGTGTTTATATGCTTGTTGTATGATTCCAATAT
TGGAATTTATGTGCTTTAATTTGGAGAAATTAATGTTATGATGCTTAAGTTTCGTGTTTA
TATTATTGTAATTCTCGTTGCTTTTCTAAAGAATTACAATGAGTAAATAATTTTTT
>Fagopyrum_esculentum_MIRA_VER3_c188
CAAAATTTGCTTGAACAAATGATGATGGACAATAGGGTTAGTCGAGCTCAGATAAAACGT
ATTTGGAAATTTAAAAAGGAAAAAAGAAAGAAACATATCTACGTTTGATTACAATCATAC
AAAGAGTACAAATATATCCGTATGTTTCACCTGGACGCCACTTTAACAAGGCAAGTCTTA
CGCAATCGTTCGAAATCAGAAGCATAGTTATAATGCTCTAAGGCTATCAAGAACTTTCGG
TGTGTACTTCAGTGTCGGGACATCTTGGAGAAGCTCAACTCAATTTTGCACCCAAATCGC
AGAAGCCCACATCTCTAACAATTCATAAATGAACACAATATCTCTAATTCTCTTGAGAAT
CTCTCTTTTGTAGGGTAATTTTTCTCTATACGCGTCAATGATTTTCCATTGAGGAAATGA
GTTAAAACTATTCAACCTTCTCTACTCCACCAGCCACGTTAGTTTCCACAACAGTCTCTC
GCACAAATCTTGCTATTTTCTCTTTAGACGATTGCAAGACATAGACTGATAAGATGAACG
ACAGCAGAAGCCCTGATCCAAATAGGACATAGAATCCAGATGCGACATCTATCTCTGATT
GCTCCTCCCATGTATATCTGACAAGGACGTGCTTCGGCCAGTCTTGAGGATACCCAAAAT
TTTTTTTGATGTCTGGATGAATCTCAACATAATGATGAGGCATATCCACAACTTTAGCCG
TTACGCCGAGCAAATCACTCCCTGCAAAACCTCAGGTGCACAATACAAATACAATACGGA
AACCTACAGGACTATTCCTGTTGATGACATAAAGCC
>Fagopyrum_esculentum_MIRA_VER3_c189
TTTTGTTTTCTTTTTTTNAAGGTAAGATAACCTAAAAGGTTTTTACTTATTTGGTTCGTA
TCATGAAACTACAAATTTGTAAACCACCAACAAATAGGATTGGAACCTGAAGTTGGGTGG
CATGGTGATACTATTTTGCGCCTAAGCAAAAGTATTGTACATCAACGAAGAATGTATTGA
TTTTCAAATGTTTCATTTCGTTGTCCGCTATGTATAGTTTGTGAAGAAGACACTTGATCA
TCTTGGTGCTGCAGGTGCAAGTTTCAGAGTCTTGTCTGATAGAGATTTAAAAGCCTTGAC
AAGCTCTTCTTTGACCATGAAGAGTACAGATGCTGCAAATACGCTCTGAAGTATCTTTGT
GCTCATTCCTCGGTAGAACCCAAATAAACCCTCATACCGGATCATCTTGATTATAGCATC
AATGGTGCCTGAGTATCTCGAAGAAGAACTACCACCGATATCCTGCTTTGCTTGAAGCCT
TGACTTTACTACTAGCAAAGGATATGTTGAGACCGTAGCTCCAAGTTTGGCCACAGCACC
CAGAGCAAAGACCTCTAAAGCAGTAACATTCTTCCGCCCTTGCTTGCTGCTACCGCGTTT
CTCCTTGAGATACCTCAGGGAAGTCTCATAAATCATGAACTGTATAGATGGGTTGCACAC
CATAATAAGAGTGGGTATGATGCCTTTCCAAAATCCAGCTACTCCTGCTTCACCGTAAAC
CTCACGTGCCGCTGTCAGTGTTCCATATGGATTAGGTCTCTTAGAATCAAGCTCAGCCAA
CTTCTGTTGCAGAGTTGATGAGTTTATGAAGCCACTCTCAGCAGCCTCCGTTATCAAAGC
CGCCTTCTGTCTCTCCATAATTTTCCTTTCTGCCTGAGCTTGTGTCTGCATTCGTGTGAC
GAGTACCCAGATTGGATTTGTCAGCAAAACATTCAAAGATCCAGCTATAGCCGCGACAAC
CAGCCAGGAAAACATGCCAACATTTCCATCACCAAGTCCTTTTCTATTACGTGCAGCTGC
AATGGACTCAACCTTATTCTTGAATACTTGATAGAAATAGTAATACACACCCTGTGAAGC
AACAGTGCCAACAAGAGAAGGCCTCAGACCACTATAAAGGCCACTCCATCCCTCAGTTTT
TATAACCTGAAGGATTTGAACAAGTGTGCCTCCAGAAGCACGAGGGGAAGACAATGACTT
GGTTTGATCAGTGAGGCCTTTCTTGATGACTCTCTCAGTTTGCTGGCGTGTGTTGACCGT
GAGGAGAGGGTAGGTCAGAACTAGAGCAATAACTCCACCACCGGCTCCTGCAAGCCCATT
TGCAATGGCACTTGACATGGCCTTCCCTCACTCTTCTTCCCCTTAAGACAGTTGCATCAC
CCTGAGGAGAT
>Fagopyrum_esculentum_MIRA_VER3_c190
AACTCTCAAGCCCCTCTTTTCTTTGAACCCCCACTTTGCTCTTCGATCTGCAAATCGCCG
TCTTGCAGAGTGCAGTTGAACGTCGCCAGCAGAATCGAAGAACTCGCCGGAGATCATCGA
TTCACAAGGCAAAGAGGAGCCATGTCTGCACGTGATAGTTCAGGCGCATCAGAAAAGAAG
TTGAGAGAAACCACAGATGATTTGCCCATCTTCAATTTTGAGAATATGCAGAATAACACT
AAAGTTATTAACTACAGCCGGACATTTTTGTCCATTATTGGTGGAGTGATTGCTGGTATT
TTGGGTTTGACTGGAGTTACTGGGTTTGTCTTCTACTTTCTAGTTATGGCAGTTGCTTCA
ATTGGACTCGTTGCTAAAGCACAGTTCTCTGTGACTTCGTACTTTGATTCATGGAACCGT
GTCATATTTGATGGATTTACGGGAGGGCTTATGTCGTTCGTGCTATTCTGGACATTTGCC
TATGACCTTGTGCATATATTCTAAGGAATATCGAGACATTCAGCTGCCAAGGAAAAAAGA
AGAAAAACTAGTCAACTTCAATACAAGCTACAGTGCTCACCAAACTTTGAATCTCGCACT
GATGCACACTATGGTAGACTTAGAGCATGTGCTTTATCTATTTTAAGAATATTTCTCTGT
TTTTTCTTTCTACAATGCTAAAACTCCTCTCTGAGAGTTTTTAAAATTTTCCATCCTAAT
TTTCTCTTTGACAAGACAATTAGTATTGGTATCTACCAAAAAGTTCAAGTGATATCCCTA
CTTTCTTGAATGAGTTAGAATGGACCTTGATTTATATATCTTAATGCTCATTTCC
>Fagopyrum_esculentum_MIRA_VER3_c191
GCTGCTAAAAGAAGTGAAGTTGCAATACATTAAACATGCAGTCTCGCCACAAACAATCAC
ATGCAAATATTTCCAAAAGATATGGCATAAGAAAACATTGTAGGGGTAAACAGAAAATTC
ACTGCATTCTTGCACTTGAGTAAAATATCTCAACAAATGTCCGGTACTCCCAACTCTTTG
TCACGGATTCAAAACAAAATAACCTTAAACTAAATGATACAAAACCATCACCAAAAAGTA
TCTCTTAACTTCAAAAGCTGCAAGGTGGACACAACAACAAACGCACCTACGAATGCCTAA
GAGTCGGCAATTGTGACCTCAACCTCAACACCGGGTTCGATGGTGATGGAGGTGATCTGC
TTCACCACATCCGGGGATGAGAAAAGATCGATTACCCTCTTGTGTACACGCAACTCAAAT
CTATCCCATGTGTTTGTCCCTTCACCGCAGGGAGACTTCCTCGTGGTAATGTTAAGAACC
TTGGTGGGCATTCTAACTGGTCCCTTGACCCTTAGGTGCTTTTCCTTGGCTCCACGAACC
AGATCAGTACATACTTTCTCGAGGTTCTTGACATGTTTGGAGGAGAGAGTGATCCTGATC
TTGTGAATCTGCTCCTGAGACTCTTCTAGACCCTGCTTGGCCGGCTTCACAACGTACGCC
ATCGTCACCTAGTTCCCGAGGTTCTACTTCAGTTAAGATCGGCGAGGGGAGAGAAATGCA
GTGAGCAGGGGCGCGATGTTTACCTCAGAAGCCTTAACCCCCGA
>Fagopyrum_esculentum_MIRA_VER3_c192
CTTTTTTTGTAACTAAACTGATTATGCTTGAATAATGAAAATCCAGAAATCTGGCAGCTC
AAGTACATCCATCACTTGTCCATCTAACAGCTGACAATTTTCAAAATATCAGCAATTTAT
AAAGTATAATCTACATTCATTTTGAGCTAGATTTTGGGGAGAGAACAGAAAGATAATCCT
AACAATAGATGAATGCATAACCTCAATCCTTAAATTGCTTGATCCGTTTCCATGAACTTG
CACTGTCTTTCTATGACAGAATAGCAATCACATCCGACACTCTTAGAGCAATGTATTCTG
AACCATCCTCGCCCTTCAAGTCAGTTCCAGCATACTTGGAGAATAAGACAGTGTTGCCAG
CGGAAACGGGCAATGGGGTTCTCTCGCCTTCCTCGTTTAGTAGCCCTGGACCAGCAGCAA
CCACCGTGCCAATGGAAGGTTTCTCCTTGGCTGCCTGTGTTAGGAACAACCCTCCTGCAG
TCTTTTCCTCAACTTCGGCAAGCTTAATTAGGACCCTGTCATTCAAGGGCTTGAGGTCCT
TCACATCTCCCGTCTCAAGGATGCCAATTATGTCATCCTCCTTCAGTATTAGATGATTCA
ATCCATCTACCTCGATTTCAGTTCCTGCATATTTTGAATATACAACTTCACTGCCAGTCT
TCACACTAAGAGGCTGTCGATCAGTGCCAACCTTCCTACCCGGCCCAGTAGCAATGACTT
CGCCTGATTGCGGCTTTGTTTTTATTGATGAAGGAAGCAAAATGCCACCTACAGTCTTCT
CATCCTCTGTCTTCGTCTTTATCAATATCCTGTCACCCAATGGCTTAATTGAAGTGTACT
TGGAAGCGGCGACAGTGGTGGCATTAACAACAATAGAACCCTTGAAAGACTTTGGGAACG
AACGAAGAGAGACATTTGAAAATCCTAAACAAGGTCGAAGTCCATGGAAAGTGGGAGTGT
TCCTGGTTGATAAAAACGAACCAGTTGCAAGCTGGGAAGTCGCCATTTCCAGAAAGTAGA
CAGAAAGGTAAGATATGCAGAGAGCTTAGAAGCCCAGAATTTGGATAAATGGTGCTAGTA
CCCCTTCCCGATTGCTCGTAGAAT
>Fagopyrum_esculentum_MIRA_VER3_c193
TGGGAAGAGGGTTCTTGTGGTCACAAATGAGACAATTGCGCCCCCTATATCTGGATAAAA
GTTGTTGACTCTTTTGACAAGAGATAACCCAAAAGTATCTGTGGAAAGTGTGATTTTACC
AGATGGCGAGCAGTACAAGGACATGGGTACACTCATGAAAGTATTTGATAAAGCTATTGA
GTCACGTTTGGATAGGCGTTGTACTTTTGTTGCCCTTGGTGGTGGAGTGATTGGTGATAT
GTGTGGATATGCGGCAGCATCTTTCCTGCGTGGTGTAAACTTCATTCAAATTCCTACCAC
TGTTATGGCACAGGTTGATTCATCTGTGGGGGGCAAGACAGGCATAAACCATCCCCTTGG
GAAAAATCTAATCGGCGCTTTCTATCAACCTCAGTGTGTTCTTATTGATACAGATACATT
GAATACACTTCCTGACAGGGAGCTGGCATCTGGCCTTGCTGAGGTTATAAAGTATGGGCT
TATCAGGGATGCTGAGTTTTTTGAATGGCAAGAGAAGAACATGCATTTGCTTATGGCAAG
AGATCCTGGTGCCTTCACATATGCAATCAAACGCTCTTGTGAAAATAAGGCTGAGGTTGT
CTCTTTGGATGAAAAGGAAGGTGGAGTTAGGGCAACTTTGAATTTGGGCCACACATTTGG
TCATGCTATAGAAACGGGGCTCGGTTATGGCGAATGGTTTCATGGAGAAGCGGTGGCAGC
TGGAACGGTGATGGCAGTTGACATGTCCTACCGCCTTGGTTGGATAGATGAATCTATAGT
GAAAAGAGTTCACAACATCCTAGACAAAGCCAAACTACCAACCACTCCTCCTGAATGCAT
GACAGTTGACATGTTCAAGTCTGTGATGGCGGTTGATAAGAAGGTAGCCGACGGTTTATT
GAGGCTCATACTTCTTAAAGGCCCGCTTGGCAACTGTGTCTTCACAGGCGATTATGATAG
AAAGGCGCTCGACGACACACTGAGGGCATTTTGCAAATCATGATTCTCGTACGAGTAGCT
TTTTGTAATTTGTTTGAAATTTTTGTAATTGTTCTCTATATAAGTGTTTAATAAATGAAT
TTTCCATGTTTGGCTGAACAAATTGGTTGTACTTGTGTATTGCACCAGGAAGTACTCTCC
CTGATAATAAATTTAGATGATGGAAAATGGTTGAGAAAATTTATCTTAAACATAGGTTAA
ATTCCTCATGACG
>Fagopyrum_esculentum_MIRA_VER3_c194
GCGGAAGAGTTATTTTTATACTGATCCTAAGCAACATACGATAGAATGTACAACCGAGTC
TATTCCCTAGTTACCATCCAGTATAATGAAACCAATATATGCTCTATTAAGATCCTCATN
GCAAAAAAGAGAAGTCGAGATTAAACTCCGATAGATACCTTTTGAAAATACATAGCTCAA
TCATGTATGTGTACTACGATTAAACATGCTACATAGTATGCTTATTTTAATTGTTACTGC
AACAAAACTTACAAGCCAACTGCCTAAAGTTTAGATTGAAGGTCCTCAACAATCTTTTCA
TCGAGTTGAAAACCCTTGGAAAGAACATCAATTGAAATGGGAGGATCCGACCCGAAAATG
TTGTCACCAAGGATGGCAACCCCGGGATTTTGAGAATTGAATGCCGAAATCGTTACGGAG
TTGGTCTTCTCTGTGTTAAAGTGGAAGTGGACGAGCCCTTGAGGAAAGAGAAACACATCA
CCTGAGTTGAGAATCTTGGAATAGAGCTTGTTGGCCCCACTTATGAACCCTGCATGGAGG
GTTCCTGAGAGGACAACTAGGAGTTCCGTGGAACGTGGGTGGAAGTGCGGTGGTGATAGC
CCCTTCGGGTATGGGGCATGATCCTCTTGCGATAATGAGATTCCCATCGTGTTTAACCCC
GGTAGGTTTGATGCGGTCACAAGGCTTCCTCTTATACCGAGTCTCTCCAAGTCGTACATG
GTTGTGTTTATATCCCTAAAGAAGAAGTCATCCGCCGTTACTTCACTTAGATTTTTGCAC
ACTAACCCATTTACAAACATTGTATTGTTGGGATCGTTAGTAGCAACGCAAAAATCCTGT
AGCGTGTTAGGATCAGATGCATACACATTAAACGAAGCCATGACAATGGAGAGAGTACAA
TAAATGAGAAATCGGGCTGCCATTCTCTCCTAGCAAAGTATAAGTGCCTTAATTATTTTT
GTTTGTGATGATCCGNGTA
>Fagopyrum_esculentum_MIRA_VER3_c195
AGAAAAAACAAGTGTCTTTAAATGATTGTCATATCGCTTATTCGGTAGAATCCTTCGCAC
CATATATTTGCTTTACAACCAAAGTTTAACTAACGAACAGAAATATGCTCAACCCTTTAA
CTTGCTCATCGACTTCATTTTCCTGAAGTTGTTGAAAGATGATGCGTTGCTATATCACCG
AGAGCTCCCTCGGGAAAGAAGCCGCCAGGTATGGCCTCATCCCCAGTTCCATATACGACT
CTCAGAATCTCCTCTGGTGTCCTGTCATACCCTATGGAGAAGTTATTGCCTACAAGCAAA
TTGCCCCTTACCTTCCGTTCGGCTCCTAGCATGTAAGGTACTACCAACCCTTCATCTTTT
ATTCCCATCTTTCCAAGATTGTTCCTTAGAATTGAGATCTTATCCGTGAATTCAGCTACT
GTAATTCCATATGGTTTCACTTCCTCCTTGGCATGTTCGTAAAGTAGTGTTCGGATCACA
GCATCTTGCCCTGATTCCACCGCTAGGAGCCCTGCTACTAGCCTCTTTGAAGCCGCGCCT
AGAAGCTTAGAGTTTGCACCAACGTAACCCGTGAGTCCAACATAGGGGATCAAATATGAG
GCAAGAAGGTAATTGATGGTGTTCACATATGGGTTAAATGGTGGTTTCAATGGTTTTCCA
ATGGCGTTGTTCATCACATGAGCAAACTGAGCCACTCTCAAGTCTAGCTTAGGCCTGGGG
AAACCCTTCACCGCACCCTTGATCGCCTTCAGGTGACCGACTTCTTGGTACGCGAATTGT
GTGATCACGTCTCTAGTAAAAGGATCAAGATTCGCAATGCAAGCCCCGACTGGAAATGGA
CCTCCTTCTACAAGGTCAGGCTCGACTATATCTAGTCCATAGCCTAGAGCGCCCCATAAG
AAAAACTCAGCCTCCAAGTACTCTAAATTCAGTGGGAACTCCAAAAGATCGACATCAATT
ATTGGGATATCACTTTCTTCAAAACTTGAAGATGCCGTCGAGATGAAGAGGATGAACATC
CAACCCAAGAACAATGAAAATTTGAATGATCTCATGTTCTTAGTTGCCAGGTTGTTGTTT
TGGCTTCCAACTTGAATTCTTGTTTTATCGTTGATACCAC
>Fagopyrum_esculentum_MIRA_VER3_c196
CGGGAGAAGAAATAAATGGCAAAGAGACTTGGAGATTTGAGTCCGTAAGGTAGGCAACGC
ATAATCAAATTACATGTCCTCAACTTCATAAGCGATAAACCACAATCATAACTCTTTCCC
AAACTTCTAAAGATCAAAGATCAAACTAGTGTAATCTATTCCTTCTTCCTGGAATCCTTG
AGCTGACCCCGCTTTCGGATGCGCATGCAAAATCCAAGGCGCCAGTTATCTATAGCGCTC
TCCGGGATGCAACGAGCTAGGCCCCAGATCAAGGAGTGCGGCCAGTAAGGGGTGCAACAT
GGCTCATAGCCGATGTACTGAATACCCGCCTTTGCATAGCCATCACTTGACGGAACCAAG
AAGGAAGATCTTTTAATCGAGGCCATTTTGGTCGCCACATACAAAGGAACCTGACACTGA
ACATCAATTCCCATCTTCTTGTACTCAACATAGAGACTCCTAGAGAACTGATCAATATAC
GCTTTAGAGGCAGCATATACAGCATAGAGAGGATCAGAAGGGATGACAGTAGCAGCACCA
GATCCAATATTAACAATGGCGCCCTTCTTCCTTTTAATCATGACAGGCAACACAGCATGT
GTAACTTTAGTAGTCCCTTCAACGTTCACCTTAATCAAATTCTTAAGCAGCTCATCATCC
ACCTCATGGAAGAATCTAGCATAGGGATAAGAAACCCCAACATTGTTAATCAAAATCCCA
ACCTCCAAACCCTCAATAGTTTCTTTAATCCTTTGAACTCCACCATCCAAATCTCCAGTG
AAGTCAACGACCACAGTCTTGATCTGGGTCGACCCGAACTTAGCCCTGATTGACTCCGAA
ACTTCCCGGAGCTTATCCGGATTCCGACCCACGAGGACAAGATTGATGCCCTTGCGAGCT
AATTGGAAGGCGAAACCCTTACCGATTCCGTCAGTGGGGCCAGTTACGACAGCCCATGAG
CCGTATTTCTTGAGATTCTTTGCGGGTCGGAGGAAACATATGTAGACCCATTTGAGAACG
GAGAAAAGAGCCTTGAATGCCACAAAGGCTCCGAATGCGAAGATGAGATTGNACCAGATG
GGTTGGGTCTTTAGACGGTCAAGGATGCAGCTTTGGAATGCCATGGTTTTAGGATAGTTG
GTTATCGAGATTTGAAGATAGATGAGGAAGAAAAGGGTTTATATGCTAGAAAGGGTTTGC
AATTAGTGGGTGGAAGTGGGTATATTGATTAATGAAAA
>Fagopyrum_esculentum_MIRA_VER3_c197
CTCTATTCACTTTCTTACAACAAATCACATCCAAATCCATCATTTCATTCTTCCTCTCCA
TTCATTCGAATTTCCCTTCCGTCTTCTCAATCAAAAGAATAACAAGAGTACATTGCTGAT
TCGGATCTGATCTGCAGTTTCCTCGTCGAAGAGAAACATAGAGAATGGAGGGAGGAGCTG
TGTCAGAGAATCAGCAACCTGCGGCGGCTTCCTACACCTACTGGGTTAGAGAGTCCACAA
TTGATGCAGCGCCATTGCCGGTGCCTAAGAAACTCTCTGCTGAGGATCTCTCCAATAACC
GCTCTTCTGCTTCTCTCGGATCTGCCTGGAACGCGGCTGGAACTTGGGAGGAAAAGAATC
TTAATAAATGGGCTACAGAAAGGATAAAGGATTTGCTTGCATCTATCAATTCGTTGGACT
TCTCCAGTGGCAAAGCGGAAATCATAGAAGTGACAAGATGCGAAGGCGATGCCTCTGTGG
TTATAGTGCGTAACAAAAAGCGGGTTGGGTATACTTATGAATTGAAAATTAAGGTCAAAG
GTGAATGGCTTGTTGGAGGTGAGAAAAGGATGGTCAAGGGACATCTAGACTTTGACGAGT
TCTCTTACGGTGAAGTGGATAAATTGCAGATGAGTGTCAAATTAAGCGAGGACAAGGATC
TGAACGAGCAGGAGAAGCAGAGTATCTGTAAGGACTTGAAGCAGTTTCTGCAGCCTGTAC
GAGAGAAGCTCCTTCAATTCGAACAAGAATTAAGAGACAGGTAGAGAGGCTCAGACCTGC
TTGTTGTATTTTAGTTTCATAATTGAAGTAGGAGCAGAGACCTTCTCCTGATATAATTTT
ACACTATCCGCCACACGCCTGAGGACTTGTGGACATGTTTTAAGTTGTGTTATGGAGTCG
GAGCTTGACGCTTTCAGGATACAGTTCATGTTATTGAAATATTCCTTGCATGGACTTGAT
AGATACTAATTTATTTCCAGTGGTTACGTTGTAGTGTCC
>Fagopyrum_esculentum_MIRA_VER3_c198
CGAGTGGTAGACAAGATACCAGCTACTCTCATAGCAGATTCTGCAGCTGCTGCTCTAATG
AAAGATGGACGCGTTAATGCAGTAATTGTTGGAGCAGATCGTGTAGCAGCAAATGGTGAT
ACAGCTAATAAGATTGGGACTTACAGCCTTGCCTTGTGTGCAAAGCACCATGGCATACAT
TTCTATGTTGCTGCACCCTTGACTTCAGTTGATCTATCTTTGTCTTCTGGACAAGAAATT
GTTATAGAAGAAAGGTCTCCAAAGGAACTTCTAAATACCCGTGGAGGACTCGGTGAACAA
GTTGCTGCTTCGGGTATCTCTGTTTGGAACCCGGCTTTTGATGTCACTCCAGCTAGTCTG
ATATCTGGTATAATAACAGAAAAGGGTGTGATCAGAAAATTCGGGACAGATGCATTCGAC
ATCAAGGATTTTGTACGGAGGAATGAATTGAAGTGATAGTGGAAGAGCGGAAGAGGTAAT
ATTCTGTAAACTTGCTTGCAGATGTTTCCTCATTAGCTCCCCGATGTTGTAGTCCATTAT
TGAATAAAGGAGCAAGGTAAGGTGTAATATGCTTTTTAAGTATGAGGATGATATCTTAAT
TATGTGGATAATTAGTGAAATCCAGCTCCATGGAATTTGCGGAGTTCTGTATTATCTTGA
TCTTGGATAGGGCTGTTTAAATTCCCATCCGAACTGGATATTTNGGAACCT
>Fagopyrum_esculentum_MIRA_VER3_c199
ACANAAACCACGTACCCGCACGAGCCATGGTCGCTTCACGCTCTCCTCTCTCGTGATATT
CGCCCTCATTTATCCAAACCCCTCTACCTCAAAACCCTACCGATCTCCACCTACAATCCC
TCAATTTCCATCTCCCCTCTCAGATTCAGCTCCCGATCCCTAATTTCCCAGACCCACATC
TTGCAGGCTAGTTCTTCAATGGCGGACAAGGTTGAGAGCCAGTATAAGGGAAATGGGAAG
TCCACTTCCAACGTCTTTCCAACAGAAGAAGAGCTGGCCGTTTCCCTCGCCAAGTACGTC
GCCGATTTGTCTCAGAAATTCACTACTGAAAGGGGCGCCTTCACTGTCGTTGTCTCCGGC
GGATCCTTGATCCAGTCACTCAGGAAGTTGACGGAGTCGCCATATGCGAGCTCAGTGGAT
TGGGCGAGGTGGCATGTGTTTTGGGTGGACGAGAGAGTTGTCCCAAAAGATCACGCTGAT
AGCAACTACAAGCTTGCTTATGATGGCTTTCTCTCTAAGGTTCCTATCCCACCAGGCAAC
GTATACGCCATCAACGATGCCCTCTCAGCCGAGGGAGCAGCCGACGACTACGAAACATGT
CTGAAGCATCTCGTAACGAACGGGGTGTTAGCCAAATCACAAGTTAGCGGTTTCCCGAAA
TTCGACCTCATGCTTCTCGGCATGGGGCCAGACGGGCATGTAGCTTCTTTGTTCCCGGGT
CACCCTCTCGTCCACGAGAAGGAAAAGTGGGTCACATTCATCAAGGACTCTCCAAAGCCA
CCTCCAGAGAGGATCACCTACACTTTCCCTGTCATCAACTCCTCGGCATACATCGCTATG
GTGGTCTGTGGGGCCGGTAAAGCAGGTCCAGTTGCAGCCGCTCTCGGTGATAAACAAGGT
AATGTAACATTCCCTGTTCAGATGGTGTCTCCGGAAGATGAACTCGCATGGTTCCTTGAC
CAGGGAGCTGCATCAAAGCTCTAAGCCAGTGTGGAGCTCACGCCAGCTCGACCCAGTTTG
CGGGTTTCGAATGTGTGTTGTAGAACATAAACAGGAGAATAATAGCTGTGAAGTGAGGGT
CTGAACCGTGTGGCTTTGCAGGATTACTTGACTATCTCAATAAAATGTTGTGGACTTGAT
TATAGAATTTNAAAAAAAACGAAAAAC
>Fagopyrum_esculentum_MIRA_VER3_c200
ACGCAAGCAAAGGTATTAAATTAATAATAATTTTACCTGAAAAGGGGTGGGTTCAAAGAA
TATTACAAACACAATACTGGCCTTAAAATTCAAAACGCCGACAGGCTTTTCCCCTAAGTT
TGGTCGCATCCACATATCCTAACAACATTGCATTGCACCGGCAAATTACACGAGAAAGAT
ATATCACAAGTAGATGACCAATCCCATTTTTGCAGAACGAGAGTCTAATGCAATTATAAT
GGAATGTACTAAAGTAAGAATACAAATCCCACAATTTTACACCATAGAGATGGGAAAAGT
TGAAATTTAATGCATATGTAATTCAACCGTTCTCTGATTATACTTAGTAGAAAAAGCTTC
TTTTTTGTTTCTCATCAACGGAATTCAGACAAGCAACCATGATGGACAGTGTCAAGATTC
TCCGTTTGTTCAGCTTGAAGCGACTGGCTTTGACAACGCCTGCTTAATTGCCTCAGCGTA
TGTCCTATGTTGGTAAGTAAGGGTTGATTCGAGCAAGTCCCAAAGTGACGTCTTCGGGTT
CCAACCAAGTTGTCTGTTGATTATAGTCATGTCGGGAATCCTCTTGTCACTGTCATCATA
ACCTTCACCATAGAATTCCTTGGAGCTGACATCAATAGTTGGCTTCTCCAATTGGGCCTC
TCCACTTACCTTAGCATAAACCTGGGTCATCATCTCAGCAAGCTGTCGAACAGTGACTTC
ATTGTTAGGGTTACCAACATTAAAGATATGGCCATTTGCCCTGGCCGGGTTTTCAATCAT
CAGTAGGACAGCCTCAATAGCATCCTTAATGTAGATAAAGGTTCTCTGGGATTCACCACC
ATCTACTAGTTTTAGTGGCTCACGACGCAAGAGATTATTGCTGAAACAAGCCAAAACCCT
AGGTACACCCTCACTGGGACCATCAATGCCTGGTATGAAATCCATTCTAGGACCAATCCA
ATTAAATGGTCTCACAATGGTGAACTCAAGACCATTTTCTGCTCCTTCAGCATAAACGAG
CCTCTCAATCAGCTGCTTTGCACATGCATAAGACCACCTTTGCTTCTCAATGGAACCAAA
AATGCAGGGGGATGCATCTTCAGTGAGCACATAGTATGCAGGATCCTGACGGAGAGGACT
GTCTTTAGGAAGGAAGCTACCAATAGTTTTCCCATACACTTCACAAGTAGAAAAGTGGAT
GAGACGCTTGTTGTTCTCCGAACAGTACTTCACCACTGGAAGGGCATCGATGAAGTTGCT
GTAAATCGTATCCAAAGGGCGAGTATTGTAGTCAGCCGGAGTACAGATCGCAGCCAAATT
TATCGTCAGATCCGCCATCTTGATGAGTCCTTCAAGCCTGGAATCATTCTTGATGTTAAT
CCGATGGAACTGGATTCGACCGGCCCATGGAAGTGAATTCGGTTCAAGAAGGTGTTTGAT
CTTGTCATTGTAAACATCCACCGCCAAAACCTTGTGTGGAGTCTCTGACATCAGCTTCTC
GCAGAGATGCGAGCCAATGAATCCTCCGGCACCGATCATGCATATCGTTATCGGCTTGAT
CGGGTTTCCATCCAGATCTACTCTCGTCACCGTCGCCATTTCTTCTTCCTTTTCTTTTCC
TCACTTTCTCGCTCCAACTACTAGTATCGAACGAT
>Fagopyrum_esculentum_MIRA_VER3_c201
GCATATAAAGTTCANGGTTTAATCTCATTGTCAATTGGTTATAATACGAAAAATAACATT
TAGGTCGGATTTGGTTCCATTTGAGACTAGCTAAAAGGAAATGAGACAGCAAAACCAAAC
GTGTGTCCAAAATATACACTTTATCTAAAAGCTTACACTTCCAAACCAAGACAGACGTAG
TTAACAACTGTCAAATTCCATTACACAGTTTAGTTTGACAGCAGTTTATAACAAGATGAC
AAAAGCAGCTGAGCCTCAGTTTGCAGTGACGCCTTGACCCTGAGCATTCGATTCAGCAGA
CTGTTTGAAAGCCATAGCTATCTCCTCCAGAGGTATCAAAGGCAAGTAACCAATTACAGG
GAACCCAATTCTCCTAGCCCCAGTTACCACTTCGTTGTATCTCTGTGCTATGTGTGCCGC
TGTAGGAACCACAATCTCTGCAACCACATGGAAGGGAGTTATGCGGTCAAGTTTGGTCCA
CAGTCCCACTATTTGGGTCAACACGAACTCCTTTGACTCAGAAGCAGCATATTGAGCTGC
AGCCAATGGACCATCAATTTGTCCTTTCTGGATCGTCTCCTGGACTGTCTCTGTTGCCTT
CTTCATTATGCTCTTCACATTGCTTGCCGCCTGCTTCCCCACTGGTGGAGCATACTTGTC
GAACATTCTAACTGCACGATCAACCTTATGATCAAGACGAATGAGAAGCTTGTCAGGTAA
GGTGTTGAGGTAGCGGCAGACAGGTTTCGCCACCGCAATAACAATCCCTTCAACGGCACC
AACGGCGGGCTTGACCGGGCCGGAGCGGTGTTTGAGGTAGTTGTAGAGACTCGACAGACA
AAGCAGCGCTGCGATCGCAGCTTCCCTGACAAACCCTAACTGCTTCAATCGTCCATCGTT
ATTCACAGCGTCCATCGTGAAGATTGGGATTGTCTTCCTGTTGAATT
>Fagopyrum_esculentum_MIRA_VER3_c202
AGTCTGTCCCAGGCTTGTTGAACTTCTAGGTCATCCATCTCCAACAGTACTCATTCCTGC
TCTCCGTACAGTTGGAAACATTGTAACTGGTGATGATGTTCAAACACAGACCATTATCGA
CCATCAAGCATTGTCTAGTCTCATGACCCTGCTGTTAAGTAACCACAAGAAGAGTATTAA
GAAGGAAGCTTGCTGGACTATTTCAAATATTACTGCAGGAACCAAGGATCAGATAGAGGC
TATAATTTCTTCTGGAATAATTGGCCCCTTGGTCCAACTCCTTCAAACTGGTGAGTTTGA
TATCAAAAAGGAAGCTGCCTGGGCAATTTCAAATGCTACTTCCGGTGGTTCTCATGAACA
GATAAAGATTTTGGTAAATCAAGGATGTATCAAGCCAATGTGTGATCTACTAGTATGCCC
TGACCCAAGGATAGTCACAGTCTGCTTAGAAGGGCTTGAAAACATCTTAAAGGTCGGGGA
ATCAGAAAAGACTATGGGTAACTCAGGAGATGCAAACCTCTATGCACAGATGATTGACGA
CGCTGAGGGTTTGGAGAAGATAGAGAACTTGCAAAGTCACGATAACAATGAAATATATGA
AAAGGCTGTCAAGATTCTCGAAACCTACTGGATTGAAGACGAAGAAGAGGAGGAATTGCC
TGGTGCCGAGGATGGTTCTCAGAATGGATTTCAGTTTGGAGGGAATGGTGTTACAGTTCC
ATCTGGAGGTTTTAACTTCAGCTAGGGATTGAAATTTAGTGATCGAACACCTGATTCGGC
TATGTTGTCAAGATTCTTCACCGTCCAACTCTTGGCAATGTTGAGGTGCTTTCTCTCTAA
GCACGTCATTATGATTGAATTTGTTGCCCTAAAAAGATTACGGGCGATATAGCAACATGG
TTCTGGTTTGATCTTTCGTCATTTTTTGTTTACTCAAGTTTCTCTAGTCATTTTAAGTTG
ATCATTGGCAGCATTGTCAATTGTCATCGGTCAGGCAAAGATGCTTTTATGTGCTGGATT
ATTTCATATGTTGTAGGTTGAACGTTTTTGTTATAAAATGAATATTTTTCTGCATACTAT
CCCTTAAATATATATGTTTTTGTACG
>Fagopyrum_esculentum_MIRA_VER3_c203
TTGTGAAACAACCAAGTTTTATAAACACTGTGTTTTGTACCTAGCANNNNNACANAANAA
AAAAAGACAAAAAAAATTACCTCCCATTATGTGTTGCTTCAAATCAAAGCCCCAATCCTC
CCCGAACAAATCAGAGCTCTAATCTGAAGGAGAAAGAAGAATGTCGTACCTGCTACCACA
CTTGCACTCTGGATGGGCTGTGGATCAAGCCATCCTTGCCGAGGAAGAACGTCTCGTCAT
CATTCGTTTCGGCCATGACTGGGACGAAACTTGCATGCAGATGGATGAAGTGCTGTCGTC
GGTGGCGGAGACTATAAAGAACTTCGCAGTGATATACCTTGTGGACATAACAGAGGTGCC
AGACTTCAACACGATGTACGAGCTGTATGATCCGTCGACTGTGATGTTCTTCTTTAGGAA
CAAGCACATTATGATAGACCTGGGGACTGGAAACAACAATAAGATCAACTGGGCTCTGAA
GGACAAGCAAGAATTCATAGATATTGTGGAGACGGTCTACCGTGGAGCGAGGAAGGGTCG
TGGGCTGGTGATTGCTCCTAAAGACTACTCCACCAAGTACCGCTACTGAGATCTTGTGTA
CGAGTACATGTAAGCATTTATCAAATATTCTGTGTTTCTTTGCCCATTGATATGTTGCTA
ATGCTCATAAATCATAATATGTTGCGGTGAAGTGTAATTTGTCTTGGGTTGTGTTTTGGC
TAAAGCAGTGACTACATAACCCAGGATTTCAACATTCAGCTGGTGGGTTTGCAATTGTGA
TCTTGATTGCTGGAAAGTTTGTTATAAAATGAAGTAGAGTTAATATACGTT
>Fagopyrum_esculentum_MIRA_VER3_c204
CACGCAAAGCGCCATTCACACGCCTAGCCCACGTCTTCTTCTTCTTCTTCTTCCTCCTCC
TTTATTACAATTACAATTACAATTACAACTTACAACTAACTAGCGGCCGCGTATCTCTCC
TCCTTGTCAAAATCCCAACCCTGAGTCTCTCCATTGCAACCGGCGAGCGTCAAAAGATGT
CGAGTTTTATGGACAAGGCCAAGAACTTCGTTGCTGAAAAAATTGCCGATATTCCTAAGC
CTGAGGCGACCATGTCTGACGTCGACATCAAGGACGTCTCGCGCGATGGCGTCACCTACC
ACGCCATGGTTGATGTCAAGAACCCCTACAGCCACTCCATCCCTGTATGCGAGATCACCT
ACACTCTCAAGAGCGACGGCCGATTGATACTCTCCGGGAACATGCCTGACCCAGGCTCCA
TAGAAGGAGACACCACCACCAACCTGGAAGTGCCCTTGAAGGTGCCACACAGCGTACTAG
TCAGCCTGGCAAAGGACGTCCTCAGAGACTGGGACATTGACTACGAGCTCGATGTGGGTC
TTACCATCGATCTCCCCATCATTGGTAACTTCACCATTCCTCTCCATAGCAAGGGGGAGG
TCAAGCTTCCCAGCCTAAGGGATTTCTTCTGATGAAGCTCTTTGCTCTATCCAGTAATGC
CAAGAATCTAGTATGCACATGTCTCTCCTTTCCTTCATGTGGATGCTCCTGTTGTTTTCT
TTATTCCTGACTACCGTACTGCTCTTCCATCCTGTTTTTCTCAAGCTTATGTAACTTGGC
TTAATCTCACATTCAACTCATTCTCTCGCTGTATCGATTGCAATCGTTTGTTTTTAAGTA
TAGAGGGAATTGGACGAAGAGCGGAAGATATTATATCCTCTTGTTGGTTGTATATCTAGA
CATTATCATCAAATTAGAAGATCTGCT
>Fagopyrum_esculentum_MIRA_VER3_c205
TCGGGGGAATCCCAGGGTTTATTAGTCGTCGTCCTTTAGGTATCCNCGAAAAGAGCACAG
AGATCTACGCAAGGAACAACCATGGCGGTCATTGAAAGGAGAAACGGGATGATGGACGAC
GACGAGAACGACATCGAGGACGGTCTTTTAGAAGAAGCTGGTATTCAAATCGTTGAATCC
GATACCCCTGCTCATCTCATTCCCCTCGCTTCTGCCTCTCAATCCGGCGATGTCGACTCC
CTTCGTCTTGCTCTCGATAACTTGCAAGGCAGTGTTGATGAACCTGTTGAAGACGGAGAC
ACTGCTCTCCACCTTTCCTGCCTGTACGGACATTTGTCTTGTGTCCAGCTTCTTTTGGAG
AGAGGAGCTTCTTTGTTAGTTAAGGATGAGGATGGTGCAATTCCATTGCACGATGCCTGT
GCTGGGGGTTTTACTCAGATTGTCCAACTTTTACTTAGTAGAGCTGCCAACCCTGAAATG
CTGAGTGAAATGCTCAATTCCCTTGATGAGGAAGCCGATACTCCACTTCATCATGCTGCA
AGAGGCGAGCATTTGGATGTCGTGAGGTTGCTTTTGGGACACGGAGCTTGTCCCTTGAAG
AAAAACATATACGATAAGACACCAGGAGATCTGGCCGAAGCAGGAACAGAAGCTAAGCTA
GTGTTGGAAGCTGCAACTAATTCTTTGATGTGCTAGTGGACTAATGGGAATGTTGTTTTT
GCTCTGTTACTCAATTGCCTCACACACTTGTTCCTGTCAAGATTTGGACCCAGCGTGTCT
CAAGAACAAACAAGATTTTGTTCCAGTACATATCTTTCCTGGGATTAATTGCAATAATTC
TTGTTTGTTTGTCCAACTTAAAAAGTAGGTTGTGATCTATTGAGGATTCAATATCTGAAC
AGATTTCAAGGAATGTTTCACTGCTGTACTATGGGTTTAACGTTTCCGCGTTGCATTGCA
ATCGTTAAATGTACCATCCAAAAAAAAAG
>Fagopyrum_esculentum_MIRA_VER3_c206
CAAGGTANGGTCAACTAACACTTGCTTGACTGTCTACACTAGTACAACAATGAGTTCAGA
GTTTTCAATGGCTTAAAGGGGTCGAGAATGAGATCAATTATATATTATATAAAAACAAGT
ACAATTCGTTCAACGTCCTATTTTCTCTTCTTTTGCCTCGAGAGCTTCAACCTCTTCTTT
TGAGAGCATATCCACAATGGGCTCATACACATCCCACTCTTTCCTTTTCCTGATGACACT
TGATCGGTGGCCAAATAACTTCACTAGGTCTACCGTCGCAACACCGGGTTTACTCGCAGA
AACCAGATCAGCTCCACGACGACCCTTCTTGGATACTTTAGCTTCCTTGGCAGTGGCTAC
GCTTTGTATAGCAATCTCATAAAGCTGCTCGCGAATTGCGAAAGTAATTGCAGGTCCAAC
TTCAGGGTCTTCGATATCCATGTCACTGCAGAAAGTCCTGGCAAACTCCTCAGGATCAGT
CTCCAAGTTACTCAGGTCCCACAAAAACTGGTCTTTAATGAGAGTATGATTTACTCGAAG
ATCCAACTTGATAGGAACAATCTTCTCGGCTACGTACATATCTTGTCCTTCATATGATCG
GTATTCAGAGAGTTGTGATTGAATTGATTGAGCAATTTGTGGGGTGAATCCAGGAGGAAG
CTTCAAGTCTTTCACTGTCCTCTTTGCAAACACTATAACTTCAGAGTCCAGATCTTTAGG
GTTCCAAGTAAAGGCATCCTTGTACCTCTGGCCGTCGATTTCGATGTCAAGTCGGATGGG
AATCAGGTTTTCGGAAGTAGGCATGCGAAATTTGACAGGAGATCGGAGAGACGCCTGCAA
ATGGGGTTTCATCGAACTATCTTCTGCTCCTCGGTGCACCGACTAGGAAAAATTACGCCT
TCCCGCTCTCAACTTTAACAAATTCTACCTCTCCGACTCTCTCGCCCGCTTGCCCGTCCC
TATTTTTTATTTATTTATTTTTTATATATAAGGGAATTAAAGCATCATTGCGGGATGAGA
CCAGAAACATCTTCAGAAATAATATTGAT
>Fagopyrum_esculentum_MIRA_VER3_c207
CTGCTTTTCATCTAATCAAAATCCCCTCTATCTCATCTTCGGAGCTGTGAGACTTGAGAG
CAGCCATGGCCGCTCAAACCGCCATTCTCACTACCACATTCTCTCTTCCCTGCTTTTCTA
CCCGCTTCCGCGGCTCCACACTTCGTTCATCTTCCCTCTCCCTCTCCTCTTCCTCCTTAC
GTACTCGCAGGCCTCTCACCGTCTTCGCCGCCACCAAGAAGGCCGTCGCCGTCCTCAAGG
GCAACTCCGATGTTGAAGGCGTTGTCTCTTTGACTCAAGATGACGATGGTCCGACTACTG
TCAATGTTCGCATCACTGGACTCACTCCCGGACTACACGGCTTCCACTTGCACGAGTACG
GTGACACGACAAATGGCTGCATCTCTACAGGACCGCATTTCAATCCAAACAAACTGACAC
ACGGTGCTCCGGAAGATGAAGTCCGGCATGCGGGTGACCTGGGAAACATTGTTGCCAATG
ATGATGGGGTAGCTGAGGCCATCATCGTTGATAACCAGATACCACTAAGCGGCCCAAACT
CAGTTGTTGGAAGAGCCCTAGTGGTGCATGAACTTGAAGATGATCTTGGAAAGGGAGGCC
ATGAACTTAGCTTGACAACAGGCAATGCTGGTGGTAGATTGGCATGTGGTGTGGTAGGAC
TGACACCTCTGTGAAGAAGGATGTCATCTTCAGATCTGGGTTGTACTTGTGTTGCTGATG
TTGGGAATAAGGTACTTGCTGTGGTTAAGATCATTGCCAAATACAAGTAATGCTATGTTT
TCATTCTTCTACTTTGGGGTATTCAGTTCATGTATCTGGAGCATTTCATTTCATGTCCTC
CTGAGTTTCCTTTCGAATACGATAAGATCCCTTTGAACATGTTGGTCTCCCATTCACTGT
CTGAAACATAATAGTGATTAAACTTTGAACC
>Fagopyrum_esculentum_MIRA_VER3_c208
AATACACCAACACATCAGGAACAATGGAATTAAAGTAATCCAAAATCTCATCACAAAATT
TGGGGTAGTAAAGGTAAAAACTGTTTTGCAACAATATAATTCTGAAGACTAAAAGAAACC
AACAGCTCTCTGAATGAACTAACAATTGGATGATCACAATACAAAACTATATAGTTTGTT
TCTATGTCATCCTCTGGGCAGCTTCCTTGGCAAGTACCCTTTCCTTTGCCTTGGTCTTCG
CTTGAGATTTAGATCCCATGATACCTCCACCCCACTTCTTCCTGTACTCCTCATACTTGT
CATTGAAGTTAGCCTTGATGGCTTCCAAAATCTTGCTGAAGTCCAACTTGTCTTCGTTCT
TCACAGTTGTCAAGCAGAGCACAGATGCATTCTTCTTGTGTACGATCGATCCCAATCGTG
CCTTTCCCTTCACAATGCAGTAAGGAATCTCCATCTTCCTGCATAGTGCGGGAAGCCAGA
CGACCAACTCAATTGGGTCTACATCATGAGCAATAACCACCCAACTGTGCCTTGTTCTGC
TCAATAAGGTAAGTGACATGCTTAAGACCATACTTCACAACAATTGGCTTCTTTGCAGCT
GCAGCTTCCTTTCCAGCAGCATCAGCTTGAGCCTTGTTCAAAAGGCGTTCCTTTTTGGCA
GCCTTGTCCTCTGGCCTGTACTTAAGGAGCATCTTGAATAGACTAGTTGCAAGGTTCTTG
TCAAGAGTCTTAGTAAATTGGTTCAATGCTGGTGGAACCTTCAATCGCTGCTTGAGAATT
CTCTTCTTCCTCTGGAGCTGAACAACCTTAGGCCACTTAACAAACCTGCGCATATCCTTC
TTGGGAGGCAAGGCGCCGCCAATTCCGAACTGCTTGGGTCGTTTCTCATAGAGAGGGTTT
ACAGCCTTCTCTGTTTTCTTCTTGGTTGTTGTCACTGTCTTTACACCTCGTTTTGGTGCC
ATTGTTGAGGGTTGAGCTTCCTCTTCCTGTGAAACGGCGAAAACCCTAATTCAAGAGACG
GAT
>Fagopyrum_esculentum_MIRA_VER3_c209
ACGGACAACCCTTACCTCTGTTGTATTAAAAATAGAAAAGACGGTAGCCCAATTTTAAAC
CTCAACGTTGAAGGATAGATAAGGAATCGGCGGGCTTATCCGGAGGTGTCGAAGGAGAGA
ACACAGAACGACGAAGTGAGAAGCACCTCATTGAAATTCCAGATTCGTTGAAGAATCCCA
AGGATGTTGCCAAGCCTTTCACTCTCCACCCCCAATTTTCCAAAGCTCACCTTCTCTTCT
CTCACCAAATCCTCCTTCCATGGCGCCCGCATTAGCCTCCCAGTCCGCATCACCGGCTGT
CAGGTTTCCCGACGACCTCAGGCGGCGTCGGTGGTCATGATGGCCAAAAGGGAGGAGGAG
ATGAAGGAGATAAGGACCAAGACCACCGAAGAGCTCAACGACGAAATCGTCGACCTCAAG
GGCGAGCTTTTCGTTCTTCGTCTCCAAAAATCGGCTCGCGCTGATTTCAAAAACAGCGAG
TTTAGTCGCATGCGTAAACGTATTGCTCGGATGCTGACTGTAAAGCGGGAAAGGGAAGTG
GAAGAGGGGATCAATAAGAGGCTCTCGAGGAAGCTTGATCGCGAGTGGAAGAAGAGCATT
GTTTTCCGGCCACCTCCGTCCTTGAAGAAGCTGCAGGTAGAAGAATCGGCTAAAGAAGCC
GAGAAATCTGCATAAACTCTCCCCATCTCGTCTACTATGTTCCAGGATCCAGATGTGTTG
ATTGTTGCATCTCCATTTTTGTAATCCTACTAATCAAATCTGTAAAAGTATAATATCTTT
GTTTCTCTTATTATGGTTACTTACTCTGGATTTAC
>Fagopyrum_esculentum_MIRA_VER3_c210
GAGAACTCGATGACATCATCCCNCCTTCACCAGTAACCTATGAGGATGATCCCGAGTCCT
GGCATGTTCAGTTATTCAGGTCAATTGACGGCGGTGCAGCTTTTGGCTTTCCTGACACAC
CTGAAGATGCTGCTAAGGCTGGGCTTGTCAGTGGAAAAGATAATATTATTGACAGAAGCA
TCCAGGATGGTTACATTAATGCAATTCGACGAGCTAAGAATTTCATTTATATTGAAAATC
AATATTTCTTAGGAAGTTCATTCAGTTGGCAACCCGCTGATGATATCAAGCTTGAGGACG
TTGGCGCTTTGCATCTTATTCCAAAGGAACTGTCTTTGAAGATTGTTAGCAAAATCAATG
CTGGGGAGAGATTTACCGTGTATGTCGTGGTTCCCATGTGGCCAGAGGGAATCCCAGAAA
GTGGATCAGTTCAGGCTATTTTAGACTGGCAGGCAAGGACAATGACTATGATGTACAAGG
ACATTACTGAAGCTCTAGCTGCTAAGGGTATTGAGGAAGATCCAAGAAACTATTTGACAT
TCTTCTGCCTTGCTAACCGTGAGGTTCAGAAAAGTGGAGAGTATGAACCATCTGAACACC
CCGAACCTGACTCAGATTACGAGAGAGCACAGCAGGCCCGTCGCTTTATGATTTATGTTC
ATGCAAAGATGATGATCGTTGATGATGAATACATAATAGTTGGTTCTGCCAACATCAACC
AAAGATCAATGGATGGTTCAAGGGACTCGGAGATAGCCATGGGAGCATACCAGCCACACC
ACCTGGCAAAGAGAGAACCAGCAAGAGGGCAAATCCATGGGTTCCGCATGTCACTGTGGT
ACGAACATCTAGGAATGCTTGATGAATTATTTAAGCACCCCGAAAGCCAAGAATGCGTGG
AGAAAGTGAACCGGATTGCTGACAAGTATTGGGACCTTTATTCAAGTGAATCGCTTGAGC
ATGACTTGCCTGGTCACCTGCTCCGTTACCCCATTGGGGTTTCCAGTGATGGGGTTGTGA
CAGAGCTTCCTGGGTTCGAGTTCTTCCCCGACACCAAGGCTAAAGTGCTTGGCTCCAAGA
ATGAGTACCTCCCACCTATCCTCACCACATGATCTAATGACCTTTGAAGTTGCAGCTTGC
TTAGTTCTTACTAATAAGGTACTTGTTTGACAAGAGGTTTATTGTTTGTTTACCCCTTGC
ATAATTACAGACTTACAGCATGTTTCTCTCGACAGACTTGTGATAGATGTTGCTTGTTGC
GTGTTCCTTGTTATGCCCTCCATATGTTGCATGTTGTTTAAAGGGGGCAGTGTGGGTTTA
GACCGTATTTGCTTGGTCAGTAACATTTTGAAATTACTATACAATGTTTTTGTCCAAATT
TCCAGTCT
>Fagopyrum_esculentum_MIRA_VER3_c211
CGTGAACTGACTATTCTATCGATATCATTATAACATTGTTGGTGGATTTCTAGTTGTGGC
CAATTTGCACAATAATTTTACAGAAATTAGGTTTCAATTCATCATAGAAAATTTAGTATA
ACTTGATACAAAGTTAAAACAAATTTTGCATAATAGCAATTACACAACGATCACTGATCA
TGCTTGCTTCCTTTTCTTCTCCAAGTAGCCATGGTGCCTTTGAAAGTTCATAACAGACCA
AACCAAATGCCATAGCCCAAGCTCAGGCCACAAAGCCGATGGACAATACAACAGACAGTT
AGCCGTCTGCCAAAGCACGAAGTTACTCAGTCGCGATTCACCTGAGCTACGAATCAGAAT
ATCCGGGTCAGGAGCCACATCCATGTACATTGATCTCTCTACATCATCTACCTTAATTTC
CGCAAACTCCCTCCTCTTGTCTCGAACAGATTCTTCAATGGCATGAACAATCTCGTCGCT
TGAAGTGTATGCAACACAGACCAAAAGCACAGCCTTTGTGTTATGTTCAGTAGCCTTCAT
AGCCCGGAAAATGGAAGATTGTAGTTTTTCACTTAACAGCTTCAAGTTTCCGACAAAACG
AACCCTGACACCGAATTTCATCACTAAGCTTTCTTCTTTAAGAAGCCCTTCAAGCTTTTC
GTGCATTAGCTCCATTAGAAACTGTACTTGCTCGGGCTTTCTCTTGAAGTTCTCGATGCT
GAAGGCGTAGATTGTGATGTAGTTTACGTTTAACTCGTAGCAGTATTTGAGTATGGACAT
GAGAGCTAAGAAGCCAACTCTATGGCCATCTCCTTCTTTAAGGTTATTCTTTCTTGCATA
CCTTCGGTTTCCGTCCATTATGAAGGCTATATGGTTTGGAAGAGGGCCAATGGATAAGAT
ACTGAAGATGCATCTTCGAATTAAGATTCCGATTCTTCCAAAGATTCTGTTTGAATCGCC
CTTTTTATGATCATTTGATCTTCCTCTCAGACGTGGCACCAAATCAAGTAACCCAGAACG
AAATTGCGAATCAGTCATGGCAATAACGCTCAAAAAGGGCAACAACGAGAAAAACTTGGA
AGCTGTCGTAGATCCAGTTAATCGTAATCGCCTTTTTGTAA
>Fagopyrum_esculentum_MIRA_VER3_c212
CTTATCCTCAGAAACGCACATCTTCTTCCCGAGCTCTGCTCCCCTATTGAAAGAGAGCGC
ATTGGCAAACAGCCATGGCAGTGGCTTCGATTTCAGCTTTGAATGTGAAATTCCAAACTT
GTTCTCTTCTTTCATCATCTTCATTTCGATCCTTCCATGGCGGATTCAATCTCAAGATGA
GCCAATCGAAGCTCAGTTCTTCGTACTCCATTTCCTCTTCCGGAATTCGCCCAATTCTTC
GCCAAACCAGAAACGACATCGTTCCGAGCTCTTCCCTTTCTTCTAAGTCTTCTCCTCCAA
CCATTGTCGCCGCCAAGGGCTATAAGATGAAGACGCACAAGGCATCGGCGAAGCGGTTCA
GGGTGACAGGAAGCGGGAAGATTGTTAGGAGGAGAGCTGGGAAGCAGCATCTCCTCGCTA
AGAAGAATACTAAGCGCAAATTGCGTCTCTCTAAATTGGTCCAAGTTAATAGGAGCGACT
ACGACAATGTCATAGGCTGCTTACCATACCTGAAGGTGAATCGAAATGCAAAGTAGACTC
GAAGGTCTCCTCGCCAAGAAAGGCTTACTGTTAATCTCCTCATTTCCCCCAACATGTATA
ATCTTTATTTTACAGGATACAGTTCGAATGACTCAGTTTAACGCAGTGGTCATTTTTGGT
TTCCTCTTGCAAGTAGAGTCTTATTGGCTTTGTTTTGGACTAATTTGGCCTTGATTAGTC
TATCTGCATTGTTTCTTTCATTTGTTAATACAATGAGCTTTGCA
>Fagopyrum_esculentum_MIRA_VER3_c213
CGTTTTAAATTNTGGAGGTCGAAATGGCTCGTTTGCAGAGATTAATCAACATGGTGAAGA
AGTACAAAGGCAAAGAAGACCTTATTGTCAACAACAACAACGACGCAGTGTTACAGCAAT
TTGTATAACAACGAGCACAAAAGAAACCCTAAAGACAAGAGAGAACTGAAGATTCAAATA
ACTTCAAAATACGAATCATCATCATCAATTCATCATCTAACCATATTTCAAAACAATCAA
CCATCATTTCTTCAAGCTGCCGCGAACACCAGGGCGAGGCTTGGAGGGGTCGACAGCAAC
AGAGGCATGGAGATTTCTGAGATTGGCTTCATCGTAAGGGAGCTTTGGATGCTTCGATTC
ATGATGGATCTGCATAGTTTTCAGATCCGGCACAGTAATTTTGCAGTGAGGGCACTCATA
CTTGGCGTGGCCACCTTTCTCCTGGCCATTTCGATCCGCTAACCCGGCCTTACCGCCGCC
TCTGTTGGTAGTGGCGGCGTCTTGTTTAGCCGCGAGTTCTTTGGCTGTGTGCTTCTTCGG
CTTCGCCTTGCCTGTCATGGTAGTTTGAGGTTTCTGTTGGCGTTGGGAGTTGGTAGAGGA
AAGAGAGAGGTGTTGGAACCCTAATGGGTGATAGCTGGTTAAAACGATTAGCGGACATT
>Fagopyrum_esculentum_MIRA_VER3_c214
AACTTATTACAATCTCGCAAGCAGTTCCTTTTCCAGGTTTCACTCAAAGCAAGACATGAC
AATGCCAAATCTTAGGTATTTATCCAACCCTGCATGAGAATGTAGCAGGGCACGATAAAT
ANNAACNTCNANNANNNNNNNNNNCTTTTTTTNTTGTCACCTAACTAAAGATACTTGAAT
CAAACTGTCAAAATCCTGTAATCATCATACAATTACGAGTTGAGACACTCTTCAGCTACA
ATTTGTCTTCAATTATTTCTCAGTAATTTGAACTCTTATCATACAGCAAAACTATGAAGA
TGTGATAAAGATTCCTGATCCCTTTCTGAGATAATCAACTTCCTCAACATTGTCATTGAA
ACGAATTTGAGAATATCATCCTGCAAACTGGCCTTCCTCAGGAAAATAGTAAATATGCAA
TACCATTCCTTTGTTTACTATTCACCACCCTTAACTGCATCCGATTCTGAGTCACTGGCG
TTATAACCTGGCTGTTTATGACCGACTTTTAGAGCTGAAGACCGACAGTTTGAAGCTTTA
GTGATCCAAGCTTTTCCCTTGGCAGAATTTTCAGGAACGCCATAGCCACTGTGATACATC
TGACCGACCAGGACCATCATAGCAACGTCGCCGGCCTTGGCCTCCTTGAGAGTGTCTTGG
AACCACCTCTTGGCGCAATCGGAAACCACAGCGGACAAAGGCATCCTACCTCGCTGAGCC
AACACATCCAACTGAAGCGAGTTCTTCTCCATCTTGAGCTTAAGCTGTTGATCTCGCGGA
TCGACACGACCCGGATTCGAAACGGGTTGATGCCTTCTCTTACCGAGCTTCGGATTCGCC
TGCGAAAAGACCTTAGCCAAATCAAGAAGCCTGCCCGTTGTGAAACCCAACGATTTTCCC
ATTAAATATCGAACCTTTCGAAATCGAGAAACAGCGGAGAGTCCTAGATTTTGCGAAAGA
TGATAATATAACAAGACATTGATGGGTTTGATTGATGGGAACTTGGAAGTAATAATCGTA
GAAAGTTTAGGCCTTTAGGTCCTACGAGGAGCCGCCGTGGACGACGGAGGATGTTATCAA
TTTTGAGCTCAAAANGNATA
>Fagopyrum_esculentum_MIRA_VER3_c215
CGCGGGGGACCGCAATCGTTCTCTAAGCATTTCTAGGGTTTCGGAAGTCGACACCACTCG
GCGCTCCCCAGGCTCAGGAAACATGCCTAGATACGATGACCGTTATGGTGGAACAAGGCT
CTATGTTGGTCACTTGTCTTCGCGAACTCGTACCCGTGATTTAGAAGATATTTTCAGTCG
ATATGACGTGGATATGAAGCGAGATTATGCATTTATTGAATTCAGCGACCCTCGGGATGC
TGATGATGCAAGGTATGGTTTAAATGGGCGAGATATTGATGGCAGTCGAATTGTTGTGGA
AGTCTCTAGAGGGGTGCCACGTGGTCCGGGTGGTGCACGTGATTTTGGAGGCAGGGGACC
TCTTCCAGGATCAGGGAGATGTTTCAATTGTGGAATTGATGGCCACTGGGCTCGTGATTG
CAAATCTGGTGACTGGAAGAACAAGTGCTACCGTTGTGGAGAGCGTGGCCATGTTGAGAG
AAACTGTCAGAATAGCCCGAAGAAGCTGAAGCGTGGTAGAAGCTACTCAAGGTCTCCATC
TCCTCGTCGTGGCAAGAGTCGAAGCCGTAGTTTCAGCAGGAGCAGGAGCTACAGCCGATC
TAGATCACCACCACCAGCAAGGAGAGAGCGTGCTGTGGAGCACTCTGACAGGTCTAGAAG
CCCACGACGTAGCAGGAGTCCTAAGCGTCAGAAGGCGTCTCCACCTGTGTCAAGGGGCTC
ACCACCCGTGTCAAGGGGCAGGAAACACAGTCCAACACCTGAAGAGAGAAGCCCACGCGG
TAGAAGCAGTCTGTCTCCCAGAAATGATGACAGACATGCCAATGGCTCAGACTATGGCAG
AAGCAGAAGCCCTGCAGAGGAAATTGCTAAGGAGAGCCCTAGGGAAAGAGAAGACCGCAG
CCCTGTTGAACGTAGCCCGAGTCCAGCCCCAAGGAAGGAAAGGAGTGCAAGGGACGAGGA
TGAGGATGACCGTGCCTCTCCAAGGGGCAGCGAGTAATCAGATAAAAGTCCATAATAGAC
CTTTTTTCATGAGTATTTGTTCTATCTTTTGGCAACTTCAGCTGCTTATGTTAAACTGTA
TTGGCACTTTTGGTATTTCGTCATGCGAATGGTAACATCTACTGGGGGTTGGATATCTAT
ACATTATGATTTTATGATTGTTATGGTAAGGCATATTATTAGTATGGTCAACTTATAC
>Fagopyrum_esculentum_MIRA_VER3_c216
AAGAAGCGTCTGTTTTACAGAAGAAGAACGGAAGGGGGAGAGTGAGTTATTAAAACTCTC
ACAAAACCCTAAAATCTTCAGCTCCCCTTCCCTTCTTTTCAGCTTCTTCAACCGAGGATT
TTGCGACCTCAATTCCTTCTTCCTTCTGTTTTCACACCGAATTCCCAACGGCTAATCCAA
TTTCACCGTCTCAATTCGTTTTGAATGTTGCAAATCTCTAGTCTCCATTGTTGTTTTTCC
CTCTCCTCGAGGGGAATTTCCTCCGTTTCTGCTTTCGCTTTTGGTTCTTGCATGGAAGGC
TGGTACCACCGCTGCCTTGGCGTTGATCCTTGAATTATTCTATATTCTCGATTTGATCGG
TTCTCTTATTCACTCTCGCTGTCAATTTATCATTACTCTGTTCGTCTGATTCGGTATTTA
GGGGAAAAGGAAAGTAAATTAGGGAAAATGTTGCTAGGTAAGCCAAAGAAGGCTCAGATT
GCCAAAGGAAAAACAATCAATGTTCTCGGCAGTGCTGGCCCGATGAGATTCGTCGTCTAC
GACGAGGAACTCGTTGCTGCCGTTATAGGCATGGCGCTTAAATCGTACGCTAGAGCTGGT
CGCCTTCCTGTCCTCGGCTCCGATCTCGACGGTTTCCAGCTTTACTGTCCAGCTGCTGGA
TCTGATTCTTTGATGAGTCCGTGGGAGGCCATAGGAGCATACGGTGGCCGGAACTTCATG
CTATGCAAGAAGCCAACGCCGGCGAAGGAAGCAGCGGTGGAAGCTGGGGCAGGAGAAGGC
AATTCTCGACAGCCATTGTTGGCGAAGAAAGGAAGTGGAAAGTTGAAGGCATGGATCAAC
AAGTCATTAAGCTTCAAAATCGCATCTCATTGAAAAAGGAAAATAAGTACTCCTGACAGT
TTATGGATTCTTCATGTGCCGTTAGCAATGAAAAATATGCCTTCTGACAGTTTCTGGATT
GTTCATGTGCTGTCTCTGTTATTTTCTTCCATTTGTCGCGTTTTTCTTCCACCGGCATTA
TGTGATGCTGTCAACTGGATAAGTTTTGGTTCTTATGAATCGATCCTCCATTGTTCATTA
TATTGCTGTGTGTCGAAGAACATGTAAAGAGTAATAAAGTTGTACTTTTTATCCATGATT
TAGTTTCATTGGTTCAAGTTCACGAATATGATTCCCACAAACAAATGGTATCATAAATTT
GAATGGAAATGGACATGAATACAATACAGCTACACCTTTTTT
>Fagopyrum_esculentum_MIRA_VER3_c217
AAAACTAACAAAGAGATGTATATATTAACCAAATGTTAAATATAAGAATTAAGTTATAAC
ACCAGTTATTACACTTTATAGAATACTTGGAACAAAAATACTAGTACAGAACGAAACACT
TAATTCTAGATTGATCATATGATTTAAAGATGACCTCTACCCCCACATTCTGAACACATA
GTGTTTCCAGTGCCTCCACAACCTAAGCAACGGACTTTAACAATGATTCCCTGACTCTCC
ATTATAGAATCCACATATAGACCGGAACCACTGCACGTCATACAAAGGACAGCACCCTTA
GCATGGCAAAACGAGCAACGAGGATTACTCCCAATTGCCTTCTCAGCAATGGACAAACCC
ACAGGCTTCTCAATAATCTCCTCTGGAACTGGTTTATCGTAGCAAAACAGAGATTCGAGG
CTGCTTCTTTGCCTATGCGCATCTACAGCATAACAGGAACTAACCCTGTCTTTGCTGTTG
CAAGAGAGATTTGAGGCGGGAGATGATTTGAAAAGCAACACTTTAGCGAAGGTGCGGTGG
AATGTGCCCGTGAACTGGAGGTGAGAACTTCAAGGTCGCTTCCATGGATGCTATGTTGGA
GACGAAGAAGTTCTGAATCATCAGATTTTCTCGTATTTGCCTCGTTCGGTAACGACTAAC
GCCACCTGCTATTGACTGACTATTCTAAGTAATTTCACGTCATACCCTCGAACTCTTGCA
T
>Fagopyrum_esculentum_MIRA_VER3_c218
TCGGGGGAGAAAGCATATTTTTCTCCATTCCAGTTCCATGGCTGGACTTACTAGTTCTGC
AGCTGCACTCTCTCTCCCATCTCGCAGCAATTTTCAGACATCATGGTTGGTTTTGGAGCC
TCATCAGGTGAAAGCAATGTCTCGGAAATCGCGGTATCCGAGAAGACTTAAAATCAAAGC
AGAAATAGATTATGTTAACTCTGAAGAAGCCAAAAAGCTTGTAGATGTTGAAGGTTATGC
CATAGTAGATGTCCGCGACAACGGTCAATATAACCGAGCTCATATCTCTTCTTCTTATCA
TATCCCCTTGTTCATTGAAAATCAAGACAATGACTTCGGCACTGTAATAAAAAGGACTGT
ACATAACAATTTTGCTGGTTTGTTCTTTGGTTTGCCCTTCACCAAGCCAAATCCTGAGTT
TGTACAATCTTTGAAGAGCAAATTTTCACCTGAAAGTAAATTGCTTGTTGTTTGCCAAGA
AGGATTAAGGTCAACTGCAGCTGCAAGGAGGTTAGAGGAAGCAGGATTTCAAAACCTAGC
ATGTATTGTGTCTGGGCTACAGACTGTAAAACCAGGAATCTTTGATTCTGTGGGTTCAAC
CGAGTTGCAAGATGCCGGTAAAGCTGGTCTTATCACCATTCAAGGCAAGATATCAGCTGT
CCTTGGAACGGTTCTCGTCTGTGCATTTCTTTTCATCACTTTCTTCCCGGATCAGGCAGA
GAAGCTGCTCCAAATGGCTCCTGGAAGCTAAGCTATGGGGTAGAAAATGATCAGTAGTCA
AATACAGCTTTTGTATTCTTTCTGCATGCCTTTTTGTTCCAGTGCAACTCTTAGAGCATT
CATTCAATGCGGTTGTTAAGTGTAGTCTTTTGTTCTTTTGGAAACACAAAACATTGATCA
ATGGAGTAACAAGATCAAATTCTGATGCAAAAAATAGTCCTAAGGAGAAAAAATAACAAC
TAGGACCTCCAAATAAATTGCAGCAATGCT
>Fagopyrum_esculentum_MIRA_VER3_c219
AAGAGGGCGTGTGTGACATATTGTATTACGTATATACTGAGCTGCATTACAAAGCATTCA
CCTCAATACAAAATTTTGATGGTTGGGCGTATACTGGGAGGAATTGCAACTTCCCTTTTG
TTTTCGGCATTTGAGTCATGGCTTGTGGCTGAGCATAACAAGAGGGGTTTTGAGCAGCAA
TGGCTGTCTTTTACATTTTCAAAGGCTATATTCATAGGGAACGGTCTTGTCGCTATTTTG
TCTGGCTTATTTGGAAATTTTCTGGTTGATAATCTTGGCCTTGGCCCAGTCTCACCATTT
GATGCTGCTGCTTGTTTCCTTGCCATTGGAATGGCAGTCATATTGTCTTCATGGACTGAA
AATTATGGAGATTCTTCAGATAACAAGGACTTGCTCACGCAGTTTAGGGGCGCAGCTGTT
GCTATTGCATCTGATGAGAAAATTGCTTTACTTGGAGCCATACAGTCCCTATTTGAAGGC
TCGATGTACACATTTGTGTTTCTGTGGACTCCAGCTTTGAGTCCGAATGATGAGGAGATT
CCCCATGGATTCATTTTTGCTACTTTCATGTTGGCTTCAATGTTGGGAAGCTCTATTGCA
TCACGGTTGATGGCACGCTCTAACATCAAAGTTGAGGGCTACATGCAAATTGTTTTTATC
GTATCTTCTGCCTCTTTGACACTTCCCATCTTAACCAGTTTATTGGTAGCACCGTCGAAT
GTGAAAGGTGGGAGCATCTCATTCTCTGGATGCCTTCAACTCCTTGGCTTCTGCACATTT
GAGGCTTGTGTAGGGATATTCTGGCCATCCATCATGAAGATGAGATCTCAGTACATACCT
GAAGAAGCGCGAAGCACAATCATGAACTTCTTCCGTATTCCTCTCAATATCTTTGTGTGC
ATTGTACTGTACAATGTTAATGCATTCCCAATCACCATCATGTTTGGCATGTGCTCAATC
TTCCTATTTGTGGCATCAATCCTACAAAGGAGACTAATGCTCATTGCTGAAAATCAAAAG
CCAAAGTCACAAGAGTGGACATCAACAAAGGAGAAAGAATTTGAAGCTGAGCCGTTAAAT
GCTTGAAGCAAGTCAAGCAACGCGAAAATGGACATGAATGAGAGGGTCTAGAGAAGTGCA
ATTTTATCAGTTTTCACTCAACATTCAAGAGTTAAGTTGATTTATGTAGATTGTAAAGCA
AGTACACATTATCAGAGGCGAGCAAGTATGCATTTTGCACAGAAGATATAGATAAACAAT
CAAGATGCCTGTTAGGCTGTTACCAAGTTGCTGATGCTCATTACATGATAAATTTCAGTT
AAAAAATGCGATGAAATGATGAAGGTAAAAGTGCAGCATATTGATCATGAAATATCTGCT
TGTAGGTACAATTCTATTCTTAGATGTACCTCTTTATGTAATCTATTGTTTTTCATCCTT
TGTGTGTACCGAAAAGAATACTTTGGTTTATAATGTATTATCTTACCTTTTGGGCATAAT
ACTTGTGTTTTAGTTNATTTACT
>Fagopyrum_esculentum_MIRA_VER3_c220
CCATACCCTTAAAATAACCTAAAGGAAAACAAGACAAATTTGTTTTTAAATAAAAGGGGC
CATCTTAAGGACATTTGCTACACGACTAACAAAATGTACAATGGGTCCAATACACCAAAC
CCACTTGACACATTAAAACAAATTGTTTTTTTGTAACATCAAGCTTATTTATTTGTAACA
CCAAACTTACTTGAACATGACATCTCCCTTGACACAAAAAAAGAACTTGAACATAAATCC
GAAATCATAAATTAATTGTGTTTTGCAGCGGTGCTAGTAAGAGCGACGGAACCATATCAA
CCTCGTACAACTCCGGCGGTTTCAATGTATGCAACACTAACCACGGTGCCAATAGAAGTT
GCAACAGTATTAGTAACGCTCTTATCGTCAATCGGAACATCACTAGTCTTTGTAACTGCT
TTGTTGACTTGACGATCAATAGAGTCAACGACGGTTGGAGCACTAGTACTGTCAACCGGG
ACATCAATAGTCTTTGTACCGGAATTGTTGACTTGACGATCAACAGAGAGAGCGACGGTT
GTTGGAATACTAGTATTGTCGACCGGGGCATCAATATTGTTTGTAATGATATTGTTGACT
TGACGGCCATTTGTCACGGAAGTGATAACCGTCGGTGTAGTAACGGTATTATCCGTCGCA
TTAGGAACAGAAGCCGAAGAAAGTATCATTTCAGCAATGAGCTTAAAGAGTTCCATGGTT
TCATCAACACCAACTAAAACACTCTTGACAACCGGATCAGCCAAGAAGTTGTCGCTCCAT
CGAGCTAATCCGGGAGTCTTGGATTCATTGAGTATGTTGACATTGTTCATCATCTCCAAC
ACCTTTAGCCGATACAAAGACGATCCAAAAGCTATGTCGAGATATCCGATCCAATCTTTT
CCAGAGAAAAATGGTTTGCCATTGTTGAACTTGTTGAAGACATCTTCTAAGAGGAATACC
CCTTCTTCTACTTGCTTTAGTGCTTCTGGATTTGCTTCTTCCTCTTTTAAGTTGCTTGTT
AGTACGTTATTGAGAGATGGTATCCACTTTTGATCGATGTAGCTAGCCCAAAAGCACGCG
ATAGCACGATCATACGGATCCAAAGGCATAATTGGGGGTCCATGCGAAACCCAAACCTCG
TCAATGTATTGAACGATCAGAAGAGACTCGCAAACCGGCTTGCCATGGTGAAGGAGAACG
GGCGCCAACTTGAGAATCGGGTTAGATTCGAGAAGAATCTCACTCTTTTTCCCCAACTTC
TCTTCAAGAATCTTGAACTCCACATGCTTGAGCTTTAGGGCAATCCTAGCTCTTGCAACA
AAGGGACTTCTATACCCTCCAATCAACTTCACTTCACAATCAACACTCCCCATGATACAT
ATGCCTTAGGCTATTTTTTGCTACATATGT
>Fagopyrum_esculentum_MIRA_VER3_c221
TTTTTTTTACACAACTTACCATTTCCATTCTTATTTCATTGAATTCAGGGAAAACCTCAG
CTCAGCTGAAGAGCAACATTTGTTTCAACAGAGGAGGTCTTGATTATCATACAAACAGCC
ATATTTCTTCCTTTCACCGGAAAAAGTTCAAATCCAGTAAAAATACAAGGAAAGCTTTCT
TAACTCTCTTCAACGAAGTTATATCTGCTCAATCAGATGATCTCCTCCAGAGACCTTGAA
CTCAGAGGGGGCGTTTTCCACGTTCAGGACCTTCACCTTTCCATCATCCACAAAAGCTGA
CCATCTATGGGATCGAAGCCCGAGCAGTGCCCCAGAGAGGTCAATGGTCAAGTCAAGGCT
TTTGTGGAAGCTCCCATCAAAATCTCCATAGAACTCAATCCCATCTTTAGCTTGGAGTTT
CTGAGCCCAACCATTCATGACATATGGATCATTAATAGCAACACAAATCACAGATTCAAC
TCCTTTGGTTTTGAATTTATCAATGTTATTCTTATAGCTTGGCACATGCTGTAATGAACA
AACTCCCGTATATGCACCAGGGAGGCCGAAGATAACCACCTTCTTACCCTTGAAGATGTC
TGAGATGGGAGTAGTGGAGAAATTAGAGGAAACACCCTCGTCCCAGCTCCGAGCTTTCTG
GAGGGACACACTCGATGCCGCCGATACTATGTCTGAACCCGCCGCTATCGTTGCGTAGGC
CTTAGCCGACGCAGCTCGAAGGCCGCTGGCTACCGATTGAATCGCCGACGATCTCTTCAG
CATCATCGCCGCCATTGCTTCTCTATTTCTCTCCAGAATCGTACCTCTGCTTGATACCAC
TGCTTCCCGCGTACCTCTG
>Fagopyrum_esculentum_MIRA_VER3_c222
TCATCTCGCGCTCGTCTCCCTCGTAGAGTCGTAAATTGTCGTCTCTTAGCTGTCTCTCTG
TCCTTCAATTTCCGCTAACCGCTCAGGTAAACTAATTACCATATTTGGGGAAAATGGGGA
AAAGGAAGTCAAGGGCGAAACCTCCACCAAAGAAGAGAATGGACAGGCTTGACACTGTTT
TCAGCTGCCCTTTCTGTAATCATGGAACCAGTGTTGAATGCCGCATTGACATGAAGAACC
TGATCGGTGAAGCTGAATGTGGGATCTGCCAAGAGAATTTTAGCATGACAGTAACAGCTT
TGACGGAACCTATAGACATCTACAGTGAGTGGATCGATGAGTGTGAGCGTGTTAACAATG
CAGCTGAAGACGACGATGGTTACAAGTAGAATGCTTATATGTCAATATCGAGACAAATGA
CTGAAGTATAATATGTAATGTATATTGTGTTGTATTGTATGCAAAGTTTAGGGGGAAAGA
GCATGTATGTGCAGAGTTGTTTCTTGTGTGTAATATGTATTATCTCAATAAGTCAATATG
TTGTATGAAATGGAATTTGGACCAGAGTTGTTTCTTGTGTGTAATATGTATCAGTCGTTA
CATAACCAAGTCCATGAATGAATTGGGCTTTATTCTCTTCCTT
>Fagopyrum_esculentum_MIRA_VER3_c223
TAACATTTAGATCTCCATCTTCCAATTCCATGCTCGATTCCCCCCTAAGAAAAACCCCTG
AAAAATCCCTCGGAGCTGCACGATCAACGATTGTTTTGTCCTCGAGTTAATAGCTGTAGA
GGGAGATGGCGAGGGCTTCGATTTTGGGGTTCACGGTGTTGAATCTGTGTGTTCTAATGG
CGAATCTGATGCTGCCACTAACGGAAGCTGTGTGGTTAAATCTCCCAAGCTCAGGAACCA
AGTGTGTCTCGGAGGAGATCCAGAACAACGTCGTCGTTTTGGCTGATTATGTCATCATCA
AGGACGAGAGTATCGGACAGCCGGCTGACCACAACATCACGGTTTCCGCCAAGGTGACTT
CGCCATATGGAAACACTCTATACCACAAGGAAAATGTGACATATGGTCAGTTTGCGTTCA
CAACCAGTGAGATCGGGAACTACCTGGCTTGCTTCTGGGTTGATGGTCATGAGGGGACAT
CTCTCAGCCTGGACTGGAAAATTGGTGTTAATGCCAAGGACTGGGACTCAGTTGCAAAGA
AAGAGCACATTGAGGGGGTTGAGCTTGAGTTGAGGAAACTGGAAGGTGCTGTGGAATCCA
TCCATCATAACTTACTGTACCTAAAGCACAGGGAGGAAGAGATGAGGGAAGTGAGCGAAA
AGACGAATGCAAGAGTAGCTTGGTTCAGCATCATGTCTCTTGGCATCTGCATTACAGCTG
CTGGCTTTCAAGTGCTGTATTTGAAACGATACTTCAGGAAGAAGAAGCTCATATAGAAAT
AGAAACCATACTCAGGTGATTTTGAGTTTACAGGGAGTGCTGATCGAGATCTCCATATCC
ATTTTCACTTGGAAAGCAACACCTTTTTTATTCACTTACGGATTGTCGTAATTTGTTCTT
TTAATCCCTAATCTTAGAACATGGCAATCAATCCTTATTGTTTACATCCCTTCTTGTCGA
TTAAACTCTTATGGAACCAAATACATGAAAGTCTCATTATGTTCTTTCATAGTCTATATC
ATTTTTGCAAGATTTTGAAGACAAAACAGAAAACGACTCGCATTCTTGAATAGGGTAAGG
TTTCAAGAAAGAGAAGACTGTTTATACTGTAACAGGTGTCTGTTAAACAATTTGGTGGGT
AGTGAAACATCAATACAAAGTGGGTTAATGCTGTAAAAGGGTGTCAGCGACTTTCTGTTG
GATCATTTCAACACTGAGACGAGGAGACCATCTGGGTATTCTCTCCTCAGAACCATCAGA
GCGTAGCTTAGCCAACACAGGTATTTCGTATTGGTATGCATTTTCCCAATCCGGATTTGT
AGTAATATCCCTAACCTCTAGATCGACATCATGAAGAGATGAGGAGCTGAGAGAGAAAGC
GGCGTGGAGTTTCTCTTTGAGGCCGTCGCACAAACAGCATCCCGGCTTCGAGTATAGAAT
TAGCTTTCTTCGATTGGATGACGATGTTGAAGAAGAGGAAGAATACGAGCAGATGAACTT
TCGTCCATGACGGACGAGCAGGTTCGTGCTCGCCATTGGAGAGATTGCAGTCCTTATCGC
AGTCGGCATCGCCATTTCTGAGCAATTCCGAAGCCCNCNANGCTCTACGAGGTTAGAATA
ACCAATAGACTTA
>Fagopyrum_esculentum_MIRA_VER3_c224
ATCTCTCTGCAAGTTGAAGTCGTGTTCAGTTTCTATATCTGTAGCTTTTTTGGTATCTGC
TTGAGCCTTTACCATGGCTTCCGCTCTGGTTCTCATCATCGTCTTCGTTCTCGATGTCAT
TGCCTTCATCCTTGCTGTAGTTGCAGAGAAACACAGGAGCAAGGGCACTGAACAAAAAGA
TACAGCGGGGAATACATTTTGTAAATACACTTCCGATGGTGCAACTGGCATGGCAGTGGC
CTCAATGCTTCTGCTTCTTGCTGCTCAGATTCTGATCATGGTAGCAAGTAGGTGTTTATG
TTGTGGTAGAGGTTTACGACCTGGTGGCTCTCGAGTGTGTGCAGTTATTCTCTTCATCAT
ATCCTGGATAACCTTCTTCTTTGCCGAGATCTTCTTGTTGGCTGGTTCAGCAAAGAATGT
TCAACGCACCAAATATGTTAATGATCAGCAAGTTTCTTGCGAGTCCCTCAAGAAGGGAAT
CTTCGGTGTTGCAGCCGCTTTCATTATTTTCACCGGAGTACTTACCGAGTTTTACTATTT
CAGCTACTCTAAGGCTAGCAGTAACATCGCACCAGGCTATCCCAGAGACACTGGCGTCAG
GATGAGTACCATGTAACCGGTATGGTATATTTATTTTCATTTCGATTGTGTTAGCGTCGT
ATTTGTGAACGCTTTAGATTGATATTGTGCTTTGGTTCTCTGCATTTGTTCTATGATGAG
TATATCTGTAAGTTTTGGACTAAAGATTTTGTGTCTTGTTTTGTTGCTTACTCAACAGTG
ATCATATTCAGTTGTAGCTTC
>Fagopyrum_esculentum_MIRA_VER3_c225
GGACATTGCCACAACTTGTTGGAAATAATGAAAAGCCTTGTCGAAAATACAAGCCACCGA
AATGTCAGAAAGCATCAAACTTGAATCAAAAGAGTGATATGTGTGTGTTTTGGCCCGGAT
CAAATGACAAATGGTATAGAGCCGTCCATCAGTGAAAGAGGAGCCTAAAGAATGAATATG
CAAAACTACTTATTGTCACGCTCCTTCTCCCAGAGCGACCAACAAATAGAGGGAGGAGGA
CATGTATCTTGGATGCAAGAATTTCAAGGCTTAAGGGCCAACGCCACTCCAAATCTTGGG
GTTTTGTCCAAGGCCTTTGTGTCTAAATCCCCGGCAATTGTCAGTACCGACTTTGGTATC
AGCTCGTGCTGCAGAAGTGCCCCGAGCTTCCCATGGTTGTTCAGCTTAGCTTTCACCACT
GTTAGGTGATCGATAGCATAAGAGCCTCCGACGGTGAATGTATTCTCGTTTGTTGAGAAC
TTTCGGTTGATCTCTCCTACCACCGCACTTCTCTTAGCTTGGTCTAAATGGTGCAAATAG
GATGCTTTAATGCTGTCTCCCTTGTCACCGAAAATTATTGAAGCACAAGACTCTGGTTTT
GTCACACCAATACCAGCAGTATACTTGGTGAAGTTACCGGAAGTGGTGTCATAACCTGCT
TCGGCCCCAAATGAGATCGTTGGGGTACCAAGTGTTGCCGATACATCAACGACAGGGTTT
TTGTTCAAAGCAGCAGCTGTTGTGAAGGTTGCATGATGATGGAAGTATTGGACTTCAAGC
TTGCCAGAAGAATCGGGCAATTTAAATGAAGCAATAGCTTTTGTAGATGGAACAATATCT
GTGACTGTGAAGGTCGTAGAGATGTTTGAGGTAGTATCAACTTTCACATCAATAACAGTG
TTCTTGTACTTGTAAACTGCTCCAACATCACCAGTGGACAGTCCTCCTTTCTTTACAGCA
GTTGAGGTGAGAGCCACTCCGGTGTCACTGTAGGTGGAAACGGAGAATTTCTGATCCGAG
ATATAATCCCTCGAGAGAAGATCTCTAGATTTCTTGCCGATGTCGGAGAAAAGTCCAGGT
CCAGCTACCATCTTTTCACCGATGGTGGAGACGGCAGAGAAAGAAAATCTAGGGAGGGGC
GGAAGTGGCGAAACAATGGAGGGTTTGGTAAAGACAGCGTTTGGGAATCGATGGGCAGGG
TAATAGAGAAGAAGGAAGGAGGGTCAGCCCGAG
>Fagopyrum_esculentum_MIRA_VER3_c226
TCGTCGTACACTCAGTTCCACTCAGCCGATAGAACTCGTCTNCTGACCTCGGAGACGTCC
GAACCAAACACCTTCAAAACAAAGAAAGCTTCATCTTTGATTGACCACAAGGTGGATAAG
CAAATGGCGACTTTGAAGGCAGTTGCTGTCATCGCCGGCGATACAGATGTCAAAGGTTCT
CTACAATTCTTCCAAGATTCCTCCGGTTATACCCATGTAAAAGGAACGATTTCAGGGCTC
AAACCGGGCCTCCATGGCTTCCACATCCACGCCCTTGGCGACACCACCAATGGCTGCGTC
TCCACTGGGCCTCATTATAATCCGCTGAAGAAAGAACATGGAGCTCCCACTGATTCCGAG
AGACACGCGGGTGACCTGGGTAACATTTTTGCTGGCCCTGATGGAACTGCTGAGATTTTA
ATTCGAGACTCGCAGATACCATTGACTGGGCAGCATTCGATACTAGGAAGGGCTGTGGTT
GTGCATGCTGATCCAGATGATCTTGGAAGAGGAGGACACGAACTCAGCAAGACAACTGGT
AATGCCGGTGGAAGAGTAGGATGTGGCGTGATCGGGCTGCAGTCTAATGTTTAAGGCCTT
CCAGGATGTATGCTGTTTCACCCCAATCAATGAGATTGTATACCTCAGAACAGTTTGTTT
CGCGGTAACTGGTTAGTTTAGACGATCTATAAAACTCGTGAATTTGGGAACACTTGCCTA
CACTTCTATGTCTTGGCCTTTTTATAAAACTTGTATGCTTTATCAAAGAATATCAGTGAA
GAAGGAAATGTTGTTTCTATTGTACCC
>Fagopyrum_esculentum_MIRA_VER3_c227
ACCATGCATTTGCTTATTATCCATTCCAAGTTTCAACTTCAAATCCAACGACAGAAAAAT
TTACTTTAAACTAATCTATTATTTTAAAAAATGTAAAATTGAAGAACAAAAGTTCAGATG
CATATGAATCATATTGGCTAGAAGAATTGCAGAGCGAGATATACAAAGGAATGGCTGTTT
CTTCTTGCTCATTGAGCTGGACTCCTGGTTTTCTTTCCAACAAGTCGAATGTGGTTTCGC
ACATGAGCTCCTCATCAGTGTCAATGGCAATCACCTCTTGCAGCTCTAATTCAGCAGCTT
CTAGCTTGGAGGAGATAGGATGTAGTCACAGAAGATCAATACTAATGGGAGCTGCAGCAC
TGGCAATTGGTATTACACCAGCAAGTTCACTTTTAGCTGAAGGAATACCAGCAAATTACC
GCGAATTTGTTGACAAAGAAGACGGTTACTCGTACTATTACCCATCAGATTGGAGGGATT
TTGACTTCAGAGGACATGATTCTGCATTCAAAGATCGTTACTTGCAGCTGCAAAATGTGA
GACTCAGTTTCATTCCAACTGATAAAACTGATGTTCATGATTTGGGTCCAATGGAGCAGG
TTATTACTGATTTGGTGGACACCATTTATGCTGCCCCGAATCAGAAGGGAATAATATACG
ATATGCAGGAGCGAACAAGCGACGGGAGACACTACTATACTGTCGAGTTTGTGCTCGTGT
CTCCAAACTTCGCTCGTTCATCCTTTGTAACTACAACAATTGCAAATGGAAGACACTACA
CCTTGAATGTTGGTGCCAATGATAGACGGTGGAAGAGAGTTAGGAAACAGCTCAAGGTGG
TTGCAGACTCTTTCAAGGTGTTTGACATTTGATATAGCTAAACACATCTGAGGCGCAATC
AGTTTTCAAGGGATCCTAAAATTGCAAGCTTTTGGCACTGTCTCATGGCAAACTGAATGG
TTATTTCCCAATGAATTGCTCAAAAAATGACTATAATTGGTCATCTGCTACATTTTATAG
ATAGAAATTATCAAGTTCATCCAAAACGCCAATAAACTGAAGATACGAAAACAATTGCAT
GGTTGAATGTCTGAAAGTTGTGCTTAGCTTCAACTGATACAGAATGATGTACAAAATCTG
CACATTAAATTTGTGAAGAAAAACGCTATAGGATAGTAAACAAGACAAGATCCACATGAA
ACCTTGCAAGGAAACTTCGGAAGTAGCAAAACTGGGGAGACGACTGCGTTTGAGTGCATT
AACTCTCCTTTCATCTGAAGTGAAGAGGAAGACTGCAGTACCTGATATGTTGTTGTAGTN
NNNNNNNGNACNNNNNCANTNGCAAGTACAAGGGGCTTTTCGTCACAAAATGAAACTGAA
AAGACCGCTCCGGCTTTGGGATTACGAGA
>Fagopyrum_esculentum_MIRA_VER3_c228
CTAATTATTGGTGTTGCCTTCTTCTTCTTGACCTTTTTCTTCATGATTCCTATAACCATT
GTCCAATCTATGGCTAGTATTGATGGACTTGAAAAGAAGCTTCCGTTCTTGAAACCTCTA
ATAAAGGGTTTCATCAGATCATTTATCCAAGGATTTCTACCTGGGCTGGCGTTGAAACTT
TTCCTGATTTTCCTGCCATCCATTCTGATGATGATGGCAAAGGTTGAAGGCTTTATATCT
CTGTCATCTTTGGAAAGGAGAGCAGCATCAAGATATTATCTCTTCAACTTTGTTAACACA
TTCCTTGGTAGTATAATTGCTGGAACTGCATTTCAGCAACTAGATGCTTTCATGAATAAA
TCGGCTAATGAGATACCTGTGACAATTGGTGTTGGAGTTCCCTTGAAAGCAACCTTCTTC
ATAACTTACATTATGGTTGATGGATGGGCTGGTGTTGCCGGGGAGGTCTTGAGGTTAAAA
CCTTTAGATTATCTACCACTTGAAGAATTTCTTCTTGGTAAAGACCGAGAAAGATAGGGA
GGAGGCAATGGATGCAGGTAGTTTCGACTTTCCAACCGGGGAACCTCAGATACAGCTCTA
TATACTGCTTGGCCTTGTTTATGCAGTTGTGACTCCACTTATACTTCCATTCATTTTGGT
CTTCTTTGCGTTTCGCCTATCTTGTCTACAGACATCAGATCATAAATGTATACAATCAAG
AGTATGAAAGCGCAGCGGCATTCTGGCCTGATGTCCATGGTCGAATCATCAGTGCTTTAG
TTATTTCACAGGTGATTCTAATGGGTTTGATGAGCACAAAAAAAGCTGCTCAGTCAACGC
CATTTCTGCTTGCGCTCCCCGTCTTGACAATATGGTTTCATCGGTTCTGCAAAGGTCGCT
ACGAATCGGCCTTTGCTAAATATCCTCTACAGGAAGCAATGAGGAAGGATACACTTGAAC
GTGCAAGAGATCCAAAATTCAACATCAGGGCCTTCCTCGAGAAGGCTTACATCCACCCGG
TCTTCAAAGAAGAGTTTGAAGACGAAGACGGGTCAGGAACAGATATTGGCTCAGAAAATG
GTTCAGAGCTGCTCCCAACCAAAAGGATGTCACGTAGGAACACTCCTGCACCGAGCAAAG
TTAGCGGTGGTGGCGAGTCTCCGACGCTGCTGCTCGATGCTTGAGCCAGGTTTGTACATT
AGGACCAGACCAACGAATATTTGGATAGAGTATAGATGAGATCTCTTAGTGTGTAAATTT
CAAGTTATTAAAGTTGCTTGTATTGTCTGAATTGGTCTGTTCCAACGTCAATACAATGTT
ACTGTGTCATATGTTTTTAGNGATTTGGAATTACTT
>Fagopyrum_esculentum_MIRA_VER3_c229
GGNAAAGATGATTTCTTGATCATTTGATTTCATGTCCATATATAATAATAACATATAACC
TCTTATTAGATGCTACAATACTAACCAGAATGGCTATAACAGTAACACCTCGCCAATTTC
ACAACTATAAGACACCTTTTGAGTGTTGGGACTTGCCTACTTAAAGTCTAGCCAAATCTC
CATAAACACGACAGCGGATCTTCGTCTATACTACTACAAACGTTTTTGGTAAAAACTTAA
GCAAGCTGCAAAGCTTCTTCCCGCTTCAGGTCGAATATCTTTATGAGGGCATCTTCAACA
GCCTTGTCTGGGGTAGAAGCACCAGATGTGACTCCTATGGTGATTGGGCCCTCAGGTAAC
CAATTTTCTTTCTCAACAAGCTCCCCATGATTCAACTTGTAAGCTATTTTGTTTCCAGGA
CCTATTCTCTGCTCACTGTCAATCCAATAAGAAGGAATCCCACGCTCCTCTGCAATCTCT
TGTAAGTGAGAGGTGTTGCTAGAATTCCAACCTCCAACAACCAATATAAGGTCCAGTTTC
TCATCTACCAACTTATACATTGCATCTTGGCGCTCTTGAGTGGCATCACAAATCGTGTTG
AAGCTATTGAAGTGTTCATTGATGTTCTGAACACCATACTTGCGCATCAAAGTTCTCTCC
ACTAATTTCCCAATCTCCTCTGTCTCTCCTTTAAGCATAGTAGTCTGATTTGCTATTCCA
AGTTTTTCAAGATCTTTGTCTGGGTCAAACCCATCTGAGACAGCATTTTAAATTTCTCCA
TGAAAGCCTCCCGTGTTGAGCTAGATCCATCTAGTGTTCCCCCAAGAATGTAATCACACA
CATAAGTAGCCTCTTTCATATCCTTTACAATTATATACTTCCCTGCAAACGATGCGGTGG
CAACAGTCTCCTCATGTGAATACTTCCCATGGATTATTGAAGTATACTCCCCTTTCTTGT
GCTTCTCAACAACGTTCCACACCTTGATCACCCAAGGACAAGTTGTATCCACTATCTGTA
CGTTCTTGTTACTCAAAGTCAACAATTCATCAACTCCAGCACCAAAAGCAGGCAAAATTA
CAACATCATTTTTGTCAACAACATCAAATTGTTTCTTTCCATCATCCAGTGGTACATACT
GGACTCCCAT
>Fagopyrum_esculentum_MIRA_VER3_c230
TCATTGCAGGAAAGAGCAATGGAGAAGAAGAAGATGGAGAGATTGGTATGATAGGGATAA
TGTTAACACTTGAAATTATCGAAGTGAGTAGCGGAACAATCACCAAAGCCGCCATGAATC
ATGGCATGAACATCCTTGTTTACTTNNTTACTTTCGGTTTGCTGCTCTTCTCTACCTTCT
TCCCGCTTGCTTCTTCTTGTACAGGAAAACTCCTCTTCCTTCCATGGATAGTGCTACTCT
CCTTGGTATCCTTTATACTTGCCTTGCTCAACTATGTGGCTTTAGGATTCATGTTAATAG
GATTGAATTACAGCACACAATCTCTGTCATCTGCCATGGGCAATCTCTCCCCTGCTTTCA
CCTTCATTTTGGCCATTCTCTTCAGGATGGAGAAACTGAATCTCAAAGAAACAAGCAGTG
TGTACAAATTTGTAGGAACAATAATACTAATTGCTGGAGGATTCACAATCATCTTCTACC
AAGGCTTACCCATCAATTTCTCTAAATCTCCTTCAAATTCTATGAATCACCTTAGATTGC
AGACTGTGGAATCAAACTGGGTTGTTGGAGGCATTTTCTTACTAGCTGGTTATATGATGT
ATGCCATAATCATGATTGTCAAGACTTGGATTTCAAGGAGATATCCAACTGAAATGATGG
CTACTCTCATTTGCTGTCTCTTCGAGACCGGTATCGCGGCTGTCGTTGCCGCATTTCAAG
TGAAGGATTCGTCGGCTTGGAAGCTTCGGTTCGATATCACATTGGTTGCAATCATTTCCG
CGGCATTTTTGATATTCGGGGTTATGTGCCCGGCTCAGCTATGGGTATCTCGGAAGAAAG
GACCCGTGTTCATGGTGATGTTCAAGCCGCTCCAGATGATCATTGCGGTGATCCTCGGAG
TTACAACACTCGGGGATACGCTACATCTTGGAAGTGTGTTAGGAGGAGCGATCATAGCAA
TAGGATTTTACACAGTGATGAGAGGAAAAGCCATGGAGGATACACCATTGATAGATGAGG
GCAGCATTGATTCGTGCCCGCGAGCTTCGTCTCTTGATCAGACTCCTCTATTGCAAAACA
AGAAGACAGCTGATGTCTGAACTTGTTTTACTAAGAAGTATTTTATGTAAATTTATAGTG
ATCGACTGCAATTTAAGCTGTAATTGTGTGCCTTCATTGTACTGCTGAACAAAGTTGCAG
CTATCTTTAACTTAGTTGGCAGTACTTACTGTAACGAGAACTGCAATTTAAGCTGTAATT
GTGCACCTTCAGTGTATCTCCATTATGCAAAGTTGTTGCTATG
>Fagopyrum_esculentum_MIRA_VER3_c231
ACNCAGCCAGAACTAGTGTTACATAGAAGAATATGGAGGAAGAGCATGAAGTCTACGGCG
GCGATATTCCTTTAGAGGCAGATATGGATGGAGATATGGAAGACTCCCACGTCGATGAAG
ACGCCGCTAAGGAGTTGGACGAGATGAAGAAGAAATTGAAGGAGATGGAGGAGGAAGCGG
CTGCTCTCCGTGAGATGCAAGCAAAAATTGAGAAGGAAGTCGGGGCTGGTCAAGATGCTG
CTACTTCAGCTGCAAATATTGCTAACAAGGAAGAGGTGGATGCTCGATCTGTGTTTGTTG
GCAATGTTGACTATGCTTGCACACCTGAAGAAGTTCAGCAGCATTTCCAATCTTGTGGTA
CAGTTAATCGTGTAACTATCCTTACAGACAAGTTTGGTCAGCCTAAGGGTTTTGCATATG
TTGAATTCGTCGAAGTAGAAGCTGTCCAAGAGGCTCTTTCCCTGAATGAATCTGAATTAC
ATGGTCGTCAACTGAAGGTAATGCCCAAGAGGACCAATGTACCTGGAATGAAGCAGTTTC
GAGGAAGGCGCTTTAACCCTTACATGGCTGGTGGATTCCGCAGGCCATACCCCCCACCGT
ACTATTCGCCTTATGGATATGGGAAGGCCCCCAGGTTTCGTGCACCTTCCCGGTTCATGC
CATACTAATAGTACACCATGGATTTACTGGCATGAAATCATTCTACATGTTGATTAGTAG
TATACACAAGGACTATTGTCTTTGGTATAATTGTTGTTTACAGCATTGCTATGTAGGACT
TGTGACTTGTTATGGTGATGTAGATGGTCGTGCTTGTACCAATTTCAGAAATTGCTGTTT
TGAGTATTTGATTCCTTTTTCTGCATACGAATTTTAGTAAACAAGAGGTGCAACTTCTCT
TGGCTTCTCATTGTCAGTTTGTGTATGTTTTTGGGTGTTTTACGCTTGTTGCAAATATGA
TGAAATTCACGATATGAAGCTAAATGCTTGTTGTTACT
>Fagopyrum_esculentum_MIRA_VER3_c232
CGATGTTTATGCAGACCTTCACATTGGGATTTACCTCTTTCAAGTACGATGACATTGCTA
CAAGCTCGGCTTATTCGAACTCACAGGCCTAAGTTCAATGTTATATAACATTATGGCCAG
GAACATTAAGTTAAAATTGCACAGTTTAAATTGCTTATCTGAATACTGTTTAGTACAGGG
TTCACAGTATTTGTTCCGAAGGAAAACTTAAGAAATTCTCATTTCTTTCTTACATATAAA
AACACAATCGTCTTCATATATCACCCTGCTGAGTCCTAGGAAGCTTGAATTCACCTACGA
ACTGGTGGGGCCATGCCCCTTCCTCCTGGTCCACCACGCCCCGCCGCCTGAGTCGTTTTC
CCTCGCATTGCAACACCACGACCACGACCAACTCCAAGTGATGTGCTCTTACCCTTGATT
CTAGCGTCTAGACGTTTGAACATGGGAGCATTTTTGAGCATATCAGGTATGATCATAAAC
CTAACTCTGCTGCCTCTGATGAAAACATGCTCAAGTTGTGAGACTTTTCCATCCTTAGAA
GTGAAGGTGATGTCCTCAAGCTGACAATTCCAGTTGTCTTCGCACTCGATCATGGAGCCC
CTGTAGAGTTCTCCGCTCTTGAGCTCCACGGTCACTATATGGCCGGTGGATTCGTGCATC
AGCTTCACCGGAATCCCTAAGCTTCTACTCATCTTTGTGGATTCCTCTACTTCTGACGAC
TGTGACTTCTAAACCTGAGAAACCCTNCCCNCGTACTTCCTGCGTTGACTACCACT
>Fagopyrum_esculentum_MIRA_VER3_c233
AACNCGGGGGAACCAATCAAATTTACAGAGAAATCACCATAGCCATGGAAGGACTAATCC
CCTACGTATACAGAGCTTTTCTGCAATACAAGAACAACGAAGACTGCCCGTTAGGATCCT
TCATCAACGGCTCTCCTTCATCCTATGTCAGGCTTCCCGGCGATTCCGGCCGTTTCCAAC
CGTCCGATCTGAAGCTTTACGATCCATCTGCAACAAGTCGTCCGTCGTTTCAAACTCAGG
TGATTCTATCAACCGGAGCTCAATCTCCTTCTCGCCGATTGGTCAATGATCGTCAAATGT
CGATTATGTATTGAGTATGGTAAGTTGCATTGTATGTACTATAGCTCAAAGGAGCTATGG
CTATTGTATGTTAAAATGTTTGTTATAAGCTTTATTTAGCGTCGGAAACCAAAGGGTTAC
TCACGCTTGCATGTAATAATGGACCGTTTGTACTTGGTGTGTAAAAGTTGTTCATATTAA
AAGTTTCATATGAATTTGTGATAGGGTCAAAGCCTCAAAGGGGACATGGCTCAAGCAACG
TAAGTGTATGTTCATGNTCAACTCGTTTTGAATCAATTTTAAACGACTTTT
>Fagopyrum_esculentum_MIRA_VER3_c234
AAGCAGCTGCAACCTGCAAGTAGTAGTCTTCACTCACTCGAGGTCTGCAAAGATTTCGCT
CGCAGCTTAAGATTCTCAGCAATGGCGATTAATATCCACTCAGCTTCAGTTTTGGCCACA
TTTGTTGACGCCAAATCATCCTCCTTTTTCCTTCCTAATAGTCGGCATTCTAATTTGTAT
CTCCCTATCTCCTCGCCCAAGGCCAACATTGAATTCCCTTCCAAGTGTATCTCTGGTATC
AGATGCAATGTCACAGCTAAGGCCCGGTTGAGTAAGGTTGGTGTCCGCGGTTCACTGGAA
GCTCCAGCGGTTCTTGATACCAAGTCCGGTGGAGCCTCTGCTGAAGAAATCGAAATTGAG
ACCAACTCTTCTTCTGTGGCATTGGCTTCTGAGGAGTCCATATCTGAGTTTATCACTCAA
ATGACAAATCTCATCAAACTAGTGGATTCCAGAGATATTGTGGAGTTACAAATGAAGCAA
CTAGACTGTGAGCTTTTGATTCGTAAGAAGATAGCTATGACTCCATTAATACCACAACCT
CAACTATCAGTACCACCACAAGTGACTGCACCTGCTCCCATACAGGCTCCTTCCGCACCC
TCACCGGCTTCTCTTCCACCTCCTCCTAAGCCAGCTAAGTCATCACTTCCGTCTGTTAAG
AGTCCTATGGCGGGAACATTCTATCGTAACCCAGCACCCGGTGCTCCTCCATTTGTAAAG
GTTGGGGACAAAGTTCAAAAAGGGCAAGTATTGTGTATTGTAGAAGCCATGAAGTTGATG
AATGAAATTGAAGCTGATCAATCAGGAACTATTGTTGAAGTTCTTGCAGAAGATACAAAG
CCTGTTAGTTTCGATACGCCACTCTTTCTGATACAACCTCAGTGACATCAACCCAGCTTT
AGGTGCTGCTTTCTGTTATTTAGGGTTCATATGCTGCAAGTTCTGCTATAGGGAAGACAA
GATACTATTTGTTTGAATTTTGTACTTCTGGTAACTTGTAAGCTGTAGCATTGTAAAAAT
CTAGCTCATTTTGATGATTAAATTATTTGAACATAGTTTCTTCAAGGGACATGAACAATT
TTAAGCTGTCAGTACAGTTTCACATACCCACATGATACATTGTCCTTGTGCATGTTCAGA
GCATAAGAAAACTTGTTACGCGCGAGATTATCACCGCATGTAAGCACTAATCTTACAAGA
AATACTTATATTTGAAGTGCATCTGCAATGGAACCAGCAAGACTGATTACTTCAAAAGGT
GCTTGGTTTTCTATGGCTTTCACAGTGAAGGGGCACGAATCAGTGATCCAGAAGTATGAA
AATGCCTTCTCTGATCCGTCATTTTTGTGAAGAAATCGTTCCCATGAACGCTTTGGGAAG
ACTCCGTGTGTGACATAAGCGCTCACCTTTGTTGCACCATGAGCTGCTAAGGCTTTCTGA
CACTCAATTAAGGTGCTCCCTGATTGGACCAAGTCATCAACGATGACAACGTGACAACCA
GCAGGGTTACCCTCCTTGATCCTAACTATCCTCTTATCATCTTCTCGAACCTTGTTACAA
ACTACCACGGGAAAGTGATCTAGTTGCTTGTGGAACCGCTTCCATGCTCCATCATCTGGA
AATGCAACAACAATCTTCTCAGCATCAGGGAGTTGATGGAGACGCTGTTTTAAAAGAGGA
ATCCCAGTTTCAAAACAAGGTAGGACATTGTCACCGAAATAGAATCTTTCCTGCAAAGCG
TGAATGTCATAGATGACCAAACTAGTTGGACCGCCCCTTGATATGGGGATATTTGACAAA
ATTCTTGCCATTGTGAAAGCTGTGGCAACATCCCCTTCCTCTTCCATTCGTTCAAAGGAA
CCAGTTGGAAAGAAGGGTAACACCAAAGTAAATGATGCAACGAACAACCGAGGAAGTGCA
AAGATGACAGAGAGTTGTTCAAATATAACAGCAGGGGAGCTAAACGATGCCAAAAATGCC
ACATGATGGCCTCGGATGTCTTTTGCATCATTGATGTAGAGGTTTGGAAAACCATCATCA
AAACTCCTCCAGTTGATGGAACGGAGCTGGATGTGATTAGACTCAGCGGCGATTCTACGA
GCGAGTTCTTCGGACTCCACGCAGTAGAACAGAAGTACCTTCTTCTTGTTCGGGGTCTCC
ATTACCGTCATCTCCTCTTTCTCTGCTGAGTTTGATTTACTAATACGCAAGCAAACAACA
AAGCACAAATCCCCCAACTGCGATATGAACAGATTTNCACCCCAAAACCTAAACCCCCAA
TCGTTTTGCTATTTAAGGTGGGTCTGGATCGTAAAATGCAACAGCGTTACCCCCGA
>Fagopyrum_esculentum_MIRA_VER3_c235
GTGGTTTAAGTTGCTAGCATTTCACTCCATTCATCGATAAAACCAAAATCCAGTTACATA
CAAGCTACAAACGGAATCAACTGTGTTCCTAGTTCCACTCGATCAAAATGCTACATAACA
ATAAAGATCAAAGTTTACATACGCAAAAACTACACCCTTATTTGAAGAAACCATCAACCA
GACTAGTACACTACCAGTTATATCACAGCCATATCAAGAAACCTGAGCTGACATGTCTTT
TTTCTCTTTCCATGTAGGCGTCACTGGACCCCGCTCCACCTCGCCCAGTCAACGAACTGC
ATGCCACCGTAAATGTTGTTGGCGAATCTCACACCCACTGTGAAGGCCAATGCAACCGGT
GGAACCTTCTTCCCTAGAGGAGAAGCTTCTACAACGCGTTCTAGCCCGTTTATGATCTGA
TACCTGGTGTTTGAAGATACAGCTAGGAAGACACCCCAAAGAGCTGCACTCTTGATTAGA
GGTGGCACTGGTATGTCCTCTTCAGATTTTTTTATGCTCCTCTTTGCAGTCATGATCAAA
TTAGCAATCCCTTGCCCGATTAAACCACATCCAAATCCAACTGATCCATAAAGAACACCC
TTAAAGAAGTATGTAGCAATCCTCTGCTTTACCGAAAAGCTGCATCCTGGTCTTTCTGCT
TCAAATACACTGCTCGGAAGATCTGCATACATCTTCTGGAAATTTCCAAGGAAACCTTTG
GACACGGATGGCTGCCCAATGCGAGCATAGGGTGCTAGCATACCAACTAAGGCAATGTTG
ACAACAATTCCAACTAAGAGGTCCGCAACATACAATTCAAACTCTGACCAAAAGTCTTTC
CCTCTTTTTTGAACTTCAGCAAATGTGGCGCAAACTGAATCAATCACTATCTCGGCTCCC
AACTTTAAAAAGGAAAGATGGATCNACTAACATTCGATTACGCAGCATAGCCCATGACCT
CATCAAAAAACCCAAAGGCCATACTGAGCCCTGCAAATCTAGATATCTAAAGAGAAGTAA
TTGGCGAAGCTCCCCATTCTGCGCTGCCTT
>Fagopyrum_esculentum_MIRA_VER3_c236
CCTCTCGAATCACCAGGCTCGTGAGCTCGCTAACCGAGTTCTCGGATTGAACAACCTATT
TTGGGATTGGGAGCAGCCGTGGTTAGAGGCTGGGCTTTCGCCCAACACTCGGACCTTATC
TGGATGGAGACGGCTAGCCCGGACTACGAAGAATGCACGTTGTTCGCCGATGGAATGAAG
GTGAGGCATCCGGAGACAATGTTAGCTTACAACTTGTCTCCATCATTCAACTGGGATGCA
GCAGGGATGAGCGATGAACAAATGAGAGACTTCATTCCAAGAATCGCGAAACTCGGTTAC
TGTTGGCAGTTCATAACCCTAGCCGGGTTCCATGCGGACGCACTCGTGGTCGACACATTT
GCAAAAGACTACGCAACAAGAGGTATGCTGGCGTACGTCGAGAGGATTCAGAGGCAAGAG
AGGAGTAACGGAGTTGACACATTGGCACACCAGAAGTGGTCGGGTGCTAACTACTACGAC
CGCGTGCTTAGGACCGTGCAAGGCGGGATCACCTCCACCGCCGCAATGGGAAAAGGTGTG
ACAGAGGAGCAGTTTAAGGAGACTTGGACAAGGGCGGGGGCGGACGCGACTCAACATATG
GGGAACGGAGGAAGCGTCGTTCTCGCGAACTCGAGGATTTGAGAGTGTTGGTTTATATTT
CAAGGATTGAATGAGTTGATGCATATTTATAAGTGTGTGATGTTGTGGGTGTCTTGCAGT
GAGCAAGTTACGAATAAGCGTTGAAGTTTGAGTTTGTTGTGTTTAGCACAGTGCAGTGCT
GCTTACATTTGGTGTTGTTGTAAGAACCATTTGCTGCTTCCATCATTTATTGAAGAATAA
AGTCGATTTTGTGAGCTTATCCTTTTCCTCGTAACT
>Fagopyrum_esculentum_MIRA_VER3_c237
AATCAGCATATCTTCTACAAGTTGCAGGTTGCTGATCGGTCTGAAGAAGAAGATGAATGG
TGTTGGTATGACCAAGGGAACCAAGTTTGACTGCTTGCTATTTGATTTGGATGATACCCT
CTACCCATTGAGCTCAGGTATCAACCTGGCTTGCCGCAAGAACATAGAAGAATATATGCT
AAAGTACTTGCATATTGAAGAAAGCCAAGTACCAAAGATGTGCCTAGATTTTTACAGAGA
ATATGGAACCACCATGGCTGGCCTTAAGGCAATTGGGTACGAGTTCGATGACGACGAGTT
TCACGAGTACGTTCACGGAAGATTGCCATACTTCAACTTATCACCCGATCCTGTTCTACG
GAACCTCCTACTGTCTATGCCGCAGCGCAAGATTGTGTTCACAAACTCTGATAAGGCTCA
CACGGCTCGTGTCTTGAGCCGGCTAGGGTTGGAGGACTGCTTTGAAGGCTCAATCAGATA
AGCTTACGTGACCCTAAATCCAAGATCCTTTGCAAACCATCAGTTGAAGCTATAGAGGCT
GCTATTCGGGTTGCGAAAATCGATCCGAGTAGGACGATTTTCTTTGACGATAGCCCTCGT
AACATTGCGAGCGGGAAAGCAGCCGGACTTCATACAATCATCGTTGGGAGGTCGGAAACG
GTGGCGGGTCTGAGCAGCATGCACAACGTGAGAGAAGCGCTGCCGGAGATCTGGGAAGCT
GAAGATGCGGCTGCTGATCAGCTTGACCAAGTTATTGTTCACTCATCGGCGATTGAGACC
ACTGTACTCGCCTAATTGATATATCATCGCCATTGCTGAATTGCTAGCTCGTGGTTGTCG
ACCATTTATATTATAGTTTATATAACAATGGATCCCTACAATAAAACATACATGAGTATC
AGCTGTATCGATAGCTTTGGAAGATGAAGGTGGGATGTGGTTATATATAATTCACTCCTG
CTCATCTTAAACTATGGTGAATGAAGATCTATATTTTTCTTTAGTT
>Fagopyrum_esculentum_MIRA_VER3_c238
CAGAGTTATTTCTTCTTTCAGAAGTCTGATCGATTTTTTTGCTTTGATTATCAACCAGAA
GTTGAAATTGAAGAACAGAAACTTCCATGGCAGGAAAGGAACTTTTGAATAAGATTAAGC
TGAAAGCTGGGCTTAGTTCAGCACCACCTGAGACTGGAAAGGGGAAAGGGAAAAAATGAA
ACATATTACACACGGGTTTAACCTCTGCAAAGGAAAATCAGCACATCCAATGGAAGATTA
TTTGGTTTCTGAGTTCAGACAAATTGAAGATGATGAACTCGGTTTATTTGCGATATTTGA
TGGTCATATGGGTCATGATGTTGCAAATTATTTGCGGAACCATTTGTTTGACAACATATT
AAAAGAGAAAGATTTCTGGAGTGATACCGAGGCTGCAATCAAACGTGCATATCATAAGAC
CGATGTCGAAATATTGGAAAAGGCACTAGATTTGGGAAGAGGTGGCTCAACCGCTGTGAC
AGCAATTCTTATCAATGGACAGTTGCTGGTTGTTGGCAATGTTGGTGATTCTCGAGCAAT
CATGTGTCAAAATGGCGAGGCTGAACAATTATCAGTGGATCATGAACCGAGCAGAGAAAA
GGAGGAAATCGAGAGCCGTGGTGGATTTGTGACAAATATTCCAGGCGATGTACCGCGTGT
GGATGGACGGTTGGCTGTTGCAAGAGCCTTTGGAGATAAGAGCTTGAAAATCCATCTTAG
CTCTGTTCCAGATGTACAAATGACACTAGTAGATGACAAAACCGAGTTTCTCATCCTCGC
AAGTGATGGGTTATGGAAGGTAATGACGAACCAAGAAGCCGTGGAGTGTGTCAAGAACGT
TAAGGACGCACAATCAGCAGCAAAACGCTTGACAGATGAAGCTGTTACGAGGAAAAGCAA
AGATGACATATCTGTCATTGTGGTAAGGCTCAGCCATTGATAAGATATATCATATATATA
GGATATACAAGCTTGTTTTTATCAGCAATGTGAGAATGATAAAGACATTTTGAGGTAAAC
TATGATGTTGCATTGTTGTTCTATTGTTGTTTCTTGAAAGTAGTTAAATCCTTTGTAATA
TTATTACTCAACGAGCTAAAATTATTGTGTATGTGTATATACCTATATTTTATCGTAGTA
ATCAAAATAAGTGTAACCTAAANNNNNANGNNAAAAC
>Fagopyrum_esculentum_MIRA_VER3_c239
GGAGCCTAGTATCACATTTGTGGTTGCCAAGTTTGGTGGTATACTTGGTCTTGGTTTCCA
AGAGATATCTGTAGGAAAAGCGGTTCCAGTATGGTACAATATGGTTAAGCAAGGACTCGT
TAAGGAGCCCGTGTTTTCCTTTTGGATGAACCGTAAAGTTGGAGAAGGAGAGGGTGGTGA
AATTGTTTTTGGTGGGGTTGACCCAAATCATTACAAGGGCGAACACACCTATGTTCCAGT
GACAAGGAAAGGATATTGGCAGTTTGATATGGGTGATGTTCTCATTAATGGCAAAGCAAC
AGGGTTCTGTAAAAGTGGTTGTTCAGCTATTGCAGATTCTGGAACTTCCTTGTTGGCAGG
CCCAACTGAGGTGATTACAATGATAAATCAAGCCATTGGAGCTGATGGTGTTGCCAGCCA
GGAATGCAAGGCTGTTGTTTCACAATATGGGGAAACAATCTTGGATTTGCTTCTTTCAGA
GGCATCACCAAAGAAGATCTGTTCACAGATCGGTGTGTGCGCTTTTGATGGAACTCATGG
AGTCAGCATGGGTATCGAGAGCGTTGTGGACAAAGAAAACACCGAGAAATCTTCTGCCAC
GTGCTCGACTTGTGAGATGACTGTTGTATGGTTAGCCAGAACCAGTCTCAGGAAAAAATA
CTCAACTATGTGAACAATCTCTGTAACCGTCTTCCAAGTCCCATGGGACAATCTGCTGTT
GACTGTGGAAGGATTTCTAAAATGCCGACTGTTGCCTTCACTATTGGGGGCAAAATCTTC
AAGCTCCGCCCCGAAGAGTATATCCTGAAGGTAGGCGAGGGATCAGCTGCACAATGCATT
AGCGGGTTCACTGCGTTGGACATCCCGCCTCCTCGCGGCCCACTCTGGATCCTTGGAGAT
GTGTTCATGGGAAGGTACCACACTGTTTTCGACTATGGCAACCTTAGGGTTGGATTCGCT
GAAGCAGCATAGTCTTATGGTTGCTAATGTTACTCATTCTGTTGTATACATAAAAAGTTG
TTTGGAGTCTGTTTGCAAATGGTTAAGTGGTTGGGTTTGAACTTTGGACTAGAAACTTTG
GTCTGGCGTTATGTCCTGTGAATGCTGGTAACTTTGTAAATTTTTGAAAACAAATGCAAA
TTCTATTTTCTTCTGTGCT
>Fagopyrum_esculentum_MIRA_VER3_c240
GGGNGAACTATTATCCCTCAAATAAACGGCAAANTAAACTGATTGACATGTCCAACAGCA
AAGCTTGGAAACAGTTAAACAACAGTTTCAGGGCATATATTCCTTCTGGTCTAGAAAGCA
GGAAATAGGAAACTCGGCTAGGCGAATATCAGTACGAAAGACAAAACAGTATCATCGGTT
TCGAACCGCAACAACAAATGTTTGGAATCAAATTCCCTCAGCGAAGTCATGAAACACTAT
CCTCCTTCGATTTATGATTCATCATATAAAAAGACTTACCTGAAGTAGACAGACACCTGA
GGAATATCAACGTCTTCCCCTTCTTCGTCTTCACAAGCCACCACCACATCAAAATGTCGG
CGATAAGCTGGCAGTTCTGCCTTGGCTACGTCCCTCACGAGATCAACCAGTTTCTTGTCC
ATTCTATCTTTGTGGCGAGGAAACATGCTGTTGTAGAGCAAGCAACTGCCATACGAGATA
CTGTAAGCACTGAGACCTTTCTCTTGTAGCCAATCCAGGAGCCCTCTAAGGGTCGGATTG
TCTTTAAGGACCCACCGATCCCACACTGTCCAGCTCATGTCTTGGTGTTTTGTCAACTTG
GGAGGAACCGGCTCAGCGATTGAGAAGAGAGGGAGTGCAAGGTTGGCAAATGTGTTCCTG
TAGTCCTCTAGCTTGTGTCCTCCATTCAAGACCTTGTAAAGCTCGAGACAGACAAAACCT
GTAGCCATAGCAGTTGACGTAGCAATTGCAGGAATGATTCTTCCAGCAATGAATTTAGCC
TTCAGCTTATCGACTTCAGGGATGCCATAGTTCCTGGCCCTCATATTGGCAAGCCCAGCT
ATCACATCCATGTGATAGTTGGTGTCATCATCCTTCTCAAATTGCACAGGGCTCATCTTG
AAACCTTGAGGCAGACTTCTGTGGCAGTTCTCTAGCCTAGCTATCAATTGCTCAATCACA
GTAGAATCGTCTATAGATGCAGCTGAAAGGCTAGTTGCTTTTTCATCGGTCACGATCTTC
GCATCCTTCTTTGGTACAAAATCAGGAACTATCACATTATTAATAGCATCAGCAACTTTT
TGTGAAGACTTTATCCAATCTGGTTTGGGAATACCAAATGTCTCTGCCCGTAATATTGCG
GCTGCCAACACAAACTGGAGGTAGCTTGGATCATCAACTGAGAACTGCAGCGGGCGTGGA
AAACGTTTGGGAGCGGACCAGAA
>Fagopyrum_esculentum_MIRA_VER3_c241
CTATGTACAAACACACACAAAGGGGGAAAACACGAGNCACGAACNGCGTCTCGTTCGGTT
CATCTTCACCAAACATGGCAAAGGGTGTCATCTTCAGTAGTCACTAAAGGTGTTCTACAA
AGAGGGCAAGTGATGTTCCAGTAATCCAACCATTGATCTAAGCAACCCTTGTGAAAAACA
TGTCCACACGATAAATCGTTGATCTCTGAATCTGGCTCAAACCCGCAAAGACAAACTGCG
CAATCTTGTTCTTCGGCTTCTTCGTGTTCTTCTTTCTTGCACACTGAATCAAATCTTACA
GCTTGTGTTTTGCTCCTGAACTCATCAAGGTATGAGTCACTTGAGGCTAGCCGGTTAGAA
CCGATGTCTTCATCTGAGGTATCCACAGATGAAAAAGCCGAATCCAAGGGAACTCGAAGT
ATGAAAAGTAAAGCTCGAATGAGGTAGCCTACAATGGTGAATGGAACTGCAGTGTTCACC
AAGATTACACACAGTACCCCTTCTGATGGGCTTGGGAGTGTTGCTAACCCCATTATGCCT
TCTTGATTATGAAGATTATTATCTGTTTCTAAGATCCAGATCAAGCAAAGAGAAATGAGA
ATAGATTTGGGTTAATTGAGGAGATAGGATGTGATATGAAATGATAGGATG
>Fagopyrum_esculentum_MIRA_VER3_c242
CTTCTGATAGGCCGTGAAACTACAGACTCGAGAGAGAAAGGCGACGACAATGGCTACCGT
GAAAGACGTTTCGCCTCACGAGTTCGTCAAGGCTTATGCCTCCCACCTCAAACGCTCCGG
CAAGATGGAGTTGCCCCATTGGACTGACATAGTGAAGACTGGGACACTCAAGGAGTTAGC
CCCATATGACCCTGACTGGTACTACATTAGGGCTGCTTCCATCGCAAGGAAAATCTACTT
GAGGGGTGGAATTGGAGTAGGTGGGTTTAAGAGGATCTATGGAGGTAGCAAGAGGAACGG
AAGCCGTCCTCCACATTTCGGCACAAGCAGTGGCTCCATTGCCCGGAACATCCTCCAACA
GTTGCAAACCATAAACATCGTTGAGCTTGACCCAAAGGGTGGAAGGAGAATTACATCAAG
TGGAAGGAGGGACCTTGATCAGGTTGCTGGAAGAGTTAATGCTCCTGTTGCTGCTGCTGA
ATGATCACTCAGATAGCATTGGACAGGCTTTAGAGTTGTGTTCTTATTTAATTATTCGCT
GATTTTTGCAGTTTTTGTTTTGTTTCATCTTTTATCAAATGAGTGGACACCAAAAGTTAG
CTTCCTATTGCATCAGGATTTTTGCCAATGTGTAAGCTGTTGATTCAGCTTTGCAATCTA
GAAACACGAGTTTCTAATCAAAAGAATCCCTTTGTTCTCATGTGTACCANNNA
>Fagopyrum_esculentum_MIRA_VER3_c243
ACAGAACAAATATGTGATTCAGAAAGTGTTCTTCCCCATGGCTATTAATTAATAATACAC
AAGGAGAGGGGAAAACAGAAGAATATATAAAGCTCCCACAAGTCTAGCATTGTCTTCAGT
TTTGGACTAGGTAATGAGTAAAGATAGGATGCAATTTCAAGGCCATTTAAAATGTCAACA
CAACCACATGGGCACCAGATGATGCAAGCAGCAATCACAGGAATTTGGTTTCCTTTCTTG
GCAACACTTTGAGCTAAAATTCAAAAATCCGGGAAGAGGATTCGGATTTTGTTTTACCAA
TGTGTTGTTTGCGATTTAGCCCTTACTATGAGCACCTCGTGAAGTAAGTTTGACCCACGT
ACCCACCAGATATAGCCCTTTTTACATTGGATTCAAACATCTTGGGGTTATCCCTCAACA
CGGCTGCAGCATCATGGTTTAGGGGGTCTTCATGGTTTGGTTGCGTGAAAAGATGAAACA
GTCCGTATATGACAGTGTTGATGTTCAGAACAGGCTTCCAATCTTCCCTAAGAATGTTGA
GGCAGACATTTCCTTCCAAATCAATGTTCGGATGATACACCTTTGTCTTGCATTTTACTT
TTGGTGGTTCATGAGGGTAGAGGGAGGGTATGTGGAAAGTGAACACAAAAATTCCTCCTA
AGTAGTATCCTTCATCAGGACGAACCGTAACTTCAAAGTTCATGAGGTCGTCCTTGCCAT
TGGGAAACGAAATGATGCAAGATTTTGGCAGGTTTAGCTCACTGATGTCTCTGTGAAGGC
GTAATTCTCCAGCAGTCTGCTTCTTCACTGGTGTCTTCCCATTGTTATTCTCTGCCATTT
CCCTCTGCTTCTCCTTCACTTTAAATAGTCTGATCATTTTTCCTGACGATGATGGCGATT
TAGATCAGAGGAGATAGAGAGATAAAAAGGGTAGGAAGGTAGAGAAGAAGGAGAATTGGG
GGAAGAATATGGAGAATCTGGATGAAGAGAATGCGTGTTCTCACCAAAAGAATGAAGCCC
TCCCCCCGCGTA
>Fagopyrum_esculentum_MIRA_VER3_c244
AAACTTTAAACTAACACNCTTTACACAATAGCAGCATGCAACAAACCCCCAGCCTTCAAC
ATGGTTACCACACTTTACAGATACTACATCTTCCAANTTTCTGAGTTTTTTTCTATGTAC
ATGAATTTGCTTAATTGTCACATTAGAAAAAGCACTTATAGACAGACCCAAAGAGCAACA
GCTTTCATCAGCTCAGAAATATTTAATATGTTATCTTCTTCTTCTTCCACAAACATAAAC
TTGGCCTGAAATGCCAAAACCTGATCATGGTTTGTGCTCTCAGCGTTCACATACAGATCG
ATCAATAGCAGCAAATGNTGGACGAAACTGCTCATGTTTCTTTGATGAACAACAAACACC
ACGGGTTTTTCCTTTGCATTACAATGACAATAGGGGAAAAAATAGTGCTCTGTACATATC
AGCTGGTTTGAACAGATGATTATCTCCACTGCTCCATATACCTTTCACCGTCTGTGAAAT
AGCGGCCTGCTGCATTTGCCTTAGTCTCCACAAACTCGGTCATACCTTGTCCAACATCTC
TATTCTTAGAACCATAACACGGGACAAGAACACCAAATCCAGCATCATTCTCATCATCAC
TCAAGAAACCCGAGGCATGAGGTTCGGACCACCCAATTGACCAATCAGAAGCATCCGAAT
CAGTATCCGAGATGCAACCGCCATCAGATGGCACTAAAACCACATCATGCTCCCTATCTA
TTTTCTGCTCCTGCCTAGCATGGAATTTCTTCTTAACCCTTTTCGGTTTAGATGCTCTAC
TACTATTTCCCCCAAAACACAAGGTGAATTTTAGGGTTTCAGATTCCCACAAGTTCAGTT
CCGTTGCAGGATTCAAACAAGTTCCATTTTGAAGCTTTGCCTCCTTTTGCTTACCTCCCA
ACAACCACCATGACAGATTGGTAAGCGCAAGAGACATATAATCAATCAATCAACCCAATT
TGATCAGAAAGATCAATTCCTCCAAATCTGCTGCCTCTTTAAGTTGTGGGAAACAATGAT
TTGAGCAATTCCCCTCTTTGGAGTTGCGAAAAGTGCATCAAATGGAGATTAGTTTAATTG
GAGCTCTCGCTATGGTTGAATGGAGATGCCAGCTGACGTCTCTTCCAAATT
>Fagopyrum_esculentum_MIRA_VER3_c245
TACCTACAACAAGAGCGCGTCCCCAACAGCAAGAAAAAATTCAAAGAGAGCTCCAATGAT
AGACCAAGAAGCGCGGGGCCCACCGCACGGCATCCTACTAGCGGTGGTGGTGGTTGTGGT
GGTTGCAGCTCCGATGATGATCGGAGACGCTGACGCTATCACAGAATCGATATCTGAGCT
TCTAAGCCCCGTCGGACTTCTTCTCCTTCCAATCCTCCTCCTCCTTGCCATCCAGTTCCT
TTCCTCCGAACGTGGAACGTTCCTATCGGGGATCTTCTCCACCGGCGAGCCTGACTCCAT
TCACCGCGTCAGTGGATCTCCGGTCGGCGTGGCTCTAGTCCTTCTCCTTGTACTTTTCCT
TGTTTACAACCGCTTCTCCATCTTCGGTGGCGATGACGATTCTGGAGACTGATCTAAAAT
CTCTTGCTCATCCTATTCAGTTTCAGATCTATGTATTATTTTTGTTTAATCATTACTTCT
AGAGCTGCGATTTTCTTCTTTTCTGCTTTTTGTTTGGAAATTTGTACAGATCTGGAGAAG
CAGGTACGTATTTACAGGGAAAACGTGTTTGGGATTTGTTGTGTGTGGGAGTAAATTACT
GTGTGAACTATGAGCGAGCTAATCTCGCTTTTCTAATTTGGCCTTTCGCGTTTAGCTCAT
TAAACTTTGCTTCCCGTCGGTGGCAAAATGGTCATTTGAGGCTATGAGCCTATGACGGCC
ACCGCCGGACCGCCGTGTACGGTGGCTTTAGCGATTTTACAGTATCTAGGGATATTCTAA
GGGGGAGTTTCGTTTTGGTTTCGGGGGATCTGTCTTCTTCGTGATCTACGCACTGCTTCC
ACGTGCCTGCTAATCCCTTCTGTCTACCATTTGCTTTCTCTCGTTTTCATTCCCTTTTCT
TTTCAAAAGGTATAAATAAAAGTTTTTTATTAATGATTTGGACATTAGGGTTTGAATGTA
AATATGATATACAAAGAAAATATANTTTTAATTTCTTTTT
>Fagopyrum_esculentum_MIRA_VER3_c246
GCACCCTATCTCACTTCTCTCATTTTCTCATAATGGACATCTCTTCGCCGGAAAGTCTCA
ATAACTACGTACCGACCGGGAATACCGGGACGGAAGTACGACCTACGTCACCATTAACCG
TCCAAAGTTACTCAACTCGTTGACCAGGCCGATGATCGTAACCCCTTGCTAAAGCCTTCA
AGAGCCTGAACGCCGATGATTCCGTCAAGGTCATAGTTCTGTCCGGATCAGGAAGGGCGT
TCTGCTCCGGCGTCGACCTCACGGCGGCTGAAGATGTCTTCAAAGGAGATGTTAAGGATC
TCGAGACCGATCCTGTGGCTCAGATGGAGCGCTGTAGGAAGCCGATTATCGCCGCCATTG
CAGGCTTTGCTGTCACAGCTGGCTTTGAAATCGCCCTCGCTTGCGATATTATCGTTGCTG
CTAAGGGCGCTAAATTTATTGATACTCATGCTAGGTTTGGGATATTTCCATCGTGGGGTC
TATCTCAGAAGCTTTCTCGCATCATAGGTCCGAGCAGAGCCCGTGAAATCTCTCTAACTG
CATTGCCCTTGACTGCGGAAAATGCTGAGAAGTGGGGAATGGTGAATCATTTGGTCGAGG
GGACTGAATTGATGACTAAAGCCCGTGAAGTAGCAGAAGCCATAATTAAAAATAATTATG
ATCTGGTTTTACGGTACAAGTCTGTGATAAATGATGGTCTCAAACTCAGTTTGGGAGATG
CACTTGTGCTGGAAAAGGAGAGAGGACACGAATACTACAATGGGATGACAAAGGAGCAGT
TCAAGAAAATGCAGGAGTTCATTGCAGCAAGAAATACGGCCAGAACTTCCAAATTGTAAA
TTTGATACTACTTTCTGAATCCCTTTCCTCCCACACTAGCCGTTATAAACATCATAAGTT
GCATCGTCTTTATTCTAAAGATTAAAGAAGAAACAAGAAATCTTAGTTTTGTAATTGTTC
AGATGATCCATGGTGTGTATCTGTAACCAATGTAACACAACGCGGTTTGTTGTACGCCTG
CTGCAATCATCTTCTTCCCAATAATGAATCTGGCAACTTACAGCTATATAGTACAAAGCT
GCTTATCTTATGGG
>Fagopyrum_esculentum_MIRA_VER3_c247
AACCAAAACAAAGATGGAAAACACGACGAATTCGAGTGTGAAGTCAATTGTAAGTGTTAT
AGTGTTATGTGTAGTCATTCAATGGTTAGTCTCGGAGAAGTTGTTGAGGTACCGACGAAG
ATTGCCTCCTGGCCCAACTCCGTTGCCGATCATCGGAAATCTTCATAATCTAAGCAAGAA
ACCTCATAAAACGTTAGCTGAACTTGCGAAGATTCACGGGCCGCTTATGTTTCTTCGTCT
CGGATTCATCAACACCGTCGTTGTCTCGTCGCCTGAGGTGGCTCGAGAAGTTTTACAGAA
AAACGATGCTCGGTTCAGTGATAGAATGCCGCCGGATTGCTTCCACGCTTTAAGTGTTGC
CGATTATTGCATGGCTATGATGCCCGCAAACCATCGTTGGCGTAACGTTCGGAAAATCAC
CAATACTTTGTTGCTTTCGGGCAAAAATCTGGATGCAAATCAAAACCTAAGAATGAAGAA
GATCAAAGATCTTATATCATATGTCAGCAGTTGTAGCCAAGCCGGGGTTGCAGTAAACCT
TGGTCAAGTAGCCTTCGACACGAGCCTTAACCTCCTCTCAAACACATTCTTCTCCATTGA
TTTAGCAGAACCGAACTCCGAGCTTTCTCACAAGTTCAAGGAAGTGGCTGGAGACATTGC
AAGAGATTCAGGTAAAATAAACATTTCAGATTATTTTCCAGTCTTTAGAAGGTTTGATCC
TCAAAGAAACCGGAAACAAATGACAAGTCATATAGAAAAGTTGTTTGCAATCTTTGATGA
TATTATCAACAAGAGGTTGGCTGAAAGGAGCGATAAAACGACAAGAAGAAACGATGTTTT
GGATTCTCTTCTTGGTATTTGTCTCAACAAGAATGAGGATTATGAGCTTCGACAAGTTCG
TTATCTACTTCTGGAGACTTTTGTAGCAGGGACCGATACAACGACAAGCACTCTAGAGTG
GGCAATGTCGGAACTACTTCACACTCCAACCAAGCTCAAAATTGCACAAGAAGAGCTCAA
TAGAGTTGTAGGAAGCGGAAAACTTGTCACGGAGGGAGATTTTGCTCGACTTCCGTACAT
ACAAGCAATATTGAAAGAGAACTTTAGGTTGCATCCGTCGGTGCCACTATTAGTGCCGAG
AAAAGCAATTTCTAACACCGATATTATGGGCTTCAAGATTCCTAAGGGTTCCCAAGTGCT
TGTGAATGCATGGGCTATTGGAAGAGATTCGAGTGTTTGGACAAACCCTAATAAGTTTGA
ACCCGAGAGGTTCTTAAATACAGAAATTGATGTTAAGGGTAATCATTTCGAGCTTATTCC
TTTTGGTAGTGGTCGAAGAATTTGTGTCGGGTTTCCACTGGCGCTTAGACTATTACCCTT
AATGTTGGGAAATCTATTGAACTTTTTCGAGTGGAAACTCGAAGAAGGCATGAAACCTAA
TGTCATCGATATGGAAGAGAAGTTTGGACTAGCTTTACAAAAGGCTACCCCCTTACATGC
AATTCCAATTAGGATTATCATCTAATTTTCTTTGTGTGATCGAGAGAAATCAATGAGGTC
ATGTAAGTTAAGTTGTTTCCCGTTTATTTATATGGGTTTGCTATGTAATTTTTATTTCGT
ATTGTCGTTGATATTTAATTTGGGTTTGTTTTGGACTANNNNNANNNNNNAANNNNANNN
NCTNANTNNATTTTGGCTTT
>Fagopyrum_esculentum_MIRA_VER3_c248
GATGTGCTTGATTGCTAGGGACTCTTGCGGCGCTTGCAATCCGATCAAATCTCTTCTTCA
TCTTCCTTTCTTCAGCTGTAATAGTTTTCAACATATTTCCTTCTCTCGATTCTGCAATGA
TGCTTACACGCCTACCATGGCCAAGAATGTAGAGGATTATCTCGTCTCTACATACGAGCT
TTGCGAAGACGGTTGAGCTTTTANCGTTTTTGGTGGTGCTTGTTCGACGTAAAGGCGAAC
ATATTGTGTAAGATGGCTGATAACAGACTAGTGTTTGATGCAAAGGTATGAGATGGGGAA
GCTATTAGGTCAGGGNACGTTTGCTAAGGTTCATCACGCTCGGAACCTGAAAACCGATAT
GAATGTTGCTATCAAGATTGTTGACAAGGAGAAGATCTTTAAGGTTGGAATGATCAATCA
GATCAAACGAGAGATTTACTGTCATGAGGCTTATTAGGCATCCTAATGTTGTGCAGCTCT
ATGAGGTAATGGCTAGCAAAGCTAAGATTTACTTTGTCATGGAATATGTCCGAGGAGGCG
AGCTTTTCGACAAGGTGGCGAAAGGGAAATTGAAGGAGGATGTGGCTAGGAAGTATTTTC
AGCAGCTTATAAGTGCTGTTGATTACTGTCATAATAGAGGCGTGTATCATCGTGATCTGA
AACCGGAAAATCTTCTGTTGGATGAGAATGAGAACTTGAAAGTATCTGATTTTGGTTTGA
GTGCTTTGGCTGATTCTAAGAGCCAAGATGGGTTGCTTCATACGACGTGTGGAACCCCGG
CTTACGTGGCTCCGGAGGTGATCCATAGGAAGGGATATGATGGAGCTAAAGCTGATATTT
GGTCATGTGGTGTTGTTTTGTTTGTCCTTTTGGCTGGCTACCTTCCATTCAGAGATGATA
ATATTATGGAGATGTATAGGAAGATTGGAAAGGCGGAGTTCAAGTTTCCGAGCTGGTTTT
CGTCTGATGTACGAAGATTGTTGCTGAGAATACTTGATCCGAACCCGAATACAAGAATCT
CAATGGCTAGGATCATGGAGAATCCTTGGTTCAAGAAGGGTTATGATCCAAAATTTATCA
AACCTGAAGTTGATCAGATGGGTCCGATTGTTATTGATGAATCTGTGTTCGGGCCATTGG
AACAAGCCGCGGTCCCAGCAAAGCCTTGTCATAACATGAATGCATTTGATATCATCTCCT
TTTCTGAGGGGCTTAATCTATCTGGTCTGTTCAGAGAGAAGGTTCAGAAAGAGGAAGTGA
GATTCACTGCTAAACGACATGCTTCTACTATTATCTTGAAGCTAGAAGACATTGCCAAGC
GCTTACGCCTCAAGGTGAAGAAGAAAGACGACGGGATGATGAAGTTTGAAGGTACTAAAG
AAGGTCGAAAGGGAGTTTTGTCTTTTGATGCTGAGATCTTTGAAGTGACACCAACGTTTC
ATATAGTTGAGATGAAGAAATCGAGTGGTGATACCATGGAGTATCAAAATATACTCAAAC
AGGATATCAGACCGTCTCTCAAAGATATCGTGTGGACATGGGAAGGCGATCAACAACCGC
AATTCGAGCCTCAGCCTCTTGTTCTTGGATTGCCAGTTGCTGTGTCTGAGACTGCTTAGT
CTTTTTTCATGGATGTTCAAATTGCTTAGGAATCTTCTTGTTTTTAATGTTTAGGTGTCA
AAAACCTTAATAATAACTGTTGTTGTCTTAGGTTGTCTTGTGTGTGTGAAATTTACATTC
CTTCAGAATGTTATGTAATTTGAGTTTGCTAGAGTTGTTCAACAAGCTGAACATGTTTGC
AGTTGGATCCATTNNTTTTCGAATCCCCTACACTTGTGATTCAAATGAGCAAAGAATCAA
AAGTAAACTATACACAACACGTTCAGAGATAGTTTGGGAACTCTAATGTTTTACAAGTGG
GCCAATTTTGAGTAATAAGCCCAATTAAATTGGGCCTGATCTTAGATTTCCAAAACTCAA
GGCCCAGCCCAATGTCACCATCCTTCGTCTCCTCAATTTCCACCACCACCAAATTCTCTG
TTAGACGGCGAACCTCCACGTTCACTGCACAGCTTCCTTTCTCACTCTTCTCCATTACTC
TAACCATCCACCCTTTCCTCTCCACCGCCGCCTCGTTCGTCGCCTTCTCTACCTTTTCAA
GTATCTCCTCTGGCGTTGATTTCGAGATGAATCTCTCTCCTCTAATTTTTGTTGCAGATT
CCTCGAACAATCCCGATAGATCGCAGCCTGATGCATCTGCTATCAAATCGAATGCGCTCA
TGAATCTGACTTTGTCAGTCTTGTTTATTCTTTCTTCTGATTCTGATTTTTTAGCTGATG
TTCGTGATTCGGTTTTGTTGAACCTAAGGATGGGCACTCGATTTCTTCGATTGTGATTCT
CGTCTCTGGATTCGTGTCGATGAGGNGGGAGAGTAAGTCCTTCAGATCCGATGACATCCA
CGGTGGACATTGTTAACTTTCCTCGATAGATTTTCCGGTACATCTCCATCAAGTTCTCAT
CGTAGAACGGAAGAGATCCAGTAGCGAGGGCATATAGTATAACTCCAATAGACCAAATAT
CAGCCTTAGCGCCATCGTAACCTCGCTGCGCGAGTACCTCCGGCGCCACATATGCTGGCG
TACCGCACAGCGTATGGAGGAGGCCGTTAGGATGGATCTGCTCCGCGACCGCGCTGAATC
CAAAATCGGAGACCTTAAGATCCCAATTTTCGTCGAGAAGGAGGTTTTCCGGCTTCAAAT
CGCGATGAAATACTCCTCT
>Fagopyrum_esculentum_MIRA_VER3_c249
ACAGATTAACAGGAAAAGGAGAGAGATGGGAGTTGTAGTAATCGATGGATCTACAGTCCG
ATCCTTCGTCGAGGACGAAGGTCAATTCACGAAGAGCGTTGACGACCACTTCACAAAGCT
AGATCTCAACAAAGATGACGTCCTTTCCCGGTCTGAGCTCCGCAAGGCGTTCGAATCGAT
GCGATTGATCGAGTCGCACTTTGGACTCGAAGTTGCCACCGCGCCTGAGCAGCTTACCAA
GCTGTACGACTCAATTTTCGAGAGCTTCGACGGCGATCACAACGGAACAGTCGACCGTGT
CGAGTTCCGATCTGAGATTCGCAAGATCATGCTCGCAATCGCCGACGGTCTTGGATCATC
CCCGATCCAAATGGTTCTTGAGGAGAATGTTCAGGATAATTTGCTCCAGAAAGCCGCCGA
TCTCGAGGCTTCTAAGATGGCTCAGGCGTAGCCACGTAGCAGGTGAATCACACTCAGCCC
TAACCTTCCGTATTTTGACTTTCTTCCGCACAAAAAAGTGGTGTAGCATTTCCGGATCTG
AAATATCCACTTCCCTGGTAGTTTGTCTATTGTTGTTTTTGTTGTTGCTACGCTTTTGAT
TTAATTGTGTATTGAATAGAGAACGGAGGTCTGATCCGGAGCTGTATTATCATAAAATTC
TGGAATGAAAATGATATGAATATGCTTTAAGAGACTTTAGTTCTTACGNNNANANTNANA
ATAAAAATT
>Fagopyrum_esculentum_MIRA_VER3_c250
TTGGCGGTTTTTCTGGTGGTACAGGCTCTCTCTTCAGAATCTACCCCTACCGATCATCAT
GGCTGTTTCCGTTCTATCTACCTCCTGCAACCTCTTCTTACAAGATTATCGTGCTTCCAT
GGCTACTAAAACCTTCGCCATTGGCAATAGACTTCCGACTCCAAGTTTCGTTGGAAACGT
CAAATCTTCTCTCTATGGCTGCCCGCTGTCGATTCAGGTAAATTCCCGTCAACTTCAAAC
TACACAGAGAGCAAGGGTGGTATCAGTGAGGTGTGAACAGAGTACCGAGGGAGGAAACAG
CGTGGATGTGTGGCTCGGTAGGGTTGCAATGGTTGGCTTTGCTGTGGCTCTTACTGTGGA
AATAGCAACTGGAAAGGGACTCCTGGAGAATTTTGGTGTTTCAAGCCCCCTCCCAACAGT
TGCATTGGCAGTTACAGCATTAGTGGGCATCCTGACAGCTGTTTTTATATTCCAATCTGC
ATCAAAGAATTAATATGTAATATCCTGGTGACTGTGAAGTTAATACTTTCATAGTACTTT
CATCACTAAAGTTTTCTATTGTAATTTCTAGTAGTTACCGACTGTAAAGCATTTGAGAAT
GTCTGAATACCATTGAAATGTTTGCATCCTGAATCATCTTAATCATGTGTGTTTCATAG
>Fagopyrum_esculentum_MIRA_VER3_c251
CTCCTGACGCTGTCGTTTCTCCAGAGGACTATAGGAGATTTAAGAGGCAGACGTTCCTGT
TTTTATAATTCAAAATGGGGGACCAAGAAGCTGACAAGAATATTGAGATGTGGAAAATCA
AGAAGCTTATAAAGGCATTAGAAGCTGCTAGAGGCAATGGAACAAGCATGATTTCTCTTA
TCATGCCTCCACGCGATCAAATATCTAGGGTTTCCAAGATGTTGGGCGATGAATATGGCA
CTGCTTCCAACATCAAGAGTAGGGTCAATCGTCAATCTGTACTGGGAGCTATCACATCTG
CTCAGCAGAGACTAAAGCTCTACAACAAGGTTCCTCCCAATGGACTTGTCCTTTACACAG
GAACCATAGTGACAGATGATGGGAAGGAAAAGAAGGTGACTATTGATTTTGAGCCTTTCC
GTCCCATAAATGCTTCTTTATATCTTTGTGACAACAAGTTTCACACTGAGGNACTGAATG
AGCTCCTAGAGTCTGATGATAAGTTTGGGTTCATTGTGATGGATGGTAATGGAACTTTAT
TTGGTACACTAAGTGGCAATACTAGGGAGGTCCTTCATAAGTTTACTGTTGATCTTCCAA
AGAAACACGGACGTGGAGGGCAGTCTGCATTGCGTTTTGCTCGTCTTCGTATGGAGAAGC
GACACAACTACGTTAGGAAGACAGCTGAGTTGGCAACACAGTTCTTCATCAACCCTGCAA
CCAGTCAGCCAAATGTATCCGGGTTGATCCTTGCTGGATCTGCAGACTTCAAGACTGAGC
TCAGTCAGTCGGATATGTTTGATCAGCGTCTGCAGACTAAAATATTAAACGTGGTGGATG
TTTCTTACGGTGGAGAAAATGGTTTTAATCAAGCAATTGAGTTGTCTTCTGAAATTCTTG
CCAATGTGAAATTTATTCAAGAGAAGAAGTTAATAGGCAAGTACTTTGAAGAAATAAGTC
AAGACACCGGTAAGTACGTTTTTGGAGTCGAAGATACATTGAAAGGTCTAGAAATGGGTG
CTGTGGAGACATTAATTGTGTGGGAGAACCTTGACATCAATAGGTACGAGCTAAAAAACG
GGACTACAGGTGAGATTGTGATTAAGCATTTGAACAAGGAGCAGGAGGCGGATCAAAGCA
ATTTCAGAGACCAAGCCACCAATGCTGAGTTTGAGGTTCAAGAAAAGCTTTCTCTGTTGG
AATGGTTTGCAAACAACTACAAGAAATTTGGCTGTACCCTTGAGTTCGTCACAAACAGAT
CACAAGAAGGATCCCAATTTTGCAGGGGTTTTGGTGGTATCGGAGGAATTCTTCGTTACC
AGCTTGACATGAGATCTTTTGACGATCTTTCTGACGATGGCGGTGTTTATGAGGACTCTG
ATTGATAATCGGTAAGTGGACAAATATGTATCCGAGCTCGAGACTCCAGACCATGTCCAA
CTATTCCAGCGGGTTCAAGGTCCATGCCCTTTGTTTCGTTCTCATTCTGAATTCAGAAGG
GAAATGATGTCCATTTAATTTCGAGCTCGGAACAACAAGCTGCTGCAGGGTTGGTTGATG
GTAAGATTTGTCCGCTCTAAATGACTTTTGCTGTTATTTGATGAATTTTTTGGAAACCCA
GCTTTATATATGCTTTGCTGCTATGTTGCTTTGAGTTGGAGTTGATATTTTATTCGTATG
TTTCTGCATCTATGTTTCAATATGAAAGCAGACCATTTTTTGCTTGACAGTGTCAAATAT
TGCGTGTTTAATCAATATTTATATCAATTTTAAACT
>Fagopyrum_esculentum_MIRA_VER3_c252
AATATGATGTATGCATAGAAACAAAGTCGTATTTTTTGACATCGATCTATGGTGACCAGT
GAGGCGTGATCACTGCCAACCAAAACAAAGAAAGAAAGGACAATCACGAAAAGCACTCTC
CTCTCATCGCGTAGACAGTATTCGGGACAAGGAGAGAAAGAAATTGAAAAACCAAAATCA
GCAGAAGATGGGCTCTGCAGTCAAGGATCCACGAGAAGAAGTGCTTCAAGCATGGTACAT
GGATGAAAGTGACGAAGATCAAAGACTTCCCCATCACCGGGAACCCAAGGAATTTGTCTC
TCTTGACCAACTTGCTGAACTCGGAGTTCTCAGCTGGCGTTTAGATGCTGATAACTATGA
AACAGATGAGGAATTAAAGAAGATTCGTGAAGACCGCGGTTACTCCTACATTGACTTCTG
TGAGGTTTGTCCCGAAAAGCTTCCAAACTATGATGAGAAAATCAAACATTTCTTCGAGGA
ACATCTACACACTGACGAAGAGATTCGCTACGCTGTTGATGGGAGTGGTTACTTTGATGT
GAGGGATAAGAATGAGAAGTGGATCCGTGTTTGGGTGAAGAAAGGGGGAATGATCGTCTT
ACCTGCCGGAATCTACCACCGTTTCACTCTAGATTCTGATAACTACATTAAGGCTATGAG
GCTCTTTGTCGGGGATCCAAT
>Fagopyrum_esculentum_MIRA_VER3_c253
CCCCTCTTTCGTCAACTCATGGCTCTCGCTCTTGTAGAGCTTTTCAAAGGAGGAGTTTTG
TTGTATCTGCTTCCTCCGATTTCGCCAATGATAATCGAGAGTTTGTGATTGTTGGAGGTG
GTAACGCCGCCGGGTATGCTGCTAGGACGTTTGTTGGAAATGGTATGGCTAGTGGGAAGC
TTTGCATTGTTTCCAAGGAGGCACATGCACCCTATGAGCGCCCAGCTCTGACTAAAGGTT
ACTTGTTCCCATTGGATAAAAAACCAGCACGTTTGCCTGGATTTCATACATGTGTTGGAT
CTGGTGGTGAAAGGCAAACTCCGGATTGGTATGAAAAGAATGGAATTGAGATGATATATC
AAGACCCAGTCACAGGTGTTAATATCGACAAGCAGACTCTAACTACACAATCAGGAAAAC
TGCTGAAATATGGCAGTCTCATAATTGCTACAGGATGTACAGCATCAAGATTCCCCGAGA
AAATTGGCGGAAGCTTACCTGGTGTTCATTACATCCGGGATGTGGCAGATGCGGATTCAC
TTATATCATCATTGGGGAAAGCAAAAAAGGTTGTGATTGTTGGTGGTGGTTATATTGGCA
TGGAAGTTGCAGCAGCTGCAGTTGCCTGGAAACTTGATACCACGGTGATATTTCCTGAAG
ACCATCTTTTGTCGAGATTGTTTACTCCTTCCATTGCCCAAAGATATGAACAACTTTACA
AAGAAAACGGTGTCAAATTTGTGAAGGGGGCTATGATCAAAACCTTAGAAGCTGGTTCTG
ATGGACGAGTCTCTGCAGTTAAACTTGAGGATGGATCAACCATTGAAGCAGACACTATAG
TTATTGGCATTGGAGCTAGACCTGCTATCGGTCCTTTCGAAAGTATTGGCTTAAACACAG
ATGTTGGTGGAATTCAGGTTGATGGTCAATTCCGTACAAAAGTGCCAGGGATTTTTGCTA
TTGGAGATGTTGCAGCATTCCCTTTGAAAATTTATAACCGCGTTGCACGAGTTGAACATG
TTGACCATGCTCGAAAATCAGCACACCATTGTGTTGATTCACTGTTGACTGCAAAAACTC
ACGAGTACGACTACCTCCCCTACTTCTACTCGAGGGTTTTCGAGTACGAAGGAAGTCAGA
GAAAAGTATTTTGGCAATTTTTTGGAGACAATGTTGGTGAAGTCGTTGAAGTCGGGAACT
TTGACCCTAAAATCGCTACCTTCTGGATAGACAACGGTAAGTTGAAGGGAGTACTCGTCG
AAAGCGGAAGTCCTGAGGAATTCCAGCTTCTACCGAAACTCGCTAGGGCCCAGCCTTCGG
TTGACAAGGCCAAGCTTCAGAGTGCCTCGAGTGTCGAAGAGGCATTAGAAATCGCCTGTA
AGTCACTGCAAGCTGCAGTTTAACATGCTGCTGGCTAATTCATGCGCAAACTCCAAGTTT
TCTGGATTATTATCTAATAATGAGATCAAATCCTGCATGCTGGGCATCATTCTACCTGGA
AATGAGAAGCTATTGAGGGTCTTTCTTCTTTCCATGCATCTGTGACCTACTGAATCAAAT
TAGTGAACAAAATGCTTGGGTTTCATGGCTTTTGGCTAGTTTTTTTTATGTCAAAGAAAT
TAAATAGTTGTACCAAACATCTCAAGACCTCAACTAGCATATGTAGTTTCCAAGAATGAA
ACACAGTCGAAGTAAACATAGAACGAGAATAAAGAGTAATCCATCGACCTTATATACTTC
CTAAAGACTTGATCAATGTTATGTTACCCATTTAA
>Fagopyrum_esculentum_MIRA_VER3_c254
GACTCCGACAACGATCTGCTCCCCAAGCTGTTCTCCTCCGCTCTTAAAGCTCGCAAGGAC
GACATCAAAGTCAAGACTCGTCTGNCAATATGCGGAGGATGTGATGGCATCACATGCTCA
GATGGAGACGTGCTTATCTTCCCAGAAATGGTTAAATACAGGGGTGTGAAGGAGTCAGAT
GTGGAAAGCTTTGTGGATGATGTGTTGGTGAATGAGAAATCATGGGAATCTGGTGTTCAA
GAGCCATTGTCCGGTGCATATGTGTTTGTTTGTGCCCATACAAATAGGGATAAGAGGTGC
GGTGTTTGTGGACCTATTCTCATTGAGAATTTCAAGGAGGAGATTCAATCCAGAGAGTTG
GCAAACCAAGTTTCGGTTTATGCTTGTTCGCACATTGGTGGTCACAAGTATGCTGGAAAT
GTGATAATTTTTGGCACAAATTCAGACGGAAAAGTTACTGGTGACTGGTTTGGTTACGTC
ACGCCCAATGATGTTCCCGACTTAATTGATGGATACATTGGTAGAGGAGAGATCAATGAA
AAGCTGTGGAGGGGCCAGATGGGTTTGTACGAGGAGGACACTAATGAAGGTGAGAAGGAG
CATTCTAAAAAGGAGCACAGTGAGAAAGTAAAGGAGATACCTCAGGAACCCAAAAGTGAA
GAGGTCAAGGAAAACACGTCTGGCTGCTGCCAAGGTGTCAATGGAGTTTCATGCTGCCGA
GAACCGAGTTCAGTTGTGAACGGTGAAGCTGGAGATGCAAAGCCCAAGGAGACGTCTGAT
GGATCACATGGAAAGAAAGACTTGAAAAACAGCCTTTGTGGTTGGACGGGAAAATGGGAG
CAGAGTGATATTCTAATGGCTGCTGGTGTTGTTGGAGCCGTCGCAACCGTAGCCGTTGCA
TACAGCTTCTACAGAAGGTCTGGTTGAAGTGAGTCTTCTATATCGCTTGTTTTGCACAAC
TGTCCTATCCTGGATTTTTTGGTTATCAAAGGTATGTGAAATTGTAATAATCCCGAAACC
ATTGTCACTCGTTATTACAGTCGGGGCAGGGCTAGGTTCAGTAAGCATTACTTGACATGA
TATCTTTCTCCATTAGGTTCTGTGACAGTATACGACTTTATTACTTGTTGGTATAGCACT
TTGTCTACTCTTCATATGTGATGCTATATGTGGGATTCTACAGTTTTTTGACATTCACAA
ATACCATCTGATTATCCTATCCTTGTATGTTGCACTGTGATGAAATATTGAACTGGTTGG
AATTGAATAGCAGTTTGAAAACAGGCGAGTGATTTTTGGAATGCATAATACCTTGTTAAT
TGCGATTACACTTAGCAGTGCGTGAAGTTGAATCATCTATATATAAAACTGTAGATTTGC
GTTTGTCTGTTATTTCTGTTGTGTGGCCTAGTGTAAACTGAGGGCCTGTTTGGTACACTG
TTTGGTCTACTGAAACTTAATGGAACTGAAAATGAAAAAAGTAGTGTTCGTTTAAATAGT
AGAATAGAATTAGTATGTA
>Fagopyrum_esculentum_MIRA_VER3_c255
ACGCCTCCCGCAGTTACACACGACATTGGAAGCTCAAAATGGAGGGACGGGAAGACGACG
ACGACGACACTGTCTGCTTGGACATATCCTTCTTTACCAACGACAACTATCAAATTTCTA
CTTTTACATTCGGTGACCAAGTTCTTCAGCTCTACTGTCTCCAATCTGCTTCAACTGATT
TTGATCTGACAGGGCAATTGGTCTGGCCTGGAGCAATTTTGATGAATGGTTATCTGTCCA
GAAACCCTCAGATTATTAAAGGATCCAATGTCATTGAATTAGGTTCAGGTGTAGGTATAA
CTGGAATACTTTGTAGCAGATTCTGTCAAAATGTTGTCATGACCGACCACAATGATGAAG
TTTTGAAGATCCTGAAAAAGAACATAGACCTTCATGCATCATCCGAGGAATCCCAATACT
GCTCAGGTTTGTCGGCTGAGAAACTTGAATGGGGAAGTTCTGATCATATCATTCTAGTGA
GATTATTAAAA
>Fagopyrum_esculentum_MIRA_VER3_c256
AGTTTTTGTTTTCTTTTTTTGTAATACAAACGTAGATCTGCATCACCAGTGATTTCAGGG
AAGCATTCATCAAACCCATTTGCATTTACTATCACAGTATCACCGTTATTCAGCAGAAAA
AATTGCCATGGATGTACCAGCATTTCAGCATACAATAAATCCTGACAAAATCAGTCTAAT
AAATGATCACTTCATTCTCCTAGGCTGTGTAAAATTTGGCATTTGAGGCAAAAAGATCAA
AATATAGAAATAAAAATCTCTCCTCATGTTATGCAACGCTGTCCCAAAGATCATTCTCCA
ATGTTATTGCAAAGTAGTTCACATAGGTGGACGACCAGATCCACCAAGGAGCTGTCCAAC
CAGGTTGGTCACCTGCCAGTACTTTGAGACACATCGGTCAATACAGCTATTTTCACCCAT
ATTTAGCTCAGATTCCTTATATTTGTTATCGATACACTTGCTATAACACGCACCAGTAAG
CTTGTTAAACAACTCCACTCTGTACTCCATCTCCTTTTCAGCCATGCTAAAGATCATTTC
TTTCTCGAGAGCAGAGGTGTTGTTCGCCATCTTCGTTTCGAATTGTACGAGCTCAACAAC
ACTCAAATTGATGGAGCGATGGATCCCAGCGATTAAGAGTAGTGTTGAAGAATTGTGTTT
GTGTGTGTTGCTGCCTTGCTGGTCATATTTGCTCAGGGGCTAGGGTTTTACGGCAGA
>Fagopyrum_esculentum_MIRA_VER3_c257
CGCGGGNAAAACCAAAGACCAAAGAGAGGAAGAAGGCAATAATCAACGTTGGATGGCAGG
ATTAAGATTCCAGTACAAGTTCTTCCCCACCGATTTCTTCGTCCCGACATTCGAGCCCGA
TCCTTCTTCTAAAGCTGCTTCCGCCCCGCAAATCGTCTCTGTCCGCTCCCCAAAACTCTC
GGAAAACCACTTTCCGGTTGACGTCAAGGTTTCCCTCTCATCCTCTTCTTTGCCGGCAGT
GATCGTTGAGAAGAATACACAAGGCGGTGACTCCGACCTCCATCCCAGGAATTACTAGAG
TTTATAAGTTTGATGTTTTGAATTTGTGCTTCAGCTGAGCTGATCTTCAGCATGAAAAAA
TTGGGAGATCTTAGTATGTACTGTATGTGTCCAATAAACAATCTTGATTCGTGTGAATTT
CACTTTGGTATCGTAAGCTTTAAATTACT
>Fagopyrum_esculentum_MIRA_VER3_c258
TTTTNNNNTAAAAATTTACCACATATTACTAGCAGAGGATACACAAACATACATTTTACA
CATATTAGTTAATAAGAAACGTACACATAACATGCACCCATAAACAAAGTAATGAAAAGA
ACGTAACACATAACAAGTTCTAGTTTGAACTTTTGCATAGCTGAAATATGCTAAAATGGT
ACCCATAAGTTGCTTCAATACAAACTGCATAATACATAGCTTCCAACTTTTATTACAAAT
CCACCCAATACTTGCTTTGCTCAACGAAGCTTCAAGCTCCTCATCCTTTGGTCTTCGTCA
GTGAGGTTCGCAGTAGTCTTGTATTTGGGGAAGGGGATGCGGCCGCTCTCGATGCTTTCG
AGGTCATCCAAGAGATCGCGATAGTGCCTCCTGCAGTCATCGATGGTCTTACCACCCCCA
ACTGCATTGGCGATGTTGATCCAACGCTCCGGAGTGTCTTTGTCATACACGGCCAAGGCG
TTCTCGAAGGTCTTGTTCTGCTTGGCTGTCCACGTTGACGAGCCGGAGCCGCGTGATATT
GAGTTGGATGCCATGCTTACTCTAGTCTAGGAGACAAGTTTTGGTTTGTAAGACAAGAGA
TGTGATATGGGCCCCCCGN
>Fagopyrum_esculentum_MIRA_VER3_c259
CAGTAAAGGCACCCACAAACGCTCTATACTGGGAGCGATCGAAGTTTCCCTTGTTATTGC
GCAATGTTTATTCTCAAAGCATGGAGAACGACAGCTTTTGGTGCTTATGGGTACATGAAT
TTCACCAAGGGTGGATTTTTGGAACATAGCCAAAAAGTTTAACGAGGAAGATATGCAAGC
AAGGTTAGACGGGAAGAATTGCATTGTAACAGGAGCAAATTCTGGTGTCGGGTTTGCTGT
AGCTGAGGGTCTTGCTTCAAGGGGGGCATCTGTTTACATGGTATGTCGTAGCAAAGAGAG
GGGAGAAGCTGCTCTTTCTAAAATCCAATCTGCAACTGGAAATCAAAATGTCTATTTGGA
GGTTTGTGACCTTTCATCTGTATTGGATATCAAATCATTTGCATCTAGACTTTCTTCAAA
GGACTTGACTCTTCATGTTTTGGTCAACAATGCCGGCCTGCTTGAGGGTAAACGTATTCT
GACACCAGAAGGATTCGAGATGAACTTTGCTGTAAATGTATTGGGTACTTATGCGATAAC
GGAACTGATGTTGCCGTTGCTGGAGAAGGCGGCACCTGATGCTCGAGTCATAACTGTGGC
CTCAGGCGGAATGTACACTCAGCAATTGACAACAGATTTGCAATTCAGCGAAGGCAAGTT
TGATGGAACTGTACAGTATGCTCGAAACAAGCGAATACAGGTTGCCTTGACGGAAAAATG
GAGCGAGGTGTACAAGGATAAAGGGATCGGATTCTACTCGATGCATCCAGGGTGGGCTGA
GACACCAGGAGTTGCCAAGAGTTTACCTGGGTTTTCAGAGAAAATGTCGGGGAAGCTTCG
GAGTAGCGAGGAAGGTGCAGACACAATCCTGTGGCTAGCCTTACAGCCGAAAGAGAAGCT
GGTATCAGGTTCATTTTACTTCGACAGAGCTGAAGCTCCAAAACACCTTATGTTTGCAGG
CACTAGGGAGTCTCACAAGTTGATAGACTCTGTCATCAGTAGTCTCCGCGAGCTCTCTGG
TATCACGACTTAGTTTCTTATTGGGTATTGGAACTAGGTAGCGTGGGTTCATGCACTCTA
CAAGTTTTTATATTGCTATGGAGCTCCTGATCTAGCTATGTTTATGTTTATGTTTCGCAA
ACAATACGCTCTCAAAGCATTTTACTATGATTGTACATCAAACTCGTACTTGTTGGTTTA
CCATATTACATACCCACACATATAAAAACACAATTTACTCTGC
>Fagopyrum_esculentum_MIRA_VER3_c260
GAGCAAATCATTCNNTNTNNTTTTGTAAACCACGCCGAAACATATTGCCATAACTATGAG
GATAACGAAACTATCAAGATCCAATCATAGTGTCTGACATTTCTGTGATTGATATTCATG
ATTAAGCTGGTTTATATGATAAAACATCGCGGACAGTCCCTCTACAATTTCCACCCACAA
TAGTATGTGATTAAAGGAAGATCAAGATAAAATTGGGATACAGATTTCTCATACAAGTGT
TAGAATTATGAAATGTGTCCAGCATTGTCAGAATCTGAAGCTGGGATCAACATCCATTGC
CCATGCAAACTTTGCCAGAAGAGACTTGTTGAATATCTTTTCAATAGGAACCTCGTTTCT
CTTGCACCATGCAACTGTGATCCTAGGATCAAGATAGTTTATCTTTGATGTGCCTAGTGC
GATTTCTTTTAGGTCCTCTTTGGTCTGCATATCAAGTTCCATCTTGTCAATCTTCGCTTT
TGTTTGGTCTATCTTCTTTGCTATGGCTTCCGGAGTCAGATTTCTCTTCTGCTTTCCACT
TGCATCTTTTAAGGGTGGTTTCCCTTTCTTTGCCCGAGCCAAATCGGTCTCAAGTTCACT
CATCACATCCTTTAATTCGTTTATTTTCTCAGTTAGCCTCTCCATCTGTGCATTGTGGGA
CTTCGATACGGTACGTTGATGGTTGCAAATGATGGCAACCTGCTTGTTGGCATGCTGATA
GCTACATATTTTCTGAATCATATCACCATCCTCAGCTCCCGTACTCAACATATCATCAAG
CGTAAATGAGGCGTTATATGTACGGAAAACCTTTTGCCGTGAGGCCAGGCATGAGTTCTT
TTAAATGGGCATTCAATTTACTAGTATCCAACATATCAAAAAGGTCATCACTGCCACTTT
TTCCTTTCCGAAACTGTTCAACAGCCTTGAACACGAGTGGTTCAGCTTCGAACTGCTTAT
GGTACCTAATTGAATCTTTACCCAGGAAGTCAAACTCCAATATATTAGGAGGAATTGGTT
TCACATTTTCCACCTTCAACGTACAGCAACCAACTGTANCTGCTTCATCATCATCCTTCT
CATTACCGGCCCTAAGAGCCAGTCTATCAATAAGATATGTAGCCACTGCTATTTGTCGCT
TNGTCATGTCCCCACTTGTAAAATTCTTTGTGTAGGCAGTTCGGATGCCTCGAATATAAT
CCTTCAACTTCCTTGATTTCTCATATTTCTCCTTGTCACTTTGGCCCTTTAATGTACTAC
TAGCTGCAAGAAAAACATACTTAAACTCCTTGGGATTAATTGGGTCATTCCAGAAAGCCA
GNCATGTGACTGTATTGTCATGTCGAACTTCCTTCCACCTTTCACCAGGGACAGGACACT
CAGGAATAGGAGCATTCTTTCCTATGTTTAGTGTAATGT
>Fagopyrum_esculentum_MIRA_VER3_c261
TCGGGGTACATTACTCGAGAGTGACAAAGAGGGAGAAAGGCACAAGATCGAAAGTCGAAA
ACATCACCATGGCAGCTACAAATTACCTTACAAACGGAATTGCCACCCGCTCTCTATCTT
CATCACACGCTAATCTATTTTCACCTTCTTCCTCGTTTCCCATCTTTAAGCTCTTCAATC
ACACCACCCGAGCAACCCCTAATTCCTGCAATTTAAGCGGTTTCAACATTCATCATGGAC
AGAAAAGACGATTTGTGGGCGTTCGAGCCATGTGTTCTTCGTCTGGCTCATTTGGATCTC
GATTGGAAGAGAGCGTAAAGAAGACGATCTCTGAGAACGCAGTTGTTGTTTACTCCAAAA
CTTGGTGCTCGTACTCGTCTGAGGTGAAATCGTTGTTCAAGAAGCTTGGAGCGGATCCAA
TGGTCATCGAATTGGACGAATTGGGTGCCCAAGGGCCACAATTGCAGAAGCTGCTGGAGA
GGCTCACCGGGCAACATACTGTTCCTAACGTTTTCATCGGTGGCAAACACATTGGTGGAT
GTTCAGATACATTGAAGCTTTACCGAAAAGGGGAACTTGAGGAACTGTTGACTGAGGCTA
AACCCAAGGGTTCCTAGATAACTTACATCTACAGGGCGATATAGACTTGTAATCAAAGTG
GATGGCTTGTCTATCGCCGTGTTTTATTGAAAGCAAATTTTGGTGAAGATATTTTCCTTG
CCATGGAAAACGATTCAAATCAGTCATGTACAATTGTCCGTTTCTTAAGAACCGATGCTT
GAAACACTAGTCAAGTTTACAATGGACTCGTTAGGAGTCTCGGTCTCTATTTATGGCTTG
TCACAACGCCCTTTTGGATCCAATTTCCATCAATACAGGTGAAATAAGCAGTCCAGTTTC
CATGATNGAGAAAAAAGAACAAAA
>Fagopyrum_esculentum_MIRA_VER3_c262
GACAAAATCCAAATCTCAGAATTTTCATCTCTCTTTCTTGTGTATGTATTGGTGAATCAT
GAATTTTAAGACTGAAAAGAGGCAACTCAAGTATTTCCAAAAAGGGCTTTATTTGAGCCT
CTTCCAAAGAGTTCTTCCCATATAGAACATATATATGCCTCTTCAACAAGTACACATGGT
ATCCCTATGCAAAAATAATACAGGAAACCACAGAAGGAAAGCTAGTCAAACCTTTCCCAG
TCTTGATTTATTTCCGTCGGTGCAGATGAAGGAGGGGTCAAGCTGCCCACACCGGAATCA
AATGTCTCCCACTGTGTCGTCATTGAGGCTGAGTTACTGCAATCCGCAAATGGGTTTGAG
TTTTTTGCCTTGAGAGAATCCAGAGCGTCCACATAGCCCTGAACACGCCGAACCTCATTC
TTTCGCTGCAGCTTAGCCTCTCCTTCAGCCTCAATGCCATCCAATTTCAGCAATTGCCTC
ATAAGCAGTTCGGTTAAGACAACAAATTCCTTCTCGTCTACCTTACGGGCACCACTGCGG
ACAGTTGCTTCCAAAGCAGCAACCTTCTGGGAGAGTTTATCGACTTCAGAACGAACTCCA
GATATTGCTTCACAGGCCTTCACCATCTCTTCCCTTTTCTTCATATCTTCAATCTTCCTC
TCTTTGCTTGTTGGATGCTCCATGAGTAGTAGCTTCGACAAATCCTTTAAACCTGCAGCT
TGCAAAGTCTCGGAATCATCCTTCTCCCTTCCACGGAAGAAGAGCCTTTGATCCTCAGGA
TCTAACCCTGTCTGTTGCGCAAGAATTTTCTTCAAATAACCGAAAGTAGAGCGGAGAGGA
ACGGAAACATCATAGTGGGAAGGGCCATAAGAGACCTTGATCTTGATAAGAGACTCGTCG
CCTGGAGTATCTCTCCTCTGGACGAACATTCCGCCGGAAGTGACGTGGCAATCCGTGTCG
TCGTTGATTTTACCGGTAACCGACGGATTCATATCTTTCGCTCTCGCTCTACACCTGAAA
TTATTTTCTTTTTTGCTTGAAT
>Fagopyrum_esculentum_MIRA_VER3_c263
ACTCATTCACTCATAAATCTTTATTATTGCATTGGTTAATGCAATATATCTGATTTGGCC
AAAATTAAAAAGTCATGGCCAATAGGATTTCTTCTTCTTCTTCTTCTTCTCATGACTATG
ATCATTTTTCAAGTGTCATGAGAAATGTGGGACTTGCCTTGCTTTCATTACTATGCACAC
ACTTGGTTTGTGTTGCAGGGAGGCCTGCTACCTTTCAACAAGACTTTAAGGTTACTTGGG
CTGATTCTCATCTCAAGCCTGTTGAAGGTGGAAAAGCCATCCAACTTATTCTTGATAGGA
ATTCAGGATGTGGGTTTGCTTCCAAATACAAATACATGTTTGGGCGTGTGAGCATGAAGA
TCAAGCTTGTCTCAGGCGACTCTGCCGGCACCGTCACTGCGTTTTACATGAATTCGGATA
CTGGAGCGATTCGAGATGAGCTGGATTTCGAGTTCCTTGGTAATAGGACTGGACAACCTT
ATACTGTCCAGACAAATATCTATGCAAATGGGAAGGGTGATAGAGAGCAAAGAGTCAACC
TCTGGTTTGACCCTTCTGCTGATTACCACACCTACACAATCTTCTGGAGCCATTACCATA
TTGTATTCTACGTAGATGAAGTGCCGATTAGGGTATACAAGAGCAATGAAACAAAGGGGA
TTCCGTACCCGAAGACGCAGGCAATGGGCGTCTTCTCAACGCTATGGGAAGCGGATAATT
GGGCGACACGCGGCGGATTGGAGAAGATAGACTGGAAGAAAGCTCCATTTTATGCATATT
ACAAGGACTTTGACATAGAAGGGTGTCCTGTGGCTGAAGGGCCGGGGCCGGTTCCGGCAA
CCGTAGCGGCATGCGCGTCGAACCCTAGGAATTGGTGGGAGGGGCCTTCTTATAGAGAAC
TAAGCGTTGTTGAAGCTAGAAGATATCGATGGGTTAGGATGAATCATATGATCTATGACT
ATTGCACCGATAAGCCTCGTTATCCTGTTGCTCCACTGGAATGTACTGTTTGATTGCTTT
AGACGTCTTGATATCCAATGAGTTGTTTGTTTATAGATATCATTTCGTGATTCAGTATTC
ATATAGTGCTTGAAGAGGTCGTTTGTATACCCAAAATAGTGATATGAATAAAGAGGCCAA
GTTTTTTTCTTACNAAAAG
>Fagopyrum_esculentum_MIRA_VER3_c264
CTCCTCTTTATCCACACTATTTACAATCTTAAACATTGCTTAAAGTTTGCAACAATTCAT
CAAAAGTGCATGTTGCTATCATATCACTATACAATATAAATACACGTACGTACATACTGA
AATATNNCCACAATGACGACTACTTCTCACTTCACATTTACGACGGGAATCGGCATTTTA
GGTAACATTGTTGCTGTAATGNTGTATCTATCTGCCTTGCCGACTTTCTTCAATATCTAC
AAAAAAAAATACGACACAAGGATTTCAATCACTTCCATACCTGGTGACTTTATTCAGTTC
TATGCTCTGGCTCTATTATGCCCTACTCCAAGGAAATGATATCTTTCTNATGACCATCAA
TGTCGTTGGATGCCTCATTCAGTCCATTTACATTTCTATTTACTTTACTTACGCACCTAA
AAGTGCCAAGATATTGACGGCCATGCTACTTTGTGTCACTTTGGTTATGTTTTCATCCAT
CTTTATCGTCATTCATTCTCTCAAGATCACTAGTTTTACAAGACTCAAAGCTCTTGGAGT
GATTTGCGTCGTCTTCTCTATATTTGTTTACATAGCTCCATTAAGCATTATGGTAAAGGT
AATCCAAACGAGAAGCGTAAGGTTCATGCCCTTTCCTCTATCATTCTTCCTGACGTTAAA
CGCCATCATATGGTTCTTTTATGGCATATTGCGTAAAGACAATTATATTTGGCTTCCTAA
TGTAGTTGGGTTCATCTTTGGAGTCCTTCAAATGGCAATCTATGGTGCGTGCAAATACTA
TTTTCATAACGATCAAGACAGCACAGTTCCAACTCAAGACAAAGTGATCGTTACAAATCA
TATTCGAACTCATCAAAATGGAAATAGTGATAGTAAAAATGATTTGGACTATGGGAAGTT
AGAGTATCAGAAGAGTAATATGCAAGGTCAAAGCAAAGCCCCACTTACATGTCAAGTTTA
ATAATTTTATTATTTCCTTGCTTCTTTCTTTCTCATACCTTTATTAAGTTCCTTGTATGC
AAAACTATAAGGCTTCAACTTCTCTTAATTCAATAACCATACAAACTTCTTGGCATCGTA
T
>Fagopyrum_esculentum_MIRA_VER3_c265
AACGCAAACAACAAAGTCGTATCACCCCTATCTCGTTTCATCCTATCAATCTTCTTCACT
TTCTCCTCTACCTTCATCACCTGATACAGTTCGAGAGTTGATCTGCTTTGATTCTTTTCA
GCAAAGTTTATCATGGCCTCCAACTCAGACAGCAATGTCCCAGCTTCTGGAGACAATAAG
AGTCCCAAATCAGAGGCATCATCTGCTGAAGCAAGTTCAGGACCAAGAACTGCGGCATCT
GCATCAGAAGCATTTCCTGGAAATCCTTTTGATTTCTCTGCAATGTCTGGTTTACTTAAT
GATCCTAGCATTAAGGAATTAGCTGAACAGATAGCAAAGGATCCTTCATTTCACCAGATG
GCTGAGCAGCTACAGAGAACATTTCAGAGTGCTCCCACTGAAGAGGCGATTCCTCAGTTT
GATACCCAGCAGTATTACTCTACAATGCAACAAGTCATGCAAAATCCTCAGTTCATGACT
ATGGCTGAACGTCTTGGTAGTGCTTTAATGGAGGATCCAGCAATGTCAGACATGCTTGGA
AATTTGGCTAACCCAGCACAAAAAGAGCAGTTAGAAGAGCGAATGTCAAAAATCAAAGAC
GATCCTTCGCTGAAGCCAATCTTGGAAGAGATTGAGCAAGGTGGTCCTGCTGCCATGATG
AGGTACTGGAATGATAAAGACGTTCTTCAGAAGCTCGGTGAAGCAATGGGTCTTGCAGGT
TCAAGTGAAGGGATTCTAGAACAGGCTGTACTAGATGACACAGAAGAGGAAGTAAACGAG
GAGTCCGTTGTTCATCATACTGCCAGTATGGGTGATTTGGAGGGTTTGAAGAATGCTCTA
GCTTCTGGTGCTGATGTAGATGAGACAGATTCTGAGGGAAGGACTGCATTACATTTTTCA
TGTGGATATGGTGAGACCAAGTGTGCTCAAGTACTACTTGAAGCCGGAGCCAAGGTGGAT
GCACTGGATAACAACAAGAACACTGCCCTTCATTACGCAGCTGGTTATGGGAGAAAGGAT
TGCGTGGCACTTCTGTTAGAGAACGGGGCAGCTGTCACCCTGCATAACATGGATGGAAAG
ACTCCGATTGATGTTGCGAAGCTGAACAACCAAAGCGACGTGCTCACACTCCTTGAGAAA
GATGCATTTCTGTAATCGGATGTGTGCCAATGGCGCTTTTTCTTGCCCTATTTAACTATG
GTCATGAATGTGGTTCTCTTTTGTGAACCAGGTAGCTCGTGTACATCAAATTTTCAATTC
CAAGGAGAAGACGAGTCTGATGGGTTGGAGTATTTGTTTATTTCTTTCATTTTTGGTGTA
AGATCTTATGGCCATGTTTGACACATGTTGCTATTGTGCCTTTGGAATAAGTGCTTTTAT
GTACCAATTTGATCATGGCTTCTCCTGTTGTGTTGTTGTGTGTAGCAATAGGAGTTATTG
CGCATACTTTAATTATAGTGTTCGCAATG
>Fagopyrum_esculentum_MIRA_VER3_c266
TCCTGGTCGAAAGAAGCNACCTTCGTTCACACGCAGTCTCACTCAGCTGAGACGAAGGAA
AAGAGAGACGCGAGAGCGTTAACGAGAAGGTAGAGTGAATCGCCATGAAGGTCGCCGAAA
AACTGATATTCCTCTTCAAGGACGCTGATGGATTCGGCTCAGCAATCTATGGTGCCCTCC
GTCCAAACCCTAGTTCCTCTGTTCAACGATCTGAAGAGTCGTTTGAGCTATCCCTGGAGC
AGTACGGTATCGCAGATCAGCAGGCACGTGGTCAAATTGCCCACTTCGTCGATAGCAATG
GTCTCCTCTTGGTATCTGTGCTACTCATGGACTATTATGAACCCCCGGTATTAGCATGTG
CTGTCAACGAGATCTTGGGATCTATAGCTGGAGAAAAGAACTCTATAACCATGGCACTTC
CTTTCGTGGTGCCAGCATCAAAGCTCAAATGTGAAGATAAAAATTCATCAAGGTTTGACA
GAGCTATGCAATTGGGTCCAGAAACAGAATTCTCCACAGCATTTGTTTCAAAAGCACAGA
AGCTACCATCACTATTACAGATTCATTATGAACCTTTGGCATGCTTACTTCAGTTTATTC
GTGTCTTGAAGTTCCCAACTGCTCTCCTTGTTGGGGTAAGAAATGTGTCCCCATCCAAAG
ATACATCTAGAGATGACTTGGAGGTTGTGTGCGGAATAGGAGAGCTGTTGTCAAGCTCGT
GTGCATCCTCATTGTGTTTTGTGAAAGACGGAATCGACTTGAGCCCTACGAAGCAATCAA
AGGTTGCAGAAGCGCCATGGCGTGCACTGTATCGATAAATCTAGGCAAAAACTCGAGCTT
CGGATGCTTCACCGTGGTGGCTTTTGGCTAATTGTTACATTAAGGAAGATTGAGATCTGT
TTATTTTGGTATTCTAGTAGAAATGCCGTGTCCCCTTTTCTTCCTATTTTGAGGTTCACT
TCTGTACCAATGATTTTGTCATCCATAAACAAATTGTAAGACCACAGAGTGTGGCATGCC
CTAATTTTCCGCCTGCCATGGTGAGGCGTTTCACCTAAAAAAAGAAAAC
>Fagopyrum_esculentum_MIRA_VER3_c267
CCCACTGATGTCTTGCGTGAGTTTGCTCAGACACAGATCAACTACATTCTTGGTAAAAAT
CCTCGGAAGACGAGTTATGTAGTTGGTTTTGGTGATAAATATCCAAAGCATGTTCATCAT
AGAGGCGCATCAATACCCGAAAAACAAGGTGAAGTACTCGTGCAAGGGGAGGGTGGAAGT
GGAGGGATTCTAAGAAACCTAATCCAAACACCATAGTTGGAGCTATGGTTGCTGGCCCTG
ACCTTCATGATGGCTTCCACGACGTTCGAATGAACTACAATTACACAGAGCCTACTCTAG
CAGGAAATGCTGGATTAGTTGCAGCTCTAGTTGCTTTGTCTGGTGACAAGAGCGTCGGCA
TTGACAAGAACACCATTTTCTCTGCTGTCCCTCCAATGTTTCCAACTCCGCCACCCCCTC
CCGCACCATGGAAGCCATGATAGCGCGAAAAAAACTTCTTGGACAAACCGTCAGTTTTAG
TCTCTTCTGTTCTGGTGTTGGAAGAGCATAAGTGAAGGTGAAGTACCTTGGGAGGACAAA
GACAACATAACACAAAACCTCACTATCAAACAAAGGTTGTTCTCCTTTTTTACTTTTATT
TTGCCAATATTTTTGTGTGCTTTTTAGGGGGGGTTTGTTACTTACCTAGATATATCTTTG
GTTTTATTCTTCATATAGATAGTGTATATGTTTGAGACAATCATATGTATTTTTTTAAAA
CTTGAACAGTAAAATGTGATCCTTCGACATTAACAAGTTTAATGTGAAAGCTTCTGAGTT
TTCTANNNNNNGTG
>Fagopyrum_esculentum_MIRA_VER3_c268
CAAAACTAGGCCAACGGAAAGTGCTTTTAACATAAAATTCCAATTGATAAAATGTTCAAT
AAATATCAAAAGATGCAATTAGAGTGGAAAGCAAAAAAGATCAGGACCAGAGGAAAATCA
TGATAAACACAAGCCAGCATCAAAACTGATGAATAGTTTCAAATGAAAACTGTCCTAATG
ATAGAATTTGGAGATTGCATCAAACTTAACTGCCCAGCTTCCTTTTTTTTTTTCTTGAAA
ACAGTTTTAAGGGTTTTTTAAGTTGATTGAAATCTCACTTGGCCATCATAACCTTGACGA
ACTCCTCGTAGTTGATCTGACCATCACCATCTACATCAGCCTCTCGGATCATCTCATCAA
CCTCCTCATCAGTCAGCTTCTCACCAAGGTTGGTCATAACATGGCGGAGCTCAGCTGCAG
AAATGAAACCATTTTGATCCTTGTCGAAAACACGGAAAGCCTCCTTGAGCTCCTCCTCAG
AATCAGTGTCCTTCATCTTACGGGCCATCAGGTTAAGGAACTCTGGGAAGTCAATGGTTC
CGTTTCCATCAGCATCAACTTCGTTGATCATGTCCTGAAGTTCGGCTTCTGTAGGGTTCT
GCCCAAGGGAACGCATAACAGTACCAAGTTCTTTTGTGGTGATACAGCCATCGCCGTCCT
TGTCGAATAGACTGAAAGCCTCCTTGAACTCGGAGATCTGATCGTCGGTCAACTGGTCTG
CCATTTCTGCTAAGCGGATGGAAGGAGGGAGCTCCGAGCGAGATGGAGGAAGAGGGCAAA
GCGTGAGTTGTTTTGCTT
>Fagopyrum_esculentum_MIRA_VER3_c269
ATAACAGCTTTAACGTTTGTGATGATGGGGCTAATTCTAACAAATTAGGCACTCCTGAGG
CAAATTCAGAGGTTGATGATGCTGTCAAGTACTTCTATGTCCCAGACAGTTCATTCTCTC
CTCTCCATCAAATGCTTGAGGGACCAGAACGATATGCCATTGATCAAATTGATACCGACG
GATTTTGTAGCTCTTCTCGTGGAATACAGTTTGAGAATGGTGACAGTGATAATTCCATTT
CTGAGTTTCTTAACTCTGTTCTAATGAACTCAGATGATTACTCTCAAACATGGAATTCTA
TAGTACCATTCGCTGAAGGTTCTGATTGCAAGAATATGGATGGCGTGTCCACCCTTCACA
ATTTAGTGAAGGAAGAGAAATGCTCTTATAGTGGTTCAGATGCAGAAGTGACTGAACTGC
AGCATATGCAACTCGGACATCCTGCGACAAATATGCAATTTGTACATCCTCGTGTGGATG
CAGATGATGACTGGTTCTTTGATGCTGCTCTGGATGAGTTCTGCAACTTGCCAAGCCCTG
AGGAAGGAAGTATTCCTACAATCCAATACTCAAATCCAGAGCAAGAATCCGAACTTGCTG
ATCAAACGGATGAGTCTGGAATTCAGGTAAGACAACGCGGCCAGGTACACATGTCACATG
CCGACAACAATGCGTCTCAGGGAACTGCACCCCGGAGAATCGTTTTGCAGAAAGCAAGAA
ATAGAGGCTTTGAACTCCAAAGTGAATCATTCAAAGTTAAGCGTTGTGATCGTAAGAAGG
GCAAAAGCCTTGTTATTTGGTGTCGCCGCATGAAACCTATTTACATGATTGGAGTTGCCT
TAGTGATGGCTATGTTCTTGGCCTTGGTTTGCCTACGGAGTGCTCCTCGAGTTATAAACG
ACATGTGAGAGACTCGGCGATTAGTGATACAGCTACTGAGACTCCTAGCTTGTCTTTGAT
GGTTTCATACTATATATAGCCCCTTTTACATAGGATCTGGTTTTATCAGAGGTCTTTCAT
CTTCTGTATCATTAATACAAATGTTAGTGTCTAGGTTTGCATTTTTGTATGGAACCACTA
ATCCAGATTATCCTTTTTTCTTTATTTTTAAAAATATCTGATGCAGGTACACATCATGAT
CATGTAAATGAATTTGAGATACACGAGCAGCTAAACAAGTGCTTATAGGTTACAACCCAT
CTTCCTACAAATTTTGATAGTGCT
>Fagopyrum_esculentum_MIRA_VER3_c270
TCGGGGGGTACTCCCACTTTCACTCTTCTCCTCCGTTCACAACACTCCACCGGCAGACCA
TAAAAGTTGTCGACAGCATTCGACTCAGTGAAGATATCGACGGCGAAGACCAATATGTTG
ACGGCGCAGACTCCTCAGGAAGCTGACCACCCGCANCCTCACCCGCAGTCACAACAGCTT
CAGCAAGTGCTTTCCAGCTCCAGTCTGAGTTTCAATGGCGTCGTCTCTTCTTCTGGTGGC
GAAGACGATATCTCTAAGTCTGCTCTTTCCAGCTTCAAGGCCAAAGAGGAAGAGATCGAG
AGGAAGAAGATGGAGATCCGTGAGAGAGTTCAGGCTCAGCTCGGTCGTGTTGAGGAGGAG
ACTAAACGTTTGGCTTTGATTCGTGAGGAGCTTGAAGCATTGGCGGATCCGATGAGAAAG
GAAGTATCACAGGTCCGAAAGAGGATCGATTCAGTCAATAAAGAACTCAAACCACTTGGC
CAGACAGTTCAGAAGAAGGAAAAGGAATACAGAGAAGCCCTTGATGTATTCAATGATAAG
AACAAGGAGAAAGTACAGCTCATCAACAAATTGGTTGAGCTTGTGGGTGAAAGTGAGAAG
ATGAGGATGAAGAAGCTGGAGGAGCTTAGCAAAAGCATTGATTCCCTACACTAATATCTG
ACCCAAGCAATTGCTGTTCATAACTAAATTAGGTTTGTGTGATGTAATTTAATATCTTTT
CTTTCTTCTTTTTCCTTGTTCTATATATATAAGGTTGCTTGGTTTTTGTGTAATTTTCTT
CTGTACTAGCATTTTCCTTTTCCTTTTGACCTGTTTGGTTCATTAGTGTAATCAAATGGG
AAAATGTGCTGATCTAGTTAGGAAAGGGTAACACCTGCCTGATAGACAGATCTCGAAATG
TTGTGTGACTTGTGTCTGTTAACCTAAAGATTGATTTATTTGTTAACTTTGATCAATATT
TGGGAGATTTACATTTTACAAATTTC
>Fagopyrum_esculentum_MIRA_VER3_c271
ATTTCATAGGGTGAGAGAGCAGGAAAAGCCTCGTCGTTAAGAGTTGTAGGATATGGCGAA
TCTGCCCCAGTCTCTATCGTTGAACGCCGCACCGTTTGCCCAGGGCTCGGCTTCCGTGAA
CGTTGCAGCCGCTTCTCAACCTAACATTGATCGGAAGATGCAGTCAGCTGAGATGTTGGT
TCTTGATCTAAGTAACCCTGATCGCCGAGAAAACGCGCTTCTCGAACTCTCTAAGAAAAG
AGAGTTGTTCCAAGATTTAGCTCCACTCTTGTGGAACTCGTTTGGCACTATTGCAGCACT
TCTGCAGGAGATTGTGTCAATATATCCTGTTCTATCCCCTCCAACTCTCACTCCAGCACA
ATCAAATCGTGTTTGCAACGCACTTGCTCTTCTTCAGTGTGTTGCCTCTCATCCAGAGAC
TAGGATGCTATTCTTGAATGCTCACATACCTTTATATTTGTATCCATTTCTGAACACCAC
AAGCAAGTCTAGACCATTTGAATACTTGAGACTAACTAGCTTGGGGGTCATTGGGGCTCT
TGTCAAGGTTGATGATACAGAAGTCATAAGCTTCCTCCTTTCTACTGAGATAATTCCTTT
GTGCCTGCGTACCATGGAGATGGGTAGCGAGCTGTCAAAAACAGTAGCTACATTTATAGT
TCAGAAGATCCTTTTGGATGATGTGGGGTTGGAGTACATATGCACTACTGCAGAACGCTT
CTTTGCTGTCGGAAGGGTGTTGGCAAACATGGTTGCTACACTGGCAGAGCAGCCATCCTC
TCGGTTGCTGAAACACATCATCAGATGTTACCTTCGACTTTCTGATAATCACAGAGCTTG
TGAAGCATTGAGGAGTTGCCTGCCAGACATGTTGCGAGATGCCACCTTTGGGAGTTGCCT
TCGTGATGATCCAACTACAAGGAGGTGGCTACAGCAACTGCTTCAGAATGTTGGCCCACC
GTCAAGAATACCAATGCAAGCTGGGGCTGGGTTTGACCATATGCTGGTCAGTTGAAGCAG
GCCGACCCCCCTCACAAGTCGAGTTCCGATGAGAAGCTAATATTTCTGTTTACTCACCAC
CTAGCTCTGGAATTATTTGGAAAGCTAATATTTCTATATAACATATTATACTCTCAAATA
AGTAGATGTTCTTTTCGGTGATGCTTGAGAATGTAGTACCTCTACTGTACGTAATGGATG
CCATTTTGGGCTGTTAACCTACAAAAAAAACGAAAAAC
>Fagopyrum_esculentum_MIRA_VER3_c272
AAACATGGATGAATACAAATCATATAACATAGTTAGGAGACTTGGACAAATTGTAAAAAT
ATGGTCCAACTTTTATGTATAGTTCCAAATAGTCCCAACTTTACCCATATGAGCGGCAAT
CGACATTAACAACTATATATGTTGCCAATAACGAAGCTACATGAACATAAATGATCGAAA
ATCTCATCGATCAAGATTATTGACATATATTCCACATCTTTAAAAATTAACATTTTTGCA
ATTATCCAAACCCGGGACTACTTTTCGCAACTGGTCCCTTATTATTACGACGTTGCTTTC
AAATTTAAGAAGCTAGTGGTGTTGGTTGTGGGTGCGGTGGCGGTGGGATGACAAGTGGGT
GGTCCGATGCTCCTTTAGGCCAAAGAAGAAATTGACCCTCCACGAAGTCGTAATAACCTC
CCATAAGTCTCACTTTCTTCTCCTCTAATCCTTGTTTCACGTACGGGTAACTCTCCAGAT
TCTTCAATGACAAATTCACAGCTTCCTTTTCACAACGTTCACATCGTTCCTCGATTCCTT
CGTTAGGGAAGTTTTGGTTAACAACTTCCTTGGCAGGTGTTGCGATCTTCACCCAATCAT
CAATGAAATCATATTGAGTTTCCGGATAATCTTCCAAGGTTATTAGCCTCTTTATGCCTC
CACATCGGCTATGTCCTATCACCAAAATTGTTTCCACCTTAAGTGCGGTGACAGCATATT
CAATGATTGCTCCAACACCTGAGAACTTAACCTTGTCAAAGTCGTACGGAGGGACCAAGT
TTGCAATGTTGCGAGCCATGAAGGCTTTACCCGGGATGAAGTTGAAGATGAACGTTGGAC
TCACTCGTGAATCCGAGCATGCGAACACCAAAAAATGAGGTTTTTGGCCATTTGCAAGGG
TCTCATAGAAGCAAGGGTATTGTTCAAAATGATTGATTCTGAAGTTCATGAATCCCTTTT
GGATCTTGTCAATAGGATTAAACGGCGGTGAGGATCGATCTGCATCCTCCAATTCTGCAG
TCAATTTGTGAATCTTCTCTGCAGCAACTTCAGTCAGTTCATTTTTCTCCCTGAGCAGCT
TCTTGAGTCCTTCAATGGCCTTCTCTAATGGGTATTCAGCCATATCGGGAAGACTTACAG
GGAAATCAAAAGACTTGTTTGTAACAAATTAAGATA
>Fagopyrum_esculentum_MIRA_VER3_c273
TCACCTACCACTACGACTTGCCCTGAATCTCATTTGCTTCCCTCCTTTAACCACTTTTGT
TACCCTCCTCACCTGATAACGCGCTCTGCAACTTCTATCTACTCCTCCTTCTCATCCCTC
TCAATCCGCACTTCCAACCTCGCTCTCCTATCCGCCACATCCCACCGTCCCACACCCCTT
AACCTATCCCAGCACCTAAAGCCCTCGCCATTCTCTCTCTCCTCTCACTCCGGCCACCAG
CTCCGTGCCACAAATGGTGATATTGAGACAACTTTCTTCGATGACCTCAACCCCGAAGCG
GATGTCTCCTTCGATCCACCAGCTATACCCGAAGGCTTTATCCCGCCCCCATCCATCGAT
GAGCCCCCTTTCGAGCCCGAGGATGAAACTGGCCGCGCTTACGAGGAGCTCTATGGCCCG
GCTTACAGTGGTGAGAGTTTTCTTGGAAAAGATGTGTATGTCATGGACTCTAAGGTTAAG
AAGAGTAGTGGATTCAGAGTCAGGAAGGAGAAGACCCGTGATGGCTTTGACGAGCGCGTT
ATCCAGGTGAGGAGGGTAACAAAAGTGGTTAAAGGAGGGAAGCAAATGAGATTCAGGGCA
ATCGTAGTGGTAGGTGATAAGAAAGGCCAGGTTGGTGTTGGCCATGGAAAAGCTAAGGAG
GTTATTGAGGCTGTTCAGAAGGCAGCCACTGATGCTCGTCGGAATATCATTACGATTCCC
TTGACCAAATACTCGACATTTCCTCACAGATCGGATGCAGACTATGGAGCAGCTTCAGTG
ATGTTGCGGCCTGCTTCACCAGGTACGGGAGTCATTGCGGGAGGAGCAGTGAGAATAGTG
TTAGAGATGGCGGGAGTAGAGAATGCCTTGGGGAAGCAGCTGGGGAGTAATAATGCTCTG
AACAATGCAAGAGCTACCGTGTGTGCTATCCGAAAGATGAGACAGTTTAGGGAAGTGGCG
TTAGAGCGCGGTATTCCCATGGAGGAGCTCTGGAAATGATCACCATCTCAGTCTATTGTA
TCAACCAAGTAGATATATTTACATTCTGGCTTTCACTGCTCAACACCGGAAAAGCTTCGT
GTATTGTAAAATCGAATCATGTTTATCGTTTCTTTTCAGTTATCTAAATCTGATCATTGT
AGAGAATTGAATTTGTGATCAATTACATTGGAATTTTGGTTCTTNCACTTGTTTCTTCAA
CCATGATGTGCTTTACTGGTATCTGTAACTGAAAATACAGAAGCTTTGAAACGTAAACTT
TAAACTATCCAGTAAACTTGATTCATGG
>Fagopyrum_esculentum_MIRA_VER3_c274
GTATCATTTATCTCAACTGCAATTTTATTTATTAGAACTTCCAAATGCTCCAAACAACAC
CGGTTGTTACAATCATTGGTTGGGATTTAGATACGAACATTACAAATCGGTGGTTATGAA
ATTATTCAATACCTCAACAAATTTGTTGTCACATTAATTAATTGTTTTTTGCGTGTTGCT
TTTCGATGGAAAGATGAACGTCATTTGCACTCGTTTGTTCAGATTCACCCACAATCATAG
GCTATTTCTTCTATTAACAAATGCTTAGTTTCCATTCTCCTCGTAGAAGAAAAAGCCAAA
GCTATGGAATGTAGTTACAATCGGTGTTAGGATCAATGGTGAATCCGAGGGAGACACCAC
AAAAGCCGGGCAATGTGGCAAGCGCCGTACTACTAGGGTTGTAAGTGGCGATGAGGCCCA
TCAAACACTTGCAAACCGACCTTCGGTTATCCGTGGAGTTGCCGAGATTTTCTAATCCAA
CTACAGCGTCACAACAAGGGCTCCCGGGGAGCAGGTCAGGTGACCCGTAGCTTACAAAAA
GGGAGCATGCAGATAGCAGTTGGGTCACAGTGGTGCACTCTATAGAGGTTGGCACCAAGT
CTCCACCTGATCTTATCACTACTATCATGGCTAATAACACTACACTACTTTTTTCAAGAG
ACATCATGCTTACCTCTTAAAGAAAAAACGGAG
>Fagopyrum_esculentum_MIRA_VER3_c275
AAAAATCAGGTTCGTAACTTCAAACGGTTACATATCAATTCATTATTTATCCACAGAAAA
CATTGCCTATGCATGTTGCTATGTCAAGGCAAAGCACAAGTAATGTATTCATCGATAGTG
CACAAGTAGTTGATTATCTTAATGACATGAAGTTAAGTAGCTTCAACTACGAATAACACA
AACAAGATTTGTTCTTAATGACACCACAATCAACAAACATAAAAAGATGATAAGATACTA
GTGTTGTCCGATAATATTAACATATATGCCTGCTGTCTCCTTCCCCAAATTGATTTTCAT
GCAGTTGCACCAATCTTGTTAACGTTATAATAACGCGGCATGACTAATTTGGGATGTGTT
CAATCTACACTTTCTACCATCTTTTGTTTCATTTTCGGGTTCATGTTTGCAAGTGTATCT
GGTTCTTGAAATGATTCTTCCTTGTGTTCATTTTCGGAGATCTTTGTGATGAAACTCATT
GGTTTACTGCTTGAAGCGCCTATTTCAAGACCGGGTGGGATCTTGATGGGTATAGATGAT
ACTTGAGGTCCGGGTTGCTTTGATGTTGACTTCAATGGCTGATGAAATAGCAAGTGAGCA
ACAACCCGATCTATACCATTGGTTTCGGTTTCAGCATTTGGCATTTTGATGAAACTCTCT
TGATGGCTCATGTTTTCCTTCAAGATATCAGGTTCGCAACCACCATCTCTGTTTCCACTG
CTTGAATTACTTGCATAATTCCTTTGCATAGCACTTTGGGCCAATCGGAATAAGCTCTCT
CTCATGCAAAGCCTTACCTTCATATCCAATTTGGTAACAACACCCTGGAGCTGGTCTAGT
ACTGTATCTTCTGCACTGTGATCAACCACTTCCGAGACTGCACTAGAACCGTGTTGCTTT
AGAGGAGAATTTGGATCAAGGACAGTAGCTGTATTTTCTTCAACCTCAAAATCAGCTTTC
CCTAAAGGTGGAACCTGATCCTCTTCAGAGCTCTCACGAGTCATAGAATAATCAGTTATT
GGAACTGGGTGAGTAAGCTGTTGTTGTTGTTTCTTAATAGCAAGCAAAGCCCGCATTTGC
TGTCTCCTTCTCAGCTTTTCAATCTTTTCTTGGGGAGTCATGTTCTGATTTTTTATGCGA
GTATTTGTTGAGTTGTCCATAGAAACTCTCTCGCTTAGACAGGCTTCTTTATTTGAAAGA
ACGGGCTGATGTTCACCACCTGTTCCAGGCAAGATGGACATGGCAGTGCACGGATCTGAG
AGATTCCCGTATGAATATGTTGCCATATACGGATTTGGAAAGTTCTGATACGGTAAACAT
GTAGATTGATGAGGCATGTTTCCCTGGTTATGGACAGAAGACAGATAAGATTTTGATTTA
TCTGGCGCCGATTGACAATCAAATTGCTGAACATTAATCTCAGGTGGTAGCCATGTGCCA
AATATGTCTCGTGGCTCTCTGTCATCGTTCATCTTGTCTGACTTTAGCTCATGCTTTGAT
TGAGATCTAGACCACTTGTGCTTATGTGATGATTTACTAGCGGAAGGAACCTTCCCTGCA
ACATCTTGAGGTTCCGAAATGGTCTTTCCAGACACATCCAAAGCTGTCTTTTCCAAGATC
AGATTCGGGTCAGTAGTGGCATCAATTTCTCCCCGTCAATGCTTGAATTTAACCGCTCTT
GTGTATAACATGTTGAGTCTGCTGGTTTTTCAAATCTACTAGCAAAAGGCTGATTTCCAC
TGTGCAGATACTCAGTATTAAAATCGAATTGGCCAGATGAGTTCCCTAGAGGCTCTAGTC
CCCAACTTGTGGAGTCTAGAGCTAAGGATGAGGACTTCACAGCATCTCGAGATGATGTCC
ACAACTCATCCGTGCTATCAAGACCGGCATGGTCCACTAAGACATCATCGCTAAACATGC
GATCAAGATCATCGAAACTTCCAATGTTAGCCCAGCTGTTACTAATAATATCACCAAGCT
CTCTATCTTCATTTTGATCTTTAGAAATCTCAGAACTCTTTTCTACATCAACTTCCTTAC
CTATGCAGTTATGTTCAGGATTTGATGCAAGAAAAGACAATTCAGCATTGCTCTCTGGTT
TACCCCCATGCAGCATGGTTTTAGTGGCAGCACGTCTTTGTTCAGAAAGCTTACTATTGG
AAGG
>Fagopyrum_esculentum_MIRA_VER3_c276
ATACCAAACGTACACTCGACAATTCACTAACCTACACCCGATCATCTTCAATCCACTAAA
ATGGCGAATTTCCCCATCATTAACATGGAGTTGCTAAAGCGAGAATCTCGGGTTGGAGAA
AGGCTATCTTAAACGGGCCTTTAGCGGGTCACGAACGGGGACCCCGACATTCGGGACGAA
AGTCAGCAACTACCCACCTTGCCCCAAGCCCGAACTCATCAAAAGGGCTCCGGGCCCATA
CCGACGCCGGCGGCGTCATTCTGTTGTTCCAAGATGATAAGGTGTCGGGGCTACAATTGC
TTAAGGATGGAGAATGGGTTGATGTGCCACCCATGAAACACTCCATTGTTATCAACTTGG
GTGACCAACTTGAGGTTATTACAAATGGCAAGTACAAGAGCGTAGTGCACAGGGTTATAG
CACAAACAGACGGAAATAGAATGTCGATAGCGTCGTTCTACAACCCGGGTGGTGACGCGG
TGATCTATCCGGCGCCGGAGTTAGTCGAGCAAGAGAAGATAAAGAGTCAATTGGAATACC
CGAAATTTGTGTTTGACGATTACATGAAACTCTACTCGACGCTGAAGTTCCAGGCTAAGG
AGCCGAGGTTTGAGGCTATGAAGACAATGGGTAGTATCAAAATTGCCTAGTTGGTCGATG
GAAGAATGAACCAAAAGAAGTCATTTGTACGCAATTAGGTAACGTTAATAAATGTTATGG
TTAATTTAGAGTTAAATGCAGGTGGGTTTCTCAAATAAGATGTAGTTTAGAAGTAGTGTA
TGTGCGTTGTGTGTCACGTTCTATCTTAAGCTAAATATGTTTTTTTGGAGGTTTGTTAAG
TCCTGTCGATATCTTCTACTTAAGTTATGTTGTTTGATTAGATCATCTATGTCTTATATT
GAGATGTGATTACAATAAAAAGAATATATGATTTGTATATTTTGGGTCNAATTTTGTATT
TATTTGTATGTTTAACTTGCCCGATTGT
>Fagopyrum_esculentum_MIRA_VER3_c277
AAAAATTAGTAAACCAAAGTCTCAATGACAATGTAACTGCAGCATGAACAGCATAAACAT
TTTATTGTACGCGTTTTATTGTACGGGAACCAAATAGGAAATGACCTTCCAAACAAGAAA
ATTCAAAAGCATAAGGATCCTAGTTAGCCAACAAATGTATGCTGACCTATTTAATAAATC
CGAAAAGTTCAAAGGACTGATGCAGCCGCCTAAATCAGCTTGTGGATTTTCATATCAGCA
GCTTCCTTCAGAGTGCCCTTCTCCACATGCTCCCACCATTTGAATAAGAAATTGTCGACA
ACTAACCTGAACCAAGGTGACAACTTCAGTCCTTGTTCACCTGCATCTACTTTCCTGCAT
AGTTCTTTCAACTCCTCCCGAGTCACGTATTTGATGTCTGCAACCTCATCAGGGTTAGGG
CTCGTCCTCACATCTTTGATGATGAACAGCAGGTAATCCAATTCATGTTCTCCCCATTTT
CCATCAGAAGGTGCCTTATACAGCATGCGACCTAGTGGTGCAAACTCATCAACTGGCACA
TCATCAGCTGGAATGCCCAGCTCATCCAAAAGCTTCCTTTGAGCAGCATTCCTCACCCCA
AGAGCATTCTCCTCGATTAGTTCAGATTCGCGGTACAGAGGATGACTGCAGCAGGTATTG
GTCCAAACCAGTGGGAAAGTTACCTTAGTAGCAGACCGTTGCTGAAGCAATAACTCATAT
TTGGAATTGAACAAAAATACACTAAAAGCTCTGTGAAGACACTTTCCCGTTTCAATATTT
TCCATCAGGTGGCAGTTATACTTTGAATCATGACCAACGACCTGATCATTTTCATCAACT
AAGATGCATTNGTCCTCAAACATGAGGCGACGCTGGACGGCATCCATGATTGAGTCAGCA
TCGGCAGCCATGGGAGGAGAAGATAACCGGGAACGAAGGGAAGAGAAAG
>Fagopyrum_esculentum_MIRA_VER3_c278
ATGGCCACCNTACTTNNNAGCNNTNNNGTTNAAGAATTACTAGCGCTAGGCATGGCAGCA
GAAGCTGGGAGGGGAAAGTCGTGAAAAGAAAACTGAAACCATCCTTTTGTTGATTTCAAA
TATGGCGTCTTTGTCGACGTGGTTCCGCTACATTGCGCATAAGTTCGAGTACTCCGTTTC
CCTCAGCTGGAAGAGCTATAATAGAGGACAGATTTCAAACACAGAACTTGGTGATGCAAT
ATGGAAATCCTTTTTCCAGGGAAAGTTAACATACCTACACTGGTATAAGGGAGAAGAAAT
GGCTCCTACAATAGGGAGCCAGTGTTCCACGCTCTTAGTTCGCAGAATCCCAACTCCAGA
TCCAGTTCGTGTTTCTGTTGGAGATGTTGTGGTTATGAAGGACCCGAATAGATCAGACTC
AGAAAATCATCTAGTCAGGAGACTAGCTGCTGTTGAGGGTTATGAAATGGTGTCTACTGA
TGAAAAGGAGGATCCTTTTGTTCTTGAAAAGGGTGAATGTTGGGTATTATCCGACAACGA
AGCTTTGAAGCCTAAGGAAGCTAAAGATAGTCGAACCTTTGGTCCAGTCCCAATGTCGAA
CATCATGGGCAGAGCCATATACTGTCTACGAAACGCTGCTGATCACGGCCCTGTGCAAAA
CAGCCCTTTGATGATGCAAAAGGATTCACCGGTGTTGGAGGTCGAGCTAGACGTGGAAGA
GATGGTAAAGAATCACAAGGAATAAGTAATTGTGATTGTTCAGTTTGTTCTACTGCATAT
TTTACGATGATTTGCCTGTCTGAGAACGATCGTTTGTTGGTGATGATTAACGTACATGGA
GTGAAACCAACGAAGTGTTTACTAGAGTCGATTCAGATTCCATCAATGAAGCAAATCGTT
CTTGTGTTGACCTCTTATGATTGAATTTTGAGGTTGTATTTGCACGACGTATGGTTGATA
AGATGTGTCTACTTTGCATCAGTTAGATCCTCAAATCCTCACATGTAATGTAAACTACTT
TTGAATTTTGTGGTGTGTATTGTTTTGACCATTTCAAAGTTGTCCGACTTTTACAACTAC
TTTCGAATTCCACTTTTTGTCCTACCT
>Fagopyrum_esculentum_MIRA_VER3_c279
AAACCTCCAAAGAGAAAAATGTTGAAGGCTCATCGACCATTGATGGACCGACATCTATCG
TTGACGGATTCCGACACCGAATCCGACGACATGAAGGACACATACAAGGGTCCCAAGCTA
ATCAAGAAAGGAGAGTGTAGCTTTGTCAAATCAGAAGCTCAAGCAGACGAGATTGCTCGT
CAAGCAAACAAGTACCAAGAGAACATGAAGGACCTGATGATTCCCGAGTTCAACGAATCG
ATAAATGTGGAATACAAAACATGGGAGGAACTAAGCAAGATCCTGCAGAAGTTCTACAAG
CAACCATTGCACTACCTTACAATTTTAATGCTCAAGCAATGGGACAAGCAAAGAGTTGGT
AGTACAAATGAGTGCAAACCACTTGATGAAGTTGTTGGACTCTTGCAAGCTGAGCCTACC
ATTTGGTACATTGAAAGTGTTCATAGGCTAACTACCTCACCTGATCACATCACTAAGCTC
TGGGTTTGTGACCCCAAGTATCGCAAGTTCGCAAATGTTCCAAACGCGTCCTAAGTAGGG
GGTTTTCAGTATGGATTTCGGATAATGGTTGGATATTGGCTTTTTTTTCCTAGAGAGTAA
GGCTTGAGCTTGAGCTTGAGTTTGGCTACTTGTTGAATGTTGAATTGAGTTCAATTTGGT
GGGTTGGTTTTGTGGTTACTTTCTATCAATAAGTTGGTTCTTGTTTGATTCATGTTGCAA
TTTTTAGAGAAATTTCGGATAATGGTTGGATATTATTAATTTCTTACGTTCAACAAATAA
GTATTTGCGTGATTCT
>Fagopyrum_esculentum_MIRA_VER3_c280
GGAGATTCGACAGTTGCATCTGTTTCTAACTTTAGAAACTTGCTGCTCTAAACCTTGGCG
AAGCCCCGGTTATTGGTGCATTCAATCCGAAGAAAGGTGACACGGTCCTTGCTCAATTCA
GTGCTGATAACTCGTGGAATCGGGCTATGATTGTAAATGTGCCTCGCGGTGGTACAGTTC
AATCCACAAATGACCAGTTTGAAGTATTTTACATGGATTATGGGAACCAAGAAGTGATCC
CGTACAGTCGGTTGCGCCCTCTTGACCCTTCTTTGTCATCTGTGGCTCCTCTGGCTCAAT
TGTGCGGTCTTGCATTCGTGAAGGTTCCTAACTTGGAAGAAGATTATGGACAAGAGGCAG
CTGAATACTTGAGCGAGTCCACTCTTAATAACTCTCGAGAGTTGAGAGCCATGATTGAAG
AAAGAGATACATCTGGAGGAAAGGTCAAGGGGCAGGGAACTGGTCCGGTCCTTCTCGTTA
CATTGGTTGATGTTGAGGCTGGTTCAAGCGTCAATGCAGCCATGTTGAAGGAAGGGCTTG
CAAGATTAGAGAGACGCAAGAGGTGGGAAACAAAGGAGAGACTATCCGCCATCGACAACC
TGGAGCAGTTCCAGGAGGAGGCAAAAAAGCATCACCACGGGATCTGGCAATATGGTGATG
TGAATTCGGACGACGAGGAGCCTGGGCTTCCAGTGAAGAAAGCTCCTGGTAAGAACTGAG
TTTGTGGTTGGATAGTAGGCGAAGGAGGCAACGGAGAGTTCTATTAGACACAATAGGACA
GGACCAGCAAAGATACACCAAGCAGGCAGCTCACTTTGATATCTCTTCTATATGACAAAG
ACACTTTGCAATTTTGTTGTTGCGTTTTGCTGTTTTGAGGGCTTCCATTGTTTCTTGTTT
TGACTTTTTTTATTTATTTGATTTTAATTTCTCCACCGGGAGCCGTTTAAGTGAACAGTT
TATAGAGATTTTTATTTGAATAAGTGATAGCTATGGCCACCCAGTTTGCTGGTGCTAGTA
GTGGACTAATTTTTCGTAGCTCTTCTAATTTTGTAACTATTTTTACTTGTGTGTTATTTA
TTTCACTAGATAAACTATTACCCTTTTGCGCT
>Fagopyrum_esculentum_MIRA_VER3_c281
GAAATTGGGGCTCAATTCCATTGCCTATCTTCCCTCTGTGAAATAGAGTCAATTTTGTTA
CATGAAATTATAACGTTGGAAGAAGATTGTTGAACAGGTTACAACAATCGGATGGATCTG
AGTTTTGAAGACAACTACAGAAATAAACTCTCACATGAACATGGATTCCATTTTTATCTA
AACAAGCTTAACCTCAAGGTAACCTGTTCGGTCTTCTACTCACTGATCCAGCCGCTAATC
GAGTAATCCTTCACGCAATTCCTTAAATGAAATGCTGTCGAATGCTTCTCCTGTCTTTAT
CAGCCGGATTTTACCGTTGTTACGCACACATATTTCTGGCAACTTGACAACCTCGCCTGT
AATGCCTTTGTTATAGACTCTAAGTTCAATGTCACCTTCTATATAGACTGTAGAGTTTTT
AGTAAGTTGCTGAACTGCATACGCCCCCAGTATCTCGTTGTGAACAACAATTCGATGCCA
ATTTGCTGGTCTTGGCAAGTCTCCACTTAGACTTCTTTGGTCAAACAACCCTCCCGTTCC
TACATTCAACACTGTTAATGTTTTTCCATTCCTCAGGAGCTTCTGCACAGGTGTTTGCAC
ATAGGATTGCCTTATGAACGCCCCTGAAATTCCAGCCTCGCTTGGGATCCACAGCTTGTG
GTATTGAATCCCGTTTTTCAGGCATCAAATTATCATTGTAGGCCTCTGGTTCACCCTTGT
TAACATCAGCATCATTGTCAAAGGACCCAGTTGAGTACCATAGCTTTGAGCTTCTTTGGA
TGCCAAGCACAAATTCAGTGGTGGATTTGGAAGAAGTGGTGAGGTACTTGGCGAGCTTCG
AAGCGAGATGAGAGCTCATAGCTGCCCAAATTGTGAAGCTGAAGTGCTGCGAGGAATGAG
GTGTGCAAGTGTTAAGGGTTTAACAGAGATGCGGCTTNAAATCCTTC
>Fagopyrum_esculentum_MIRA_VER3_c282
TTTTGCCTTTAATTTGCATTTCTCTTCCTGACAACAAAGCTCTCCCTTTCACCTTCGCCT
TTCTCTATCAAAAAGCTAACGACGCTCATGGTGTAGAGGAAGAAGATCACTCATAATTGA
CCACAACAAACAAAGGATGGACAGGTTTTCGAAGAAATGCGGAAGCGTACTGGAAGTTGC
AGTTGCGGAATTGCCGGAGCTGATCGACGATGGGAGCGTCAGGACGGGGAAAACGAGCTC
GGACATGGCGGATAAGAGGAGCAGAGAGGAAGGAGATGGAGAATTGGACTTCGCTACTAA
CTCTGAACTTGCTGAATTTAGAAGCAATACTCGTCGGAGAGTGATGAACGGAGCGGCGAC
GGAATCTATTTTCCTACCTGATGGCTTAGCCAGCTGTTGCTCTGAGCCGGCGTCTTGTTG
CTCGAGTAACGCCTCTGTTCAACTCGTTGCTCAGCGATCAATTACAGATCTAACGAGGCA
GACTGAGAGTGCTCAGCTTGCGACGTTGACGCTTTCCGGCGGCACATATAGAAGCGAAAC
AACTCCATCGACCGAACCTTGCTCTGAAGAATCCGGTGATATGGAGTCGACGGTAGCAGT
CAGGTCTCTGATGGAGGAAAATTCTCTTCATAGATCAGCAGTCAACAAGATGCCATCGGA
AGTGGAAATTGAGGATTTCTTATCTGCTGCAGAGAAGAATCTCCAGAAACGCTTCTCGGA
TAAGTACAATTTCGATGTCGCGAAGGGCGTTCCTTTGAAAGGTCGTTACGAGTGGGTTCC
TGTAAAGCCATGAGAGAGGTGTTGAAAAAAGTGCTTTTGCAGGCCAAGTTATAGGGAGAG
TATATTCACAAAGCAAAAGCGCTTAAAATTAGACTGGATATGATCAGAGCAGCTTAATAA
ATAAGGTAGCAAGTAAATCTGTAGTCAAATTTCAGCTTTCCAGTAAATTCTAGTTTCTCC
TTTCCTTAAAATTTGTTAGCTAGCGTTGAAATTATGGAATGAATTCCCTATTTGGTTAGG
CTAATCTGTAGATTCTCTTACCTCTCTCTATTCAATCATCTACTGTAAGTTCAATCTGGG
AATGACTCCAATGAGAAGATCCAAGTCCAGTTTGTTCTTTCTTTANCCATATAC
>Fagopyrum_esculentum_MIRA_VER3_c283
AGTTGAAACCGCAGTNTAGGGGATATTGGAATCGGGAAAAAAAAATCAGAAACTCCGATT
ATAATTCTACAACACTATTCCTCATATTCCCATTCTGCCCAACCAAACACCACCTTACCG
ACATTACACTCCACTAGCTACCTTCTAAAAAGTCATCAATTTATTGAAAAATAAAAAATG
TGTCCTACATTACAAATAGTATACCAAAAGCATATTAAGGAATAAATTTACCACCATACC
CCTCACTCACTCTCGTGCACTTTACAATGGCGCTTGGATAATGATCGGGAAGAACCCATG
ATCAGTGACTGCCTTCTGAGCTTTTCTTGCTCTTTGCCCTTTCTCCGAGTCTCGAAAGCG
TCGGAAAGAAGCACAAATCAGGCGTTGAAGTCTCCCGTATCATGCATCAAGCATAATACC
ATTGTCTGTTAGACCGGGAGGCGACAATGGTGGGATGGCTGGTTCGTGGGGAACGAGATC
TGAAACTTCTAGAATCTTCCTTGCGGTTGCTAAGGACTCTGTACTTTTGGTTTTACCCGT
ACCCATCTTCCTGGATGGGAGAGAGAGAGATGCATCAGCACGCGTTGTTGAGTTTCCGTT
CTCCATTGAAGATAAGAACTTCTCCCGTGCAAGATTTGCAGAGCCAGAGGCCACAACTGA
GCTTAATACACCAGACTCCCTTAGGCCTTGGATGATGACCATGGGAGCATATATGCGTGC
CAAAATACCCTTCCTCAAAAGTTTCAAATTCAGTGTCTTGTCACCCCATACGACATGCTC
ACGGTACCAGTTTCGCATTTCCTCCTCTGTAGCAGTTGAGGCAATTATGAATGCCTCTCT
ATCAAACTCTAACATAAAACATCTTTTGACATCGTCCTTTGTAGGCTTGCAGCCACACCG
GTCACGTCTCGAAGTCAGGTCAGAAAACTTGGAGTAAGTGAAATGTAGAACAGCTGCTTC
TNCNAANTTTAATCTCATTTGGAGTTTTCATGTAGTTGTGCCATCTGTGGGCACCATTAG
GACGAAGATGATCTTGAATCCGAGCAACAGTATTTTCCATTTCCGTAAGTTAAGAAGTAA
TTGGGATTTCCACGGGTTGACTCTTTGTACATGCCAAAGTACGTGTCCTTTGGAAGATGG
TCATAGTTCTTCTTAAACACGGATACCTCTGTGAAAGGTTCCTTGATATCATCACGCTCG
ATACTGCTCTCATAGTTAGGAAAGACGACCATATCAACATTCCTA
>Fagopyrum_esculentum_MIRA_VER3_c284
CGACCCTCTCAGTCTGTTCTTCTGCCTTGCCCGAAAAGAAAACTCACCATTCTCTTGAAG
AGTTAAACACGTTCTCAAGCTCAAAGAACGGTGCAGACCAAAGCGAAGATGTTCAGGAAC
CAGTACGATACCGATGTGACGACATGGAGCCCCGCGGGGCGGCTATTTCAAGTGGAGTAT
GCGATGGAGGCTGTGAAGCAAGGCTCAGCTGCAATTGGTCTTCGATCCAAGACGCATGTG
GTACTGGCGTGCGTTAACAAGGCCCAATCTGAGCTTTCCTCCCACCAGCGCAAGATTTTC
AAGGTTGATGACCATATTGGTGTTGCAATTGCTGGATTAACCGCTGATGGACGGGTTCTC
TCGCGCTATATGAGATCTGAATGCATTAATTACAACTTTACCTATGAATCTCCTCTTCCC
GTTGGTCGTCTTGTTGTTCAGCTGGCAGATAAGGCGCAGGTCTGCACACAGCGGTCATGG
AAGCGGCCATATGGTGTTGGCTTATTAACAGGTGGCTTGGACGAATCAGGAGCTCACCTT
TACTACAATTGCCCAAGTGGAAACTACTTTGAATACCAGGCTTTTGCCATTGGGTCTCGC
TCACAAGCAGCAAAGACATACATGGAACGCAGGTTCGAGACTTTCATAGACGCTTCTCGG
GATGAGCTAATCAAGCATGCCCTGTTCGCCATTAGGGAGACCCTACAAGGAGAGAAGCTC
AAGAGCTCCGTGTGCACAATTGCTGTGATAGGTGTTAACGAACCATTCCACGTATTGGAC
CAGCAAGTTGTACAAGAGTTGATCACCTCCTTCGAGATCGTCGAGGAAGAAGCCCCTGCT
GCTGAAGCAGCTGAGGGTGCTCCCGAGGAGGCAGCCCCGCCTGCTCCTGACCAGCCAGCT
CCCATGGACATTTGAGAACGCAATTACATGCCATGAAATTACTTGGTCAATGCTATGTTA
TGGATTTACTTGCAGTTGGAACTAAATGAGTTTATTGGCATTATCTTCGTCTGATGGATT
GTTTTGTTCGTCCAATTTCAGTTCGCATCTTATCATGCAGGAAAAACTAGAATTGTACCA
TGTAATTTGCTTGAACATCATCATTTCTACTTCTCTGAGATCTAAAATAGGTGTAAACTT
CACCTAGTTTTATCTTATCGATATCAAANNNNNNTG
>Fagopyrum_esculentum_MIRA_VER3_c285
CCATTTTCAGGTGTTAGAAGCTANNAGTNNTACAAAAACACAAGTGAATAATCTTTCCTG
TTGATCCCATAGATTTTAAAAAAGGAAAAATAACAAACACTCTAGCATCTCAAACGTTCC
TTAACAGTTTTCACAAATCAAAAGAAAGAGAGGTCTAAATTCAATTTTGGCATGCAATTT
TTAGATATATGCCTAAAAGGGTAAAAACCACATTGAGGAGCACCATCAATTTGGTTGAGA
GTTTCCTTCATATTAGTTCATCTCCTCGTCCTCGTTAAGATCGTCCATGTGATCCAAGAG
GTAATTCGCTGCCAGCTCTTCGTTCTTGTTGCATGCAAAGTAGACCTGGAGTACTGTTTC
ACGTCTAAAACCCATTGCCTCAAGACGCTCAATGGCTTCACGCTCCTCAGGAGTAACGGA
GACAGCCTGTGGCATCGTTGAGGCTAGCTGTGAAAGTAGGTTCCCTTCTCCTCCATCACC
ACCAGCAGCACCAGGTTCATTGATCAGGCGAAGAAAGTCAGCATGATGCTCTTGAATGAG
GCGCATCAGCTGTGGGTTTTGCTTTCCCAATTCCTGAAGCATTGGCTGTAAGATTTGTGG
GTTTGATTGCACCATTGTTCTCAGGGCTTGAAATTGTGGACTGTTTCGAAGGAAATCC
>Fagopyrum_esculentum_MIRA_VER3_c286
AAGCAGTCAAGCAGNCCAAACAATCTTAACCCAACTATCATCTCGTCTTCTTGGGACAGA
ACTGTTAAGATTTGGAATTTGTCAAACTGTAAATTGAGATCAACCTTGGCTGGCCACACC
GGATACGTGGACACTGTTGCTGTCTCCCCTGATGGTTCTCTCTGCGCTAGTGGTGGAAAG
GACGGTATTGTTTTGTTGTGGGATTTGGCTGAGGGCAAGAAGCTCTACTCCCTCGATGCA
GGAACCATAATCCACGCCCTGTGCTTCAGCCCTAACAGGTACTGGCTATGTGCTGCAACT
GAGAATGCTATTAGGATTTGGGATTTGGAGAGCAAGAGCATTGTTGAGGATTTGAAGGTT
GACCTCAAGGCTGAAGCTGATCATACTGATGGTGCTGCCACTGGCAACAAAAAGAAGGTT
ATCTACTGCACAAGTTTGAGCTGGAGTGCTGATGGAAGCACATTGTTCGGTGGCTACACC
GACGGTGTCGTTAGGGTTTATGGTGTCGGCCGTTATTAGGTAAAATCATCTGGTTCTCAC
AGAGACGTGATTTTCTGCCATAGTTTTATGTTTGTTTAGGTGCTGAGATGAACTCCGAGT
TTTGCTGAAATCTCTCTGTTATTCAACCTTTATTTTGTTAGACTCTCTTTTTATCATATA
TCCGAGTTATTTTTTATGCTTGTTTGCTACAGATCCTACGATCCTTTTCAACATTTACTA
AGTTTATGCAATTCCTTCCTCACCGATCTGTC
>Fagopyrum_esculentum_MIRA_VER3_c287
CCTTCTCTCCTTTCTCTCGCTCCGTGGAGTTTCTTCATTCTTGCCGGCATCTTCACCGGC
TACCATCTGTGGATGTTGGAGATGATGGTAAATGGATGCACCGTGACATCTGGGACTATG
AATATGANTCCTAGAATATCTAGCTTTGTGCAAAGGAGTCCACCTCGTCCAAGCCCATCT
AGTTTGTTTCCAAGAGCTGCATTCCCATGTTCTGAACTTTCGCATGGACCTGATTGTAAG
CTGAAGCTCTCTTCACCAAGAAAGAATTTATCAATGATCTTTTCTGCTGCTTCAAATTCA
CCTTTGAGCAGAAATCTGAATGGTTCATCAATCTATCCATGGCTGCCTCCTAGGAAAAGG
AAGATGACACCTCCAAGAGCATCCAAGGATGTTCCACTTAGTTTCCGCTTTCCTCCTATG
ACAAAGAAGCCAAAATTCTGGTGGAGGATTCTAGCCTGCATTCCTTACCTAATGCCTCTC
CATGAAACCTGGATGTATGCAGAAACGGCATATAATCTCCACCCATTCCTGGAAGACTTT
GAACGAGTGACGTACCCTTTTCTTGGGTTCATTGGCAGCCTGCCCAGCTGGTTTTTAATG
GCATACTTCTTTGTTGGCTATTTGTTCATTGTTAGAAGGAAAGAATGGCCCCACTTCTTC
AGGTTTCATGTTATCTTGGGCATGTTGCTTGAGATTTTCCTTCAGGTATTGGGGACAGCA
AGTCGCTGGATGCCGAAATCTTACTACTATGGTAAGATCGGGATGCACTTCTGGGTTACT
GTAGCATTTGCTCACTTGTTTACAGTACTGGAGTGTATAAGATGCGCAATTTGTGGGATG
TATGCTGATGTTCCCTTTGCATCTGATGCTGCCTACATCCAAATGCCGTATGATTAAATG
GTGCTTCTCATGTGTCTTTCTGGTAGGGCCGATAGTAGTACAACTGTGTGGGAGGATTCT
ACTAGTTAAGAGAGAAGTTGCTGTTTTTTCTCATGTTGGAACACTGTAATAACCCTTGTT
TATTACTGAGATTTTGAATATGTACGATATCTTTTACG
>Fagopyrum_esculentum_MIRA_VER3_c288
ATAATAATGTGAAAAAAGTACGAAGAAAAAAGCATTTTTCTTGAGCCGTACGAGGAGAAA
ACTTCTTATACGTTTCTAGGGGGGGTATTGTTCATATAATCTATCCCAATGAGCCGTCTA
TCGAATTGTTGCAATTGATGTTCGGTCCCGAAGAGAAGGAAGAGATCTTCGGAAAGTTGG
TTTTTATGATCCAATAAAAAATAAAACTTATTTAAATGTTCCCGCTATTATATATTTTCT
TGAAAGAGGCGCTCAACCTACTGGAACTGTTTATGATATTTTAAAGAAGGCAGAGGTTTT
TAAAGAACTTCGCCCGACTGAAACAAAATTCACTTAATTAAATACAACAAGAAAGAGGAT
TCGTATATAGTTTGATCGAATCCTTTCTTTTTTATTCCCACCCTTTGTTTGCTCTATTCA
TATCGATTTTGCACTGTTCCTCGAAGAGACTGCGTCTTCTAATCAATGATCAAAAGAGAT
TTTTTTGCTATAAGATGTCTAGAAAAAAGATCAAACGAACAAATGCAGAAAGTTAGATTG
ACTAAGTAACCAATGGTAGGAGTTGTATCTAGTAATAGAAAATTCTAACATTTAGTTCAG
TTGGGGGATTTTCCTTGGAACTATAACT
>Fagopyrum_esculentum_MIRA_VER3_c289
AATTAGAAAACCTGAAGGTTTCCAAGCACTCGCAGCTGTCTTCTCTGAATCTCATCTATG
GCGGTCCGGGCGGCGATTTCTAGAAGGTTCCAGACGTCGTTCCGGACGATAGGAGGAACG
AGATCGGCATCGACATGGTGGGGACACGTGGAGCCGGCTCCCAAAGATCCGATTCTAGGC
GTTACAGAAGCTTACTTGGCGGATCCGAGTCCGAGTAAAGTTAATGTTGGAGTTGGGGCT
TATCGTGACGATGATGGGAAGCCTGTTGTGCTTGACTGTGTTCGAGAAGCGGAGTCGAGA
ATTGCTGGGAATCTGAACATGGAATATCTCCCAATGGGTGGAAGTATTAAGATGGTTGAG
GAAACACTCAAGCTGGCTTATGGAGAGAATTCCGAGTTCATCAGTGATAAAAGAATTGCA
GCAGTTCAGGCACTTTCTGGAACTGGTGCTTGTAGACTTTTTGCAGATTTCCAGAAGCGT
TTTCATCCTGATTCAGAAATCTACATCCCTGTTCCTACCTGGTCCAACCATCATAACATC
TGGAGAGATGCACACGTCTCACAGAAGACCTACCGTTATTACCATCCAGAAACGAAGGGA
TTAGATATTGATGGATTGTTGGATGATGCAAAGAATGCACCAAAAGGATCCTTCTTTCTG
CTTCATGCTTGCGCCCATAATCCTACTGGAGTTGATCCCACAGAGGAGCAATGGCGGGAG
ATCTCACAACTGTTTAAGGCGAAAGGACATTTTGCATTCTTTGACATGGCCTACCAAGGT
TTTGCTAGTGGTGACCCGGAAAGGGATGCAAAATCCATTAGGATTTTCCTTGAGGATGGG
CATTTTATCGGACTTTCCCAATCCTATGCTAAAAATATGGGACTCTATGGTCAGAGGGTT
GGCTGTGTTAGCTTGCTTTGTGAAGATGAAAAAATGCAGTTGCGGTAAAAAGTCAATTAC
AGCAGCTTGCCAGACCAATGTACAGCAACCCTCCAGTTCATGGTGCTCTTCTTGTTTCTA
TTATCCTCACTGATCCTGATTTGAAGAGTTTGTGGCTAAAGGAAGTGAAGGGCATGGCAG
ATCGCATCATTGGAATGCGTACTGCTTTGCGTGAGAACCTCGAGAATCTAGGGTCACCTC
TATCATGGGAACACGTCACAAAACAGATCGGCATGTTCTGCTATAGTGGTATGACACCGG
AGCAAGTTGACCGTTTAACGAAGGAATATCACATATACATGACCCGCAATGGCCGTATCA
GTATGGCTGGTGTGACAACAAAGAATGTGGAATATCTAGCTAAGGCTATCCATGAGGTAA
CAAAGTAGAAGAGATTTGTATCCATTGAGACGAAATGTAGGCCAGATGATCTAAAATAAG
AGGACTTGGAACTGTGGAAAGAGACATCTTCCAATTTAGAATAATACGGGAGATGCAATA
TTCTGCCCAAAATTGAAGTTGTATTTATCACTGGAGCTGCAATTTTCCTCTGTTGCTCCA
TTTGAACAAAGTTGAACAAGGTTAAGTGCAATTTTGAAGATCCTCTTTGCANATAATAAA
NNANNAG
>Fagopyrum_esculentum_MIRA_VER3_c290
CAATCGAGTGGCCCATATACAGATCATAGGATCTCGCTCCTCTTCGGAGGTCCGAATGGT
TTTTGTTCTTGACGCAATTCTTCACTTCGCCTGAATCTCTGATTTCATCCGAGAGAGAGG
GATCGGGAGTAACGATTGAAAGCGAGATGGAGACCAAACCAGTAGAGATCAGCAGCTCAA
AGATGTTTGGTGGATACAATAGGAGATACAAGCACTTCAGTCCCACTCTTGGCTGCTCTA
TGACCTTCCATGTCTACTTCCCGCCTTCTTCTTCTCCTTCCAGCAAATTCCCTGTGCTTT
ACTTTTTATCTGGGCTTACATGCACAGATGAAAATTTTATAATCAAGTCTGGTGCCCAGC
GTGTAGCTTCGAGTGAAGGGGTGGCTTTGGTATCTCCGGATACATCTCCAAGAGGACTGA
ACGTTGAAGGAGAAGCCGACAGTTGGGACTTTGGTGTGGGAGCTGGGTTTTATCTGAATG
CTACACAAGAGAAGTGGAAGAACTGGAAAATGTATGACTACGTTGTCAAGGAATTGCCAG
CCATTTTGAGCGAGAATTTTCCTTCACTTGATACATCTTGTGCTTCAATATCCGGTCATT
CCATGGGTGGTCATGGAGCTCTGACTATTTACCTCAAAAATCTTGACAAATATAAGTCAG
TATCTGCCTTTGCTCCAATTGCAAATCCCAGTAATTGTCCATGGGGTCAAAAGGCTTTCA
CAAACTATATCGGAGGAAACAGGGCCGATTGGGATGAGTATGATGCCACCTCTTTGATCT
CAAAGTATAATAATCTTTCTGCCACAATTCTGATAGATCAGGGGGAGGAGGATAAGTTTT
TGCATGATCAACAACTTCTACCGAACAAGTTCGAGGAAGCATGTAGGAAGGTAGGAGCTC
CGCTTTTGCTGCGCCTGCAGCCTGGCTATGACCATTCATACTTCTTCATCTCTACCTTCA
TCGACGATCACATCCGTCACCATGCTCAGGCTTTGAATCTGTGAATCCTTAGAGTGTCTT
TGTTGTGAAAAAACTTGTGTTAAAACAGGAACTTAGTTTTCCTGTGCTTTCATAAACTTT
GATATGTTATCTGTTTGAACAATCTATGTTGTCTGTTTTCCAGTGTTGAAGCTCTTCTGC
TGAAACCAGGTGTATGAATTCAGCTTTGTCTCCTTCGGTTCCATGGTATTTGAAGTTTGA
GGATATATTCTAGAAAAAAANNAAACAAAAATTTGAACT
>Fagopyrum_esculentum_MIRA_VER3_c291
CAAGACGCCATAGTTTGCTTGAAAGCTCGATATCAATGCTAGACTTTCCTTTACAACAAC
AATACACATGCAATTCAGCCCAATCCATCACGAAGGGGTCAAATTATCATACAAAGGAAA
AACAATGATTAGCTAGAAAAACTAAGACCGATCACATTTTATAAATATAATTCAACCAAT
AACAGGGATCTTAATAACCCTATTATTATTATCGACATGAAGATAGACTCGGTTGCAACA
AAAATCATCGCGGATGGCTCTAGGTGGTGTAAAAAGGACGGTGACGATCTTATACTCGCT
CTCAATGACCTGCTTAGCTATCTGCGCATCCACCCCAACTAGTTCTGGTCATTGGAATTT
AGATCCTCCGCCGGAATATTCCTTAAGACAACATCTCGGTGTGTCGCAAGGATAGCAATC
TCTAGCACAGCTTCTGGCTAAGCAAGGTGGCCAAGGAACATTTGACTCAGACATTTACTC
TCCTGTTGTTTACTGAGATCCGGTGAAACCGTCGAGTTATGGCGACTCCCTTCTCCCCTC
GTCTTCTGTCTTCTCTTCTTCTCTCCTCTCCGCTTTATCCTTGTCGTCCTTTTTTTCTTC
TCTCTGTTCGCTTTCTCTTCCTCGAGTTATGGTGCCTTTATTTCTTCTGACCCACTTGTT
GTTTTTGATGAAAGCTCAATACGAAAAAAGCTTGTGGTGCGTAAGAGAGTATGACAGTGC
ATAAAAAT
>Fagopyrum_esculentum_MIRA_VER3_c292
CCAAGCACATATTTGAAGCTTTATTTATTGGCAATCAAGCCATTTGTTCAAGAAAACATC
TAGTTTAAACACAATTAGCCTTTCATAAGAGCAATTTATGTATCAACTAGCAATCAACAT
ATGCATCCGTTTCTTCAACAGGAATTCATGGAAATAACCGACTTCAAAAACCATGTCCTG
CAAACAGCCACCTAAAGCATGATTTCTGGATGGCACATCAAACATCAATTATAAGCTCTG
AGGAACAATGAGTATGGCCAAGTCCAGGATCTTCACATTCTTTTCATCAGTTGAAAGAAC
TCGGAGCTTTACATCCATATTAACTACAGTACAAGTCTTGTCAGAAAGCCATAACAGCAC
ACGTGTTTAGCAAACATTACATGCGGGTTTACGGGTATGAACTGGCAATATAAGTTCTTC
ACTACCCTTCTCATCTGCATCGTATTATTATTGCTCCGGGCGAGGCAGCCGTTTGGCAAT
TTCCTCAAAAAGCTGATTGATGTTGTCTGCAGTTTTTGCAGAAGTCTCAATGAAAAACAT
TCCATTCTTTTCAGCATAATCCGCGCCATCTTCTGTTGTAACTTCTCGACGTTCCTCAAG
ATCAGCTTTGTTACCGACTAGTGCCATTACAATGTCAGGGCTCCCATGTTTTTGCAATTC
CTTAACCCAGTATTGTGCTTTGTTGAATGATTCAGGGCTTGTAATGTCATACACAACAAT
TGCAACTGCAGCTCCTCGATAGTAAAGGGGTGCCAATGCAGCATACCTCTCTTGTCCAGC
AGTATCCCAAATCTCAAACTTAACAGTTGTAGAATCCTGCAAGGCGATTGTCTGTGAGAG
GAAAGAAGCTCCGATAGTCACCTTGGAAGTAGGATCAAATTGACCTCGAACAAAACGAAG
AACAATGCAGCTCTTACCAACACCAGAATCCCCGAGCAGAACCAGCTTAACCTTCAAATT
CTTGGCATCTACAGGGTCATTTCTTCCGGAATTAAGCCCGGCCGGCCCTCCAGCGGCATT
TCTATCGGCTGGGAGGGAGGAAGAGCAACCCATCAAATATTTTCTGGTGGGGGATCAATT
GCGATTTTGCAAATTGAGATTTGGAGAAGATGATAATCTTTCGAAGGATCCGAAACGATA
GAGGACTGTTTGGTAGTGTTGGGGGGCGTGGACTTGTCAAATTTGGTGCTTTT
>Fagopyrum_esculentum_MIRA_VER3_c293
CGGGGGAATCGTAGTAGAGCAGAGTAGCAGAGAGAGAGAGATGGCGTACATGCAGCCACC
TCCGGCACCTGCTCCTTCGTTCACGCCTCTTCAGAACCCGGTGGTGGTGGTGGGCCCACA
GTTTCTGGCACCGTACCCGGCGGATCTGGTGGTTACGAAGAAGCTGATGACGCTTAGAGA
AGGGCAATTCAACGTCACCGATGTCAACGGGAATGTTATGTTTACTGTCAAGGGTTCCGT
CTTTAGCATCCACGATCAGCGCCTCGTCCTCGACGCTGCCGGCAACCCGATCTTGTCTCT
CCGTCAAAAGGTATTTTCAGCACACAGAAGATGGTATGTTTATAGAGGGGAGAGCTCCAA
TGCTGAACACATGCTTTTCACAGTCAAGAAATCCTCCATGTTGCAAATGAGGACAAAGCT
CGACGTCTTCCTAGCTACCAACCCTACGAAAGAAGATGTTCCCGATTTTCACATTGAAGG
AAAGTTTATGGAGAGCGGGTGCACCATCTACTTGGGAAACACTACCACTGTTATTGCCCA
GATGCACAGACACCATAGCATCCAAAGCCTTGTTTTTGACAAGGATACATATGGTGTTAC
AGTCTATCCAAATGTCGATTACGCTTTTATCGTTGCCCTCATCGTGGTCCTTCATGAGAT
TAACGCTGACAGAAGTGGTGAAGATTGAATCATGTAACATCGACGTTGGCCGCTATCCTG
TCTAAATGAACTCCGTTTGATATGTTTTATGTTTGTTTGTGTGCCACTTATCTTGAGATT
TGTGTGTTTACCTTTGTTTATTTGCAAATCACCCTTATATATCGTGCAATCTTGTTATCC
TTTTGTCAGTATACAAAAAAAAGAG
>Fagopyrum_esculentum_MIRA_VER3_c294
AACACTTCAGTGTACTATGTGCAAAGGAACAGGGAAGGTGCACTATCAAGTAAAATACTA
CACTTCCAAGAGCGGAGAGAAGCCTACCGCTGAACGGGTTGCAGATGCTGTTGTCGAAAA
TCGAGCTGAACTTGTGCATCTACCTTCAGTTGTAGATTTACACGTGCCATTGCCTACAAA
AGACTGCCCTACTTGTGACGGAACAGGTGCTATGCGGTGTCCTGGGTGCAAGGATAAGTT
CCCACTCACAATCTCAACTGATGATATTGTTGAGCCTCCGTGGAAAGCTTATAACATCTT
AAGCAAGATGCATTACCCTTATGAGCACATTGTTCACAGCATGAAGGATCCTAGAATCGC
TGCATTTTGGTTGATATCAATGCCACAGATTGTTGGAGGATTCAACTTTGATGAAGAAGT
CAAACAGAAAATTTGGTGGCAGTACATGGAGTCTATGCGGTATGATCGTGTTCGGGATAC
AGTAGCCAAACGAGGCCCTGGTTGGGAGAATTTACAAGAGGCCTTGATCACACTCGATCC
ATCTCGCGCTAGAGATGATCCTGTTATAGTGAAAAACATACCGTACTTCCAGGCACGAAA
GACTCTAGAGGCAGAAGTTATGAAGCTGGAACCTCCTCCACGGCCACAGGACTGGGGTGA
CCTGAACCTTCCCTTGGATGAGTCCTGCTGGACCGAAGAAGATCTCAAGGACCCGAAAAA
GTTGGAAGAGATGTCAGTACTCCTGAATGCTCAAAAGGAAATGGCGAGTAAATTCTTGGA
TGCTCAATGGGAGGCAAATTGGCGTGAAGAGAAGGTGAACCAGATTTTAGAAGAGAAGGT
GCATCCGTACATTCAAAATGTCGAGAATAGTAGTCTGCCCGAGCCTATTGTCATTCGTTC
TCAGAATGAAGAGAAGAAGCATCAACGACGATGGTGGTTGTTCTGAAGAACAATGCAGAT
TCAGATCCTGTTGCTTCAAAACTTCTAAGTTATGTATTCGTCACAATTTCCCGCTCTTTT
CGGTTTTGGCTGTTAAAACATCATGCTGTTATTATCATTGTACACAATGCATCATTATAA
TCGAGTTTTCGTTACAATTTCCTGTCTGTGTATAACAAAGAAACTATGCAGAGACAACAA
TGACCTGTGTATAAGAATCATACATATAAAAGTATTTCATCATTTTATGATTGATGTTGG
CCCCCTACCAAACCCTTGCGCATCTCGTGATGGCGCTACAGCCCCGATGATACGGGTTAA
CAGCTTGTCCAGGACGGCAGTTATAGTACGACGAGCCACGCTGCGAGCAAGGAATGCTGT
TCTTGCTCAAGGCCATATAGCTGATGTACCTGTGGCTGTCCCACAATAGGCTCCGTTTCG
CAGACGAGTTGTTCAAGAAAGCGTTCATTGGGTTGTCGTCGTTGTCACAGTCGCTGACGA
GCCCGAGCGCACTGCATTCCCTNACATGATCATGTTT
>Fagopyrum_esculentum_MIRA_VER3_c295
ATGTGATAATAATTATATTATACACATAATTCTACTACCAAAATTTCTTTATTTTCTCCA
AGAAAGAAAGATTCTTTACATTCATAAAGAAGCAAAGCACCAAATTACTATGGAGCATTA
GCATCCGCAACCTTTACATGCATATAATAGATTTACTGCATATTACCGCCATCGCCACCA
AGTCGGAAACTGGCTCAAACCCTAACAAATGGTACAAATGTTAGGGTTTTCGTCCACACT
TTGAACATAATGAGTGGTCATTTGAGGAGGATTGTAGGAAGCCATATGAGGATTGTAGGA
ATTCGCCACATAAGGATTGTAGTAACTCATTTGAGGATTGTAACCGAACATTTGAGGATT
ATATCCTCTCTTCATCATCTCCCACATTGGATCATACACCGGCACAGGCACCGGCGCCTT
TTTCTCTTCCTTTTTCTTATCATCGCCGCCTTCTTTCTTCGCCTCATCACCACCTTCTTT
CTTTTCACCTTCTTTCTTCTCTTCGCCTCCCTCTTTCTTCTCATCCTCCTTTTTCCCATC
CTCTTTCTTTCCTTCTTCCTTCTTCTCCGCGGGCTTCTCCGGCTCCTTAGCCGGACCCAC
AAAGATAATGTCGGTCGTTGGCCAATACTTACGAAGCTTGCTAGTGATAGTGATCGCGTC
GACCGCTCCAATCACGGTTAGCTTCTTCTCCTTCATGTCCATTGAGATGGAATCAATCCC
TGAAAGAGCGGATACTGTCTTCATAGCCTTTTGCTTTTCCTTTCCATCGTGCAAATCCAA
TTTCAAGATGATTTTCTTCATGGTTGTTTTGGATCTTGAGCTTCTGGCTTCTGCAAATTT
GGAAGAAGAAGAAGAAGATGAAGAAGAAGAAGAAGAAGAGAGAGAAGTGTAGAGAAAATG
GAGTTTGGAAAGAATGTAGAGAAAATGGAGTTTTGGAAAGAAT
>Fagopyrum_esculentum_MIRA_VER3_c296
AATTCTGTCAGTGTCCTCTCTCTCTCCTCTCTTTCTAAATTCTAATTTCTTCCCGAGGTC
TGTCGAGTGTCGACGGCTGCCATGGATGGCCGGTGCCGGAGATGCACGACGACCGTTTCA
TTCTCTCTCCTCATCTTCCTTGTAATTTCTAATGTTTCCATGGGAATCCGTGTTGCGGAT
CAGATCTCAGATTTAACGGCTAAGGAACGCCTGTTGACAAATCAGCCCTTGAAAACCGCT
GTTTTCGCTCTTGGAAGCTTCTGGAGATCGGAATCTGTGTTCGGGTGCTTGAATGGCGTC
GTACGGACCACTGTCGGTTACTCCGGCGGTACCAGGCCTAATCCTGAGTATCGGAGATTG
GGCAATCACGCCGAGTGCGTTCAGGTCGATTATGATCCAAGGGTGATCACCTACCGTCAG
CTTCTAGAGGTTTTTTGGTCCAGCCATGATTCTAGACAAGTTTTTGGTCAGGGGCCTGAT
GTGGGGAATCAGTACAGATCAATCATCTTTACCAATGGAACCGATGAACTGAGACTAGCT
ACTATGAGCAAAGAAAGGGAACAGACAAAATCAAAGAACACCATTGTGATCACCCAAATT
CAACAACTAGAAACATTTTATCCTGCAGAGTCTGAACATCAGAAATTTGAGCTCAAACGA
AACCAGATTCTCCTTCACTTGATTGGGAATTTGCCAGCAGAGGAGCTTGAGAGATCTAAC
TTGGCTGCAAAACTTAACAGCTACGCAGCCGAGCTTTGCCCGCCAAGGATCCAGAAGCTA
ATCGATTCAAAGATTAAAGAGATAATGAAAAGAGGTTGGCCTGTTTTGACGGAAATTTAG
ACCAGATGGAGCTAATCTTACCGAAGCAACATGCATATTTCAGCCCCACAAGCTGTAAGT
TGTTGTAAATTAACTGTTCAAGCTGTCATTTATGACAGTAGACAACTTAATTTTTAAAAA
TTGAGGTTAACTTGTTTCAATACCAACTAGCTGTGTAAGAAGGTAATGCACATTTTGTGA
ACTGATCTGAGAGCTAGGATTGTGTGAAATTGATGATCAAATATGAGTTCTGCACATTCT
TGAAGCTAGGTT
>Fagopyrum_esculentum_MIRA_VER3_c297
CTATTTATAAACATACACGTGTAGGTAGACTCATACTAAGCAATGTATAAATTGATACTC
AAGAACTCTACAGCTCAAAATGGTCCACCTCCAGCCAGAGAAAAGTGAACATTTATTGTC
ATATGCAACATGGACATGGTTATTCAAGTAGAACCAAGATGACAACAAGTTAAGAAAAAC
TCTCACAACTCCAAGGGCTTAATGTCCCATATATGCTCTGCATACTCATGGATCGTCCTA
TCACTGCTGAACTTGGATGAACCCGCTGTGTTCAATATCGACATCCTTGTCCATCTCTTT
TGGTCTCGGTATGCCTCATCAACCTCCTCTTGGCACTCTATGTAACTAGGGAAGTCCTTC
CCCACAAGGAAGTAGTCAGCACGACCATAACCTTTATTGCCCTCCAAGGATCCCATCAGA
TCACCGTAATTGTATGAACCAAAAACACCGCTTCGGACATATTCCTTCACTTCTTCAAAT
CTTGGGTCCGCTACAAACTTGCCCTCAGCCCTTTCATTTCTTAAGCCTGCAATCTCATCC
GCACGAGCACCAAACAGGAAAAAGTTGTCTTCTCCGACCTCTTCTCTTATTTCAACATTC
GCACCGTCTAGTGTCCCGATTACAACACACCCATTCATAGCAAACTTCATGTTGCTGGTC
CCACTGGCTTCCATCCCAGCAGTGCTGATATGCTGTGAAAGCTCACTAGCAGGAATAAGC
AATTCAGCAACACTAACATTGTAATCAGGGACAAATACAACCTTCAATAGATCACCGATT
TCAGGATCATGGTTAATTGTTGCCCCCACATCAGTGATAAATTTCACAATCCTCTTTGCC
TGGACATATGTAGCAAAGGCTTTTCCTCCAAATATACAAACTCGAGGGACATATTTGGCC
TCCCGCTCTGCAGCATCCATTTCTTTCATCTTCTTATAACGATATACGATCCCCAAGATA
TTCAACAGCTGGCGCTTATATTCATGTATACGTTTCACCTGTATGTCAAACATTGCATCG
GGACTCACAGAATACCCCGTTTTNTCTTT
>Fagopyrum_esculentum_MIRA_VER3_c298
CCCTCCCTTTGCTGCTCATATCGATGACGATGGCAAGATTTATGCCAGAGGCTCTCAGGA
TGTGAAATGTGTGGGTTTACAATGCCTGGAGGCTATAAGGAAGCTGAAAGCATCTGGATT
TCAGCCTACTCGAACCGTCTATCTATCATTCGTGCCAGATGAGGAAATTGGAGGCCATGA
TGGAGTTGGGATGTTCGTTGAATCAGAAACATTCAATAAAATGAATGTCGGGATTATACT
TGATGAGGGTCTCCCATCACCACGTGAGCACTACCGGTGTTTTATGGTGAGGTGTCACCA
TGGTGGTTGGTGATTAAGGCTAGAGGAGAACCTGGTCATGGGGCAAAACTATATGATAAT
AGCGCGATGGAGAATCTTCTCAAGAGTATTGAGACCATCAGGAGGTTCCGTGCTTCACAG
TTCGATCTGATGAAAGCCGGTTTGAAGGATGAAGGAGAGGTTGTGTCTGTAAATATGGCA
TATTTGAAGGCTGGCACACCCACACCTACAGGTTTTGTCATGAATTTGCAACCATCAGAA
GCAGAAGCAGGTTTTGATATCCGGGTTCCACCAACCGCTGACCCAGAGTCGTTGGAGAAG
CGCATTGCTGAAGAATGGGCTCCTGCTTCACGCAACATGACATTCGAGTTCAGGCAAAAG
GTTTCTGTGCATGATAAATTAGGAAGACCTGTGGTAACTGCCACTGACAATACGAACCCG
TGGTGGAACCTTTTAAAAGAAGCTGTGAAGCAAGCTGATGGAAAGATTGGTAGGCCACAG
ATTTTCCCAGCCTCAACAGATGCACGCTACTATCGGCAGCTGGGTTTGCCTGCTATTGGT
TTCTCTCCTATAGCAAACACTCCTAGTTTATTGCATGACCACAACGAGTATCTAAGCAAA
GCTGAATACCTAAAAGGAGTTGACATCTACAAATCCATTATCAAGGCCTATGCATCATAT
GCTGGACAGTCGGGTCATGGAGCTTCCAAGGATGAACTGTGAAATTAGCATGTCGGAAAG
GCCTTGAAGACACTTTATTGCTCTGCGAATTGTGATTATGCAGGACATTTGCTGATGTAA
TTGCAGTGTAGATATTTGCATAAAAATAAACTGTAATTGCAATTGAAGGAGCTCGACGAT
TGGTTCTTCAATGTCAAGCATGGTCACCTTAAGTTACTGTATTAAGTTTTAGCTGGTATT
GCTTTCTCGTTTCTTACCT
>Fagopyrum_esculentum_MIRA_VER3_c299
TGAACTTGCTTCTACTGCAGTGAATGCACCCATGGTTCCTGCCGAGGTCCTAAGTGAGTT
GAAACCATTTGTGGAACTGTCTGAGAAACTAGGCAGGCTAGCGGTGCAACTTGTTGCAGG
TGGAAGTGGTGTAAAATCTGTCAAAGTAACATACGCTTCTGCACGAGCCCCAGATGATCT
TGACACGAGAGTCCTCCGAGCCATGATCATTAAGGGTTTGATCGAACCCATATCCAGCAC
ATTTGTGAACCTGGTGAATGCAGACTTCACAGCAAAACAGAGAGGCCTCAGTTTAGCCGA
GGAACGCCAAATCCTCAATGGGTCCCCCGAGAGCCCACTCGAGTCCATCCAGATTCAGCT
TGCGAACGTGGAATCCAAGTTTGCCAGTGCTATGTCCGAGTCAGGCGAGGTCAAGCTCGA
GGGTAGGGTGAAAGATGGAGTCCCACATTTGACAAAGGTTGGGGCCTTTGAGGTCGATGT
TTCCTTGGAAGGCAGCATCATCCTCTGCAGGCAGGTTGATCAACCGGGCATGATCGGAAA
GGTTGGAAGCGTTCTCGGTGAGGAGAATGTGAATGTGAGCTTCATGAGCGTCGGAAGACT
TGCCCCGAGGACCCATGCTGTGATGGCCATCGGTGTTGATGAGCCGCCAAGCAATCAATC
ATTGAAGAGGATTGGAGATATACCGGCCGTTGAAGAGCTTGTTTTCCTCGAGTTATAGGA
AAGTATGCTTCAATTACATGAAACCAATTTTTGACAGAAATTGGGCTTCAGTTTGGTTTT
TGGTTTGGGGTTGAGTTGTGTTTTTAATTTGGCGGATTGAAATGAATAAATTCTCCATAA
CTAGGAAAAGTCGACATTTACGATGCAAGTTAATTTCTTGCAAGGGTGTTTGATTGTTTC
TCTGCTGTATCGTTTATCTGCTACTGAGATATTTTGATTGTATGAACAAGTAGACCTGTC
AAAATATGATAATCTGACCTGAATTTTGTGGGT
>Fagopyrum_esculentum_MIRA_VER3_c300
GACAATCATGCCAACTAAAATATTATATATTTCGAAAGAGCTTAAAAACTAGTACTTATG
CGTCACGTAGTTCCTACCAAAACAGCATGAAAGTAAATTTTACTAAATTGTCAAAGCAGC
TATCCTTATGCCCAAACTTACACCCACTTTACGGCTAGAATATGGCCATATGGTAAGATC
GAAGCAACTGAGGTCTTACCAACAGAAACGCTCCCTTGAAAACTAAATTGAAGAGCATTG
ATGCCTAGCAACAAACTTCAACAATGCTTTATTTAATATTAATGGTGAATACATCTATGT
CACGGCTCGATTTCCTGGTGTTTCTTCTTGTTACAAACTCAAGCTGAAAAGGAGACGAGA
GGGAGAGATGAAAAAATGAATCTTGACGAGCTTGTTTTGCTTTACACAGCAACAGGTGCA
GCTTCATCGAGAGCCAGGACTCCAGGCAACTCTTTGCCTTCCAACAGCTCCAAACTAGCA
CCACCACCTGTTGATATGTGGCTCATTGCCTCTGCGACGCCCACTTTCTCGACAGCTGCA
ACAGAATCACCACCGCCAATGATTGTGGTTACACCCTTCTTGCTTAGCACTTCTAGCTTC
TTGGCAATGGCCTCTGTGCCCACTGCAAACTTGTCGAATTCAAAGACACCCATGGGACCG
TTCCAGATGACGGTCTGGGTGGTGTCCAAAGCATCATTGAATAACTTAATAGAGTCTGGG
CCGATGTCCAATCCCATCCAGCCATCAGGAATTGCAGAGGCCGGAACAATCTTGCTGTTT
GCATCGGGGGCAAACTTGTCAGCAATTACTACATCGGTGGGCAACAAAAGAGACACTCCT
TTTGCTTTTGCCTTGGCAAGGAGTGTGGTTGCAAGTTCAAGCTTGTCCTCCTCCACCAGG
GAGGATCCTACTGAAAGACCTTGGGCCTTGTAGAATGTGAAGATCATTCCTCCACCAAGA
AGTAGGATATCACACTTCTCCAAAAGTGACTCAATAACTCCAATTTTGGACGAAACCTTT
GACCCTCCCACAATAGCAGCAAACGGCCTCTTTGGGGTAGAGACTGCACCGACAAGGTAG
TCCAACTCCTTCTGAAGAAGGAAACCGGCAACAGATGGCTTCAAAAATTTAGTCACACCT
TCAGTTGATGCATGGGCTCTGTGAGCAGTACCAAATGCATCATTCACAAATAAATCAGCA
AGAGAAGCAAGCTTTCTTTGCAAATTCTGGCTCATTCTTTTCCTCTTCCTTGTAAAACCT
CACATTCTCAAGAAGCAGCACTCCGCCCTCAGGAAGAGATGCAACCAACTTTTCAACCTC
TGGGCCAATGCAGTCATCAGCCTTGACAACCTGGATACCGAGAAGTTCTGAGAGTCTAGG
CACAAGAGGGGCCAGGCTGTACTTTGGGGTGACACCTTTTGGACGTCCCAAATGACTGGA
AAGAATGACCTTGGCCCCATTCTGGATCAAATGCTTAATAGTGGGGATAGCAGCGCGAAT
ACGAGTATCATCAGTGATGTTCTGGTTATCATCCAAGGGGGACATTCAAATCAGCCCTAA
CGAACACCTTCTTTCCCTTTAAATCAGAGACGGTGAGATCACCAACACTCTTCTTCGCCA
TGGAAATCAATCCTCTAACTGGCTTACCAGACCCCTAACCGATTGAACCCTGGATGAGAC
ATGGGCAGAGAAAATAGGGT
>Fagopyrum_esculentum_MIRA_VER3_c301
ACTTACAAAAATGACAATGCCCTCACTGCTTTCTCCTCTTGCAAGAAGGCTAGAGGGCAA
GGTGGCCTTGGTCACCGGAGGAGCAAGTGGAATAGGAGAATGCACAGCCAAACTATTCAG
TAGCCATGGCGCCAAGGTTATCGTAGCCGACGTGCAGGACGACCTCGGACACTCGCTCTG
TAGCGAGCTTCACAACTCCTCGTACGTTCACTGCGACGTTCGTAATGAGTCCCATGTCAA
GAACGCGGTGGATAAGGCGATTTCTCTGCACGGGAAGCTCGACATCATGTTCAATAACGC
TGGTATTGCCGGACAGAATACCACTCGAATCGCTGATGACACTAAGGACAACTTTGAGAA
CGTCCTCGCTATCAACGTCACCGGCGTCTTTCTTGGCATCAAACATGCTGCCAGGGTTAT
GATTCCAACGAGGAAGGGTAGCATCATATCGAATGCAAGCGTAGCATCGACCGTAGGCGG
TGGCTCGTGCCACGCCTATACAAGTTCAAAGCACGCGGTTGTGGGGTTGACCAAGAATGC
GGCAGTAGAACTCGGAAGATTTGGCATAAGGGTGAATTGTGTGTCCCCTTATGGGCTTGC
AACCGCTCTAACGAACTCCTTTACAGGATTAAACGACGAGCAATTGGAGGGAGCACTTGT
TCAGGCTGCGAACCTCAAGGGGGTCATACTCAACAAGGAAGACATAGCCAATGCAACGCT
TTACTTGGCAACCGATGAATCTAGATATGTCAGTGGACACAATCTCTCCATTGATGGAGG
ATTTAGCATTACTAACTCGTCGCTATGTGTCTTCGACGGTAAAGATGACACCAATTGATG
GTGATCATACTCGTTGTCAACTATATATTATGCTAAAGCAGGGGTAATAAAGTTTATGTG
GCGTGCACACGTTCATTTCGCCTAGTGTTGAGTCCACATTCGTTTCGCCTACGCGCCGCA
TTTAGGATTAAAGNCACGAGTAAAATAGGCTTGTGGACTGTTATTGTAGAAGTGAACATA
ATCGGGACTCTTATGTTTCTGTACGGGACAAAATAGGCCCCTTTAATTTCTTACAAAAGA
TTAAGTAGGGAATAATAAAAGACTTATGTCAGTTTTATCCCTTCTCCCCTAGTTGCCTTA
ACTGTTTTGTACGTCATCAAAAGGAAAAAGTAAGGCATGTTACATT
>Fagopyrum_esculentum_MIRA_VER3_c302
AGTACCAAAAATTGAGCTAATGAAATAACCTCAAAAGATTGTACATATTACAGTACACAG
CAAATGACTGCAGTTAAAGGATATGTATACATCACAATAAATACTGAAATAACCTCAAAG
ATTGTACATAATTACATATATCAAGAGATTTATATAGGTCCAGAAAGTGTCCTCTTCAAG
CAATGCTTCTCATCTCCATCTTCTTTATGTGAAAATTTGGTAGAAAGAACCTTAATGGCC
TTTCTGAGGAATTCATTTTCCTTCATAAGCTCCTTGATTTCTATTTGCTGTTGAATATTA
TAAGCCAGTTTCCTATCTCTGGACCTGGCAGCAGATTCTCTATTCTTGATTTTCCGGTAC
TGTCTCTTCGCAGCCGCCTCAGAACAACCGCGTCTACCGCCTCTCAACACCTTATTTCCG
GCAGCATTCTCGTCAGACACGCTTGCTGCAAATGAAAAACCAGGAACAGCAATGGTTCCT
CCACCAAGTGGTTGCTGATCTTGATCATTAAACTCCATCATTAAGCCTGATGAAACGTTT
GCCTTTGAAGAGTCGATTTTAAGGTTGATCATAGATTCATAGCTAATAATATCTTCTCTA
TTAAGGATCAATCTCAGCTTGCGTCAGAATTTTGGATTGTATAGAAT
>Fagopyrum_esculentum_MIRA_VER3_c303
CTTTTTTTTTTAAGAAATAGAGAAATACTTGTCCCGTTTGGTTACAATTCCGAAAACTAG
ATAAAACAAATATAGTCCACACATATACTTTTGTTCATGACACATAGGANGCTCTAATCT
CGAATTTTCATTTTATTCAACATGAATGACACAGCTAAAGCTGGCCATGTAGTATAACAC
AACCAAAATAAACCCTGTTTTTCAATACAAAACACACAAACTAAATTGGCAACACGCACA
AATGCAAGTATATAAGCAATAGAAAGAAGATGACCATTGACCATAACCGGAAAATGGTAA
AGAAGACTCCGTTTTAACAGATCAAGAAGCAACTTTTAGTTTCTTGGCGGTTGTCGCCAG
CACCTGTCCTTGATGGAAAGCTATCTCGAGTTCAAGCTCAGTTGGCTGCCTTGATCCATC
TCCAGCGAAAGTACCGGCTCCATAAGGGGATCCACCCTTGACTTTCTCCATCTCAAACAT
GCCCGCACCAAATGTGTAACCAATTGGGACAAAGATCATCCCGTGATGAACCAATTGAGT
GATGGCAGTCAGGGCAGTAGTTTCCTGTCCACCATTCTGGGAACCGGTGGAAATGAAGAT
CCCAGCTGGTTTACCTGCAAGTGATTGTGTTCTCCATAGACCACCAGTTGCATCCAAGAA
TGCTTTGAATTGAGCAGCCATCATACCGAATCTTGTTGGGAACCCGAAAAGAAACCCATC
AGCTTCTGTAAGCTCGTTGGGAGTGATAGTAGGAACATCACTTTTGGGGGGTGCACTCAT
TTTAGCAAGAACATCAGTTGGTAGTGTCTCTGGAACCTGCCACAGTTTGGCCTCCACACC
TTCCACAGATTCAGCTCCTCTTTTTATCTCTTCTGCTAACTTGGAAACATGTCCATACAT
GGAATAGTACACAATATACACTTTGGTCGCCATTGTTGTAGATATTTGTCGTAGTTTATC
CTATTACCTCTCTGATTTGATCGCGAGTGAGTTACGACATTAACGACGGAGAAGGGGTAT
TTAT
>Fagopyrum_esculentum_MIRA_VER3_c304
ACGCGACACCATTCCTGAAGGCTGTGTTTACCCTGTTCCCTCCATCGACGATTGTCTTCG
TCTCGGAGCAGAAAGAGACATGGAGAAAGTGAAGAGTATATTGCTACCAAAGCCAAATCC
CCAGCAGCAATTGAGGGATTGGCAGAGACGTCTCCGCCAAGAATGTCGCAACATCGAACG
CCAAATTCGAGATATTCAGAGAGAAGAGAAGGGTGTTCAAAAGGCGATTAGGGAGGCTGC
CAAGAGAAACGATATGGGTTCTGCCAAGGCTCTTGCCAGAGAAATTGTAAACTCAAGAAA
AACTGTGAATCGGCTTTTTGAGAATAAAGCCCAACTAAATTCAATATCGATGCACCTTGG
AGAAAGTGTTGCTATTGCTCGTACTGTGGGCCACCTATCTAAGAGTGCAGAGGTGATGAA
GCTTGTTAATAATCTAATGAAAGCGCCAGAAGTAGCTGTGACAATGCAAGAATTCAGCAA
GGAAATGACCAAGGCTGGTGTTATTGAAGAATTTGTCAATGACTCTTTGGACACTGCACT
TGACTCTGAAGACATAGAAGAGGAAACCGAGGAAGAGGTTGACAAGGTCCTGACAGAATT
AGCCGGTGAGACCGCTGCACAACTTCCCGTTGCAGCTAGAAAGGAGAAGGGCAAGTTACC
AGCTCAAGCAACAAGCGCTGAAGAAGAAGAAGCAATTGCGGAAGGCGTAGACGATGAGCA
AGAATTGGAGGCAATTAGGGCACGGCTTGCAAAAGTCAGATCATAAAACCAATCACCATT
GAAGGCTTATCAGTTCCCCTTTTCTTCTACCTATCACCTTGATTTAGAGTTATGGTGATC
AAGATTGCTGTACTTCAATTGCTAATTCTTCAAATTTTCTGTCATATTGCTGCATCTCAA
GATTGTGTGATATATGATAATCTTCTATGTATCAAATAGGATATAGGGTGTTGTATGTAA
ATATGAGGTTGTGGTCTGTTTACCCAACTTTTTTACTATATTTGGAACGTTATTTTGGAT
GTTTGGGAAACTGCCCTTTGCAATATGCTGAAGTTGAATACTTTGTTGCTG
>Fagopyrum_esculentum_MIRA_VER3_c305
NCAGAAAAGGAATCGTTTTACAACAGAGCTTATCACACGAAATTTCTCACTTGTAACCAT
TGATCTGCTCAGACGTACAAAAGGAAAGATAGGGAGATTGAATTCGAACAATACGAACGC
TATGAAGGTCTCTATGGAGGTCGTCGCTCTGGTTCTTCTTACCGTGTTTGAATTAGGGGT
TTGTAGGGAATTTGGTATCGTGATGAGGCAAGAGATGACTGGTATGCAGGATTGCAAGGA
TTTCCAAAACAACGTTGAGATCGAGAATCTCGGTCGTTTTGCTGTCCAAGAGCATAATCG
TTTGGAGAATGGATTACTTGAATTTGCAAAGGTGCTGAAAGTTCAAGAGCAAATTGTTGC
TGGTAAAGTGTATCATTTGACCCTAGAAGCAATTGACGGTGGTAAAAAGAAGATATATGA
AGCGAAGATCTGGGTGAAGCCTTGGTTGGACTTTAAGCAGCTCCAGGAATTCAAGCATGC
ATCAAACATCTTGCCATTCTCAGTTTCAGATCTCAGCATTATGCGCGATGGACTGCAAGA
AATTCCAATACATGATCCTGAAGTCCAGACTGCAGCAAATCACGCTGTCAAGACTATCCA
ACAGAGATCCAACTCACTCTTCCCCTATGAACTTCTAGAGATTCTACATGCTAAAGCCGA
GATTATTGGAGATTTTGTTAAGTATAACCTCATGCTGAAGTTGAAAAGGGGAGCAACAGA
GGAGATGTTCAAGGTTAATGTCCACAAGACTTCTGCTGGGAAGTACCTGTTGATGCTGAT
GGAACCATATAACCAGTCGTCAACATGTATGGACAAATAATCGACTATACGGTATGATTT
GAAACAAGGCTTGTATCCTATATGTTTTCTAATTTCTGTATACTGATCGATGAAATTGAC
GCTACCCTTCTATGTTGTAACTTGATCTAGCTAGCATATGTGCCCATATTCAAGATAATC
TGTATAGCATTTAAAGCTGTTTCTTTTTTGTTTTCCAAACCAGCATGCCAATCTTTATTG
CGAGTCTGTCACATAATTAGAAATTAATTAAGATCCTGAACATTTTACTTGCGTTGGTTG

>Fagopyrum_esculentum_MIRA_VER3_c306
AAACAGACAACACCTCTTTTTCCTCTCTATCCAGATCTAGCCTTTCCCGGTGCAAGAACT
TCGAAATCTCCGTCAATGGCGCTCGAGTGGGTGATGCTTGGCTACGCCGCAGGTGCAGAG
GCCATCATGGTGGTCCTCCTCACCCTCCCAGGCTTAGACGGTCTCCGAAAGGGACTCATT
GCCGTCACGCGCAACCTCCTCAAACCCTTCCTCTCGATCGTTCCTTTCTGTCTCTTTCTG
TTGATGGATATCTACTGGAAGTACGAGACTCGGCCGAGTTGCGAGGCCGATACCTGCTCT
CCGACCGAGTTCCTCCGCCACCAGAAGTCCATCATGAAAAGCCAGCGTAACGCGCTTCTC
ATCGCTGCTGCTCTCGTCTTCTACTGGCTCCTTTACTCTGTTACCTCGATTCTCGTCAAG
ATTGAGCAGTTGAATCAGAGGATTGCGAGGATGAAGAGCCGCGATGATTAAGCTGCGACG
CTCGATTAGGGTTCTCTCTCGAGATAAGTCGGATATAAGTTTCATATATATTTTCGTTTG
AAATCGAATAGAATTGATGGATCATGAGTGAATTGAGATGGATCTGCGTGTGAAATCGAC
TGATTTTTGGGTCTCTGTGAACCTTTTTGCTTTCTATTTTCTCTGTTGTTGCGTATCAGG
TTTTGATTTAGTTTTTACAGTAAAGATTTCGTCTATTCCCATAAAAGAAAAAAAGATTTC
GTCTATTGACTATTCTAGTTCGTAATGTCTGATTGATTAGCACAAGTTTAAATCTCAGCA
AATGTTTTCCTGATTTGTTGCTTCATGCCTTCATCTAACCAGTTATCTGGATTTGTATCT
ACTGGAGGCATCGTAACAAATTATAGAGTAGATGACGCGTGGATTCTAACTCAGCATATT
CTTTAATCCTGTAGTATAGAAATGCTAGTGAAGTTATTATGGCTTCAGTGTTCAAGAAAG
TCATAATTGGATTCTGTTCTG
>Fagopyrum_esculentum_MIRA_VER3_c307
CTACNTAAATTTCTCGCAATGGATTCAATCGTTTGGATTTCGCTTCGGTTTCATACACAT
CAAATTCATCTCAATCGCTCAATCAGTACCGCAATTCCATCTTCATACACTCAACATTCC
TACAAAATCTTACTCTCAAATCGATTATAATCGAAGAGAGAAACCACAGAAAAATCCGAA
CTCCAAAACCTAATTCAGATCCCTCATTTCAAATTTCAAAATCTAATAGTAGAAGGACCC
CAACAATCAATCTCCATGACTTTCCTAACCTTATCTTCCTTCGATTGCGACATCCTTCCA
ACCTTCTCCCTGACCTCAGTCGCCGGCGATGAGGATGTGGCGGCCTTAGCAGCAGAATGA
TAGTGGATTTTGTTCTTCAGATGTTGATTGATAGATCGGATGGTGTAATTCCAACGAGCG
AAGCCTTGATCCTTAAGCGCTTCCACCGCTCCGATGCTCGCCGCAACTAAGTACGATCTC
GCCATTAACTCGCTCATCTTTGTCGGCAATGAGAGTAATTCGAATTGGAATGCGAGATTT
GTGAGATGAGAAATTGTGGAGTGTTCTGGAGAATTGATATGATCTNCNNNNNNGTATTCA
TTTGGTTGATTTTATATATGGAGAAGAAGAAAACCAAGGGGCTGAAT
>Fagopyrum_esculentum_MIRA_VER3_c308
NGGAAGAACNGCAAGTCTGTGGCCATGGATATAGAGTGGAGATAGAAACAGGTTGGTACA
ATATGAGTAACAACAATTCATGGCTTTATGTTCAGTTATGCTGTCCAGAGAACCAAACAA
AATTTCAGCTTACTACTAATCAAAGAGTTCTTCTTATAGTCCAAACAACAAAACAGGTCA
CACATATCAGTAGCTCTTTACCTGAGACAAGATTCTCAGGTGGTTTCAATTGAAGGAATC
AAACCACGGGAAGCTCACCGCAGTCACTAATCACCACTCTCTTTTTCGGACGGTCTCCCC
TATCAGTCTCTTGTGATTCAATCAGCTTTACAATATCCATGCCTTCCAAAACTTGCCCAA
ACACAACGTGTCTCTGGTCCAACCATGGTGTCTTCACAGTGCATATGAAGAACTGGCTTC
CATTGGTATTGGGCCCTGCATTTGCCATGCTGACAACTCCAGGTCCTACATGAACCAAAT
TAAAGTTTTCATCCTTGAATGTGCGGCCGTAGATACTTTTGCCTCCAGTTCCATTTCCCT
TCTCAAAATCTCCTCCTTGAATCATGAAATCTTTAATGACACGATGGAATGCAGATCCTT
TGTAGCCAAAGCCCTTTTCTCCAGTGCAAAGCGCTCTGAAGTTCTCGGCTGTTTGTGGCA
CATCATCACCAAACAAACCTATCACGATTCTTCCAGCGAGCTTACCAACTGGATTCCCAA
TGCTAATGTCAAAGTACACCTTGTTGGTGACCTTTGATTGCGCCTCCTCAGCTGAGGCTC
GAACAACGGGAACGTGAGCATTCTTGCGGAAAGTGGAAGAGGAAATGGAGAAGCGAGAGA
AAGAAGAGCCCGCGGAGAGGAAGGAAGAAGAGGAAGATGAAACTGGAAGCTTCAAGGAAG
CACGGCGAGTAGGATTGATAGCTTTCACATGAGCGAAGGTCCTAGAACCAGAGACAGCAT
CGACATTTGCCACAGTATAGAAAGAAGCCGCCATGGAAAAGCTCGAGCGAGTAGAAGAAT
GAGATTTAGCTTTCTCGGTGGAGAATTGGGAAGTTGGGAATGGGGTTGGAGT
>Fagopyrum_esculentum_MIRA_VER3_c309
AATAGATAAGAAATAGACAACATATATAACAGCAAACAGGCTGAAACAAAGAGTTTTAAT
CAGTAGCTAAAGAGTAACTCTGATGGAGCTCAGCTTGAATGCTGTAGGTACTCTACAATA
TCACATCATCCACAAACAAAGAGAATAAAGAAAGACAACAGAAGCCATCGCCAAATACAA
GCAAAATTTGTGAAATAAATTACTCCACTTTTATCCTGTCCAGCTCGGTCATCGTGGTTT
CAAGCTTGGCGATTTGGCGGATGAAGTAATCGCCGTACCGCTTAGATGGTTTCACTTTAA
CAACATGAACCATGTCATCAACAATGTAGAAATCAATATCAGCATTTGAAATTGCTTTCC
CATCAATGCCAATAGTATGTGTCTTGTGCTTGTACGTCATCAAGATTGTCCTTAAGGTAG
CTTCGTCAACTTCCATGTATGTGGCAAGCTTTGGGAGGGAAATGGTAGAGTAGACATTCA
AGAAAGTTCGTACACCAGCTGATAGTTGTTGCTGTTTAACCTCATAAAGGAACAACTTCA
GCTGCAGCCTATAAGCATCCTGGTTATAATTGACAAGAGGTTCGTCATAATTTGGAGCTG
AAGGAGTAATAAACTTCGGACAAGCATATGAGAAAAGCTCATCAAAATGAGAAAGTGCCT
CGTCATCCCATCTTTGCAGTCTACTCATTTTCTCCGCAGCATAAGATTAGCAAAACCAAA
ATGGTAAATGGTAGTGATGTGGCTCCCTATGACACTT
>Fagopyrum_esculentum_MIRA_VER3_c310
GGGAACCGCCCCGCAGTTGGAGTTCCCAGTCGAGGAGAGACCGAGAGAGCCGCCGTCCAG
TACACAGGAAGTTATCAAAATGTCACTTGTAGCAAACGAAGATTTTCAGCACATTCTTCG
TGTGTTGAACACCAATGTCGATGGGAAACAGAAGATCATGTTCGCCCTCACCTCTATCAA
AGGTATTGGACGCAGGTTCTCCAACATCGTTTGCAAGAAGGGCGATGTAGACATGAACAA
AAGGGCTGGTGAACTGTCGAATGCTGAAATTGACAATTTGATGAGCATTGTCGCTAATCC
GAGGCAATTCAAGATCCCTGATTGGTTTTTGAACAGAAAGAAGGATTACAAGGACGGGAG
GTACTCTCAAGTTGTGTCCAATGGACTGGACATGAAACTGAGAGATGATCTTGAGCGTCT
CAAGAAAATTAGGAACCACCGTGGTCTACGTCACTATTGGGGCCTTAGAGTTCGTGGTCA
ACACACAAAGACAACCGGTCGTAGGGGAAAGACCGTCGGTGTGTCAAAGAAACGTTGAAT
CCTTTTCTTTGGTGCTATCTTATTATGAATCATTAGGATGAAAGAAGTGTTTCTGTTTCA
CCAAGTTGGTAGACTCTTTAGATTTTCTGTAGATCATATATTCCAAGTTTGATCATGAGA
AGATGCCTACTGCTTCTGCTTTCGACAATGTTGAAATCAATCAATTTTCATTTTTACTTG
GTTCTGTTTTCT
>Fagopyrum_esculentum_MIRA_VER3_c311
AGGTAATCATCCGACATATACCTTATTTTGTCATCGTCATTTGAGTATTAGACAGAACTG
TGAAGAAAGAACCAAGGAGGAATACTTACGTAACTTCTTCATCTAGTACACAGTATTTGG
TAATGTTACAAAAATATACGGCTCAAGCAAGCAAGAAACTGAAAAAATGTTAAACGAGCT
CTTTAATTTTCTTTTGCAGAATAGGAGGATCGATGTCGATACCCATATTAGCAGCAGTTC
CTGCAATGATTCTCATTGCTGATTCAATGGTTGAGCAATTCAAGTCAGGGAGCTTTTCTT
GAGCAATGCCTCGCAACTGCTCTATTGTTATCTTCCCAACCTTCTCTTGCTGAGGATCTT
TCGAACCCTTTTCTGCACCAGCAGCTTTAAGAAGGAGAACAGAAGCAGGAGGAGTCTTCA
ATATGAAAGTAAAGCTCTTATCATCATAAACAGTAATTTCGACAGGGATGACAAATCCAG
GCTTATCTGCAGTTTTGGCGTTATACTCCTTGCAAAACGCCATGATATTCACACCTTTCG
AACCCAAGGCTGGTCCTACAGGCGGTGCGGGCGTAGCCTTTCCAGCTTCCAAAGCCAGCT
TTATCACTCCAACCACTTTCTTGGCTTTGCCGCCAGGTTTCGGAGGCGCCATGGCGACTA
CTGTGAGGGGTTTGCGGGACGAAGACGTTAGGGATTTTCGAGTGTTTGGGAATTGGAGAG
AGAATTTGGGAATGGAAGATAATGTTAGCAGAGAGGAAGAAGAGAGATGGTTCCTGGTAT
TGCCTGGAAGGGAGAGATGAGATGGTGAGGGGGATAGAGAATACGCCATCGTCGATTCTC
TTCGGCGACCAGAGCTCTCGTGTTCAGTGGATAGTTCAGACTTGAGCGCTATCCTGTNCN
NNAATAAAACCTAGTACCCCCGA
>Fagopyrum_esculentum_MIRA_VER3_c312
GAAAATACAAATAATGAATGAAGATGTAAGTAAAAAAAGTAATTAATTATAGTTACAATG
TCAAATATTTATAACCGAAATTTGAAATCTCCTCTAATGTCATATATTAGGAACAAGAGG
GAGTAGTTATCAAGTTTAAAAATATAATTCAAGGCAAGAAGCAGCTTCAATGATGTTAAA
ATGAATGGAAAATACTAGTTTCAAAGATGATCCAGTTGACTCGTACAATGCACAACTATA
AGTTGCATGCACTAGGAGTTATATGTAAACCCTCATCAATAAACCATACCCCCTGAGAAT
AGAACCAAAATTTAAAGCTCAAGGGAGATAATCACACACACACACACTAGGACTGAACCG
GTTTTTGATGAAAACTTCCAAGATAAAACTATCGGGAAAACTGACCGTAAGTTTCGCCAT
CTTATTCTGGAATCATCTGTTCGTTGTCAGCATCATCTGCTTGCTCGATCTGTGGTTTGG
AAGGACCTGCTCCAGGTGCTTGCTTCTTCTTGATTCCACTTACAATGTCGTCGATTCTTA
GAAGCATGCACGACGCTTCTATAGCTGTCTTGAAAGTCTGAGCCTTCACAGTATACGAAT
CCCATATCTTCCTTTCTTTCATGTCGGTAATTGCACCTGTATTCCCATCTATGCCAATCC
ACGCATTTTCACCATTTGCATGCTTTCCTTGTAAAGCAGTCATGGTTCTGATCACATTCA
CACCGCAGTTCTGGGCTAATGTTCGAGGTATGGCCTCAAAAGCCAGAGCCGCTGCTTCAT
AGGGCCACTTTTCTATGCCTTCAACTGACGAGCTCTTTTGTTTCAAGGTAGCTGATACTG
TCAATTCTGTAGCACCGCCTCCAGGAACAAGTTTAGGATTCTTAATTATGTTTCTCGCCA
CACACATAGCATCCTGTAAATTCCTTTCCACTTCATTCAAGAGATCCTTGCTTGCACCTC
TTAGAAGAATAGTACATGCCTTTGGATCTTTGCAATCTACAATGAATGTAAAGAACTCGT
CACCAATTTTCTTAACTTCAAATAATCCAGCACCAGTACCAACATCAGATTCCTGCAATT
CATCAGGTCTATTCACAATGACAGCTCCACAGGCTTTGGCAATTCTGTTATTATCCGTCT
TCCGCAACCTCCTTATTGCAGTTACACCAGCCTTGCTCAAGTAATGACATGCTAAATCAC
TAAGTCCCTTTTCTGTTATAACAACATCCGGTTTAAACTTCAGTATCTGCGTGCATATGT
TCTCAATGAATTCTTCCTCCATTTTTAAAAGGACTTCCCAATCTTCTTCCCTCATTATCT
CAGCATTTGTCTGGTTTTCTCCTTTCTTATACTCAAGGGGACAATCAAGAAGCATAATGC
GTGGATTTANGATTTTTCGCCTCATTTTTTCCAGGAGCAACTACATCCTTGTTAAACATA
ACTCCTTTTAGAACCCGTGAGTCTTCCAATTGCCCGCCAGGGACTTT
>Fagopyrum_esculentum_MIRA_VER3_c313
CAGTGGTACNCCCCCTCACTTCCCACTTCATCTCTATCTCAAATCTGAGCTGAGATTTTC
TGAGTGCGTCAATGGCGTCTTTGAAAGACAGCGCAGCTCCTCCTACAATAGGCAAGATCG
GGCCTTACACTGTATTTCTCACTCCTCGTTCCTCTCCTGATGTTACTTCTCCAGTAGCTG
CCGAGTCTGCGCCGATCCCCGAAACCCCAAAGAAAATCGTAGCTCAACCGCAGCCTCCGG
TGAATCTTACTGTTGTTCCGCCTCCAGTGCAAACTCCACCTGCTCAGTTCACCAAGCCTT
CGGCCGATTACGATTTTGGCTTCTTCAATAATGCCGTCGCCAGAGTTCAAAGCGCTCATT
CGAGTTTAGATGAGTACGTGGCGAACTGGTTAGGATTAAACCAATCCAAGTATCAGTGGG
CGCTTGATGATTACTATGAAGCCAAGGGAATGGAAAAGGGAGATGCTAAAGTATAATTTT
CAAGCAAAAACCAGTGCCTGATCATTTCAATTTTGAACTGGACTCACGCAAGCGAGGGTC
CATGCTTTCTCTTCAGTTGTATCATATTTATATTTATAGGTTGGCAGCAATAGGATCTGG
ACAAGATAAGGTGCAAAATGTGCAAATTATCAGAGATCCGTCCCTGCAGTTTCGTCCAGA
TAGCTTCTGCATCACCCCAATAGGTTATGAATTTATGATAAATGCCTTCTAGATGCAAAT
CATGCTCACTTGCCTTCATCTTGTCTACCACCTTCAGACTAAGGTACTATTGTACCGAAT
ATGCCCGCTGTCAGTATTCAATATCTTCTTTGATCTTCTATGTTTCCTCTCCCGTTTCGT
TCCCTTTCTGCTGGTTTGTATGGTTGCTACGCGCAACTTGCTTGAGCACAAGAGCTCTGC
GTTTTGATTCAAACATTCACACAAGATACAATAGCAAGCAAAAGGGCATTTTGT
>Fagopyrum_esculentum_MIRA_VER3_c314
CTTTTTTTTTGAAGATTCAGAAAGCGTTGTAATATTAAAATCACGATCCATTGGATCCCA
GTTACATGCAGTCTACGTCAGTTCTGAAACTTCAACATAACAAGATTATGCCACAGACTA
TAATCAGTTAAAACATGAACAGATACCGGCATTCCTTGTTATTGAATCACAGCACACATT
ATGGTCCATACAAAGGACTCCAAAGCATTCAGAACTCGGTTGTCTCCATAACTTCACATT
TCGGCATGGCATATTAGCCTTTCTTGACAGGCCTTTGTACATAAGACTTGTTAGGATCCT
CTGTCTTGAGCTTCGGTGGCCTCAGCTCGCCTTTCTTTGCCTTCTTACCACTCTTCATAA
AATCTCTCCAGCTAGAAACCCTTTTCTCTCTTGTTCCCTCCCATTGCTCTTCGTGCTCAC
GTTTCTTTTTCCACTTCTCTTTCTCCTCTTCTTCTTCCTTCTTCAACCTACCTTCTTCTT
CTGATATTCTCATGGCCATTTTTCTTCTTCTCCACTCTTGGTCTGTCAGTAGTTCTCTAA
CTTTAACTTTTAACTGCTGCTGAAACTCATCTGACTTCACATGATTTTCCTCAAATTTCT
CATCAACTATTGACTTCAATTTCGAAGCAGTGTCTTTTTTTAGTTGTTTCTTCCACTGTG
CTAGCAGTTCCTCTTTTGCTGATTTAATTTGGCTGAGAAGATAATCTCTTTCTTGTGGAT
CTAGAAGAAGCTGTTGGGCTTTTGCCAATGCTCCAAAAGCCTCCTGTGCTCGTGGATGTT
TGCACTTGTCAGGGTGAACCAGCAATGATAACTTTCGATACTGCTTCTTGACATCATCTG
TTGAAGAATCAAACGGAAGCCTAAGATGTTCGTATGGGTTCAGCTTGAAGCATGAAAGAA
TCCTGACTACTTCGTTGTCCCTCTCGACTTCGCTAACTTCGGCAAAGAAGCTTTTGAGAA
GCAAATCATCGCTCGTTGTCGCCTCTCCCATCTCCCTCTCTTTCTCGCTCGCCTCGCCCA
GCTTTCGTCNTNNTNGNNNTNGNNAGACNACNTANAAGAAGTA
>Fagopyrum_esculentum_MIRA_VER3_c315
GGTTTCGAAAAATTCCATTAAATAAGCCAATAAAAGGTGTCAATGGGCCCACACACATCT
CCCCGACTTAATATTCCTTCAAATACACAACCCAACAGCCTATCTTCAACCTCTCATCTC
TCTCCAACAAAAACTCACACCGACACCAACAGACGCAACAACCACCGCAAGAATGAGCTT
CTTCCCAGGCAGAACCCAATCTTTGCCGGTGTCTCAGCCGGATCCAGCGACAAGAGATCA
GAAGCCGCAGGGGCTGAGAAGAAGGCTCTCATCCCTGTCTCTTCAGATCCAGCCTTCTTC
TTCACCTGCCTACGCATGGGCTCTCCACAGATCCAAATCTCTCTCCTCCATGGGAGAATC
CGCTGGAATTTCAATCAAGAAATGGTGGCAATTCGGTTGGGACTGGATCTTGTCTAGAAA
GCCTGGATTTGCGTCAGATCTGGAGCTCAATGAGGATGAGAAACACTTGGTTGGCTCCCA
CAACAAGGGGAGTTGGAAGCATGTATTGTATAAGATCAGGTTTGAGTTTAAGAAGATGAT
TGGCTCTGATGATCGAGCTCTTCCTGTTACTTTCAGGTATGATTCTAAAGACTACGCCGA
CAACTTTGATGATTCTGTTTTGAGGAGATCTGCCACTCTCCATTGAAGGAAGATGATCGA
GGTTCCTCCTATATTCATTGGTTCGTATATACAATATATCGATTCTAAATTTGTGTTGTT
GTTGGGCTGAGGCTCCTGGGGAGATTATTATGGTCATAAATGTTCAGATTCAAATGGATG
TACAAAGGCACATCAGCAATTTTTCATTTTGATTTGTTTGGGATTTGGAGAAGTATGATT
TGCCATGTTAGTGGCATAATATATATAATCTCGTCAAGTTTTGTCCGGTTTCNAATCTTT
CTTCCGTTCTTGATTGTTACTAGTAATATTGGTCGATATGAGGATGTCCGTATTCAAATG
AGAAAGAAAC
>Fagopyrum_esculentum_MIRA_VER3_c316
CTGAAGCTNNCNAGCAAGACAGTGATATATGTTTATGATCAACGAACACTTACTAATGTT
ACAATCAACCAGAGGATGAGCAAGCACACATAATTCTTTACACTTAAAGTCACTTGCTAA
GAATTTATAGTCCATAAGCTACAGAAAAATTCTCATATGCACCATCAAAACTACCAATAC
ATGAGTCTAGTTATGCCTGATTTTGTCCTCAAACCCCAGCTTTTCGTCCTAGCCTCTCTC
TCAGCATTTTCACTCCCATGTACCTTCCCAACATCAAGACAGTAGCTTGTGGGTTTGTTC
CAGGAGATTCAGTAAACGTCGATCCGTCTATAACACGAAGCCTATCAATCCCAAGTACCC
GATAATCGCTGTCCACCACCCTGCCAATCTGGCATCCTCCATGGTAATGCCAGATGGTGA
CGACAGTGTCCCTGCAGAACTGCTCAAGGCAGCCTGTGTCATTAGTGTGTTTTGGGATTA
GGTTAACATTGGCCTGAACGCTCATGTTGAGAATCCTTTCAAGTGTTTCCTTATTGGATT
GTGCGAAGTTGGTGAAATGCTTTGACTTGACAACCTTTTCAATGATCCTAATCCCCTCAA
CGCAGCGCTTGAGATCTTGTGGGTGGCTGAAGTAGTTGAAGGTGACAGAAGGGTTCTCAT
CGACATTCAGGTTGTTGAGCTTTAGTTCGCCTTTTGATTTGGGTTTTGCTATCTTTTCGA
GTATGAATCCGCCCATGAAAGCCTCATAGGGTATATCCTTCTTCCTCTCCTTGTACGCCT
GAATCGCCTCCTTTGTCCTTTGCTTTGGAGGGATTGTTGTGAGCTGCCCAATCTCAGCAG
AGGCAATTCCATGGTGACACTGGATGCTATCAGCCGACTGTCCAAAGCCACTGCTAGCTT
CAACATAAAGGCCTTTCTTTGTAATTCCGACGGTTTGAATTAGTGACTGCGTAANNTNAA
CACACAATTTAAGAGGGTTATCTGACATCCCTTTACCAACAGATTCATTATCAAGAACTA
CTGAGATGTTCAACTTTTGGAGGTCAGATTTTGGTCCAATTCCACTCAGTAAT
>Fagopyrum_esculentum_MIRA_VER3_c317
TTTGGTCTAGGAATTCATGCACAAGGCCTCAGTACGGCTACACTTGCCTCTTTGGAGCAT
CCACCCACTTCAATTCATCCAAAGGCAGCTATGCAGGGTTATGTCTTAAATGGGCTAAAA
GATCCTGATGGTAGCCATGAATTTGTTGAGGAGCAGCTGCAACAGAACCTTTCTGATGAT
TCAACTGCTGAAATCGCCCCTGCCCCTGTTGCAGTTTCCAAAAGTACCACTGACGCAGAT
TCAGCGGCTTCGTTTCCAGTTGATGTTTCAGCTGGAGCTGTATCTATGGCATTCAATGAA
TTAGGACAATTGCAGAGAGATATTGATCTTTCTACTGGTCAACCGTTGCAGGCCAGTCAG
CCTTCTAGCCTTGGCGTAATTGGTCGAAGAAGTGTATTAGATTTTGGTGCCGTTGACGAT
AACCTTGGTGCTACAACTCCAATCCCGGGGGCAGTCCATGACCATCTCTACAACTACAAG
ATGCTTGAATCTGCATTCTACAAGCTTCCTCAACCTAAGGACTCCGAACGGGCAAGGAGC
TACACTCCAAGACACCCAACAGTCACTCCTTCAAGCTACCCTCAAGTTCAAGCCCCGGTT
ATAAACAATCCTGCCTTCTGGGATCGAATGGCTCATACACCTGAAAACTCTGACACCCTC
TTCTTTGCATTTTATTTTCAGCAGAATACATACCAGCAGTATTTGGCTGCGAAAGCACTG
AAGAAGCAAGCATGGAGATTCCATAGGAGATATAATACATGGTTTCAGCGACACGAGGAA
CCAGACGAAGCTACTGATGATTATGAAAAGGGGTCATATGTGTATTTTGATTTCCATGTT
AGCGAGGATGACCAAGGATGGTGCCAGAGAATCAAGCAGGACTTCACTTTTGAGTATGGC
TTCCTTGAAGATGAACTCGTTGTATAGAGACTAGAGAGGCCATTGCAGTTCGAGGTTGAG
TTGATATGATTCCCATAGCTTCTAAGCTTCAGTTTTCGGAAGTCCGATTTACATAGTAGT
AAAAACCAGTTCAGTTGGCAGCTGGTGCCTTTGTCAAGTTAAAGTCCAGTTTGTGATATA
GCCAAGAAATGTGGACACTGTTGAACATGTGTTTGAAGAAGTATATTTCCTAAACAAGTA
GTTGATAATTGGAGACCTAGGCATAGTCAGCATATATATCCTAATGCCAGATTAGGGAGG
TGTGTTTTAGAGCCAAACTGTTCAGACCAGACCGGTTTTTTAGGTTTACGCTCCGGT
>Fagopyrum_esculentum_MIRA_VER3_c318
CCAGAAATAAAAGCCTGATCTTTGATCTCAATATTTCCCTAATCAAAGATAGGGAGGACA
GGGAGGTATCGAATTGATTGCGAATTTGGTTTACCGACGATTGAGTATCTGAAGTTCCTA
TGTACAAAATTAGGGTTTCTGAGATCAATCAGAGTGTTGGATTTGAAGGGAGGTAATTGG
TATATATGGAGGCGGCGGAGGCCGGTGGCGCATACTCGTCGGCGTCAGGATCGGTGGTTC
CTAAGGATAAAGGAGACAAAGACGAGGTTCGAGTGAGGAGAAAGGCTTTACAGGCTGTGC
TTGAGCAATGCCAGAGAGCTATAGAGTTGCTCAGCCATGCTGATGATTTGGAGAACGAAA
GCGATGGAAACTACAGCAACGGAGCTAGCCAGGAGGATGAGAATTGCCGTGGATCATCCT
CTCCTGATTCAGATATCGATGAGTTGTGTGATATGATCAAGCATCAAGTTGGAGGTGCTG
ATTTCCTTAAAAAGATTGAGGATGCTCAGGCATCAATTCATATAGTCCCATCAGAAGATA
GTACTTCATGGGAAATTGTTGGAAAGAAGGATTCGTGGGAACTTGAAAATGATGGTTTGG
AACATGAAGAATATGTTCTTGTCAAACAGGAAGACATTGTAGACGGAATTGCATCCTTTA
TGTCCGCGTATCTCTTATCTCTTAAACAGACTAAGGACTTGACGCCTAGCCAACTACAAG
AAGCCATTCGAAAGACCTTTTCAATTTCGAAGAGGAAAGGAAAGCTTCGAAAAGCATGGG
ATGGAAGTCAAGTTATTTACAATGTAGCATCCTGGAGTGCAACTGCAATCGGGATTTACC
AAAATCCCGCTCTTCTGGCAGCAGCCTCAACGGCCTTCTGGACTTCATGTCAGGCGATAT
CGAAGTTCTTCTAGTTTATCCCCTTAACTGGCCTGTGAAATAGCTGCCTGCATGCTTGCA
TAATTTAATCTCTTCAACTCACTATCTTATCTATTGTAGTAGCAGAAACACCAACATTTG
ATGCATTCTGTAAAAAGTCTTCAAACATTCTTTGTGGGATAGCTTGGTTGCTTTCTTTAA
TTAAAATAAAGTATGCACATATTGTCCTCCT
>Fagopyrum_esculentum_MIRA_VER3_c319
AAAAATGAAAGCACATTTGGATACTATTAGGCTCTCCAAGATACTACAAACATTTTTGCT
GATTGCTCTATTTGAAAGGTACATAATTGCAAAAGTTCATTGCGAAAGCAGAAATATCAC
ATGATGAAATCGGATCCAGGTATGAATGCAGATAGCATACAACACAGGCGAGATCAGTCA
GAGGCTAAGCAATCTGCTCATTTCTTTTCAGAGCTAACATTGATCTCCAGCTCCCTTTTC
AGTTGCAATGAGAAGTCATCATTCACATCATCGTCATCCCAGTCATCTTCCCATTGTTGG
GTTACGTCCTTCCCCTCGTCATTGTTGTCCCACTCTTGGCCGATTTCGAACTCTTCAAAT
TCATCATCATCGTCAAACAAATCCATCTTAGCTTCCTCAGTAGTAGGCTTGGTTGGGTCG
TTTGTCGTTGCCATTCTCTAATATTCCGTCACAAATTGATCGGTATCAGATTGGATTTCT
CCACGGAGAACTGAAAGGTCTTCTTGGCAGACACGCGAGTTTGCTTCCAGAGAAGTACAA
GCACTTTTGAAGTTT
>Fagopyrum_esculentum_MIRA_VER3_c320
TCACTTAAACCCACCAGTCAAGATGTCAAACTTATCACAGTGCTTGCAGAATCCCCCAGT
ACTCAACTCCACCCGCGGATCTGGCGTCGTTGACGAAATCGGAGGTCTCAAGGCATACGT
GGACTTACGTGTACTGGCCTCTCCGATTCCAATCGTGCCATCATCCTCATCGCCGATGTC
TTTGGATTTGAAGCACCAAAACTTGAGGATACTAGCAGATAAGGTTTCAGCTGAAGGATA
CCTTGTGGTGGTTCCCGATTTCTTCTATGGAGATCCTGCGAAATTAGGCGAACCTGGATT
TGATTTTCAAGAATGGAAAGCAAAACATGGACCAGATAAAGGATATGAAGATGCAAAGTC
AGTCATCGCTTCATTAAGAAGTCGAGGAGTATCTTCTGTTGGAGTAGCTGGCTTTTGTTG
GGGCGGAATTGTCGCAGCTAAGTTAGCCAAGTCAGATGACATTCAGGCTGCAGTTGCATT
GCATCCTGGTCTTATAAGCATTGATGACATCAATGATATCAAGGTTCCAATTGCATTCTT
GGGAGCGGAGATTGATCATATTTGTCCACCAGAAGAGTTAAAGAAATATGAAGAGATATT
GTCGGCAAAATCAGGGATCGATAGCTTTGTGAAGATCTTCCCTGGTGTTTCACATGGATT
CGCTGTGAGGTATGATGTAAAGGATAAATTAGCTGTGAAAAACGCTGAAGAGGCCCAGAC
CGATATGCTGAATTGGCTTAACAAATATGTTAAGTAGCTAAGTAACTACCTTTGGCTGGT
ATGCCTGGGCGTTTCTAGTTTAAATAAGACGGTATTTTCTGCCAATGGTTGTTGGGTCTG
TCGATCTTCAAAACACCCAAGTGGATTTCTATGGTTGTCGTGTCTGTAATGAATCACAAT
CGTCAATTAGTACGTTCAACAATGACCGACTAACTACAACTTCCATGCATGCACGGAAGT
TGCAGTTAGTCGTCCCTTCTG
>Fagopyrum_esculentum_MIRA_VER3_c321
TACGACCACCATTCATATCAGAAGGCTCTCATTATCACACGAAACCATAGATATATAGCT
TCATTAACCACAAAAATATCAGCCACCATTCTCTTCTACACACCAAATAACCCTTCAACA
ATCACTTTACCTCTTCTTTGCCTGGGGATTTTGCGGCTCCTGCATTTTTGCTAATGGCAA
CTTCCATTTCTGCAACTGGGTTTCAAGGCTCTTCGTTCCGGGGCAGTTGGGGGAACTCGG
TTGTTGGTGAAGATTACGTGCAACTTATCAGGGCTGTCCCGCTTCCTACAAAAGCTCGGG
CTGCAAGGCCTCTTCGCTCGCAACCAATGATGAAGAATGTGAATGAGGGCAAAGGACTGT
TTGCGCCGATTGTGGTTCTAACCCGTGAAATCGTAGGGAAGAAGCGGTTCAATCAGCTCA
GAGGAAAAGCTATTGCTCTACACTCCCAGGTGATCACTGAATTCTGCAAATCAATTGGAG
CAGACGCAAAGCAAAGGCAAGGGCTCATTCGACTGGCTAAAAAGAATGGGGAGAGGCTAG
GATTTCTTGCATGATTTAGCCAGTATAACAATGTAGAGCCTTGTATTGATAACCTAAATA
TCATACTCTCTCATCTTTTGTGTTTATGCACAAGAAATCATTCACTTTTTGTGCATCTCT
CGAATCGGTTTCAGTGAGCTCAATGGTAAATCATCTTTCCAGGTCGGAACTGTAAGAAAA
CAAAAGATACAGTTGCATACAAATACAATCAATGAACTTCAGAACAACTTTTTGCCTACG
G
>Fagopyrum_esculentum_MIRA_VER3_c322
GCCATAGAAATGAATCGATGTATTCATGAGATCTTCATCATCGTCATCGCACAAAACAGC
TGCGAATGTTTATTAATTATAATTCAAACCAAACCCTAAAGGGTAAGAACAGAAAACAAG
GAAGAACGATCGAACATCTACAGACGATCTTCGCTTATGACAGTATTGAATCCAAACTCA
TTAGAACCAACATAGAACCCATCAGTCTTAGTATACTCTCGAACACTCCCATCGAACATG
GTATCACGAACTTTGCAAGTAAACGGAACGTCACAATAAGCCTTAGATGCAACAACTTTC
AACGTCATTTTCTTCCCCGGCAGTATAGCGATGTTCTGCGAGTAAGTCACACTCTTTTCC
TTGTTTTGCTCCTCTCCATACTCAATAGTTTGGCTATGTTCATACGAAACCTCAACTCCT
AATTCTCCGACGTACGGAATCCCGGCTGACCAAGTAGCCTTGACCCCTATATTCACAGTA
GTACTTTGTTTCCATGCCATGGTTTGAGACTCTTTATACGACACTTGAAACGATCCGGTC
TGCTCTACGCCGGAATAGTTGCTTCTCGAATCGACGAACTTGTCTACAACGCTTCTATTA
TAAACCCTAGCGTCGTTCAATCTGAAAGTAGCGTCGAGGATTTCCCTTGCAAAAATCGGC
TCTGTAACCTGGAACCTCGCATCTGTGCTAATCGTTGAGGCATTAATGCACAAGATTTTG
CCGAAGCCGAAAAGAGGGTCTACCTTCCTGATGTTACAAAATTGATTCCTCTGATCTACA
GATTTGAGAGCAATGTAGTTACCAACCTTAATCGGAATCAATTCTATCGGCTGTACTGGT
GGGTATGGCCAGGGTTGAGTCTCGAGTCTCCTACAGAAAATCATATAATCGTCGCGATAA
CTATTTTCGGCCCAATACAGGTCACAAGCCATGTTGAATACTGTTATTGATCCTTGCTGT
TGATTCTTGACGGCGATTCTATGAGCAACTCCGAGTTCAGTGACGTCATTTCCCGTCAAA
TCTATATATGGATGACGGGGAGGATACGCCGTAAGATACTTTCCGTCTAGTCCCATGAAT
GCAACATATTCAGGAAGTATAGCGATTGATTCTGCGTTGATCACTGTGAAAATAGTAGCA
TCCGTAAGTTCAGCAAATTTCGTAAGGTGAAACTCATCATCATCATCGGAGTTGTTAATG
CCTATGTAGCCATGGTTCAACTCTCCGACATGTAGCAAACGCATCTTCTTTGTATCCGCA
CTCTCGTCGGCGTTGGCATCCAAGAAAAGAGGCTTGAAGAGAGTACAAGACCACTTTGAT
TGGTCTTCTTCTG
>Fagopyrum_esculentum_MIRA_VER3_c323
CTGCTGTCTTCTTTCTAGGCAGTAATTGCGTTTTCTCCCGCTTTCTTCTTCCCACACCTC
CTTCACCCTTCTCTCTCAGTCATGAGTGCTTCTCGGTTCATTAAATGTGTTACGGTCGGC
GACGGCGCTGTGGGAAAGACTTGCATGTTAATCTCTTACACCAGCAATACTTTCCCTACT
GATTATGTGCCTACTGTGTTTGACAATTTCAGTGCTAATGTGGTTGTGGATGGAAACACA
GTTAACCTAGGTTTGTGGGATACTGCTGGTCAGGAGGATTATAACAGATTAAGACCATTG
AGTTACCGTGGAGCAGATGTCTTTATCTTAGCATTCTCTTTGATAAGCAAAGCCAGTTAT
GAAAATGTTGCAAAGAAGTGGATTCCTGAGCTAAGGCATTATGCACCTGGTGTTCCAATA
ATTTTGGTTGGAACTAAGCTCGATCTTCGGGATGACAAACAGTTTTTCATTGACCACCCT
GGTGCAGTTCCAATCTCAACTCAACAAGGAGAGGAGCTGAGAAAAGTGATCGGCGCACCA
TACTACATTGAGTGCAGTTCGAAAACTCAACAGAACGTGAAGGGAGTATTTGATGCTGCC
ATTAAAGTGGTTCTCCAGCCCCCGAAGCAGAAAAAGAAGAAAAAGAAGGGAACCAAATGC
TCAATACTGTGAGCAAGAGAGAAACTTAGTCGAGTTGTTCGATTTCTCTATCCGGTGTTG
TATTGCCCTTCTTTGCTTTGCTGTGTTTGCTTCTATGGATCCCTCAGTCAAGAATCCTTG
GTGTATAGACTTGCTAAGCTGACAGGCCTTTGTAGTAGGATTAATTTCTGCCCAAATAGG
CATTTCGATTGTTGTTTCTCTACTTAAATCTGTATTTGAGAATTAGCAGTGTGCACAAAC
CCTCTTGTTCTATGTTTGTTTCTACATACTAATATAGCTAGCTCAGCTGAATTATCCTAT
TTTCTGCATATTGAAGTTATTATGNCNAATTTTCTCCTTCCAAACGTG
>Fagopyrum_esculentum_MIRA_VER3_c324
AAGCCAANNNNNTGNNACCTCNCAACAGAACACAAATCCACAGATAAAACCCTCCTTTTC
TCTGTCAAACGAGAAGAATGGGAAAGCAAGGAGGGATAATGATGGTGGTCGAAGCTCCCA
AGGGTTTGATGCTCCCCCAGAACCCAATCGCCGATATCCAAGCCAAGTACAAGGAGCTCG
AAAGCGGATTCAAAAACTGGCTCTCCAAGCAGTCTATTCCTGTTGAAGCTGCCATCGTCA
CCGTCACCAGCGCCATCCAGGGCGCTGCTATTGGTGGTCTCATGGGAACTCTCACCAATG
ATGCTTCCACATCCTTTCCTACTCCGGCTGCTGGCCTTACCCCTGATGCCATGGCCTCTC
TTAAGCAAGCCCAGGCCCTTGCTGGGGGTCCTTTGGTTCAAGCACGCAACTTTGCTGTGA
TGACTGGTGTTAATGCTGGCATATCTTGTGTTATGAAAAGAGTGAGAGGAAAGGAGGATG
TGCAGACTAGTATGGTAGCTGCTTTTGGGTCTGGAGCCATGTTTTCCTTGGTGAGTGGAA
TGGGTGGCGGCCCAAATCCTGCCGCTAATGCTGTTACATCTGGTCTCTTCTTTGCTCTTC
TACAAGGTGGCCTGTTCAAGCTTGGAGAAAAATTTTCCAAACCACCAAGTGAAGATTTGT
TCTACACAAAGACTAGAAGCATGCTCTCCAACCTTGGGCTCCAGGGTTATGAGAAGAACT
TCAAAAGGGGTTTGTTGACAGACAACACTTTGCCTTTGCTTACTGATAGTGCACTGAGAG
ACGTCAAAATCCCGCCGGGGCCAAGACTCCTCATTCTTGATCACATACAGAGGGATCCCG
ACCTGAAAGAGACAAAGGCCAGGAAGTAGAATCCCCGTCATCATTTTAGTTTTAGAGTAT
TGAGTTATGAAAATCAAGGAGGTTTCTCCCGCATTAGGCGATGTTATTTTTGTTTCATTT
TGTAAGGTTTTCAATCTGTTTAGACAGCTATTTATGGACCTCTCTCTTCAAATTCTGCTT
TCCAGTGCTTTATTATCTTCATTAATAAAATGTAAACATTTTTGCTCTTTTCTTACNNNT
NNNTCACNCNAATTGTCATTTAACGTGGGTCAAAAATGGAATCATC
>Fagopyrum_esculentum_MIRA_VER3_c325
GCATGAAACCACAAATAATGATGCCNAAAAATTTTATGAACAAGGTACATATATGAACTC
GATTCGTTTTCATTTTGAGTTACAACCAAACGGAGGCTTGCTATCTAAAACTGAATTGAA
AAAGACCGAAACTTATTGAAGAACACAATAAGAAAAAACTTACTATCTAAAACCTATGAT
ATGAACTTCAAAATGTATACAACTACACGATGGAACTTAATGAAACCATGACCATCGTTA
CACCTATCAACTTCACTCCTGAATATGCAACAATGTACAAACTTAGCTCTCACCCTCTAG
GATCCGAAACCTTAGCTTCTAAGACGATCCGAAGATGATCCGGACTATAGTACCGGTTAC
CCATCCTAACCGTCGCTTGTTGGATCATCAAATCGTTAACAACCGAAACACTAGCATGTG
TAACCTCCAACTCCAGCTCTTTCAAGGCCATCATTAACCTCGCGGCCGGATGGTTCGTCT
TGTTACAATTCACTCTAACCATCGCGTCCCTCCCGATTATCTTCACATCGATATCTAAAT
CCGCTTGCTTTGAATTCGCTCCTTGATCCAACCGTGGAACTCCTCCGTTCGAGTATCTAG
ATTGTTCTTTGCTTGCTATCACCTCTGTCTTCAAACACTCCACTTGACTTAATAACGTCT
TCTTTTCGGATTCAGCTCTATGTAACTTCGATTTGAGCTCGTTTATATACGACACTGCGT
CTCCAAGTAGAGATGCTTTGTCCATTTTGGACACATTCGGAACAACGGCACGGAGGGAGT
AGAATTTCTGGTTGAGTTTCTCCCTCCTTTGCCTCTCGGCTTCAACGTGGTTCAACGGCT
CCTCTCTCCCGTTAGCCGGTTTCCGGCCCCGCTTTCTCGGACGCTTTTCCGTCTCCACCG
CCGGACTACTCTCGGCTTCTCTCATCATGGAAGCTTCAAAATCCGATTGATCGGAATCTG
ATTTCACAGCCATGGAATTGAATGACAGAATCGTTTTACTCTCCCCAAAGCTCATAACCT
CCCCTGCTTTCACTCCAAATTCAGAGAAATTCAACTCTCTGCTGAAGTTTCCGTTTTGAC
CTGCACTGCGAACCGAAGTATCCATCAACCCATTAGAGCTTTGAGCATCAAATCCTTCAT
GATTGAACAAAGCCCTAATTTTGTTAACAAGAACAGGGTT
>Fagopyrum_esculentum_MIRA_VER3_c326
CGTATCTCGATTGTATTTTATACTCTTTTGGGGTTGCTAACTCAACGCTTTTAAGTGCGG
CTAGGGTCTTTTACACATTTGGATGAAGCAAGGGATTCGTTCACACCATCGGTAGAGTTT
GTAAGACCACGACTGATCCTGAAAGGAATGAATGGAAAAAAGAGCATGTCGTATCAACGG
AGAATTTTGAAAAAAGGTCGTTCTTATTATAGTAGATTGGTACAAAAACTTTGGGTGACT
GCTTAGACCGAAACCCATTCGACGTTGGGTCGATTGAATACATGGATCGAGCCTTATGGC
TCTAATTGTAGGAAAATAAAAAGCAACGAGCTTATGTTCTTAATTGGAACGATTACTCGC
CCTAACCTAATTAAATGTTAAAATCGATTAGTGACTCATGCGGGAAAGGTTTTTCCCGGA
GTGGATTACCTATTTTTTAGTGAATCCTAACTATTAGCCATTTTTCGTTAGAAAATCAAA
TGGAAATAAATGTGTAGAAGAACCGGTATATTGATAAAGATACTTTTTTTCCAAAATCAA
AAGAGCGATTAGGTTGAAAAAATAAAGGATTTCTAAATTTCTTCTTAGCTTAGAATTATA
TAAGAGAGGAAAGAAAGCCATTAATTAGATGGAAAAAGATAGAGAGTCCGTTGATGATTT
TACCTGTTTTCGAGGTATCTATCTATTATTTTGTCCTAGAATACCTTGTTTTGACTGTAT
CGCACTATGTATCATTTTCTAACCCAAGAAACCCTATATTTTTTGTTTTCGGTCTCATTT
TAAATGGAGGAATTCCAAGGATATTTAGAACTAAATAGATCGTGGCAAGACGATTTTTTA
TATCCACTTATCTTGCAGGAATCTATTTATGCACTTGTACATAATCAGGATTTAGGTTTC
AATAGGTCCATTTTGTTGTCAAAAAAAAAAGGTTATGACACAAAATACAGTTTACTAGTT
GTAAAACGTTTGGTTATTCGAATGTATCAACAGAATTTTGTGATTCTTTCTCTTAATCAT
TCTAACAAAAATGCATTTTTTGTGCCCAACAAAAATTTGTATTCTCAACGGATCTCAGAG
GTATTTGCAGTTATTGCGGAAATTCCGGTTTCTATGCGAGTAATGTCTTCCCTAAAAGGA
AAAGAACGAAAACAATATAAAAATTTACAATCAATTCATTCAATATTTCCTTTTTTAGTA
AGACAAATTTTCACGTTTAAACCATGTGTTAGACATATTGATACCTCACCCTGTGCATCC
GAAAATCTTGGTTCAAACTATTCGTTACTGCGTAAAAGATATCTCCTGTTTGCATTTATT
GCAATTATTGCTTTATGAGTATTGTAATAATGGTATTACTCTAAAGGGATCGGTTTCTAA
TTTCTCAAAAAAAAGAATCAAAGATTCTTATTGTTCCTATATAATTCCTATGTGTGTGAA
TGCGAATCCATCTTCGTTTTTCTCCG
>Fagopyrum_esculentum_MIRA_VER3_c327
ACGCAAGGCATAAGGGTTTGACCGCAGTTTGGATTTGTCATTTGTACATACCAAGCTTCA
ACATTGCACAAAAGCAAACAGTTGCTTAGTGTTCATACAATCACAACACCAGTCTGATTA
AAGACTCCAACCGTACAGGGTAATGTTTTTCTTTTCGTATTATCATACTTGAAGAGTTGA
GAAGACTTGAAACCGAAAGAGGTATTTCCGCTAATCCATCACAAAACGGTTTTGATTACC
TAGTAAGATAATATACAATAAGGAATATGATTACAAACGATGCCACGAGAGTGAACATTC
TTCTGCTTGATTTGGTCTCAAACACCTGCTTGAACTTGTCCATGGTTCCTGTCAGTATTC
CTCTTGATGAGTCCATAAGATTGCCCATGCCGTCTAGCATTCGGTTATGAGATTCCACTT
CCTCATGTATGTCACCAGTTAATCTCTTCAGGATCTTGACTCTATCTTGCAGCCCATCCA
GTGCTCTATCATTGTCATGTTCATCAATTTCATGTGAGGAATACGAAGACATGGCTCTAA
GACCACCTTCCTCAATTCCATCAAAGAGAGCAGCCCTACTACGATACTCCCTTCGAGAAC
CCATGGAAGACTTGGCAGAAACGNGNNATCAAGGGCTATCAGCTCTCCGGTAT
>Fagopyrum_esculentum_MIRA_VER3_c328
CTTTTTTTTTCGACTCGGACCAAGCCGCCTACCCGGCTTCTTGTAGTTAAAGTAATTTGT
GTATCTACTCCAATGATACTATTGTTCCGTACCATTATGGCAGAAGATCGCGGTAAGATA
TGGACTTCCTCGGGAATGAAAAAAAACCGATCTACTTGCATTTGATATTTGGCTCTAAAT
TCGTTGACTCCTCGATATTCAATCAAACCCTCTTTTTTTTGATTGAATGCGCCTCTATAG
TCCCATATTTAGTAATTCCCGCACTCTCTCTTCGGTATCGAGGATCATCAAAATAAGCAA
GAATACTATTTCTGCGGAAACTACCATTTAGGGGTATGTCAATCGAGATACCCGAGGGGG
CCCTTAATTCTTTCTCTAATTCTTGAATTGATTGAAATGTAGTCATGAATCTATTTCTAC
GCCTCTTTCCTAATAAATAGGAATTTTTGGCAGGATATATGAGATTAGAATGCCTAGTTC
TTACGATTCGCTTCCGTTCTGAATAATCCGAAATACTATCTCCTTTATTACTATTAGTAC
TAGAAAGATCCGAACTAAAAAATGTGTGTCTCATGTAAGCATTGATCACTGAAGAGTTAG
AAATATATCTTTGTTCGACAGAAAGAAAATGGGCGTTCGTTTGATCTTGATCCTTGTGGA
GCGAACGCGTGGCCACGCGGGATTTGTGTGGCCTTCCTGCTAATATCCATAAATGACTTG
TTTTTGGTAAGAGATGAACATTACCATATGTAAATTCAGGTGCATGGTCCACGTCGGTAC
TCCAGTGCATTTCTCCCTGTGAGTCAGAATAAATATGTTTTCGAACCTTTTCTTTAAAAT
TCAAAGTGGATGTTCCTGCGCGAATTTCAGCAATCACTTGTTCTGATTCTACATATTGAT
CCTTTTGAACTAAAAGAAAACTTTTTGGTGGAATATTCACATTATGTATAATATCTTCAC
TCTCAATAGTGACAGCCAAGTCTATATAACATAAAAAAGCAGGATGGCCATGACGGGTAC
GTGTGGGATGAACCAAATCCTCATTGAATTTTATTTTTCCATTAGAAGGGGCTCGTACAT
GTACTGCAGTACCCCCGGT
>Fagopyrum_esculentum_MIRA_VER3_c329
GAAGCAAATAGGCCTGCAGAATCAACATTCAACACATGCAATCAACAAAACCGAGTTGCA
GAAGACAGTTGACACCAGACGGAGAGAANTACTCGAAGCAGGGATACTGGAATAGAGAAT
ACGCCCTATGCCATGCTAAGCCGCAAAATCATAGAGCAAGTGCGTGTAGTCTGAGCAACA
ATACTTAATGGAAGATTTTATAGTTTTAAGTAACTTCAAGATAGCACAAACTGCAAAATT
TTCGCTTCTGAAAGCATAGAAAACTAAAGACAGTAACATTCATAACTTAAGATAGCACAA
AACTTGAAGGAAGAAGAAGAAAAACTTAGCAGCAAGATTTGCAGACGATTTGTAGAAGCT
GAAGGCAGAGGCTCCCTCTCAACGCCTATCAGTCTTTCCACTGCCGCGCTTTCCAGAGAA
CAAGTGTTTTGGTTTAAGGTTAGGAATAACCCTGTCACCTTCTCCCTTGTGAGCAGTCTT
GTTCCTCTTCTTTACTGATTTCTTGGCCATTTTAATGGCCTTGATCTTCTGGGTCGAGTC
CTTGAGTCCTTCTCCTGGAATGACTTCCCATGCCGGCCTAGACACTGATCTGGACCTTGA
TCTCGACCTTAACCTCAGTTTCTTGTTGGAGTCCTCATTGTCTAACTCCATGTCATCTCC
TCTTGAGGGGGACCTTTCCCTCTTCCTACCTCGGGACTTGCTCCTTGCCCGAAGAATTGC
AGCTGATGGGTCTAACCCTATCTTACTTAGCTCTCTCCCCATTCTCTCAGTTGTAAACTG
CTTATCTTTGTCGAACTTCCTTGGTACGATCGGCCGGCTCTCTGCTGTGGATTTCTTTAT
CCTGTGCTCTTTGATGAGCTTGCTCTTCTTCCTCCTTATCTCAGCTAATGCCTCCTTCTG
TTCAGGTGTTAGATCCTCCACATCCATCTCAAACTCCTCCTCAGCCTCATCAGCCATACG
GAGCCCGTCCTCCCTCTCCAACTCCTCAA
>Fagopyrum_esculentum_MIRA_VER3_c330
CACCAAATGAATTAAAATCAACTGAAGGGCACCAAACGGAAAAACAAAACTAGTGGTTAT
CAACTGAGATAGACAAGAAGGAAAAATCATCAGTTAAACTTGTGAGATGAAAATGTTGAA
TAACACACAAGTGTAAGCTAGACATGCCATGCAGGGAAAGTGCTACTACCTAGAGTTCTC
AAAAGCTAATAAATTTCTTCTCCTTCAAGCTTTCAACTGTATCCTTCAGGCTTTCTTTTA
ACGGGATATAGTTGATGCCCAAGCTTTTGGTTCTTTCCTTGGATACCTGGTACTTTGGCA
CGAAAGGCTTCTCATCTGCGCACTTATCTGGCAACGGGAGATGAGGGTAAAGCTCACGTA
ATACGCTCACAGTTTCTGAGTTGTGAGAAACACTCTCAACTAAACAGTACCTTCCTGTAG
CCGACTCATTCTCAAAAGCTAGGACATGAGCTTCGGCCACATCTTTCACATGGACCCATC
CAAATGTCACATTTGGGTAGGTGCTTGACCCATTGATCAAGTTTAAAATTGCAGCAGCAC
TCGTATTGAGAGTAGGTTGAAGCAAAGGGCCAATAACCATTGCAGGATTAATGGTAACCA
TGTCAATCCCTTTCTCCTTTGCAAACTTCCAAGCAGCTTCTTCTGCCAAAGTCTTTGAAA
GCACATACCACAACTTTGACTCCCTGCAGAAATCTGGATTCGAGAACCAAGTTTCATCAA
CTACAGTCTCGGGAGTTCGAGGTTTACCATTGAATGCCACTGCAGCTATTGAAGATGTCA
CAACAACCCTTTTAACAGAAGAAGTTCTAGCCACAGAGCCTAGAACATTAAGAGTCCCTT
TTACTGCGGGGTCAATCAATTCTGCCTGTGGGTCTTTGACATCATGGTAAAAAGGAGAAG
CAGTATGGAAAACAGCCTCACATCCAGCAATGCCAGAATCAAAGGAACCTTCTTCCAAAA
GGTTAGCCTTGAATAAGTGGAGTCTCTCCTTAGCTCCATCAAGCGCAAGCAAGTGCTCGG
TTTTCTTCGGATTGGCGGGGTCGCGAACAGAGGCCTTGACAGTGTAGCCACGTCGAAGAA
GAATGCTGACCAACCATGAAGCTATGAAGCCGGAAGCTCCTGTAACGCATACCACCTTGC
CTGATCCGCTCATTTTCTCTCTTCGACTGGTTTCAAAACCCTAAGTCNCAATCAATACCT
CTACGCCCTTGTCAATGTTTAAACAGGCGGCAAGACGAGGTTTGGCTGTCGGTTTCCATG
AAAAATACGATTAGATTTGATGCAAAAATGTTACTACAACACTT
>Fagopyrum_esculentum_MIRA_VER3_c331
ACCTGAACAAAGCACAAGTTATGCAAATCAACGACTTGGTTCAACAAGTGACGACCTTCA
TTGTTATGCATTTGATGGTGCCAAAACTACAGCTCCCTCATCCCACCGCCCACATCACAA
TTATTATATGATTTCTTTTGTTCAATATCAAAGCAAGTGTATGTAACCAAGGGAGTAGAG
CAAATACAACAAAGTATACACAGGCTTTATTCTTCAGTACTTGAGTTCATGGCAAAACCT
GTATTTTTGCTCCTCTTCTGTCGTCACGCATCTTCATCGCCTTTCTCGCTTACCAACATT
GAAATGGACATCTATAAGTCCAGTTATACCGGCTTCTATCTTTTCACCAACTTTCACAGG
GCCAACACCTGGTGGAGTGCCTGTCAAGATCACATCTCCTTCTAGAAGAGTCATGATAGA
GCTGATATGGCTGATTAGGAAGGGAATCTTGAACATCATGTCATTTGTTGATCCCTTCTG
TCTTACTTCTCCATCAACCTTCAGCCAAAGTTCCAAGTTGTCTGGGTCCGGAATTGCCGA
CTTTGGAAGCATGGAACTGATTGGTGTGAAAGTGTCCTGTCCTTTAGCAACAGTCCATGG
GAGGCCTGCATTCTTTGCAGCAGATTGGATTTCCCTTGCAGTCATGTCAAGTGCCAATGC
ATAGCCTCCGACGTAATCCATGGCGGTGGATTCAGGGACATCCCGAGCCTTCTGGCCGAT
AACCACCGCGAGCTCTACCTCGTGGTGGAGCGAATCGTAGGGATGCGGAACCTCAATCGT
TCCTCCGTCGGCCAAGTACGAAGATGTTGGCTTTAAGAATAATACTGGTTCCTTAGGGAC
GGCGTTACCGAGCTCCTTGGCGTGAGCAGCGTAGTTGCGGCCGACGGCGACGATCTTCGT
CCCCATCTGGATGAGTTTCTGAGATGCGGCCGCCATTGAGGATGAAACTGAAATCGAACA
AGGACGCGAGGGGATGCTTCTACTCGCAAGTTTGGGTTGGTTTGAATAGGAAGTGCTTCT
GAATTTCAAGCCGTTGACAATGCCAAAACCAAAGTCACAGATCTGATTCATATATTTGGG
TCTGTTCTT
>Fagopyrum_esculentum_MIRA_VER3_c332
ATCCTCATCAAAAAAACCCTTCGTTTCCTCTTGTTTTCTGAAAGCAAGAAAAACAAAAAC
AAAAACAAAAACAAAATGTCTGGAATGCTTCCAGGAGTTGAAGCTGCAAGAAGAAGAAGA
GTTCATCAAAGCCACAGTAATGGAGGTGGTGATTTAAGTGGCAGCCATGGATTCACCAGA
CGACCTACCTTTTGCCTTTATGTTACTAGTTCTGAATCAAATGCCATATCTTCTTCTTCT
TCTTCATTTGTGAGAAGTCCAGTGAATAGGGTTTCTCAAGATGAAAAGCTTGGACAATTG
GCTAGAGAAGCTAAGGAGAGATTGGATGAGAGGTTTAGATCACAGCGGAAATCAGCTACT
CAAAGGAATGACAGTGATCTAAGTGAGGAGAGAATAAGGCATATAAATGGGAGAACAATG
ATGATAAGAGAGTTGCAAACTGAAGTATTTGGATCCAAGAAGAAGATAGTAAGATGGGCA
AATAAGTTAGTTGGATGGAAGGCATCAGAGCAAGAGGAATGTGCAGTTTGTTTGGATCAC
TTTAAGGTTGGTGACAACCTAGTCAACCTTCCATGTGCTCATAGGTTTCATTCAAGATGT
CTTTCACCTTGGCTTCAAATCCATGCTCATTGCCCTTGTTGTAGATTTGTCATCTTCTTC
GAAGATTCTTCAAATTAATTCGGGTTTTTAGTAGGGTTTTGGATCATATCTTCTTCGGAT
TATCGGATTGGATTATTGTCGAGCTACTTTGTGAATAGACTTCTTTTAGAATTGTTTGTT
TGATTCTTGTTGAAGAAATTTTCATGCTTGATTTGAGTGGTTGAGAGATTTGTTTACATG
TATAATAGATTTGTGGCTGTCTTATTCTTCTCTTTCACCCACAACTTTGCCATGATATTA
TGTTAGTTGTAACAAGAAAGAAGACAAATGGAAAACAAACAAAGTTACA
>Fagopyrum_esculentum_MIRA_VER3_c333
CCAAGTATATCGAGCTCGTCATAAATAGATAGGACTTAACACATGATTTGGTCACCTGGA
AGACTGGATGGAACCATGGACCCTAACCCATGATCTCCACAAGTTAAGACACATGCTGGT
TGCTCAAATAACTTAAAAACTCTAGCAAAGAAGCATATCTTAGAGCACTGAAGATAGTCA
ATAGTCATAAAAGATCCATCTCTCAAATAAACTGAACCTGAGCTCGCTCAGTACAATGCT
ACAAGCAACTCGAACCCCAACCAACATGATCATGTAGGGAAAAAGAAGATTTAGTCCGCG
TCCATTTCTTCCAATGCTGCAGTAGCAGCGGCCTTAGCAGTCTCTAGAACGTCTACTGGA
ACCTTCTGATGCTCACGGTTTGACTCATCACAAACCCAACTCAGCTCCAGCTCAAAGGCC
TTGTCCTTTGCTTCATCATGCACCTTGTAGATGATTTTAGCTACTTCGATGACTCCTTCT
CTGCAGGTCATTTCAGAAAGCTTCAACTTTTCAATCTCCGTCTTAGCAGCTTGTCTTCCC
TTTCCAATAGCAGCTCCGGAATACCTATATGATATCCCAGATGGCTCAACCATGTACAGC
TGTGGTCCATCTCTATCATAGCCGCCTAGAATAACTCCAGATCCAAAAGGTCTGAGCCAC
CAATAGAGTGTGCAGAGATGGACATAGCTAGCCACACGTTGTGCCAGTTCACTTGTTGGA
ATAGGTTCACCATATGTACTTTCATAATTCATGGCTTCTGATTTAGCACGTGCAACTATT
TGTCTGCCATCTGCAGCTAATCCAGCAACAGCCATGCCGGAATGCCGGTGAACCGAGTGA
ATTCGGCGATTTGAATCAGGCAGCATCATCTTAGACTGTATAAGCTTCTCCACGCCCAGA
ACGATGCCATCCTTGCACTTGATTCCAACAACAGTCCCGCTATTGTCGACAGCTTTAGCG
GCGTACTCGATCTGAAAAACTCGTCCGTCAGGGGAGAAGGTGGTGACGGAAAGATCGTAA
CCGGTTCCGATGCTGCTCATCCTTCAACTTCGATTGATTAACCTCTCTTTCTCACTCTCT
TGAGGCTGTGTCCTCTCTCACTCTTTAGGTTACAGGTATGTGAGGAATGGAGATCGGAAG
AAGAAGAAAACGAAGATTTCGTATGGGTCAAGCCAGAAAATAAAGGAGAT
>Fagopyrum_esculentum_MIRA_VER3_c334
TGATGCACCAATTACAAAGACATGCATAGAAGAAAGCATATATATACATACAATACTTGA
ACACTCATGATACGATTATAAGTTGACCATATTTTACAATCTAGAGATGTGAAATACAAG
ACTTGGATGAAGGTTCTCTTCATCTACATTCTCATCTCCCCATGCACACAAATCTTTCCA
AAACCATGGAAGAGATCGACCGACCCATTACACATATAACTGCAAAATAACACCATGCAC
ACAGTAACAATATCATACACAAACAACACCCAAAACACAAACATCACACACCTATAAGCA
ACACACACTCTTATTCTCACACACCTCTTGGAATAGCCTTGCAAACCAAGGAGTTCTTCA
TCTCCAAAGACAACTTCAAATTCTCAGTCAAGTCAACGCCACTTTGACCAGCCACCCACT
TGAAGTTATGAAGCAACTGAGCTACCCAAAGCTGAACAGTAGCCATGCCCATGGCTTTCC
CAGGGCAAACCCTCCTCCCGGCTCCGAACGGAGCCAATCGTAGATCGGTCCCCATGATAG
CTACATCTTCTTCTATGAACCTATTCGGGTCGAATTTCTCCGGGTTTGGCCAAATGCTCT
CGTCGTGTGTGATGGCCCACATGTTCACCATGGCTGTCGTCCCCGAAGAGACGAAGTGAG
ACCCGACGTGAGTGTCGTGGATCGCAAGACGGGCCCACGAGAGAAGTGGACCCGGTGGGT
GCATCCTTAGGGTTTCCTTAACAATGGCGGAAATGTATGGGAGATTTTGGAGATCCGAAT
CGGATACTTCCCTATTAGTACCAACTACAGTGTCGATTTCGGACTGTGCTTTCGATTGAA
TGTCCGGATGGGAGCACCATCCTTGCAAGAATCCATTCCAAGAGAATCGCAACCGTGTCC
GTTCCTCGAAAGATCATCTCCCAAAGAACAGCAATCATATCACTATCACTTAGCTTATTG
TCACCATCAAGATCAAGCAAAACATCCACAAAATCCTTACAAGTTTCATCATCTTCCTCA
TGATCAACACTTCCATTTATGGTCCTTCTCATTTTGTGTTCATCCAAAATCTTTCCAACA
AACAAGTTCACTCTCCCAACCAACTTCCTGCATCTCCTCTTCACT
>Fagopyrum_esculentum_MIRA_VER3_c335
GGAAAACATATTCAAAAAATTTATAATGAAAATTTAAAATTTTACTTTGATCTAGCCGTT
CATGTTTTGTCAACGTATTGTTCATCCCTCTCTATCTAGGAGTTATTGCAAGAAACTCAA
TTTAAACTTCCCTTGATTTAGTTCAACAATGAAATAGCTAAGCCCCTCACAAGCCTGCAA
TACAACTCTCCAAGTATGTCAAACGGAAAACAAGAAGATTCACCTGCAATTTATTTCTCA
TTAGATCGTTGCTTGACCTTAAAACTATGGATCCATTTCAGCCATGGTGGAGGATTGTGC
TTAGCCAAAATCCAGGGCAACCAATTACACATATCAGGCCGGTACACATCCATGACAACT
CTTGACAAGGTTGGGGAGGTTCAGAAGGACCGGACTCATGCTGCTCAAGCTTTCTTTGAT
ACTGCCATCACATTGAAATTCAAAGACTCGGGATTGCTCTCTATCATTTTCTTTATCACT
TTGGCTGCATCCTGCAATAAGGTATCGGGGGAAGATGCACCATGTGATATTGGTCTAGAC
CTCCTTCCATCAAGTTCATAGAGTTCACCATCAACACAGGAAAAACAAATGAAGTGAGTA
TCCACATTCTCTGAAGCCTCAGTTTCACCAGCAGTAGCAGCTACAGAATGAGCACTTTCC
ATTTCTTTATCTTTCTCAAGAAACGCTGCACGCTCCACCGGATTCATGTTTGCTGTAGTC
TTGTAAAATCTATCTAAAAATGATTCGTCCCGAAGCTTGACTTCTGAAGTAACATTCCCA
ATAGCATGTAAAAGACCAACTGTGCCACAAGCATTTCCAACAGTTTGTATCATGAAATAA
ACTTTTTTGTTGTAATCCTTGTCATCTCCGTTCTCCTTGAGGCGCTGTGCTTCACTCTCA
GCAGTGAGAGGATACAAACAGAGCACGGCAAGAACAGGCTTTGGCACCATCTCCAGCAAT
TCTTCATCCAGACCATAAACATCATAGCACTCGGCATCTTCTTCAGAGAGACCGAGACCC
CATAGAAACTGGTTCATGACATCGGGATTAGCTTCGAGAGGAAGCCAGCGTTTTGAAGGG
CTGTCGGCCATTGTTGGTATTTGACTCTCTGCTGAATTGCTGTGGCAAACGTTGTTGGCG
TCCTTGTTGTATCGGCGAGGCCACTTATAGTGA
>Fagopyrum_esculentum_MIRA_VER3_c336
TCAACACAAATAGAATTCTAAACAACAACAAAAATGTTTTCATATTCTGAATCAATCCTT
TCCCTAACCCTAACAATCCTCTTCATATTGCTACGCTCTTCGTCTGCAGACACACAACTC
ATAATCAACACATGCAAGCAAATATCCAAATCCTCTCCGATCATCCCAAACTACCAAACA
TGTGTGACTTTCTTACAATCCGATCCGAAAAGCGCGACGGCGAGTCTTGAAGGACTCGGA
GAAATCGCACTCAAATTGACGAAGAACAAAAGCGTCGCAATTAGGTCAGAAATCAAGAAG
CTTATAGGTGACATTAAACTCGACGCTTCTGTGAAAAAGCAGTTGGGTTTTTGCGACGAA
GTTTATTTGAATGCGGAGAGTTCGTTGGAAGATGCGTTGAAAGCGTACGCAGAGAAGGAT
TACATGTCGGCGAATATTCATACCAGTGCTGCCGACGATGCAGCTTCTGATTGTGAAGAT
GGGTTTAAGGAGAAGAAGGGTAATTCGCCATTGACGCAAGCTAATAATGAGATGGCTCAA
TCGTGTGGGATTTCTCTTGTTTTTACTAATATGTTTCAGTGATTTAAAGGGTTTATTTTG
TATTTATGTTTGTAATAAATTGAAGAAACAATGGCGAGATTATC
>Fagopyrum_esculentum_MIRA_VER3_c337
ATTGAAGCGCCGTCTATTGCCGATCTAATTCTCTCCGACTGAGAATTGTACACTCTCATG
GAGAATCCTGCCGTCAAACAGATTGTGGAGCAGCAGTTACTGACTGTGGCCAAGGCGGTC
GAAGAGAAAATTGACGATGAAATTGCAGCTCTAGAGCGATTAGATCTCGATGATATCGAA
GCCCTCAGAGAGCGCCGCCTTCAGCAGATGAAGAAAATGGCCGAGAAGCGCAACCGTTGG
ATTTCCTTGGGCCATGGCGACTACTCCGAGATCCCCTCCGAAAAGGACTTCTTCTCTGTT
GTCAAAGCCAGCGACCGTGTTGTTTGCCACTTCTATCGCGATAATTGGCCTTGCAAGGTA
ATGGATAAACATATGAGTATATTAGCCAAGCAACACATTGAGACACGTTTTGTGAAAATC
CATGCTGAGAAAAGTCCGTTCTTGACAGAAAAGCTTAAAATTGTCGTCCTTCCAACTCTT
GCACTTGTAAAGAATGCCAAAGTGGAAGATTATGTGGTGGGATTTGACGAACTTGGCGGG
ACGGACGAATTCAGCACAGAAGATCTGGAGGAAAGGTTGGCGAAAACTCAGGTCATATTC
TCTGAGGGTGAATCCTCAGGAAACACTGCCAGATTCAAAGCAAAGGCTAGAAGTGTGCGG
CAAAGCGAAAACCCAGACTCGTCAGATTCGGATTAGGCCTAAGAATTCTAGTGAGATCTG
AAACTTGCCTACTCCATCGTCGGAGTACCTTAAGATCTTTTATCTTTATATACATGCTGT
CTGTGAGGTGTAGACTAGTGATGAGTCTGCTGACAACAGTACGTTATTCCTTCATGGGAA
CTCGAGTTGAACAAGGATTTTGCCTTTAGTGTGGTATTCATCATCAAAGATACATGCATT
TGTGTTACTGTTGTGTAATCTATATTTCTGTTGAAGACGAATTCTCTCCTGGGTTCGGAT
GATAATTTTCGCGTGTTTGTATTGTTCAACCATGTTTTGTATTTATGTCATGTCGTGTAT
CCACCTAATGTATAATTATGTTATGTTAGTCAAATTTAAGGG
>Fagopyrum_esculentum_MIRA_VER3_c338
CGTGTTCAGAATAACTAAAGAAACCAGTAAACATAGCACAAACAGAGTTTCATATCAGAT
TGTCATGCATCATATACATTGTTGACAATCTCTATACTAAGGTTCCATTAGTATCTTTTG
TAGTTCAGATGCTTTGTCATTTAGGCATTTTGAACTCGCCAAAGAGGTTATCCAGATTTG
GTCTGACCTCATTGGTTCATCTTCGTCGTTCCTGTGCCAACTCCACAGAGCATGTGACGA
GTTCACGACCCTGAGCTCGCCATGTCCAAAGCTCGCTTCGCGGAAAACTGACCACTCTGG
CTGCGGATCTTTGTACCTGCGGGCTAAACCTTCTTTGTTTCCTCCATCGCCAATGGTGAT
ATGTACAGCACCACAAGGGTCGCGTTTTTCGCCATACACACGTTCCGTTCGCTCATATGC
ATGCACATGTCCAGCAAGCACCATGTCGACACCAGCAGCGTATAGCAATGGCTCCATAGT
CGCTTTCATTCCGTCTCCTTCCCCTTGATGAGCCGAATTGCTGTTATACCACGGCACGTG
AAACAACGCAATCAACCACGGTGTCTTCTTCCTGTCTACCTTAGCCAGATCAGCCTTTAA
CCAGTTGTATTGATCAGAGAACTGATCAAAATCAGTATACGAGCCGAGCATGAGAATGTG
AACCTGAGCCACATCAAACGAGTAATAAAGATTCGAACTCGAACCACTTTCCTCAAACGG
CATCTTCCACCGAGCATTGTAAGACTCAAACCCATCCTTGACAAAGGGTATGCTCTCTTT
CTCATGGTTACCCTCTGTAACCATCCAAGCCCGTGTGCTCGCAAGCGGCTCCACCAGCTG
GCCAAACGTATCCCATTGCGGTTGGAAGTAATCTGCATAGGAAAGATCTCCGGGGAGGAG
ATGAACATCGTATTTGCACTTGTTTATGTGGTCTAGAGTTGATTTTGTCCATCCAGTTTG
ACCTAGATCACCAGCAACAGCAAAAGTAATAGGAAGTTCAGCCGGTGGTGTCTTCAGCTC
GTATTCGGGACCATTTCCTCCACATCTATAGAAGTACGCGGTATCCGGCTCCAATGGTCC
TATGACTGTATGGTGTATTAGGCCAGAGTGATAGAACAAGTATTTATATGTTGCACTTTC
CCCTTGAGCTCTACCGCTGTATTCTCCTGGCGAATCTCCATATTCGACAATCGAAGGAGA
TGATTTATCCGTGGTGATCCATGATACTCTCATGTGATTCTCTCCTGCCAATTGTAAACA
TGCACCTGTTGGGGCTGTGAAGAACCCCTTGACATCCATGGCAGCTGCATGTTCTTTCTG
GGTTTGGGTCGAACATAATCTGCAGAAGCTATGGCGGAGAACAGCAAAATTAGCGAAAGT
GCCATTTTCAGACCTTGAGTATCCGTTGGAGTCCTCATTCTTCACTCCTCCCTGAATATG
CTCTTGGTCTGGAGTTATGAGAAATA
>Fagopyrum_esculentum_MIRA_VER3_c339
GAACAAAGTATTGTTATCATGAAACCATACCAGCCGACAGCAAAGACTAAACTAAGATTG
TCTTTTTCCAAATCATTACCACAAATTATGTCCATATTTAGATTAATACACTTATTTTGA
TAAAAGAAAAAAGAAAAAGATATGACACCTTAAAGCAATTCAGCATCTACAGATTACAGG
TGACATAAACCTGCTTTATTTCTCATTCAACTCTCTAGACGCCATTACTGAAGCTCCTTA
AGAAAGTCTTCATTGTCAACAAGCACCGTCTTCCAGCCGTCTGGATCCAGAAAAGAAGTG
ATCTTGGTGTTGATTCCAGGGATTGGTCCGGCCTGACGAGTAATCTTGCCTCCAAGCTCT
TGGATAACCGAATTTACAACCTCGGCGCTCTTGTAGACGTCATCAGTGCTAATGGCAACT
TGTGCATATGCATTTCCTTTAGTGTATTCGGTCACACCATAGTTGTAAGTCAGCTCCAGG
ACAGTAACCTCTTCTTCAGGCCCGTAACCCATCATAGCAAGGGTGTACTTATACTCAGGT
CTGTCGATTTTCCTTAACAGTCTCATCCCCAAAGCCTTCTCATAGAACTTGATAGCACGG
TCAAGATCACCTACACGAAGCATTACTTGACACAGGGGCTCGCCAATTTTTTCCCTTTGG
ATGAGTTCAAAGATGTAACCATCAGGATCCTTCACAAAGGCAATGTGAGATGATCCTCCT
TTGACAGGTCCAGGCTCCCGTGTAATGTTACCACCTTTGGACCGGATGTTTTCAACTAAT
TTGTAAACATCTGGGGTGGCAATTGCAAAATGTCCAAAGCCAGTTCCAATGTCATACTTA
TCCACTCCATAATTGTAGGTCAGTTCTACAACAAAGTTAGTCTCCTCTGGACCAAAACCC
AGGAATGCATTTGAGTACTTCTCTTCTGGAATATCTCGTTTCCTCAACAGCTTCATCCCA
AAACACTCAGTGTAGAACTTAATGGTACGGTCAAGATCGCCCACACGGTAGACAGCATGT
AGGAGTCTACGCTTGTCCTTCTGGGGCCATTCAAGCAAATCTGGTGCACCCTCTGCCATT
TTCAAGCAACTGTGCAGATCAAGAAGAGAGGATCGCCGAGAGCGGATGATAGTCGGTTTC
TTCACACTAGAAAGTGAGAGAAGAGTGCTTAGTAGATGATTCTAGACCGAGAT
>Fagopyrum_esculentum_MIRA_VER3_c340
AAGCAGTGGTAATCATCCAAAACACAACCAATTTAATCACAAACNGACAACAACAAGAAG
AATCAATCATGTCTGCTACTGCCGGTCAAGTCATCAAATGCAAAGCCGCTGTTGCATGGG
AAGCTGGGAAGCCACTGTCGATTGAAGAGGTGGAGGTGGCTCCTCCTCAGAAAGATGAAG
TTCGTGTCAAGATCCTCTTCACTTCCTTGTGTCACACTGATGTTTACTTCTGGGAAGCCA
AGGGCCAAACACCACTTTTCCCTAGGATATTTGGTCATGAAGGTGCAGGAATTGTTGAGA
GCGTAGGCGAAGGAGTGACAGAGATTCAGCCTGGAGACCATGTTCTTCCGGTGTTCACCG
GGGAGTGTGGTGACTGTCGCCATTGTAAATCAGAAGAGAGCAACATGTGTGATCTCCTCA
GGATCAACACCGACAGGGTGGTCATGCTCAGTGATGGAAAGTCGAGGTTCAAGTACAATG
GAAAGCCCATTCATCACTTCCTTGGGACCTCAACTTTCAGCGAGTACACTGTTGTCCACA
AAGGTTGTCTTGCTAAGATCAACCCTGATGCTCCGCTTGACAAAACTTGTGTCATCAGCT
GTGGATTTGCTACTGGTTTTGGTGCAACTGTCAATGTTGCAAAACCCAAGAAGGGTTCAA
CTGTGGCAATATTCGGTCTGGGAGCTGTAGGACTTGCTGCTGCTGAAGGTGCTCGAGTTT
CTGGTGCTTCAAGGATCATTGGAGTTGATCTGAACCCAAGCAGATTTGAAACAGCAAGGA
AGTTTGGATGCACCGAGTTTGTTAACCCGAAAGATCACAACAAGCCGGTTCAGGAGGTGA
TAGCTGATATGACTGATGGAGGTGTAGATCGAAGTGTGGAGTGTACTGGAGCGATTCAGG
CCATGATATCTGCATTCGAATGCGTTCATGATGGCTGGGGTGTTGCTGTGCTAGTCGGCG
TCCCAAGCAAAGACGACGCATTCAAAACGCACCCAGTGAACTTCTTAAACGAGAGGACAC
TCAAGGGAACCTTCTACGGCAACTTCAAGCCGCGCTCTGACATTCCTAAAGTCGTCGAGA
GGTACCTGAACAAGGAGCTGGAGGTGGAGAAGTTCATCACCCATGAAGTGACCTTTGCTG
ATATCAACAAGGCGTTCGACTTGATGCTCAAGGGGGAGAGTATTCGCTGCATCATCAAGA
TGGAGCACTGAACAACAAGATCTTAAGATATGAGAATGAACAATCTATGTTTGTTGCTGT
GTTTATATCTTTAGACTAAGTGCATGAGATCTTTGCTTGTTTTACTGTCTGGTCAATTAT
AGTTTGGTGAAGAAATAAATTTGGCATTGAACTATTTTACAGCCACCG
>Fagopyrum_esculentum_MIRA_VER3_c341
TATGTAATTGTTCATAAAAATGGTGTCAAAACCTACAAATTATAAAAGTTACCACTATTT
CTAAGGGCCACCACACTCATAAAGTATATTACTAATAATGTTATTTGTACAGTACAAAGG
CCATGGAATACTTATAGGTTATGTTTTATTTAAGAATCAATATTTAGAATGGCCTTGTAT
CAATCAATCAAACGATTCGCTAAAGTGGTGAAACACTGATGGAAAATTTGAATTTCTTAG
ACTATTTAAGTTAGATATTTATCAATGCCCGCCATTTCAGTTCCCAGTGAGAGAGTATTT
TTATATGCTGGGGGAAAAACAGGATTAACTACGATGTAGAAGATATGCTCATTACACTTG
ATAGTAACCTCGATATTTATATTTATACTATTAGAATGTAAATATTTCAATAATTATCAG
AACTGGTGCATCAACTTTTTGAAATAACTTCCTTTGTGTTTGTATTAAACGTGCGACAGG
GGTATTAAATGAAATGTATATCCCATTATCCCTTATTGATATTATTTCTTGATTTCAAAC
TCGTATCCAAATTTAGAAGCTAGG
>Fagopyrum_esculentum_MIRA_VER3_c342
ATTCCCCTTTGAGGCAGCCCGCTGCAGAAATCGATCTTCAAGCTGTGACACAGTTCAATT
AAAAAAAACTTATCTGGATATCAAGCCCATCTGCTCTACAAAAATCGTATCTTTCTATCG
ATTCCACTTGCGTCTTGCTATTCCAACTTGCACTTCGGAGCATCTCCTTCACTCAATCGC
ATTTTCACAGGCTGATTATGGAGGATGATCAGTATTTGAAGGGTGATAAACTTATACTGA
GGGGATTGAAGTTTCATGGATTCCATGGGGTGAAACCAGAAGAGAGAACACTTGGTCAGA
AGTTCGTGATTGATGTAGATGCTTGGATGGATCTTAGACCAGCTGGTCTTTCTGATGAAT
TGTCTGATACCATCAGCTACACTGCTATTTATCGCATAGTGAAAGAAGTGGTAGAGGGAG
AACCAAAGAATCTGTTGGAATCAGTTGCCCACAAAATTGCATATAATACATTCACAGAGT
TCTCTCAGATCTCTGCTATCCGGATTAAGGTTGGGAAACCTCATGTTGCAGTTCATGGGC
AGTTGGACTACCTTGGAATAGAGATTTTTCGAAAGAGAATGACAGATGCCCAGAGCTGAA
GTGTTGGAATCAGTTGCCACAAAATAGCTGCTGTCTTCATTTCTTGGATTTGAAAATTCA
AGTGTTGTATCAATAAAACTTCTCCCGCTTTCAAAATTGATGTTTGTAATTTACAGATGA
CAATGTCGATGTTTAAATGATGGGAAAGCAAGTTGAGATTCCGTCTNNAAAG
>Fagopyrum_esculentum_MIRA_VER3_c343
TTAGCAATCATTCAATTCCACAACCAGAAGGTCCCAACCCAAAGCTCGAAATGAGACGAT
TCTTAAATGCTTCACAGACTACTTTGTGAATTAATCTTCGTCGTTATCAATTTCAGATCC
ACAAATCTTCAATCCCCAAACCCTAGTTCTTCACCGCTTCTTCCTCCGATGGATTCTTCT
TTCAATTCTCCAGAACAACAACAGGAGACGGAGCTAGTGCAGACTCGAAACTGGCTTGAT
CTCCCTCATGATGTTACCATGACGATTCTAATGAAGCTGTGCGCAGACGAAATCCTTGAG
TCTGCACAATTCGTTTGTAAATTGTGGTATGGTCTATGTAAGGATCCGGCTATGTGGAGG
ATAATTGATGCTGTGGATTTTGAAGACCGTGAGCTGATGGTTTCATATGAGGGTAGGATT
TTTGATGCTGTTTCTCGTAGCTCTGGTGGCTTGGTTGAAATCAACATTGAGTTATTTGCT
TCTGATAAGCTGTTGTCTTTCATCGCTGAACGAGCAAAAAGTCTCAAATGTCTACGCCTG
AGACGCTGTTCGTCAATAGGGGATGATTGTATGATAGAAGCAATGAAGCAACTTCCTTTG
CTTGAGGAAGTTGAACTGACTCTCTGTTCTTTCTCACAACAAGTCATTAAAGCTATTGGC
TTTAGCTGCCCTCAACTGAAGTCATTCAAGTTGAATGATATAGCAGACAGAAGCCTAGTT
TTTGCACGGAACGAGTATTCCTTAGCCATTGCAGAAAGCATGCCTCACCTAAGTCACCTT
CAGCTGATTGGAAGTAACATGACAAATGACGGGTTACAAGCGATTCTTGATAATTGCCCT
AACCTCGTGTCTCTTGATCTACGTGCTTGTTTCCTGATAAATATGTCAGGTATCCTGGGT
GCAAGGTGTCGAGAACAGATAAAGAACTTATGCTTGCCTAATGAACCTACGACAGATTAC
CCGTTTGTTACGGATTATGATAGTGATTATGTGGATTATCTGCAGATCATAGAAAACATG
GATATGGATATGAACTTCATGAGTGATGATGAGTTATATTCGCTTTCTGATGATAGTGAG
TTGCTTGAGGCTGATTATGAAGAATTCTTTGATGAAGTTATATGACTTGTGTTGTTTGCT
GTAGGACATAAAACTGTTGTAGCACGGTGAAGAAACCAAACCCTCGTTTGTATGAAACTA
CTGTGACTTTTGTTATGTATAATAATCATTACTTAGATGTGTTATGCAAAATGATATGTT
GTTTGACTTTCTC
>Fagopyrum_esculentum_MIRA_VER3_c344
AACCATTGAAGGCATTACCTTTCACTCACATCTTCTACACAACACCACAAAACAAAAGAT
GCCTATCGCCGGCACCACTTCCAGTCAGACAGTCTGCGTCACCGGCGCCGGTGGTTTCAT
CGCTTCGTGGATGGTCAAGCTTCTTCTCGAAAAAGGGTATTTTGTTAAGGGCACTGTCAG
AAACCCAGATGATCCAAAAAATGGGCATTTGTGGGAATTGGAAGGGGCCAAGGAGAGACT
GAGATTGTGCAAAGCTGATCTTCTGGATTTTGGGAGCTTGAAAGATGCCATTAATGGCTG
TGATGGTGTTTTCCATACGGCTTCTCCTGTCACTGATGATCCTGAACAAATGGTGGAGCC
GGCTGTGAATGGAACTAAGAACGTGATCATAGCCGCGGCTGAGGCGAAGGTCAGGAGAGT
TGTGTTCACATCGTCGATCGGTGCCGTTTACATGGACCCGAACCGGAGTCCCGATGCCGT
CGTTGATGAAAGTTGCTGGAGTGATCTTGAATTCTGCAAGAACACTAAGAATTGGTATTG
CTATGGGAAGGCGGTGGCGGAGAAGGCGGCGTGGGAGGTGGCTGAGGAGGTAGGGGTTGA
CTTGGTGGTGGTGTGTCCGGTTTTGGTGTTGGGTCCACTCTTGCAGCCGACGATCAATGC
GAGTGTGGTTCACGTCCTCAAGTACTTGAATGGATCAGCCAAGAAGTATGCCAACTCCGT
GCAAGCCTACGTGCATGTTAAGGATGTTGCATTGGCTCACATTCTGGTTTACGAGACTCC
GTCCGCCTCGGGACGCTACCTTTGTGCCGAGAGCGTGCTTCATCGTGGCGAAGTATGTGA
GATTCTGGCTAAGTTCTTTCCAGAATACCTCGTTCCCACCAAGTGTTCCGATGAGGTTAA
CCCGAGAGCCAAGCCGTACAAGTTCTCGAACGAGAAGCTAAAGAAGCTAGGGTTCGAGTT
CACCTCGGCTAAACAAAGCTTGTACGATACCGTCAAGTGTCTCCAAGAGAAGGGTCATCT
TCATGCTCCTCCACAACACGAAGAGGCAATTCATATAAAGTCGTAAGCTTCAACGTTAAT
GTGTCAAACTTGGAAGGATGAATCCTTCACCAAATGCTACGTGAAGCCCATTTGCTTAGC
TTTTCTATTACTACTTATGGGTAAATTGTATTTGGAGATGTTCATCAAGAAGAAACTTAA
ATCTTTTAATAAAGGATATAAGTAATCCTACATATTTGTTTTTGTGTGCATCATAGTTGT
ACTTTAAACTTTCTAACTTTTCCTACTCTCCATCAATACAAAGCTCTTATAATTATGTTA
CT
>Fagopyrum_esculentum_MIRA_VER3_c345
CTGGCAGTTTCTGCGCGTCGCTTGATCAATTTGGGAATTTAGGAGACAGAGATTCCTAGG
GCGTCGATTTTTGGGGGTAATCGATCTGTGTAGGAGAAGAGTAGAATAATGGTGTGTGAA
AAATGTGAGAAGAAGCTTGGAAAGGTGATCGTGCCGGACAAGTGGAAAGAAGGAGCCAGC
AACACTAACGAGAGCGGCGGCCGTAAAATCAACGAGAACAAGTTGCTATCCAAGAAGAAC
AGGTGGACACCATATGGCACCACAAAGTGCATCATCTGTAAGCAGCAGGTCCATCAAGAC
GGCAAGTATTGTCATACATGTGCTTATAGTAAAGGTGTATGTGCAATGTGTGGTAAGCAA
GTACTGGACACAAAGATGTACAAGCAGAGCAATGTATAATATGGATAGATATAGCAGCTC
TTATTCCAGGATGCTACATCTCAAATGATTAACTCTCGTCCAGCTGACCTATCGGCGTTG
CTCAAGGCCTATATCTAGTTGGTCATCATGGATAGACAATTAACTGCTTGCAATTTTGCA
AACAAACTGCGGTTATTACTGTTGTAATGTTACTGTGATCTTAATTTGAATTACCAGCTT
CTTTGTAACCTTT
>Fagopyrum_esculentum_MIRA_VER3_c346
AACGGCGCGTTTGCAGTCCAAGCGGCGAACTTCATCGCCAGGGACATGGGATTCGAAAAT
ACAGCCGGACCGGAAGGCCATCAGGCAGTGGCCCTTAGGGCAAACGGGGAGCAGCAAGTG
TTCTTGAACTGCGAGTTCAACGGCTTCCAGGACACACTGTACACACAGGGAGGCTCCCAA
TTCTTCCGCGACTGCACCATAAGAGGAACCGTGGACTTCATATTCGGAAACGGCGCCTCC
ATATTCCAACACTGTAACATATTCGTTCGGAATCCGTTGCCGAACCAGTTCAACGCCGTG
ACTGCTTCCGGGAGGATCGGATCAAACATGCCGACCGGAATCGTCCTCCAGGACTGTCTC
ATCGAGGCCGATCCCCTTCTAGACAAAGTCAACATCAAGACCTACCTTGGACGGCCATGG
AAGCAGTACGCAAGGACGGTGTTCATGGAATGCACGATGGGAGACTTGATCGCGCCGGAA
GGATACACGATCATGGCTCCTAATGAGCCTAACGACAAGGATTCGTACTGGTAACACCGG
TCCCGGATCGAAATCAGATCTCCGCATCAAATGGCCAAATGTGAAGCCTGCTCTGTCAAG
AGATGAGGCTCAGATGTTCACCGTTGGAGCCTTCTTGCCCGGGGCTGATATGTGGGTCAG
GGCTGCGGGTGCACCGTACTACCCAGCTTTCAAGCCTTAAATTGGCTTACAAGATACAAT
ACAGATTTTTGGCTTTACGTATGATCGAGAGGATTTTACAAGAAGAAGCTAGTAGGAAAT
AATAATTATAATAATAAAATGCCACTCTTATTTTAATTTCGCTTCTAGAATAGGGCTAGC
TTCTAGTTGTTCTTGCCTGGGATTAGTTCCACTTTGTATAATCAAAGAATGTACTGTTCC
TCTTTGAATATATGCATTCATCATTTACTAATATTCTC
>Fagopyrum_esculentum_MIRA_VER3_c347
AAATCAAATTTGTTCCAGTTGAATTGCAAATGATTCATGACAGATTCAAAAGAAGACGAG
AGGAATAGAGTTCATCAAGCAACAAACAGTTCTTGGGACTAATTCATCAAAATTAACAAC
ATTCAAAACATAAGAGGTTTCAGGAAAATAACATTTTGATCGACAAAAATATTGTATCTT
TAAGAAAACTAAAACCTAACAGAATTTCGACTGAAAACATTCATCATAATCTTGTAGCAT
TGTCCGGCAATGATACTGCTCTCGTGAAGTAGCTTAACGGTACTTGATGAAACCGATCTC
CTTGGCATTGCTACGGAAGCACTGCCTGCAACAGTTGAGTCCGTACTTGCGGATTATAGC
GTGAGAGTTACCGCACACACGGCAAAGACGAGAGCCAGGACCATAGGTCTTGGGGTGCGA
GTTCCATACGTTGGAGTGTCCCATCCTTGATGTTAATGGCCGGTCGTTCGAAAGCTCTCG
AGTTCTTCCTTCTAACCTCGCGCCGTTCGCCTGTCCCCGA
>Fagopyrum_esculentum_MIRA_VER3_c348
ATCCACCTCTTTCATCCTCACGAACTTTCCCTGACCTTCTCTCCTCTCCTCTCTCTCAGT
TTCAACAACAATGGAGTACGATCACGAGCAGCAGCACTCTCCTTCATTCAGACTCAAGCT
CAAATCATCGATTTGCGCTTCCTCTTGCTTCACCTACCACTCTGAAGCTTCCTCTTCCTC
CACTTGCTCCGAGGACGACGCAATCCACCGTTCGTCGCTTCCTTCCAGATCATCGCATTC
GTCTTGGATCAAATCTAGGGCTCACGATCTGCCTGAGGAGATCAAGGAGAAGTGCGCTAA
CTTCTTCTCGAAAATCGTTGCCGGAGGTAGCAAAGCCAGCCGGCGTGCCAACAATACTTC
CGAGTTTCGGTACGATCCGATGAGTTACGCGCTCAATTTCGACGACGAGGCGTCTAGGAT
CGACGAGTTTCCTCTCAGGAATTTCTCCGCTAGGCTTCCGCCTTCTCCTCCGCCCAAGGC
TCGCTCTGAGAAAAGGTTTCCTACAGCCGTTTCCAGGGAGATCGCCGCTTGCAGTTAGTC
GAACAAATAATCGAGATCTGAATTTGGCGATCTTTTTTTTTCGCTTTTGATGAAGTGTAA
CTAGAAATTAGTGTTGAAGTTGTTTTTAGTGTTTTCAACTACAGATTTTGATCAGGATTA
ATGAAGAGCTAATCCTTGAAATCTGCAGTCTCTTATATATTCTCAAACTTGCAATGCTGT
ACAGAGATATAAATCTATATATAAATGTTATTCTCGAATAGTTCATTTACTCTTCC
>Fagopyrum_esculentum_MIRA_VER3_c349
TTTGTTNNCNTNTNTAACTGAAAGATCAGGTTCATATATTCAGCTCAAAGCTTTAGACAT
GTTAGACCAAACCACATAAATATGTTATGCCAAACAGCTTATCATCAGCACAATACACAA
GTCCAGCATCAAGAATTATTAGACCAAACCACATACAGCATTCACACACTTAAGGTGTCT
TTTAGACAAAACACAGACATTATGATAAAGCTTAAGCAGTGATGGTGGCATGTTTTGCAA
TGGTGTGCTCAAGTCCAACCTTGTCAGCACCCACAAATGTGTCTATCACTTTCCCTTCTT
TTATGAAGATGAAGGTCGGCATCGCATTCACTTCGTACTCCCGAGCAACATCCTTTAGTT
CATCAACATCAACCTTGAGGAAAAGAACATGAGTCAACTTCTTGGCAATTTCAGCTAGGA
CTGGAGCTATGAAGCGACAGGGACCGCACCATGAAGCAGTGAAATCCACCACAACCAGTT
TTTGAGAGGTCTTCTCCCTGTTGAAGTGTTCGTTCCATTCGTCAACTGTGTGGCAGGCAA
AAACTTGTCCTTCCGCCATAGCTTCCTCTCTTTCGCTTCGATGATATCGGGGAAGTGAGG
GATCCCCCGCG
>Fagopyrum_esculentum_MIRA_VER3_c350
AACCTAGTTGACACACAAAGGCTTTGCAGCCGCATTCTTCTCAATTCTCCCCCGTCGTCT
TCCAGAGACCAAACGTCAACCAAGAGCCTGCATACTTGCAGTAAAGTAGGAAGATATAAT
GAATACGGAAGAGGATGTTTCGCGATTATATCGGATTAGGAGAACACTGATGCAGATGCT
TAATGATCGAGGCTATCTGGTCACCGACTATGAGATTNACATGACAAAGAAGCAGTTCAT
TGAAAAATACGGCGAGCACATCAAAAGGGAAGATCTCATGATTAATAAAACTAAGCGGAA
TGACAGTTCTGATCAGATATATGTTTTCTTCCCCGAGGAACCAAAGGTGGGTGTCAAGCA
GATTAAGACCTACACTGAACGCATGAAGTCGGACAATGTTACTCGAGGCATTTTGGTGAT
GCAGCAAAACTTGACTCCTTTTGCAAAAACGTGCATTGCTACAATTTCTTCCAAATTTCA
TTTGGAGGTTTTCCAAGACGCAGAGTTGCTGGTTAATATCAAGGATCATGTTCTTGTTCC
TGAGCATCAGCTGCTTAACGACGATGAAAAGAAGACTTTACTCCAGAGGTACACCGTAAA
GGAAACTCAGCTACCGCGTATCCAGCTGAATGATCCAGTTGCGAGATACTACGGTTTGAG
GAGAGGGCAGGTTGTGAAGATTATCCGCCCAAGTGAAACTGCAGGAAGATACGTTACTTA
CAGATACGTCGTCTAGGCGGGTGGGTAGCTTATGACGCGATCCATGAAAGATTATATCTA
TATCTGGTGATTGTGGCCAGGAGCAGGAGGACAGTTGATTATCGTTAGTCTCCTGGTTTT
ATGTTGTGCTTAAGTTAATTGTACTAAATTGGTAGAGTCCAAACCCAATGAGTGAACATA
AATCAATTTACTCAGATGGATGTCATTGAGGGGATATTCAAGGAATGCAAATCTCAATAT
GTATTATGTGGAGTTTGTTCAGNTTTGTTTAGCTTTTACTTATGAGACTACAATTGCAAA
GATAAAGAATTGGATGCCTTTTCATC
>Fagopyrum_esculentum_MIRA_VER3_c351
CACAACCTATCATATACTATATACTCTTGCTCATATATTATTAACGATGGGTCTAAAGGG
TAAGCTCATTGCGGAGTTTGAGGTGAAGTCTTCTGCCTACGATTTTCATGACCANATCCG
TCACAAGCCCCACCATATCTCCGCCTTCTCAGCCGTCGTCCAGGGCTGCGAACTTGTGTC
CGGCGAATGGGGCAAATCCGGCTGCATCATTCGTTGGGACTACACCGAACACGATGGGAA
GACTTTGTCAGCAACGGAGGAACTTGAATTCGACGAGGAAAAGAAGAAGATAGTACTAAA
GGTGATAGGAGGAGAAGTTAAGGAGGAGTTCAAGAGCTTGGTACTAACCCTAGAGACCAT
TGTTCAAGAGGGGCACGAAACGGACCTCGTACGTTGGACTATCGACTACGAGAAGCTCCA
CGAAGATGTTGCACACCCTACTAGGTCGCTCGATGTACTCATCAATGTCAGCAATCACGT
TGAAGCCGAGCATTCCAAAAGTGCTTAAACCCTCATAATGGTCGGCTCTTTGTATTAGGG
CTACATATGATATGCCCATCAATCACTTTCTTTGGATTTTGATCCATCTTGCTTATTAAT
GTGTAACGTTGTGTATGGTCTACCTTATAATAACGTGTGTACTAATGATGTGTACTTGTC
CATGATCAATAAAATTAAGCCTCCTTCCCTATTGAATG
>Fagopyrum_esculentum_MIRA_VER3_c352
TACATTTCATGTCACCTCCTCGTCAACTCGAAATCCAACCAAAACATGGAGGAAGAACTT
AGTACCTTCATCAAAATATGGGTTCTCGCAATCACCTCATCAATGTATTGTTATTCACTC
GCGAAAATCCCAACAGGGTTACCGAGAATCCTGATGGTTTTTCCCGTTATGGTGCTTTTT
ACGTTTCTCCCTTTTTGCCCTAAACTCGGTTAACTTCGGAGCAGTCTCTAACTTTTACAT
AACTTGGTTAGGAAACTTCAAAATCTTTCTGTTTGCTCTCGGGTTAGGCCCGTTAATCTC
GAAAACAAACACGCCCTTATCGCTCAAACACTTTGTTGCCATCGCTCTTCTTCCTATAAA
AGCCAAACAAGAATCGGGTCCGGATCTCGGGTCTCATCGTTTCTTAGATAGGATGATGAT
AAGGAAGCTTGTGGTGTTTACAATTGTTGTTAAGTTGCTTACTTATAAGAGTATGTTTAG
TTACCCTATTGTTCAAGTGTTGTATTTTGCTCATGTGAGTTTGGGCGTTGAAATTCTCTT
GGCTGTCACTGCAATTCCAGTGAAGCTACTTGTAGGGCTTGATCTTGATCCTCAGTTTAG
AAATCCATATTTGGCTACTTCCTTGCAAGATTTTTGGGGCAGCAGGTGGAATTTAATGAC
CTCGAGCATCTTACGTTTATCGGTCCACGATCCGCTTCGACGAGTAACTACACCAATGCT
CGGAAAACGAGGAGGTTTGATTGCAGGATTACTCGGTTCATTTACAGTTTCCGGTCTCAT
GCACGAGTTGACATACTATCAATACACACGAGTTAACCCGACATGGGAGGTTACATGGTT
TTTCATCTTGCATGGTGTATGCACCGCGATAGAAGTTATTTTAAAACACAGAATCTCCCG
CAAGTACGGTTGGCGGCCTTTTCGGATTACATCAATGTGTTTAACTAGTTCTTTCTTGTC
GATCACCGCGACTTGGTTGTTTTTGCCACAATTGTTGAGAAACCGGGTTGATGAGCGGAT
TCTCGAAGAGTATTTTTATGCAATTGACTATGTAAAGAGCTTTATCATATAAGTATACGT
TAGACTCCATGCGAGGTAACCTTAAGAATAAGCTCACTTGTATTCTCTTTGAAAGGAGGC
AATACTTGTAAGTAAAAATTTCGTTATTTCGTTTGTCTTTTGATTGATTGTGTACCCATA
TACATATAGGCCAATTTTAATAGC
>Fagopyrum_esculentum_MIRA_VER3_c353
ATTGTTCCTTCTATATCAGAACAGGACTTTGTAGATTTGGTACTACATGTAGGTTCAATC
ATCCTCCCAATAGAGAGCTGGCTATTGCTACTGCACGAATGATGGGAGATTATCCAGAAA
GAACTGGACAACCTGAATGTCAGTACTATTTGAAGACCGGTACCTGCAAATTTGGAGCTA
CATGCAAGTTTCATCACCCTAAAGACAAAGCTGGGATCGCTGGAAGAGTTCCTCTCAATA
TTTTGGGCTACCCCCTTCGTCCGAATGAGCAAGAGTGTGCATACTATTTAAGAACTGGTC
AATGTAAATTTGGGAGCACTTGTAAATTCAATCATCCTCAACCATCTAATTTAACTTCGT
TGCGTGGCTCGCCTGTTTATCCTCCTGTTCAATCTCCAACTACCCCTGGTCAGCAATCAT
ATTCGGGAGGCGTAACAAATTGGTCATTATCAAGAGCATCTGTTATCCCCAGTCCCCGCT
GGCAAGGTCCTTCAAGTTACACACCTTTGATTCTACCGCAGGGTGTGGTTTCAGTTCCAG
GCTGGAATGCCTACATGGGCCAACTGGGTTCAGCTTCACCCTCTGAGAGTCAGCAGCAAA
CAGGAGGGAACAGCACCATGTATGGAACTTCAAGGCAGAGTGAATCTGCGATTCCAACAT
CTCCAGGGACATATTCTGGTTATCGCTCTGGCTCAGTTCCTGTTGGATATTATCCCTTGC
AAAGAGAGAATGTTTTTCCTGAGAGACCTGGACAACCTGAGTGTCAATATTATATCAAGA
CAGGCGATTGTAAATTTGGTGCAGTCTGCAGATTCCATCATCCCAAGGAGAGAACAATTC
CAGCTCCAGATTGCCTCCTTAGTCCTATGGGTTTACCGTTGCGTCCGGGTGAACCTCTAT
GCATATTTTATTCGCGTTATGGCATCTGCAAATTCGGGCCAAACTGCAAGTTTGACCATC
CTCCAATGGGATACACATACAATCTATCAGCATCATCCTCTGCTGATGCATCAGCAGTTC
GGCGTTATCTAGGTTCGTCAACAGCAGCCTTATCTAGCGAAGGGCTTGTGGAAGCAGGCC
CAGGGAAGAATAGGGGTGATGATAATGCTGAAAGCGAAGGGTAGAGGCTTTATAAAGTAA
AGTTCCTTCCCTTGTACCAAGGAAAAGAGAACAAGTGTATGTAAATTGATTGCTGAAGCT
GTACAACAATCTATGTTGAACCAAATTTAAATATGTACAATTTAAGTCGAAGGTATTGAC
TACTGTGTTGTATAATTCCGAAGTATTACCATATTTGGTACGGGAAATGCCAATTGTTTC
TGGGTTTGTGTAACCT
>Fagopyrum_esculentum_MIRA_VER3_c354
TAATGTTCTTTGCTATGAATCAATCGTTAGATTTTTCCAAAAATTTGTTACCCTTTGCCC
TAATTTTTCTTGAAGTTTTTTCATTTCCCCTATTTTGATAACCTGACGGTAATTTCGGTG
GTGGGTGTTTTTTTTTGTGCTCCTGTTGATATGAACCAGACTCTCATCATCTAAGATTGG
ACATGGCGAAAAGCTCTTTTAAGCTGGAACACGCCTATGAGAAGAGGCATGCCGAAGCTA
CACGCATCAGAGAGAAGTATCCAGACAGGATTCCTGTCGTCGTGGAACGAGCTGAGAGGA
GCGACATTCCTGATATTGACAAGAAAAATACCTTGTTCCAGCTGATTTGACTGTTGGACA
GTTTGTTTACGTTGTCCGTAAAAGGGTGAAGCTCAGTGCTGAGAAGGCTATCTTTGTATT
TGTTAAGAACATCTTGCCACCAACCGCTGCATTGATGTCTGCAATTTACGAGGAGTACAA
GGACGATGATGGCTTTCTCTACTTGTCTTACAGTGGAGAGAACACATTTGGTTCAAGGAT
CATTGAACATTGATCCATATGGTGGTGGTAGAACTTGACAAATGAATTTACAAGGATATC
TAGATGTGTATAGTCCCAAGTGTTTCTGCTACATATCTCATTGTCATTACTAGTTACTGT
CTTTCCATCTTTTTCCTGCTATGAATTATGTCAATTGTGGCGAATTCCCAGATTCAAGTC
AATTTCCTTCGATATTTATATAAATATGAACATTCAAATCAAATATGAAAGGTAAAACAA
AAGGTTT
>Fagopyrum_esculentum_MIRA_VER3_c355
AACTAACAATTCACTATTACTAACCGTTANGGTCTTTCTACATTTTCATACAGAATGGAT
ATGTCTCAACTGAACAACTACTCAAAAAATCTAAAAAATGGATTATTTTCATCACAATGT
CAAACTTAAATCTCAATAAACTTCTTCTCCTTAAAGCTCTCAATTGTATCATACAAGCAT
ATCTCTAATGGCGTGAACTCGACACCTAAACTTCTTGCTTTCTTCTTCGACACTTTCCAT
GTCAAATTGGGAGGCTTGTCGTCGCTCTTATGAGGAAGCTCAAGTGTCGGATAGAGCTTA
CGGAGGATCTTCACAATTTCTACACGTTCAACTATGCAATACCTTCCGTGGGCGGATCTA
GTTTCGAATGCTTGAATATGAGCGTTTGCGACGTCTTTAACGTGAACCCATCCGCAAGCA
TTACTTGGGTATGTCTTTGCTCCGATCAAGTTGAAGATGATAGAAGAGCTATAGTTAAGT
GTAGGTTGTAACAAAGGACCAATGACCAAACAAGGATTCATCACCACTAAATCAATTCCT
TTCTCTTTTGCTACTTTCCATGCAACTTCTTCACTCAATGTCTTTGATAATGCATACCAT
TTCTTATTTTGTCGATTAATCTCCGGATCGGAAAACCAGTTGTCGTCGACTACAACCTCC
GGTGTGAGAGGCCTGCCGCTGCTATGCACCGCAGCCATTGAAGAGGTCAACACCACTCTT
TTCACTGAACGAGACTTGGCGCAAGATTCGAGCACGTTTACGGCTCCTTTGATTGCTGGA
TCCAGCAAATCTGCCTGTGGATCTTTGCTGGTAAAGAAACAAGGAGACGCTGTATGGAAG
ACGCCGTCGCATCCATTAATGGCGGAATCGAATGAAGCCTCTTCTGTTAAATCAGCTTTG
AAGAGACGAAGCCTCTCCTTTGCCCCTTCCAGAGCCGTCAAGTGTTCTACCTTCTTTGGA
TCTTGAAGAGAACGGAGGGTGGCGTTGACGGTGTAGCCGCGGCGGAGGAGGAAGTTGACG
AGCCATGAGGCAATGTAGCCGGAAGCCCCCGTCACACAAACCACCTTGCCCTCGCCGCTG
CTCATATGACTCTGCACTTCTCGATCTACGCAAGGAGAGTTGTTTTGTATATATAGAAAA
GAAAAGGGGAGTCTTGGTTATAGTGTAATTATTTTTTT
>Fagopyrum_esculentum_MIRA_VER3_c356
ACGATTGTCGAGCCATATCGCTTCACTCAAGCCCCCAAAATGGCGTCTTCATCGTTCTGG
CAGCCTCCCGAGTCCTCCAAGTCTTGGCATCCAATTCCTCCGGGAACCTCCGGCGTATTA
TTTTTANCTCCGGCATTTATCCAAACACCTTTGTTCAGCCACCCATTCTTCAAGCCTAAC
AAGATAGCCGACACCGCTTCCAGCCTTGTCCGCAAGATTGACGCTTCAATCGCCGTCAAC
CTTGAGAAATGCCTCAGTTTTGTTCATGTGCTCGCTTATCAGAACCCGTTTTTTAAGAAT
ATTTCTCGTATCACTTCCGAATTCAACGCTTTCCGTCAGATTCAACGCAGAGGTTACAAC
AAATTGAGATCTCTTTCAAAGCACAATTTTGCTGCTGTTCTACCTGGTGATTCTGTGGCT
GGGATTGTGGTTACAAATGGCATACTCAATTTTCTGAATATCTACAACACCGTGTTGGTT
GTTAGGCTTGTATTGACCTGGTTTCCCAATGCCCCTCCTGCCATCGTCAGCCCCCTCAGC
ACCTTGTGTGACCCCTACTTGAATATCTTTCGAGGAATCATCCCACCTCTAGGAGGGACG
TTGGATCTCTCCCCCATACTAGCATTCCTGGTTTTGAATGCGTTTACGAGTGCAGCTGCT
GCCCTTCCTGCTGAACTTCCATCAGAGGGAGCATGTCCTCCTTGGGACACAGGGCTCTTT
CATCGTACCTCAGAGTCACACAAGAAATGGGTGACAAGACTTCATCGTACCTCAGACTCC
GCTGACTCCAAGTGATTGTTGTTTATTAACGACCACAAGGAATTCCATCGAGTTGAAAAC
ACCTATAATCTCAGTCTTTGTTTGCACGACATTTATTACACCCAATTTACCATTTTTGTA
ACCGGAAGAAGCTCCGAAACAGTACATTTGACTGTTTAAGTAGAAGAAGAAACCTTCAAG
TTGGTAAAATGAATTAAAAATGAAACAAGTAATATTCCATGATTTANNNNNNNNAAAAAA
AAG
>Fagopyrum_esculentum_MIRA_VER3_c357
ACTAGTTCAAGGAGGTTATAGGCTCACGATAACAGCTCCAATAGAAGCAAGTTTGTCAAT
TCAATTTTGCACAATGTAACTAGGAAATGCATCATCCGATGTTACAGTGAGAATGCATAG
CATGTGTCATAGCAAATCTGCATATCTCTAACAAGCATTGCTCAGCGTTGTCTCATAAAA
TTTCATAAACACTAGTTACCAGGCGATCAACACACTACACACAGTTAGCCCGAGAGCCAA
CCCTTGAAACACATGGCATCTTTTCATGAGATATTACTCCAATTCATCACACAAGGTTCC
GATACATGTTACGAGAAAAAAGGCAACTCATTTCTTGGCATAAGTGATCTCCATGGGGTT
CTGAGGGGTAATTTTAAAGCCCTGAAGAGATTGCATGGCTACTGATGATTGTTCCTCATC
TTCAAACTCTACAAATGCAATTCCTGGCTTTGCTTCTATTACTCTCACTTCCTTGAATCC
TGGATATTGTTGGAAGAGCAGTTCAAGCATCATGCTTGTTGTTTCATGAGGCAAATTCTG
TATGAACAGGATATTGTTGGGAGCTGTTGCTTCATCCTGTGCACTTGGTCTACGGTACGA
GGAAGTGGGAACACCATTAGTCTGAGCAGGACCTTGTGTTGATTCTTCAGTATGTTGTTT
CTTTTCAGATTTCTCTTCTTGCTTTTTCTTTTTCTCAAAGGTTCCATCTGCTTTTGCAAG
GCAATCAGACTTACTTTTTGCATATTGTATCCTCATAGGTTTATCATAAAATAGGAAATT
CTGCATTTGCCGAACTGCATTACTAGCAGCTGTAACTTCACTAAAACAAACCCATGCCTG
CCCTCTAAGCTTAGGTGTTTTCAGAGCAACAACATCCAAAATTCGCCCATATTGAGAGAA
TAAGCAATAGAGTGACCTTTTCAACTCATCTTTTTTGACCTTCTCATTGAGATTCTTGAC
ATAGATGCTTTGATTGGGTGGGATATCCCCAGATAACATGTTGCCGGGACCTCACTGGAG
AGCGAAGCGCCGATGAAGGTGGTTGTCCTGCCGGAGCTAAATCGCCGTGGACTAAAACCC
TAGGATAACTAATAGAAGGTGCTAAACTGTGAGTTTCCTCAAGAGGCCTA
>Fagopyrum_esculentum_MIRA_VER3_c358
GGGAAGAAAGGGCATGTTTATAAGAAACTCATAAACTACCTGTCTTCTTCAATGTTATTC
TCGTGCCCAGAAAAAGGGCCACTACAATAGATCAACGCAAAAGCATTACAAAAATTCAGA
TCCCTTCAATCTGACCAAATTGTTGAACTAACCCATCCCTAAACTGGGGAAATTCAGCAA
GGAAGTTCAAATTTTCAAATTATTCCAAAATAACTTATCCAAGTACTTGAAACCACAATC
AACCGTTCTTCATCGTCATCACCTGATCTTAGCCTCCCCCACCAGATCCATACTTCTTAC
CGAAGACGATTAACTGAAGCTTGTCATACCCAGCTAGCACTCCAGCCCCTGCAACTGCAC
GCAGGATGTTGGCACCTGCACCCTTGAAGAGGGATTTCGCACCCTCGTTCTTCAGGATCT
GGTTGAATGCATCCAGGGAGCTCTTGTACTTGACTGCTTCACCTGAGGTCATCATCATTC
TTCTTCTAACTGTGTCTATTGGGTATGAAGCCAACCCTGCACCAATGGTGATACCCCATC
CCAGCAAGAAACTAGCAAGGAAGCTGTCCTGCAGGTCCCCAGTCAGCAGCACTGGTTTTA
GAGAATCATACATTCCAAAGTACAAACCACGGTACACAATAATTCCAACACATGAAATGT
TGAAACCACGGTAAAGCCCAGCAATGCCATCAGATGCAATGGTCTTCTTGTAGACATCAA
CCAATCCCGTTGAACTGCCTTCCACCACCCGTCTTTGCAGCCTTAGCATCATTGGCCAGC
CTTGTTCGAGCATAATCCAAGGAGTAGACAAATAAGAGAGATGAAGCACCAGCAGCACCA
CCAGATGCCAAGTTCCCAGCAAACCATTTCCAGTAACCATCTCTGTCTTTTTTGAAGTTA
AATAACCTCTTGAAATAGTCTTTGAATGCAAAGTTGAGAGCCTGAGTAGGGAAATATCTG
ATGACATTTGCAGTGTTGCCTCTCCACAAAGCAACCAGGCCTTCATCCTTCATTGTTCTG
GAAAAACAATCACCAATACCCTTGTATGGTTCAGACAACCTGCCAGTTTTGATCATTTCA
TCTTGGTTCTGAATCAAAAGCTTGACACGCTCAATGGGAGCAGCAGCAGTCTTGGAAACA
GCAGCGGAAACTCCTCCCATAAGAAAGTCGATCATGAAGGCAGCCGCACCTTTCTCGGCA
GGAGCCTGCACAAGCACTGGTGATACAGGCACTGAGAGAGTTGCGAGGCCATTGGTTTGG
TATGCAGAAAAAACAGGGTTCTGCAGACCTCCATTTACATAAGCACTGCTTAGGTTGTAT
GAATTGGAGGGCCTTGAGCGCAGGTTAGGAGAGAGATGAGAAACAAGGTAGGATTGTCCA
TACATCTTCTGAAAGATTGATGGATGCTTTGATCCATCCGCCATTTTAGCCACCCGAAGT
GGTCACCAGTAGAAATCGCAAAAGACTGCAAAACTGGGAAGGATGAGAGAGCCCCCG
>Fagopyrum_esculentum_MIRA_VER3_c359
ACAAAAGAATCTAAGTGAAGAAGCTTAGCTATCCACAAGCTGTTGGAGAAATCCACGTTA
TCATGACACAACCTATCATCTTCCCCATTCAGATTTCTCTAACCCCTAACGTTGCTTTCT
TACTCTGAACTGGAGGCCTTCAGCTCCACATAACCAGGCCTTGTTTCTCATCCACCCATT
CTGCATGAACCCTAAATTCATTATTTGTAGCCCCCTCCCTAAAACTGTATCCTCATAATT
CATACTAGGTGTCTGTCTAACTATTAGGGACCGAAACACATCGGAGAAGAAGAAGAAAGT
AAAATGGCGTCAGTAGCAGCATCAACCCTAGCTGCCTCCTTGGGGGCATCGGAAATGTTC
GGAAACAGCCTTAACGTCAACACAAGAAGCGCTTCTTCTTCGGTCACACCCGCAGCTTTT
AACTTCAAGACGGTAGCTTTGTTTCAAAAGAAGAAGGCGGCACCTCCTCCTTCCAAATCC
AAGCCCGCCACTTCATCCTCCATTGACGATGAGCTCGCCAAGTGGTACGGCCCCGACAGA
AGAATCTATTTACCTTCCGGTTTATTGGACCGCTCCGAAATCCCAGAGTACTTGAACGGA
GAAGTTCCCGGAGACTACGGATACGATCCTTTTGGACTCGGCAAGAAACCAGAAGACTTT
ACAAAATACCAGGCATATGAGCTGATTCATGCAAGGTGGGCAATGCTTGGAGCTGCTGGC
TGTATTATCCCTGAGGCCTTCAACAAGTTCGGCGCCAACTGCGGTCCTGAAGCTGTTTGG
TTCAAGACAGGAGCTCTTCTCCTTGATGGCAACACACTAAACTACTTTGGCAAGAGTATC
CCGATTAACCTTGTTGTCGCTGTTGTGGCCGAGATAGTTCTCGTTGGTGGTGCTGAGTAT
TACAGAATCATCAACGGATTGGATTTGGAAGACAAGCTTCACCCAGGAGGTCCATTCGAT
CCGCTTGGACTAGCAAGTGACCCCGACCAAGCAGCCATCCTAAAGGTGAAGGAAATCAAG
AACGGGAGACTTGCGATGTTTTCCATGTTCGCCTTCTTCATTCAAGCTTACGTGACAGGA
GAAGGACCCGTCGAAAACCTTGCTTCTCATCTGAGTGACCCCTTTGGTAACAACTTGCTC
ACTGTCATCGGTGGCTCCATTGAACGAGCTCCCACCCTGTAATTAACTGATTGAGTTTTT
CATTAGTTTCTGTTGGATCCAGCTTTTGCCTCTTGTAAATCTCTGTCATGAAGTTGAGAT
GGACACCTTTTCTATTTGTTGAATATTGCCCCTGTGCTTCAGAAACTGTTGGAGAACTGG
CTAGCCCTATGGCACTTATATATATTTTCACATTGTTGACTGACT
>Fagopyrum_esculentum_MIRA_VER3_c360
TCGCTCTTTGCCTAAACCCTACGCAGACCGATCTTGAGGCGATTTCTCCGGCTATGGCGC
AGAATAAGGTCCGATGGGGGAACTAGAAGAGGATGACGGCGAGGATTTGGACTTCCTCCT
CCCACCTAAGCNGGTTATAGGCCCCGACGACCACGGTATTAAAAAGGTGATTGAGTACAA
GTTCGATGATGAAGGGAACAAGGTCAAAATCACCACCACCACTAGAGTTCGCAAGCTTGC
TAAGGCTCATCTATCCAAGAGCGCTGTTGAACGCCGATCCTGGCCTAAGTTCGGTGATGC
CGTCCATGAGGATGTTGGCGCTCGCCTCACCATGGTTTCAACTGAAGAGATTGTTCTTGA
GCGTCCTAGGGCTCCAGGAAGTTCAAAAGAAGAATCAAAGAATTCGTCAGACCCATTGGC
AGCAAACAAAGGTGCTGTTCTCATGGTTTGCAGGACATGTGGTAAGAAGGGTGATCACTG
GACTTCAAAGTGTCCTTACAAGGATCTAGCAGCTCCTACTGACACCTTTGTTGACAAGCC
AAATGATGTTGCTCCTGCATCCTCTACCAAAGGAGCATACGTTCCTCCCACATTGAGGGG
CGGAGAAAGACCTGTGACCGACATGAGAAGGCGTAACGATGAGAACTCGGTTCGTGTCAC
CAATCTGTCTGAGGACACCCGAGAGGCTGATCTGCACGAGCTGTTTAGGCCATTTGGTAA
[truncated: 18,658,378 more chars]
