# Supplementary material for: De novo sequencing and characterization of floral transcriptome in two species of buckwheat (Fagopyrum)
Source: BMC Genomics. 2011 Jan 13;12:30. doi: 10.1186/1471-2164-12-30 (PMC3027159; doi:10.1186/1471-2164-12-30)
Supplement: Additional file 1 — Fagopyrum esculentum transcriptome sequence data. The sequences of F. esculentum contigs and singletons and the summary of BLAST search and GO annotation of these sequences. [file 1471-2164-12-30-S1.ZIP › Fagopyrum_esculentum_MIRA_contigs_ver3_BLASTresults.txt]

Sequence name	Sequence description	Sequence length	Hit description	Hit accession number	E-Value	Similarity	Score	Alignment length	Positives
Fagopyrum_esculentum_MIRA_VER3_c1	cyclophilin-like protein	916	gi|225425744|ref|XP_002276441.1|PREDICTED: hypothetical protein [Vitis vinifera] >gi|270260151|emb|CBI31985.1| unnamed protein product [Vitis vinifera]	XP_002276441	3.36938E-95	90	352.443	216	195
Fagopyrum_esculentum_MIRA_VER3_c2	clathrin heavy	1233	gi|255574808|ref|XP_002528311.1|clathrin heavy chain, putative [Ricinus communis] >gi|223532266|gb|EEF34069.1| clathrin heavy chain, putative [Ricinus communis]	XP_002528311	3.92852E-90	97	336.265	180	175
Fagopyrum_esculentum_MIRA_VER3_c3	phosphosulfolactate synthase-related protein	1067	gi|225469119|ref|XP_002272660.1|PREDICTED: hypothetical protein [Vitis vinifera]	XP_002272660	7.00424E-122	87	441.425	286	250
Fagopyrum_esculentum_MIRA_VER3_c4	protein	979	gi|197312907|gb|ACH63234.1|esterase/lipase/thioesterase family protein [Rheum australe]	ACH63234	1.6265E-98	89	363.614	221	198
Fagopyrum_esculentum_MIRA_VER3_c5	40s ribosomal protein s23	721	gi|270244583|emb|CBI31516.1|unnamed protein product [Vitis vinifera]	CBI31516	3.58862E-74	97	281.952	145	142
Fagopyrum_esculentum_MIRA_VER3_c7	chaperone protein dnaj chloroplast	1164	gi|255538960|ref|XP_002510545.1|Chaperone protein dnaJ 11, chloroplast precursor, putative [Ricinus communis] >gi|223551246|gb|EEF52732.1| Chaperone protein dnaJ 11, chloroplast precursor, putative [Ricinus communis]	XP_002510545	9.39774E-30	66	135.576	148	98
Fagopyrum_esculentum_MIRA_VER3_c8	protein	1183	gi|225428428|ref|XP_002283905.1|PREDICTED: hypothetical protein [Vitis vinifera] >gi|270255287|emb|CBI37671.1| unnamed protein product [Vitis vinifera]	XP_002283905	6.36633E-74	88	282.337	175	154
Fagopyrum_esculentum_MIRA_VER3_c9	40s ribosomal protein	1046	gi|255581734|ref|XP_002531669.1|40S ribosomal protein S6, putative [Ricinus communis] >gi|223528700|gb|EEF30713.1| 40S ribosomal protein S6, putative [Ricinus communis]	XP_002531669	2.96423E-101	97	372.859	236	231
Fagopyrum_esculentum_MIRA_VER3_c11	predicted protein [Populus trichocarpa]	999	gi|224145996|ref|XP_002325841.1|predicted protein [Populus trichocarpa] >gi|222862716|gb|EEF00223.1| predicted protein [Populus trichocarpa]	XP_002325841	5.89886E-35	48	152.525	300	146
Fagopyrum_esculentum_MIRA_VER3_c12	eukaryotic translation initiation factor 3 delta subunit	1881	gi|13936812|gb|AAK49947.1|AF335551_1TGF-beta receptor-interacting protein 1 [Phaseolus vulgaris]	AAK49947	1.02511E-166	93	578.941	320	299
Fagopyrum_esculentum_MIRA_VER3_c13	protein	1417	gi|225446561|ref|XP_002279857.1|PREDICTED: hypothetical protein [Vitis vinifera]	XP_002279857	3.05189E-137	85	493.041	320	273
Fagopyrum_esculentum_MIRA_VER3_c14	aldh3h1 (aldehyde dehydrogenase 3h1) 3-chloroallyl aldehyde dehydrogenase aldehyde dehydrogenase	1278	gi|255558654|ref|XP_002520352.1|Aldehyde dehydrogenase, putative [Ricinus communis] >gi|223540571|gb|EEF42138.1| Aldehyde dehydrogenase, putative [Ricinus communis]	XP_002520352	2.30158E-135	83	476.863	327	274
Fagopyrum_esculentum_MIRA_VER3_c15	phosphomannomutase a1	1125	gi|122194125|sp|Q1W375.1|PMM_TOBACRecName: Full=Phosphomannomutase; AltName: Full=NtPMM >gi|90762161|gb|ABD97874.1| phosphomannomutase [Nicotiana tabacum]	Q1W375	2.13368E-124	93	449.899	247	231
Fagopyrum_esculentum_MIRA_VER3_c16	protein	610	gi|255632167|gb|ACU16443.1|unknown [Glycine max]	ACU16443	6.48332E-43	90	177.563	115	104
Fagopyrum_esculentum_MIRA_VER3_c17	protein	959	gi|255546115|ref|XP_002514117.1|Density-regulated protein, putative [Ricinus communis] >gi|223546573|gb|EEF48071.1| Density-regulated protein, putative [Ricinus communis]	XP_002514117	3.07808E-70	88	269.626	195	173
Fagopyrum_esculentum_MIRA_VER3_c18	glucose-1-phosphate adenylyltransferase	1865	gi|255543725|ref|XP_002512925.1|glucose-1-phosphate adenylyltransferase, putative [Ricinus communis] >gi|223547936|gb|EEF49428.1| glucose-1-phosphate adenylyltransferase, putative [Ricinus communis]	XP_002512925	0.0	83	642.114	434	361
Fagopyrum_esculentum_MIRA_VER3_c19	pollen ole e 1 allergen and extensin family protein	834	gi|47605504|sp|Q8LGR0.1|CHE1_CHEALRecName: Full=Pollen allergen Che a 1; AltName: Allergen=Che a 1; Flags: Precursor >gi|22074346|gb|AAL07319.1| Che a 1 allergen precursor [Chenopodium album]	Q8LGR0	8.74702E-44	78	181.415	137	108
Fagopyrum_esculentum_MIRA_VER3_c20	inorganic pyrophosphatase	1270	gi|224090639|ref|XP_002309043.1|predicted protein [Populus trichocarpa] >gi|222855019|gb|EEE92566.1| predicted protein [Populus trichocarpa]	XP_002309043	1.89686E-103	91	380.563	217	199
Fagopyrum_esculentum_MIRA_VER3_c22	alanine aminotransferase	1133	gi|71842524|gb|AAZ43369.1|AlaT1 [Vitis vinifera]	AAZ43369	1.81521E-131	85	473.396	303	258
Fagopyrum_esculentum_MIRA_VER3_c23	hydroxyphenylpyruvate reductase	1168	gi|212374928|pdb|3BA1|AChain A, Structure Of Hydroxyphenylpyruvate Reductase From Coleus Blumei >gi|212374938|pdb|3BAZ|A Chain A, Structure Of Hydroxyphenylpyruvate Reductase From Coleus Blumei In Complex With Nadp+	3BA1_A	1.67235E-127	89	460.299	313	281
Fagopyrum_esculentum_MIRA_VER3_c24	at3g15630 msj11_3	811	gi|147768005|emb|CAN71657.1|hypothetical protein [Vitis vinifera]	CAN71657	1.61908E-23	68	114.005	116	80
Fagopyrum_esculentum_MIRA_VER3_c25	cosii_at2g36930	604	gi|225441207|ref|XP_002270931.1|PREDICTED: hypothetical protein [Vitis vinifera]	XP_002270931	1.80193E-53	90	212.616	119	108
Fagopyrum_esculentum_MIRA_VER3_c26	charged multivesicular body protein	1109	gi|224122442|ref|XP_002330482.1|predicted protein [Populus trichocarpa] >gi|222872416|gb|EEF09547.1| predicted protein [Populus trichocarpa]	XP_002330482	1.84292E-80	93	303.908	218	204
Fagopyrum_esculentum_MIRA_VER3_c27	aluminum-induced protein	1108	gi|255552037|ref|XP_002517063.1|Stem-specific protein TSJT1, putative [Ricinus communis] >gi|223543698|gb|EEF45226.1| Stem-specific protein TSJT1, putative [Ricinus communis]	XP_002517063	1.00656E-94	83	351.288	250	208
Fagopyrum_esculentum_MIRA_VER3_c28	protein	1324	gi|225449116|ref|XP_002277030.1|PREDICTED: hypothetical protein [Vitis vinifera] >gi|270244561|emb|CBI31494.1| unnamed protein product [Vitis vinifera]	XP_002277030	7.75593E-63	88	245.743	178	158
Fagopyrum_esculentum_MIRA_VER3_c29	pathogenesis-related protein class i	684	gi|225429119|ref|XP_002273788.1|PREDICTED: hypothetical protein [Vitis vinifera] >gi|147795410|emb|CAN77102.1| hypothetical protein [Vitis vinifera] >gi|270235978|emb|CBI25100.1| unnamed protein product [Vitis vinifera]	XP_002273788	7.2493E-58	82	227.639	138	114
Fagopyrum_esculentum_MIRA_VER3_c30	glycine decarboxylase complex h-protein	757	gi|225423730|ref|XP_002278252.1|PREDICTED: hypothetical protein [Vitis vinifera] >gi|270239922|emb|CBI27155.1| unnamed protein product [Vitis vinifera]	XP_002278252	2.39218E-71	96	272.707	152	146
Fagopyrum_esculentum_MIRA_VER3_c31	atp synthase	1196	gi|225438529|ref|XP_002279389.1|PREDICTED: hypothetical protein [Vitis vinifera] >gi|270232202|emb|CBI21525.1| unnamed protein product [Vitis vinifera]	XP_002279389	7.55883E-107	90	391.734	240	218
Fagopyrum_esculentum_MIRA_VER3_c32	protein	650	gi|225458043|ref|XP_002277840.1|PREDICTED: hypothetical protein [Vitis vinifera] >gi|270253216|emb|CBI19827.1| unnamed protein product [Vitis vinifera]	XP_002277840	9.80878E-51	89	203.756	125	112
Fagopyrum_esculentum_MIRA_VER3_c33	protein	749	gi|225461195|ref|XP_002283200.1|PREDICTED: hypothetical protein [Vitis vinifera] >gi|270231141|emb|CBI20468.1| unnamed protein product [Vitis vinifera]	XP_002283200	1.79336E-55	84	219.935	154	130
Fagopyrum_esculentum_MIRA_VER3_c34	minor histocompatibility antigen	987	gi|225426440|ref|XP_002274996.1|PREDICTED: hypothetical protein [Vitis vinifera]	XP_002274996	1.64655E-106	87	390.193	246	216
Fagopyrum_esculentum_MIRA_VER3_c35	acireductone dioxygenase	733	gi|158325159|gb|ABW34717.1|acireductone dioxygenase [Solanum tuberosum]	ABW34717	1.84976E-73	92	279.641	147	136
Fagopyrum_esculentum_MIRA_VER3_c36	26s proteasome non-atpase regulatory subunit 14	1256	gi|224136700|ref|XP_002326923.1|predicted protein [Populus trichocarpa] >gi|222835238|gb|EEE73673.1| predicted protein [Populus trichocarpa]	XP_002326923	6.04393E-150	99	405.601	228	227
Fagopyrum_esculentum_MIRA_VER3_c37	ef-1-alpha-related gtp-binding protein	1155	gi|255583544|ref|XP_002532529.1|eukaryotic peptide chain release factor GTP-binding subunit, putative [Ricinus communis] >gi|223527760|gb|EEF29863.1| eukaryotic peptide chain release factor GTP-binding subunit, putative [Ricinus communis]	XP_002532529	6.96999E-94	94	348.591	211	199
Fagopyrum_esculentum_MIRA_VER3_c38	inorganic pyrophosphatase	1061	gi|270259595|emb|CBI38728.1|unnamed protein product [Vitis vinifera]	CBI38728	3.83014E-104	90	382.489	222	201
Fagopyrum_esculentum_MIRA_VER3_c39	protein	653	gi|147807683|emb|CAN66554.1|hypothetical protein [Vitis vinifera]	CAN66554	6.07775E-16	56	88.1965	123	70
Fagopyrum_esculentum_MIRA_VER3_c40	thioredoxin family protein	1126	gi|225444940|ref|XP_002282326.1|PREDICTED: hypothetical protein [Vitis vinifera] >gi|270240693|emb|CBI27922.1| unnamed protein product [Vitis vinifera]	XP_002282326	6.09724E-71	76	272.322	215	164
Fagopyrum_esculentum_MIRA_VER3_c41	er lumen-retaining receptor (hdel receptor) protein	1326	gi|255638536|gb|ACU19576.1|unknown [Glycine max] >gi|255639213|gb|ACU19905.1| unknown [Glycine max]	ACU19576	2.73257E-100	94	370.163	213	202
Fagopyrum_esculentum_MIRA_VER3_c42	protein	946	gi|225442793|ref|XP_002285244.1|PREDICTED: hypothetical protein isoform 1 [Vitis vinifera] >gi|225442795|ref|XP_002285247.1| PREDICTED: hypothetical protein isoform 2 [Vitis vinifera] >gi|270253839|emb|CBI36237.1| unnamed protein product [Vitis vinifera]	XP_002285244	6.27712E-68	95	261.922	177	169
Fagopyrum_esculentum_MIRA_VER3_c43	protein	836	gi|464981|sp|P35135.1|UBC4_SOLLCRecName: Full=Ubiquitin-conjugating enzyme E2-17 kDa; AltName: Full=Ubiquitin-protein ligase; AltName: Full=Ubiquitin carrier protein >gi|388207|gb|AAA34125.1| ubiquitin carrier protein [Solanum lycopersicum] >gi|83283973|gb|ABC01894.1| ubiquitin-conjugating enzyme E2-like protein [Solanum tuberosum] >gi|213494485|gb|ACJ48964.1| ubiquitin conjugating enzyme [Solanu…	P35135	2.12963E-82	99	309.686	148	147
Fagopyrum_esculentum_MIRA_VER3_c45	protein	846	gi|224136410|ref|XP_002326853.1|predicted protein [Populus trichocarpa] >gi|222835168|gb|EEE73603.1| predicted protein [Populus trichocarpa]	XP_002326853	2.80164E-37	66	159.844	167	111
Fagopyrum_esculentum_MIRA_VER3_c46	protein	702	gi|255558940|ref|XP_002520493.1|Transcription elongation factor B polypeptide, putative [Ricinus communis] >gi|223540335|gb|EEF41906.1| Transcription elongation factor B polypeptide, putative [Ricinus communis]	XP_002520493	7.61665E-42	93	174.481	96	90
Fagopyrum_esculentum_MIRA_VER3_c47	gdsl-motif lipase hydrolase family protein	1037	gi|225440948|ref|XP_002283113.1|PREDICTED: hypothetical protein [Vitis vinifera] >gi|270243326|emb|CBI30266.1| unnamed protein product [Vitis vinifera]	XP_002283113	1.98275E-57	65	227.254	247	161
Fagopyrum_esculentum_MIRA_VER3_c50	glutathione s-	1032	gi|186688078|gb|ACC86120.1|glutathione S-transferase [Knorringia sibirica]	ACC86120	1.18463E-86	83	324.324	219	183
Fagopyrum_esculentum_MIRA_VER3_c51	dehydroascorbate reductase	1130	gi|225451397|ref|XP_002266106.1|PREDICTED: hypothetical protein [Vitis vinifera] >gi|270248352|emb|CBI33484.1| unnamed protein product [Vitis vinifera]	XP_002266106	5.30223E-107	82	392.119	266	220
Fagopyrum_esculentum_MIRA_VER3_c52	extra response regulator	670	gi|225430668|ref|XP_002268738.1|PREDICTED: hypothetical protein [Vitis vinifera]	XP_002268738	1.40076E-18	66	97.0561	115	77
Fagopyrum_esculentum_MIRA_VER3_c53	protein	1010	gi|224119600|ref|XP_002331200.1|predicted protein [Populus trichocarpa] >gi|222873321|gb|EEF10452.1| predicted protein [Populus trichocarpa]	XP_002331200	3.70133E-53	79	213.001	167	133
Fagopyrum_esculentum_MIRA_VER3_c54	protein	669	gi|255579320|ref|XP_002530505.1|Protein trm112, putative [Ricinus communis] >gi|223529962|gb|EEF31889.1| Protein trm112, putative [Ricinus communis]	XP_002530505	1.13795E-44	94	183.726	122	115
Fagopyrum_esculentum_MIRA_VER3_c55	ap2 erf domain-containing transcription factor	1433	gi|60459383|gb|AAX20037.1|ethylene responsive element binding protein C4 [Capsicum annuum]	AAX20037	3.40333E-43	60	180.644	248	151
Fagopyrum_esculentum_MIRA_VER3_c57	aluminum-induced protein	1023	gi|224111100|ref|XP_002315748.1|predicted protein [Populus trichocarpa] >gi|222864788|gb|EEF01919.1| predicted protein [Populus trichocarpa]	XP_002315748	2.35219E-87	75	326.635	253	192
Fagopyrum_esculentum_MIRA_VER3_c58	atp-dependent clp protease proteolytic subunit	534	gi|188534632|ref|YP_001908429.1|ATP-dependent Clp protease proteolytic subunit [Erwinia tasmaniensis Et1/99] >gi|188029674|emb|CAO97553.1| Putative ATP-dependent Clp protease proteolytic subunit [Erwinia tasmaniensis Et1/99]	YP_001908429	4.44901E-14	79	81.2629	68	54
Fagopyrum_esculentum_MIRA_VER3_c59	small nuclear ribonucleoprotein sm d1	680	gi|270244987|emb|CBI32365.1|unnamed protein product [Vitis vinifera]	CBI32365	7.36262E-47	96	191.045	101	97
Fagopyrum_esculentum_MIRA_VER3_c60	magnesium-chelatase subunit chli	1355	gi|224114720|ref|XP_002316838.1|predicted protein [Populus trichocarpa] >gi|222859903|gb|EEE97450.1| predicted protein [Populus trichocarpa]	XP_002316838	2.24904E-158	94	563.148	346	327
Fagopyrum_esculentum_MIRA_VER3_c61	sc3 protein	1145	gi|192910838|gb|ACF06527.1|secretory carrier membrane protein [Elaeis guineensis]	ACF06527	3.62316E-111	90	405.986	272	245
Fagopyrum_esculentum_MIRA_VER3_c62	thioredoxin m	880	gi|154721452|gb|ABS84825.1|thioredoxin [Limonium bicolor]	ABS84825	6.80126E-66	80	254.988	185	148
Fagopyrum_esculentum_MIRA_VER3_c63	pyrophosphate-dependent phosphofructokinase alpha subunit	1243	gi|270258680|emb|CBI40779.1|unnamed protein product [Vitis vinifera]	CBI40779	3.17843E-164	94	582.408	328	311
Fagopyrum_esculentum_MIRA_VER3_c64	protein	1206	gi|212274949|ref|NP_001130226.1|hypothetical protein LOC100191320 [Zea mays] >gi|194688598|gb|ACF78383.1| unknown [Zea mays]	NP_001130226	3.87481E-132	93	312.383	178	166
Fagopyrum_esculentum_MIRA_VER3_c65	b3 dna binding domain containing protein	826	gi|225436198|ref|XP_002267731.1|PREDICTED: hypothetical protein [Vitis vinifera]	XP_002267731	1.7939E-25	63	120.553	133	85
Fagopyrum_esculentum_MIRA_VER3_c66	at5g49210 k21p3_8	1058	gi|270306164|emb|CBI17222.1|unnamed protein product [Vitis vinifera]	CBI17222	7.34139E-31	69	139.043	193	135
Fagopyrum_esculentum_MIRA_VER3_c67	af372881_1 at5g16950 f2k13_100	656	gi|255564645|ref|XP_002523317.1|conserved hypothetical protein [Ricinus communis] >gi|223537405|gb|EEF39033.1| conserved hypothetical protein [Ricinus communis]	XP_002523317	1.61074E-32	82	143.28	97	80
Fagopyrum_esculentum_MIRA_VER3_c69	atp-dependent clp protease atp-binding subunit clpa	1159	gi|270235383|emb|CBI24511.1|unnamed protein product [Vitis vinifera]	CBI24511	1.42164E-70	74	271.166	240	178
Fagopyrum_esculentum_MIRA_VER3_c70	autophagy-related protein 8 precursor	1026	gi|255578070|ref|XP_002529905.1|gaba(A) receptor-associated protein, putative [Ricinus communis] >gi|223530582|gb|EEF32459.1| gaba(A) receptor-associated protein, putative [Ricinus communis]	XP_002529905	4.21631E-52	92	209.534	120	111
Fagopyrum_esculentum_MIRA_VER3_c71	amino acid binding	1230	gi|255644481|gb|ACU22744.1|unknown [Glycine max]	ACU22744	2.69482E-107	87	393.275	260	228
Fagopyrum_esculentum_MIRA_VER3_c72	plastid ribosomal protein	1143	gi|224137920|ref|XP_002326473.1|predicted protein [Populus trichocarpa] >gi|118483873|gb|ABK93827.1| unknown [Populus trichocarpa] >gi|222833795|gb|EEE72272.1| predicted protein [Populus trichocarpa]	XP_002326473	1.44808E-51	71	207.994	243	173
Fagopyrum_esculentum_MIRA_VER3_c73	slt1 protein	1354	gi|225440328|ref|XP_002263786.1|PREDICTED: hypothetical protein [Vitis vinifera]	XP_002263786	8.9265E-123	78	444.891	331	260
Fagopyrum_esculentum_MIRA_VER3_c74	cinnamoyl reductase-like protein	1315	gi|2981475|gb|AAC06319.1|putative cinnamyl alcohol dehydrogenase [Malus x domestica]	AAC06319	3.74507E-118	79	429.483	319	255
Fagopyrum_esculentum_MIRA_VER3_c75	vesicle transport v-snare protein	712	gi|270232939|emb|CBI22256.1|unnamed protein product [Vitis vinifera]	CBI22256	2.19238E-68	93	262.692	167	156
Fagopyrum_esculentum_MIRA_VER3_c76	cathepsin b-like cysteine protease	1380	gi|224064400|ref|XP_002301457.1|predicted protein [Populus trichocarpa] >gi|222843183|gb|EEE80730.1| predicted protein [Populus trichocarpa]	XP_002301457	5.17976E-142	85	508.834	335	285
Fagopyrum_esculentum_MIRA_VER3_c77	cyclophilin	820	gi|118489187|gb|ABK96400.1|unknown [Populus trichocarpa x Populus deltoides]	ABK96400	2.59979E-77	93	292.738	171	160
Fagopyrum_esculentum_MIRA_VER3_c78	vesicle transport v-snare protein	1066	gi|255578288|ref|XP_002530011.1|vesicle transport V-snare protein vti1a, putative [Ricinus communis] >gi|223530490|gb|EEF32373.1| vesicle transport V-snare protein vti1a, putative [Ricinus communis]	XP_002530011	1.0932E-82	89	311.227	220	197
Fagopyrum_esculentum_MIRA_VER3_c79	serine-threonine kinase	1228	gi|225439643|ref|XP_002269284.1|PREDICTED: hypothetical protein isoform 2 [Vitis vinifera]	XP_002269284	6.58239E-122	77	441.81	346	267
Fagopyrum_esculentum_MIRA_VER3_c80	atp binding catalytic protein kinase	1125	gi|18420990|ref|NP_568482.1|ATP binding / catalytic/ protein kinase [Arabidopsis thaliana] >gi|13877555|gb|AAK43855.1|AF370478_1 Unknown protein [Arabidopsis thaliana] >gi|23197896|gb|AAN15475.1| Unknown protein [Arabidopsis thaliana]	NP_568482	1.06633E-99	90	367.851	222	200
Fagopyrum_esculentum_MIRA_VER3_c81	quinone oxidoreductase	1306	gi|224078882|ref|XP_002305665.1|predicted protein [Populus trichocarpa] >gi|222848629|gb|EEE86176.1| predicted protein [Populus trichocarpa]	XP_002305665	2.64157E-140	91	503.056	324	295
Fagopyrum_esculentum_MIRA_VER3_c82	dna-binding -like	993	gi|224117112|ref|XP_002317479.1|predicted protein [Populus trichocarpa] >gi|222860544|gb|EEE98091.1| predicted protein [Populus trichocarpa]	XP_002317479	6.87317E-52	89	208.764	129	115
Fagopyrum_esculentum_MIRA_VER3_c83	protein	694	gi|225462060|ref|XP_002275924.1|PREDICTED: hypothetical protein [Vitis vinifera] >gi|270257777|emb|CBI39819.1| unnamed protein product [Vitis vinifera]	XP_002275924	6.08795E-20	57	101.679	149	86
Fagopyrum_esculentum_MIRA_VER3_c84	protein	1041	gi|270256717|emb|CBI23563.1|unnamed protein product [Vitis vinifera]	CBI23563	7.57616E-47	95	185.652	107	102
Fagopyrum_esculentum_MIRA_VER3_c85	transketolase precursor	1228	gi|255541252|ref|XP_002511690.1|transketolase, putative [Ricinus communis] >gi|223548870|gb|EEF50359.1| transketolase, putative [Ricinus communis]	XP_002511690	1.14049E-139	94	373.629	205	194
Fagopyrum_esculentum_MIRA_VER3_c86	aminolevulinate dehydratase	1200	gi|255545372|ref|XP_002513746.1|porphobilinogen synthase, putative [Ricinus communis] >gi|223546832|gb|EEF48329.1| porphobilinogen synthase, putative [Ricinus communis]	XP_002513746	5.96734E-158	98	334.724	173	170
Fagopyrum_esculentum_MIRA_VER3_c88	cysteine protease	1729	gi|147790682|emb|CAN61026.1|hypothetical protein [Vitis vinifera]	CAN61026	0.0	91	498.049	298	272
Fagopyrum_esculentum_MIRA_VER3_c89	peroxidase 52	1155	gi|205326623|gb|ACI03401.1|peroxidase 1 [Litchi chinensis]	ACI03401	2.54168E-120	82	436.417	294	243
Fagopyrum_esculentum_MIRA_VER3_c90	mads-box protein	1196	gi|85720770|gb|ABC75835.1|SOC1 [Glycine max]	ABC75835	4.34735E-62	79	243.047	211	168
Fagopyrum_esculentum_MIRA_VER3_c91	protein	1048	gi|225433407|ref|XP_002285637.1|PREDICTED: hypothetical protein [Vitis vinifera]	XP_002285637	5.61691E-100	92	368.622	201	185
Fagopyrum_esculentum_MIRA_VER3_c92	holliday junction resolvase	1097	gi|270251302|emb|CBI34676.1|unnamed protein product [Vitis vinifera]	CBI34676	4.10059E-56	73	223.016	199	147
Fagopyrum_esculentum_MIRA_VER3_c93	phenylalanine ammonia-lyase	1306	gi|194740604|gb|ACF94716.1|phenylalanine ammonia lyase [Robinia pseudoacacia]	ACF94716	8.51781E-178	91	581.252	348	320
Fagopyrum_esculentum_MIRA_VER3_c94	at3g10410 f13m14_32	1788	gi|21901929|emb|CAC86383.1|carboxypeptidase type III [Theobroma cacao]	CAC86383	0.0	86	756.133	482	415
Fagopyrum_esculentum_MIRA_VER3_c95	exonuclease family protein	999	gi|225435975|ref|XP_002271328.1|PREDICTED: hypothetical protein [Vitis vinifera] >gi|270235205|emb|CBI24335.1| unnamed protein product [Vitis vinifera]	XP_002271328	2.6083E-91	80	339.732	258	207
Fagopyrum_esculentum_MIRA_VER3_c96	desacetoxyvindoline 4-	1269	gi|147845654|emb|CAN80594.1|hypothetical protein [Vitis vinifera]	CAN80594	5.51901E-103	74	379.022	336	249
Fagopyrum_esculentum_MIRA_VER3_c97	senescence-associated protein	1123	gi|225445732|ref|XP_002271684.1|PREDICTED: hypothetical protein [Vitis vinifera]	XP_002271684	3.55939E-71	79	273.092	274	219
Fagopyrum_esculentum_MIRA_VER3_c98	pyruvate dehydrogenase e1 alpha subunit	1457	gi|28465343|dbj|BAC57468.1|pyruvate dehydrogenase E1alpha subunit [Beta vulgaris]	BAC57468	1.12809E-134	94	484.567	261	247
Fagopyrum_esculentum_MIRA_VER3_c99	nucleobase ascorbate transporter	1092	gi|255540763|ref|XP_002511446.1|purine permease, putative [Ricinus communis] >gi|223550561|gb|EEF52048.1| purine permease, putative [Ricinus communis]	XP_002511446	2.06944E-128	93	412.535	229	213
Fagopyrum_esculentum_MIRA_VER3_c100	shaggy-like protein kinase etha (ec -)	1651	gi|225446662|ref|XP_002281788.1|PREDICTED: similar to shaggy-related protein kinase delta / ASK-delta / ASK-dzeta (ASK4) [Vitis vinifera]	XP_002281788	0.0	91	728.783	416	381
Fagopyrum_esculentum_MIRA_VER3_c101	histone deacetylase	845	gi|255573133|ref|XP_002527496.1|histone deacetylase hda2, putative [Ricinus communis] >gi|223533136|gb|EEF34894.1| histone deacetylase hda2, putative [Ricinus communis]	XP_002527496	5.77519E-51	72	205.297	161	117
Fagopyrum_esculentum_MIRA_VER3_c102	protein	1056	gi|255629754|gb|ACU15226.1|unknown [Glycine max]	ACU15226	7.01245E-74	81	281.952	205	168
Fagopyrum_esculentum_MIRA_VER3_c103	peroxisomal biogenesis	1222	gi|225453744|ref|XP_002273596.1|PREDICTED: hypothetical protein isoform 2 [Vitis vinifera] >gi|225453746|ref|XP_002273544.1| PREDICTED: hypothetical protein isoform 1 [Vitis vinifera] >gi|270259641|emb|CBI38774.1| unnamed protein product [Vitis vinifera]	XP_002273596	2.11401E-104	94	383.645	235	221
Fagopyrum_esculentum_MIRA_VER3_c104	protein	822	gi|255634883|gb|ACU17800.1|unknown [Glycine max]	ACU17800	4.45113E-85	94	318.546	189	179
Fagopyrum_esculentum_MIRA_VER3_c105	iron superoxide dismutase	1119	gi|255539971|ref|XP_002511050.1|superoxide dismutase [fe], putative [Ricinus communis] >gi|223550165|gb|EEF51652.1| superoxide dismutase [fe], putative [Ricinus communis]	XP_002511050	9.25139E-96	89	354.755	225	201
Fagopyrum_esculentum_MIRA_VER3_c106	protein	884	gi|225452184|ref|XP_002265795.1|PREDICTED: hypothetical protein [Vitis vinifera]	XP_002265795	3.91372E-37	80	159.458	132	106
Fagopyrum_esculentum_MIRA_VER3_c107	6-phosphogluconate dehydrogenase	1290	gi|13936693|gb|AAK49897.1|AF295670_1plastidic 6-phosphogluconate dehydrogenase [Spinacia oleracea]	AAK49897	2.16271E-167	91	432.18	252	231
Fagopyrum_esculentum_MIRA_VER3_c109	pollen-specific protein	819	gi|8671848|gb|AAF78411.1|AC009273_17Contains similarity to mRNA for transcription factor L2 from Arabidopsis thaliana gb|X91398. It contains LIM domain containing proteins PF|00412. ESTs gb|T13084 and gb|T42925 come from this gene	AAF78411	2.20085E-76	84	289.656	179	151
Fagopyrum_esculentum_MIRA_VER3_c110	ribosomal protein	666	gi|225423704|ref|XP_002277425.1|PREDICTED: hypothetical protein [Vitis vinifera]	XP_002277425	7.75786E-62	94	240.736	135	127
Fagopyrum_esculentum_MIRA_VER3_c111	prenylated rab acceptor family protein	1080	gi|225442317|ref|XP_002279772.1|PREDICTED: hypothetical protein [Vitis vinifera]	XP_002279772	8.67332E-43	77	178.718	169	131
Fagopyrum_esculentum_MIRA_VER3_c112	protein	847	gi|224068821|ref|XP_002326208.1|predicted protein [Populus trichocarpa] >gi|222833401|gb|EEE71878.1| predicted protein [Populus trichocarpa]	XP_002326208	3.30948E-38	77	162.925	127	98
Fagopyrum_esculentum_MIRA_VER3_c113	gibberellin-regulated protein 1	646	gi|224145186|ref|XP_002325557.1|predicted protein [Populus trichocarpa] >gi|222862432|gb|EEE99938.1| predicted protein [Populus trichocarpa]	XP_002325557	7.75101E-16	88	87.8113	60	53
Fagopyrum_esculentum_MIRA_VER3_c114	protein	1254	gi|224082910|ref|XP_002306888.1|predicted protein [Populus trichocarpa] >gi|222856337|gb|EEE93884.1| predicted protein [Populus trichocarpa]	XP_002306888	6.1206E-30	85	136.346	95	81
Fagopyrum_esculentum_MIRA_VER3_c115	major latex	655	gi|255587428|ref|XP_002534267.1|Major latex protein, putative [Ricinus communis] >gi|223525605|gb|EEF28116.1| Major latex protein, putative [Ricinus communis]	XP_002534267	5.92847E-27	65	124.79	147	97
Fagopyrum_esculentum_MIRA_VER3_c116	elongation factor 1-beta	1025	gi|224119648|ref|XP_002318125.1|predicted protein [Populus trichocarpa] >gi|222858798|gb|EEE96345.1| predicted protein [Populus trichocarpa]	XP_002318125	1.07191E-39	96	168.318	88	85
Fagopyrum_esculentum_MIRA_VER3_c117	pifi (post-illumination chlorophyll fluorescence increase)	754	gi|114149950|gb|ABI51594.1|chloroplast post-illumination chlorophyll fluorescence increase protein [Nicotiana tabacum]	ABI51594	6.61488E-98	91	360.918	199	182
Fagopyrum_esculentum_MIRA_VER3_c118	protein	1298	gi|147805940|emb|CAN61223.1|hypothetical protein [Vitis vinifera]	CAN61223	4.03392E-141	93	505.753	292	272
Fagopyrum_esculentum_MIRA_VER3_c119	carbonic anhydrase	1233	gi|115472|sp|P16016.2|CAHC_SPIOLRecName: Full=Carbonic anhydrase, chloroplastic; AltName: Full=Carbonate dehydratase; Flags: Precursor >gi|170105|gb|AAA34027.1| carbonic anhydrase (EC 4.2.1.1) [Spinacia oleracea]	P16016	2.98019E-122	88	442.965	278	247
Fagopyrum_esculentum_MIRA_VER3_c120	acid phosphatase 1	964	gi|225445051|ref|XP_002283385.1|PREDICTED: hypothetical protein [Vitis vinifera]	XP_002283385	7.40685E-72	74	275.018	216	160
Fagopyrum_esculentum_MIRA_VER3_c121	transmembrane and coiled-coil domains	924	gi|255579029|ref|XP_002530366.1|Transmembrane and coiled-coil domains protein, putative [Ricinus communis] >gi|223530113|gb|EEF32027.1| Transmembrane and coiled-coil domains protein, putative [Ricinus communis]	XP_002530366	5.84079E-63	80	245.358	194	156
Fagopyrum_esculentum_MIRA_VER3_c122	protein	1373	gi|225460789|ref|XP_002274964.1|PREDICTED: hypothetical protein [Vitis vinifera]	XP_002274964	9.2912E-51	69	205.682	206	143
Fagopyrum_esculentum_MIRA_VER3_c123	#���?	1213	gi|225463715|ref|XP_002263156.1|PREDICTED: hypothetical protein [Vitis vinifera] >gi|270235870|emb|CBI24994.1| unnamed protein product [Vitis vinifera]	XP_002263156	1.54323E-127	93	412.535	258	240
Fagopyrum_esculentum_MIRA_VER3_c124	ras-related protein ric1	1138	gi|255581964|ref|XP_002531780.1|protein with unknown function [Ricinus communis] >gi|223528573|gb|EEF30594.1| protein with unknown function [Ricinus communis]	XP_002531780	2.04268E-98	93	363.614	202	188
Fagopyrum_esculentum_MIRA_VER3_c125	protein	1375	gi|255579273|ref|XP_002530482.1|succinate dehydrogenase, putative [Ricinus communis] >gi|223529979|gb|EEF31905.1| succinate dehydrogenase, putative [Ricinus communis]	XP_002530482	3.65041E-172	96	608.986	340	328
Fagopyrum_esculentum_MIRA_VER3_c126	26s proteasome aaa-atpase subunit rpt5a	891	gi|12697589|dbj|BAB21595.1|Tat binding protein like protein [Brassica rapa]	BAB21595	7.98614E-104	100	373.629	190	190
Fagopyrum_esculentum_MIRA_VER3_c127	hydroxymethylbilane synthase	1408	gi|255558669|ref|XP_002520359.1|porphobilinogen deaminase, putative [Ricinus communis] >gi|223540457|gb|EEF42025.1| porphobilinogen deaminase, putative [Ricinus communis]	XP_002520359	1.54061E-157	89	560.451	355	319
Fagopyrum_esculentum_MIRA_VER3_c128	protein	1537	gi|255569070|ref|XP_002525504.1|conserved hypothetical protein [Ricinus communis] >gi|223535183|gb|EEF36862.1| conserved hypothetical protein [Ricinus communis]	XP_002525504	1.7842E-53	56	214.927	332	188
Fagopyrum_esculentum_MIRA_VER3_c129	germin-like protein	893	gi|4996622|dbj|BAA78563.1|germin-like protein [Atriplex lentiformis]	BAA78563	3.14159E-50	70	202.986	199	140
Fagopyrum_esculentum_MIRA_VER3_c130	protein	1214	gi|255544694|ref|XP_002513408.1|conserved hypothetical protein [Ricinus communis] >gi|223547316|gb|EEF48811.1| conserved hypothetical protein [Ricinus communis]	XP_002513408	4.0862E-60	61	179.489	251	154
Fagopyrum_esculentum_MIRA_VER3_c131	PREDICTED: hypothetical protein [Vitis vinifera]	1051	gi|225432454|ref|XP_002278692.1|PREDICTED: hypothetical protein [Vitis vinifera]	XP_002278692	5.05998E-16	55	89.7373	197	109
Fagopyrum_esculentum_MIRA_VER3_c132	14 kda proline-rich protein	677	gi|255633300|gb|ACU17007.1|unknown [Glycine max]	ACU17007	1.62654E-38	72	163.31	140	101
Fagopyrum_esculentum_MIRA_VER3_c133	ccr4-associated factor	1289	gi|255548772|ref|XP_002515442.1|ccr4-associated factor, putative [Ricinus communis] >gi|223545386|gb|EEF46891.1| ccr4-associated factor, putative [Ricinus communis]	XP_002515442	4.41922E-132	91	475.707	270	248
Fagopyrum_esculentum_MIRA_VER3_c134	endo- - -beta-d-	1100	gi|270238935|emb|CBI26171.1|unnamed protein product [Vitis vinifera]	CBI26171	9.36383E-101	84	371.318	239	203
Fagopyrum_esculentum_MIRA_VER3_c135	50s ribosomal protein	1083	gi|225470469|ref|XP_002263685.1|PREDICTED: hypothetical protein [Vitis vinifera]	XP_002263685	6.38674E-78	74	295.434	242	181
Fagopyrum_esculentum_MIRA_VER3_c136	cleavage and polyadenylation specificity factor 5	1160	gi|225454123|ref|XP_002269748.1|PREDICTED: hypothetical protein isoform 1 [Vitis vinifera] >gi|270258281|emb|CBI40315.1| unnamed protein product [Vitis vinifera]	XP_002269748	1.07846E-102	95	377.867	197	189
Fagopyrum_esculentum_MIRA_VER3_c138	pod-specific dehydrogenase sac25	1373	gi|225439725|ref|XP_002273550.1|PREDICTED: hypothetical protein [Vitis vinifera] >gi|270247228|emb|CBI32603.1| unnamed protein product [Vitis vinifera]	XP_002273550	3.22135E-136	88	489.574	316	281
Fagopyrum_esculentum_MIRA_VER3_c139	protein	1035	gi|225454854|ref|XP_002275188.1|PREDICTED: hypothetical protein [Vitis vinifera]	XP_002275188	6.15477E-89	82	298.516	217	180
Fagopyrum_esculentum_MIRA_VER3_c140	coatomer gamma	1364	gi|225428505|ref|XP_002284401.1|PREDICTED: hypothetical protein [Vitis vinifera] >gi|270246202|emb|CBI32579.1| unnamed protein product [Vitis vinifera]	XP_002284401	1.3009E-159	91	295.819	171	157
Fagopyrum_esculentum_MIRA_VER3_c141	pq-loop repeat family protein transmembrane family protein	1076	gi|224136812|ref|XP_002326951.1|predicted protein [Populus trichocarpa] >gi|118486136|gb|ABK94911.1| unknown [Populus trichocarpa] >gi|222835266|gb|EEE73701.1| predicted protein [Populus trichocarpa]	XP_002326951	1.18139E-92	88	344.354	225	198
Fagopyrum_esculentum_MIRA_VER3_c142	PREDICTED: hypothetical protein [Vitis vinifera]	527	gi|225427232|ref|XP_002278407.1|PREDICTED: hypothetical protein [Vitis vinifera]	XP_002278407	3.66793E-10	60	68.1662	76	46
Fagopyrum_esculentum_MIRA_VER3_c143	proline-rich cell wall protein	861	gi|270260070|emb|CBI31905.1|unnamed protein product [Vitis vinifera]	CBI31905	2.52054E-17	90	93.5893	86	78
Fagopyrum_esculentum_MIRA_VER3_c144	unknown [Glycine max]	1076	gi|255627365|gb|ACU14027.1|unknown [Glycine max]	ACU14027	1.13303E-10	76	72.0182	52	40
Fagopyrum_esculentum_MIRA_VER3_c145	pop3 peptide	805	gi|225436329|ref|XP_002268144.1|PREDICTED: hypothetical protein [Vitis vinifera] >gi|147803505|emb|CAN68720.1| hypothetical protein [Vitis vinifera]	XP_002268144	2.36974E-35	85	153.295	96	82
Fagopyrum_esculentum_MIRA_VER3_c146	PREDICTED: hypothetical protein isoform 1 [Vitis vinifera]	761	gi|225426538|ref|XP_002278876.1|PREDICTED: hypothetical protein isoform 1 [Vitis vinifera] >gi|270251235|emb|CBI34609.1| unnamed protein product [Vitis vinifera]	XP_002278876	4.95197E-8	60	62.3882	82	50
Fagopyrum_esculentum_MIRA_VER3_c147	cop9 signalosome complex subunit 8	935	gi|1256771|gb|AAA96516.1|COP9 [Spinacia oleracea]	AAA96516	1.40805E-80	86	303.908	197	171
Fagopyrum_esculentum_MIRA_VER3_c148	protein	1253	gi|225469091|ref|XP_002271340.1|PREDICTED: hypothetical protein isoform 1 [Vitis vinifera]	XP_002271340	2.11935E-107	80	393.66	301	242
Fagopyrum_esculentum_MIRA_VER3_c149	ras-related small gtp-binding protein	1238	gi|255580681|ref|XP_002531163.1|rac gtpase, putative [Ricinus communis] >gi|223529276|gb|EEF31248.1| rac gtpase, putative [Ricinus communis]	XP_002531163	1.03764E-90	95	338.191	197	189
Fagopyrum_esculentum_MIRA_VER3_c150	unnamed protein product [Vitis vinifera]	714	gi|270240189|emb|CBI27420.1|unnamed protein product [Vitis vinifera]	CBI27420	1.04502E-9	60	67.781	83	50
Fagopyrum_esculentum_MIRA_VER3_c151	plastidic general dicarboxylate transporter	1482	gi|22121982|gb|AAM89397.1|glutamate/malate translocator [Nicotiana tabacum]	AAM89397	4.40532E-153	92	334.724	211	195
Fagopyrum_esculentum_MIRA_VER3_c152	iojap-like protein	911	gi|255630873|gb|ACU15799.1|unknown [Glycine max]	ACU15799	1.57008E-36	74	157.532	147	109
Fagopyrum_esculentum_MIRA_VER3_c153	ribosomal protein s3	1434	gi|189162310|ref|YP_001936556.1|ribosomal protein S3 [Fagopyrum esculentum subsp. ancestrale] >gi|166065396|gb|ABY79771.1| ribosomal protein S3 [Fagopyrum esculentum subsp. ancestrale]	YP_001936556	7.68891E-120	100	435.261	218	218
Fagopyrum_esculentum_MIRA_VER3_c154	gtp-binding protein	1046	gi|225443742|ref|XP_002268815.1|PREDICTED: hypothetical protein [Vitis vinifera]	XP_002268815	6.16647E-107	94	391.734	217	206
Fagopyrum_esculentum_MIRA_VER3_c155	beta-ketoacyl-coa synthase family protein	1689	gi|225448811|ref|XP_002282219.1|PREDICTED: hypothetical protein [Vitis vinifera] >gi|147776590|emb|CAN60802.1| hypothetical protein [Vitis vinifera]	XP_002282219	1.84167E-164	82	517.309	372	306
Fagopyrum_esculentum_MIRA_VER3_c156	cytochrome b5	735	gi|255560157|ref|XP_002521096.1|cytochrome B5 isoform 1, putative [Ricinus communis] >gi|223539665|gb|EEF41247.1| cytochrome B5 isoform 1, putative [Ricinus communis]	XP_002521096	1.32382E-55	88	220.32	134	119
Fagopyrum_esculentum_MIRA_VER3_c157	tonoplast intrinsic	670	gi|8699604|gb|AAF78757.1|AF271660_1putative aquaporin TIP3 [Vitis berlandieri x Vitis rupestris]	AAF78757	1.31472E-52	88	188.348	108	96
Fagopyrum_esculentum_MIRA_VER3_c158	pux1 (plant ubx domain-containing protein 1)	1182	gi|225452198|ref|XP_002266652.1|PREDICTED: hypothetical protein [Vitis vinifera]	XP_002266652	1.19644E-80	77	304.679	250	193
Fagopyrum_esculentum_MIRA_VER3_c159	gag-pol polyprotein	553	gi|67625723|tpe|CAJ00250.1|TPA: pol polyprotein [Schistosoma mansoni]	CAJ00250	1.26299E-33	62	115.546	130	81
Fagopyrum_esculentum_MIRA_VER3_c160	auxin-induced-related indole-3-acetic acid induced-related	1347	gi|270253422|emb|CBI35820.1|unnamed protein product [Vitis vinifera]	CBI35820	1.85568E-104	90	384.03	225	204
Fagopyrum_esculentum_MIRA_VER3_c161	protein	990	gi|255632436|gb|ACU16568.1|unknown [Glycine max]	ACU16568	9.22007E-57	78	224.942	159	125
Fagopyrum_esculentum_MIRA_VER3_c162	protein coq10 mitochondrial	1280	gi|224063519|ref|XP_002301184.1|predicted protein [Populus trichocarpa] >gi|222842910|gb|EEE80457.1| predicted protein [Populus trichocarpa]	XP_002301184	2.52697E-71	87	273.863	174	152
Fagopyrum_esculentum_MIRA_VER3_c163	serine threonine-protein kinase mak	1435	gi|270255063|emb|CBI37450.1|unnamed protein product [Vitis vinifera]	CBI37450	1.24476E-69	71	268.47	231	165
Fagopyrum_esculentum_MIRA_VER3_c164	polygalacturonase	1783	gi|224075086|ref|XP_002304552.1|predicted protein [Populus trichocarpa] >gi|222841984|gb|EEE79531.1| predicted protein [Populus trichocarpa]	XP_002304552	1.86099E-159	86	424.476	282	243
Fagopyrum_esculentum_MIRA_VER3_c165	carbonic anhydrase	1091	gi|242081707|ref|XP_002445622.1|hypothetical protein SORBIDRAFT_07g022860 [Sorghum bicolor] >gi|241941972|gb|EES15117.1| hypothetical protein SORBIDRAFT_07g022860 [Sorghum bicolor]	XP_002445622	4.68281E-28	47	129.798	281	133
Fagopyrum_esculentum_MIRA_VER3_c166	acyl carrier protein	702	gi|224063601|ref|XP_002301222.1|predicted protein [Populus trichocarpa] >gi|118481753|gb|ABK92816.1| unknown [Populus trichocarpa] >gi|222842948|gb|EEE80495.1| predicted protein [Populus trichocarpa]	XP_002301222	2.71218E-39	79	166.007	124	99
Fagopyrum_esculentum_MIRA_VER3_c167	adenine phosphoribosyltransferase	747	gi|255548878|ref|XP_002515495.1|Adenine phosphoribosyltransferase, putative [Ricinus communis] >gi|223545439|gb|EEF46944.1| Adenine phosphoribosyltransferase, putative [Ricinus communis]	XP_002515495	9.81771E-62	96	240.736	132	127
Fagopyrum_esculentum_MIRA_VER3_c168	at4g17010 dl4535w	795	gi|255581988|ref|XP_002531792.1|conserved hypothetical protein [Ricinus communis] >gi|223528585|gb|EEF30606.1| conserved hypothetical protein [Ricinus communis]	XP_002531792	5.91089E-31	73	138.658	149	109
Fagopyrum_esculentum_MIRA_VER3_c169	protein	687	gi|224083753|ref|XP_002307111.1|predicted protein [Populus trichocarpa] >gi|222856560|gb|EEE94107.1| predicted protein [Populus trichocarpa]	XP_002307111	4.0777E-69	90	265.003	153	139
Fagopyrum_esculentum_MIRA_VER3_c170	carbonic anhydrase	1169	gi|224091989|ref|XP_002309427.1|predicted protein [Populus trichocarpa] >gi|222855403|gb|EEE92950.1| predicted protein [Populus trichocarpa]	XP_002309427	7.97819E-29	55	132.494	245	135
Fagopyrum_esculentum_MIRA_VER3_c171	proteasome subunit alpha type 2	1099	gi|255641784|gb|ACU21161.1|unknown [Glycine max]	ACU21161	5.28543E-118	98	330.487	172	169
Fagopyrum_esculentum_MIRA_VER3_c172	cr88 atp binding	1016	gi|147788196|emb|CAN62743.1|hypothetical protein [Vitis vinifera]	CAN62743	2.53856E-118	87	429.483	271	238
Fagopyrum_esculentum_MIRA_VER3_c173	protein	1708	gi|224055311|ref|XP_002298474.1|predicted protein [Populus trichocarpa] >gi|222845732|gb|EEE83279.1| predicted protein [Populus trichocarpa]	XP_002298474	1.33025E-153	91	547.74	346	317
Fagopyrum_esculentum_MIRA_VER3_c174	predicted protein [Populus trichocarpa]	852	gi|224086550|ref|XP_002307907.1|predicted protein [Populus trichocarpa] >gi|222853883|gb|EEE91430.1| predicted protein [Populus trichocarpa]	XP_002307907	1.5474E-19	88	100.908	78	69
Fagopyrum_esculentum_MIRA_VER3_c175	aldehyde dehydrogenase family 7 member a1	1330	gi|224119508|ref|XP_002331178.1|predicted protein [Populus trichocarpa] >gi|222873299|gb|EEF10430.1| predicted protein [Populus trichocarpa]	XP_002331178	0.0	94	421.394	255	241
Fagopyrum_esculentum_MIRA_VER3_c176	proteasome regulatory subunit	1199	gi|255540369|ref|XP_002511249.1|26S proteasome non-atpase regulatory subunit, putative [Ricinus communis] >gi|223550364|gb|EEF51851.1| 26S proteasome non-atpase regulatory subunit, putative [Ricinus communis]	XP_002511249	1.27203E-170	93	603.594	363	340
Fagopyrum_esculentum_MIRA_VER3_c177	pectinesterase like protein	1822	gi|225468506|ref|XP_002270831.1|PREDICTED: hypothetical protein [Vitis vinifera]	XP_002270831	0.0	81	428.328	288	236
Fagopyrum_esculentum_MIRA_VER3_c178	protein	1204	gi|225449032|ref|XP_002273327.1|PREDICTED: hypothetical protein [Vitis vinifera] >gi|270244517|emb|CBI31450.1| unnamed protein product [Vitis vinifera]	XP_002273327	1.47682E-142	92	510.375	296	274
Fagopyrum_esculentum_MIRA_VER3_c179	peroxidase 12	809	gi|224612179|gb|ACN60161.1|peroxidase [Tamarix hispida]	ACN60161	4.31603E-69	75	265.388	214	162
Fagopyrum_esculentum_MIRA_VER3_c180	protein	906	gi|116783040|gb|ABK22771.1|unknown [Picea sitchensis] >gi|116784348|gb|ABK23310.1| unknown [Picea sitchensis] >gi|116792554|gb|ABK26412.1| unknown [Picea sitchensis] >gi|148907989|gb|ABR17114.1| unknown [Picea sitchensis] >gi|224286326|gb|ACN40871.1| unknown [Picea sitchensis]	ABK22771	3.43282E-84	92	315.849	191	176
Fagopyrum_esculentum_MIRA_VER3_c181	trafficking protein particle complex 2-like	628	gi|225428065|ref|XP_002279626.1|PREDICTED: hypothetical protein [Vitis vinifera] >gi|270255471|emb|CBI37855.1| unnamed protein product [Vitis vinifera]	XP_002279626	1.03863E-70	95	270.011	143	137
Fagopyrum_esculentum_MIRA_VER3_c182	hmgb2 (high mobility group b 2) dna binding chromatin binding structural constituent of chromatin transcription factor	847	gi|145323960|ref|NP_001077569.1|HMGB2 (HIGH MOBILITY GROUP B 2); DNA binding / chromatin binding / structural constituent of chromatin / transcription factor [Arabidopsis thaliana]	NP_001077569	8.79034E-7	86	58.5362	65	56
Fagopyrum_esculentum_MIRA_VER3_c183	dna binding	1371	gi|225459000|ref|XP_002285595.1|PREDICTED: hypothetical protein [Vitis vinifera]	XP_002285595	5.75254E-93	70	345.895	341	240
Fagopyrum_esculentum_MIRA_VER3_c184	gtp-binding protein	1059	gi|255563016|ref|XP_002522512.1|protein with unknown function [Ricinus communis] >gi|223538203|gb|EEF39812.1| protein with unknown function [Ricinus communis]	XP_002522512	3.7012E-107	97	392.504	214	209
Fagopyrum_esculentum_MIRA_VER3_c185	sec12-like protein 2	1441	gi|225424238|ref|XP_002284414.1|PREDICTED: hypothetical protein [Vitis vinifera]	XP_002284414	5.77612E-124	77	236.884	191	148
Fagopyrum_esculentum_MIRA_VER3_c186	sulfite oxidase	1645	gi|255762690|gb|ACU33027.1|sulfite oxidase [Hibiscus cannabinus]	ACU33027	0.0	90	412.535	234	212
Fagopyrum_esculentum_MIRA_VER3_c187	mip tip subfamily	956	gi|257480319|gb|ACV60358.1|putative tonoplast intrinsic protein [Camellia sinensis]	ACV60358	1.15382E-93	87	347.436	246	216
Fagopyrum_esculentum_MIRA_VER3_c188	protein	816	gi|219887697|gb|ACL54223.1|unknown [Zea mays]	ACL54223	2.52901E-32	82	143.28	128	106
Fagopyrum_esculentum_MIRA_VER3_c189	peroxisomal membrane protein	1391	gi|224065605|ref|XP_002301880.1|predicted protein [Populus trichocarpa] >gi|118486261|gb|ABK94972.1| unknown [Populus trichocarpa] >gi|222843606|gb|EEE81153.1| predicted protein [Populus trichocarpa]	XP_002301880	1.28782E-140	87	504.212	339	296
Fagopyrum_esculentum_MIRA_VER3_c190	protein	835	gi|270234247|emb|CBI22851.1|unnamed protein product [Vitis vinifera]	CBI22851	1.44514E-38	85	164.081	124	106
Fagopyrum_esculentum_MIRA_VER3_c191	40s ribosomal protein s20	764	gi|124360667|gb|ABN08656.1|Ribosomal protein S10, eukaryotic and archaeal form [Medicago truncatula]	ABN08656	3.77061E-56	95	222.246	121	116
Fagopyrum_esculentum_MIRA_VER3_c192	chaperonin 10	1104	gi|399241|sp|Q02073.1|CH10C_SPIOLRecName: Full=20 kDa chaperonin, chloroplastic; AltName: Full=Protein Cpn21; AltName: Full=Chaperonin 10; Short=Cpn10; Short=Ch-CPN10; Flags: Precursor >gi|170107|gb|AAB59307.1| chaperonin 10 [Spinacia oleracea]	Q02073	7.19883E-85	79	318.546	256	203
Fagopyrum_esculentum_MIRA_VER3_c193	3-dehydroquinate synthase	1213	gi|255641607|gb|ACU21076.1|unknown [Glycine max]	ACU21076	3.06954E-156	92	555.829	333	309
Fagopyrum_esculentum_MIRA_VER3_c194	rhicadhesin receptor	979	gi|225452126|ref|XP_002284288.1|PREDICTED: hypothetical protein [Vitis vinifera] >gi|270248480|emb|CBI33612.1| unnamed protein product [Vitis vinifera]	XP_002284288	1.10242E-54	68	218.009	212	146
Fagopyrum_esculentum_MIRA_VER3_c195	desiccation-related protein pcc13-62	1120	gi|224099099|ref|XP_002311374.1|predicted protein [Populus trichocarpa] >gi|222851194|gb|EEE88741.1| predicted protein [Populus trichocarpa]	XP_002311374	5.98974E-103	81	378.637	274	224
Fagopyrum_esculentum_MIRA_VER3_c196	b-keto acyl reductase	1238	gi|224107711|ref|XP_002314573.1|predicted protein [Populus trichocarpa] >gi|222863613|gb|EEF00744.1| predicted protein [Populus trichocarpa]	XP_002314573	2.68348E-147	90	526.168	317	286
Fagopyrum_esculentum_MIRA_VER3_c197	protein	999	gi|225465543|ref|XP_002274382.1|PREDICTED: hypothetical protein [Vitis vinifera] >gi|270259820|emb|CBI38952.1| unnamed protein product [Vitis vinifera]	XP_002274382	1.0651E-68	81	264.618	197	160
Fagopyrum_esculentum_MIRA_VER3_c198	translation initiation factor eif-2b alpha subunit	711	gi|224088736|ref|XP_002308521.1|predicted protein [Populus trichocarpa] >gi|222854497|gb|EEE92044.1| predicted protein [Populus trichocarpa]	XP_002308521	2.51423E-56	91	222.631	146	133
Fagopyrum_esculentum_MIRA_VER3_c199	6-phosphogluconolactonase-like protein	1167	gi|224118424|ref|XP_002317815.1|predicted protein [Populus trichocarpa] >gi|222858488|gb|EEE96035.1| predicted protein [Populus trichocarpa]	XP_002317815	3.38534E-112	86	409.453	248	214
Fagopyrum_esculentum_MIRA_VER3_c200	dihydroflavonol reductase	1655	gi|211906520|gb|ACJ11753.1|UDP-D-apiose/UPD-D-xylose synthetase [Gossypium hirsutum]	ACJ11753	0.0	97	748.814	384	374
Fagopyrum_esculentum_MIRA_VER3_c201	protein	947	gi|255547720|ref|XP_002514917.1|Small rubber particle protein, putative [Ricinus communis] >gi|223545968|gb|EEF47471.1| Small rubber particle protein, putative [Ricinus communis]	XP_002514917	1.04431E-38	62	164.851	214	134
Fagopyrum_esculentum_MIRA_VER3_c202	protein	1106	gi|225431871|ref|XP_002275593.1|PREDICTED: hypothetical protein [Vitis vinifera] >gi|270234319|emb|CBI22923.1| unnamed protein product [Vitis vinifera]	XP_002275593	4.19587E-101	89	372.474	247	220
Fagopyrum_esculentum_MIRA_VER3_c203	thioredoxin-like 4a	831	gi|218184781|gb|EEC67208.1|hypothetical protein OsI_34094 [Oryza sativa Indica Group]	EEC67208	3.16005E-78	98	295.819	146	144
Fagopyrum_esculentum_MIRA_VER3_c204	desiccation related protein	927	gi|218664717|gb|ACK99529.1|LEA [Knorringia sibirica]	ACK99529	8.19782E-65	89	251.521	149	134
Fagopyrum_esculentum_MIRA_VER3_c205	protein	989	gi|255632580|gb|ACU16640.1|unknown [Glycine max]	ACU16640	4.38873E-67	78	259.225	204	160
Fagopyrum_esculentum_MIRA_VER3_c206	snf5 homolog bsh	1049	gi|107857310|gb|ABF85669.1|SNF5 [Pisum sativum]	ABF85669	8.11081E-99	87	364.77	224	196
Fagopyrum_esculentum_MIRA_VER3_c207	superoxide dismutase	931	gi|20900|emb|CAA39819.1|Cu/Zn superoxide dismutase II [Pisum sativum]	CAA39819	2.16484E-73	97	280.026	144	140
Fagopyrum_esculentum_MIRA_VER3_c208	60s ribosomal protein l7a	1023	gi|226497590|ref|NP_001148801.1|60S ribosomal protein L7a [Zea mays] >gi|195622244|gb|ACG32952.1| 60S ribosomal protein L7a [Zea mays] >gi|219887097|gb|ACL53923.1| unknown [Zea mays]	NP_001148801	1.09497E-102	99	215.312	112	111
Fagopyrum_esculentum_MIRA_VER3_c209	50s ribosomal protein l29	815	gi|225468496|ref|XP_002270328.1|PREDICTED: hypothetical protein [Vitis vinifera]	XP_002270328	1.61976E-47	80	193.741	151	122
Fagopyrum_esculentum_MIRA_VER3_c210	phospholipase d	1388	gi|224134947|ref|XP_002327529.1|predicted protein [Populus trichocarpa] >gi|222836083|gb|EEE74504.1| predicted protein [Populus trichocarpa]	XP_002327529	0.0	92	649.432	367	340
Fagopyrum_esculentum_MIRA_VER3_c211	cis-prenyltransferase	1121	gi|224084084|ref|XP_002307209.1|predicted protein [Populus trichocarpa] >gi|222856658|gb|EEE94205.1| predicted protein [Populus trichocarpa]	XP_002307209	1.17441E-82	77	311.227	262	203
Fagopyrum_esculentum_MIRA_VER3_c212	plastid ribosomal protein l35	764	gi|217071304|gb|ACJ84012.1|unknown [Medicago truncatula]	ACJ84012	1.88219E-31	94	140.198	77	73
Fagopyrum_esculentum_MIRA_VER3_c213	protein	659	gi|118485826|gb|ABK94760.1|unknown [Populus trichocarpa] >gi|118487675|gb|ABK95662.1| unknown [Populus trichocarpa] >gi|118489562|gb|ABK96583.1| unknown [Populus trichocarpa x Populus deltoides]	ABK94760	4.13412E-44	87	181.8	104	91
Fagopyrum_esculentum_MIRA_VER3_c214	protein	1100	gi|225448595|ref|XP_002278553.1|PREDICTED: hypothetical protein [Vitis vinifera]	XP_002278553	1.9867E-34	67	150.984	158	107
Fagopyrum_esculentum_MIRA_VER3_c215	arginine serine-rich splicing	1198	gi|270236050|emb|CBI25319.1|unnamed protein product [Vitis vinifera]	CBI25319	3.69446E-61	89	239.965	151	135
Fagopyrum_esculentum_MIRA_VER3_c216	protein	1242	gi|225424289|ref|XP_002284639.1|PREDICTED: hypothetical protein [Vitis vinifera] >gi|270239642|emb|CBI26875.1| unnamed protein product [Vitis vinifera]	XP_002284639	8.71096E-29	72	132.494	126	91
Fagopyrum_esculentum_MIRA_VER3_c217	protein	721	gi|225439213|ref|XP_002276082.1|PREDICTED: hypothetical protein [Vitis vinifera] >gi|270244292|emb|CBI31228.1| unnamed protein product [Vitis vinifera]	XP_002276082	3.99539E-49	81	198.749	127	104
Fagopyrum_esculentum_MIRA_VER3_c218	rhodanese family protein	990	gi|225441393|ref|XP_002278312.1|PREDICTED: hypothetical protein [Vitis vinifera] >gi|270243101|emb|CBI30041.1| unnamed protein product [Vitis vinifera]	XP_002278312	7.97466E-93	88	344.739	218	194
Fagopyrum_esculentum_MIRA_VER3_c219	at4g27720 t29a15_210	1523	gi|225455290|ref|XP_002274807.1|PREDICTED: hypothetical protein [Vitis vinifera] >gi|270234450|emb|CBI23053.1| unnamed protein product [Vitis vinifera]	XP_002274807	0.0	95	646.351	360	345
Fagopyrum_esculentum_MIRA_VER3_c220	glutathione s-	1410	gi|224100423|ref|XP_002311870.1|predicted protein [Populus trichocarpa] >gi|118487147|gb|ABK95402.1| unknown [Populus trichocarpa] >gi|222851690|gb|EEE89237.1| predicted protein [Populus trichocarpa] >gi|283135858|gb|ADB11320.1| tau class glutathione transferase GSTU22 [Populus trichocarpa]	XP_002311870	1.30135E-63	73	248.44	229	169
Fagopyrum_esculentum_MIRA_VER3_c221	thioredoxin peroxidase	859	gi|37783267|gb|AAP42502.1|peroxiredoxin [Ipomoea batatas]	AAP42502	2.54045E-78	86	296.204	192	166
Fagopyrum_esculentum_MIRA_VER3_c222	transcription elongation factor 1	643	gi|224061282|ref|XP_002300406.1|predicted protein [Populus trichocarpa] >gi|222847664|gb|EEE85211.1| predicted protein [Populus trichocarpa]	XP_002300406	1.19459E-32	95	143.665	71	68
Fagopyrum_esculentum_MIRA_VER3_c223	transmembrane emp24 domain-containing protein 10	1633	gi|225448026|ref|XP_002272994.1|PREDICTED: hypothetical protein [Vitis vinifera]	XP_002272994	2.0591E-71	82	274.633	196	162
Fagopyrum_esculentum_MIRA_VER3_c224	protein	801	gi|225470369|ref|XP_002271088.1|PREDICTED: hypothetical protein [Vitis vinifera] >gi|270242408|emb|CBI29530.1| unnamed protein product [Vitis vinifera]	XP_002271088	2.13216E-28	72	130.183	160	116
Fagopyrum_esculentum_MIRA_VER3_c225	porin voltage-dependent anion-selective channel protein	1233	gi|147772866|emb|CAN75907.1|hypothetical protein [Vitis vinifera] >gi|270250515|emb|CBI33694.1| unnamed protein product [Vitis vinifera]	CAN75907	3.7787E-109	89	399.438	276	248
Fagopyrum_esculentum_MIRA_VER3_c226	extracellular cu zn superoxide dismutase	807	gi|225441597|ref|XP_002281571.1|PREDICTED: hypothetical protein isoform 1 [Vitis vinifera] >gi|270243010|emb|CBI29950.1| unnamed protein product [Vitis vinifera]	XP_002281571	7.86566E-71	90	271.166	155	141
Fagopyrum_esculentum_MIRA_VER3_c227	thylakoid lumenal kda chloroplast	1409	gi|225449629|ref|XP_002279556.1|PREDICTED: hypothetical protein [Vitis vinifera] >gi|270244796|emb|CBI31729.1| unnamed protein product [Vitis vinifera]	XP_002279556	1.06134E-65	84	255.373	164	138
Fagopyrum_esculentum_MIRA_VER3_c228	protein	1356	gi|238480668|ref|NP_001154237.1|unknown protein [Arabidopsis thaliana]	NP_001154237	9.79055E-126	89	209.92	163	146
Fagopyrum_esculentum_MIRA_VER3_c229	protein	1150	gi|224105455|ref|XP_002313816.1|predicted protein [Populus trichocarpa] >gi|222850224|gb|EEE87771.1| predicted protein [Populus trichocarpa]	XP_002313816	4.55418E-146	95	325.479	176	168
Fagopyrum_esculentum_MIRA_VER3_c230	auxin-induced protein	1303	gi|270260275|emb|CBI32109.1|unnamed protein product [Vitis vinifera]	CBI32109	2.20155E-62	59	244.202	340	203
Fagopyrum_esculentum_MIRA_VER3_c231	poly -binding protein ii-like	998	gi|255581746|ref|XP_002531675.1|poly-A binding protein, putative [Ricinus communis] >gi|223528706|gb|EEF30719.1| poly-A binding protein, putative [Ricinus communis]	XP_002531675	3.77764E-58	88	229.565	215	190
Fagopyrum_esculentum_MIRA_VER3_c232	small nuclear ribonucleoprotein sm d3	776	gi|224065689|ref|XP_002301922.1|predicted protein [Populus trichocarpa] >gi|222843648|gb|EEE81195.1| predicted protein [Populus trichocarpa]	XP_002301922	6.66151E-48	96	194.897	112	108
Fagopyrum_esculentum_MIRA_VER3_c233	predicted protein [Populus trichocarpa]	591	gi|224087478|ref|XP_002308177.1|predicted protein [Populus trichocarpa] >gi|222854153|gb|EEE91700.1| predicted protein [Populus trichocarpa]	XP_002308177	4.83666E-16	69	88.1965	97	67
Fagopyrum_esculentum_MIRA_VER3_c234	ribose phosphate pyrophosphokinase	2336	gi|270259914|emb|CBI31751.1|unnamed protein product [Vitis vinifera]	CBI31751	7.36829E-161	94	572.392	318	300
Fagopyrum_esculentum_MIRA_VER3_c235	lcd1 (lower cell density 1)	1050	gi|225440504|ref|XP_002272506.1|PREDICTED: hypothetical protein [Vitis vinifera]	XP_002272506	3.12381E-120	94	398.667	218	206
Fagopyrum_esculentum_MIRA_VER3_c236	isocitrate lyase	876	gi|224095736|ref|XP_002310458.1|predicted protein [Populus trichocarpa] >gi|222853361|gb|EEE90908.1| predicted protein [Populus trichocarpa]	XP_002310458	1.92259E-90	88	317.775	189	167
Fagopyrum_esculentum_MIRA_VER3_c237	catalytic hydrolase	1006	gi|225437740|ref|XP_002280756.1|PREDICTED: hypothetical protein [Vitis vinifera]	XP_002280756	2.05555E-83	90	211.075	127	115
Fagopyrum_esculentum_MIRA_VER3_c238	protein phosphatase 2c	1177	gi|225446422|ref|XP_002275890.1|PREDICTED: hypothetical protein [Vitis vinifera] >gi|147855345|emb|CAN81770.1| hypothetical protein [Vitis vinifera] >gi|270232561|emb|CBI21882.1| unnamed protein product [Vitis vinifera]	XP_002275890	1.75952E-108	87	397.127	263	230
Fagopyrum_esculentum_MIRA_VER3_c239	aspartic proteinase	1159	gi|2811025|sp|O04057.1|ASPR_CUCPERecName: Full=Aspartic proteinase; Flags: Precursor >gi|1944181|dbj|BAA19607.1| aspartic endopeptidase [Cucurbita pepo]	O04057	8.06857E-140	87	324.324	216	188
Fagopyrum_esculentum_MIRA_VER3_c240	ubiquitin-activating enzyme	1223	gi|38142361|dbj|BAD00984.1|ubiquitin activating enzyme 2 [Nicotiana tabacum]	BAD00984	2.45978E-153	92	546.199	315	291
Fagopyrum_esculentum_MIRA_VER3_c241	ring-h2 finger protein	651	gi|255586512|ref|XP_002533895.1|RING-H2 finger protein ATL3J, putative [Ricinus communis] >gi|223526146|gb|EEF28485.1| RING-H2 finger protein ATL3J, putative [Ricinus communis]	XP_002533895	1.53306E-43	73	179.874	160	118
Fagopyrum_esculentum_MIRA_VER3_c242	40s ribosomal protein s19	713	gi|255570268|ref|XP_002526094.1|40S ribosomal protein S19, putative [Ricinus communis] >gi|223534591|gb|EEF36288.1| 40S ribosomal protein S19, putative [Ricinus communis]	XP_002526094	1.47057E-64	95	249.98	137	131
Fagopyrum_esculentum_MIRA_VER3_c243	ubiquitin-conjugating enzyme	1032	gi|147845872|emb|CAN82178.1|hypothetical protein [Vitis vinifera] >gi|270246175|emb|CBI32552.1| unnamed protein product [Vitis vinifera]	CAN82178	3.22238E-92	95	342.813	182	173
Fagopyrum_esculentum_MIRA_VER3_c244	protein	1131	gi|255545972|ref|XP_002514046.1|conserved hypothetical protein [Ricinus communis] >gi|223547132|gb|EEF48629.1| conserved hypothetical protein [Ricinus communis]	XP_002514046	7.33119E-40	66	169.088	171	114
Fagopyrum_esculentum_MIRA_VER3_c245	PREDICTED: hypothetical protein [Vitis vinifera]	1000	gi|225431723|ref|XP_002268447.1|PREDICTED: hypothetical protein [Vitis vinifera]	XP_002268447	3.6037E-8	85	63.5438	113	97
Fagopyrum_esculentum_MIRA_VER3_c246	protein	1094	gi|225431978|ref|XP_002278726.1|PREDICTED: hypothetical protein [Vitis vinifera] >gi|270234267|emb|CBI22871.1| unnamed protein product [Vitis vinifera]	XP_002278726	2.25181E-104	90	369.007	222	202
Fagopyrum_esculentum_MIRA_VER3_c247	cytochrome p450	1700	gi|224058639|ref|XP_002299579.1|cytochrome P450 [Populus trichocarpa] >gi|222846837|gb|EEE84384.1| cytochrome P450 [Populus trichocarpa]	XP_002299579	3.16587E-131	72	473.396	458	333
Fagopyrum_esculentum_MIRA_VER3_c248	serine-threonine kinase	2779	gi|225439641|ref|XP_002269189.1|PREDICTED: hypothetical protein isoform 1 [Vitis vinifera] >gi|147843535|emb|CAN81218.1| hypothetical protein [Vitis vinifera] >gi|229609815|gb|ACQ83523.1| CBL-interacting protein kinase 07 [Vitis vinifera]	XP_002269189	2.98881E-168	84	524.242	393	334
Fagopyrum_esculentum_MIRA_VER3_c249	calcium ion binding	729	gi|255542263|ref|XP_002512195.1|calcium ion binding protein, putative [Ricinus communis] >gi|223548739|gb|EEF50229.1| calcium ion binding protein, putative [Ricinus communis]	XP_002512195	1.84589E-49	83	199.904	143	120
Fagopyrum_esculentum_MIRA_VER3_c250	stress enhanced protein 1	659	gi|224105605|ref|XP_002313869.1|stress-enhanced protein 1 [Populus trichocarpa] >gi|222850277|gb|EEE87824.1| stress-enhanced protein 1 [Populus trichocarpa]	XP_002313869	1.33143E-34	72	150.214	143	104
Fagopyrum_esculentum_MIRA_VER3_c251	eukaryotic peptide chain release factor subunit 1-3 (erf1-3)	1776	gi|242038419|ref|XP_002466604.1|hypothetical protein SORBIDRAFT_01g010860 [Sorghum bicolor] >gi|241920458|gb|EER93602.1| hypothetical protein SORBIDRAFT_01g010860 [Sorghum bicolor]	XP_002466604	0.0	96	788.875	433	419
Fagopyrum_esculentum_MIRA_VER3_c252	acireductone dioxygenase	681	gi|158325159|gb|ABW34717.1|acireductone dioxygenase [Solanum tuberosum]	ABW34717	1.13474E-87	96	326.635	164	158
Fagopyrum_esculentum_MIRA_VER3_c253	monodehydroascorbate reductase	1775	gi|15320419|dbj|BAB63925.1|monodehydroascorbate reductase [Spinacia oleracea]	BAB63925	0.0	93	706.827	449	420
Fagopyrum_esculentum_MIRA_VER3_c254	sucrose cleavage	1519	gi|270251486|emb|CBI34859.1|unnamed protein product [Vitis vinifera]	CBI34859	1.01953E-85	72	322.013	308	223
Fagopyrum_esculentum_MIRA_VER3_c255	s-adenosylmethionine-dependent methyltransferase methyltransferase	491	gi|270235149|emb|CBI24279.1|unnamed protein product [Vitis vinifera]	CBI24279	6.59094E-53	84	209.92	144	121
Fagopyrum_esculentum_MIRA_VER3_c256	mitochondrial import inner membrane translocase subunit tim10	717	gi|255629950|gb|ACU15327.1|unknown [Glycine max]	ACU15327	1.67066E-31	88	140.198	85	75
Fagopyrum_esculentum_MIRA_VER3_c258	dna binding	619	gi|270246218|emb|CBI32595.1|unnamed protein product [Vitis vinifera]	CBI32595	1.41308E-24	82	116.701	90	74
Fagopyrum_esculentum_MIRA_VER3_c259	mgc81751 protein	1243	gi|15234031|ref|NP_192713.1|short-chain dehydrogenase/reductase (SDR) family protein [Arabidopsis thaliana] >gi|4538905|emb|CAB39642.1| putative protein [Arabidopsis thaliana] >gi|7267670|emb|CAB78098.1| putative protein [Arabidopsis thaliana] >gi|110743089|dbj|BAE99437.1| hypothetical protein [Arabidopsis thaliana]	NP_192713	4.77694E-141	88	468.774	296	262
Fagopyrum_esculentum_MIRA_VER3_c260	topoisomerase i	1419	gi|187369233|dbj|BAG31377.1|topoisomerase I [Catharanthus roseus]	BAG31377	4.80268E-174	91	357.836	204	186
Fagopyrum_esculentum_MIRA_VER3_c261	glutaredoxin protein family-like	924	gi|225437910|ref|XP_002267052.1|PREDICTED: hypothetical protein [Vitis vinifera]	XP_002267052	1.6479E-49	75	200.675	161	122
Fagopyrum_esculentum_MIRA_VER3_c262	protein binding	1042	gi|255551196|ref|XP_002516645.1|protein binding protein, putative [Ricinus communis] >gi|223544217|gb|EEF45740.1| protein binding protein, putative [Ricinus communis]	XP_002516645	1.62816E-75	77	287.345	248	192
Fagopyrum_esculentum_MIRA_VER3_c263	xyloglucan endotransglycosylase	1159	gi|147771556|emb|CAN78176.1|hypothetical protein [Vitis vinifera]	CAN78176	9.04538E-134	85	481.1	290	247
Fagopyrum_esculentum_MIRA_VER3_c264	mtn3-like protein	1081	gi|226532046|ref|NP_001141654.1|hypothetical protein LOC100273779 [Zea mays] >gi|194705426|gb|ACF86797.1| unknown [Zea mays]	NP_001141654	9.82445E-54	74	199.519	174	130
Fagopyrum_esculentum_MIRA_VER3_c265	ankyrin-repeat protein	1469	gi|225428376|ref|XP_002283498.1|PREDICTED: similar to putative ankyrin-repeat protein [Vitis vinifera]	XP_002283498	1.14121E-134	80	484.567	354	286
Fagopyrum_esculentum_MIRA_VER3_c266	PREDICTED: hypothetical protein [Vitis vinifera]	1069	gi|225447476|ref|XP_002263850.1|PREDICTED: hypothetical protein [Vitis vinifera] >gi|270241252|emb|CBI28478.1| unnamed protein product [Vitis vinifera]	XP_002263850	1.95664E-47	65	194.126	241	159
Fagopyrum_esculentum_MIRA_VER3_c267	endo- -beta-glucanase	794	gi|224112813|ref|XP_002332697.1|hypothetical protein POPTRDRAFT_675657 [Populus trichocarpa] >gi|222832951|gb|EEE71428.1| hypothetical protein POPTRDRAFT_675657 [Populus trichocarpa]	XP_002332697	4.56033E-44	94	117.472	75	71
Fagopyrum_esculentum_MIRA_VER3_c268	calmodulin	798	gi|270235203|emb|CBI24333.1|unnamed protein product [Vitis vinifera]	CBI24333	5.87405E-79	100	298.13	149	149
Fagopyrum_esculentum_MIRA_VER3_c270	protein	986	gi|22330944|ref|NP_187609.2|unknown protein [Arabidopsis thaliana] >gi|19310542|gb|AAL85004.1| unknown protein [Arabidopsis thaliana] >gi|21436257|gb|AAM51267.1| unknown protein [Arabidopsis thaliana] >gi|71143076|gb|AAZ23929.1| At3g09980 [Arabidopsis thaliana] >gi|110741104|dbj|BAE98646.1| hypothetical protein [Arabidopsis thaliana]	NP_187609	1.72881E-39	96	167.548	137	132
Fagopyrum_esculentum_MIRA_VER3_c271	cell differentiation protein	1238	gi|224116534|ref|XP_002317325.1|predicted protein [Populus trichocarpa] >gi|222860390|gb|EEE97937.1| predicted protein [Populus trichocarpa]	XP_002317325	5.58904E-153	91	545.043	322	296
Fagopyrum_esculentum_MIRA_VER3_c272	carbonic anhydrase	1176	gi|270226292|emb|CBI15026.1|unnamed protein product [Vitis vinifera]	CBI15026	1.77592E-76	74	290.812	249	186
Fagopyrum_esculentum_MIRA_VER3_c273	30s ribosomal protein s5	1288	gi|224077096|ref|XP_002305129.1|predicted protein [Populus trichocarpa] >gi|118487850|gb|ABK95748.1| unknown [Populus trichocarpa] >gi|222848093|gb|EEE85640.1| predicted protein [Populus trichocarpa]	XP_002305129	2.23177E-75	79	287.345	304	242
Fagopyrum_esculentum_MIRA_VER3_c274	lipid transfer protein	693	gi|225455420|ref|XP_002279183.1|PREDICTED: hypothetical protein [Vitis vinifera]	XP_002279183	4.96301E-38	84	161.77	106	90
Fagopyrum_esculentum_MIRA_VER3_c275	protein	2164	gi|270251780|emb|CBI35150.1|unnamed protein product [Vitis vinifera]	CBI35150	6.2083E-76	60	216.468	400	240
Fagopyrum_esculentum_MIRA_VER3_c276	1-aminocyclopropane-1-carboxylate oxidase	988	gi|54260386|dbj|BAD60999.1|1-aminocyclopropane-1-carboxylate oxidase [Pyrus pyrifolia]	BAD60999	5.74924E-71	86	231.491	144	124
Fagopyrum_esculentum_MIRA_VER3_c277	isopentenyl diphosphate isomerase	949	gi|13603408|dbj|BAB40974.1|isopentenyl diphosphate isomerase 2 [Nicotiana tabacum]	BAB40974	6.21784E-116	93	421.394	230	216
Fagopyrum_esculentum_MIRA_VER3_c278	protein	1107	gi|224066245|ref|XP_002302044.1|predicted protein [Populus trichocarpa] >gi|222843770|gb|EEE81317.1| predicted protein [Populus trichocarpa]	XP_002302044	4.70831E-68	85	262.692	206	176
Fagopyrum_esculentum_MIRA_VER3_c279	achain x-ray structure of gene product from arabidopsis thaliana at3g22680	796	gi|255547486|ref|XP_002514800.1|conserved hypothetical protein [Ricinus communis] >gi|223545851|gb|EEF47354.1| conserved hypothetical protein [Ricinus communis]	XP_002514800	4.10293E-24	65	115.931	132	87
Fagopyrum_esculentum_MIRA_VER3_c280	rna binding protein rp120	1112	gi|225451677|ref|XP_002278217.1|PREDICTED: hypothetical protein [Vitis vinifera] >gi|270231916|emb|CBI21240.1| unnamed protein product [Vitis vinifera]	XP_002278217	2.75944E-84	86	316.62	226	196
Fagopyrum_esculentum_MIRA_VER3_c281	protein	947	gi|225450667|ref|XP_002278555.1|PREDICTED: hypothetical protein [Vitis vinifera] >gi|270257516|emb|CBI39559.1| unnamed protein product [Vitis vinifera]	XP_002278555	2.7482E-39	70	166.777	149	105
Fagopyrum_esculentum_MIRA_VER3_c282	kip-related cyclin-dependent kinase inhibitor 7	1134	gi|225438678|ref|XP_002282199.1|PREDICTED: hypothetical protein [Vitis vinifera]	XP_002282199	7.92053E-18	51	95.9005	233	121
Fagopyrum_esculentum_MIRA_VER3_c283	abscisic acid insensitive 8 homologue	1245	gi|225449919|ref|XP_002268366.1|PREDICTED: hypothetical protein [Vitis vinifera] >gi|270228817|emb|CBI17750.1| unnamed protein product [Vitis vinifera]	XP_002268366	2.15097E-108	80	242.276	195	157
Fagopyrum_esculentum_MIRA_VER3_c284	protein	1176	gi|255538698|ref|XP_002510414.1|proteasome subunit alpha type, putative [Ricinus communis] >gi|223551115|gb|EEF52601.1| proteasome subunit alpha type, putative [Ricinus communis]	XP_002510414	2.36706E-121	95	439.884	238	227
Fagopyrum_esculentum_MIRA_VER3_c285	uv excision repair protein	658	gi|255641670|gb|ACU21107.1|unknown [Glycine max]	ACU21107	1.46697E-49	85	199.904	129	110
Fagopyrum_esculentum_MIRA_VER3_c286	wd-40 repeat protein	752	gi|3023858|sp|Q39836.1|GBLP_SOYBNRecName: Full=Guanine nucleotide-binding protein subunit beta-like protein >gi|1256608|gb|AAB05941.1| G beta-like protein [Glycine max]	Q39836	4.73839E-72	92	275.018	152	141
Fagopyrum_esculentum_MIRA_VER3_c287	protein	1058	gi|224062091|ref|XP_002300750.1|predicted protein [Populus trichocarpa] >gi|118482844|gb|ABK93337.1| unknown [Populus trichocarpa] >gi|222842476|gb|EEE80023.1| predicted protein [Populus trichocarpa]	XP_002300750	1.50263E-92	73	343.969	272	199
Fagopyrum_esculentum_MIRA_VER3_c288	ribosomal protein s16	628	gi|189162253|ref|YP_001936499.1|ribosomal protein S16 [Fagopyrum esculentum subsp. ancestrale] >gi|166065339|gb|ABY79714.1| ribosomal protein S16 [Fagopyrum esculentum subsp. ancestrale]	YP_001936499	7.0399E-35	98	150.984	77	76
Fagopyrum_esculentum_MIRA_VER3_c289	aspartate aminotransferase	1567	gi|225446660|ref|XP_002281764.1|PREDICTED: hypothetical protein [Vitis vinifera] >gi|270232688|emb|CBI22009.1| unnamed protein product [Vitis vinifera]	XP_002281764	0.0	89	509.605	292	260
Fagopyrum_esculentum_MIRA_VER3_c290	esterase d	1239	gi|225441910|ref|XP_002284489.1|PREDICTED: hypothetical protein isoform 1 [Vitis vinifera] >gi|270242860|emb|CBI29800.1| unnamed protein product [Vitis vinifera]	XP_002284489	8.39197E-141	93	504.597	282	263
Fagopyrum_esculentum_MIRA_VER3_c292	ara6 gtp binding gtpase	1193	gi|225448984|ref|XP_002270699.1|PREDICTED: hypothetical protein [Vitis vinifera] >gi|147864853|emb|CAN79376.1| hypothetical protein [Vitis vinifera] >gi|270244494|emb|CBI31427.1| unnamed protein product [Vitis vinifera]	XP_002270699	1.05681E-92	91	344.739	199	183
Fagopyrum_esculentum_MIRA_VER3_c293	protein	865	gi|225439608|ref|XP_002266957.1|PREDICTED: hypothetical protein [Vitis vinifera]	XP_002266957	3.26793E-65	79	252.677	199	159
Fagopyrum_esculentum_MIRA_VER3_c294	emb2737 (embryo defective 2737)	1477	gi|225461488|ref|XP_002285056.1|PREDICTED: hypothetical protein isoform 1 [Vitis vinifera] >gi|270230952|emb|CBI20279.1| unnamed protein product [Vitis vinifera]	XP_002285056	6.31602E-133	87	478.789	316	277
Fagopyrum_esculentum_MIRA_VER3_c295	protein	943	gi|225454288|ref|XP_002276701.1|PREDICTED: hypothetical protein isoform 1 [Vitis vinifera] >gi|270258369|emb|CBI40403.1| unnamed protein product [Vitis vinifera]	XP_002276701	1.15347E-21	85	108.227	68	58
Fagopyrum_esculentum_MIRA_VER3_c296	peptide methionine sulfoxide reductase	1092	gi|255579821|ref|XP_002530748.1|methionine sulfoxide reductase, putative [Ricinus communis] >gi|223529712|gb|EEF31654.1| methionine sulfoxide reductase, putative [Ricinus communis]	XP_002530748	2.98923E-91	82	339.732	241	200
Fagopyrum_esculentum_MIRA_VER3_c297	alpha- -glucan phosphorylase l isozyme	1049	gi|270240034|emb|CBI27267.1|unnamed protein product [Vitis vinifera]	CBI27267	7.9893E-147	94	524.242	286	270
Fagopyrum_esculentum_MIRA_VER3_c298	protein	1219	gi|118486005|gb|ABK94846.1|unknown [Populus trichocarpa]	ABK94846	1.55037E-147	92	405.601	240	222
Fagopyrum_esculentum_MIRA_VER3_c299	phosphoglycerate dehydrogenase	993	gi|270258234|emb|CBI40269.1|unnamed protein product [Vitis vinifera]	CBI40269	1.78374E-100	95	370.163	230	219
Fagopyrum_esculentum_MIRA_VER3_c300	phosphoglycerate kinase	1700	gi|254416717|ref|ZP_05030467.1|phosphoglycerate kinase [Microcoleus chthonoplastes PCC 7420] >gi|196176457|gb|EDX71471.1| phosphoglycerate kinase [Microcoleus chthonoplastes PCC 7420]	ZP_05030467	2.52963E-136	86	362.459	266	231
Fagopyrum_esculentum_MIRA_VER3_c301	protein	1186	gi|225440775|ref|XP_002281462.1|PREDICTED: hypothetical protein [Vitis vinifera]	XP_002281462	5.56023E-94	76	348.977	274	210
Fagopyrum_esculentum_MIRA_VER3_c302	abscisic acid responsive elements-binding factor	647	gi|225462003|ref|XP_002272719.1|PREDICTED: hypothetical protein [Vitis vinifera] >gi|270257745|emb|CBI39787.1| unnamed protein product [Vitis vinifera]	XP_002272719	3.04443E-12	56	75.8702	107	60
Fagopyrum_esculentum_MIRA_VER3_c303	benzoquinone reductase	1024	gi|224124152|ref|XP_002319258.1|predicted protein [Populus trichocarpa] >gi|222857634|gb|EEE95181.1| predicted protein [Populus trichocarpa]	XP_002319258	4.73409E-96	94	355.525	190	179
Fagopyrum_esculentum_MIRA_VER3_c304	charged multivesicular body protein 3	1071	gi|255638843|gb|ACU19725.1|unknown [Glycine max]	ACU19725	6.27218E-78	93	295.434	228	213
Fagopyrum_esculentum_MIRA_VER3_c305	cysteine proteinase inhibitor	1080	gi|224149115|ref|XP_002336760.1|predicted protein [Populus trichocarpa] >gi|222836668|gb|EEE75061.1| predicted protein [Populus trichocarpa]	XP_002336760	8.34254E-62	78	241.891	194	152
Fagopyrum_esculentum_MIRA_VER3_c306	erwinia induced protein 2	981	gi|284520992|gb|ADB93071.1|conserved hypothetical protein [Jatropha curcas]	ADB93071	1.76526E-60	97	237.269	130	127
Fagopyrum_esculentum_MIRA_VER3_c307	wound-induced protein	647	gi|148807205|gb|ABR13312.1|putative wound-induced protein [Prunus dulcis]	ABR13312	1.01231E-15	63	87.4261	94	60
Fagopyrum_esculentum_MIRA_VER3_c308	peptidylprolyl isomerase	1072	gi|270255774|emb|CBI38153.1|unnamed protein product [Vitis vinifera]	CBI38153	1.13777E-95	81	354.369	260	211
Fagopyrum_esculentum_MIRA_VER3_c309	protein	757	gi|255551030|ref|XP_002516563.1|conserved hypothetical protein [Ricinus communis] >gi|223544383|gb|EEF45904.1| conserved hypothetical protein [Ricinus communis]	XP_002516563	6.51454E-69	88	264.618	164	145
Fagopyrum_esculentum_MIRA_VER3_c310	pointed first leaf	732	gi|270241485|emb|CBI28706.1|unnamed protein product [Vitis vinifera]	CBI28706	9.48896E-70	95	267.314	159	152
Fagopyrum_esculentum_MIRA_VER3_c311	protein	923	gi|400983|sp|P31164.1|RK11_SPIOLRecName: Full=50S ribosomal protein L11, chloroplastic; AltName: Full=CL11; Flags: Precursor >gi|189096133|pdb|3BBO|K Chain K, Homology Model For The Spinach Chloroplast 50s Subunit Fitted To 9.4a Cryo-Em Map Of The 70s Chlororibosome >gi|21313|emb|CAA39950.1| ribosomal protein L11 [Spinacia oleracea]	P31164	7.64805E-71	87	271.552	188	165
Fagopyrum_esculentum_MIRA_VER3_c312	protein	1487	gi|225463163|ref|XP_002268799.1|PREDICTED: hypothetical protein [Vitis vinifera] >gi|270240491|emb|CBI27721.1| unnamed protein product [Vitis vinifera]	XP_002268799	0.0	96	612.838	330	320
Fagopyrum_esculentum_MIRA_VER3_c313	actin associated protein	954	gi|255628861|gb|ACU14775.1|unknown [Glycine max]	ACU14775	2.4538E-27	61	127.102	141	87
Fagopyrum_esculentum_MIRA_VER3_c314	protein	1063	gi|255545347|ref|XP_002513734.1|J domain-containing protein spf31, putative [Ricinus communis] >gi|223547185|gb|EEF48681.1| J domain-containing protein spf31, putative [Ricinus communis]	XP_002513734	1.0491E-93	94	347.821	241	228
Fagopyrum_esculentum_MIRA_VER3_c315	protein	970	gi|224132456|ref|XP_002328279.1|predicted protein [Populus trichocarpa] >gi|222837794|gb|EEE76159.1| predicted protein [Populus trichocarpa]	XP_002328279	3.40012E-32	79	143.28	102	81
Fagopyrum_esculentum_MIRA_VER3_c316	protein hothead precursor	1073	gi|224128496|ref|XP_002329018.1|predicted protein [Populus trichocarpa] >gi|222839689|gb|EEE78012.1| predicted protein [Populus trichocarpa]	XP_002329018	7.32368E-119	85	431.409	292	250
Fagopyrum_esculentum_MIRA_VER3_c317	protein	1257	gi|270242984|emb|CBI29924.1|unnamed protein product [Vitis vinifera]	CBI29924	6.66661E-93	74	345.51	311	232
Fagopyrum_esculentum_MIRA_VER3_c318	mads box interactor-like	1111	gi|224081957|ref|XP_002306543.1|predicted protein [Populus trichocarpa] >gi|222855992|gb|EEE93539.1| predicted protein [Populus trichocarpa]	XP_002306543	1.37586E-67	74	261.151	226	169
Fagopyrum_esculentum_MIRA_VER3_c320	endo- - -beta-d-	981	gi|255551493|ref|XP_002516792.1|endo-1,3-1,4-beta-d-glucanase, putative [Ricinus communis] >gi|223543880|gb|EEF45406.1| endo-1,3-1,4-beta-d-glucanase, putative [Ricinus communis]	XP_002516792	4.785E-74	73	282.337	240	176
Fagopyrum_esculentum_MIRA_VER3_c321	proton gradient regulation 5	781	gi|224107497|ref|XP_002314501.1|predicted protein [Populus trichocarpa] >gi|118486295|gb|ABK94989.1| unknown [Populus trichocarpa] >gi|222863541|gb|EEF00672.1| predicted protein [Populus trichocarpa]	XP_002314501	1.23359E-49	89	200.675	129	115
Fagopyrum_esculentum_MIRA_VER3_c322	protein	1333	gi|270254909|emb|CBI37299.1|unnamed protein product [Vitis vinifera]	CBI37299	1.53586E-42	49	178.333	418	207
Fagopyrum_esculentum_MIRA_VER3_c323	rac-like gtp-binding protein 6	1008	gi|224083087|ref|XP_002306944.1|predicted protein [Populus trichocarpa] >gi|118481121|gb|ABK92514.1| unknown [Populus trichocarpa] >gi|222856393|gb|EEE93940.1| predicted protein [Populus trichocarpa]	XP_002306944	4.61749E-96	98	355.525	197	194
Fagopyrum_esculentum_MIRA_VER3_c324	protein	1126	gi|225455153|ref|XP_002267996.1|PREDICTED: hypothetical protein [Vitis vinifera]	XP_002267996	2.38657E-83	90	313.538	251	227
Fagopyrum_esculentum_MIRA_VER3_c325	myc transcription factor	1180	gi|68342448|gb|AAY90122.1|basic helix-loop-helix transcription factor protein [Rheum australe]	AAY90122	6.0854E-101	71	372.089	354	252
Fagopyrum_esculentum_MIRA_VER3_c326	maturase k	1466	gi|68052723|sp|Q85ZM2.1|MATK_FAGESRecName: Full=Maturase K; AltName: Full=Intron maturase >gi|23821511|dbj|BAC21007.1| maturase K [Fagopyrum esculentum]	Q85ZM2	1.32021E-82	78	311.612	232	182
Fagopyrum_esculentum_MIRA_VER3_c327	bet1 sft1-related snare	653	gi|225437830|ref|XP_002262985.1|PREDICTED: hypothetical protein [Vitis vinifera] >gi|270254695|emb|CBI37085.1| unnamed protein product [Vitis vinifera]	XP_002262985	1.1711E-51	93	206.838	123	115
Fagopyrum_esculentum_MIRA_VER3_c328	rna polymerase beta subunit	1099	gi|189162261|ref|YP_001936507.1|RNA polymerase beta'' chain [Fagopyrum esculentum subsp. ancestrale] >gi|212288319|sp|B2XWN9.1|RPOC2_FAGEA RecName: Full=DNA-directed RNA polymerase subunit beta''; AltName: Full=PEP; AltName: Full=Plastid-encoded RNA polymerase subunit beta''; Short=RNA polymerase subunit beta'' >gi|166065347|gb|ABY79722.1| RNA polymerase beta'' chain [Fagopyrum esculentum subsp. …	YP_001936507	0.0	100	598.971	296	296
Fagopyrum_esculentum_MIRA_VER3_c329	protein	989	gi|224059572|ref|XP_002299913.1|predicted protein [Populus trichocarpa] >gi|222847171|gb|EEE84718.1| predicted protein [Populus trichocarpa]	XP_002299913	3.26988E-46	77	189.889	209	162
Fagopyrum_esculentum_MIRA_VER3_c330	cinnamyl alcohol dehydrogenase	1304	gi|2981475|gb|AAC06319.1|putative cinnamyl alcohol dehydrogenase [Malus x domestica]	AAC06319	6.49175E-131	89	471.855	323	289
Fagopyrum_esculentum_MIRA_VER3_c331	isomerase like protein	1089	gi|255551813|ref|XP_002516952.1|fumarylacetoacetate hydrolase, putative [Ricinus communis] >gi|223544040|gb|EEF45566.1| fumarylacetoacetate hydrolase, putative [Ricinus communis]	XP_002516952	3.07254E-96	96	356.295	211	203
Fagopyrum_esculentum_MIRA_VER3_c332	ring-h2 zinc finger	949	gi|225463020|ref|XP_002266080.1|PREDICTED: hypothetical protein isoform 2 [Vitis vinifera] >gi|225463022|ref|XP_002266038.1| PREDICTED: hypothetical protein isoform 1 [Vitis vinifera]	XP_002266080	1.46201E-48	68	197.593	197	135
Fagopyrum_esculentum_MIRA_VER3_c333	proteasome subunit alpha type 3	1190	gi|3914431|sp|O24362.1|PSA3_SPIOLRecName: Full=Proteasome subunit alpha type-3; AltName: Full=20S proteasome alpha subunit G; AltName: Full=20S proteasome subunit alpha-7; AltName: Full=Proteasome component C8 >gi|2285802|dbj|BAA21651.1| 26S proteasome alpha subunit [Spinacia oleracea]	O24362	9.13703E-121	94	437.958	249	236
Fagopyrum_esculentum_MIRA_VER3_c334	cytochrome p-450	1125	gi|255547149|ref|XP_002514632.1|cytochrome P450, putative [Ricinus communis] >gi|223546236|gb|EEF47738.1| cytochrome P450, putative [Ricinus communis]	XP_002514632	1.94439E-106	89	300.442	175	156
Fagopyrum_esculentum_MIRA_VER3_c335	ubiquitin carboxyl-terminal hydrolase isozyme l3	1173	gi|224071175|ref|XP_002303369.1|predicted protein [Populus trichocarpa] >gi|222840801|gb|EEE78348.1| predicted protein [Populus trichocarpa]	XP_002303369	1.5925E-93	89	347.436	217	194
Fagopyrum_esculentum_MIRA_VER3_c336	invertase pectin methylesterase inhibitor family protein	644	gi|29839547|sp|Q8GT41.1|PLA1_PLAACRecName: Full=Putative invertase inhibitor; AltName: Full=Pollen allergen Pla a 1; AltName: Allergen=Pla a 1; Flags: Precursor >gi|26190140|emb|CAD20556.1| putative invertase inhibitor precursor [Platanus x acerifolia]	Q8GT41	1.61829E-21	62	106.686	153	96
Fagopyrum_esculentum_MIRA_VER3_c337	thioredoxin domain containing 9	1062	gi|224060656|ref|XP_002300249.1|predicted protein [Populus trichocarpa] >gi|222847507|gb|EEE85054.1| predicted protein [Populus trichocarpa]	XP_002300249	2.18243E-99	94	366.696	212	200
Fagopyrum_esculentum_MIRA_VER3_c338	purple acid phosphatase-like protein	1466	gi|22331208|ref|NP_188686.2|PAP18 (PURPLE ACID PHOSPHATASE 18); acid phosphatase/ protein serine/threonine phosphatase [Arabidopsis thaliana] >gi|75273656|sp|Q9LJU7.1|PPA18_ARATH RecName: Full=Purple acid phosphatase 18; Flags: Precursor >gi|11994138|dbj|BAB01159.1| purple acid phosphatase-like protein [Arabidopsis thaliana] >gi|17064824|gb|AAL32566.1| purple acid phosphatase-like protein [Arabid…	NP_188686	0.0	86	646.351	393	339
Fagopyrum_esculentum_MIRA_VER3_c339	lactoylglutathione lyase	1193	gi|211906514|gb|ACJ11750.1|lactoylglutathione lyase [Gossypium hirsutum]	ACJ11750	8.52575E-143	92	511.146	289	267
Fagopyrum_esculentum_MIRA_VER3_c340	alcohol dehydrogenase 1	1368	gi|33149683|gb|AAP96921.1|alcohol dehydrogenase [Dianthus caryophyllus]	AAP96921	0.0	93	647.506	379	354
Fagopyrum_esculentum_MIRA_VER3_c342	dihydroneopterin aldolase	772	gi|255566193|ref|XP_002524084.1|dihydroneopterin aldolase, putative [Ricinus communis] >gi|223536652|gb|EEF38294.1| dihydroneopterin aldolase, putative [Ricinus communis]	XP_002524084	3.50375E-49	83	199.134	130	109
Fagopyrum_esculentum_MIRA_VER3_c343	f-box family protein	1273	gi|255571310|ref|XP_002526604.1|ubiquitin-protein ligase, putative [Ricinus communis] >gi|223534044|gb|EEF35763.1| ubiquitin-protein ligase, putative [Ricinus communis]	XP_002526604	2.60274E-60	62	237.269	276	173
Fagopyrum_esculentum_MIRA_VER3_c344	cinnamoyl reductase	1322	gi|255572739|ref|XP_002527302.1|cinnamoyl-CoA reductase, putative [Ricinus communis] >gi|223533302|gb|EEF35054.1| cinnamoyl-CoA reductase, putative [Ricinus communis]	XP_002527302	8.35076E-142	89	508.064	339	303
Fagopyrum_esculentum_MIRA_VER3_c345	cysteine-rich pdz-binding protein	613	gi|226493364|ref|NP_001150297.1|cysteine-rich PDZ-binding protein [Zea mays] >gi|226531748|ref|NP_001149577.1| LOC100283203 [Zea mays] >gi|242080809|ref|XP_002445173.1| hypothetical protein SORBIDRAFT_07g005380 [Sorghum bicolor] >gi|195617934|gb|ACG30797.1| postsynaptic protein CRIPT [Zea mays] >gi|195628180|gb|ACG35920.1| postsynaptic protein CRIPT [Zea mays] >gi|195638164|gb|ACG38550.1| postsyn…	NP_001150297	1.11865E-50	96	203.371	96	93
Fagopyrum_esculentum_MIRA_VER3_c346	pectinesterase-1 precursor	938	gi|226506610|ref|NP_001145377.1|hypothetical protein LOC100278720 [Zea mays] >gi|195655247|gb|ACG47091.1| hypothetical protein [Zea mays]	NP_001145377	5.0158E-56	70	201.83	164	116
Fagopyrum_esculentum_MIRA_VER3_c347	40s ribosomal protein s29	520	gi|15229840|ref|NP_189984.1|40S ribosomal protein S29 (RPS29A) [Arabidopsis thaliana] >gi|15229844|ref|NP_189987.1| 40S ribosomal protein S29 (RPS29B) [Arabidopsis thaliana] >gi|18418310|ref|NP_567938.1| 40S ribosomal protein S29 (RPS29C) [Arabidopsis thaliana] >gi|115502827|sp|Q680P8.2|RS29_ARATH RecName: Full=40S ribosomal protein S29 >gi|11692886|gb|AAG40046.1|AF324695_1 AT3g43980 [Arabidopsis…	NP_189984	4.24085E-27	96	124.405	56	54
Fagopyrum_esculentum_MIRA_VER3_c348	PREDICTED: hypothetical protein [Vitis vinifera]	776	gi|225463018|ref|XP_002265524.1|PREDICTED: hypothetical protein [Vitis vinifera]	XP_002265524	4.22117E-10	50	69.3218	136	69
Fagopyrum_esculentum_MIRA_VER3_c349	thioredoxin h	611	gi|208659912|gb|ACI31202.1|TRX [Salvia miltiorrhiza]	ACI31202	5.316E-37	81	157.918	104	85
Fagopyrum_esculentum_MIRA_VER3_c350	protein	1046	gi|224119828|ref|XP_002331171.1|predicted protein [Populus trichocarpa] >gi|222873254|gb|EEF10385.1| predicted protein [Populus trichocarpa]	XP_002331171	5.79848E-89	91	332.028	203	186
Fagopyrum_esculentum_MIRA_VER3_c351	major latex-like protein	698	gi|197725474|gb|ACH72969.1|major latex-like protein [Panax ginseng]	ACH72969	5.74968E-26	62	121.709	151	94
Fagopyrum_esculentum_MIRA_VER3_c352	wax synthase-like protein	1224	gi|255576260|ref|XP_002529023.1|acyltransferase, putative [Ricinus communis] >gi|223531503|gb|EEF33334.1| acyltransferase, putative [Ricinus communis]	XP_002529023	4.63607E-71	61	243.047	299	183
Fagopyrum_esculentum_MIRA_VER3_c353	zinc finger protein	1336	gi|225430997|ref|XP_002278934.1|PREDICTED: hypothetical protein [Vitis vinifera]	XP_002278934	3.64866E-177	85	625.55	390	335
Fagopyrum_esculentum_MIRA_VER3_c354	gaba receptor-associated	787	gi|255578070|ref|XP_002529905.1|gaba(A) receptor-associated protein, putative [Ricinus communis] >gi|223530582|gb|EEF32459.1| gaba(A) receptor-associated protein, putative [Ricinus communis]	XP_002529905	7.00828E-49	97	132.88	74	72
Fagopyrum_esculentum_MIRA_VER3_c355	cinnamyl alcohol dehydrogenase	1178	gi|15239741|ref|NP_197445.1|cinnamyl-alcohol dehydrogenase, putative (CAD) [Arabidopsis thaliana] >gi|89000941|gb|ABD59060.1| At5g19440 [Arabidopsis thaliana]	NP_197445	4.17825E-118	81	429.098	323	263
Fagopyrum_esculentum_MIRA_VER3_c356	protein	1023	gi|224088744|ref|XP_002308522.1|predicted protein [Populus trichocarpa] >gi|222854498|gb|EEE92045.1| predicted protein [Populus trichocarpa]	XP_002308522	3.10434E-55	67	219.935	249	168
Fagopyrum_esculentum_MIRA_VER3_c357	spliceosomal protein	1130	gi|225434417|ref|XP_002271864.1|PREDICTED: hypothetical protein [Vitis vinifera] >gi|270227130|emb|CBI15863.1| unnamed protein product [Vitis vinifera]	XP_002271864	1.22805E-87	85	327.791	234	199
Fagopyrum_esculentum_MIRA_VER3_c358	protein	1497	gi|225446408|ref|XP_002275525.1|PREDICTED: hypothetical protein [Vitis vinifera]	XP_002275525	4.57054E-164	89	358.221	234	210
Fagopyrum_esculentum_MIRA_VER3_c359	chlorophyll a b-binding apoprotein cp26 precursor	1365	gi|225459918|ref|XP_002264295.1|PREDICTED: hypothetical protein [Vitis vinifera] >gi|147770824|emb|CAN76428.1| hypothetical protein [Vitis vinifera] >gi|270228158|emb|CBI16969.1| unnamed protein product [Vitis vinifera]	XP_002264295	4.97285E-113	89	412.535	278	248
Fagopyrum_esculentum_MIRA_VER3_c360	eukaryotic translation initiation factor 3 subunit-like protein	1114	gi|224101041|ref|XP_002312117.1|predicted protein [Populus trichocarpa] >gi|118480981|gb|ABK92444.1| unknown [Populus trichocarpa] >gi|222851937|gb|EEE89484.1| predicted protein [Populus trichocarpa]	XP_002312117	8.55538E-110	87	401.364	263	229
Fagopyrum_esculentum_MIRA_VER3_c361	cyclophilin	736	gi|157272141|gb|ABV26711.1|cyclophilin [Gerbera hybrid cultivar]	ABV26711	3.11565E-69	93	218.394	131	123
Fagopyrum_esculentum_MIRA_VER3_c362	tobamovirus multiplication 1 homolog	1129	gi|255641027|gb|ACU20793.1|unknown [Glycine max]	ACU20793	2.21223E-129	91	466.463	290	264
Fagopyrum_esculentum_MIRA_VER3_c363	chloroplast-localized ptr -binding protein1	1256	gi|225447671|ref|XP_002275686.1|PREDICTED: hypothetical protein [Vitis vinifera]	XP_002275686	4.56833E-118	84	429.098	293	247
Fagopyrum_esculentum_MIRA_VER3_c364	aspartate aminotransferase	1150	gi|255551036|ref|XP_002516566.1|aspartate aminotransferase, putative [Ricinus communis] >gi|223544386|gb|EEF45907.1| aspartate aminotransferase, putative [Ricinus communis]	XP_002516566	1.28185E-151	93	516.924	287	267
Fagopyrum_esculentum_MIRA_VER3_c366	atp synthase delta chain	1021	gi|225460496|ref|XP_002274963.1|PREDICTED: hypothetical protein [Vitis vinifera]	XP_002274963	2.97814E-66	77	256.529	244	190
Fagopyrum_esculentum_MIRA_VER3_c367	fiber protein fb34	985	gi|255626185|gb|ACU13437.1|unknown [Glycine max]	ACU13437	2.31498E-68	86	263.462	186	160
Fagopyrum_esculentum_MIRA_VER3_c368	protein	1066	gi|255631191|gb|ACU15961.1|unknown [Glycine max]	ACU15961	2.37815E-53	87	213.772	127	111
Fagopyrum_esculentum_MIRA_VER3_c369	histone h2a	738	gi|288187167|gb|ADC42106.1|H2A [Cloning vector pENTR/Zeo-H2A]	ADC42106	6.88416E-44	95	181.415	134	128
Fagopyrum_esculentum_MIRA_VER3_c370	af385698_1 at2g43780	683	gi|224087423|ref|XP_002335142.1|predicted protein [Populus trichocarpa] >gi|222832945|gb|EEE71422.1| predicted protein [Populus trichocarpa]	XP_002335142	1.04797E-16	89	90.8929	56	50
Fagopyrum_esculentum_MIRA_VER3_c371	conserved hypothetical protein [Ricinus communis]	727	gi|255538098|ref|XP_002510114.1|conserved hypothetical protein [Ricinus communis] >gi|223550815|gb|EEF52301.1| conserved hypothetical protein [Ricinus communis]	XP_002510114	3.84947E-15	67	85.8853	85	57
Fagopyrum_esculentum_MIRA_VER3_c372	at3g24160 muj8_16	1648	gi|270306267|emb|CBI17325.1|unnamed protein product [Vitis vinifera]	CBI17325	1.95697E-58	67	186.422	247	166
Fagopyrum_esculentum_MIRA_VER3_c373	triptychon and	485	gi|225447310|ref|XP_002280056.1|PREDICTED: hypothetical protein [Vitis vinifera] >gi|270241730|emb|CBI28950.1| unnamed protein product [Vitis vinifera]	XP_002280056	1.76885E-21	83	105.531	72	60
Fagopyrum_esculentum_MIRA_VER3_c374	ap2 domain class transcription factor	1099	gi|209573241|gb|ACI62768.1|dehydration-responsive element binding protein [Krascheninnikovia arborescens]	ACI62768	1.33418E-30	56	138.272	223	125
Fagopyrum_esculentum_MIRA_VER3_c375	PREDICTED: hypothetical protein [Vitis vinifera]	847	gi|225425170|ref|XP_002264458.1|PREDICTED: hypothetical protein [Vitis vinifera]	XP_002264458	1.14274E-22	90	111.309	63	57
Fagopyrum_esculentum_MIRA_VER3_c376	germin-like protein 7	987	gi|270248478|emb|CBI33610.1|unnamed protein product [Vitis vinifera]	CBI33610	3.85364E-55	66	219.55	233	154
Fagopyrum_esculentum_MIRA_VER3_c377	polygalacturonase-1 non-catalytic subunit beta	980	gi|224100181|ref|XP_002311777.1|predicted protein [Populus trichocarpa] >gi|222851597|gb|EEE89144.1| predicted protein [Populus trichocarpa]	XP_002311777	1.37691E-97	88	360.533	217	192
Fagopyrum_esculentum_MIRA_VER3_c378	50s ribosomal protein l6	908	gi|255645959|gb|ACU23468.1|unknown [Glycine max]	ACU23468	2.21733E-91	89	339.732	216	193
Fagopyrum_esculentum_MIRA_VER3_c379	ethylene insensitive 3 class transcription factor	1392	gi|225465369|ref|XP_002276380.1|PREDICTED: hypothetical protein [Vitis vinifera]	XP_002276380	2.47614E-83	61	313.923	385	237
Fagopyrum_esculentum_MIRA_VER3_c380	heat shock protein 90	1300	gi|270237445|emb|CBI25731.1|unnamed protein product [Vitis vinifera]	CBI25731	2.1663E-110	99	403.675	210	209
Fagopyrum_esculentum_MIRA_VER3_c381	nitrilase-associated protein	743	gi|197312861|gb|ACH63211.1|nitrilase-associated protein [Rheum australe]	ACH63211	4.81E-45	84	185.267	112	95
Fagopyrum_esculentum_MIRA_VER3_c382	at3g16570 mgl6_2	704	gi|16566316|gb|AAL26478.1|AF407278_1RALF precursor [Nicotiana tabacum]	AAL26478	3.11033E-27	79	125.946	82	65
Fagopyrum_esculentum_MIRA_VER3_c383	ubiquitin-conjugating enzyme e2 i	875	gi|115483148|ref|NP_001065167.1|Os10g0536000 [Oryza sativa (japonica cultivar-group)] >gi|18057090|gb|AAL58113.1|AC092697_1 putative ubiquitin-conjugating enzyme [Oryza sativa Japonica Group] >gi|31433271|gb|AAP54809.1| Ubiquitin-conjugating enzyme E2 I, putative, expressed [Oryza sativa (japonica cultivar-group)] >gi|113639776|dbj|BAF27081.1| Os10g0536000 [Oryza sativa Japonica Group] >gi|215740…	NP_001065167	3.54392E-83	93	312.383	160	149
Fagopyrum_esculentum_MIRA_VER3_c384	hth dna-binding expressed	735	gi|270234886|emb|CBI23465.1|unnamed protein product [Vitis vinifera]	CBI23465	2.8466E-66	90	255.758	172	156
Fagopyrum_esculentum_MIRA_VER3_c385	calmodulin	916	gi|270235203|emb|CBI24333.1|unnamed protein product [Vitis vinifera]	CBI24333	7.54109E-79	100	298.13	149	149
Fagopyrum_esculentum_MIRA_VER3_c386	mitochondrial atp synthase g subunit family protein	642	gi|225429460|ref|XP_002277333.1|PREDICTED: hypothetical protein [Vitis vinifera] >gi|147818794|emb|CAN67282.1| hypothetical protein [Vitis vinifera] >gi|270231297|emb|CBI20622.1| unnamed protein product [Vitis vinifera]	XP_002277333	1.27189E-50	92	203.371	122	113
Fagopyrum_esculentum_MIRA_VER3_c387	predicted protein [Populus trichocarpa]	545	gi|224109396|ref|XP_002315182.1|predicted protein [Populus trichocarpa] >gi|118482465|gb|ABK93155.1| unknown [Populus trichocarpa] >gi|222864222|gb|EEF01353.1| predicted protein [Populus trichocarpa]	XP_002315182	1.12118E-23	93	113.235	64	60
Fagopyrum_esculentum_MIRA_VER3_c388	60s ribosomal protein bbc1 protein	906	gi|255557935|ref|XP_002519996.1|60S ribosomal protein L13, putative [Ricinus communis] >gi|223540760|gb|EEF42320.1| 60S ribosomal protein L13, putative [Ricinus communis]	XP_002519996	1.64633E-86	94	323.553	194	184
Fagopyrum_esculentum_MIRA_VER3_c389	photosystem i reaction center subunit v	658	gi|255581937|ref|XP_002531767.1|Photosystem I reaction center subunit V, chloroplast precursor, putative [Ricinus communis] >gi|223528603|gb|EEF30623.1| Photosystem I reaction center subunit V, chloroplast precursor, putative [Ricinus communis]	XP_002531767	4.56021E-51	76	204.912	158	121
Fagopyrum_esculentum_MIRA_VER3_c390	caax prenyl protease	1729	gi|225454328|ref|XP_002277525.1|PREDICTED: hypothetical protein [Vitis vinifera] >gi|270258388|emb|CBI40422.1| unnamed protein product [Vitis vinifera]	XP_002277525	0.0	91	413.305	256	235
Fagopyrum_esculentum_MIRA_VER3_c392	thap domain-containing protein 9	556	gi|221129113|ref|XP_002159408.1|PREDICTED: similar to THAP domain-containing protein 9, partial [Hydra magnipapillata]	XP_002159408	3.94346E-12	51	58.9214	129	67
Fagopyrum_esculentum_MIRA_VER3_c393	protein	736	gi|122187475|sp|Q1SF86.1|ATG12_MEDTRRecName: Full=Putative autophagy-related protein 12	Q1SF86	7.80617E-40	93	167.933	93	87
Fagopyrum_esculentum_MIRA_VER3_c394	ect2 protein binding	1104	gi|225441627|ref|XP_002276915.1|PREDICTED: hypothetical protein [Vitis vinifera]	XP_002276915	3.81715E-86	76	322.783	252	192
Fagopyrum_esculentum_MIRA_VER3_c395	tetrafunctional protein of glyoxysomal fatty acid beta-oxidation	932	gi|15231317|ref|NP_187342.1|MFP2 (MULTIFUNCTIONAL PROTEIN 2); 3-hydroxyacyl-CoA dehydrogenase/ enoyl-CoA hydratase [Arabidopsis thaliana] >gi|6728993|gb|AAF26990.1|AC016827_1 fatty acid multifunctional protein (AtMFP2) [Arabidopsis thaliana] >gi|4337027|gb|AAD18042.1| MFP2 [Arabidopsis thaliana] >gi|17065090|gb|AAL32699.1| fatty acid multifunctional protein (AtMFP2) [Arabidopsis thaliana]	NP_187342	3.44821E-79	94	299.286	164	155
Fagopyrum_esculentum_MIRA_VER3_c396	imidazoleglycerol-phosphate dehydratase	1185	gi|255636091|gb|ACU18390.1|unknown [Glycine max]	ACU18390	2.03702E-104	81	383.645	279	227
Fagopyrum_esculentum_MIRA_VER3_c397	2-hydroxy-3-oxopropionate reductase	1339	gi|225468850|ref|XP_002266252.1|PREDICTED: hypothetical protein isoform 1 [Vitis vinifera] >gi|147861759|emb|CAN78910.1| hypothetical protein [Vitis vinifera] >gi|270236384|emb|CBI25677.1| unnamed protein product [Vitis vinifera]	XP_002266252	1.44764E-125	94	454.136	286	269
Fagopyrum_esculentum_MIRA_VER3_c398	protein	842	gi|255556023|ref|XP_002519046.1|conserved hypothetical protein [Ricinus communis] >gi|223541709|gb|EEF43257.1| conserved hypothetical protein [Ricinus communis]	XP_002519046	8.30147E-42	72	174.866	139	101
Fagopyrum_esculentum_MIRA_VER3_c399	conserved hypothetical protein [Ricinus communis]	1011	gi|255538364|ref|XP_002510247.1|conserved hypothetical protein [Ricinus communis] >gi|223550948|gb|EEF52434.1| conserved hypothetical protein [Ricinus communis]	XP_002510247	1.92389E-25	73	120.939	115	84
Fagopyrum_esculentum_MIRA_VER3_c400	40s ribosomal protein s25	674	gi|79322680|ref|NP_001031390.1|40S ribosomal protein S25 (RPS25B) [Arabidopsis thaliana]	NP_001031390	1.32241E-24	90	117.087	72	65
Fagopyrum_esculentum_MIRA_VER3_c401	glucan endo- -beta-glucosidase	1593	gi|225438988|ref|XP_002279597.1|PREDICTED: hypothetical protein [Vitis vinifera]	XP_002279597	1.97869E-95	62	354.369	417	260
Fagopyrum_esculentum_MIRA_VER3_c402	40s ribosomal protein s9	1007	gi|255562786|ref|XP_002522398.1|40S ribosomal protein S9, putative [Ricinus communis] >gi|223538283|gb|EEF39890.1| 40S ribosomal protein S9, putative [Ricinus communis]	XP_002522398	4.34319E-94	98	348.977	179	176
Fagopyrum_esculentum_MIRA_VER3_c403	transmembrane protein	1006	gi|255585475|ref|XP_002533430.1|conserved hypothetical protein [Ricinus communis] >gi|223526718|gb|EEF28950.1| conserved hypothetical protein [Ricinus communis]	XP_002533430	6.53535E-66	89	255.373	173	155
Fagopyrum_esculentum_MIRA_VER3_c404	auxin-induced protein	1056	gi|225453024|ref|XP_002264963.1|PREDICTED: hypothetical protein [Vitis vinifera]	XP_002264963	1.46219E-71	75	274.248	243	183
Fagopyrum_esculentum_MIRA_VER3_c405	oligomycin sensitivity conferring protein	1063	gi|4774163|dbj|BAA77508.1|F1-ATP synthase delta subunit [Ipomoea batatas]	BAA77508	7.05293E-73	88	262.307	190	169
Fagopyrum_esculentum_MIRA_VER3_c406	methionine sulfoxide reductase type	929	gi|224135997|ref|XP_002322213.1|methionine sulfoxide reductase type [Populus trichocarpa] >gi|222869209|gb|EEF06340.1| methionine sulfoxide reductase type [Populus trichocarpa]	XP_002322213	2.7938E-84	91	266.929	146	134
Fagopyrum_esculentum_MIRA_VER3_c407	ubiquitin fusion protein	642	gi|146403798|gb|ABQ32305.1|putative ubiquitin-conjugating enzyme [Artemisia annua] >gi|217071300|gb|ACJ84010.1| unknown [Medicago truncatula]	ABQ32305	1.18356E-64	100	249.98	123	123
Fagopyrum_esculentum_MIRA_VER3_c409	leucine zipper protein	2104	gi|242057019|ref|XP_002457655.1|hypothetical protein SORBIDRAFT_03g011270 [Sorghum bicolor] >gi|241929630|gb|EES02775.1| hypothetical protein SORBIDRAFT_03g011270 [Sorghum bicolor]	XP_002457655	5.3114E-171	98	605.905	310	304
Fagopyrum_esculentum_MIRA_VER3_c410	sucrose phosphate phosphatase	1233	gi|28190687|gb|AAO33160.1|AF493563_1sucrose-phosphatase [Solanum lycopersicum]	AAO33160	5.0394E-97	76	278.87	218	166
Fagopyrum_esculentum_MIRA_VER3_c411	myo-inositol oxygenase	1723	gi|225445025|ref|XP_002283119.1|PREDICTED: hypothetical protein [Vitis vinifera] >gi|270240740|emb|CBI27969.1| unnamed protein product [Vitis vinifera]	XP_002283119	2.95163E-128	87	262.307	163	143
Fagopyrum_esculentum_MIRA_VER3_c412	calcium calmodulin-dependent protein kinase	1273	gi|224137674|ref|XP_002322616.1|predicted protein [Populus trichocarpa] >gi|222867246|gb|EEF04377.1| predicted protein [Populus trichocarpa]	XP_002322616	4.49937E-129	91	465.692	272	249
Fagopyrum_esculentum_MIRA_VER3_c413	bax inhibitor 1	1129	gi|183447473|gb|ACC62519.1|Bax inhibitor [Capsicum annuum]	ACC62519	2.83769E-76	88	290.041	214	189
Fagopyrum_esculentum_MIRA_VER3_c414	ribosomal protein l16	2126	gi|189162309|ref|YP_001936555.1|ribosomal protein L16 [Fagopyrum esculentum subsp. ancestrale] >gi|215275564|sp|B2XWR1.1|RK16_FAGEA RecName: Full=50S ribosomal protein L16, chloroplastic >gi|166065395|gb|ABY79770.1| ribosomal protein L16 [Fagopyrum esculentum subsp. ancestrale]	YP_001936555	4.85581E-63	100	247.284	135	135
Fagopyrum_esculentum_MIRA_VER3_c415	hydroxymethylglutaryl- synthase	1335	gi|255537251|ref|XP_002509692.1|hydroxymethylglutaryl-CoA synthase, putative [Ricinus communis] >gi|223549591|gb|EEF51079.1| hydroxymethylglutaryl-CoA synthase, putative [Ricinus communis]	XP_002509692	6.61784E-150	90	534.643	328	297
Fagopyrum_esculentum_MIRA_VER3_c416	40s ribosomal protein	1014	gi|270231383|emb|CBI20708.1|unnamed protein product [Vitis vinifera]	CBI20708	8.17588E-117	95	424.476	234	223
Fagopyrum_esculentum_MIRA_VER3_c417	fiber protein fb19	659	gi|255564142|ref|XP_002523068.1|conserved hypothetical protein [Ricinus communis] >gi|223537630|gb|EEF39253.1| conserved hypothetical protein [Ricinus communis]	XP_002523068	3.97645E-63	86	244.973	150	130
Fagopyrum_esculentum_MIRA_VER3_c418	pas2 (pasticcino 2) enoyl- hydratase protein tyrosine phosphatase	951	gi|224097190|ref|XP_002310869.1|predicted protein [Populus trichocarpa] >gi|118481735|gb|ABK92807.1| unknown [Populus trichocarpa] >gi|222853772|gb|EEE91319.1| predicted protein [Populus trichocarpa]	XP_002310869	3.33855E-93	88	345.895	215	190
Fagopyrum_esculentum_MIRA_VER3_c419	elicitor like protein	858	gi|255576842|ref|XP_002529307.1|conserved hypothetical protein [Ricinus communis] >gi|223531231|gb|EEF33076.1| conserved hypothetical protein [Ricinus communis]	XP_002529307	1.77369E-55	80	220.32	147	119
Fagopyrum_esculentum_MIRA_VER3_c420	protein	770	gi|225450514|ref|XP_002281149.1|PREDICTED: hypothetical protein [Vitis vinifera] >gi|147807581|emb|CAN66318.1| hypothetical protein [Vitis vinifera] >gi|270257594|emb|CBI39637.1| unnamed protein product [Vitis vinifera]	XP_002281149	2.47327E-71	95	272.707	141	135
Fagopyrum_esculentum_MIRA_VER3_c421	protein	1244	gi|255579021|ref|XP_002530362.1|Hsp90 co-chaperone AHA1, putative [Ricinus communis] >gi|223530109|gb|EEF32023.1| Hsp90 co-chaperone AHA1, putative [Ricinus communis]	XP_002530362	3.19699E-148	85	529.25	352	302
Fagopyrum_esculentum_MIRA_VER3_c423	protein	1508	gi|224082634|ref|XP_002306773.1|predicted protein [Populus trichocarpa] >gi|222856222|gb|EEE93769.1| predicted protein [Populus trichocarpa]	XP_002306773	3.38613E-166	94	589.341	329	310
Fagopyrum_esculentum_MIRA_VER3_c424	proteasome subunit alpha	1031	gi|224086367|ref|XP_002307867.1|predicted protein [Populus trichocarpa] >gi|118484506|gb|ABK94128.1| unknown [Populus trichocarpa] >gi|222853843|gb|EEE91390.1| predicted protein [Populus trichocarpa]	XP_002307867	8.09815E-120	96	434.491	250	242
Fagopyrum_esculentum_MIRA_VER3_c425	aquaporin	617	gi|270244529|emb|CBI31462.1|unnamed protein product [Vitis vinifera]	CBI31462	1.68275E-70	95	269.24	145	139
Fagopyrum_esculentum_MIRA_VER3_c426	translocon-associated protein beta family protein	1110	gi|225451561|ref|XP_002274525.1|PREDICTED: hypothetical protein isoform 1 [Vitis vinifera]	XP_002274525	9.22878E-64	78	248.44	196	154
Fagopyrum_esculentum_MIRA_VER3_c427	protein	1613	gi|225433255|ref|XP_002285452.1|PREDICTED: hypothetical protein [Vitis vinifera] >gi|270256948|emb|CBI23714.1| unnamed protein product [Vitis vinifera]	XP_002285452	4.17485E-174	89	348.206	203	182
Fagopyrum_esculentum_MIRA_VER3_c428	glyoxal oxidase	909	gi|270240802|emb|CBI28031.1|unnamed protein product [Vitis vinifera]	CBI28031	2.33532E-48	66	196.823	193	129
Fagopyrum_esculentum_MIRA_VER3_c429	retrotransposon ty1-copia subclass	1338	gi|147822235|emb|CAN66208.1|hypothetical protein [Vitis vinifera]	CAN66208	1.84405E-96	81	357.451	254	207
Fagopyrum_esculentum_MIRA_VER3_c430	wound responsive protein	1030	gi|270253131|emb|CBI19742.1|unnamed protein product [Vitis vinifera]	CBI19742	5.54651E-44	84	182.57	133	113
Fagopyrum_esculentum_MIRA_VER3_c431	protein	1231	gi|260766931|gb|ACX50407.1|ATP-dependent Clp protease [Eriobotrya japonica]	ACX50407	8.426E-93	93	345.125	226	212
Fagopyrum_esculentum_MIRA_VER3_c432	unknown [Glycine max]	1022	gi|255630897|gb|ACU15811.1|unknown [Glycine max]	ACU15811	5.24473E-71	75	272.322	207	156
Fagopyrum_esculentum_MIRA_VER3_c433	glycine hydroxymethyltransferase	2402	gi|222142537|gb|ACM45955.1|serine hydroxymethyltransferase 5 [Glycine max]	ACM45955	0.0	99	429.483	215	213
Fagopyrum_esculentum_MIRA_VER3_c434	predicted protein [Populus trichocarpa]	750	gi|224132534|ref|XP_002321340.1|predicted protein [Populus trichocarpa] >gi|222868336|gb|EEF05467.1| predicted protein [Populus trichocarpa]	XP_002321340	1.11026E-12	90	77.7962	51	46
Fagopyrum_esculentum_MIRA_VER3_c435	protein	1252	gi|255552207|ref|XP_002517148.1|5'-nucleotidase surE, putative [Ricinus communis] >gi|223543783|gb|EEF45311.1| 5'-nucleotidase surE, putative [Ricinus communis]	XP_002517148	1.7983E-98	75	363.999	297	224
Fagopyrum_esculentum_MIRA_VER3_c436	methionine sulfoxide	764	gi|255625913|gb|ACU13301.1|unknown [Glycine max]	ACU13301	1.24941E-67	93	260.381	136	127
Fagopyrum_esculentum_MIRA_VER3_c437	calnexin homolog	938	gi|225447725|ref|XP_002277666.1|PREDICTED: hypothetical protein [Vitis vinifera]	XP_002277666	4.76606E-69	80	264.618	238	191
Fagopyrum_esculentum_MIRA_VER3_c438	nudc domain-containing protein 2	889	gi|255628837|gb|ACU14763.1|unknown [Glycine max]	ACU14763	1.21781E-78	96	297.36	155	149
Fagopyrum_esculentum_MIRA_VER3_c439	protein	866	gi|224143128|ref|XP_002324856.1|predicted protein [Populus trichocarpa] >gi|222866290|gb|EEF03421.1| predicted protein [Populus trichocarpa]	XP_002324856	2.74729E-88	97	329.331	172	168
Fagopyrum_esculentum_MIRA_VER3_c440	chalcone synthase family protein	1002	gi|68359468|gb|AAY96729.1|chalcone synthase family protein [Arabidopsis thaliana] >gi|68359494|gb|AAY96742.1| chalcone synthase family protein [Arabidopsis thaliana] >gi|68359496|gb|AAY96743.1| chalcone synthase family protein [Arabidopsis thaliana]	AAY96729	1.38688E-100	90	370.548	228	206
Fagopyrum_esculentum_MIRA_VER3_c441	protein	661	gi|255627975|gb|ACU14332.1|unknown [Glycine max]	ACU14332	1.54266E-30	85	136.732	118	101
Fagopyrum_esculentum_MIRA_VER3_c442	bet1 sft1-related snare	681	gi|225437830|ref|XP_002262985.1|PREDICTED: hypothetical protein [Vitis vinifera] >gi|270254695|emb|CBI37085.1| unnamed protein product [Vitis vinifera]	XP_002262985	8.22693E-46	91	187.578	113	103
Fagopyrum_esculentum_MIRA_VER3_c443	50s ribosomal protein l5	1083	gi|198400335|gb|ACH87176.1|50S ribosomal protein L5 [Camellia sinensis]	ACH87176	1.78739E-96	91	357.066	215	196
Fagopyrum_esculentum_MIRA_VER3_c444	predicted protein [Populus trichocarpa]	861	gi|224066595|ref|XP_002302154.1|predicted protein [Populus trichocarpa] >gi|222843880|gb|EEE81427.1| predicted protein [Populus trichocarpa]	XP_002302154	1.22793E-80	76	303.908	239	182
Fagopyrum_esculentum_MIRA_VER3_c445	protein	1432	gi|224089088|ref|XP_002308632.1|predicted protein [Populus trichocarpa] >gi|222854608|gb|EEE92155.1| predicted protein [Populus trichocarpa]	XP_002308632	4.9801E-31	71	136.346	291	209
Fagopyrum_esculentum_MIRA_VER3_c446	ml domain protein	814	gi|255627393|gb|ACU14041.1|unknown [Glycine max]	ACU14041	4.40081E-53	87	212.231	132	116
Fagopyrum_esculentum_MIRA_VER3_c448	electron transfer flavoprotein beta subunit	878	gi|225433053|ref|XP_002284752.1|PREDICTED: hypothetical protein [Vitis vinifera] >gi|270256843|emb|CBI23609.1| unnamed protein product [Vitis vinifera]	XP_002284752	9.60129E-121	94	437.187	251	237
Fagopyrum_esculentum_MIRA_VER3_c449	gaba receptor-associated	855	gi|255569887|ref|XP_002525907.1|gaba(A) receptor-associated protein, putative [Ricinus communis] >gi|223534821|gb|EEF36511.1| gaba(A) receptor-associated protein, putative [Ricinus communis]	XP_002525907	7.90865E-56	94	221.476	119	113
Fagopyrum_esculentum_MIRA_VER3_c450	embryo-specific protein 1	977	gi|255574921|ref|XP_002528367.1|calcium ion binding protein, putative [Ricinus communis] >gi|223532235|gb|EEF34039.1| calcium ion binding protein, putative [Ricinus communis]	XP_002528367	1.36963E-97	86	360.533	227	196
Fagopyrum_esculentum_MIRA_VER3_c451	protein disulfide isomerase	837	gi|242036057|ref|XP_002465423.1|hypothetical protein SORBIDRAFT_01g038630 [Sorghum bicolor] >gi|241919277|gb|EER92421.1| hypothetical protein SORBIDRAFT_01g038630 [Sorghum bicolor]	XP_002465423	6.51715E-47	91	191.815	104	95
Fagopyrum_esculentum_MIRA_VER3_c452	26s proteasome non-atpase regulatory subunit 8	1132	gi|217074312|gb|ACJ85516.1|unknown [Medicago truncatula]	ACJ85516	2.80377E-132	95	476.093	267	254
Fagopyrum_esculentum_MIRA_VER3_c453	cysteine proteinase	2054	gi|118158|sp|P12412.1|CYSEP_VIGMURecName: Full=Vignain; AltName: Full=Bean endopeptidase; AltName: Full=Cysteine proteinase; AltName: Full=Sulfhydryl-endopeptidase; Short=SH-EP; Contains: RecName: Full=Vignain-1; Contains: RecName: Full=Vignain-2; Flags: Precursor >gi|22062|emb|CAA33753.1| sulfhydryl-pre-endopeptidase (AA -20 to 342) [Vigna mungo] >gi|22066|emb|CAA36181.1| sulfhydryl-endopeptidas…	P12412	5.05139E-150	82	536.184	349	288
Fagopyrum_esculentum_MIRA_VER3_c454	harpin-induced protein	956	gi|224138358|ref|XP_002322794.1|predicted protein [Populus trichocarpa] >gi|222867424|gb|EEF04555.1| predicted protein [Populus trichocarpa]	XP_002322794	1.51956E-55	81	171.4	147	120
Fagopyrum_esculentum_MIRA_VER3_c455	protein	1102	gi|270236300|emb|CBI25568.1|unnamed protein product [Vitis vinifera]	CBI25568	1.87308E-109	78	400.208	294	232
Fagopyrum_esculentum_MIRA_VER3_c456	silencing group b protein	923	gi|84468430|dbj|BAE71298.1|hypothetical protein [Trifolium pratense]	BAE71298	1.13756E-82	97	310.842	174	169
Fagopyrum_esculentum_MIRA_VER3_c457	protein binding	1080	gi|255562972|ref|XP_002522491.1|protein binding protein, putative [Ricinus communis] >gi|223538376|gb|EEF39983.1| protein binding protein, putative [Ricinus communis]	XP_002522491	9.56726E-50	85	201.83	140	120
Fagopyrum_esculentum_MIRA_VER3_c458	protein	794	gi|225430097|ref|XP_002284586.1|PREDICTED: hypothetical protein [Vitis vinifera] >gi|270231610|emb|CBI20935.1| unnamed protein product [Vitis vinifera]	XP_002284586	1.13342E-85	93	296.204	169	158
Fagopyrum_esculentum_MIRA_VER3_c459	PREDICTED: hypothetical protein [Vitis vinifera]	833	gi|225437408|ref|XP_002268380.1|PREDICTED: hypothetical protein [Vitis vinifera]	XP_002268380	2.70635E-37	92	159.844	118	109
Fagopyrum_esculentum_MIRA_VER3_c460	rieske iron-sulfur protein	1277	gi|255543531|ref|XP_002512828.1|ubiquinol-cytochrome C reductase iron-sulfur subunit, putative [Ricinus communis] >gi|223547839|gb|EEF49331.1| ubiquinol-cytochrome C reductase iron-sulfur subunit, putative [Ricinus communis]	XP_002512828	6.99836E-114	95	415.231	221	212
Fagopyrum_esculentum_MIRA_VER3_c461	protein	972	gi|225437416|ref|XP_002271045.1|PREDICTED: hypothetical protein [Vitis vinifera]	XP_002271045	9.24466E-54	86	214.927	130	112
Fagopyrum_esculentum_MIRA_VER3_c462	carbonic anhydrase	1117	gi|224140105|ref|XP_002323427.1|predicted protein [Populus trichocarpa] >gi|222868057|gb|EEF05188.1| predicted protein [Populus trichocarpa]	XP_002323427	3.45007E-34	55	150.214	241	134
Fagopyrum_esculentum_MIRA_VER3_c463	protein	1298	gi|225463793|ref|XP_002268157.1|PREDICTED: hypothetical protein [Vitis vinifera] >gi|270251986|emb|CBI35351.1| unnamed protein product [Vitis vinifera]	XP_002268157	2.55024E-111	83	406.757	283	235
Fagopyrum_esculentum_MIRA_VER3_c464	at1g12050 f12f1_8	866	gi|22329501|ref|NP_172669.2|fumarylacetoacetase, putative [Arabidopsis thaliana] >gi|20334820|gb|AAM16166.1| At1g12050/F12F1_8 [Arabidopsis thaliana]	NP_172669	1.73047E-82	90	290.812	167	151
Fagopyrum_esculentum_MIRA_VER3_c465	bifunctional ornithine acetyltransferase n-acetylglutamate synthase protein	1259	gi|270247234|emb|CBI32609.1|unnamed protein product [Vitis vinifera]	CBI32609	1.56484E-142	91	510.375	337	310
Fagopyrum_esculentum_MIRA_VER3_c466	aminotransferase agd2	675	gi|18418270|ref|NP_567934.1|AGD2 (ABERRANT GROWTH AND DEATH 2); L,L-diaminopimelate aminotransferase/ transaminase [Arabidopsis thaliana] >gi|75163801|sp|Q93ZN9.1|DAPAT_ARATH RecName: Full=LL-diaminopimelate aminotransferase, chloroplastic; Short=LL-DAP-aminotransferase; Short=DAP-aminotransferase; Short=DAP-AT; Short=AtDAP-AT; AltName: Full=Protein ABERRANT GROWTH AND DEATH 2; Flags: Precursor >…	NP_567934	4.99355E-64	95	231.491	138	132
Fagopyrum_esculentum_MIRA_VER3_c467	auxin-induced protein	1134	gi|220702737|gb|ACL81167.1|auxin-responsive protein IAA1 [Mirabilis jalapa]	ACL81167	1.97145E-71	94	238.81	128	121
Fagopyrum_esculentum_MIRA_VER3_c468	ribosomal protein	607	gi|225423704|ref|XP_002277425.1|PREDICTED: hypothetical protein [Vitis vinifera]	XP_002277425	4.0614E-61	96	238.039	132	127
Fagopyrum_esculentum_MIRA_VER3_c469	histone deacetylase	1165	gi|225440996|ref|XP_002277422.1|PREDICTED: hypothetical protein [Vitis vinifera]	XP_002277422	6.30365E-26	78	122.865	98	77
Fagopyrum_esculentum_MIRA_VER3_c470	protein	675	gi|147794450|emb|CAN64856.1|hypothetical protein [Vitis vinifera]	CAN64856	1.13033E-23	75	114.005	90	68
Fagopyrum_esculentum_MIRA_VER3_c471	PREDICTED: hypothetical protein [Vitis vinifera]	830	gi|225437499|ref|XP_002274788.1|PREDICTED: hypothetical protein [Vitis vinifera]	XP_002274788	1.3008E-7	51	61.2326	145	74
Fagopyrum_esculentum_MIRA_VER3_c472	ice1 (inducer of cbf expression 1) dna binding transcription activator transcription factor	1328	gi|255540073|ref|XP_002511101.1|Transcription factor ICE1, putative [Ricinus communis] >gi|223550216|gb|EEF51703.1| Transcription factor ICE1, putative [Ricinus communis]	XP_002511101	1.47781E-37	61	161.77	251	154
Fagopyrum_esculentum_MIRA_VER3_c473	catalytic acting on nadh or nadph	780	gi|255564172|ref|XP_002523083.1|catalytic, putative [Ricinus communis] >gi|223537645|gb|EEF39268.1| catalytic, putative [Ricinus communis]	XP_002523083	1.72732E-35	84	153.68	104	88
Fagopyrum_esculentum_MIRA_VER3_c474	at5g39570 mij24_40	751	gi|225452887|ref|XP_002283932.1|PREDICTED: hypothetical protein [Vitis vinifera]	XP_002283932	1.1822E-18	68	91.2781	77	53
Fagopyrum_esculentum_MIRA_VER3_c475	3-isopropylmalate small subunit	1026	gi|225469374|ref|XP_002263405.1|PREDICTED: hypothetical protein [Vitis vinifera] >gi|147767013|emb|CAN65399.1| hypothetical protein [Vitis vinifera]	XP_002263405	3.65525E-80	80	302.753	235	189
Fagopyrum_esculentum_MIRA_VER3_c476	signal recognition particle 54 kda subunit	1133	gi|255553241|ref|XP_002517663.1|signal recognition particle 54 kD protein, putative [Ricinus communis] >gi|223543295|gb|EEF44827.1| signal recognition particle 54 kD protein, putative [Ricinus communis]	XP_002517663	4.87256E-125	92	244.588	140	129
Fagopyrum_esculentum_MIRA_VER3_c477	protein	1131	gi|224131618|ref|XP_002321135.1|predicted protein [Populus trichocarpa] >gi|222861908|gb|EEE99450.1| predicted protein [Populus trichocarpa]	XP_002321135	1.22752E-103	90	380.948	231	210
Fagopyrum_esculentum_MIRA_VER3_c478	protein	726	gi|255537515|ref|XP_002509824.1|aminopeptidase, putative [Ricinus communis] >gi|223549723|gb|EEF51211.1| aminopeptidase, putative [Ricinus communis]	XP_002509824	8.79429E-75	94	276.174	149	141
Fagopyrum_esculentum_MIRA_VER3_c479	protein	1286	gi|222613313|gb|EEE51445.1|hypothetical protein OsJ_32540 [Oryza sativa Japonica Group]	EEE51445	5.75914E-165	93	501.13	288	270
Fagopyrum_esculentum_MIRA_VER3_c480	photosystem ii phosphoprotein	1413	gi|189162300|ref|YP_001936546.1|photosystem II protein H [Fagopyrum esculentum subsp. ancestrale] >gi|166065386|gb|ABY79761.1| photosystem II protein H [Fagopyrum esculentum subsp. ancestrale]	YP_001936546	4.52809E-32	100	143.665	73	73
Fagopyrum_esculentum_MIRA_VER3_c481	protein	922	gi|224091140|ref|XP_002309194.1|predicted protein [Populus trichocarpa] >gi|222855170|gb|EEE92717.1| predicted protein [Populus trichocarpa]	XP_002309194	3.30591E-82	99	309.301	149	148
Fagopyrum_esculentum_MIRA_VER3_c482	protein	796	gi|224076798|ref|XP_002304998.1|predicted protein [Populus trichocarpa] >gi|222847962|gb|EEE85509.1| predicted protein [Populus trichocarpa]	XP_002304998	2.02684E-39	96	166.777	90	87
Fagopyrum_esculentum_MIRA_VER3_c483	pglp1 (2-phosphoglycolate phosphatase 1) phosphoglycolate phosphatase	1246	gi|225467963|ref|XP_002268808.1|PREDICTED: hypothetical protein [Vitis vinifera]	XP_002268808	3.92231E-146	94	522.316	316	299
Fagopyrum_esculentum_MIRA_VER3_c484	adp-ribosylation factor	1108	gi|224126653|ref|XP_002319891.1|predicted protein [Populus trichocarpa] >gi|222858267|gb|EEE95814.1| predicted protein [Populus trichocarpa]	XP_002319891	3.12899E-96	97	356.295	182	178
Fagopyrum_esculentum_MIRA_VER3_c485	rubisco subunit binding-protein alpha subunit	2237	gi|225436538|ref|XP_002277357.1|PREDICTED: hypothetical protein [Vitis vinifera]	XP_002277357	0.0	95	526.554	325	309
Fagopyrum_esculentum_MIRA_VER3_c486	auxin response factor 9	1388	gi|224058145|ref|XP_002299455.1|predicted protein [Populus trichocarpa] >gi|222846713|gb|EEE84260.1| predicted protein [Populus trichocarpa]	XP_002299455	8.63115E-76	73	152.91	123	90
Fagopyrum_esculentum_MIRA_VER3_c488	protein farnesyltransferase alpha	1277	gi|255587054|ref|XP_002534116.1|protein farnesyltransferase alpha subunit, putative [Ricinus communis] >gi|223525828|gb|EEF28267.1| protein farnesyltransferase alpha subunit, putative [Ricinus communis]	XP_002534116	4.09332E-122	81	442.58	321	263
Fagopyrum_esculentum_MIRA_VER3_c489	protein	858	gi|18420758|ref|NP_568440.1|unknown protein [Arabidopsis thaliana] >gi|21553990|gb|AAM63071.1| unknown [Arabidopsis thaliana] >gi|28466789|gb|AAO44003.1| At5g24165 [Arabidopsis thaliana] >gi|110743430|dbj|BAE99601.1| hypothetical protein [Arabidopsis thaliana]	NP_568440	3.73711E-13	69	79.7221	79	55
Fagopyrum_esculentum_MIRA_VER3_c490	protein	1431	gi|225430770|ref|XP_002266907.1|PREDICTED: hypothetical protein [Vitis vinifera] >gi|270228585|emb|CBI17522.1| unnamed protein product [Vitis vinifera]	XP_002266907	1.35319E-116	78	424.476	302	238
Fagopyrum_esculentum_MIRA_VER3_c491	aspartate aminotransferase	1048	gi|224143258|ref|XP_002324896.1|predicted protein [Populus trichocarpa] >gi|222866330|gb|EEF03461.1| predicted protein [Populus trichocarpa]	XP_002324896	6.66024E-129	95	437.573	236	226
Fagopyrum_esculentum_MIRA_VER3_c492	rna polymerase ii transcriptional coactivator kiwi	600	gi|225438387|ref|XP_002275126.1|PREDICTED: hypothetical protein [Vitis vinifera] >gi|147846591|emb|CAN79502.1| hypothetical protein [Vitis vinifera] >gi|270232279|emb|CBI21602.1| unnamed protein product [Vitis vinifera]	XP_002275126	2.33645E-29	84	132.494	83	70
Fagopyrum_esculentum_MIRA_VER3_c493	rhicadhesin receptor	895	gi|225454930|ref|XP_002277055.1|PREDICTED: hypothetical protein [Vitis vinifera] >gi|270259408|emb|CBI38542.1| unnamed protein product [Vitis vinifera]	XP_002277055	1.01686E-49	68	174.096	182	124
Fagopyrum_esculentum_MIRA_VER3_c494	vacuolar invertase	1150	gi|1076261|pir||S49256beta-fructofuranosidase (EC 3.2.1.26) - red goosefoot (fragment)	S49256	9.2898E-115	84	417.927	286	243
Fagopyrum_esculentum_MIRA_VER3_c495	cr88 atp binding	1475	gi|20453106|gb|AAM19795.1|At2g04030/F3C11.14 [Arabidopsis thaliana]	AAM19795	0.0	93	650.588	391	365
Fagopyrum_esculentum_MIRA_VER3_c496	aluminum-induced protein	1092	gi|224099853|ref|XP_002311645.1|predicted protein [Populus trichocarpa] >gi|222851465|gb|EEE89012.1| predicted protein [Populus trichocarpa]	XP_002311645	1.95815E-82	77	305.449	230	178
Fagopyrum_esculentum_MIRA_VER3_c497	lipin family protein	1008	gi|224140127|ref|XP_002323436.1|predicted protein [Populus trichocarpa] >gi|222868066|gb|EEF05197.1| predicted protein [Populus trichocarpa]	XP_002323436	2.71239E-111	96	282.337	168	162
Fagopyrum_esculentum_MIRA_VER3_c498	protein	646	gi|15239727|ref|NP_199698.1|SAD1 (SUPERSENSITIVE TO ABA AND DROUGHT 1); RNA binding [Arabidopsis thaliana] >gi|9758886|dbj|BAB09440.1| U6 snRNA-associated Sm-like protein-like [Arabidopsis thaliana] >gi|16554971|gb|AAK61592.1| Sm-like protein [Arabidopsis thaliana] >gi|106879147|gb|ABF82603.1| At5g48870 [Arabidopsis thaliana]	NP_199698	3.12505E-41	97	172.17	88	86
Fagopyrum_esculentum_MIRA_VER3_c499	60s ribosomal protein l11	798	gi|7440684|pir||T04865ribosomal protein L11, cytosolic - Arabidopsis thaliana >gi|550547|emb|CAA57396.1| ribosomal protein L16 [Arabidopsis thaliana] >gi|4539392|emb|CAB37458.1| ribosomal protein L11, cytosolic [Arabidopsis thaliana] >gi|7268667|emb|CAB78875.1| ribosomal protein L11, cytosolic [Arabidopsis thaliana]	T04865	2.15199E-89	98	332.798	183	180
Fagopyrum_esculentum_MIRA_VER3_c500	nucleosome chromatin assembly factor group	1182	gi|6730705|gb|AAF27100.1|AC011809_9Putative phospatase 2A inhibitor [Arabidopsis thaliana]	AAF27100	2.48896E-86	88	323.553	203	180
Fagopyrum_esculentum_MIRA_VER3_c501	gdp dissociation inhibitor	1671	gi|156972239|gb|ABU98948.1|GDP-dissociation inhibitor [Lupinus albus]	ABU98948	0.0	90	380.563	220	200
Fagopyrum_esculentum_MIRA_VER3_c502	glucosamine 6-phosphate n-	863	gi|147794493|emb|CAN62760.1|hypothetical protein [Vitis vinifera]	CAN62760	7.99624E-64	87	248.054	154	135
Fagopyrum_esculentum_MIRA_VER3_c503	histone 2	726	gi|225451096|ref|XP_002265878.1|PREDICTED: hypothetical protein [Vitis vinifera] >gi|147815277|emb|CAN70026.1| hypothetical protein [Vitis vinifera]	XP_002265878	2.39444E-41	98	172.94	111	109
Fagopyrum_esculentum_MIRA_VER3_c504	seed maturation protein expressed	1270	gi|224068468|ref|XP_002302753.1|predicted protein [Populus trichocarpa] >gi|118484919|gb|ABK94325.1| unknown [Populus trichocarpa] >gi|222844479|gb|EEE82026.1| predicted protein [Populus trichocarpa]	XP_002302753	1.36887E-77	89	294.664	209	187
Fagopyrum_esculentum_MIRA_VER3_c506	60s ribosomal protein l44	668	gi|15281775|gb|AAK94425.1|AF398144_160S ribosomal protein L144 [Brassica rapa subsp. pekinensis]	AAK94425	1.32789E-45	97	186.808	109	106
Fagopyrum_esculentum_MIRA_VER3_c507	asparaginyl endopeptidase rep-2	1418	gi|9622221|gb|AAF89679.1|asparaginyl endopeptidase [Sesamum indicum]	AAF89679	1.12455E-123	81	447.973	304	248
Fagopyrum_esculentum_MIRA_VER3_c508	cytosolic delta subunit	1217	gi|255957394|emb|CBA13551.1|cytosolic chaperonin, delta subunit [Glycine max]	CBA13551	1.13831E-140	96	389.037	227	219
Fagopyrum_esculentum_MIRA_VER3_c509	retrotransposon ty1-copia subclass	935	gi|225425898|ref|XP_002266725.1|PREDICTED: hypothetical protein [Vitis vinifera] >gi|270240312|emb|CBI27543.1| unnamed protein product [Vitis vinifera]	XP_002266725	3.87022E-46	83	189.504	148	123
Fagopyrum_esculentum_MIRA_VER3_c510	dna binding	2083	gi|225466694|ref|XP_002263828.1|PREDICTED: hypothetical protein [Vitis vinifera]	XP_002263828	5.57411E-80	56	303.523	477	271
Fagopyrum_esculentum_MIRA_VER3_c511	protein	1100	gi|89276797|gb|ABD66597.1|iron-binding protein [Pyrus pyrifolia]	ABD66597	7.76744E-55	88	218.779	184	162
Fagopyrum_esculentum_MIRA_VER3_c512	ca2+ antiporter cation exchanger	752	gi|222354619|gb|ACM48123.1|calcium antiporter 1 [Malus x domestica] >gi|223587975|gb|ACM48122.1| calcium antiporter 1 [Malus x domestica]	ACM48123	1.87632E-44	93	183.341	128	120
Fagopyrum_esculentum_MIRA_VER3_c513	dolichyl-di-phosphooligosaccharide-protein glycotransferase -like	1116	gi|225428556|ref|XP_002284627.1|PREDICTED: hypothetical protein [Vitis vinifera] >gi|270246174|emb|CBI32551.1| unnamed protein product [Vitis vinifera]	XP_002284627	3.589E-124	91	449.129	279	255
Fagopyrum_esculentum_MIRA_VER3_c514	protein	690	gi|224145816|ref|XP_002336265.1|predicted protein [Populus trichocarpa] >gi|222833109|gb|EEE71586.1| predicted protein [Populus trichocarpa]	XP_002336265	2.98023E-35	73	152.525	156	114
Fagopyrum_esculentum_MIRA_VER3_c515	gibberellin induced protein	465	gi|3201610|gb|AAC20716.1|putative gibberellin-regulated protein [Arabidopsis thaliana]	AAC20716	3.91832E-29	82	130.954	69	57
Fagopyrum_esculentum_MIRA_VER3_c516	mitochondrial import inner membrane translocase subunit tim17 family protein	1216	gi|224069860|ref|XP_002303058.1|predicted protein [Populus trichocarpa] >gi|222844784|gb|EEE82331.1| predicted protein [Populus trichocarpa]	XP_002303058	2.36045E-39	76	167.548	166	127
Fagopyrum_esculentum_MIRA_VER3_c517	malate dehydrogenase	1662	gi|462578|sp|Q05145.1|MDHP_MESCRRecName: Full=Malate dehydrogenase [NADP], chloroplastic; AltName: Full=NADP-MDH; Flags: Precursor >gi|19530|emb|CAA45270.1| malate dehydrogenase (NADP+) [Mesembryanthemum crystallinum]	Q05145	0.0	93	642.884	357	335
Fagopyrum_esculentum_MIRA_VER3_c518	protein	1662	gi|255568442|ref|XP_002525195.1|zinc finger protein, putative [Ricinus communis] >gi|223535492|gb|EEF37161.1| zinc finger protein, putative [Ricinus communis]	XP_002525195	1.21691E-137	82	422.165	301	249
Fagopyrum_esculentum_MIRA_VER3_c519	zinc finger	657	gi|225442416|ref|XP_002283363.1|PREDICTED: hypothetical protein [Vitis vinifera] >gi|147769690|emb|CAN65529.1| hypothetical protein [Vitis vinifera] >gi|270253632|emb|CBI36030.1| unnamed protein product [Vitis vinifera]	XP_002283363	6.79855E-55	88	217.624	144	127
Fagopyrum_esculentum_MIRA_VER3_c520	noi protein	621	gi|224114513|ref|XP_002316782.1|predicted protein [Populus trichocarpa] >gi|222859847|gb|EEE97394.1| predicted protein [Populus trichocarpa]	XP_002316782	2.79134E-28	84	129.028	78	66
Fagopyrum_esculentum_MIRA_VER3_c521	adenine phosphoribosyltransferase	874	gi|225458816|ref|XP_002285252.1|PREDICTED: hypothetical protein isoform 1 [Vitis vinifera] >gi|225458818|ref|XP_002285253.1| PREDICTED: hypothetical protein isoform 2 [Vitis vinifera] >gi|270252802|emb|CBI19413.1| unnamed protein product [Vitis vinifera]	XP_002285252	3.79515E-77	93	292.352	179	168
Fagopyrum_esculentum_MIRA_VER3_c522	protein	953	gi|270251213|emb|CBI34587.1|unnamed protein product [Vitis vinifera]	CBI34587	8.0112E-71	81	271.552	207	168
Fagopyrum_esculentum_MIRA_VER3_c523	protein	948	gi|224126135|ref|XP_002329669.1|predicted protein [Populus trichocarpa] >gi|222870550|gb|EEF07681.1| predicted protein [Populus trichocarpa]	XP_002329669	1.37559E-139	90	499.975	296	267
Fagopyrum_esculentum_MIRA_VER3_c524	expansin	825	gi|115334948|gb|ABI94060.1|ripening-related expansin [Cucumis melo]	ABI94060	3.10113E-94	88	348.977	197	175
Fagopyrum_esculentum_MIRA_VER3_c525	19-like protein	923	gi|225456525|ref|XP_002284739.1|PREDICTED: similar to MtN19-like protein [Vitis vinifera]	XP_002284739	9.65239E-74	73	281.182	247	181
Fagopyrum_esculentum_MIRA_VER3_c526	homeodomain-like protein	1508	gi|118488246|gb|ABK95942.1|unknown [Populus trichocarpa]	ABK95942	1.2785E-72	66	278.485	332	222
Fagopyrum_esculentum_MIRA_VER3_c527	ac007980_9cytosolic trna-ala synthetase	1175	gi|270239893|emb|CBI27126.1|unnamed protein product [Vitis vinifera]	CBI27126	2.16234E-74	83	283.878	237	199
Fagopyrum_esculentum_MIRA_VER3_c528	riboflavin synthase alpha chain	1234	gi|225446349|ref|XP_002274029.1|PREDICTED: hypothetical protein [Vitis vinifera]	XP_002274029	4.34349E-89	82	332.798	238	197
Fagopyrum_esculentum_MIRA_VER3_c529	peroxisomal membrane protein	576	gi|255552307|ref|XP_002517198.1|peroxisomal membrane protein pmp34, putative [Ricinus communis] >gi|223543833|gb|EEF45361.1| peroxisomal membrane protein pmp34, putative [Ricinus communis]	XP_002517198	1.43979E-14	82	83.1889	52	43
Fagopyrum_esculentum_MIRA_VER3_c530	heat shock factor-binding protein 1	662	gi|255626777|gb|ACU13733.1|unknown [Glycine max]	ACU13733	1.22233E-27	81	127.102	88	72
Fagopyrum_esculentum_MIRA_VER3_c531	protein	1665	gi|225464928|ref|XP_002275011.1|PREDICTED: hypothetical protein [Vitis vinifera]	XP_002275011	0.0	98	429.098	220	217
Fagopyrum_esculentum_MIRA_VER3_c532	cytochrome b5	965	gi|255560157|ref|XP_002521096.1|cytochrome B5 isoform 1, putative [Ricinus communis] >gi|223539665|gb|EEF41247.1| cytochrome B5 isoform 1, putative [Ricinus communis]	XP_002521096	1.11453E-43	88	181.415	134	118
Fagopyrum_esculentum_MIRA_VER3_c533	nadph dependent mannose 6-phosphate reductase	1242	gi|255543887|ref|XP_002513006.1|aldo-keto reductase, putative [Ricinus communis] >gi|223548017|gb|EEF49509.1| aldo-keto reductase, putative [Ricinus communis]	XP_002513006	4.45069E-158	95	561.992	307	292
Fagopyrum_esculentum_MIRA_VER3_c534	microsomal signal peptidase 18 kda	909	gi|255553143|ref|XP_002517614.1|Microsomal signal peptidase 18 kDa subunit, putative [Ricinus communis] >gi|223543246|gb|EEF44778.1| Microsomal signal peptidase 18 kDa subunit, putative [Ricinus communis]	XP_002517614	4.49996E-92	98	342.043	180	177
Fagopyrum_esculentum_MIRA_VER3_c535	ribosomal protein l33	830	gi|189162292|ref|YP_001936538.1|ribosomal protein L33 [Fagopyrum esculentum subsp. ancestrale] >gi|218546852|sp|B2XWM6.1|RK33_FAGEA RecName: Full=50S ribosomal protein L33, chloroplastic >gi|166065378|gb|ABY79753.1| ribosomal protein L33 [Fagopyrum esculentum subsp. ancestrale]	YP_001936538	2.20345E-31	100	140.198	66	66
Fagopyrum_esculentum_MIRA_VER3_c536	histone deacetylase	1202	gi|73919938|sp|Q6V9I6.1|HDT1_SOLCHRecName: Full=Histone deacetylase HDT1; AltName: Full=Histone deacetylase 2a; Short=HD2a; AltName: Full=ScHD2a >gi|33667906|gb|AAQ24532.1| histone deacetylase [Solanum chacoense]	Q6V9I6	7.76901E-43	62	179.104	267	166
Fagopyrum_esculentum_MIRA_VER3_c537	protein	1030	gi|224075186|ref|XP_002304572.1|predicted protein [Populus trichocarpa] >gi|222842004|gb|EEE79551.1| predicted protein [Populus trichocarpa]	XP_002304572	8.83008E-73	97	192.2	96	94
Fagopyrum_esculentum_MIRA_VER3_c538	60s ribosomal protein l11	833	gi|7440684|pir||T04865ribosomal protein L11, cytosolic - Arabidopsis thaliana >gi|550547|emb|CAA57396.1| ribosomal protein L16 [Arabidopsis thaliana] >gi|4539392|emb|CAB37458.1| ribosomal protein L11, cytosolic [Arabidopsis thaliana] >gi|7268667|emb|CAB78875.1| ribosomal protein L11, cytosolic [Arabidopsis thaliana]	T04865	1.15771E-88	98	330.487	183	180
Fagopyrum_esculentum_MIRA_VER3_c539	protein	1083	gi|224062822|ref|XP_002300894.1|predicted protein [Populus trichocarpa] >gi|222842620|gb|EEE80167.1| predicted protein [Populus trichocarpa]	XP_002300894	1.34101E-51	77	207.994	179	138
Fagopyrum_esculentum_MIRA_VER3_c540	cytidine deaminase	1233	gi|226504812|ref|NP_001140513.1|hypothetical protein LOC100272576 [Zea mays] >gi|194699798|gb|ACF83983.1| unknown [Zea mays] >gi|195610442|gb|ACG27051.1| cytidine/deoxycytidylate deaminase family protein [Zea mays]	NP_001140513	6.50556E-77	93	292.352	187	174
Fagopyrum_esculentum_MIRA_VER3_c541	protein	839	gi|225462060|ref|XP_002275924.1|PREDICTED: hypothetical protein [Vitis vinifera] >gi|270257777|emb|CBI39819.1| unnamed protein product [Vitis vinifera]	XP_002275924	3.36267E-27	60	126.331	158	95
Fagopyrum_esculentum_MIRA_VER3_c543	cytochrome p450	1082	gi|224062179|ref|XP_002300790.1|cytochrome P450 [Populus trichocarpa] >gi|222842516|gb|EEE80063.1| cytochrome P450 [Populus trichocarpa]	XP_002300790	6.59488E-67	67	258.84	279	187
Fagopyrum_esculentum_MIRA_VER3_c544	s-adenosylmethionine decarboxylase	839	gi|27597158|dbj|BAC55113.1|S-adenosylmethionine decarboxylase [Malus x domestica]	BAC55113	3.54193E-58	81	229.18	186	151
Fagopyrum_esculentum_MIRA_VER3_c546	seven transmembrane domain protein	1132	gi|224136646|ref|XP_002326911.1|predicted protein [Populus trichocarpa] >gi|222835226|gb|EEE73661.1| predicted protein [Populus trichocarpa]	XP_002326911	2.45903E-120	97	436.417	227	221
Fagopyrum_esculentum_MIRA_VER3_c547	vacuolar atpases	1145	gi|255537687|ref|XP_002509910.1|vacuolar ATP synthase subunit E, putative [Ricinus communis] >gi|223549809|gb|EEF51297.1| vacuolar ATP synthase subunit E, putative [Ricinus communis]	XP_002509910	3.54536E-85	94	221.09	152	143
Fagopyrum_esculentum_MIRA_VER3_c548	nadh-cytochrome b5	1649	gi|255566959|ref|XP_002524462.1|NADH-cytochrome B5 reductase, putative [Ricinus communis] >gi|223536250|gb|EEF37902.1| NADH-cytochrome B5 reductase, putative [Ricinus communis]	XP_002524462	3.27098E-133	87	479.945	326	286
Fagopyrum_esculentum_MIRA_VER3_c549	af324672_1 at2g20820	707	gi|225461330|ref|XP_002284579.1|PREDICTED: hypothetical protein [Vitis vinifera] >gi|270231039|emb|CBI20366.1| unnamed protein product [Vitis vinifera]	XP_002284579	6.09479E-39	78	164.851	104	82
Fagopyrum_esculentum_MIRA_VER3_c550	gamma-interferon-inducible lysosomal thiol reductase	1077	gi|225434492|ref|XP_002275283.1|PREDICTED: hypothetical protein isoform 2 [Vitis vinifera] >gi|270227170|emb|CBI15903.1| unnamed protein product [Vitis vinifera]	XP_002275283	4.52549E-84	76	315.849	239	184
Fagopyrum_esculentum_MIRA_VER3_c551	alanine aminotransferase	1596	gi|9082270|gb|AAF82782.1|AF275372_1alanine aminotransferase [Arabidopsis thaliana]	AAF82782	0.0	90	644.425	401	363
Fagopyrum_esculentum_MIRA_VER3_c552	fatty acid	1246	gi|144583293|gb|ABP01349.1|D8-sphingolipid desaturase [Jatropha curcas]	ABP01349	5.65069E-153	89	545.043	319	284
Fagopyrum_esculentum_MIRA_VER3_c553	cinnamoyl- reductase	981	gi|224129534|ref|XP_002328740.1|predicted protein [Populus trichocarpa] >gi|222839038|gb|EEE77389.1| predicted protein [Populus trichocarpa]	XP_002328740	1.47941E-98	85	342.428	245	209
Fagopyrum_esculentum_MIRA_VER3_c554	pentatricopeptide repeat-containing	940	gi|225445222|ref|XP_002280919.1|PREDICTED: hypothetical protein [Vitis vinifera] >gi|270240834|emb|CBI28063.1| unnamed protein product [Vitis vinifera]	XP_002280919	1.01831E-86	70	324.324	300	210
Fagopyrum_esculentum_MIRA_VER3_c555	mee14 (maternal effect embryo arrest 14)	836	gi|224103497|ref|XP_002313079.1|predicted protein [Populus trichocarpa] >gi|118483253|gb|ABK93529.1| unknown [Populus trichocarpa] >gi|222849487|gb|EEE87034.1| predicted protein [Populus trichocarpa]	XP_002313079	4.63807E-45	72	185.652	183	132
Fagopyrum_esculentum_MIRA_VER3_c556	protein	1320	gi|225433688|ref|XP_002266909.1|PREDICTED: hypothetical protein [Vitis vinifera] >gi|270256623|emb|CBI39440.1| unnamed protein product [Vitis vinifera]	XP_002266909	2.35335E-136	86	489.96	338	292
Fagopyrum_esculentum_MIRA_VER3_c557	dna photolyase protein	1676	gi|255564190|ref|XP_002523092.1|DNA photolyase, putative [Ricinus communis] >gi|223537654|gb|EEF39277.1| DNA photolyase, putative [Ricinus communis]	XP_002523092	3.90185E-150	86	536.184	350	304
Fagopyrum_esculentum_MIRA_VER3_c558	heat shock protein 70	1081	gi|211906504|gb|ACJ11745.1|heat shock protein 70 [Gossypium hirsutum]	ACJ11745	3.2203E-122	95	442.58	282	270
Fagopyrum_esculentum_MIRA_VER3_c559	acyl- synthetase	1475	gi|225437622|ref|XP_002278345.1|PREDICTED: hypothetical protein [Vitis vinifera] >gi|270254588|emb|CBI36978.1| unnamed protein product [Vitis vinifera]	XP_002278345	1.26021E-157	86	560.836	385	332
Fagopyrum_esculentum_MIRA_VER3_c561	hypothetical protein ZeamMp158 [Zea mays subsp. mays]	1407	gi|94502665|ref|YP_588403.1|hypothetical protein ZeamMp158 [Zea mays subsp. mays] >gi|40795104|gb|AAR91148.1| hypothetical protein [Zea mays]	YP_588403	1.79975E-41	88	150.984	84	74
Fagopyrum_esculentum_MIRA_VER3_c562	burp domain-containing protein	537	gi|111380168|gb|ABH09493.1|RD22-like protein [Knorringia sibirica]	ABH09493	1.07139E-47	89	192.971	110	98
Fagopyrum_esculentum_MIRA_VER3_c563	at4g25670 l73g19_50	1553	gi|225464569|ref|XP_002273424.1|PREDICTED: hypothetical protein isoform 3 [Vitis vinifera] >gi|225464571|ref|XP_002273394.1| PREDICTED: hypothetical protein isoform 2 [Vitis vinifera] >gi|225464573|ref|XP_002273368.1| PREDICTED: hypothetical protein isoform 1 [Vitis vinifera] >gi|147765806|emb|CAN66701.1| hypothetical protein [Vitis vinifera]	XP_002273424	1.17961E-27	54	95.1301	146	80
Fagopyrum_esculentum_MIRA_VER3_c564	cucumber peeling	661	gi|225426036|ref|XP_002274104.1|PREDICTED: hypothetical protein [Vitis vinifera] >gi|147801285|emb|CAN77117.1| hypothetical protein [Vitis vinifera] >gi|270251074|emb|CBI34448.1| unnamed protein product [Vitis vinifera]	XP_002274104	9.99926E-30	67	134.035	128	86
Fagopyrum_esculentum_MIRA_VER3_c565	protein	1408	gi|225430912|ref|XP_002276816.1|PREDICTED: hypothetical protein [Vitis vinifera] >gi|270228670|emb|CBI17607.1| unnamed protein product [Vitis vinifera]	XP_002276816	3.23862E-131	86	473.011	329	283
Fagopyrum_esculentum_MIRA_VER3_c566	vacuolar-processing enzyme	645	gi|225429442|ref|XP_002276759.1|PREDICTED: hypothetical protein [Vitis vinifera] >gi|270231289|emb|CBI20614.1| unnamed protein product [Vitis vinifera]	XP_002276759	6.74314E-36	81	154.451	127	104
Fagopyrum_esculentum_MIRA_VER3_c567	histidine phosphotransfer protein	1018	gi|225442949|ref|XP_002265443.1|PREDICTED: hypothetical protein [Vitis vinifera] >gi|270253934|emb|CBI36332.1| unnamed protein product [Vitis vinifera]	XP_002265443	2.60209E-54	82	216.853	156	128
Fagopyrum_esculentum_MIRA_VER3_c568	protein	977	gi|225435822|ref|XP_002285769.1|PREDICTED: hypothetical protein [Vitis vinifera] >gi|270227837|emb|CBI16570.1| unnamed protein product [Vitis vinifera]	XP_002285769	8.71921E-44	76	181.8	185	141
Fagopyrum_esculentum_MIRA_VER3_c569	lysine decarboxylase-like protein	1123	gi|255550077|ref|XP_002516089.1|carboxy-lyase, putative [Ricinus communis] >gi|223544575|gb|EEF46091.1| carboxy-lyase, putative [Ricinus communis]	XP_002516089	3.7896E-81	90	306.22	209	189
Fagopyrum_esculentum_MIRA_VER3_c570	60s ribosomal protein	861	gi|255585616|ref|XP_002533495.1|60S ribosomal protein L32, putative [Ricinus communis] >gi|223526639|gb|EEF28882.1| 60S ribosomal protein L32, putative [Ricinus communis]	XP_002533495	7.74499E-59	97	231.491	133	130
Fagopyrum_esculentum_MIRA_VER3_c571	conserved hypothetical protein [Ricinus communis]	774	gi|255542938|ref|XP_002512532.1|conserved hypothetical protein [Ricinus communis] >gi|223548493|gb|EEF49984.1| conserved hypothetical protein [Ricinus communis]	XP_002512532	8.42683E-43	69	177.948	166	116
Fagopyrum_esculentum_MIRA_VER3_c572	nucleic acid binding protein	1139	gi|147797621|emb|CAN62945.1|hypothetical protein [Vitis vinifera]	CAN62945	1.69802E-66	86	218.009	201	173
Fagopyrum_esculentum_MIRA_VER3_c573	ras-related protein ara-1	992	gi|225467903|ref|XP_002263362.1|PREDICTED: hypothetical protein [Vitis vinifera] >gi|225469534|ref|XP_002273371.1| PREDICTED: hypothetical protein [Vitis vinifera] >gi|147834571|emb|CAN69655.1| hypothetical protein [Vitis vinifera] >gi|270230373|emb|CBI18743.1| unnamed protein product [Vitis vinifera]	XP_002263362	2.74408E-93	91	346.28	212	193
Fagopyrum_esculentum_MIRA_VER3_c574	transcription elongation factor spt4	656	gi|224097390|ref|XP_002310913.1|predicted protein [Populus trichocarpa] >gi|222850733|gb|EEE88280.1| predicted protein [Populus trichocarpa]	XP_002310913	8.21514E-53	93	210.69	111	104
Fagopyrum_esculentum_MIRA_VER3_c575	protein	1195	gi|225430578|ref|XP_002263819.1|PREDICTED: hypothetical protein [Vitis vinifera] >gi|270231866|emb|CBI21191.1| unnamed protein product [Vitis vinifera]	XP_002263819	4.37166E-104	92	360.918	235	217
Fagopyrum_esculentum_MIRA_VER3_c576	protein	976	gi|224146326|ref|XP_002325966.1|predicted protein [Populus trichocarpa] >gi|222862841|gb|EEF00348.1| predicted protein [Populus trichocarpa]	XP_002325966	1.25466E-50	82	204.527	185	153
Fagopyrum_esculentum_MIRA_VER3_c577	glycyl-trna synthetase	1147	gi|225456501|ref|XP_002280957.1|PREDICTED: hypothetical protein [Vitis vinifera]	XP_002280957	7.62462E-129	88	448.743	283	250
Fagopyrum_esculentum_MIRA_VER3_c578	40s ribosomal protein s11	570	gi|217071062|gb|ACJ83891.1|unknown [Medicago truncatula]	ACJ83891	6.48993E-76	96	286.96	160	155
Fagopyrum_esculentum_MIRA_VER3_c579	zinc finger	1452	gi|225437893|ref|XP_002265999.1|PREDICTED: hypothetical protein [Vitis vinifera] >gi|270254846|emb|CBI37236.1| unnamed protein product [Vitis vinifera]	XP_002265999	2.68969E-120	75	436.802	361	273
Fagopyrum_esculentum_MIRA_VER3_c580	ras-related protein rab7	1069	gi|255549976|ref|XP_002516039.1|protein with unknown function [Ricinus communis] >gi|223544944|gb|EEF46459.1| protein with unknown function [Ricinus communis]	XP_002516039	9.92184E-92	95	341.273	201	191
Fagopyrum_esculentum_MIRA_VER3_c581	light-inducible protein atls1	691	gi|225445945|ref|XP_002264373.1|PREDICTED: hypothetical protein [Vitis vinifera] >gi|270228984|emb|CBI17916.1| unnamed protein product [Vitis vinifera]	XP_002264373	3.27979E-50	93	202.216	115	107
Fagopyrum_esculentum_MIRA_VER3_c582	adaptin n terminal	1047	gi|218185340|gb|EEC67767.1|hypothetical protein OsI_35302 [Oryza sativa Indica Group]	EEC67767	1.66783E-144	98	516.538	273	268
Fagopyrum_esculentum_MIRA_VER3_c583	mitochondrial import inner membrane translocase subunit tim13	654	gi|255555823|ref|XP_002518947.1|Mitochondrial import inner membrane translocase subunit Tim13, putative [Ricinus communis] >gi|223541934|gb|EEF43480.1| Mitochondrial import inner membrane translocase subunit Tim13, putative [Ricinus communis]	XP_002518947	7.01935E-20	92	101.293	70	65
Fagopyrum_esculentum_MIRA_VER3_c584	40s ribosomal protein s4	1118	gi|73759787|dbj|BAE20168.1|ribosomal protein S4 [Panax ginseng]	BAE20168	5.01395E-126	96	455.292	255	247
Fagopyrum_esculentum_MIRA_VER3_c585	glutamate-1-semialdehyde -aminomutase	940	gi|225456404|ref|XP_002284200.1|PREDICTED: hypothetical protein [Vitis vinifera] >gi|147861754|emb|CAN83169.1| hypothetical protein [Vitis vinifera]	XP_002284200	2.93547E-118	92	429.098	260	241
Fagopyrum_esculentum_MIRA_VER3_c586	small ras-like gtp-binding protein	947	gi|585783|sp|P38548.1|RAN_VICFARecName: Full=GTP-binding nuclear protein Ran/TC4 >gi|395072|emb|CAA80845.1| guanine nucleotide regulatory protein [Vicia faba]	P38548	1.70612E-119	100	409.838	194	194
Fagopyrum_esculentum_MIRA_VER3_c587	protein	857	gi|270255089|emb|CBI37476.1|unnamed protein product [Vitis vinifera]	CBI37476	6.14853E-58	85	226.483	142	122
Fagopyrum_esculentum_MIRA_VER3_c588	aldehyde dehydrogenase	2051	gi|225457075|ref|XP_002283132.1|PREDICTED: hypothetical protein [Vitis vinifera] >gi|270226320|emb|CBI15054.1| unnamed protein product [Vitis vinifera]	XP_002283132	0.0	89	828.935	515	459
Fagopyrum_esculentum_MIRA_VER3_c589	predicted protein [Populus trichocarpa]	739	gi|224138632|ref|XP_002326651.1|predicted protein [Populus trichocarpa] >gi|222833973|gb|EEE72450.1| predicted protein [Populus trichocarpa]	XP_002326651	3.02096E-7	74	59.6918	54	40
Fagopyrum_esculentum_MIRA_VER3_c590	translin	1195	gi|255556962|ref|XP_002519514.1|translin, putative [Ricinus communis] >gi|223541377|gb|EEF42928.1| translin, putative [Ricinus communis]	XP_002519514	4.04539E-76	78	289.656	242	189
Fagopyrum_esculentum_MIRA_VER3_c591	glutaredoxin	611	gi|268416839|gb|ACZ05049.1|putative glutaredoxin [Polygonatum sibiricum]	ACZ05049	2.38072E-45	94	185.652	103	97
Fagopyrum_esculentum_MIRA_VER3_c592	40s ribosomal protein s11	817	gi|224144055|ref|XP_002325170.1|predicted protein [Populus trichocarpa] >gi|222866604|gb|EEF03735.1| predicted protein [Populus trichocarpa]	XP_002325170	1.67292E-76	98	290.041	159	157
Fagopyrum_esculentum_MIRA_VER3_c593	14-3-3 protein	1418	gi|255564764|ref|XP_002523376.1|14-3-3 protein, putative [Ricinus communis] >gi|223537326|gb|EEF38955.1| 14-3-3 protein, putative [Ricinus communis]	XP_002523376	4.01372E-113	95	412.92	242	232
Fagopyrum_esculentum_MIRA_VER3_c594	protein	1155	gi|225459247|ref|XP_002285762.1|PREDICTED: hypothetical protein [Vitis vinifera] >gi|147765766|emb|CAN68978.1| hypothetical protein [Vitis vinifera]	XP_002285762	2.1542E-119	80	433.335	322	259
Fagopyrum_esculentum_MIRA_VER3_c595	heterogeneous nuclear ribonucleoprotein	992	gi|225433229|ref|XP_002285419.1|PREDICTED: hypothetical protein [Vitis vinifera]	XP_002285419	3.2133E-9	63	67.0106	61	39
Fagopyrum_esculentum_MIRA_VER3_c596	dna-directed rna polymerase	857	gi|270243153|emb|CBI30093.1|unnamed protein product [Vitis vinifera]	CBI30093	5.66772E-54	83	215.312	165	138
Fagopyrum_esculentum_MIRA_VER3_c597	succinyl- ligase beta subunit	1605	gi|225438067|ref|XP_002275953.1|PREDICTED: hypothetical protein [Vitis vinifera] >gi|147782941|emb|CAN72294.1| hypothetical protein [Vitis vinifera] >gi|270254758|emb|CBI37148.1| unnamed protein product [Vitis vinifera]	XP_002275953	1.64492E-173	97	465.307	255	249
Fagopyrum_esculentum_MIRA_VER3_c598	vesicle transport v-snare protein	1039	gi|255632079|gb|ACU16392.1|unknown [Glycine max]	ACU16392	6.82363E-66	89	255.373	222	198
Fagopyrum_esculentum_MIRA_VER3_c599	vacuolar atpase b subunit	1249	gi|255539062|ref|XP_002510596.1|ATP synthase subunit beta vacuolar, putative [Ricinus communis] >gi|223551297|gb|EEF52783.1| ATP synthase subunit beta vacuolar, putative [Ricinus communis]	XP_002510596	7.54641E-139	99	438.343	221	220
Fagopyrum_esculentum_MIRA_VER3_c600	protein	783	gi|255542275|ref|XP_002512201.1|lipid binding protein, putative [Ricinus communis] >gi|223548745|gb|EEF50235.1| lipid binding protein, putative [Ricinus communis]	XP_002512201	2.87313E-38	77	162.925	115	89
Fagopyrum_esculentum_MIRA_VER3_c601	endo- -beta-	896	gi|225448471|ref|XP_002269618.1|PREDICTED: hypothetical protein [Vitis vinifera]	XP_002269618	4.23788E-79	70	298.901	250	177
Fagopyrum_esculentum_MIRA_VER3_c602	hypothetical protein [Zea mays]	782	gi|195616412|gb|ACG30036.1|hypothetical protein [Zea mays]	ACG30036	1.09075E-13	72	81.2629	65	47
Fagopyrum_esculentum_MIRA_VER3_c604	xh xs domain-containing protein xs zinc finger domain-containing protein	1141	gi|255572749|ref|XP_002527307.1|conserved hypothetical protein [Ricinus communis] >gi|223533307|gb|EEF35059.1| conserved hypothetical protein [Ricinus communis]	XP_002527307	1.13209E-80	79	304.679	237	188
Fagopyrum_esculentum_MIRA_VER3_c605	14-3-3 protein	1259	gi|2822483|gb|AAC15418.1|14-3-3 protein homolog [Maackia amurensis]	AAC15418	2.05801E-118	94	430.254	256	242
Fagopyrum_esculentum_MIRA_VER3_c606	protein	585	gi|18402682|ref|NP_565726.1|unknown protein [Arabidopsis thaliana] >gi|4582445|gb|AAD24829.1| expressed protein [Arabidopsis thaliana] >gi|20198160|gb|AAM15434.1| expressed protein [Arabidopsis thaliana] >gi|26451972|dbj|BAC43077.1| unknown protein [Arabidopsis thaliana] >gi|28416745|gb|AAO42903.1| At2g31490 [Arabidopsis thaliana] >gi|227204167|dbj|BAH56935.1| AT2G31490 [Arabidopsis thaliana]	NP_565726	7.9575E-32	97	140.584	71	69
Fagopyrum_esculentum_MIRA_VER3_c607	14-3-3 protein	1088	gi|291162643|gb|ADD79961.1|14-3-3 family protein [Dimocarpus longan] >gi|291162645|gb|ADD79962.1| 14-3-3 family protein [Dimocarpus longan]	ADD79961	5.01296E-123	93	445.277	258	242
Fagopyrum_esculentum_MIRA_VER3_c608	chaperonin containing t-complex protein zeta	1293	gi|90657615|gb|ABD96914.1|hypothetical protein [Cleome spinosa]	ABD96914	1.08467E-170	96	603.979	327	317
Fagopyrum_esculentum_MIRA_VER3_c609	60s ribosomal protein	868	gi|217071646|gb|ACJ84183.1|unknown [Medicago truncatula]	ACJ84183	2.19113E-85	98	319.701	180	178
Fagopyrum_esculentum_MIRA_VER3_c610	uncoupling protein	928	gi|15232420|ref|NP_190979.1|PUMP1 (PLANT UNCOUPLING MITOCHONDRIAL PROTEIN 1); binding / oxidative phosphorylation uncoupler [Arabidopsis thaliana] >gi|7673023|gb|AAF66705.1|AF146226_1 putative uncoupling protein PUMP2 [Arabidopsis thaliana] >gi|3451392|emb|CAA04638.1| mitochondrial uncoupling protein [Arabidopsis thaliana] >gi|4127446|emb|CAA77109.1| uncoupling protein [Arabidopsis thaliana] >gi|…	NP_190979	1.49775E-76	95	235.728	142	136
Fagopyrum_esculentum_MIRA_VER3_c611	photosystem ii reaction center w chloroplast	663	gi|255631268|gb|ACU16001.1|unknown [Glycine max]	ACU16001	2.0353E-30	81	136.346	100	81
Fagopyrum_esculentum_MIRA_VER3_c612	heat shock protein 90	823	gi|547683|sp|P36181.1|HSP80_SOLLCRecName: Full=Heat shock cognate protein 80 >gi|170456|gb|AAB01376.1| heat shock cognate protein 80 [Solanum lycopersicum] >gi|38154493|gb|AAR12196.1| molecular chaperone Hsp90-2 [Solanum lycopersicum] >gi|445601|prf||1909348A heat shock protein hsp80	P36181	1.37408E-110	99	403.29	210	208
Fagopyrum_esculentum_MIRA_VER3_c613	protein	912	gi|255587133|ref|XP_002534151.1|RNA 3' terminal phosphate cyclase, putative [Ricinus communis] >gi|223525786|gb|EEF28234.1| RNA 3' terminal phosphate cyclase, putative [Ricinus communis]	XP_002534151	5.05609E-86	86	310.842	209	181
Fagopyrum_esculentum_MIRA_VER3_c614	homeobox-leucine zipper protein athb-12	843	gi|224130632|ref|XP_002320889.1|predicted protein [Populus trichocarpa] >gi|222861662|gb|EEE99204.1| predicted protein [Populus trichocarpa]	XP_002320889	1.02653E-23	58	114.775	165	97
Fagopyrum_esculentum_MIRA_VER3_c615	nucleic acid binding	1160	gi|225454759|ref|XP_002274164.1|PREDICTED: hypothetical protein [Vitis vinifera] >gi|270239270|emb|CBI26505.1| unnamed protein product [Vitis vinifera]	XP_002274164	2.24872E-100	82	370.163	278	228
Fagopyrum_esculentum_MIRA_VER3_c616	plastidic phosphate translocator-like protein1	1564	gi|61651606|dbj|BAD91176.1|plastidic phosphate translocator-like protein1 [Mesembryanthemum crystallinum]	BAD91176	1.31818E-144	93	517.694	344	321
Fagopyrum_esculentum_MIRA_VER3_c617	pearli 1-like protein	913	gi|225427021|ref|XP_002271500.1|PREDICTED: hypothetical protein isoform 2 [Vitis vinifera] >gi|270260071|emb|CBI31906.1| unnamed protein product [Vitis vinifera]	XP_002271500	3.90402E-27	76	126.331	127	97
Fagopyrum_esculentum_MIRA_VER3_c618	PREDICTED: hypothetical protein [Vitis vinifera]	926	gi|225464902|ref|XP_002274217.1|PREDICTED: hypothetical protein [Vitis vinifera] >gi|147828169|emb|CAN68427.1| hypothetical protein [Vitis vinifera] >gi|270241068|emb|CBI28296.1| unnamed protein product [Vitis vinifera]	XP_002274217	4.37199E-26	69	122.865	168	116
Fagopyrum_esculentum_MIRA_VER3_c619	protein	632	gi|255626801|gb|ACU13745.1|unknown [Glycine max] >gi|255635042|gb|ACU17879.1| unknown [Glycine max]	ACU13745	2.20364E-52	88	209.149	127	113
Fagopyrum_esculentum_MIRA_VER3_c620	prefoldin subunit 3	842	gi|255556430|ref|XP_002519249.1|prefoldin subunit, putative [Ricinus communis] >gi|223541564|gb|EEF43113.1| prefoldin subunit, putative [Ricinus communis]	XP_002519249	2.02115E-80	91	303.138	184	168
Fagopyrum_esculentum_MIRA_VER3_c621	glutamate dehydrogenase	683	gi|255568914|ref|XP_002525427.1|glutamate dehydrogenase, putative [Ricinus communis] >gi|223535240|gb|EEF36917.1| glutamate dehydrogenase, putative [Ricinus communis]	XP_002525427	1.177E-76	95	290.041	153	146
Fagopyrum_esculentum_MIRA_VER3_c622	ribosomal protein	819	gi|255539825|ref|XP_002510977.1|ribosomal protein L15, putative [Ricinus communis] >gi|223550092|gb|EEF51579.1| ribosomal protein L15, putative [Ricinus communis]	XP_002510977	2.88108E-68	98	262.692	128	126
Fagopyrum_esculentum_MIRA_VER3_c623	histone h1	927	gi|118482152|gb|ABK93006.1|unknown [Populus trichocarpa]	ABK93006	4.40777E-18	83	96.2857	67	56
Fagopyrum_esculentum_MIRA_VER3_c624	histone h2a	709	gi|195606592|gb|ACG25126.1|histone H2A [Zea mays] >gi|195628877|gb|ACG36235.1| histone H2A [Zea mays] >gi|195629440|gb|ACG36361.1| histone H2A [Zea mays] >gi|195647772|gb|ACG43354.1| histone H2A [Zea mays] >gi|238012316|gb|ACR37193.1| unknown [Zea mays] >gi|238013488|gb|ACR37779.1| unknown [Zea mays]	ACG25126	3.7382E-36	99	155.606	103	102
Fagopyrum_esculentum_MIRA_VER3_c625	dihydrolipoyllysine-residue acetyltransferase component of pyruvatedehydrogenase complex	1375	gi|224110406|ref|XP_002315510.1|predicted protein [Populus trichocarpa] >gi|222864550|gb|EEF01681.1| predicted protein [Populus trichocarpa]	XP_002315510	1.00923E-121	77	441.425	366	283
Fagopyrum_esculentum_MIRA_VER3_c626	vacuolar type atpase subunit a	1121	gi|27884018|gb|AAO23981.1|vacuolar H+-ATPase A2 subunit isoform [Solanum lycopersicum]	AAO23981	1.65248E-125	97	436.417	226	221
Fagopyrum_esculentum_MIRA_VER3_c627	prolyl-trna synthetase family protein	1205	gi|270252432|emb|CBI19043.1|unnamed protein product [Vitis vinifera]	CBI19043	9.06406E-100	78	368.237	312	244
Fagopyrum_esculentum_MIRA_VER3_c628	PREDICTED: hypothetical protein [Vitis vinifera]	980	gi|225469956|ref|XP_002275440.1|PREDICTED: hypothetical protein [Vitis vinifera]	XP_002275440	7.43774E-35	67	152.14	183	123
Fagopyrum_esculentum_MIRA_VER3_c629	protein	991	gi|224068996|ref|XP_002326249.1|predicted protein [Populus trichocarpa] >gi|222833442|gb|EEE71919.1| predicted protein [Populus trichocarpa]	XP_002326249	2.05879E-48	84	197.208	147	124
Fagopyrum_esculentum_MIRA_VER3_c630	interferon-related developmental regulator family protein ifrd protein family	1146	gi|225458824|ref|XP_002285282.1|PREDICTED: hypothetical protein [Vitis vinifera] >gi|270252798|emb|CBI19409.1| unnamed protein product [Vitis vinifera]	XP_002285282	3.532E-98	81	362.844	271	220
Fagopyrum_esculentum_MIRA_VER3_c631	protein	880	gi|224136282|ref|XP_002322290.1|predicted protein [Populus trichocarpa] >gi|118481915|gb|ABK92892.1| unknown [Populus trichocarpa] >gi|222869286|gb|EEF06417.1| predicted protein [Populus trichocarpa]	XP_002322290	6.10883E-91	91	338.191	194	178
Fagopyrum_esculentum_MIRA_VER3_c632	small heat shock protein kda	810	gi|224088780|ref|XP_002308537.1|predicted protein [Populus trichocarpa] >gi|118482686|gb|ABK93262.1| unknown [Populus trichocarpa] >gi|222854513|gb|EEE92060.1| predicted protein [Populus trichocarpa]	XP_002308537	4.52064E-50	84	202.216	163	138
Fagopyrum_esculentum_MIRA_VER3_c633	ascorbate peroxidase	1081	gi|42558486|gb|AAS19934.1|ascorbate peroxidase [Rehmannia glutinosa]	AAS19934	2.64662E-108	92	396.356	250	232
Fagopyrum_esculentum_MIRA_VER3_c634	protein	1328	gi|270243729|emb|CBI30668.1|unnamed protein product [Vitis vinifera]	CBI30668	3.90494E-139	79	499.204	330	262
Fagopyrum_esculentum_MIRA_VER3_c635	gl1 protein	1395	gi|225445728|ref|XP_002270904.1|PREDICTED: hypothetical protein isoform 1 [Vitis vinifera]	XP_002270904	1.01705E-162	87	543.502	347	303
Fagopyrum_esculentum_MIRA_VER3_c636	mrna turnover protein 4	982	gi|225448095|ref|XP_002276595.1|PREDICTED: hypothetical protein [Vitis vinifera] >gi|270306403|emb|CBI23879.1| unnamed protein product [Vitis vinifera]	XP_002276595	2.2816E-100	90	369.777	227	205
Fagopyrum_esculentum_MIRA_VER3_c637	arogenate prephenate dehydratase	1068	gi|270241589|emb|CBI28809.1|unnamed protein product [Vitis vinifera]	CBI28809	3.66031E-78	92	296.204	194	180
Fagopyrum_esculentum_MIRA_VER3_c638	alcohol dehydrogenases	1045	gi|225451491|ref|XP_002271350.1|PREDICTED: hypothetical protein [Vitis vinifera] >gi|270232004|emb|CBI21328.1| unnamed protein product [Vitis vinifera]	XP_002271350	4.73247E-99	83	365.54	266	222
Fagopyrum_esculentum_MIRA_VER3_c639	30s ribosomal protein s31	600	gi|15224451|ref|NP_181349.1|PSRP4 (PLASTID-SPECIFIC RIBOSOMAL PROTEIN 4); structural constituent of ribosome [Arabidopsis thaliana] >gi|75275034|sp|O80439.1|RR31_ARATH RecName: Full=30S ribosomal protein S31, chloroplastic; AltName: Full=Plastid-specific 30S ribosomal protein 4; Short=PSRP-4; Flags: Precursor >gi|7578852|gb|AAF64153.1|AF236826_1 plastid-specific ribosomal protein 4 precursor [Ara…	NP_181349	2.51371E-7	77	59.3066	61	47
Fagopyrum_esculentum_MIRA_VER3_c640	26s proteasome subunit rpn5b	1889	gi|225438483|ref|XP_002278249.1|PREDICTED: similar to 26S proteasome subunit RPN5b [Vitis vinifera]	XP_002278249	0.0	95	433.721	261	249
Fagopyrum_esculentum_MIRA_VER3_c641	pgps d12	818	gi|115456367|ref|NP_001051784.1|Os03g0830200 [Oryza sativa (japonica cultivar-group)] >gi|28372695|gb|AAO39879.1| hypothetical protein [Oryza sativa Japonica Group] >gi|31249761|gb|AAP46253.1| hypothetical protein [Oryza sativa Japonica Group] >gi|108711900|gb|ABF99695.1| expressed protein [Oryza sativa (japonica cultivar-group)] >gi|113550255|dbj|BAF13698.1| Os03g0830200 [Oryza sativa Japonica G…	NP_001051784	7.34125E-40	66	168.318	137	91
Fagopyrum_esculentum_MIRA_VER3_c642	60s ribosomal protein l10a	888	gi|116781901|gb|ABK22290.1|unknown [Picea sitchensis] >gi|148908521|gb|ABR17372.1| unknown [Picea sitchensis]	ABK22290	3.5269E-94	93	348.977	216	202
Fagopyrum_esculentum_MIRA_VER3_c643	protein	941	gi|62867584|emb|CAI84657.1|hypothetical protein [Nicotiana tabacum]	CAI84657	1.94285E-45	83	187.193	134	112
Fagopyrum_esculentum_MIRA_VER3_c644	ap2 erf domain-containing transcription factor	854	gi|224134508|ref|XP_002327422.1|AP2/ERF domain-containing transcription factor [Populus trichocarpa] >gi|222835976|gb|EEE74397.1| AP2/ERF domain-containing transcription factor [Populus trichocarpa]	XP_002327422	1.43495E-49	66	200.675	190	127
Fagopyrum_esculentum_MIRA_VER3_c645	protein	1705	gi|225449046|ref|XP_002273970.1|PREDICTED: hypothetical protein [Vitis vinifera]	XP_002273970	4.2321E-67	87	260.381	179	156
Fagopyrum_esculentum_MIRA_VER3_c646	calnexin homolog	1942	gi|31321896|gb|AAK84429.1|putative papillar cell-specific calnexin [Brassica napus]	AAK84429	2.13903E-176	87	392.889	311	271
Fagopyrum_esculentum_MIRA_VER3_c647	protein	989	gi|255638141|gb|ACU19384.1|unknown [Glycine max]	ACU19384	1.01647E-47	92	194.897	118	109
Fagopyrum_esculentum_MIRA_VER3_c648	protein	983	gi|255631308|gb|ACU16021.1|unknown [Glycine max]	ACU16021	2.08523E-61	94	240.35	135	128
Fagopyrum_esculentum_MIRA_VER3_c649	at5g21070 t10f18_100	917	gi|224104909|ref|XP_002313616.1|predicted protein [Populus trichocarpa] >gi|222850024|gb|EEE87571.1| predicted protein [Populus trichocarpa]	XP_002313616	3.26351E-90	95	335.88	200	191
Fagopyrum_esculentum_MIRA_VER3_c650	protein	695	gi|225428460|ref|XP_002284148.1|PREDICTED: hypothetical protein [Vitis vinifera] >gi|270246223|emb|CBI32600.1| unnamed protein product [Vitis vinifera]	XP_002284148	1.59838E-28	83	130.183	86	72
Fagopyrum_esculentum_MIRA_VER3_c651	gtp-binding protein ara-3	1119	gi|224100931|ref|XP_002312073.1|predicted protein [Populus trichocarpa] >gi|118486181|gb|ABK94933.1| unknown [Populus trichocarpa] >gi|222851893|gb|EEE89440.1| predicted protein [Populus trichocarpa]	XP_002312073	1.09666E-88	95	331.257	203	194
Fagopyrum_esculentum_MIRA_VER3_c652	pathogenesis-related thaumatin family protein	872	gi|255538966|ref|XP_002510548.1|Zeamatin precursor, putative [Ricinus communis] >gi|223551249|gb|EEF52735.1| Zeamatin precursor, putative [Ricinus communis]	XP_002510548	5.83439E-33	81	123.635	75	61
Fagopyrum_esculentum_MIRA_VER3_c653	predicted protein [Populus trichocarpa]	963	gi|224133092|ref|XP_002327959.1|predicted protein [Populus trichocarpa] >gi|222837368|gb|EEE75747.1| predicted protein [Populus trichocarpa]	XP_002327959	1.83711E-46	86	190.66	134	116
Fagopyrum_esculentum_MIRA_VER3_c655	50s ribosomal protein l18	796	gi|15241056|ref|NP_198134.1|ribosomal protein L18 family protein [Arabidopsis thaliana] >gi|21554086|gb|AAM63167.1| unknown [Arabidopsis thaliana] >gi|88011066|gb|ABD38897.1| At5g27820 [Arabidopsis thaliana]	NP_198134	3.2359E-37	90	159.458	114	103
Fagopyrum_esculentum_MIRA_VER3_c656	protein	1099	gi|255571827|ref|XP_002526856.1|protein with unknown function [Ricinus communis] >gi|223533755|gb|EEF35487.1| protein with unknown function [Ricinus communis]	XP_002526856	7.55836E-34	72	149.058	134	97
Fagopyrum_esculentum_MIRA_VER3_c657	ketol-acid reductoisomerase	1132	gi|224125336|ref|XP_002329780.1|predicted protein [Populus trichocarpa] >gi|222870842|gb|EEF07973.1| predicted protein [Populus trichocarpa]	XP_002329780	1.1671E-162	95	577.015	324	311
Fagopyrum_esculentum_MIRA_VER3_c658	fha domain containing expressed	881	gi|270235223|emb|CBI24353.1|unnamed protein product [Vitis vinifera]	CBI24353	5.99979E-38	84	162.155	111	94
Fagopyrum_esculentum_MIRA_VER3_c659	atp adp transporter	1396	gi|270253838|emb|CBI36236.1|unnamed protein product [Vitis vinifera]	CBI36236	2.27675E-153	93	546.584	350	326
Fagopyrum_esculentum_MIRA_VER3_c660	atp-dependent clp protease adaptor protein	1048	gi|224111322|ref|XP_002315814.1|predicted protein [Populus trichocarpa] >gi|222864854|gb|EEF01985.1| predicted protein [Populus trichocarpa]	XP_002315814	5.16344E-45	87	186.037	123	108
Fagopyrum_esculentum_MIRA_VER3_c662	protein	1548	gi|255556974|ref|XP_002519520.1|isocitrate dehydrogenase, putative [Ricinus communis] >gi|223541383|gb|EEF42934.1| isocitrate dehydrogenase, putative [Ricinus communis]	XP_002519520	1.02877E-169	97	341.658	179	175
Fagopyrum_esculentum_MIRA_VER3_c663	soul-like protein	882	gi|242055823|ref|XP_002457057.1|hypothetical protein SORBIDRAFT_03g000590 [Sorghum bicolor] >gi|241929032|gb|EES02177.1| hypothetical protein SORBIDRAFT_03g000590 [Sorghum bicolor]	XP_002457057	2.35791E-58	71	229.95	185	132
Fagopyrum_esculentum_MIRA_VER3_c664	ethphon-induced protein	662	gi|255627901|gb|ACU14295.1|unknown [Glycine max]	ACU14295	1.4506E-12	64	77.0258	84	54
Fagopyrum_esculentum_MIRA_VER3_c665	pyrophosphate-energized vacuolar membrane proton	1063	gi|255542878|ref|XP_002512502.1|Pyrophosphate-energized vacuolar membrane proton pump, putative [Ricinus communis] >gi|223548463|gb|EEF49954.1| Pyrophosphate-energized vacuolar membrane proton pump, putative [Ricinus communis]	XP_002512502	5.85451E-153	99	544.658	293	291
Fagopyrum_esculentum_MIRA_VER3_c666	auxin-binding protein 1	795	gi|158633397|gb|ABW75767.1|putative auxin-binding protein 1 [Boehmeria nivea]	ABW75767	2.45476E-69	85	266.159	168	143
Fagopyrum_esculentum_MIRA_VER3_c667	chaperonin containing t-complex protein epsilon	819	gi|4206124|gb|AAD11431.1|T-complex protein 1 epsilon subunit [Mesembryanthemum crystallinum]	AAD11431	5.80518E-69	94	265.003	150	142
Fagopyrum_esculentum_MIRA_VER3_c668	lacasse diphenol oxidase	776	gi|270242098|emb|CBI29312.1|unnamed protein product [Vitis vinifera]	CBI29312	1.58188E-57	75	226.868	171	129
Fagopyrum_esculentum_MIRA_VER3_c669	at1g04290	777	gi|225434686|ref|XP_002280576.1|PREDICTED: hypothetical protein [Vitis vinifera] >gi|270227273|emb|CBI16006.1| unnamed protein product [Vitis vinifera]	XP_002280576	2.0266E-36	72	156.762	152	110
Fagopyrum_esculentum_MIRA_VER3_c670	peptidyl-prolyl cis-trans isomerase	851	gi|255628139|gb|ACU14414.1|unknown [Glycine max]	ACU14414	3.33199E-38	67	162.925	179	120
Fagopyrum_esculentum_MIRA_VER3_c671	at5g40670 mnf13_190	1057	gi|270228768|emb|CBI17702.1|unnamed protein product [Vitis vinifera]	CBI17702	2.235E-104	86	383.259	247	214
Fagopyrum_esculentum_MIRA_VER3_c672	cinnamoyl- reductase	1049	gi|225434488|ref|XP_002275195.1|PREDICTED: hypothetical protein [Vitis vinifera] >gi|270227169|emb|CBI15902.1| unnamed protein product [Vitis vinifera]	XP_002275195	3.53457E-86	91	322.783	191	174
Fagopyrum_esculentum_MIRA_VER3_c673	protein	1249	gi|225425162|ref|XP_002263688.1|PREDICTED: hypothetical protein [Vitis vinifera] >gi|270255796|emb|CBI38175.1| unnamed protein product [Vitis vinifera]	XP_002263688	2.05486E-86	84	323.939	218	185
Fagopyrum_esculentum_MIRA_VER3_c674	myosin heavy striated	944	gi|255538894|ref|XP_002510512.1|Myosin heavy chain, striated muscle, putative [Ricinus communis] >gi|223551213|gb|EEF52699.1| Myosin heavy chain, striated muscle, putative [Ricinus communis]	XP_002510512	1.55175E-34	74	150.984	184	137
Fagopyrum_esculentum_MIRA_VER3_c675	stress related protein	940	gi|224053483|ref|XP_002297837.1|predicted protein [Populus trichocarpa] >gi|118481463|gb|ABK92674.1| unknown [Populus trichocarpa] >gi|222845095|gb|EEE82642.1| predicted protein [Populus trichocarpa]	XP_002297837	4.61359E-55	68	219.164	199	136
Fagopyrum_esculentum_MIRA_VER3_c676	2-dehydro-3-deoxyphosphooctonate aldolase phospho-2-dehydro-3-deoxyoctonate aldolase 3-deoxy-d-manno-octulosonic acid 8-phosphate synthetase	895	gi|21360537|gb|AAM47465.1|AT5g09730/F17I14_80 [Arabidopsis thaliana]	AAM47465	4.83753E-83	86	311.997	208	179
Fagopyrum_esculentum_MIRA_VER3_c677	40s ribosomal protein	1003	gi|117671302|gb|ABK56834.1|RPS3 [Cymbidium hybrid cultivar]	ABK56834	5.06914E-119	93	431.795	245	230
Fagopyrum_esculentum_MIRA_VER3_c678	60s ribosomal protein l10a-1	991	gi|115445821|ref|NP_001046690.1|Os02g0321900 [Oryza sativa (japonica cultivar-group)] >gi|50252685|dbj|BAD28853.1| putative ribosomal protein L10a [Oryza sativa Japonica Group] >gi|113536221|dbj|BAF08604.1| Os02g0321900 [Oryza sativa Japonica Group] >gi|215692826|dbj|BAG88217.1| unnamed protein product [Oryza sativa Japonica Group] >gi|215734901|dbj|BAG95623.1| unnamed protein product [Oryza sati…	NP_001046690	2.03034E-96	94	356.681	216	205
Fagopyrum_esculentum_MIRA_VER3_c679	protein	1053	gi|270250691|emb|CBI33869.1|unnamed protein product [Vitis vinifera]	CBI33869	2.37673E-106	82	389.808	268	221
Fagopyrum_esculentum_MIRA_VER3_c680	unnamed protein product [Vitis vinifera]	664	gi|270240679|emb|CBI27908.1|unnamed protein product [Vitis vinifera]	CBI27908	1.28076E-16	91	90.5077	74	68
Fagopyrum_esculentum_MIRA_VER3_c681	cytosolic orthophosphate dikinase	1452	gi|559471|emb|CAA55143.1|pyruvate,orthophosphate dikinase [Mesembryanthemum crystallinum]	CAA55143	7.37004E-167	93	487.263	277	258
Fagopyrum_esculentum_MIRA_VER3_c682	dehydroquinate dehydratase shikimate dehydrogenase	1087	gi|224125422|ref|XP_002319582.1|dehydroquinate dehydratase/ shikimate dehydrogenase [Populus trichocarpa] >gi|222857958|gb|EEE95505.1| dehydroquinate dehydratase/ shikimate dehydrogenase [Populus trichocarpa]	XP_002319582	5.83792E-108	84	260.766	214	180
Fagopyrum_esculentum_MIRA_VER3_c683	protein	1264	gi|255538692|ref|XP_002510411.1|Protein yrdA, putative [Ricinus communis] >gi|223551112|gb|EEF52598.1| Protein yrdA, putative [Ricinus communis]	XP_002510411	9.58379E-132	95	474.552	264	251
Fagopyrum_esculentum_MIRA_VER3_c684	nucleoside diphosphate kinase 2	1014	gi|266607|sp|Q01402.1|NDK2_SPIOLRecName: Full=Nucleoside diphosphate kinase 2, chloroplastic; AltName: Full=Nucleoside diphosphate kinase II; Short=NDP kinase II; Short=NDPK II; Short=NDK II; Contains: RecName: Full=Nucleoside diphosphate kinase 2 high molecular weight; Contains: RecName: Full=Nucleoside diphosphate kinase 2 low molecular weight; Flags: Precursor >gi|218273|dbj|BAA02018.1| nucleo…	Q01402	9.10261E-92	85	341.273	222	189
Fagopyrum_esculentum_MIRA_VER3_c685	40s ribosomal protein	1011	gi|270231383|emb|CBI20708.1|unnamed protein product [Vitis vinifera]	CBI20708	6.87858E-116	97	421.394	221	216
Fagopyrum_esculentum_MIRA_VER3_c686	seed maturation protein	1164	gi|225426104|ref|XP_002277080.1|PREDICTED: hypothetical protein [Vitis vinifera] >gi|270251035|emb|CBI34409.1| unnamed protein product [Vitis vinifera]	XP_002277080	9.2464E-86	79	321.627	252	201
Fagopyrum_esculentum_MIRA_VER3_c687	glyceraldehyde-3-phosphate dehydrogenase	965	gi|115371630|gb|ABI96175.1|glyceraldehyde-3 phosphate dehydrogenase [Knorringia sibirica]	ABI96175	4.94505E-99	95	308.916	168	160
Fagopyrum_esculentum_MIRA_VER3_c688	protein	686	gi|225436093|ref|XP_002277657.1|PREDICTED: hypothetical protein [Vitis vinifera] >gi|270235272|emb|CBI24402.1| unnamed protein product [Vitis vinifera]	XP_002277657	2.34286E-40	86	169.474	98	85
Fagopyrum_esculentum_MIRA_VER3_c689	zinc finger	1015	gi|225440926|ref|XP_002282924.1|PREDICTED: hypothetical protein isoform 2 [Vitis vinifera] >gi|225440928|ref|XP_002282913.1| PREDICTED: hypothetical protein isoform 1 [Vitis vinifera]	XP_002282924	1.05238E-47	71	194.897	162	116
Fagopyrum_esculentum_MIRA_VER3_c690	ras-related gtp-binding	1145	gi|224062828|ref|XP_002300895.1|predicted protein [Populus trichocarpa] >gi|118486942|gb|ABK95304.1| unknown [Populus trichocarpa] >gi|222842621|gb|EEE80168.1| predicted protein [Populus trichocarpa]	XP_002300895	2.43592E-99	93	366.696	205	192
Fagopyrum_esculentum_MIRA_VER3_c691	60s ribosomal protein l13a	569	gi|19423912|gb|AAL87341.1|putative 60S ribosomal protein [Arabidopsis thaliana]	AAL87341	2.45403E-35	91	152.14	86	79
Fagopyrum_esculentum_MIRA_VER3_c692	protein	1259	gi|225461846|ref|XP_002285664.1|PREDICTED: hypothetical protein [Vitis vinifera]	XP_002285664	5.31916E-66	70	256.144	257	181
Fagopyrum_esculentum_MIRA_VER3_c693	PREDICTED: hypothetical protein [Vitis vinifera]	960	gi|225459985|ref|XP_002269541.1|PREDICTED: hypothetical protein [Vitis vinifera] >gi|270228194|emb|CBI17005.1| unnamed protein product [Vitis vinifera]	XP_002269541	4.46916E-69	86	265.774	174	150
Fagopyrum_esculentum_MIRA_VER3_c694	dtdp-glucose 4-6-	1355	gi|224109544|ref|XP_002315231.1|predicted protein [Populus trichocarpa] >gi|118483816|gb|ABK93800.1| unknown [Populus trichocarpa] >gi|118485318|gb|ABK94518.1| unknown [Populus trichocarpa] >gi|222864271|gb|EEF01402.1| predicted protein [Populus trichocarpa]	XP_002315231	9.16258E-144	82	514.612	346	285
Fagopyrum_esculentum_MIRA_VER3_c695	PREDICTED: hypothetical protein [Vitis vinifera]	878	gi|225423965|ref|XP_002279257.1|PREDICTED: hypothetical protein [Vitis vinifera]	XP_002279257	1.13215E-12	52	78.1814	195	102
Fagopyrum_esculentum_MIRA_VER3_c696	chalcone--flavonone isomerase	929	gi|270236097|emb|CBI25366.1|unnamed protein product [Vitis vinifera]	CBI25366	1.72128E-38	68	164.081	210	143
Fagopyrum_esculentum_MIRA_VER3_c697	phenylcoumaran benzylic ether reductase 3	1156	gi|76559894|tpe|CAI56334.1|TPA: isoflavone reductase-like protein 5 [Vitis vinifera]	CAI56334	3.29652E-144	90	515.768	306	277
Fagopyrum_esculentum_MIRA_VER3_c698	proteasome subunit	612	gi|14594927|emb|CAC43324.1|putative beta 3 proteasome subunit [Nicotiana tabacum]	CAC43324	3.55708E-89	96	331.257	178	171
Fagopyrum_esculentum_MIRA_VER3_c699	pectinesterase inhibitor	888	gi|116519144|gb|ABJ99595.1|pectinesterase inhibitor [Lycoris aurea]	ABJ99595	2.53631E-76	73	289.656	226	165
Fagopyrum_esculentum_MIRA_VER3_c700	small nuclear ribonucleoprotein sm d1	739	gi|270244987|emb|CBI32365.1|unnamed protein product [Vitis vinifera]	CBI32365	2.70084E-48	98	196.052	103	101
Fagopyrum_esculentum_MIRA_VER3_c701	betl1_arath ame: full=bet1-like protein at4g14600	820	gi|224082037|ref|XP_002306555.1|predicted protein [Populus trichocarpa] >gi|222856004|gb|EEE93551.1| predicted protein [Populus trichocarpa]	XP_002306555	1.2643E-31	85	140.969	123	105
Fagopyrum_esculentum_MIRA_VER3_c703	60s ribosomal protein	626	gi|255574015|ref|XP_002527925.1|60S ribosomal protein L27a, putative [Ricinus communis] >gi|223532700|gb|EEF34482.1| 60S ribosomal protein L27a, putative [Ricinus communis]	XP_002527925	8.39742E-73	95	276.944	146	139
Fagopyrum_esculentum_MIRA_VER3_c704	plant integral membrane protein tigr01569 containing protein	824	gi|242057367|ref|XP_002457829.1|hypothetical protein SORBIDRAFT_03g014480 [Sorghum bicolor] >gi|288559154|sp|C5XKI6.1|U4973_SORBI RecName: Full=UPF0497 membrane protein Sb03g014480 >gi|241929804|gb|EES02949.1| hypothetical protein SORBIDRAFT_03g014480 [Sorghum bicolor]	XP_002457829	1.84525E-14	61	83.9593	149	91
Fagopyrum_esculentum_MIRA_VER3_c705	catechol o-methyltransferase	1095	gi|284437809|gb|ADB85561.1|O-methyltransferase-like protein [Prunus mume]	ADB85561	7.99663E-93	80	227.639	152	123
Fagopyrum_esculentum_MIRA_VER3_c706	chlorophyll a-b binding protein	1037	gi|115766|sp|P13869.1|CB12_PETHYRecName: Full=Chlorophyll a-b binding protein, chloroplastic; AltName: Full=LHCI type II CAB; Flags: Precursor >gi|169214|gb|AAA33711.1| chlorophyll binding protein precursor [Petunia x hybrida] >gi|226259|prf||1503272A chlorophyll binding protein	P13869	9.3342E-124	90	447.588	273	246
Fagopyrum_esculentum_MIRA_VER3_c707	filamentation temperature-sensitive h 2b	580	gi|255558698|ref|XP_002520373.1|Cell division protein ftsH, putative [Ricinus communis] >gi|223540420|gb|EEF41989.1| Cell division protein ftsH, putative [Ricinus communis]	XP_002520373	9.06852E-49	92	196.823	116	107
Fagopyrum_esculentum_MIRA_VER3_c708	mip sip subfamily	1113	gi|88604775|gb|ABD46741.1|small basic intrinsic protein 1 [Vitis vinifera] >gi|147855139|emb|CAN79588.1| hypothetical protein [Vitis vinifera]	ABD46741	5.4087E-80	81	302.368	226	184
Fagopyrum_esculentum_MIRA_VER3_c709	protein	1028	gi|225464858|ref|XP_002272163.1|PREDICTED: hypothetical protein [Vitis vinifera] >gi|270241046|emb|CBI28274.1| unnamed protein product [Vitis vinifera]	XP_002272163	5.54512E-28	88	129.413	108	96
Fagopyrum_esculentum_MIRA_VER3_c710	protein	925	gi|89212810|gb|ABD63905.1|14-3-3-like protein [Gossypium hirsutum]	ABD63905	1.72826E-115	96	419.853	240	232
Fagopyrum_esculentum_MIRA_VER3_c711	protein	1198	gi|225460817|ref|XP_002276902.1|PREDICTED: hypothetical protein [Vitis vinifera]	XP_002276902	1.18571E-67	63	261.536	353	224
Fagopyrum_esculentum_MIRA_VER3_c712	stress-induced hydrophobic peptide	622	gi|255628505|gb|ACU14597.1|unknown [Glycine max]	ACU14597	6.03706E-15	90	84.7297	66	60
Fagopyrum_esculentum_MIRA_VER3_c713	40s ribosomal protein s15a	733	gi|76573307|gb|ABA46758.1|unknown [Solanum tuberosum] >gi|77745497|gb|ABB02647.1| unknown [Solanum tuberosum]	ABA46758	5.76349E-67	99	258.07	130	129
Fagopyrum_esculentum_MIRA_VER3_c714	unnamed protein product [Vitis vinifera]	742	gi|270253739|emb|CBI36137.1|unnamed protein product [Vitis vinifera]	CBI36137	1.21808E-33	80	84.3445	56	45
Fagopyrum_esculentum_MIRA_VER3_c715	nuclear acid binding	1139	gi|30524689|emb|CAC85246.1|salt tolerance protein 6 [Beta vulgaris]	CAC85246	3.83207E-75	71	193.356	164	117
Fagopyrum_esculentum_MIRA_VER3_c716	hydroxymethylglutaryl- synthase	1163	gi|255537251|ref|XP_002509692.1|hydroxymethylglutaryl-CoA synthase, putative [Ricinus communis] >gi|223549591|gb|EEF51079.1| hydroxymethylglutaryl-CoA synthase, putative [Ricinus communis]	XP_002509692	2.64246E-133	89	479.559	292	262
Fagopyrum_esculentum_MIRA_VER3_c717	protein	918	gi|270244463|emb|CBI31396.1|unnamed protein product [Vitis vinifera]	CBI31396	7.1995E-29	76	132.109	107	82
Fagopyrum_esculentum_MIRA_VER3_c718	nadh-plastoquinone oxidoreductase subunit 1 protein	1400	gi|189162326|ref|YP_001936572.1|NADH dehydrogenase subunit 1 [Fagopyrum esculentum subsp. ancestrale] >gi|166065412|gb|ABY79787.1| NADH dehydrogenase subunit 1 [Fagopyrum esculentum subsp. ancestrale]	YP_001936572	4.8399E-95	100	352.829	183	183
Fagopyrum_esculentum_MIRA_VER3_c719	at3g52230 f4f15_340	754	gi|414200|emb|CAA53243.1|chloroplast outer envelope 24 kD protein (omp24) [Spinacia oleracea]	CAA53243	3.71923E-16	57	89.3521	145	83
Fagopyrum_esculentum_MIRA_VER3_c720	at1g56450 f13n6_3	592	gi|225435249|ref|XP_002284989.1|PREDICTED: hypothetical protein isoform 1 [Vitis vinifera] >gi|270227548|emb|CBI16281.1| unnamed protein product [Vitis vinifera]	XP_002284989	1.87511E-60	96	211.846	110	106
Fagopyrum_esculentum_MIRA_VER3_c721	60s ribosomal protein	930	gi|242043754|ref|XP_002459748.1|hypothetical protein SORBIDRAFT_02g009810 [Sorghum bicolor] >gi|241923125|gb|EER96269.1| hypothetical protein SORBIDRAFT_02g009810 [Sorghum bicolor]	XP_002459748	2.03093E-63	76	246.899	189	144
Fagopyrum_esculentum_MIRA_VER3_c722	proteasome subunit beta type 2	926	gi|255626205|gb|ACU13447.1|unknown [Glycine max]	ACU13447	4.13753E-101	97	372.089	204	198
Fagopyrum_esculentum_MIRA_VER3_c723	methionine s-methyltransferase	699	gi|270242685|emb|CBI29626.1|unnamed protein product [Vitis vinifera]	CBI29626	2.268E-46	78	189.504	157	124
Fagopyrum_esculentum_MIRA_VER3_c724	mob1-like protein	1023	gi|242078295|ref|XP_002443916.1|hypothetical protein SORBIDRAFT_07g004310 [Sorghum bicolor] >gi|241940266|gb|EES13411.1| hypothetical protein SORBIDRAFT_07g004310 [Sorghum bicolor]	XP_002443916	3.9891E-111	95	405.601	215	206
Fagopyrum_esculentum_MIRA_VER3_c725	protein	1193	gi|225457937|ref|XP_002273919.1|PREDICTED: hypothetical protein [Vitis vinifera] >gi|270253275|emb|CBI19886.1| unnamed protein product [Vitis vinifera]	XP_002273919	6.01484E-80	82	302.368	220	181
Fagopyrum_esculentum_MIRA_VER3_c726	protein	927	gi|224138372|ref|XP_002326586.1|predicted protein [Populus trichocarpa] >gi|222833908|gb|EEE72385.1| predicted protein [Populus trichocarpa]	XP_002326586	3.1224E-56	73	223.016	216	159
Fagopyrum_esculentum_MIRA_VER3_c727	vamp-like protein ykt62	775	gi|4097579|gb|AAD00116.1|NTGP1 [Nicotiana tabacum]	AAD00116	1.56727E-89	94	333.183	184	173
Fagopyrum_esculentum_MIRA_VER3_c728	plastocyanin chloroplast	1049	gi|130271|sp|P17340.1|PLAS_SOLLCRecName: Full=Plastocyanin, chloroplastic; Flags: Precursor >gi|19300|emb|CAA32121.1| unnamed protein product [Solanum lycopersicum]	P17340	2.73789E-46	91	190.274	125	114
Fagopyrum_esculentum_MIRA_VER3_c729	atp-dependent clp protease proteolytic subunit	1212	gi|225470285|ref|XP_002266380.1|PREDICTED: hypothetical protein [Vitis vinifera] >gi|147794105|emb|CAN62361.1| hypothetical protein [Vitis vinifera] >gi|270251443|emb|CBI34817.1| unnamed protein product [Vitis vinifera]	XP_002266380	3.56122E-104	84	382.874	292	246
Fagopyrum_esculentum_MIRA_VER3_c730	rna-binding protein	1216	gi|225426552|ref|XP_002272303.1|PREDICTED: hypothetical protein [Vitis vinifera] >gi|270251229|emb|CBI34603.1| unnamed protein product [Vitis vinifera]	XP_002272303	1.65479E-117	88	427.172	268	236
Fagopyrum_esculentum_MIRA_VER3_c731	protein	823	gi|224107609|ref|XP_002314535.1|predicted protein [Populus trichocarpa] >gi|222863575|gb|EEF00706.1| predicted protein [Populus trichocarpa]	XP_002314535	4.96148E-60	80	235.343	169	136
Fagopyrum_esculentum_MIRA_VER3_c732	programmed cell death protein 5	862	gi|225463408|ref|XP_002274043.1|PREDICTED: hypothetical protein [Vitis vinifera]	XP_002274043	7.51022E-46	95	188.348	128	122
Fagopyrum_esculentum_MIRA_VER3_c733	mitochondrial import receptor subunit tom22	594	gi|225433261|ref|XP_002282101.1|PREDICTED: hypothetical protein [Vitis vinifera] >gi|270256951|emb|CBI23717.1| unnamed protein product [Vitis vinifera]	XP_002282101	7.0637E-23	96	110.923	62	60
Fagopyrum_esculentum_MIRA_VER3_c734	family ii extracellular lipase 1	842	gi|255539016|ref|XP_002510573.1|zinc finger protein, putative [Ricinus communis] >gi|223551274|gb|EEF52760.1| zinc finger protein, putative [Ricinus communis]	XP_002510573	1.90713E-46	76	190.274	142	109
Fagopyrum_esculentum_MIRA_VER3_c735	cap-binding protein	1006	gi|225441601|ref|XP_002281697.1|PREDICTED: hypothetical protein [Vitis vinifera] >gi|270243009|emb|CBI29949.1| unnamed protein product [Vitis vinifera]	XP_002281697	5.48141E-97	93	358.607	199	187
Fagopyrum_esculentum_MIRA_VER3_c736	protein	1567	gi|255570707|ref|XP_002526308.1|fructose-bisphosphate aldolase, putative [Ricinus communis] >gi|223534389|gb|EEF36097.1| fructose-bisphosphate aldolase, putative [Ricinus communis]	XP_002526308	0.0	93	638.647	378	355
Fagopyrum_esculentum_MIRA_VER3_c737	sld5 (synthetic lethality with dpb11-1 5)	985	gi|225431990|ref|XP_002279153.1|PREDICTED: hypothetical protein [Vitis vinifera] >gi|270234263|emb|CBI22867.1| unnamed protein product [Vitis vinifera]	XP_002279153	1.82578E-81	83	306.99	221	184
Fagopyrum_esculentum_MIRA_VER3_c738	af361611_1 at2g02370	1066	gi|225469874|ref|XP_002270047.1|PREDICTED: hypothetical protein [Vitis vinifera]	XP_002270047	2.86354E-99	88	366.311	268	237
Fagopyrum_esculentum_MIRA_VER3_c739	gaba receptor-associated	726	gi|225460943|ref|XP_002279682.1|PREDICTED: hypothetical protein isoform 2 [Vitis vinifera]	XP_002279682	1.26377E-58	98	230.335	121	119
Fagopyrum_esculentum_MIRA_VER3_c740	ccaat-binding transcription	1262	gi|225451003|ref|XP_002284851.1|PREDICTED: hypothetical protein [Vitis vinifera]	XP_002284851	5.7034E-68	73	262.692	250	183
Fagopyrum_esculentum_MIRA_VER3_c741	cysteine synthase	1253	gi|225451235|ref|XP_002275990.1|PREDICTED: hypothetical protein isoform 2 [Vitis vinifera] >gi|225451237|ref|XP_002275940.1| PREDICTED: hypothetical protein isoform 1 [Vitis vinifera] >gi|147819267|emb|CAN75607.1| hypothetical protein [Vitis vinifera] >gi|270306712|emb|CBI34216.1| unnamed protein product [Vitis vinifera]	XP_002275990	3.94169E-154	96	548.895	324	312
Fagopyrum_esculentum_MIRA_VER3_c742	at3g45010 f14d17_80	1612	gi|18447763|gb|AAL67992.1|putative serine carboxypeptidase precursor [Gossypium hirsutum]	AAL67992	1.22079E-128	70	357.066	320	227
Fagopyrum_esculentum_MIRA_VER3_c743	protein	1145	gi|225444609|ref|XP_002274986.1|PREDICTED: hypothetical protein [Vitis vinifera] >gi|270240524|emb|CBI27753.1| unnamed protein product [Vitis vinifera]	XP_002274986	1.92562E-104	92	383.645	226	208
Fagopyrum_esculentum_MIRA_VER3_c744	methylthioribose kinase	1521	gi|225429289|ref|XP_002269154.1|PREDICTED: hypothetical protein [Vitis vinifera] >gi|147818771|emb|CAN73920.1| hypothetical protein [Vitis vinifera] >gi|270233913|emb|CBI22521.1| unnamed protein product [Vitis vinifera]	XP_002269154	0.0	85	361.688	236	201
Fagopyrum_esculentum_MIRA_VER3_c745	farnesyl diphosphate synthase	1142	gi|225462001|ref|XP_002272641.1|PREDICTED: hypothetical protein [Vitis vinifera] >gi|270257744|emb|CBI39786.1| unnamed protein product [Vitis vinifera]	XP_002272641	5.69415E-149	85	531.561	341	291
Fagopyrum_esculentum_MIRA_VER3_c746	major latex-like protein	736	gi|30698757|ref|NP_850976.1|MLP34 (MLP-LIKE PROTEIN 34) [Arabidopsis thaliana] >gi|79321108|ref|NP_001031265.1| MLP34 (MLP-LIKE PROTEIN 34) [Arabidopsis thaliana] >gi|21542143|sp|Q9SSK7.1|MLP34_ARATH RecName: Full=MLP-like protein 34 >gi|5902401|gb|AAD55503.1|AC008148_13 Unknown protein [Arabidopsis thaliana] >gi|13926294|gb|AAK49615.1|AF372899_1 At1g70850/F15H11_10 [Arabidopsis thaliana] >gi|161…	NP_850976	1.6883E-26	61	123.635	167	102
Fagopyrum_esculentum_MIRA_VER3_c747	proline-rich family protein	1035	gi|51457942|gb|AAU03360.1|unknown protein [Solanum lycopersicum]	AAU03360	9.88603E-41	80	171.785	186	149
Fagopyrum_esculentum_MIRA_VER3_c748	luminal binding protein	992	gi|475602|gb|AAA81956.1|BiP isoform A [Glycine max]	AAA81956	1.77093E-102	95	354.755	216	207
Fagopyrum_esculentum_MIRA_VER3_c749	pyrophosphate-dependent phosphofructokinase alpha subunit	1084	gi|270258680|emb|CBI40779.1|unnamed protein product [Vitis vinifera]	CBI40779	3.15504E-93	91	346.28	210	192
Fagopyrum_esculentum_MIRA_VER3_c750	plasma membrane h+ atpase	1705	gi|31580855|dbj|BAC77532.1|plasma membrane H+-ATPase [Sesbania rostrata]	BAC77532	0.0	93	723.391	480	447
Fagopyrum_esculentum_MIRA_VER3_c751	actin depolymerizing factor 6	886	gi|197312883|gb|ACH63222.1|actin depolymerizing factor [Rheum australe]	ACH63222	3.90212E-69	97	265.774	143	139
Fagopyrum_esculentum_MIRA_VER3_c752	protein	1177	gi|30524691|emb|CAC85247.1|salt tolerance protein 5 [Beta vulgaris]	CAC85247	1.88425E-102	79	377.096	295	235
Fagopyrum_esculentum_MIRA_VER3_c753	ccr4-associated factor	1493	gi|225465506|ref|XP_002272209.1|PREDICTED: hypothetical protein isoform 2 [Vitis vinifera] >gi|225465508|ref|XP_002272165.1| PREDICTED: hypothetical protein isoform 1 [Vitis vinifera]	XP_002272209	3.25677E-137	94	493.041	271	255
Fagopyrum_esculentum_MIRA_VER3_c754	uclacyanin 3-like protein	758	gi|225426036|ref|XP_002274104.1|PREDICTED: hypothetical protein [Vitis vinifera] >gi|147801285|emb|CAN77117.1| hypothetical protein [Vitis vinifera] >gi|270251074|emb|CBI34448.1| unnamed protein product [Vitis vinifera]	XP_002274104	1.98435E-25	57	120.168	133	76
Fagopyrum_esculentum_MIRA_VER3_c755	phosphoribulokinase precursor	1489	gi|217073120|gb|ACJ84919.1|unknown [Medicago truncatula]	ACJ84919	0.0	88	669.463	406	359
Fagopyrum_esculentum_MIRA_VER3_c756	ornithine carbamoyltransferase	1507	gi|225458227|ref|XP_002281919.1|PREDICTED: hypothetical protein [Vitis vinifera] >gi|270253112|emb|CBI19723.1| unnamed protein product [Vitis vinifera]	XP_002281919	3.16932E-164	88	582.793	380	338
Fagopyrum_esculentum_MIRA_VER3_c757	protein	943	gi|18402115|ref|NP_565685.1|binding [Arabidopsis thaliana] >gi|14030739|gb|AAK53044.1|AF375460_1 At2g29670/T27A16.23 [Arabidopsis thaliana] >gi|18377765|gb|AAL67032.1| unknown protein [Arabidopsis thaliana] >gi|20197389|gb|AAC35237.2| expressed protein [Arabidopsis thaliana] >gi|20465643|gb|AAM20290.1| unknown protein [Arabidopsis thaliana] >gi|23308477|gb|AAN18208.1| At2g29670/T27A16.23 [Arabido…	NP_565685	5.90026E-31	81	106.301	71	58
Fagopyrum_esculentum_MIRA_VER3_c758	cold acclimation protein cor413-tm1	964	gi|224116758|ref|XP_002331870.1|predicted protein [Populus trichocarpa] >gi|222875388|gb|EEF12519.1| predicted protein [Populus trichocarpa]	XP_002331870	1.66545E-39	70	167.548	202	143
Fagopyrum_esculentum_MIRA_VER3_c759	temperature-induced lipocalin	896	gi|192911934|gb|ACF06575.1|temperature-induced lipocalin [Elaeis guineensis]	ACF06575	1.07519E-90	92	337.421	181	167
Fagopyrum_esculentum_MIRA_VER3_c760	protein	933	gi|224116550|ref|XP_002317329.1|predicted protein [Populus trichocarpa] >gi|222860394|gb|EEE97941.1| predicted protein [Populus trichocarpa]	XP_002317329	6.78422E-67	92	258.455	148	137
Fagopyrum_esculentum_MIRA_VER3_c761	m6a methyltransferase	800	gi|270251197|emb|CBI34571.1|unnamed protein product [Vitis vinifera]	CBI34571	1.75636E-99	91	366.311	229	209
Fagopyrum_esculentum_MIRA_VER3_c762	pectate lyase	1897	gi|147833135|emb|CAN75298.1|hypothetical protein [Vitis vinifera]	CAN75298	0.0	92	565.844	338	313
Fagopyrum_esculentum_MIRA_VER3_c763	sar1 gtp-binding secretory factor	1082	gi|225431908|ref|XP_002276743.1|PREDICTED: hypothetical protein [Vitis vinifera]	XP_002276743	7.45852E-103	98	378.252	193	190
Fagopyrum_esculentum_MIRA_VER3_c764	5 start site is	928	gi|255536733|ref|XP_002509433.1|conserved hypothetical protein [Ricinus communis] >gi|223549332|gb|EEF50820.1| conserved hypothetical protein [Ricinus communis]	XP_002509433	3.1515E-24	51	116.701	244	125
Fagopyrum_esculentum_MIRA_VER3_c765	protein	966	gi|225445007|ref|XP_002283005.1|PREDICTED: hypothetical protein [Vitis vinifera]	XP_002283005	1.45339E-67	76	260.766	200	153
Fagopyrum_esculentum_MIRA_VER3_c766	protein	730	gi|225580061|gb|ACN94268.1|stress induced protein [Vitis vinifera]	ACN94268	3.17796E-17	51	92.8189	145	75
Fagopyrum_esculentum_MIRA_VER3_c767	phosphate phosphoenolpyruvate translocator precursor	1619	gi|9295275|gb|AAF86907.1|AF223359_1phosphoenolpyruvate/phosphate translocator precursor [Mesembryanthemum crystallinum]	AAF86907	4.45213E-135	75	486.108	423	320
Fagopyrum_esculentum_MIRA_VER3_c768	ribosomal protein	1248	gi|224127226|ref|XP_002329431.1|predicted protein [Populus trichocarpa] >gi|118486443|gb|ABK95061.1| unknown [Populus trichocarpa] >gi|222870481|gb|EEF07612.1| predicted protein [Populus trichocarpa]	XP_002329431	5.92351E-118	92	428.713	285	263
Fagopyrum_esculentum_MIRA_VER3_c769	protein	800	gi|255632292|gb|ACU16504.1|unknown [Glycine max]	ACU16504	7.49995E-42	85	174.866	114	97
Fagopyrum_esculentum_MIRA_VER3_c770	protein	1119	gi|255581746|ref|XP_002531675.1|poly-A binding protein, putative [Ricinus communis] >gi|223528706|gb|EEF30719.1| poly-A binding protein, putative [Ricinus communis]	XP_002531675	2.54588E-61	87	240.35	214	187
Fagopyrum_esculentum_MIRA_VER3_c771	delta dna	550	gi|255566090|ref|XP_002524033.1|delta DNA polymerase, putative [Ricinus communis] >gi|223536760|gb|EEF38401.1| delta DNA polymerase, putative [Ricinus communis]	XP_002524033	6.66545E-24	84	114.005	69	58
Fagopyrum_esculentum_MIRA_VER3_c772	nucleoid dna-binding-like protein	689	gi|255543963|ref|XP_002513044.1|Aspartic proteinase nepenthesin-1 precursor, putative [Ricinus communis] >gi|223548055|gb|EEF49547.1| Aspartic proteinase nepenthesin-1 precursor, putative [Ricinus communis]	XP_002513044	1.11822E-42	84	177.178	117	99
Fagopyrum_esculentum_MIRA_VER3_c773	axial regulator	954	gi|41745624|gb|AAS10177.1|YABBY-like transcription factor GRAMINIFOLIA [Antirrhinum majus]	AAS10177	4.02592E-46	66	189.504	210	140
Fagopyrum_esculentum_MIRA_VER3_c774	coated vesicle membrane	927	gi|225432800|ref|XP_002283487.1|PREDICTED: hypothetical protein [Vitis vinifera] >gi|270239079|emb|CBI26315.1| unnamed protein product [Vitis vinifera]	XP_002283487	1.02984E-83	91	314.309	194	178
Fagopyrum_esculentum_MIRA_VER3_c775	40s ribosomal protein s15a	641	gi|76573307|gb|ABA46758.1|unknown [Solanum tuberosum] >gi|77745497|gb|ABB02647.1| unknown [Solanum tuberosum]	ABA46758	4.29876E-67	99	258.07	130	129
Fagopyrum_esculentum_MIRA_VER3_c776	ring-h2 finger protein rha3b	757	gi|255540713|ref|XP_002511421.1|conserved hypothetical protein [Ricinus communis] >gi|223550536|gb|EEF52023.1| conserved hypothetical protein [Ricinus communis]	XP_002511421	3.16807E-23	58	112.849	127	74
Fagopyrum_esculentum_MIRA_VER3_c777	protein	1111	gi|18418245|ref|NP_567928.1|carbonic anhydrase family protein / carbonate dehydratase family protein [Arabidopsis thaliana] >gi|14334478|gb|AAK59437.1| putative carbonate dehydratase [Arabidopsis thaliana] >gi|21594039|gb|AAM65957.1| carbonate dehydratase-like protein [Arabidopsis thaliana] >gi|21689751|gb|AAM67519.1| putative carbonate dehydratase [Arabidopsis thaliana] >gi|62321082|dbj|BAD94173…	NP_567928	1.78862E-83	73	313.923	271	199
Fagopyrum_esculentum_MIRA_VER3_c778	60s ribosomal protein l23a	698	gi|225435082|ref|XP_002284448.1|PREDICTED: similar to 60S ribosomal protein L23A isoform 2 [Vitis vinifera] >gi|225435084|ref|XP_002284445.1| PREDICTED: similar to 60S ribosomal protein L23A isoform 1 [Vitis vinifera] >gi|270227462|emb|CBI16195.1| unnamed protein product [Vitis vinifera]	XP_002284448	4.1205E-24	72	115.546	114	83
Fagopyrum_esculentum_MIRA_VER3_c779	chaperonin 21 precursor	1068	gi|225444649|ref|XP_002276749.1|PREDICTED: hypothetical protein [Vitis vinifera] >gi|50660327|gb|AAT80888.1| chloroplast chaperonin 21 [Vitis vinifera] >gi|270240542|emb|CBI27771.1| unnamed protein product [Vitis vinifera]	XP_002276749	6.20025E-102	89	375.17	249	222
Fagopyrum_esculentum_MIRA_VER3_c780	luminal binding protein	1715	gi|211906506|gb|ACJ11746.1|luminal binding protein [Gossypium hirsutum]	ACJ11746	0.0	97	457.603	263	256
Fagopyrum_esculentum_MIRA_VER3_c781	cbs domain protein	978	gi|217073214|gb|ACJ84966.1|unknown [Medicago truncatula]	ACJ84966	8.94561E-89	91	331.257	202	184
Fagopyrum_esculentum_MIRA_VER3_c782	protein	1130	gi|255538692|ref|XP_002510411.1|Protein yrdA, putative [Ricinus communis] >gi|223551112|gb|EEF52598.1| Protein yrdA, putative [Ricinus communis]	XP_002510411	1.4306E-136	95	490.345	271	260
Fagopyrum_esculentum_MIRA_VER3_c783	protein	734	gi|224136782|ref|XP_002322414.1|predicted protein [Populus trichocarpa] >gi|118485405|gb|ABK94559.1| unknown [Populus trichocarpa] >gi|222869410|gb|EEF06541.1| predicted protein [Populus trichocarpa]	XP_002322414	2.75769E-77	98	292.352	151	149
Fagopyrum_esculentum_MIRA_VER3_c784	rnase h domain-containing protein	741	gi|224102015|ref|XP_002312512.1|predicted protein [Populus trichocarpa] >gi|222852332|gb|EEE89879.1| predicted protein [Populus trichocarpa]	XP_002312512	2.09613E-32	66	143.28	143	95
Fagopyrum_esculentum_MIRA_VER3_c785	xyloglucan endotransglycosylase	1194	gi|82394881|gb|ABB72441.1|xyloglucan endotransglucosylase [Betula pendula]	ABB72441	1.90228E-150	97	536.569	267	260
Fagopyrum_esculentum_MIRA_VER3_c786	ras-related protein ric1	1218	gi|192910784|gb|ACF06500.1|Ras-related protein RIC1 [Elaeis guineensis]	ACF06500	1.0124E-98	94	364.77	202	191
Fagopyrum_esculentum_MIRA_VER3_c787	protein	805	gi|225443796|ref|XP_002272922.1|PREDICTED: hypothetical protein [Vitis vinifera]	XP_002272922	6.65513E-46	74	188.348	176	131
Fagopyrum_esculentum_MIRA_VER3_c788	atp synthase subunit h family protein	733	gi|167599639|gb|ABZ88805.1|ATP synthase subunit H protein [Hevea brasiliensis]	ABZ88805	2.21567E-26	87	123.25	70	61
Fagopyrum_esculentum_MIRA_VER3_c789	nf-yb13 (nuclear factor subunit b13) transcription factor	1152	gi|224130248|ref|XP_002328690.1|predicted protein [Populus trichocarpa] >gi|222838866|gb|EEE77217.1| predicted protein [Populus trichocarpa]	XP_002328690	5.94501E-53	90	212.616	157	142
Fagopyrum_esculentum_MIRA_VER3_c790	PREDICTED: hypothetical protein [Vitis vinifera]	642	gi|225449921|ref|XP_002268521.1|PREDICTED: hypothetical protein [Vitis vinifera]	XP_002268521	3.9999E-12	64	75.485	129	83
Fagopyrum_esculentum_MIRA_VER3_c791	ribosome biogenesis regulatory	1311	gi|90399144|emb|CAJ86168.1|H0913C04.9 [Oryza sativa (indica cultivar-group)]	CAJ86168	1.63038E-83	73	212.231	194	142
Fagopyrum_esculentum_MIRA_VER3_c792	lipid binding	756	gi|49204581|dbj|BAD24657.1|xylogen protein 1 [Zinnia elegans]	BAD24657	7.57559E-9	56	65.0846	98	55
Fagopyrum_esculentum_MIRA_VER3_c793	udp-glucose dehydrogenase	1090	gi|226499718|ref|NP_001146018.1|hypothetical protein LOC100279549 [Zea mays] >gi|219885339|gb|ACL53044.1| unknown [Zea mays]	NP_001146018	5.25232E-115	94	300.442	159	150
Fagopyrum_esculentum_MIRA_VER3_c794	protein	771	gi|255566991|ref|XP_002524478.1|ribosomal protein l7ae, putative [Ricinus communis] >gi|223536266|gb|EEF37918.1| ribosomal protein l7ae, putative [Ricinus communis]	XP_002524478	1.37462E-53	97	213.772	128	125
Fagopyrum_esculentum_MIRA_VER3_c795	burp domain-containing protein	1229	gi|111380168|gb|ABH09493.1|RD22-like protein [Knorringia sibirica]	ABH09493	3.57432E-83	81	249.595	180	147
Fagopyrum_esculentum_MIRA_VER3_c796	19-like protein	1954	gi|225456525|ref|XP_002284739.1|PREDICTED: similar to MtN19-like protein [Vitis vinifera]	XP_002284739	1.74965E-136	67	491.115	464	311
Fagopyrum_esculentum_MIRA_VER3_c797	beta-expansin 1a	1034	gi|225428199|ref|XP_002281851.1|PREDICTED: hypothetical protein [Vitis vinifera] >gi|270255396|emb|CBI37780.1| unnamed protein product [Vitis vinifera]	XP_002281851	4.51736E-78	73	295.819	267	195
Fagopyrum_esculentum_MIRA_VER3_c798	leucine-rich repeat resistance protein	777	gi|224101431|ref|XP_002312277.1|predicted protein [Populus trichocarpa] >gi|222852097|gb|EEE89644.1| predicted protein [Populus trichocarpa]	XP_002312277	1.86197E-98	95	362.844	198	189
Fagopyrum_esculentum_MIRA_VER3_c799	gtp-binding protein	1142	gi|225463249|ref|XP_002274573.1|PREDICTED: hypothetical protein [Vitis vinifera] >gi|270234665|emb|CBI23265.1| unnamed protein product [Vitis vinifera]	XP_002274573	2.5858E-109	84	399.823	269	227
Fagopyrum_esculentum_MIRA_VER3_c800	conserved hypothetical protein [Ricinus communis]	566	gi|255551971|ref|XP_002517030.1|conserved hypothetical protein [Ricinus communis] >gi|223543665|gb|EEF45193.1| conserved hypothetical protein [Ricinus communis]	XP_002517030	5.00841E-49	76	197.593	150	114
Fagopyrum_esculentum_MIRA_VER3_c801	ubiquitin-conjugating enzyme	951	gi|270260171|emb|CBI32005.1|unnamed protein product [Vitis vinifera]	CBI32005	3.70412E-84	99	315.849	153	152
Fagopyrum_esculentum_MIRA_VER3_c802	predicted protein [Populus trichocarpa]	804	gi|224056118|ref|XP_002298730.1|predicted protein [Populus trichocarpa] >gi|222845988|gb|EEE83535.1| predicted protein [Populus trichocarpa]	XP_002298730	6.73869E-33	68	117.472	112	77
Fagopyrum_esculentum_MIRA_VER3_c803	PREDICTED: hypothetical protein [Vitis vinifera]	765	gi|225431749|ref|XP_002269805.1|PREDICTED: hypothetical protein [Vitis vinifera] >gi|147838243|emb|CAN73933.1| hypothetical protein [Vitis vinifera] >gi|270234383|emb|CBI22987.1| unnamed protein product [Vitis vinifera]	XP_002269805	3.67404E-59	87	232.261	148	130
Fagopyrum_esculentum_MIRA_VER3_c804	protein	896	gi|224068701|ref|XP_002326178.1|predicted protein [Populus trichocarpa] >gi|222833371|gb|EEE71848.1| predicted protein [Populus trichocarpa]	XP_002326178	7.29611E-47	66	191.815	184	123
Fagopyrum_esculentum_MIRA_VER3_c805	mal d 1-associated protein	919	gi|224139974|ref|XP_002323365.1|predicted protein [Populus trichocarpa] >gi|222867995|gb|EEF05126.1| predicted protein [Populus trichocarpa]	XP_002323365	2.90602E-46	69	189.889	193	135
Fagopyrum_esculentum_MIRA_VER3_c807	charged multivesicular body protein 5	1164	gi|225440700|ref|XP_002280464.1|PREDICTED: hypothetical protein [Vitis vinifera] >gi|270243446|emb|CBI30386.1| unnamed protein product [Vitis vinifera]	XP_002280464	6.18777E-90	91	335.495	237	218
Fagopyrum_esculentum_MIRA_VER3_c808	gem-like 1	1084	gi|255646007|gb|ACU23491.1|unknown [Glycine max]	ACU23491	2.76395E-89	81	333.183	253	205
Fagopyrum_esculentum_MIRA_VER3_c810	ubiquitin-conjugating enzyme e2-18	921	gi|225458159|ref|XP_002280882.1|PREDICTED: hypothetical protein [Vitis vinifera] >gi|147844523|emb|CAN82081.1| hypothetical protein [Vitis vinifera] >gi|270253151|emb|CBI19762.1| unnamed protein product [Vitis vinifera]	XP_002280882	1.87942E-77	93	293.508	161	150
Fagopyrum_esculentum_MIRA_VER3_c811	cysteine proteinase	522	gi|224086460|ref|XP_002307893.1|predicted protein [Populus trichocarpa] >gi|222853869|gb|EEE91416.1| predicted protein [Populus trichocarpa]	XP_002307893	1.35009E-20	67	102.834	113	76
Fagopyrum_esculentum_MIRA_VER3_c812	enzyme of the cupin superfamily	507	gi|270228152|emb|CBI16963.1|unnamed protein product [Vitis vinifera]	CBI16963	6.83486E-24	75	113.62	93	70
Fagopyrum_esculentum_MIRA_VER3_c813	citrate synthase	1529	gi|15231130|ref|NP_191434.1|CSY2 (citrate synthase 2); citrate (SI)-synthase [Arabidopsis thaliana] >gi|73917789|sp|Q9LXS6.1|CISY2_ARATH RecName: Full=Citrate synthase 2, peroxisomal; Flags: Precursor >gi|7630070|emb|CAB88292.1| citrate synthase-like protein [Arabidopsis thaliana] >gi|53850487|gb|AAU95420.1| At3g58750 [Arabidopsis thaliana] >gi|55733729|gb|AAV59261.1| At3g58750 [Arabidopsis thali…	NP_191434	0.0	93	352.443	199	186
Fagopyrum_esculentum_MIRA_VER3_c814	protein	954	gi|255641664|gb|ACU21104.1|unknown [Glycine max]	ACU21104	6.35338E-84	87	315.079	194	170
Fagopyrum_esculentum_MIRA_VER3_c815	heterogeneous nuclear ribonucleoprotein	1392	gi|225469286|ref|XP_002268318.1|PREDICTED: hypothetical protein [Vitis vinifera]	XP_002268318	4.6751E-74	63	283.108	334	213
Fagopyrum_esculentum_MIRA_VER3_c816	nadp-dependent glyceraldehyde-3-phosphate dehydrogenase	1292	gi|225445885|ref|XP_002279374.1|PREDICTED: hypothetical protein [Vitis vinifera] >gi|270254124|emb|CBI36517.1| unnamed protein product [Vitis vinifera]	XP_002279374	0.0	98	537.724	300	294
Fagopyrum_esculentum_MIRA_VER3_c817	unknown protein [Arabidopsis thaliana]	1014	gi|30693154|ref|NP_174751.2|unknown protein [Arabidopsis thaliana] >gi|38566650|gb|AAR24215.1| At1g35180 [Arabidopsis thaliana] >gi|51536528|gb|AAU05502.1| At3g16870 [Arabidopsis thaliana]	NP_174751	6.9858E-84	81	315.079	229	187
Fagopyrum_esculentum_MIRA_VER3_c818	ribosomal protein l27	943	gi|147815337|emb|CAN67770.1|hypothetical protein [Vitis vinifera]	CAN67770	1.26061E-60	92	237.654	135	125
Fagopyrum_esculentum_MIRA_VER3_c819	glutathione transferase	956	gi|225436699|ref|XP_002263386.1|PREDICTED: hypothetical protein [Vitis vinifera] >gi|270244845|emb|CBI32223.1| unnamed protein product [Vitis vinifera]	XP_002263386	5.03408E-81	80	305.449	218	175
Fagopyrum_esculentum_MIRA_VER3_c820	alkaloid o-methyltransferase related	1014	gi|255553833|ref|XP_002517957.1|o-methyltransferase, putative [Ricinus communis] >gi|223542939|gb|EEF44475.1| o-methyltransferase, putative [Ricinus communis]	XP_002517957	1.41086E-76	68	290.812	287	198
Fagopyrum_esculentum_MIRA_VER3_c821	60s ribosomal	734	gi|224090469|ref|XP_002308991.1|predicted protein [Populus trichocarpa] >gi|222854967|gb|EEE92514.1| predicted protein [Populus trichocarpa]	XP_002308991	8.67254E-39	91	164.466	92	84
Fagopyrum_esculentum_MIRA_VER3_c822	protein	1040	gi|225426590|ref|XP_002280162.1|PREDICTED: hypothetical protein [Vitis vinifera]	XP_002280162	8.25486E-104	92	381.333	250	231
Fagopyrum_esculentum_MIRA_VER3_c823	cytochrome p450	1172	gi|224100749|ref|XP_002334340.1|cytochrome P450 [Populus trichocarpa] >gi|222871210|gb|EEF08341.1| cytochrome P450 [Populus trichocarpa]	XP_002334340	4.20331E-70	67	269.626	299	203
Fagopyrum_esculentum_MIRA_VER3_c824	threonine synthase	985	gi|255546057|ref|XP_002514088.1|threonine synthase, putative [Ricinus communis] >gi|223546544|gb|EEF48042.1| threonine synthase, putative [Ricinus communis]	XP_002514088	2.43352E-126	95	456.062	247	236
Fagopyrum_esculentum_MIRA_VER3_c825	riboflavin synthase alpha chain	1163	gi|225446349|ref|XP_002274029.1|PREDICTED: hypothetical protein [Vitis vinifera]	XP_002274029	1.41749E-94	77	350.903	268	208
Fagopyrum_esculentum_MIRA_VER3_c826	minor histocompatibility antigen	1125	gi|255537495|ref|XP_002509814.1|Minor histocompatibility antigen H13, putative [Ricinus communis] >gi|223549713|gb|EEF51201.1| Minor histocompatibility antigen H13, putative [Ricinus communis]	XP_002509814	1.42787E-128	90	463.766	270	243
Fagopyrum_esculentum_MIRA_VER3_c827	brain protein 44	721	gi|224113863|ref|XP_002316595.1|predicted protein [Populus trichocarpa] >gi|118483180|gb|ABK93494.1| unknown [Populus trichocarpa] >gi|222859660|gb|EEE97207.1| predicted protein [Populus trichocarpa]	XP_002316595	6.17122E-50	93	201.445	108	101
Fagopyrum_esculentum_MIRA_VER3_c828	protein	911	gi|255585562|ref|XP_002533470.1|protein with unknown function [Ricinus communis] >gi|223526663|gb|EEF28902.1| protein with unknown function [Ricinus communis]	XP_002533470	3.39186E-31	57	139.813	179	103
Fagopyrum_esculentum_MIRA_VER3_c829	tumor necrosis factor superfamily member 5-induced protein 1	1095	gi|255556175|ref|XP_002519122.1|conserved hypothetical protein [Ricinus communis] >gi|223541785|gb|EEF43333.1| conserved hypothetical protein [Ricinus communis]	XP_002519122	1.13699E-106	81	390.963	283	231
Fagopyrum_esculentum_MIRA_VER3_c830	sedoheptulose- -bisphosphatase	1422	gi|225466690|ref|XP_002263049.1|PREDICTED: hypothetical protein [Vitis vinifera] >gi|270244607|emb|CBI31540.1| unnamed protein product [Vitis vinifera]	XP_002263049	1.31646E-180	96	637.106	345	332
Fagopyrum_esculentum_MIRA_VER3_c831	amino acid selective channel protein	775	gi|225434951|ref|XP_002283749.1|PREDICTED: hypothetical protein [Vitis vinifera]	XP_002283749	5.6524E-39	81	165.236	128	104
Fagopyrum_esculentum_MIRA_VER3_c832	ubiquitin fusion protein	663	gi|146403798|gb|ABQ32305.1|putative ubiquitin-conjugating enzyme [Artemisia annua] >gi|217071300|gb|ACJ84010.1| unknown [Medicago truncatula]	ABQ32305	2.08435E-67	100	259.225	128	128
Fagopyrum_esculentum_MIRA_VER3_c833	glutamine synthetase	1646	gi|193290696|gb|ACF17656.1|putative glutamine synthase 2 [Capsicum annuum]	ACF17656	0.0	91	395.971	227	207
Fagopyrum_esculentum_MIRA_VER3_c834	protein	1314	gi|255578731|ref|XP_002530224.1|Pectinesterase U1 precursor, putative [Ricinus communis] >gi|223530271|gb|EEF32171.1| Pectinesterase U1 precursor, putative [Ricinus communis]	XP_002530224	4.67915E-66	60	226.483	278	169
Fagopyrum_esculentum_MIRA_VER3_c835	protease degs	896	gi|255557237|ref|XP_002519649.1|conserved hypothetical protein [Ricinus communis] >gi|223541066|gb|EEF42622.1| conserved hypothetical protein [Ricinus communis]	XP_002519649	4.29727E-31	77	139.428	103	80
Fagopyrum_esculentum_MIRA_VER3_c836	60s ribosomal protein l35a	602	gi|255579118|ref|XP_002530407.1|60S ribosomal protein L35a, putative [Ricinus communis] >gi|223530056|gb|EEF31977.1| 60S ribosomal protein L35a, putative [Ricinus communis]	XP_002530407	9.12411E-50	91	200.29	112	103
Fagopyrum_esculentum_MIRA_VER3_c837	pre-mrna-splicing factor	903	gi|224089118|ref|XP_002308640.1|predicted protein [Populus trichocarpa] >gi|222854616|gb|EEE92163.1| predicted protein [Populus trichocarpa]	XP_002308640	2.00503E-76	94	290.041	161	152
Fagopyrum_esculentum_MIRA_VER3_c838	protein	774	gi|225445891|ref|XP_002279710.1|PREDICTED: hypothetical protein [Vitis vinifera] >gi|270254121|emb|CBI36514.1| unnamed protein product [Vitis vinifera]	XP_002279710	9.18737E-32	88	118.627	69	61
Fagopyrum_esculentum_MIRA_VER3_c839	nac domain ipr003441	1418	gi|171452372|dbj|BAG15877.1|nam-like protein [Bruguiera gymnorhiza]	BAG15877	6.63125E-108	77	395.586	296	230
Fagopyrum_esculentum_MIRA_VER3_c840	protein	713	gi|225431279|ref|XP_002275676.1|PREDICTED: hypothetical protein [Vitis vinifera] >gi|270228515|emb|CBI17452.1| unnamed protein product [Vitis vinifera]	XP_002275676	6.01212E-42	82	174.866	116	96
Fagopyrum_esculentum_MIRA_VER3_c841	elongation factor 1-beta	958	gi|270226917|emb|CBI15651.1|unnamed protein product [Vitis vinifera]	CBI15651	1.58152E-70	93	231.106	189	177
Fagopyrum_esculentum_MIRA_VER3_c842	protein	814	gi|18398390|ref|NP_565413.1|unknown protein [Arabidopsis thaliana] >gi|21618156|gb|AAM67206.1| unknown [Arabidopsis thaliana] >gi|26449597|dbj|BAC41924.1| unknown protein [Arabidopsis thaliana] >gi|28416849|gb|AAO42955.1| At2g17350 [Arabidopsis thaliana]	NP_565413	5.57997E-40	98	168.703	117	115
Fagopyrum_esculentum_MIRA_VER3_c843	rubisco subunit binding-protein beta	1582	gi|255564820|ref|XP_002523404.1|rubisco subunit binding-protein beta subunit, rubb, putative [Ricinus communis] >gi|223537354|gb|EEF38983.1| rubisco subunit binding-protein beta subunit, rubb, putative [Ricinus communis]	XP_002523404	7.49692E-168	88	537.339	359	319
Fagopyrum_esculentum_MIRA_VER3_c844	protein	741	gi|270253318|emb|CBI19929.1|unnamed protein product [Vitis vinifera]	CBI19929	4.90877E-82	82	166.392	113	93
Fagopyrum_esculentum_MIRA_VER3_c845	coiled-coil domain-containing	1203	gi|255551042|ref|XP_002516569.1|Coiled-coil domain-containing protein, putative [Ricinus communis] >gi|223544389|gb|EEF45910.1| Coiled-coil domain-containing protein, putative [Ricinus communis]	XP_002516569	4.96209E-106	94	389.037	215	204
Fagopyrum_esculentum_MIRA_VER3_c846	aig2-like protein	1019	gi|224121444|ref|XP_002330829.1|predicted protein [Populus trichocarpa] >gi|222872631|gb|EEF09762.1| predicted protein [Populus trichocarpa]	XP_002330829	1.05643E-55	82	221.476	155	128
Fagopyrum_esculentum_MIRA_VER3_c847	protein	1066	gi|255537970|ref|XP_002510050.1|conserved hypothetical protein [Ricinus communis] >gi|223550751|gb|EEF52237.1| conserved hypothetical protein [Ricinus communis]	XP_002510050	1.34568E-56	73	224.557	266	196
Fagopyrum_esculentum_MIRA_VER3_c848	replication protein a1	1228	gi|225429793|ref|XP_002282796.1|PREDICTED: hypothetical protein [Vitis vinifera] >gi|270231450|emb|CBI20775.1| unnamed protein product [Vitis vinifera]	XP_002282796	1.537E-78	75	297.745	271	205
Fagopyrum_esculentum_MIRA_VER3_c849	atp binding	1455	gi|224125622|ref|XP_002329677.1|predicted protein [Populus trichocarpa] >gi|222870585|gb|EEF07716.1| predicted protein [Populus trichocarpa]	XP_002329677	3.15708E-153	91	546.199	357	327
Fagopyrum_esculentum_MIRA_VER3_c850	protein	1319	gi|255583837|ref|XP_002532670.1|eukaryotic translation initiation factor 3 subunit, putative [Ricinus communis] >gi|223527603|gb|EEF29717.1| eukaryotic translation initiation factor 3 subunit, putative [Ricinus communis]	XP_002532670	1.77052E-161	95	395.201	221	210
Fagopyrum_esculentum_MIRA_VER3_c851	protein	1058	gi|224091361|ref|XP_002309232.1|predicted protein [Populus trichocarpa] >gi|222855208|gb|EEE92755.1| predicted protein [Populus trichocarpa]	XP_002309232	1.65751E-99	82	367.081	246	203
Fagopyrum_esculentum_MIRA_VER3_c852	protein	875	gi|225426428|ref|XP_002270198.1|PREDICTED: hypothetical protein [Vitis vinifera] >gi|270251292|emb|CBI34666.1| unnamed protein product [Vitis vinifera]	XP_002270198	5.35746E-39	91	165.622	108	99
Fagopyrum_esculentum_MIRA_VER3_c853	esterase lipase thioesterase	1178	gi|125601292|gb|EAZ40868.1|hypothetical protein OsJ_25349 [Oryza sativa Japonica Group]	EAZ40868	1.24065E-162	96	577.015	293	283
Fagopyrum_esculentum_MIRA_VER3_c854	proteasome subunit beta type 4 precursor	700	gi|225435249|ref|XP_002284989.1|PREDICTED: hypothetical protein isoform 1 [Vitis vinifera] >gi|270227548|emb|CBI16281.1| unnamed protein product [Vitis vinifera]	XP_002284989	1.31125E-94	96	349.747	185	178
Fagopyrum_esculentum_MIRA_VER3_c855	26s proteasome regulatory particle triple-a atpase subunit4	1618	gi|225428386|ref|XP_002283544.1|PREDICTED: hypothetical protein [Vitis vinifera] >gi|270255310|emb|CBI37694.1| unnamed protein product [Vitis vinifera]	XP_002283544	0.0	99	381.333	199	198
Fagopyrum_esculentum_MIRA_VER3_c856	c-4 sterol methyl oxidase	1251	gi|255558964|ref|XP_002520505.1|C-4 methyl sterol oxidase, putative [Ricinus communis] >gi|223540347|gb|EEF41918.1| C-4 methyl sterol oxidase, putative [Ricinus communis]	XP_002520505	8.82199E-138	92	494.582	267	248
Fagopyrum_esculentum_MIRA_VER3_c858	rex1 dna repair family protein	720	gi|225470287|ref|XP_002266482.1|PREDICTED: hypothetical protein [Vitis vinifera] >gi|270251444|emb|CBI34818.1| unnamed protein product [Vitis vinifera]	XP_002266482	3.77009E-23	87	112.464	70	61
Fagopyrum_esculentum_MIRA_VER3_c860	retroelement pol polyprotein	2338	gi|147832403|emb|CAN73272.1|hypothetical protein [Vitis vinifera]	CAN73272	5.13454E-146	76	523.087	410	313
Fagopyrum_esculentum_MIRA_VER3_c861	lim domain-containing protein	1025	gi|224074903|ref|XP_002304483.1|predicted protein [Populus trichocarpa] >gi|222841915|gb|EEE79462.1| predicted protein [Populus trichocarpa]	XP_002304483	1.06447E-63	79	248.054	173	137
Fagopyrum_esculentum_MIRA_VER3_c862	cytochrome p450	1711	gi|147844260|emb|CAN80040.1|hypothetical protein [Vitis vinifera]	CAN80040	0.0	85	651.744	423	360
Fagopyrum_esculentum_MIRA_VER3_c863	protein	974	gi|18203270|sp|Q9M5M7.1|RL10_EUPESRecName: Full=60S ribosomal protein L10 >gi|6984130|gb|AAF34765.1|AF227620_1 60S ribosomal protein L10 [Euphorbia esula]	Q9M5M7	1.6538E-119	95	433.335	220	211
Fagopyrum_esculentum_MIRA_VER3_c864	small subunit ribosomal protein	985	gi|225433654|ref|XP_002265167.1|PREDICTED: similar to 30S ribosomal protein S11, putative [Vitis vinifera]	XP_002265167	2.32575E-52	72	210.305	194	140
Fagopyrum_esculentum_MIRA_VER3_c865	heavy-metal-associated domain-containing expressed	842	gi|115482836|ref|NP_001065011.1|Os10g0506100 [Oryza sativa (japonica cultivar-group)] >gi|31432950|gb|AAP54521.1| heavy-metal-associated domain-containing protein, putative, expressed [Oryza sativa (japonica cultivar-group)] >gi|62733611|gb|AAX95728.1| heavy metal-associated domain, putative [Oryza sativa Japonica Group] >gi|113639620|dbj|BAF26925.1| Os10g0506100 [Oryza sativa Japonica Group] >gi…	NP_001065011	3.07677E-12	85	76.6406	57	49
Fagopyrum_esculentum_MIRA_VER3_c866	protein	801	gi|255549054|ref|XP_002515583.1|conserved hypothetical protein [Ricinus communis] >gi|223545527|gb|EEF47032.1| conserved hypothetical protein [Ricinus communis]	XP_002515583	5.77294E-50	86	201.83	123	106
Fagopyrum_esculentum_MIRA_VER3_c867	multicatalytic endopeptidase proteasome beta subunit	1051	gi|255574159|ref|XP_002527995.1|proteasome subunit beta type 6,9, putative [Ricinus communis] >gi|223532621|gb|EEF34407.1| proteasome subunit beta type 6,9, putative [Ricinus communis]	XP_002527995	8.11153E-115	95	417.927	229	219
Fagopyrum_esculentum_MIRA_VER3_c868	protein	1225	gi|225442597|ref|XP_002284456.1|PREDICTED: hypothetical protein [Vitis vinifera] >gi|270253723|emb|CBI36121.1| unnamed protein product [Vitis vinifera]	XP_002284456	1.08726E-108	84	397.897	316	267
Fagopyrum_esculentum_MIRA_VER3_c869	protein	1336	gi|115471617|ref|NP_001059407.1|Os07g0295400 [Oryza sativa (japonica cultivar-group)] >gi|34394986|dbj|BAC84534.1| unknown protein [Oryza sativa Japonica Group] >gi|50509044|dbj|BAD32058.1| unknown protein [Oryza sativa Japonica Group] >gi|113610943|dbj|BAF21321.1| Os07g0295400 [Oryza sativa Japonica Group] >gi|215765801|dbj|BAG87498.1| unnamed protein product [Oryza sativa Japonica Group]	NP_001059407	2.9618E-46	88	125.946	79	70
Fagopyrum_esculentum_MIRA_VER3_c870	60s ribosomal protein l13a	893	gi|19423912|gb|AAL87341.1|putative 60S ribosomal protein [Arabidopsis thaliana]	AAL87341	2.29503E-101	95	372.859	206	196
Fagopyrum_esculentum_MIRA_VER3_c871	flavonol synthase flavanone 3-	923	gi|270227995|emb|CBI16708.1|unnamed protein product [Vitis vinifera]	CBI16708	4.35291E-58	74	229.18	193	143
Fagopyrum_esculentum_MIRA_VER3_c872	bzip transcription factor	1200	gi|9650826|emb|CAC00657.1|common plant regulatory factor 6 [Petroselinum crispum]	CAC00657	7.50746E-46	82	189.119	144	119
Fagopyrum_esculentum_MIRA_VER3_c873	adenylate translocator	825	gi|255553691|ref|XP_002517886.1|ADP,ATP carrier protein, putative [Ricinus communis] >gi|223542868|gb|EEF44404.1| ADP,ATP carrier protein, putative [Ricinus communis]	XP_002517886	5.70426E-64	98	248.44	143	141
Fagopyrum_esculentum_MIRA_VER3_c874	protein	1148	gi|224092027|ref|XP_002309444.1|predicted protein [Populus trichocarpa] >gi|222855420|gb|EEE92967.1| predicted protein [Populus trichocarpa]	XP_002309444	4.78472E-87	74	325.865	277	206
Fagopyrum_esculentum_MIRA_VER3_c875	glyceraldehyde-3-phosphate dehydrogenase	1629	gi|225462254|ref|XP_002263263.1|PREDICTED: hypothetical protein [Vitis vinifera] >gi|270257222|emb|CBI24168.1| unnamed protein product [Vitis vinifera]	XP_002263263	6.69562E-164	96	552.362	322	310
Fagopyrum_esculentum_MIRA_VER3_c876	sepallata1-like protein	969	gi|3023536|sp|Q39685.1|CMB1_DIACARecName: Full=MADS-box protein CMB1 >gi|695317|gb|AAA62761.1| MADS box protein [Dianthus caryophyllus]	Q39685	8.27824E-71	75	271.552	244	183
Fagopyrum_esculentum_MIRA_VER3_c877	nucleotide binding	1072	gi|225439807|ref|XP_002274013.1|PREDICTED: hypothetical protein [Vitis vinifera]	XP_002274013	5.17879E-48	66	196.052	227	151
Fagopyrum_esculentum_MIRA_VER3_c878	60s ribosomal protein l35a	751	gi|255579118|ref|XP_002530407.1|60S ribosomal protein L35a, putative [Ricinus communis] >gi|223530056|gb|EEF31977.1| 60S ribosomal protein L35a, putative [Ricinus communis]	XP_002530407	1.17253E-54	94	217.238	112	106
Fagopyrum_esculentum_MIRA_VER3_c879	heat shock protein 70 -interacting	1388	gi|224125136|ref|XP_002329902.1|predicted protein [Populus trichocarpa] >gi|118487408|gb|ABK95532.1| unknown [Populus trichocarpa] >gi|222871139|gb|EEF08270.1| predicted protein [Populus trichocarpa]	XP_002329902	5.3842E-164	95	530.791	294	280
Fagopyrum_esculentum_MIRA_VER3_c880	coatomer protein epsilon subunit family protein cope family protein	1291	gi|224115588|ref|XP_002317073.1|predicted protein [Populus trichocarpa] >gi|222860138|gb|EEE97685.1| predicted protein [Populus trichocarpa]	XP_002317073	1.28501E-130	92	434.106	257	237
Fagopyrum_esculentum_MIRA_VER3_c881	2-oxoglutarate dehydrogenase e2 subunit	1887	gi|255578100|ref|XP_002529920.1|dihydrolipoamide succinyltransferase component of 2-oxoglutarate dehydrogenase, putative [Ricinus communis] >gi|223530597|gb|EEF32474.1| dihydrolipoamide succinyltransferase component of 2-oxoglutarate dehydrogenase, putative [Ricinus communis]	XP_002529920	6.31605E-160	83	568.926	425	356
Fagopyrum_esculentum_MIRA_VER3_c882	nucleotide sugar epimerase-like protein	1402	gi|225433491|ref|XP_002265088.1|PREDICTED: hypothetical protein [Vitis vinifera]	XP_002265088	0.0	92	702.205	406	375
Fagopyrum_esculentum_MIRA_VER3_c883	tim (triosephosphate isomerase) catalytic triose-phosphate isomerase	1395	gi|1351271|sp|P48496.1|TPIC_SPIOLRecName: Full=Triosephosphate isomerase, chloroplastic; Short=TIM; Short=Triose-phosphate isomerase; Flags: Precursor >gi|806312|gb|AAA66289.1| triosephosphate isomerase, chloroplast isozyme [Spinacia oleracea]	P48496	9.94476E-133	88	478.019	308	273
Fagopyrum_esculentum_MIRA_VER3_c884	heat shock	1327	gi|166919372|gb|ABZ04081.1|chloroplast heat shock protein 70-2 [Ipomoea nil]	ABZ04081	7.6033E-143	96	511.531	343	330
Fagopyrum_esculentum_MIRA_VER3_c885	at3g53990 f5k20_290	771	gi|225440536|ref|XP_002275745.1|PREDICTED: hypothetical protein [Vitis vinifera] >gi|147866185|emb|CAN81966.1| hypothetical protein [Vitis vinifera] >gi|270243525|emb|CBI30465.1| unnamed protein product [Vitis vinifera]	XP_002275745	4.13886E-50	83	202.216	157	131
Fagopyrum_esculentum_MIRA_VER3_c886	rna recognition motif -containing protein	1229	gi|255544262|ref|XP_002513193.1|ribonucleoprotein, chloroplast, putative [Ricinus communis] >gi|223547691|gb|EEF49184.1| ribonucleoprotein, chloroplast, putative [Ricinus communis]	XP_002513193	7.89382E-75	90	285.419	176	160
Fagopyrum_esculentum_MIRA_VER3_c887	protein	919	gi|147783101|emb|CAN64246.1|hypothetical protein [Vitis vinifera]	CAN64246	1.17553E-51	69	133.65	123	86
Fagopyrum_esculentum_MIRA_VER3_c888	hypersensitive-induced response protein	1209	gi|151347473|gb|ABS01349.1|hypersensitive-induced response protein [Carica papaya]	ABS01349	4.75898E-135	94	429.869	253	240
Fagopyrum_esculentum_MIRA_VER3_c889	at1g73940 f2p9_19	794	gi|21594042|gb|AAM65960.1|unknown [Arabidopsis thaliana]	AAM65960	3.55019E-36	83	155.992	105	88
Fagopyrum_esculentum_MIRA_VER3_c890	protein	835	gi|255540267|ref|XP_002511198.1|60S ribosomal protein L17, putative [Ricinus communis] >gi|223550313|gb|EEF51800.1| 60S ribosomal protein L17, putative [Ricinus communis]	XP_002511198	1.63438E-74	94	283.493	152	144
Fagopyrum_esculentum_MIRA_VER3_c891	3-5 exonuclease, putative [Ricinus communis]	882	gi|255573515|ref|XP_002527682.1|3-5 exonuclease, putative [Ricinus communis] >gi|223532913|gb|EEF34681.1| 3-5 exonuclease, putative [Ricinus communis]	XP_002527682	1.64431E-35	67	154.066	142	96
Fagopyrum_esculentum_MIRA_VER3_c892	protein	692	gi|118482586|gb|ABK93213.1|unknown [Populus trichocarpa] >gi|118485561|gb|ABK94632.1| unknown [Populus trichocarpa]	ABK93213	2.56282E-95	97	352.058	178	174
Fagopyrum_esculentum_MIRA_VER3_c893	protein	1391	gi|224084676|ref|XP_002307384.1|predicted protein [Populus trichocarpa] >gi|222856833|gb|EEE94380.1| predicted protein [Populus trichocarpa]	XP_002307384	5.83464E-109	80	399.053	294	237
Fagopyrum_esculentum_MIRA_VER3_c894	unknown [Populus trichocarpa]	598	gi|118488004|gb|ABK95823.1|unknown [Populus trichocarpa]	ABK95823	5.18367E-11	56	53.9138	79	45
Fagopyrum_esculentum_MIRA_VER3_c895	mitochondrial small ribosomal subunit protein	1241	gi|225461465|ref|XP_002282433.1|PREDICTED: hypothetical protein, partial [Vitis vinifera]	XP_002282433	1.36334E-82	85	311.227	208	177
Fagopyrum_esculentum_MIRA_VER3_c896	protein	1302	gi|224103313|ref|XP_002313006.1|predicted protein [Populus trichocarpa] >gi|222849414|gb|EEE86961.1| predicted protein [Populus trichocarpa]	XP_002313006	2.20927E-54	94	217.624	178	169
Fagopyrum_esculentum_MIRA_VER3_c897	dehydroascorbate reductase	926	gi|110083901|gb|ABG49123.1|dehydroascorbate reductase [Malus x domestica]	ABG49123	2.05821E-92	86	343.199	213	185
Fagopyrum_esculentum_MIRA_VER3_c899	60s ribosomal protein	892	gi|224123660|ref|XP_002330176.1|predicted protein [Populus trichocarpa] >gi|118482972|gb|ABK93398.1| unknown [Populus trichocarpa] >gi|118483781|gb|ABK93783.1| unknown [Populus trichocarpa] >gi|222871632|gb|EEF08763.1| predicted protein [Populus trichocarpa]	XP_002330176	3.10902E-90	95	335.88	187	178
Fagopyrum_esculentum_MIRA_VER3_c900	14-3-3 protein lil 1433-3	1353	gi|224098962|ref|XP_002311335.1|predicted protein [Populus trichocarpa] >gi|118484342|gb|ABK94048.1| unknown [Populus trichocarpa] >gi|222851155|gb|EEE88702.1| predicted protein [Populus trichocarpa]	XP_002311335	1.15035E-53	95	215.312	118	113
Fagopyrum_esculentum_MIRA_VER3_c901	rab7_pruar ame: full=ras-related protein rab7	983	gi|225442589|ref|XP_002284408.1|PREDICTED: hypothetical protein [Vitis vinifera] >gi|270253720|emb|CBI36118.1| unnamed protein product [Vitis vinifera]	XP_002284408	7.33964E-99	93	364.77	207	193
Fagopyrum_esculentum_MIRA_VER3_c902	endomembrane-associated protein	1059	gi|224072410|ref|XP_002303722.1|predicted protein [Populus trichocarpa] >gi|222841154|gb|EEE78701.1| predicted protein [Populus trichocarpa]	XP_002303722	1.64313E-30	82	137.887	129	107
Fagopyrum_esculentum_MIRA_VER3_c903	protein	1205	gi|224066191|ref|XP_002302024.1|predicted protein [Populus trichocarpa] >gi|118486617|gb|ABK95146.1| unknown [Populus trichocarpa] >gi|222843750|gb|EEE81297.1| predicted protein [Populus trichocarpa]	XP_002302024	3.20888E-113	92	412.92	248	229
Fagopyrum_esculentum_MIRA_VER3_c904	ubiquitin-conjugating enzyme x	582	gi|224059258|ref|XP_002299793.1|predicted protein [Populus trichocarpa] >gi|118484879|gb|ABK94306.1| unknown [Populus trichocarpa] >gi|222847051|gb|EEE84598.1| predicted protein [Populus trichocarpa]	XP_002299793	3.48826E-49	91	156.377	85	78
Fagopyrum_esculentum_MIRA_VER3_c905	vacuolar h+-translocating inorganic pyrophosphatase	1568	gi|225463618|ref|XP_002273207.1|PREDICTED: hypothetical protein [Vitis vinifera] >gi|270253995|emb|CBI36393.1| unnamed protein product [Vitis vinifera]	XP_002273207	0.0	97	754.592	407	398
Fagopyrum_esculentum_MIRA_VER3_c906	protein	1092	gi|225432530|ref|XP_002280327.1|PREDICTED: hypothetical protein [Vitis vinifera] >gi|270238947|emb|CBI26183.1| unnamed protein product [Vitis vinifera]	XP_002280327	4.95594E-78	89	295.819	244	218
Fagopyrum_esculentum_MIRA_VER3_c907	got1-like family protein	929	gi|224093186|ref|XP_002309824.1|predicted protein [Populus trichocarpa] >gi|222852727|gb|EEE90274.1| predicted protein [Populus trichocarpa]	XP_002309824	6.27685E-65	93	251.906	140	131
Fagopyrum_esculentum_MIRA_VER3_c908	heat shock protein 18	860	gi|16340|emb|CAA35182.1|unnamed protein product [Arabidopsis thaliana]	CAA35182	1.15234E-46	90	191.045	158	143
Fagopyrum_esculentum_MIRA_VER3_c909	glutamyl-trna reductase	967	gi|2495155|sp|P93111.1|HEM11_CUCSARecName: Full=Glutamyl-tRNA reductase 1, chloroplastic; Short=GluTR; Flags: Precursor >gi|1694926|dbj|BAA08910.1| glutamyl-tRNA reductase [Cucumis sativus]	P93111	9.37701E-83	91	311.227	188	172
Fagopyrum_esculentum_MIRA_VER3_c910	ras-related protein rab7	997	gi|1370188|emb|CAA98171.1|RAB7D [Lotus japonicus] >gi|255626709|gb|ACU13699.1| unknown [Glycine max]	CAA98171	1.67813E-98	93	363.614	208	194
Fagopyrum_esculentum_MIRA_VER3_c911	thymidine kinase	949	gi|255586437|ref|XP_002533863.1|thymidine kinase, putative [Ricinus communis] >gi|223526185|gb|EEF28513.1| thymidine kinase, putative [Ricinus communis]	XP_002533863	7.42209E-85	86	318.161	207	179
Fagopyrum_esculentum_MIRA_VER3_c912	pglct (plastidic glc translocator) carbohydrate transmembrane transporter sugar:hydrogen symporter	1779	gi|8347242|gb|AAF74565.1|AF215851_1hexose transporter [Spinacia oleracea]	AAF74565	3.67584E-100	93	235.343	159	148
Fagopyrum_esculentum_MIRA_VER3_c913	protein	1638	gi|225448705|ref|XP_002275301.1|PREDICTED: hypothetical protein [Vitis vinifera]	XP_002275301	2.98474E-78	93	297.36	168	157
Fagopyrum_esculentum_MIRA_VER3_c914	soluble starch synthase i	1053	gi|27447607|gb|AAN37578.1|soluble starch synthase I [Colocasia esculenta]	AAN37578	2.0167E-97	86	360.147	213	184
Fagopyrum_esculentum_MIRA_VER3_c915	nadh-ubiquinone oxidoreductase subunit	834	gi|242036633|ref|XP_002465711.1|hypothetical protein SORBIDRAFT_01g044350 [Sorghum bicolor] >gi|241919565|gb|EER92709.1| hypothetical protein SORBIDRAFT_01g044350 [Sorghum bicolor]	XP_002465711	1.21208E-69	94	267.314	143	135
Fagopyrum_esculentum_MIRA_VER3_c916	seed specific protein bn15d1b	882	gi|217323620|gb|ACK38177.1|hydrogen peroxide-induced 1 [Nicotiana tabacum]	ACK38177	6.05203E-30	68	135.576	129	88
Fagopyrum_esculentum_MIRA_VER3_c917	nonclathrin coat protein zeta2-cop	908	gi|7259352|dbj|BAA92781.1|nonclathrin coat protein zeta1-COP [Solanum lycopersicum]	BAA92781	6.89915E-55	90	182.57	133	121
Fagopyrum_esculentum_MIRA_VER3_c918	protein	713	gi|224132624|ref|XP_002321368.1|predicted protein [Populus trichocarpa] >gi|222868364|gb|EEF05495.1| predicted protein [Populus trichocarpa]	XP_002321368	9.5985E-40	90	167.548	155	140
Fagopyrum_esculentum_MIRA_VER3_c919	at5g27210 t21b4_120	1216	gi|225451126|ref|XP_002269068.1|PREDICTED: hypothetical protein [Vitis vinifera]	XP_002269068	1.26703E-117	85	427.557	280	238
Fagopyrum_esculentum_MIRA_VER3_c920	protein	1145	gi|224120174|ref|XP_002318262.1|predicted protein [Populus trichocarpa] >gi|222858935|gb|EEE96482.1| predicted protein [Populus trichocarpa]	XP_002318262	9.75305E-149	93	530.791	292	274
Fagopyrum_esculentum_MIRA_VER3_c921	pyruvate dehydrogenase e1 alpha subunit	1351	gi|255548035|ref|XP_002515074.1|pyruvate dehydrogenase, putative [Ricinus communis] >gi|223545554|gb|EEF47058.1| pyruvate dehydrogenase, putative [Ricinus communis]	XP_002515074	5.41532E-172	94	562.762	320	302
Fagopyrum_esculentum_MIRA_VER3_c922	PREDICTED: hypothetical protein [Vitis vinifera]	604	gi|225459372|ref|XP_002284238.1|PREDICTED: hypothetical protein [Vitis vinifera]	XP_002284238	9.36239E-10	69	67.3958	83	58
Fagopyrum_esculentum_MIRA_VER3_c923	protein	1070	gi|270259778|emb|CBI38911.1|unnamed protein product [Vitis vinifera]	CBI38911	9.30812E-82	87	308.145	220	192
Fagopyrum_esculentum_MIRA_VER3_c924	major latex-like protein	873	gi|15241110|ref|NP_198153.1|Bet v I allergen family protein [Arabidopsis thaliana]	NP_198153	1.46236E-28	66	130.954	146	97
Fagopyrum_esculentum_MIRA_VER3_c925	atp synthase delta mitochondrial precursor	1097	gi|225453289|ref|XP_002267995.1|PREDICTED: hypothetical protein [Vitis vinifera] >gi|270227998|emb|CBI16711.1| unnamed protein product [Vitis vinifera]	XP_002267995	3.93507E-83	86	312.768	212	184
Fagopyrum_esculentum_MIRA_VER3_c926	photosystem ii cp43 chlorophyll apoprotein	1828	gi|290488538|gb|ADD30653.1|photosystem II CP43 chlorophyll apoprotein [Trochodendron aralioides]	ADD30653	7.5082E-134	98	482.256	259	256
Fagopyrum_esculentum_MIRA_VER3_c927	protein	1511	gi|225453730|ref|XP_002272714.1|PREDICTED: hypothetical protein [Vitis vinifera] >gi|270259634|emb|CBI38767.1| unnamed protein product [Vitis vinifera]	XP_002272714	0.0	89	667.922	386	344
Fagopyrum_esculentum_MIRA_VER3_c928	coproporphyrinogen iii oxidase	954	gi|255554717|ref|XP_002518396.1|coproporphyrinogen III oxidase, putative [Ricinus communis] >gi|223542241|gb|EEF43783.1| coproporphyrinogen III oxidase, putative [Ricinus communis]	XP_002518396	5.53294E-138	95	454.136	222	213
Fagopyrum_esculentum_MIRA_VER3_c929	protein	1560	gi|255568854|ref|XP_002525398.1|ATP-citrate synthase, putative [Ricinus communis] >gi|223535361|gb|EEF37036.1| ATP-citrate synthase, putative [Ricinus communis]	XP_002525398	0.0	96	778.859	423	407
Fagopyrum_esculentum_MIRA_VER3_c930	chaperonin 21 precursor	699	gi|255550363|ref|XP_002516232.1|groes chaperonin, putative [Ricinus communis] >gi|223544718|gb|EEF46234.1| groes chaperonin, putative [Ricinus communis]	XP_002516232	3.58742E-60	81	158.688	127	104
Fagopyrum_esculentum_MIRA_VER3_c931	acyl- oxidase	850	gi|15553480|gb|AAL01888.1|AF404404_1acyl-CoA oxidase [Glycine max]	AAL01888	3.51073E-88	86	328.946	207	180
Fagopyrum_esculentum_MIRA_VER3_c932	adenylosuccinate synthetase	881	gi|255571562|ref|XP_002526727.1|adenylosuccinate synthetase, putative [Ricinus communis] >gi|223533916|gb|EEF35641.1| adenylosuccinate synthetase, putative [Ricinus communis]	XP_002526727	6.72284E-106	94	387.882	211	199
Fagopyrum_esculentum_MIRA_VER3_c934	cytochrome b5	756	gi|255627013|gb|ACU13851.1|unknown [Glycine max]	ACU13851	3.46233E-62	91	242.276	134	123
Fagopyrum_esculentum_MIRA_VER3_c935	zinc finger	1325	gi|224120728|ref|XP_002330937.1|predicted protein [Populus trichocarpa] >gi|222873131|gb|EEF10262.1| predicted protein [Populus trichocarpa]	XP_002330937	1.71189E-94	68	350.903	352	242
Fagopyrum_esculentum_MIRA_VER3_c936	p- protein	1145	gi|224088838|ref|XP_002308562.1|precursor of carboxylase p-protein 1, glycine decarboxylase complex [Populus trichocarpa] >gi|222854538|gb|EEE92085.1| precursor of carboxylase p-protein 1, glycine decarboxylase complex [Populus trichocarpa]	XP_002308562	4.41875E-117	93	425.631	230	215
Fagopyrum_esculentum_MIRA_VER3_c937	placental protein 6	1348	gi|6648207|gb|AAF21205.1|AC013483_29unknown protein [Arabidopsis thaliana]	AAF21205	1.81505E-82	81	172.17	137	111
Fagopyrum_esculentum_MIRA_VER3_c938	protein	983	gi|255640660|gb|ACU20615.1|unknown [Glycine max]	ACU20615	3.70225E-42	74	176.407	146	109
Fagopyrum_esculentum_MIRA_VER3_c939	protein	803	gi|18398279|ref|NP_566336.1|unknown protein [Arabidopsis thaliana] >gi|30680674|ref|NP_850544.1| unknown protein [Arabidopsis thaliana] >gi|6403495|gb|AAF07835.1|AC010871_11 unknown protein [Arabidopsis thaliana] >gi|21554089|gb|AAM63170.1| unknown [Arabidopsis thaliana] >gi|98960915|gb|ABF58941.1| At3g08890 [Arabidopsis thaliana] >gi|110743674|dbj|BAE99674.1| hypothetical protein [Arabidopsis th…	NP_566336	5.1852E-75	91	285.034	170	156
Fagopyrum_esculentum_MIRA_VER3_c940	phosphoprotein phosphatase	1312	gi|1143511|emb|CAA87385.1|Ser/Thr protein phosphatase homologous to PPX [Malus x domestica] >gi|1586034|prf||2202340A Ser/Thr protein phosphatase	CAA87385	3.92825E-176	99	622.083	303	301
Fagopyrum_esculentum_MIRA_VER3_c941	60s ribosomal protein l37a	712	gi|225427377|ref|XP_002282974.1|PREDICTED: similar to protein synthesis initiation factor-like [Vitis vinifera]	XP_002282974	1.69037E-44	96	183.341	92	89
Fagopyrum_esculentum_MIRA_VER3_c942	pre-mrna branch site protein	684	gi|224059684|ref|XP_002299969.1|predicted protein [Populus trichocarpa] >gi|222847227|gb|EEE84774.1| predicted protein [Populus trichocarpa]	XP_002299969	1.3242E-51	96	206.838	122	118
Fagopyrum_esculentum_MIRA_VER3_c943	60s ribosomal protein l11	846	gi|7440684|pir||T04865ribosomal protein L11, cytosolic - Arabidopsis thaliana >gi|550547|emb|CAA57396.1| ribosomal protein L16 [Arabidopsis thaliana] >gi|4539392|emb|CAB37458.1| ribosomal protein L11, cytosolic [Arabidopsis thaliana] >gi|7268667|emb|CAB78875.1| ribosomal protein L11, cytosolic [Arabidopsis thaliana]	T04865	1.41571E-89	97	333.569	184	180
Fagopyrum_esculentum_MIRA_VER3_c945	cytochrome b5	767	gi|255627013|gb|ACU13851.1|unknown [Glycine max]	ACU13851	1.22024E-62	91	243.817	134	123
Fagopyrum_esculentum_MIRA_VER3_c946	hydrolyzing o-glycosyl	1266	gi|224146016|ref|XP_002325849.1|predicted protein [Populus trichocarpa] >gi|222862724|gb|EEF00231.1| predicted protein [Populus trichocarpa]	XP_002325849	1.42393E-159	89	567.0	359	323
Fagopyrum_esculentum_MIRA_VER3_c947	endosomal p24a protein	1522	gi|255572953|ref|XP_002527407.1|Endosomal P24A protein precursor, putative [Ricinus communis] >gi|223533217|gb|EEF34973.1| Endosomal P24A protein precursor, putative [Ricinus communis]	XP_002527407	0.0	98	572.778	315	309
Fagopyrum_esculentum_MIRA_VER3_c948	-methylenetetrahydrofolate dehydrogenase: -methenyltetrahydrofolate	1384	gi|255582158|ref|XP_002531873.1|methylenetetrahydrofolate dehydrogenase, putative [Ricinus communis] >gi|223528481|gb|EEF30510.1| methylenetetrahydrofolate dehydrogenase, putative [Ricinus communis]	XP_002531873	1.50772E-135	95	456.447	254	242
Fagopyrum_esculentum_MIRA_VER3_c949	arginine serine-rich splicing	895	gi|224144714|ref|XP_002325387.1|predicted protein [Populus trichocarpa] >gi|222862262|gb|EEE99768.1| predicted protein [Populus trichocarpa]	XP_002325387	4.02212E-29	89	132.88	103	92
Fagopyrum_esculentum_MIRA_VER3_c950	protein	880	gi|224054986|ref|XP_002298397.1|predicted protein [Populus trichocarpa] >gi|222845655|gb|EEE83202.1| predicted protein [Populus trichocarpa]	XP_002298397	2.82453E-104	94	382.489	211	200
Fagopyrum_esculentum_MIRA_VER3_c951	cyclophilin	829	gi|255569359|ref|XP_002525647.1|cyclophilin, putative [Ricinus communis] >gi|223535083|gb|EEF36765.1| cyclophilin, putative [Ricinus communis]	XP_002525647	1.00706E-84	96	317.39	181	174
Fagopyrum_esculentum_MIRA_VER3_c952	nonclathrin coat protein gamma - like protein	996	gi|225428505|ref|XP_002284401.1|PREDICTED: hypothetical protein [Vitis vinifera] >gi|270246202|emb|CBI32579.1| unnamed protein product [Vitis vinifera]	XP_002284401	3.41192E-86	89	226.098	155	139
Fagopyrum_esculentum_MIRA_VER3_c953	biotin carboxyl carrier protein of acetyl- carboxylase precursor	1294	gi|1066348|gb|AAC49114.1|acetyl-CoA carboxylase biotin-containing subunit [Arabidopsis thaliana]	AAC49114	7.79556E-44	71	182.57	252	181
Fagopyrum_esculentum_MIRA_VER3_c954	11s seed storage globulin	890	gi|115343513|gb|ABI94736.1|11S seed storage globulin B [Chenopodium quinoa]	ABI94736	5.03477E-55	76	150.214	126	96
Fagopyrum_esculentum_MIRA_VER3_c955	translocon-associated protein alpha subunit precursor	1057	gi|255576715|ref|XP_002529245.1|translocon-associated protein, alpha subunit, putative [Ricinus communis] >gi|223531281|gb|EEF33123.1| translocon-associated protein, alpha subunit, putative [Ricinus communis]	XP_002529245	1.23209E-86	85	324.324	249	212
Fagopyrum_esculentum_MIRA_VER3_c956	nucleic acid binding	1697	gi|224137642|ref|XP_002322608.1|predicted protein [Populus trichocarpa] >gi|222867238|gb|EEF04369.1| predicted protein [Populus trichocarpa]	XP_002322608	7.72527E-97	69	264.233	275	191
Fagopyrum_esculentum_MIRA_VER3_c957	psi type iii chlorophyll a b-binding protein	679	gi|21554335|gb|AAM63442.1|PSI type III chlorophyll a/b-binding protein, putative [Arabidopsis thaliana]	AAM63442	4.57067E-37	92	149.443	111	103
Fagopyrum_esculentum_MIRA_VER3_c958	glycine rich	1025	gi|12230258|sp|Q43582.1|LSM4_TOBACRecName: Full=Probable U6 snRNA-associated Sm-like protein LSm4; AltName: Full=Glycine-rich protein 10; Short=GRP 10 >gi|790473|emb|CAA58702.1| unnamed protein product [Nicotiana tabacum]	Q43582	3.02078E-34	100	150.214	69	69
Fagopyrum_esculentum_MIRA_VER3_c960	protein	1158	gi|225439438|ref|XP_002266163.1|PREDICTED: hypothetical protein [Vitis vinifera]	XP_002266163	8.32954E-134	95	261.151	142	135
Fagopyrum_esculentum_MIRA_VER3_c961	lim domain-containing protein	963	gi|255541528|ref|XP_002511828.1|Pollen-specific protein SF3, putative [Ricinus communis] >gi|223549008|gb|EEF50497.1| Pollen-specific protein SF3, putative [Ricinus communis]	XP_002511828	2.71354E-82	82	309.686	203	167
Fagopyrum_esculentum_MIRA_VER3_c962	alcohol dehydrogenase class iii	1398	gi|195621922|gb|ACG32791.1|alcohol dehydrogenase class 3 [Zea mays]	ACG32791	0.0	96	689.878	375	362
Fagopyrum_esculentum_MIRA_VER3_c963	14-3-3 protein	932	gi|225459225|ref|XP_002285749.1|PREDICTED: hypothetical protein [Vitis vinifera]	XP_002285749	1.43868E-101	90	373.629	237	215
Fagopyrum_esculentum_MIRA_VER3_c964	conserved hypothetical protein [Ricinus communis]	863	gi|255545480|ref|XP_002513800.1|conserved hypothetical protein [Ricinus communis] >gi|223546886|gb|EEF48383.1| conserved hypothetical protein [Ricinus communis]	XP_002513800	1.13142E-17	71	94.7449	114	82
Fagopyrum_esculentum_MIRA_VER3_c965	predicted protein [Populus trichocarpa]	765	gi|224082200|ref|XP_002306600.1|predicted protein [Populus trichocarpa] >gi|222856049|gb|EEE93596.1| predicted protein [Populus trichocarpa]	XP_002306600	3.71689E-19	77	99.3673	74	57
Fagopyrum_esculentum_MIRA_VER3_c966	peroxisomal membrane protein pmp22	965	gi|224113703|ref|XP_002316547.1|predicted protein [Populus trichocarpa] >gi|222859612|gb|EEE97159.1| predicted protein [Populus trichocarpa]	XP_002316547	1.59952E-67	94	179.489	123	116
Fagopyrum_esculentum_MIRA_VER3_c967	protein	1353	gi|15218527|ref|NP_177399.1|tRNA synthetase beta subunit family protein [Arabidopsis thaliana] >gi|12644590|sp|Q9SGE9.1|SYFB_ARATH RecName: Full=Probable phenylalanyl-tRNA synthetase beta chain; AltName: Full=Phenylalanine--tRNA ligase beta chain; Short=PheRS >gi|12323785|gb|AAG51865.1|AC010926_28 putative phenylalanyl-tRNA synthetase beta-subunit; PheHB; 86609-90570 [Arabidopsis thaliana] >gi|17…	NP_177399	1.97417E-126	83	393.275	282	235
Fagopyrum_esculentum_MIRA_VER3_c968	mitochondrial ribosomal protein l43	760	gi|26006491|gb|AAN77300.1|Unknown protein [Oryza sativa Japonica Group] >gi|108706764|gb|ABF94559.1| mitochondrial ribosomal protein L51/S25/CI-B8 family protein, putative, expressed [Oryza sativa (japonica cultivar-group)] >gi|108706765|gb|ABF94560.1| mitochondrial ribosomal protein L51/S25/CI-B8 family protein, putative, expressed [Oryza sativa (japonica cultivar-group)] >gi|125542835|gb|EAY889…	AAN77300	5.39938E-55	94	218.394	119	112
Fagopyrum_esculentum_MIRA_VER3_c969	nadh dehydrogenase nadh:ubiquinone oxidoreductase (complex i)	759	gi|77416915|gb|ABA81853.1|NADH:ubiquinone oxidoreductase-like [Solanum tuberosum]	ABA81853	4.33839E-87	87	299.286	179	156
Fagopyrum_esculentum_MIRA_VER3_c970	protein	1044	gi|224082111|ref|XP_002306568.1|predicted protein [Populus trichocarpa] >gi|118482542|gb|ABK93192.1| unknown [Populus trichocarpa] >gi|222856017|gb|EEE93564.1| predicted protein [Populus trichocarpa]	XP_002306568	2.59078E-105	97	386.341	249	243
Fagopyrum_esculentum_MIRA_VER3_c971	proteasome alpha subunit	1134	gi|225428005|ref|XP_002278162.1|PREDICTED: hypothetical protein [Vitis vinifera] >gi|270255499|emb|CBI37883.1| unnamed protein product [Vitis vinifera]	XP_002278162	1.19118E-106	94	390.963	219	208
Fagopyrum_esculentum_MIRA_VER3_c972	actin	1105	gi|32186902|gb|AAP73455.1|actin [Gossypium hirsutum]	AAP73455	1.69286E-113	99	269.626	134	133
Fagopyrum_esculentum_MIRA_VER3_c973	protein	994	gi|118481647|gb|ABK92765.1|unknown [Populus trichocarpa]	ABK92765	3.14859E-97	90	359.377	209	189
Fagopyrum_esculentum_MIRA_VER3_c974	cycloartenol synthase	924	gi|255573785|ref|XP_002527812.1|Cycloartenol synthase, putative [Ricinus communis] >gi|223532786|gb|EEF34564.1| Cycloartenol synthase, putative [Ricinus communis]	XP_002527812	5.77345E-103	90	378.252	212	191
Fagopyrum_esculentum_MIRA_VER3_c975	dehydration-responsive expressed	1152	gi|255585558|ref|XP_002533469.1|S-adenosylmethionine-dependent methyltransferase, putative [Ricinus communis] >gi|223526684|gb|EEF28921.1| S-adenosylmethionine-dependent methyltransferase, putative [Ricinus communis]	XP_002533469	4.45282E-133	91	478.789	283	260
Fagopyrum_esculentum_MIRA_VER3_c977	xyloglucan endotransglycosylase	890	gi|225447415|ref|XP_002281574.1|PREDICTED: hypothetical protein [Vitis vinifera] >gi|147821441|emb|CAN74580.1| hypothetical protein [Vitis vinifera] >gi|270229047|emb|CBI17977.1| unnamed protein product [Vitis vinifera]	XP_002281574	1.4647E-132	89	476.478	275	247
Fagopyrum_esculentum_MIRA_VER3_c978	protein	1242	gi|255568345|ref|XP_002525147.1|cysteine protease, putative [Ricinus communis] >gi|223535606|gb|EEF37274.1| cysteine protease, putative [Ricinus communis]	XP_002525147	3.24931E-92	71	343.199	312	224
Fagopyrum_esculentum_MIRA_VER3_c979	monosaccharide transporter	838	gi|57283532|emb|CAG27606.1|monosaccharide transporter [Populus tremula x Populus tremuloides]	CAG27606	2.53324E-83	88	312.768	191	169
Fagopyrum_esculentum_MIRA_VER3_c980	protein	1435	gi|270248389|emb|CBI33521.1|unnamed protein product [Vitis vinifera]	CBI33521	7.24685E-94	74	348.977	306	228
Fagopyrum_esculentum_MIRA_VER3_c982	protein	862	gi|225440524|ref|XP_002275314.1|PREDICTED: hypothetical protein [Vitis vinifera] >gi|270243531|emb|CBI30471.1| unnamed protein product [Vitis vinifera]	XP_002275314	1.29151E-21	56	107.842	146	82
Fagopyrum_esculentum_MIRA_VER3_c983	40s ribosomal protein	1106	gi|224093728|ref|XP_002309965.1|predicted protein [Populus trichocarpa] >gi|222852868|gb|EEE90415.1| predicted protein [Populus trichocarpa]	XP_002309965	2.13127E-93	97	330.872	190	185
Fagopyrum_esculentum_MIRA_VER3_c984	ubiquinol-cytochrome c reductase complex ubiquinone-binding protein qp-c	510	gi|224126997|ref|XP_002319981.1|predicted protein [Populus trichocarpa] >gi|222858357|gb|EEE95904.1| predicted protein [Populus trichocarpa]	XP_002319981	4.38302E-26	87	120.939	72	63
Fagopyrum_esculentum_MIRA_VER3_c985	unknown protein [Arabidopsis thaliana]	694	gi|42570997|ref|NP_973572.1|unknown protein [Arabidopsis thaliana]	NP_973572	1.35784E-19	94	100.523	52	49
Fagopyrum_esculentum_MIRA_VER3_c986	glycolate oxidase	1508	gi|164600806|gb|ABY61829.1|hemoglobin/glycolate oxidase fusion protein [synthetic construct]	ABY61829	7.82444E-155	97	551.592	311	302
Fagopyrum_esculentum_MIRA_VER3_c987	anthranilate synthase beta	605	gi|255573238|ref|XP_002527548.1|Anthranilate synthase component II, putative [Ricinus communis] >gi|223533098|gb|EEF34857.1| Anthranilate synthase component II, putative [Ricinus communis]	XP_002527548	4.54978E-37	91	98.5969	59	54
Fagopyrum_esculentum_MIRA_VER3_c988	proteasome subunit alpha type 5	1227	gi|115486269|ref|NP_001068278.1|Os11g0615700 [Oryza sativa (japonica cultivar-group)] >gi|12229920|sp|Q9LSU1.1|PSA5_ORYSJ RecName: Full=Proteasome subunit alpha type-5; AltName: Full=20S proteasome alpha subunit E; AltName: Full=20S proteasome subunit alpha-5 >gi|8671498|dbj|BAA96832.1| alpha 5 subunit of 20S proteasome [Oryza sativa Japonica Group] >gi|77551899|gb|ABA94696.1| Proteasome subunit …	NP_001068278	2.3119E-120	98	330.872	172	170
Fagopyrum_esculentum_MIRA_VER3_c989	protein	832	gi|92896037|gb|ABE93043.1|Harpin-induced 1 [Medicago truncatula]	ABE93043	1.9395E-35	76	153.68	131	100
Fagopyrum_esculentum_MIRA_VER3_c990	ribosomal protein l17-like protein	924	gi|225444201|ref|XP_002275983.1|PREDICTED: similar to 50S ribosomal protein L17, chloroplastic [Vitis vinifera]	XP_002275983	3.77712E-70	77	269.24	209	161
Fagopyrum_esculentum_MIRA_VER3_c991	protein	928	gi|225434724|ref|XP_002281319.1|PREDICTED: hypothetical protein [Vitis vinifera]	XP_002281319	1.9694E-34	80	150.599	102	82
Fagopyrum_esculentum_MIRA_VER3_c993	constans-like protein	990	gi|186911830|gb|ACC95130.1|COL2 [Beta vulgaris subsp. vulgaris]	ACC95130	3.29454E-38	64	163.31	220	141
Fagopyrum_esculentum_MIRA_VER3_c994	annexin	1266	gi|211906452|gb|ACJ11719.1|annexin [Gossypium hirsutum]	ACJ11719	4.21082E-103	77	379.407	313	242
Fagopyrum_esculentum_MIRA_VER3_c995	carbon-nitrogen family	1277	gi|255647785|gb|ACU24353.1|unknown [Glycine max]	ACU24353	4.05552E-154	95	548.895	296	282
Fagopyrum_esculentum_MIRA_VER3_c996	protein	718	gi|224129092|ref|XP_002328888.1|predicted protein [Populus trichocarpa] >gi|222839318|gb|EEE77655.1| predicted protein [Populus trichocarpa]	XP_002328888	1.32222E-36	88	157.147	115	102
Fagopyrum_esculentum_MIRA_VER3_c997	at1g65720 f1e22_13	900	gi|225466194|ref|XP_002264862.1|PREDICTED: hypothetical protein [Vitis vinifera]	XP_002264862	1.71867E-11	48	74.3294	182	89
Fagopyrum_esculentum_MIRA_VER3_c998	nadh-cytochrome b5 reductase	1278	gi|55979111|gb|AAV69019.1|NADH:cytochrome b5 reductase [Vernicia fordii] >gi|55979115|gb|AAV69021.1| NADH:cytochrome b5 reductase [Vernicia fordii]	AAV69019	4.6998E-118	85	429.098	280	238
Fagopyrum_esculentum_MIRA_VER3_c999	pore-forming toxin-like protein hfr-2	1789	gi|225465417|ref|XP_002264098.1|PREDICTED: hypothetical protein [Vitis vinifera] >gi|270254904|emb|CBI37294.1| unnamed protein product [Vitis vinifera]	XP_002264098	5.18515E-47	46	193.741	445	208
Fagopyrum_esculentum_MIRA_VER3_c1000	protein	863	gi|115445365|ref|NP_001046462.1|Os02g0255200 [Oryza sativa (japonica cultivar-group)] >gi|50251667|dbj|BAD29691.1| putative 40S ribosomal protein S15A [Oryza sativa Japonica Group] >gi|113535993|dbj|BAF08376.1| Os02g0255200 [Oryza sativa Japonica Group] >gi|125538846|gb|EAY85241.1| hypothetical protein OsI_06614 [Oryza sativa Indica Group] >gi|125581523|gb|EAZ22454.1| hypothetical protein OsJ_061…	NP_001046462	2.49148E-57	92	226.483	129	119
Fagopyrum_esculentum_MIRA_VER3_c1001	serine decarboxylase	621	gi|71000475|dbj|BAE07183.1|putative serine decarboxylase [Beta vulgaris]	BAE07183	1.8135E-19	84	99.7525	57	48
Fagopyrum_esculentum_MIRA_VER3_c1002	nucleolar protein family a member 2	767	gi|224099217|ref|XP_002311407.1|predicted protein [Populus trichocarpa] >gi|118483385|gb|ABK93593.1| unknown [Populus trichocarpa] >gi|118485555|gb|ABK94629.1| unknown [Populus trichocarpa] >gi|222851227|gb|EEE88774.1| predicted protein [Populus trichocarpa]	XP_002311407	9.64613E-68	94	260.766	155	146
Fagopyrum_esculentum_MIRA_VER3_c1003	acyl-protein thioesterase 2	1145	gi|255566923|ref|XP_002524444.1|Acyl-protein thioesterase, putative [Ricinus communis] >gi|223536232|gb|EEF37884.1| Acyl-protein thioesterase, putative [Ricinus communis]	XP_002524444	2.90284E-99	93	211.46	116	108
Fagopyrum_esculentum_MIRA_VER3_c1004	microsomal glutathione s-	695	gi|255570471|ref|XP_002526194.1|microsomal glutathione s-transferase, putative [Ricinus communis] >gi|223534498|gb|EEF36198.1| microsomal glutathione s-transferase, putative [Ricinus communis]	XP_002526194	5.10031E-59	86	231.491	144	124
Fagopyrum_esculentum_MIRA_VER3_c1005	40s ribosomal protein	773	gi|255637268|gb|ACU18964.1|unknown [Glycine max]	ACU18964	5.21144E-61	100	238.424	122	122
Fagopyrum_esculentum_MIRA_VER3_c1008	ole e 2 allergen	755	gi|14423860|sp|Q9M7N0.1|PROF3_HEVBRRecName: Full=Profilin-3; AltName: Full=Pollen allergen Hev b 8.0201; AltName: Allergen=Hev b 8.0201 >gi|6979167|gb|AAF34341.1|AF119365_1 latex profilin Hev b 8 [Hevea brasiliensis]	Q9M7N0	9.98846E-62	95	240.736	131	125
Fagopyrum_esculentum_MIRA_VER3_c1009	cytochrome c biogenesis protein precursor	1245	gi|255580440|ref|XP_002531046.1|Thiol:disulfide interchange protein dsbD precursor, putative [Ricinus communis] >gi|223529374|gb|EEF31339.1| Thiol:disulfide interchange protein dsbD precursor, putative [Ricinus communis]	XP_002531046	4.09679E-111	90	405.986	291	264
Fagopyrum_esculentum_MIRA_VER3_c1010	protein phosphatase 2c	1113	gi|20146110|dbj|BAB88944.1|protein phosphatase 2C [Mesembryanthemum crystallinum]	BAB88944	2.09265E-132	93	476.478	269	251
Fagopyrum_esculentum_MIRA_VER3_c1011	dna binding	883	gi|223702436|gb|ACN21649.1|putative basic helix-loop-helix protein BHLH24 [Lotus japonicus]	ACN21649	2.22235E-32	69	143.665	149	103
Fagopyrum_esculentum_MIRA_VER3_c1012	dehydrogenase reductase sdr family member 2	1130	gi|224113857|ref|XP_002316593.1|predicted protein [Populus trichocarpa] >gi|118487888|gb|ABK95766.1| unknown [Populus trichocarpa] >gi|222859658|gb|EEE97205.1| predicted protein [Populus trichocarpa]	XP_002316593	3.23171E-88	85	329.717	249	214
Fagopyrum_esculentum_MIRA_VER3_c1013	protein	718	gi|255581277|ref|XP_002531450.1|conserved hypothetical protein [Ricinus communis] >gi|223528943|gb|EEF30937.1| conserved hypothetical protein [Ricinus communis]	XP_002531450	2.85968E-23	68	112.849	121	83
Fagopyrum_esculentum_MIRA_VER3_c1014	protein	768	gi|225440745|ref|XP_002275540.1|PREDICTED: hypothetical protein [Vitis vinifera]	XP_002275540	7.05131E-26	58	121.709	156	91
Fagopyrum_esculentum_MIRA_VER3_c1015	protein	937	gi|225437209|ref|XP_002281655.1|PREDICTED: hypothetical protein [Vitis vinifera] >gi|270228998|emb|CBI17929.1| unnamed protein product [Vitis vinifera]	XP_002281655	5.14021E-123	96	444.891	228	221
Fagopyrum_esculentum_MIRA_VER3_c1016	hydroxyacylglutathione hydrolase	1037	gi|224128015|ref|XP_002329233.1|predicted protein [Populus trichocarpa] >gi|222871014|gb|EEF08145.1| predicted protein [Populus trichocarpa]	XP_002329233	1.03202E-122	92	444.121	258	238
Fagopyrum_esculentum_MIRA_VER3_c1017	PREDICTED: hypothetical protein [Vitis vinifera]	1434	gi|225424766|ref|XP_002268639.1|PREDICTED: hypothetical protein [Vitis vinifera] >gi|270260255|emb|CBI32089.1| unnamed protein product [Vitis vinifera]	XP_002268639	8.55414E-38	67	93.5893	129	87
Fagopyrum_esculentum_MIRA_VER3_c1018	21 kda protein	956	gi|225466065|ref|XP_002264028.1|PREDICTED: hypothetical protein [Vitis vinifera] >gi|270235445|emb|CBI24573.1| unnamed protein product [Vitis vinifera]	XP_002264028	6.4126E-52	79	208.764	169	135
Fagopyrum_esculentum_MIRA_VER3_c1019	acetyl- carboxylase	1129	gi|225459364|ref|XP_002285808.1|PREDICTED: hypothetical protein [Vitis vinifera]	XP_002285808	7.82519E-114	83	261.151	190	158
Fagopyrum_esculentum_MIRA_VER3_c1020	protein	873	gi|224103607|ref|XP_002334033.1|predicted protein [Populus trichocarpa] >gi|224144671|ref|XP_002325370.1| predicted protein [Populus trichocarpa] >gi|224144675|ref|XP_002325371.1| predicted protein [Populus trichocarpa] >gi|222839639|gb|EEE77962.1| predicted protein [Populus trichocarpa] >gi|222862245|gb|EEE99751.1| predicted protein [Populus trichocarpa] >gi|222862246|gb|EEE99752.1| predicted pr…	XP_002334033	1.95819E-57	72	226.868	202	146
Fagopyrum_esculentum_MIRA_VER3_c1022	protein	887	gi|54039313|sp|P62302.1|RS13_SOYBNRecName: Full=40S ribosomal protein S13 >gi|44662862|gb|AAS47510.1| ribosomal protein S13 [Glycine max] >gi|161367348|gb|ABX71080.1| ribosomal protein S13 [Glycine max] >gi|255625887|gb|ACU13288.1| unknown [Glycine max]	P62302	5.08453E-77	99	291.967	151	150
Fagopyrum_esculentum_MIRA_VER3_c1023	dihydrolipoamide s-	1107	gi|118487464|gb|ABK95559.1|unknown [Populus trichocarpa]	ABK95559	7.03611E-112	87	237.654	156	137
Fagopyrum_esculentum_MIRA_VER3_c1024	stress-related protein	1318	gi|255542728|ref|XP_002512427.1|Rubber elongation factor protein, putative [Ricinus communis] >gi|223548388|gb|EEF49879.1| Rubber elongation factor protein, putative [Ricinus communis]	XP_002512427	6.71815E-75	65	285.804	289	188
Fagopyrum_esculentum_MIRA_VER3_c1025	histidine triad	808	gi|225434289|ref|XP_002275721.1|PREDICTED: hypothetical protein [Vitis vinifera]	XP_002275721	1.25577E-68	91	263.848	158	144
Fagopyrum_esculentum_MIRA_VER3_c1026	protein	1481	gi|67460954|sp|Q8H0M1.1|QORH_SPIOLRecName: Full=Quinone-oxidoreductase homolog, chloroplastic; AltName: Full=ceQORH >gi|24370984|emb|CAD54431.1| quinone-oxidoreductase homologue [Spinacia oleracea]	Q8H0M1	4.99551E-146	86	522.316	329	285
Fagopyrum_esculentum_MIRA_VER3_c1027	predicted protein [Populus trichocarpa]	563	gi|224065968|ref|XP_002301990.1|predicted protein [Populus trichocarpa] >gi|118485391|gb|ABK94552.1| unknown [Populus trichocarpa] >gi|222843716|gb|EEE81263.1| predicted protein [Populus trichocarpa]	XP_002301990	4.98094E-9	73	64.6994	53	39
Fagopyrum_esculentum_MIRA_VER3_c1028	pgr5-like a	1400	gi|225426724|ref|XP_002282120.1|PREDICTED: hypothetical protein [Vitis vinifera]	XP_002282120	4.4986E-117	93	426.017	268	250
Fagopyrum_esculentum_MIRA_VER3_c1029	pantoate--beta-alanine ligase	2089	gi|225464232|ref|XP_002266330.1|PREDICTED: hypothetical protein [Vitis vinifera]	XP_002266330	1.77891E-118	82	431.409	317	263
Fagopyrum_esculentum_MIRA_VER3_c1030	gpi-anchored protein	871	gi|224145302|ref|XP_002325596.1|predicted protein [Populus trichocarpa] >gi|222862471|gb|EEE99977.1| predicted protein [Populus trichocarpa]	XP_002325596	1.10989E-36	82	157.918	94	78
Fagopyrum_esculentum_MIRA_VER3_c1031	xyloglucan endo- -beta-d-glucanase precursor	952	gi|42795462|gb|AAS46241.1|xyloglucan endotransglucosylase-hydrolase XTH3 [Solanum lycopersicum]	AAS46241	5.91373E-82	75	308.531	229	174
Fagopyrum_esculentum_MIRA_VER3_c1032	thylakoid membrane phosphoprotein 14 chloroplast	778	gi|255625961|gb|ACU13325.1|unknown [Glycine max]	ACU13325	2.30799E-48	82	196.438	153	126
Fagopyrum_esculentum_MIRA_VER3_c1033	ribosomal protein	932	gi|224135659|ref|XP_002327273.1|predicted protein [Populus trichocarpa] >gi|118483198|gb|ABK93503.1| unknown [Populus trichocarpa] >gi|222835643|gb|EEE74078.1| predicted protein [Populus trichocarpa]	XP_002327273	2.37691E-96	97	356.295	197	192
Fagopyrum_esculentum_MIRA_VER3_c1034	unknown [Solanum chacoense]	850	gi|91176610|gb|ABE26692.1|unknown [Solanum chacoense]	ABE26692	1.61287E-8	64	64.3142	114	74
Fagopyrum_esculentum_MIRA_VER3_c1035	cazy family gt8	1187	gi|255558356|ref|XP_002520205.1|transferase, transferring glycosyl groups, putative [Ricinus communis] >gi|223540697|gb|EEF42260.1| transferase, transferring glycosyl groups, putative [Ricinus communis]	XP_002520205	2.93464E-111	91	406.371	219	200
Fagopyrum_esculentum_MIRA_VER3_c1036	protein disulfide	1367	gi|77745442|gb|ABB02620.1|disulfide-isomerase precursor-like protein [Solanum tuberosum]	ABB02620	1.63636E-148	89	530.406	352	316
Fagopyrum_esculentum_MIRA_VER3_c1037	elf4-like protein	952	gi|224069114|ref|XP_002326278.1|predicted protein [Populus trichocarpa] >gi|222833471|gb|EEE71948.1| predicted protein [Populus trichocarpa]	XP_002326278	2.50774E-48	93	196.823	113	106
Fagopyrum_esculentum_MIRA_VER3_c1039	60s ribosomal protein l7	1045	gi|192910824|gb|ACF06520.1|60S ribosomal protein L7 [Elaeis guineensis]	ACF06520	2.41927E-111	94	406.371	241	228
Fagopyrum_esculentum_MIRA_VER3_c1040	protein	778	gi|255537691|ref|XP_002509912.1|50S ribosomal protein L18, chloroplast precursor, putative [Ricinus communis] >gi|223549811|gb|EEF51299.1| 50S ribosomal protein L18, chloroplast precursor, putative [Ricinus communis]	XP_002509912	9.34863E-58	92	227.639	132	122
Fagopyrum_esculentum_MIRA_VER3_c1041	regulator of chromosome condensation family protein	1395	gi|255551398|ref|XP_002516745.1|Ran GTPase binding protein, putative [Ricinus communis] >gi|223544118|gb|EEF45643.1| Ran GTPase binding protein, putative [Ricinus communis]	XP_002516745	0.0	90	643.269	369	333
Fagopyrum_esculentum_MIRA_VER3_c1042	protein	1059	gi|255537039|ref|XP_002509586.1|conserved hypothetical protein [Ricinus communis] >gi|223549485|gb|EEF50973.1| conserved hypothetical protein [Ricinus communis]	XP_002509586	1.3686E-85	83	320.857	241	201
Fagopyrum_esculentum_MIRA_VER3_c1043	40s ribosomal protein s11	796	gi|224144055|ref|XP_002325170.1|predicted protein [Populus trichocarpa] >gi|222866604|gb|EEF03735.1| predicted protein [Populus trichocarpa]	XP_002325170	2.29227E-75	98	286.189	159	157
Fagopyrum_esculentum_MIRA_VER3_c1044	odorant response protein odr-	528	gi|156548466|ref|XP_001605274.1|PREDICTED: similar to odorant response protein ODR-4, putative [Nasonia vitripennis]	XP_001605274	6.38465E-10	60	45.0542	63	38
Fagopyrum_esculentum_MIRA_VER3_c1045	acyl:coa ligase	1320	gi|270240434|emb|CBI27665.1|unnamed protein product [Vitis vinifera]	CBI27665	1.92964E-130	90	470.315	317	287
Fagopyrum_esculentum_MIRA_VER3_c1046	asparagine synthetase	829	gi|225469087|ref|XP_002271122.1|PREDICTED: hypothetical protein [Vitis vinifera]	XP_002271122	1.07595E-86	90	323.939	183	166
Fagopyrum_esculentum_MIRA_VER3_c1047	sar1 gtp-binding secretory factor	923	gi|255548481|ref|XP_002515297.1|GTP-binding protein sar1, putative [Ricinus communis] >gi|223545777|gb|EEF47281.1| GTP-binding protein sar1, putative [Ricinus communis]	XP_002515297	3.65093E-89	96	332.413	193	186
Fagopyrum_esculentum_MIRA_VER3_c1048	predicted protein [Populus trichocarpa]	2094	gi|224122946|ref|XP_002330403.1|predicted protein [Populus trichocarpa] >gi|222871788|gb|EEF08919.1| predicted protein [Populus trichocarpa]	XP_002330403	5.64471E-22	89	100.908	77	69
Fagopyrum_esculentum_MIRA_VER3_c1049	manganese superoxide dismutase	848	gi|113472840|gb|ABI35908.1|manganese superoxide dismutase [Rheum australe]	ABI35908	7.41443E-101	96	276.559	139	134
Fagopyrum_esculentum_MIRA_VER3_c1050	protein	1046	gi|78191452|gb|ABB29947.1|cell growth defect factor-like [Solanum tuberosum]	ABB29947	8.94577E-90	78	334.724	251	196
Fagopyrum_esculentum_MIRA_VER3_c1052	protein	524	gi|225427130|ref|XP_002278490.1|PREDICTED: hypothetical protein isoform 2 [Vitis vinifera] >gi|225427132|ref|XP_002278474.1| PREDICTED: hypothetical protein isoform 1 [Vitis vinifera] >gi|270250664|emb|CBI33842.1| unnamed protein product [Vitis vinifera]	XP_002278490	1.53756E-32	96	142.51	83	80
Fagopyrum_esculentum_MIRA_VER3_c1053	etg1 (e2f target gene 1)	1282	gi|225448645|ref|XP_002274437.1|PREDICTED: hypothetical protein [Vitis vinifera]	XP_002274437	6.55535E-118	89	273.863	176	157
Fagopyrum_esculentum_MIRA_VER3_c1054	got1-like family protein	791	gi|124360690|gb|ABN08679.1|Got1-like protein [Medicago truncatula]	ABN08679	2.88841E-30	86	136.346	125	108
Fagopyrum_esculentum_MIRA_VER3_c1055	50s ribosomal protein l10	1010	gi|75223179|sp|O80362.1|RK10_TOBACRecName: Full=50S ribosomal protein L10, chloroplastic; AltName: Full=CL10; Flags: Precursor >gi|3298441|dbj|BAA31511.1| chloroplast ribosomal protein L10 [Nicotiana tabacum]	O80362	2.22995E-74	89	283.493	175	156
Fagopyrum_esculentum_MIRA_VER3_c1056	glutamine synthetase	1295	gi|159138929|gb|ABW89464.1|glutamine synthetase [Gossypium hirsutum] >gi|159138931|gb|ABW89465.1| glutamine synthetase [Gossypium hirsutum]	ABW89464	2.0456E-169	94	599.742	337	318
Fagopyrum_esculentum_MIRA_VER3_c1058	xyloglucan endotransglycosylase	1122	gi|255641964|gb|ACU21249.1|unknown [Glycine max]	ACU21249	2.28583E-102	83	376.711	258	216
Fagopyrum_esculentum_MIRA_VER3_c1059	cinnamyl-alcohol dehydrogenase	1298	gi|225431409|ref|XP_002279832.1|PREDICTED: hypothetical protein [Vitis vinifera] >gi|270255251|emb|CBI37637.1| unnamed protein product [Vitis vinifera]	XP_002279832	3.44679E-148	92	518.464	328	302
Fagopyrum_esculentum_MIRA_VER3_c1060	ribosomal protein s19	741	gi|417739|sp|P27527.2|RT19_PETHYRecName: Full=Ribosomal protein S19, mitochondrial	P27527	1.8363E-28	84	130.183	85	72
Fagopyrum_esculentum_MIRA_VER3_c1061	aspartic proteinase nepenthesin-1	868	gi|255541796|ref|XP_002511962.1|Aspartic proteinase nepenthesin-1 precursor, putative [Ricinus communis] >gi|223549142|gb|EEF50631.1| Aspartic proteinase nepenthesin-1 precursor, putative [Ricinus communis]	XP_002511962	3.89034E-48	70	151.369	138	97
Fagopyrum_esculentum_MIRA_VER3_c1062	histone h1	962	gi|62286644|sp|Q9M5W4.1|H1_EUPESRecName: Full=Histone H1 >gi|6752901|gb|AAF27930.1|AF222804_1 histone H1 [Euphorbia esula]	Q9M5W4	1.40875E-22	89	111.309	69	62
Fagopyrum_esculentum_MIRA_VER3_c1063	60s ribosomal protein	720	gi|255585616|ref|XP_002533495.1|60S ribosomal protein L32, putative [Ricinus communis] >gi|223526639|gb|EEF28882.1| 60S ribosomal protein L32, putative [Ricinus communis]	XP_002533495	5.5687E-59	97	231.491	133	130
Fagopyrum_esculentum_MIRA_VER3_c1064	protein	871	gi|197312863|gb|ACH63212.1|glutathione-S-transferase [Rheum australe]	ACH63212	4.42326E-102	91	375.17	213	195
Fagopyrum_esculentum_MIRA_VER3_c1065	atp synthase beta subunit	1078	gi|124360831|gb|ABN08803.1|H+-transporting two-sector ATPase, alpha/beta subunit, central region; H+-transporting two-sector ATPase, delta/epsilon subunit [Medicago truncatula]	ABN08803	3.89207E-158	98	363.614	195	192
Fagopyrum_esculentum_MIRA_VER3_c1066	conserved hypothetical protein [Ricinus communis]	523	gi|255546527|ref|XP_002514323.1|conserved hypothetical protein [Ricinus communis] >gi|223546779|gb|EEF48277.1| conserved hypothetical protein [Ricinus communis]	XP_002514323	1.00357E-7	69	60.077	56	39
Fagopyrum_esculentum_MIRA_VER3_c1067	phosphoethanolamine phosphocholine	1105	gi|225442333|ref|XP_002280889.1|PREDICTED: hypothetical protein [Vitis vinifera] >gi|270253576|emb|CBI35974.1| unnamed protein product [Vitis vinifera]	XP_002280889	4.29578E-97	85	236.884	149	128
Fagopyrum_esculentum_MIRA_VER3_c1069	cation transport protein chac	1255	gi|27525010|emb|CAD38520.1|putative cation transporter [Beta procumbens]	CAD38520	1.13308E-92	83	344.739	224	187
Fagopyrum_esculentum_MIRA_VER3_c1070	mip tip subfamily	744	gi|8699604|gb|AAF78757.1|AF271660_1putative aquaporin TIP3 [Vitis berlandieri x Vitis rupestris]	AAF78757	1.87567E-72	95	164.081	90	86
Fagopyrum_esculentum_MIRA_VER3_c1071	signal recognition particle 9 kda protein	786	gi|225437247|ref|XP_002282269.1|PREDICTED: hypothetical protein [Vitis vinifera] >gi|270229019|emb|CBI17950.1| unnamed protein product [Vitis vinifera]	XP_002282269	1.94899E-42	94	169.474	90	85
Fagopyrum_esculentum_MIRA_VER3_c1072	eukaryotic initiation factor 4a	1174	gi|115444197|ref|NP_001045878.1|Os02g0146600 [Oryza sativa (japonica cultivar-group)] >gi|75325389|sp|Q6Z2Z4.1|IF4A3_ORYSJ RecName: Full=Eukaryotic initiation factor 4A-3; Short=eIF-4A-3; AltName: Full=ATP-dependent RNA helicase eIF4A-3; AltName: Full=eIF4A-2; AltName: Full=DEAD-box ATP-dependent RNA helicase 23 >gi|45736055|dbj|BAD13081.1| putative translational initiation factor eIF-4A [Oryza s…	NP_001045878	1.72435E-164	97	583.178	308	301
Fagopyrum_esculentum_MIRA_VER3_c1073	hypothetical chloroplast rf1	922	gi|189162317|ref|YP_001936563.1|hypothetical chloroplast RF1 [Fagopyrum esculentum subsp. ancestrale] >gi|189162329|ref|YP_001936575.1| hypothetical chloroplast RF1 [Fagopyrum esculentum subsp. ancestrale] >gi|166065403|gb|ABY79778.1| hypothetical chloroplast RF1 [Fagopyrum esculentum subsp. ancestrale] >gi|166065415|gb|ABY79790.1| hypothetical chloroplast RF1 [Fagopyrum esculentum subsp. ancestr…	YP_001936563	5.61953E-98	100	361.688	188	188
Fagopyrum_esculentum_MIRA_VER3_c1074	protein	2038	gi|225450484|ref|XP_002280673.1|PREDICTED: hypothetical protein [Vitis vinifera]	XP_002280673	0.0	95	747.273	408	390
Fagopyrum_esculentum_MIRA_VER3_c1075	protein	783	gi|224125114|ref|XP_002319503.1|predicted protein [Populus trichocarpa] >gi|118483047|gb|ABK93433.1| unknown [Populus trichocarpa] >gi|222857879|gb|EEE95426.1| predicted protein [Populus trichocarpa]	XP_002319503	3.47167E-76	94	288.886	181	171
Fagopyrum_esculentum_MIRA_VER3_c1076	60s ribosomal protein	635	gi|224125142|ref|XP_002319510.1|predicted protein [Populus trichocarpa] >gi|222857886|gb|EEE95433.1| predicted protein [Populus trichocarpa]	XP_002319510	7.71435E-37	98	157.532	99	98
Fagopyrum_esculentum_MIRA_VER3_c1077	protein	1175	gi|225459247|ref|XP_002285762.1|PREDICTED: hypothetical protein [Vitis vinifera] >gi|147765766|emb|CAN68978.1| hypothetical protein [Vitis vinifera]	XP_002285762	4.1521E-126	81	455.677	322	262
Fagopyrum_esculentum_MIRA_VER3_c1078	stromal cell-derived factor 2 precursor	1116	gi|255644896|gb|ACU22948.1|unknown [Glycine max]	ACU22948	9.54402E-93	87	344.739	216	189
Fagopyrum_esculentum_MIRA_VER3_c1079	protein	749	gi|255628693|gb|ACU14691.1|unknown [Glycine max]	ACU14691	1.13113E-33	73	147.517	152	112
Fagopyrum_esculentum_MIRA_VER3_c1080	ubp1 interacting protein 2a	1151	gi|225439119|ref|XP_002270568.1|PREDICTED: hypothetical protein [Vitis vinifera]	XP_002270568	1.08364E-56	66	203.371	237	158
Fagopyrum_esculentum_MIRA_VER3_c1081	downward leaf curling protein	935	gi|218186951|gb|EEC69378.1|hypothetical protein OsI_38513 [Oryza sativa Indica Group]	EEC69378	2.33712E-59	92	233.417	126	116
Fagopyrum_esculentum_MIRA_VER3_c1082	bes1 (bri1-ems-suppressor 1) protein binding transcription factor transcription regulator	1022	gi|224094697|ref|XP_002310201.1|predicted protein [Populus trichocarpa] >gi|118481053|gb|ABK92480.1| unknown [Populus trichocarpa] >gi|222853104|gb|EEE90651.1| predicted protein [Populus trichocarpa]	XP_002310201	3.88957E-66	76	256.144	196	150
Fagopyrum_esculentum_MIRA_VER3_c1083	nucleolar protein family a member 2	783	gi|224099217|ref|XP_002311407.1|predicted protein [Populus trichocarpa] >gi|118483385|gb|ABK93593.1| unknown [Populus trichocarpa] >gi|118485555|gb|ABK94629.1| unknown [Populus trichocarpa] >gi|222851227|gb|EEE88774.1| predicted protein [Populus trichocarpa]	XP_002311407	5.02471E-67	94	258.455	155	146
Fagopyrum_esculentum_MIRA_VER3_c1084	protein	907	gi|255561142|ref|XP_002521583.1|sugar transporter, putative [Ricinus communis] >gi|223539261|gb|EEF40854.1| sugar transporter, putative [Ricinus communis]	XP_002521583	1.37201E-24	69	117.857	156	109
Fagopyrum_esculentum_MIRA_VER3_c1085	er glycerol-phosphate acyltransferase	578	gi|225454264|ref|XP_002275348.1|PREDICTED: hypothetical protein [Vitis vinifera]	XP_002275348	1.51702E-64	92	249.21	139	129
Fagopyrum_esculentum_MIRA_VER3_c1086	histone h4	513	gi|293342765|ref|XP_002725309.1|PREDICTED: histone cluster 1, H2ae-like [Rattus norvegicus]	XP_002725309	1.34413E-38	87	162.54	98	86
Fagopyrum_esculentum_MIRA_VER3_c1087	choline kinase 2p-like protein	1080	gi|1438881|gb|AAC49375.1|GmCK2p [Glycine max]	AAC49375	1.06798E-98	84	341.273	240	203
Fagopyrum_esculentum_MIRA_VER3_c1088	clathrin assembly protein ap19 homolog	572	gi|270241292|emb|CBI28516.1|unnamed protein product [Vitis vinifera]	CBI28516	8.79177E-65	96	249.98	133	128
Fagopyrum_esculentum_MIRA_VER3_c1089	atp synthase cf1 alpha subunit	1004	gi|189162256|ref|YP_001936502.1|ATP synthase CF1 alpha subunit [Fagopyrum esculentum subsp. ancestrale] >gi|166065342|gb|ABY79717.1| ATP synthase CF1 alpha subunit [Fagopyrum esculentum subsp. ancestrale]	YP_001936502	1.51921E-131	91	473.396	282	257
Fagopyrum_esculentum_MIRA_VER3_c1090	histone 2	688	gi|255628199|gb|ACU14444.1|unknown [Glycine max]	ACU14444	2.17223E-54	97	216.083	116	113
Fagopyrum_esculentum_MIRA_VER3_c1091	strictosidine synthase family protein	1408	gi|224095660|ref|XP_002310427.1|predicted protein [Populus trichocarpa] >gi|222853330|gb|EEE90877.1| predicted protein [Populus trichocarpa]	XP_002310427	2.06319E-180	90	551.977	320	288
Fagopyrum_esculentum_MIRA_VER3_c1092	protein	794	gi|225468462|ref|XP_002265226.1|PREDICTED: hypothetical protein [Vitis vinifera]	XP_002265226	1.70658E-30	65	137.117	148	97
Fagopyrum_esculentum_MIRA_VER3_c1093	g10-like protein	801	gi|270238842|emb|CBI26078.1|unnamed protein product [Vitis vinifera]	CBI26078	2.93751E-78	95	295.819	147	141
Fagopyrum_esculentum_MIRA_VER3_c1094	protein	1194	gi|224073204|ref|XP_002304022.1|predicted protein [Populus trichocarpa] >gi|222841454|gb|EEE79001.1| predicted protein [Populus trichocarpa]	XP_002304022	1.44386E-65	64	254.603	274	178
Fagopyrum_esculentum_MIRA_VER3_c1095	nuclear dna-binding protein g2p	1479	gi|217073888|gb|ACJ85304.1|unknown [Medicago truncatula]	ACJ85304	2.08818E-175	97	369.007	224	218
Fagopyrum_esculentum_MIRA_VER3_c1096	arginine serine-rich splicing	1572	gi|225470972|ref|XP_002267297.1|PREDICTED: hypothetical protein [Vitis vinifera]	XP_002267297	2.09299E-73	79	281.182	243	193
Fagopyrum_esculentum_MIRA_VER3_c1097	inorganic pyrophosphatase	1335	gi|255554527|ref|XP_002518302.1|inorganic pyrophosphatase, putative [Ricinus communis] >gi|223542522|gb|EEF44062.1| inorganic pyrophosphatase, putative [Ricinus communis]	XP_002518302	1.83619E-128	95	463.766	248	237
Fagopyrum_esculentum_MIRA_VER3_c1098	protein	836	gi|224111148|ref|XP_002315763.1|predicted protein [Populus trichocarpa] >gi|222864803|gb|EEF01934.1| predicted protein [Populus trichocarpa]	XP_002315763	1.1065E-38	66	164.466	165	110
Fagopyrum_esculentum_MIRA_VER3_c1099	atpase subunit 8	898	gi|54606772|dbj|BAD66795.1|ATPase subunit 8 [Beta vulgaris subsp. vulgaris]	BAD66795	1.3286E-72	93	277.33	168	157
Fagopyrum_esculentum_MIRA_VER3_c1100	vacuolar atpase subunit dva41	1475	gi|225452712|ref|XP_002282568.1|PREDICTED: hypothetical protein [Vitis vinifera] >gi|147866282|emb|CAN79922.1| hypothetical protein [Vitis vinifera]	XP_002282568	0.0	96	376.711	195	189
Fagopyrum_esculentum_MIRA_VER3_c1101	bps1 (bypass 1)	1272	gi|225454332|ref|XP_002277648.1|PREDICTED: hypothetical protein [Vitis vinifera]	XP_002277648	4.85197E-99	73	365.925	339	250
Fagopyrum_esculentum_MIRA_VER3_c1102	acyl-protein thioesterase 2	1167	gi|270253861|emb|CBI36259.1|unnamed protein product [Vitis vinifera]	CBI36259	6.62224E-100	81	368.622	252	205
Fagopyrum_esculentum_MIRA_VER3_c1103	protein translocase protein transporter	902	gi|225460789|ref|XP_002274964.1|PREDICTED: hypothetical protein [Vitis vinifera]	XP_002274964	2.29606E-48	72	196.823	200	145
Fagopyrum_esculentum_MIRA_VER3_c1104	er lumen protein retaining receptor	1276	gi|255576737|ref|XP_002529256.1|ER lumen protein retaining receptor, putative [Ricinus communis] >gi|223531292|gb|EEF33134.1| ER lumen protein retaining receptor, putative [Ricinus communis]	XP_002529256	1.45249E-127	94	460.685	266	252
Fagopyrum_esculentum_MIRA_VER3_c1105	protein	731	gi|18424873|ref|NP_568997.1|unknown protein [Arabidopsis thaliana] >gi|42573796|ref|NP_974994.1| unknown protein [Arabidopsis thaliana] >gi|29839555|sp|Q8L8Q8.1|Y5486_ARATH RecName: Full=Uncharacterized protein At5g64816; Flags: Precursor >gi|21618126|gb|AAM67176.1| unknown [Arabidopsis thaliana] >gi|62318552|dbj|BAD94919.1| hypothetical protein [Arabidopsis thaliana] >gi|98961067|gb|ABF59017.1| …	NP_568997	8.85266E-52	94	207.608	126	119
Fagopyrum_esculentum_MIRA_VER3_c1106	adp-ribosylation factor	980	gi|270238748|emb|CBI25984.1|unnamed protein product [Vitis vinifera]	CBI25984	6.60349E-100	100	368.237	182	182
Fagopyrum_esculentum_MIRA_VER3_c1107	60s ribosomal protein	902	gi|217071646|gb|ACJ84183.1|unknown [Medicago truncatula]	ACJ84183	6.83355E-85	98	318.161	178	176
Fagopyrum_esculentum_MIRA_VER3_c1108	conserved hypothetical protein [Ricinus communis]	895	gi|255578987|ref|XP_002530346.1|conserved hypothetical protein [Ricinus communis] >gi|223530150|gb|EEF32062.1| conserved hypothetical protein [Ricinus communis]	XP_002530346	3.73849E-51	68	206.068	198	135
Fagopyrum_esculentum_MIRA_VER3_c1109	histone deacetylase	1436	gi|255573038|ref|XP_002527449.1|Histone deacetylase 2a, putative [Ricinus communis] >gi|223533184|gb|EEF34941.1| Histone deacetylase 2a, putative [Ricinus communis]	XP_002527449	2.45763E-25	67	121.324	123	83
Fagopyrum_esculentum_MIRA_VER3_c1110	small nuclear ribonucleoprotein f	614	gi|255628071|gb|ACU14380.1|unknown [Glycine max]	ACU14380	6.36682E-38	96	160.999	84	81
Fagopyrum_esculentum_MIRA_VER3_c1111	protein	883	gi|225437541|ref|XP_002275863.1|PREDICTED: hypothetical protein [Vitis vinifera]	XP_002275863	1.50791E-44	81	152.525	113	92
Fagopyrum_esculentum_MIRA_VER3_c1112	hsp90-like protein	1479	gi|224085900|ref|XP_002307732.1|predicted protein [Populus trichocarpa] >gi|222857181|gb|EEE94728.1| predicted protein [Populus trichocarpa]	XP_002307732	2.23785E-126	90	432.565	301	272
Fagopyrum_esculentum_MIRA_VER3_c1113	40s ribosomal protein s15	836	gi|224062213|ref|XP_002300796.1|predicted protein [Populus trichocarpa] >gi|118484748|gb|ABK94243.1| unknown [Populus trichocarpa] >gi|118485182|gb|ABK94452.1| unknown [Populus trichocarpa] >gi|118488047|gb|ABK95844.1| unknown [Populus trichocarpa] >gi|222842522|gb|EEE80069.1| predicted protein [Populus trichocarpa]	XP_002300796	4.16587E-70	96	268.855	152	146
Fagopyrum_esculentum_MIRA_VER3_c1114	protein	1040	gi|225464848|ref|XP_002271636.1|PREDICTED: hypothetical protein [Vitis vinifera]	XP_002271636	9.26543E-108	85	343.969	214	183
Fagopyrum_esculentum_MIRA_VER3_c1115	nimin2c protein	847	gi|116490059|gb|ABJ98930.1|NIMIN2c protein [Nicotiana tabacum]	ABJ98930	8.79034E-7	50	58.5362	132	67
Fagopyrum_esculentum_MIRA_VER3_c1116	nucleic acid binding	1059	gi|270232870|emb|CBI22187.1|unnamed protein product [Vitis vinifera]	CBI22187	2.75763E-86	80	323.168	241	193
Fagopyrum_esculentum_MIRA_VER3_c1117	prefoldin subunit 1	804	gi|284433766|gb|ADB85089.1|prefoldin-related KE2-like protein [Jatropha curcas]	ADB85089	3.64333E-52	89	209.149	128	115
Fagopyrum_esculentum_MIRA_VER3_c1118	pollen-specific protein c13	827	gi|225459358|ref|XP_002284225.1|PREDICTED: similar to F28K19.26 [Vitis vinifera]	XP_002284225	9.77523E-48	77	194.512	157	122
Fagopyrum_esculentum_MIRA_VER3_c1119	protein	1121	gi|225459888|ref|XP_002262923.1|PREDICTED: hypothetical protein [Vitis vinifera]	XP_002262923	3.92772E-62	72	243.047	268	193
Fagopyrum_esculentum_MIRA_VER3_c1120	protein	855	gi|224126135|ref|XP_002329669.1|predicted protein [Populus trichocarpa] >gi|222870550|gb|EEF07681.1| predicted protein [Populus trichocarpa]	XP_002329669	2.72448E-48	98	196.438	96	95
Fagopyrum_esculentum_MIRA_VER3_c1121	40s ribosomal protein s5	1038	gi|255581578|ref|XP_002531594.1|40S ribosomal protein S5, putative [Ricinus communis] >gi|223528790|gb|EEF30797.1| 40S ribosomal protein S5, putative [Ricinus communis]	XP_002531594	1.11827E-92	96	344.354	187	180
Fagopyrum_esculentum_MIRA_VER3_c1122	aldehyde dehydrogenase	1794	gi|270232291|emb|CBI21614.1|unnamed protein product [Vitis vinifera]	CBI21614	2.9327E-174	82	392.889	310	255
Fagopyrum_esculentum_MIRA_VER3_c1123	14-3-3 protein	1088	gi|225459225|ref|XP_002285749.1|PREDICTED: hypothetical protein [Vitis vinifera]	XP_002285749	3.03422E-128	96	462.611	253	243
Fagopyrum_esculentum_MIRA_VER3_c1124	2-oxoglutarate-dependent dioxygenase	1199	gi|224103505|ref|XP_002313083.1|2-oxoglutarate-dependent dioxygenase [Populus trichocarpa] >gi|222849491|gb|EEE87038.1| 2-oxoglutarate-dependent dioxygenase [Populus trichocarpa]	XP_002313083	1.52379E-101	72	323.939	288	210
Fagopyrum_esculentum_MIRA_VER3_c1125	guanylate kinase	1623	gi|270242924|emb|CBI29864.1|unnamed protein product [Vitis vinifera]	CBI29864	1.70428E-126	76	457.603	382	294
Fagopyrum_esculentum_MIRA_VER3_c1126	protein	934	gi|225457592|ref|XP_002273352.1|PREDICTED: hypothetical protein [Vitis vinifera] >gi|270258640|emb|CBI40739.1| unnamed protein product [Vitis vinifera]	XP_002273352	2.66781E-63	83	246.514	182	152
Fagopyrum_esculentum_MIRA_VER3_c1127	protein	1187	gi|257209021|emb|CBB36498.1|Sorghum bicolor protein targeted either to mitochondria or chloroplast proteins T50848 [Saccharum hybrid cultivar R570]	CBB36498	6.0659E-24	56	116.316	151	85
Fagopyrum_esculentum_MIRA_VER3_c1128	protein	1024	gi|225426911|ref|XP_002263934.1|PREDICTED: hypothetical protein [Vitis vinifera]	XP_002263934	1.8056E-24	65	106.686	143	93
Fagopyrum_esculentum_MIRA_VER3_c1129	protein	1103	gi|224089088|ref|XP_002308632.1|predicted protein [Populus trichocarpa] >gi|222854608|gb|EEE92155.1| predicted protein [Populus trichocarpa]	XP_002308632	6.38171E-25	73	119.398	273	200
Fagopyrum_esculentum_MIRA_VER3_c1130	proteasome subunit beta type 1	1032	gi|225453909|ref|XP_002279266.1|PREDICTED: hypothetical protein [Vitis vinifera] >gi|270259722|emb|CBI38855.1| unnamed protein product [Vitis vinifera]	XP_002279266	1.3913E-111	94	407.142	223	210
Fagopyrum_esculentum_MIRA_VER3_c1132	auxin response factor 1	1030	gi|225465265|ref|XP_002268348.1|PREDICTED: hypothetical protein [Vitis vinifera] >gi|270242699|emb|CBI29640.1| unnamed protein product [Vitis vinifera]	XP_002268348	1.96359E-57	75	227.254	209	157
Fagopyrum_esculentum_MIRA_VER3_c1133	60s ribosomal protein l12	748	gi|255647178|gb|ACU24057.1|unknown [Glycine max]	ACU24057	3.13635E-84	98	315.464	164	162
Fagopyrum_esculentum_MIRA_VER3_c1134	protein	1314	gi|224098638|ref|XP_002311228.1|predicted protein [Populus trichocarpa] >gi|222851048|gb|EEE88595.1| predicted protein [Populus trichocarpa]	XP_002311228	8.78548E-59	57	232.261	349	201
Fagopyrum_esculentum_MIRA_VER3_c1135	granule-bound starch synthase	1005	gi|2833388|sp|Q43784.1|SSG1_MANESRecName: Full=Granule-bound starch synthase 1, chloroplastic/amyloplastic; AltName: Full=Granule-bound starch synthase I; Short=GBSS-I; Flags: Precursor >gi|437042|emb|CAA52273.1| starch (bacterial glycogen) synthase [Manihot esculenta]	Q43784	3.00078E-103	86	379.407	259	225
Fagopyrum_esculentum_MIRA_VER3_c1136	protein	538	gi|225430523|ref|XP_002285572.1|PREDICTED: hypothetical protein [Vitis vinifera] >gi|147864286|emb|CAN83013.1| hypothetical protein [Vitis vinifera] >gi|270231834|emb|CBI21159.1| unnamed protein product [Vitis vinifera]	XP_002285572	7.6959E-38	91	160.229	93	85
Fagopyrum_esculentum_MIRA_VER3_c1138	26s proteasome regulatory particle triple-a atpase subunit6	1165	gi|158828259|gb|ABW81135.1|unknown [Capsella rubella]	ABW81135	4.71766E-143	98	405.601	212	209
Fagopyrum_esculentum_MIRA_VER3_c1139	ran binding protein	1171	gi|224105935|ref|XP_002313984.1|predicted protein [Populus trichocarpa] >gi|222850392|gb|EEE87939.1| predicted protein [Populus trichocarpa]	XP_002313984	5.86524E-72	86	275.789	193	166
Fagopyrum_esculentum_MIRA_VER3_c1140	protein	1564	gi|225433606|ref|XP_002273725.1|PREDICTED: hypothetical protein [Vitis vinifera] >gi|270306156|emb|CBI17214.1| unnamed protein product [Vitis vinifera]	XP_002273725	2.991E-155	89	406.757	312	279
Fagopyrum_esculentum_MIRA_VER3_c1141	protein	910	gi|225451001|ref|XP_002280921.1|PREDICTED: hypothetical protein [Vitis vinifera]	XP_002280921	9.19416E-45	68	184.882	182	124
Fagopyrum_esculentum_MIRA_VER3_c1142	transcription factor tfiid	1019	gi|225437517|ref|XP_002275358.1|PREDICTED: hypothetical protein isoform 3 [Vitis vinifera] >gi|225437519|ref|XP_002275335.1| PREDICTED: hypothetical protein isoform 2 [Vitis vinifera] >gi|225437521|ref|XP_002275286.1| PREDICTED: hypothetical protein isoform 1 [Vitis vinifera]	XP_002275358	4.29903E-49	94	199.519	128	121
Fagopyrum_esculentum_MIRA_VER3_c1143	60s ribosomal protein l24	965	gi|224122388|ref|XP_002318822.1|predicted protein [Populus trichocarpa] >gi|224147380|ref|XP_002336467.1| predicted protein [Populus trichocarpa] >gi|118481582|gb|ABK92733.1| unknown [Populus trichocarpa] >gi|222835080|gb|EEE73529.1| predicted protein [Populus trichocarpa] >gi|222859495|gb|EEE97042.1| predicted protein [Populus trichocarpa]	XP_002318822	3.56874E-58	99	229.565	118	117
Fagopyrum_esculentum_MIRA_VER3_c1144	protein	985	gi|224132264|ref|XP_002321296.1|predicted protein [Populus trichocarpa] >gi|222862069|gb|EEE99611.1| predicted protein [Populus trichocarpa]	XP_002321296	1.59946E-77	91	293.893	172	157
Fagopyrum_esculentum_MIRA_VER3_c1145	protein	748	gi|255570071|ref|XP_002525998.1|Myosin heavy chain, clone, putative [Ricinus communis] >gi|223534730|gb|EEF36422.1| Myosin heavy chain, clone, putative [Ricinus communis]	XP_002525998	6.8586E-19	86	89.7373	61	53
Fagopyrum_esculentum_MIRA_VER3_c1146	prohibitin-like protein	1188	gi|270259600|emb|CBI38733.1|unnamed protein product [Vitis vinifera]	CBI38733	1.65745E-138	95	496.893	287	273
Fagopyrum_esculentum_MIRA_VER3_c1147	cysteine proteinase inhibitor like protein	702	gi|21592712|gb|AAM64661.1|cystatin-like protein [Arabidopsis thaliana]	AAM64661	1.35544E-14	65	83.9593	87	57
Fagopyrum_esculentum_MIRA_VER3_c1148	protein	759	gi|255579320|ref|XP_002530505.1|Protein trm112, putative [Ricinus communis] >gi|223529962|gb|EEF31889.1| Protein trm112, putative [Ricinus communis]	XP_002530505	4.74107E-43	90	178.718	122	111
Fagopyrum_esculentum_MIRA_VER3_c1149	lol1 (lsd one like 1) dna binding	1051	gi|270250731|emb|CBI33909.1|unnamed protein product [Vitis vinifera]	CBI33909	5.1639E-61	91	239.195	145	133
Fagopyrum_esculentum_MIRA_VER3_c1150	protein disulfide isomerase	1880	gi|133902301|gb|ABO41832.1|putative protein disulfide isomerase [Gossypium raimondii]	ABO41832	0.0	89	337.806	208	187
Fagopyrum_esculentum_MIRA_VER3_c1152	protein	1217	gi|224069122|ref|XP_002326280.1|predicted protein [Populus trichocarpa] >gi|222833473|gb|EEE71950.1| predicted protein [Populus trichocarpa]	XP_002326280	4.55898E-75	81	286.189	222	180
Fagopyrum_esculentum_MIRA_VER3_c1153	#���?	1185	gi|3914394|sp|Q42908.1|PMGI_MESCRRecName: Full=2,3-bisphosphoglycerate-independent phosphoglycerate mutase; Short=BPG-independent PGAM; Short=Phosphoglyceromutase; AltName: Full=PGAM-I >gi|602426|gb|AAA86979.1| phosphoglyceromutase [Mesembryanthemum crystallinum]	Q42908	1.30514E-143	92	513.842	302	280
Fagopyrum_esculentum_MIRA_VER3_c1154	peptidyl-prolyl cis-trans isomerase	861	gi|255640340|gb|ACU20458.1|unknown [Glycine max]	ACU20458	1.89883E-73	95	280.026	160	153
Fagopyrum_esculentum_MIRA_VER3_c1155	rna helicase	1485	gi|270258290|emb|CBI40324.1|unnamed protein product [Vitis vinifera]	CBI40324	0.0	93	658.292	363	339
Fagopyrum_esculentum_MIRA_VER3_c1156	hypersensitive-induced response protein	1198	gi|15241939|ref|NP_201080.1|band 7 family protein [Arabidopsis thaliana] >gi|10177452|dbj|BAB10843.1| hypersensitive-induced response protein [Arabidopsis thaliana] >gi|17065548|gb|AAL32928.1| hypersensitive-induced response protein [Arabidopsis thaliana] >gi|21386975|gb|AAM47891.1| hypersensitive-induced response protein [Arabidopsis thaliana] >gi|21554781|gb|AAM63689.1| hypersensitive-induced r…	NP_201080	6.80772E-140	96	501.516	283	272
Fagopyrum_esculentum_MIRA_VER3_c1157	serine carboxypeptidase iii precursor	1691	gi|18447763|gb|AAL67992.1|putative serine carboxypeptidase precursor [Gossypium hirsutum]	AAL67992	3.56332E-159	77	566.229	440	341
Fagopyrum_esculentum_MIRA_VER3_c1158	protein	1121	gi|225460588|ref|XP_002262835.1|PREDICTED: hypothetical protein [Vitis vinifera] >gi|270229314|emb|CBI18242.1| unnamed protein product [Vitis vinifera]	XP_002262835	4.17421E-115	84	375.17	262	222
Fagopyrum_esculentum_MIRA_VER3_c1159	protein phosphatase	1337	gi|225428926|ref|XP_002262649.1|PREDICTED: hypothetical protein [Vitis vinifera]	XP_002262649	3.11756E-144	84	516.153	370	313
Fagopyrum_esculentum_MIRA_VER3_c1160	dynein light chain cytoplasmic	583	gi|224130510|ref|XP_002328627.1|predicted protein [Populus trichocarpa] >gi|118482080|gb|ABK92971.1| unknown [Populus trichocarpa] >gi|222838609|gb|EEE76974.1| predicted protein [Populus trichocarpa]	XP_002328627	5.60852E-38	92	160.999	93	86
Fagopyrum_esculentum_MIRA_VER3_c1161	protein	936	gi|225435496|ref|XP_002285530.1|PREDICTED: hypothetical protein isoform 2 [Vitis vinifera] >gi|225435498|ref|XP_002285531.1| PREDICTED: hypothetical protein isoform 3 [Vitis vinifera] >gi|225435500|ref|XP_002285528.1| PREDICTED: hypothetical protein isoform 1 [Vitis vinifera]	XP_002285530	4.72522E-68	82	262.307	173	143
Fagopyrum_esculentum_MIRA_VER3_c1162	photosystem i p700 apoprotein a2	675	gi|114329655|ref|YP_740474.1|photosystem I P700 apoprotein A2 [Citrus sinensis] >gi|122166184|sp|Q09MH9.1|PSAB_CITSI RecName: Full=Photosystem I P700 chlorophyll a apoprotein A2; AltName: Full=PsaB; AltName: Full=PSI-B >gi|113952621|gb|ABI49019.1| photosystem I P700 apoprotein A2 [Citrus sinensis]	YP_740474	2.3945E-79	97	292.352	144	140
Fagopyrum_esculentum_MIRA_VER3_c1163	mitochondrial dicarboxylate carrier	527	gi|225459119|ref|XP_002285693.1|PREDICTED: hypothetical protein [Vitis vinifera]	XP_002285693	1.74285E-44	96	182.185	115	111
Fagopyrum_esculentum_MIRA_VER3_c1164	phenylalanine ammonia-lyase	919	gi|285028552|gb|ADC34597.1|phenylalanine ammonia-lyase [Fagopyrum esculentum]	ADC34597	1.47018E-98	84	363.614	246	207
Fagopyrum_esculentum_MIRA_VER3_c1165	protein	799	gi|225459312|ref|XP_002284166.1|PREDICTED: hypothetical protein [Vitis vinifera] >gi|270252545|emb|CBI19156.1| unnamed protein product [Vitis vinifera]	XP_002284166	4.40709E-34	55	149.058	200	111
Fagopyrum_esculentum_MIRA_VER3_c1166	zinc finger	1332	gi|147802902|emb|CAN70740.1|hypothetical protein [Vitis vinifera]	CAN70740	1.22192E-140	86	504.212	337	290
Fagopyrum_esculentum_MIRA_VER3_c1167	chloroplast protein cp12	623	gi|225425676|ref|XP_002275043.1|PREDICTED: hypothetical protein [Vitis vinifera]	XP_002275043	1.53166E-26	68	123.25	110	75
Fagopyrum_esculentum_MIRA_VER3_c1168	mip nip subfamily	1285	gi|224053394|ref|XP_002297797.1|aquaporin, MIP family, NIP subfamily [Populus trichocarpa] >gi|222845055|gb|EEE82602.1| aquaporin, MIP family, NIP subfamily [Populus trichocarpa]	XP_002297797	6.95709E-100	83	368.622	287	240
Fagopyrum_esculentum_MIRA_VER3_c1170	dna-binding -like	912	gi|255625805|gb|ACU13247.1|unknown [Glycine max]	ACU13247	6.61308E-51	86	205.297	129	112
Fagopyrum_esculentum_MIRA_VER3_c1171	ribosomal protein l30	730	gi|255552912|ref|XP_002517499.1|60S ribosomal protein L30, putative [Ricinus communis] >gi|223543510|gb|EEF45041.1| 60S ribosomal protein L30, putative [Ricinus communis]	XP_002517499	5.73813E-51	97	204.912	112	109
Fagopyrum_esculentum_MIRA_VER3_c1172	eukaryotic initiation factor 4a	983	gi|2500521|sp|Q40468.1|IF415_TOBACRecName: Full=Eukaryotic initiation factor 4A-15; Short=eIF-4A-15; AltName: Full=ATP-dependent RNA helicase eIF4A-15 >gi|485945|emb|CAA55739.1| unnamed protein product [Nicotiana tabacum]	Q40468	1.58078E-117	99	365.925	189	188
Fagopyrum_esculentum_MIRA_VER3_c1173	dna binding	1038	gi|225442182|ref|XP_002276418.1|PREDICTED: hypothetical protein isoform 2 [Vitis vinifera]	XP_002276418	2.49703E-84	85	316.62	256	219
Fagopyrum_esculentum_MIRA_VER3_c1174	protein	847	gi|224108480|ref|XP_002314863.1|predicted protein [Populus trichocarpa] >gi|222863903|gb|EEF01034.1| predicted protein [Populus trichocarpa]	XP_002314863	1.34675E-31	85	140.969	91	78
Fagopyrum_esculentum_MIRA_VER3_c1175	actin- expressed	1359	gi|9965319|gb|AAG10041.1|AF288226_1actin [Setaria italica]	AAG10041	4.24911E-173	97	612.068	324	315
Fagopyrum_esculentum_MIRA_VER3_c1176	peroxidase 52	1287	gi|205326623|gb|ACI03401.1|peroxidase 1 [Litchi chinensis]	ACI03401	4.16041E-114	78	416.001	298	234
Fagopyrum_esculentum_MIRA_VER3_c1178	elf4-like protein	992	gi|225444780|ref|XP_002279914.1|PREDICTED: hypothetical protein [Vitis vinifera] >gi|270240602|emb|CBI27831.1| unnamed protein product [Vitis vinifera]	XP_002279914	2.36102E-36	96	157.147	102	98
Fagopyrum_esculentum_MIRA_VER3_c1179	PREDICTED: hypothetical protein [Vitis vinifera]	647	gi|225455246|ref|XP_002272716.1|PREDICTED: hypothetical protein [Vitis vinifera] >gi|270234468|emb|CBI23071.1| unnamed protein product [Vitis vinifera]	XP_002272716	2.33377E-12	87	76.2554	72	63
Fagopyrum_esculentum_MIRA_VER3_c1180	zinc finger (an1-like) family protein	1099	gi|225426659|ref|XP_002281372.1|PREDICTED: hypothetical protein [Vitis vinifera]	XP_002281372	3.06154E-43	65	180.259	175	115
Fagopyrum_esculentum_MIRA_VER3_c1181	cold acclimation protein homolog	727	gi|225430868|ref|XP_002269366.1|PREDICTED: hypothetical protein [Vitis vinifera] >gi|270228645|emb|CBI17582.1| unnamed protein product [Vitis vinifera]	XP_002269366	4.99271E-39	70	165.236	147	104
Fagopyrum_esculentum_MIRA_VER3_c1182	nadp-dependent malic enzyme	1217	gi|270231243|emb|CBI20568.1|unnamed protein product [Vitis vinifera]	CBI20568	1.00852E-123	92	397.897	233	216
Fagopyrum_esculentum_MIRA_VER3_c1183	soluble starch synthase iv-1	1186	gi|187611221|gb|ACD13790.1|starch synthase VI precursor [Solanum lycopersicum]	ACD13790	5.8721E-136	85	488.419	317	272
Fagopyrum_esculentum_MIRA_VER3_c1184	peptidase serine-type peptidase	1119	gi|225458489|ref|XP_002284120.1|PREDICTED: hypothetical protein [Vitis vinifera] >gi|147810057|emb|CAN78280.1| hypothetical protein [Vitis vinifera]	XP_002284120	1.34369E-78	82	297.745	206	170
Fagopyrum_esculentum_MIRA_VER3_c1185	protein	892	gi|225452549|ref|XP_002275276.1|PREDICTED: hypothetical protein [Vitis vinifera]	XP_002275276	1.20076E-33	86	147.902	99	86
Fagopyrum_esculentum_MIRA_VER3_c1186	pgps d12	711	gi|226532828|ref|NP_001147615.1|PGPS/D12 [Zea mays] >gi|195612510|gb|ACG28085.1| PGPS/D12 [Zea mays]	NP_001147615	8.70164E-33	63	144.436	162	103
Fagopyrum_esculentum_MIRA_VER3_c1187	heat shock protein 90	1389	gi|208964722|gb|ACI31551.1|heat shock protein 90-2 [Glycine max]	ACI31551	0.0	97	687.952	391	380
Fagopyrum_esculentum_MIRA_VER3_c1188	inorganic pyrophosphatase	1077	gi|225439878|ref|XP_002278867.1|PREDICTED: hypothetical protein [Vitis vinifera] >gi|270247309|emb|CBI32684.1| unnamed protein product [Vitis vinifera]	XP_002278867	2.466E-106	93	389.808	217	202
Fagopyrum_esculentum_MIRA_VER3_c1189	elongation factor 1-gamma 3	1609	gi|224119900|ref|XP_002331090.1|predicted protein [Populus trichocarpa] >gi|222872818|gb|EEF09949.1| predicted protein [Populus trichocarpa] >gi|283136138|gb|ADB11388.1| gamma class glutathione transferase EF1Bgamma3 [Populus trichocarpa]	XP_002331090	5.36378E-157	82	558.91	423	351
Fagopyrum_esculentum_MIRA_VER3_c1190	ribonucleotide reductase	1129	gi|27261144|gb|AAN87548.1|AF118785_1ribonucleotide reductase large subunit B [Glycine max]	AAN87548	6.54558E-140	94	420.624	228	215
Fagopyrum_esculentum_MIRA_VER3_c1191	a chain crystal structure of a cell wall invertase inhibitor from tobacco (ph )	894	gi|224107561|ref|XP_002314521.1|predicted protein [Populus trichocarpa] >gi|222863561|gb|EEF00692.1| predicted protein [Populus trichocarpa]	XP_002314521	8.98116E-21	56	105.145	163	92
Fagopyrum_esculentum_MIRA_VER3_c1192	4-coumarate: ligase	961	gi|270239285|emb|CBI26520.1|unnamed protein product [Vitis vinifera]	CBI26520	2.4353E-91	94	339.732	195	184
Fagopyrum_esculentum_MIRA_VER3_c1193	3-deoxy-d-arabino-heptulosonate 7-phosphate synthase	946	gi|255545782|ref|XP_002513951.1|Phospho-2-dehydro-3-deoxyheptonate aldolase 1, chloroplast precursor, putative [Ricinus communis] >gi|223547037|gb|EEF48534.1| Phospho-2-dehydro-3-deoxyheptonate aldolase 1, chloroplast precursor, putative [Ricinus communis]	XP_002513951	5.98198E-119	94	431.409	230	218
Fagopyrum_esculentum_MIRA_VER3_c1194	protein	754	gi|225451836|ref|XP_002281732.1|PREDICTED: hypothetical protein [Vitis vinifera] >gi|270306115|emb|CBI16926.1| unnamed protein product [Vitis vinifera]	XP_002281732	7.12508E-76	92	287.73	166	154
Fagopyrum_esculentum_MIRA_VER3_c1195	thioredoxin family trp26-like protein	967	gi|197312903|gb|ACH63232.1|hypothetical protein [Rheum australe]	ACH63232	3.43533E-93	94	345.895	187	177
Fagopyrum_esculentum_MIRA_VER3_c1196	nucleobase ascorbate transporter	1171	gi|224135763|ref|XP_002322154.1|nucleobase ascorbate transporter [Populus trichocarpa] >gi|222869150|gb|EEF06281.1| nucleobase ascorbate transporter [Populus trichocarpa]	XP_002322154	6.11025E-146	90	338.576	207	187
Fagopyrum_esculentum_MIRA_VER3_c1197	histone 2	773	gi|255628199|gb|ACU14444.1|unknown [Glycine max]	ACU14444	7.39626E-51	100	137.502	71	71
Fagopyrum_esculentum_MIRA_VER3_c1198	cov1-like protein	1072	gi|91107145|gb|ABE11607.1|COV1-like protein [Solanum chacoense]	ABE11607	9.26447E-114	93	414.461	255	238
Fagopyrum_esculentum_MIRA_VER3_c1199	hydrolyzing o-glycosyl	812	gi|224112122|ref|XP_002316090.1|predicted protein [Populus trichocarpa] >gi|222865130|gb|EEF02261.1| predicted protein [Populus trichocarpa]	XP_002316090	8.86359E-30	83	134.806	97	81
Fagopyrum_esculentum_MIRA_VER3_c1200	uvb-resistance protein	1094	gi|225438373|ref|XP_002274569.1|PREDICTED: hypothetical protein [Vitis vinifera] >gi|270232285|emb|CBI21608.1| unnamed protein product [Vitis vinifera]	XP_002274569	1.13198E-106	80	390.963	256	206
Fagopyrum_esculentum_MIRA_VER3_c1201	20s proteasome beta subunit pbb2	1188	gi|225424596|ref|XP_002285417.1|PREDICTED: hypothetical protein isoform 2 [Vitis vinifera] >gi|225424598|ref|XP_002285415.1| PREDICTED: hypothetical protein isoform 1 [Vitis vinifera] >gi|270228109|emb|CBI16820.1| unnamed protein product [Vitis vinifera]	XP_002285417	1.55133E-136	93	490.345	273	256
Fagopyrum_esculentum_MIRA_VER3_c1202	p8mtcp1	703	gi|225464063|ref|XP_002269289.1|PREDICTED: hypothetical protein [Vitis vinifera] >gi|270255865|emb|CBI38242.1| unnamed protein product [Vitis vinifera]	XP_002269289	1.94819E-29	87	133.265	97	85
Fagopyrum_esculentum_MIRA_VER3_c1203	ccaat-binding transcription	1203	gi|283484477|gb|ADB23456.1|nuclear factor Y subunit C [Phaseolus vulgaris]	ADB23456	1.72534E-66	76	257.684	238	181
Fagopyrum_esculentum_MIRA_VER3_c1204	protein	815	gi|197312901|gb|ACH63231.1|translation initiation factor [Rheum australe]	ACH63231	5.9341E-58	100	228.409	112	112
Fagopyrum_esculentum_MIRA_VER3_c1205	arabinogalactan-protein agp	1497	gi|255645737|gb|ACU23362.1|unknown [Glycine max]	ACU23362	9.86646E-17	45	92.8189	257	117
Fagopyrum_esculentum_MIRA_VER3_c1206	protein	1040	gi|225451301|ref|XP_002278320.1|PREDICTED: hypothetical protein [Vitis vinifera] >gi|270306684|emb|CBI34188.1| unnamed protein product [Vitis vinifera]	XP_002278320	4.87325E-80	92	302.368	175	162
Fagopyrum_esculentum_MIRA_VER3_c1207	threonine dehydratase deaminase mutant	1188	gi|224068915|ref|XP_002326230.1|predicted protein [Populus trichocarpa] >gi|222833423|gb|EEE71900.1| predicted protein [Populus trichocarpa]	XP_002326230	2.32893E-116	86	423.32	278	241
Fagopyrum_esculentum_MIRA_VER3_c1208	atp binding	1529	gi|255562840|ref|XP_002522425.1|ATP binding protein, putative [Ricinus communis] >gi|223538310|gb|EEF39917.1| ATP binding protein, putative [Ricinus communis]	XP_002522425	8.9843E-90	84	335.495	232	197
Fagopyrum_esculentum_MIRA_VER3_c1209	ump synthase	1318	gi|225465947|ref|XP_002272325.1|PREDICTED: hypothetical protein [Vitis vinifera]	XP_002272325	1.7274E-155	90	553.518	359	326
Fagopyrum_esculentum_MIRA_VER3_c1210	cyclin-dependent kinases regulatory subunit	577	gi|42362268|gb|AAS13367.1|cyclin-dependent kinases regulatory subunit [Glycine max] >gi|255628843|gb|ACU14766.1| unknown [Glycine max]	AAS13367	5.43325E-38	96	160.999	81	78
Fagopyrum_esculentum_MIRA_VER3_c1211	atp sulfurylase	743	gi|21554105|gb|AAM63185.1|ATP sulfurylase, putative [Arabidopsis thaliana]	AAM63185	4.05307E-60	92	235.343	125	116
Fagopyrum_esculentum_MIRA_VER3_c1212	protein	870	gi|224066245|ref|XP_002302044.1|predicted protein [Populus trichocarpa] >gi|222843770|gb|EEE81317.1| predicted protein [Populus trichocarpa]	XP_002302044	3.64372E-80	88	302.368	204	181
Fagopyrum_esculentum_MIRA_VER3_c1213	adp-glucose pyrophosphorylase	1208	gi|1237080|emb|CAA65539.1|ADP-glucose pyrophosphorylase [Pisum sativum]	CAA65539	1.12227E-139	98	469.159	247	243
Fagopyrum_esculentum_MIRA_VER3_c1214	protein	1059	gi|225424191|ref|XP_002284155.1|PREDICTED: hypothetical protein [Vitis vinifera] >gi|270239684|emb|CBI26917.1| unnamed protein product [Vitis vinifera]	XP_002284155	4.13989E-66	76	256.144	198	151
Fagopyrum_esculentum_MIRA_VER3_c1215	nascent polypeptide associated complex alpha	946	gi|225455197|ref|XP_002270020.1|PREDICTED: hypothetical protein [Vitis vinifera] >gi|270234495|emb|CBI23098.1| unnamed protein product [Vitis vinifera]	XP_002270020	1.71737E-49	88	200.675	158	140
Fagopyrum_esculentum_MIRA_VER3_c1216	vacuolar atp synthase subunit c	1494	gi|225451579|ref|XP_002275510.1|PREDICTED: hypothetical protein [Vitis vinifera] >gi|270231967|emb|CBI21291.1| unnamed protein product [Vitis vinifera]	XP_002275510	5.50662E-177	93	625.165	375	350
Fagopyrum_esculentum_MIRA_VER3_c1217	macrophage migration inhibitory factor	901	gi|6580148|emb|CAB63152.1|LS1-like protein [Arabidopsis thaliana]	CAB63152	2.73119E-25	73	120.168	107	79
Fagopyrum_esculentum_MIRA_VER3_c1218	glyceraldehyde-3-phosphate dehydrogenase	1353	gi|225445885|ref|XP_002279374.1|PREDICTED: hypothetical protein [Vitis vinifera] >gi|270254124|emb|CBI36517.1| unnamed protein product [Vitis vinifera]	XP_002279374	1.75262E-176	98	551.206	287	283
Fagopyrum_esculentum_MIRA_VER3_c1219	ctp:phosphocholine cytidylyltransferase	1136	gi|224086351|ref|XP_002307859.1|predicted protein [Populus trichocarpa] >gi|222853835|gb|EEE91382.1| predicted protein [Populus trichocarpa]	XP_002307859	2.38904E-123	89	446.432	259	231
Fagopyrum_esculentum_MIRA_VER3_c1220	protein	861	gi|255552187|ref|XP_002517138.1|conserved hypothetical protein [Ricinus communis] >gi|223543773|gb|EEF45301.1| conserved hypothetical protein [Ricinus communis]	XP_002517138	1.19765E-51	71	207.608	205	146
Fagopyrum_esculentum_MIRA_VER3_c1221	light-harvesting complex ii protein lhcb3	942	gi|225461315|ref|XP_002284493.1|PREDICTED: hypothetical protein [Vitis vinifera]	XP_002284493	7.98372E-140	95	500.745	265	253
Fagopyrum_esculentum_MIRA_VER3_c1222	chlorophyll a-b binding protein 4 precursor homolog	2196	gi|33438474|emb|CAE30280.1|chlorophyll a /b binding protein [Beta vulgaris]	CAE30280	4.65708E-125	92	453.366	253	233
Fagopyrum_esculentum_MIRA_VER3_c1223	cinnamic acid 4-hydroxylase	1235	gi|68164961|gb|AAY87450.1|cinnamic acid hydroxylase [Malus x domestica]	AAY87450	2.58067E-158	97	562.762	333	324
Fagopyrum_esculentum_MIRA_VER3_c1224	argonaute protein group	1256	gi|225464279|ref|XP_002271225.1|PREDICTED: hypothetical protein [Vitis vinifera]	XP_002271225	1.25627E-161	93	509.605	297	279
Fagopyrum_esculentum_MIRA_VER3_c1225	photosystem i assembly protein ycf3	1050	gi|81176251|ref|YP_398330.1|photosystem I assembly protein Ycf3 [Lactuca sativa] >gi|78675169|dbj|BAE47595.1| photosystem I assembly protein ycf3 [Lactuca sativa] >gi|255631288|gb|ACU16011.1| unknown [Glycine max] >gi|225200|prf||1211235AE ORF 82	YP_398330	1.72703E-40	100	171.014	82	82
Fagopyrum_esculentum_MIRA_VER3_c1226	serine carboxypeptidase-like acyltransferase	1565	gi|225429209|ref|XP_002272116.1|PREDICTED: hypothetical protein [Vitis vinifera] >gi|270236011|emb|CBI25133.1| unnamed protein product [Vitis vinifera]	XP_002272116	3.07499E-166	77	535.798	393	306
Fagopyrum_esculentum_MIRA_VER3_c1227	cytochrome b561	665	gi|255627789|gb|ACU14239.1|unknown [Glycine max]	ACU14239	1.63018E-36	82	122.865	87	72
Fagopyrum_esculentum_MIRA_VER3_c1228	protein	1165	gi|255626797|gb|ACU13743.1|unknown [Glycine max]	ACU13743	1.20482E-93	91	347.821	207	190
Fagopyrum_esculentum_MIRA_VER3_c1229	aspartate aminotransferase	1011	gi|224143559|ref|XP_002324997.1|predicted protein [Populus trichocarpa] >gi|118488006|gb|ABK95824.1| unknown [Populus trichocarpa] >gi|222866431|gb|EEF03562.1| predicted protein [Populus trichocarpa]	XP_002324997	2.28194E-127	93	459.529	260	243
Fagopyrum_esculentum_MIRA_VER3_c1230	#���?	631	gi|270243212|emb|CBI30152.1|unnamed protein product [Vitis vinifera]	CBI30152	5.66268E-24	70	114.775	95	67
Fagopyrum_esculentum_MIRA_VER3_c1231	iron-stress related protein	766	gi|255567174|ref|XP_002524568.1|conserved hypothetical protein [Ricinus communis] >gi|223536121|gb|EEF37776.1| conserved hypothetical protein [Ricinus communis]	XP_002524568	4.22318E-39	65	165.622	173	113
Fagopyrum_esculentum_MIRA_VER3_c1232	protein	893	gi|225439868|ref|XP_002278566.1|PREDICTED: hypothetical protein [Vitis vinifera]	XP_002278566	5.31316E-79	92	247.669	155	144
Fagopyrum_esculentum_MIRA_VER3_c1233	dsba-like thioredoxin domain containing protein	543	gi|270252319|emb|CBI18930.1|unnamed protein product [Vitis vinifera]	CBI18930	8.54481E-40	78	166.777	123	96
Fagopyrum_esculentum_MIRA_VER3_c1234	alpha subunit of f-actin capping protein	1201	gi|225450784|ref|XP_002283779.1|PREDICTED: hypothetical protein [Vitis vinifera]	XP_002283779	4.3983E-130	89	250.751	148	132
Fagopyrum_esculentum_MIRA_VER3_c1235	protein	1286	gi|255565527|ref|XP_002523754.1|Lysosomal Pro-X carboxypeptidase, putative [Ricinus communis] >gi|223537058|gb|EEF38694.1| Lysosomal Pro-X carboxypeptidase, putative [Ricinus communis]	XP_002523754	4.98666E-80	64	300.827	331	215
Fagopyrum_esculentum_MIRA_VER3_c1236	udp-glucose pyrophosphorylase	1211	gi|211906436|gb|ACJ11711.1|UDP-D-glucose pyrophosphorylase [Gossypium hirsutum]	ACJ11711	1.10872E-121	86	441.039	279	240
Fagopyrum_esculentum_MIRA_VER3_c1237	dna binding	1173	gi|147855943|emb|CAN80748.1|hypothetical protein [Vitis vinifera]	CAN80748	2.75661E-61	63	194.897	201	128
Fagopyrum_esculentum_MIRA_VER3_c1239	protein	1148	gi|225463422|ref|XP_002274574.1|PREDICTED: hypothetical protein [Vitis vinifera] >gi|270243893|emb|CBI30832.1| unnamed protein product [Vitis vinifera]	XP_002274574	5.31472E-70	86	269.24	197	171
Fagopyrum_esculentum_MIRA_VER3_c1240	cytochrome p450	831	gi|255585267|ref|XP_002533334.1|cytochrome P450, putative [Ricinus communis] >gi|223526839|gb|EEF29055.1| cytochrome P450, putative [Ricinus communis]	XP_002533334	1.16309E-72	86	277.33	183	159
Fagopyrum_esculentum_MIRA_VER3_c1241	polygalacturonase-inhibiting protein	840	gi|186976048|gb|ACD01043.1|polygalacturonase-inhibiting protein [Knorringia sibirica]	ACD01043	1.04044E-68	92	264.233	153	141
Fagopyrum_esculentum_MIRA_VER3_c1242	histone deacetylase superfamily	1010	gi|225431711|ref|XP_002267516.1|PREDICTED: similar to HDA14 (histone deacetylase 14); histone deacetylase [Vitis vinifera] >gi|270255136|emb|CBI37522.1| unnamed protein product [Vitis vinifera]	XP_002267516	3.88815E-114	88	399.823	245	216
Fagopyrum_esculentum_MIRA_VER3_c1243	nonspecific lipid-transfer protein	562	gi|270259987|emb|CBI31823.1|unnamed protein product [Vitis vinifera]	CBI31823	1.39073E-35	95	152.91	84	80
Fagopyrum_esculentum_MIRA_VER3_c1244	predicted protein [Populus trichocarpa]	1502	gi|224116468|ref|XP_002317308.1|predicted protein [Populus trichocarpa] >gi|222860373|gb|EEE97920.1| predicted protein [Populus trichocarpa]	XP_002317308	8.39531E-8	47	63.1586	165	79
Fagopyrum_esculentum_MIRA_VER3_c1245	coated vesicle membrane	960	gi|255563552|ref|XP_002522778.1|coated vesicle membrane protein, putative [Ricinus communis] >gi|223538016|gb|EEF39629.1| coated vesicle membrane protein, putative [Ricinus communis]	XP_002522778	1.02792E-73	85	281.182	192	164
Fagopyrum_esculentum_MIRA_VER3_c1246	invertase inhibitor	804	gi|112383518|gb|ABI17896.1|invertase inhibitor [Coffea canephora]	ABI17896	2.38908E-11	49	73.559	155	76
Fagopyrum_esculentum_MIRA_VER3_c1247	40s ribosomal protein s19	688	gi|255570268|ref|XP_002526094.1|40S ribosomal protein S19, putative [Ricinus communis] >gi|223534591|gb|EEF36288.1| 40S ribosomal protein S19, putative [Ricinus communis]	XP_002526094	5.1583E-64	94	248.054	136	129
Fagopyrum_esculentum_MIRA_VER3_c1248	ras superfamily gtp-binding protein	1207	gi|255572910|ref|XP_002527386.1|protein with unknown function [Ricinus communis] >gi|223533238|gb|EEF34993.1| protein with unknown function [Ricinus communis]	XP_002527386	3.86173E-82	91	249.595	151	138
Fagopyrum_esculentum_MIRA_VER3_c1249	ankyrin-like protein	1152	gi|225453006|ref|XP_002263664.1|PREDICTED: hypothetical protein [Vitis vinifera] >gi|270251832|emb|CBI35201.1| unnamed protein product [Vitis vinifera]	XP_002263664	2.29661E-81	82	239.195	197	162
Fagopyrum_esculentum_MIRA_VER3_c1250	5-enolpyruvylshikimate-3-phosphate synthase	1103	gi|76782198|gb|ABA54869.1|putative 5-enolpyruvylshikimate 3-phosphate synthase [Fagus sylvatica]	ABA54869	3.28337E-130	95	469.159	268	256
Fagopyrum_esculentum_MIRA_VER3_c1251	zinc finger (c2h2 type) family protein	702	gi|76573353|gb|ABA46781.1|unknown [Solanum tuberosum] >gi|78191418|gb|ABB29930.1| unknown [Solanum tuberosum]	ABA46781	7.38596E-37	91	157.918	106	97
Fagopyrum_esculentum_MIRA_VER3_c1252	mutt domain	1766	gi|224138688|ref|XP_002326665.1|predicted protein [Populus trichocarpa] >gi|222833987|gb|EEE72464.1| predicted protein [Populus trichocarpa]	XP_002326665	8.58741E-111	85	390.578	247	212
Fagopyrum_esculentum_MIRA_VER3_c1253	at4g01710 t15b16_22	1098	gi|7268214|emb|CAB77741.1|putative actin polymerization factor [Arabidopsis thaliana]	CAB77741	9.1754E-56	91	221.861	130	119
Fagopyrum_esculentum_MIRA_VER3_c1254	calmodulin	874	gi|270235203|emb|CBI24333.1|unnamed protein product [Vitis vinifera]	CBI24333	6.91638E-79	100	298.13	149	149
Fagopyrum_esculentum_MIRA_VER3_c1255	protein	954	gi|224059178|ref|XP_002299754.1|predicted protein [Populus trichocarpa] >gi|118485078|gb|ABK94402.1| unknown [Populus trichocarpa] >gi|222847012|gb|EEE84559.1| predicted protein [Populus trichocarpa]	XP_002299754	2.57436E-39	81	162.925	126	103
Fagopyrum_esculentum_MIRA_VER3_c1256	dna-binding protein	1014	gi|270255109|emb|CBI37495.1|unnamed protein product [Vitis vinifera]	CBI37495	1.46001E-73	89	280.796	167	150
Fagopyrum_esculentum_MIRA_VER3_c1257	dtdp-glucose 4-6-	1331	gi|255580957|ref|XP_002531297.1|dtdp-glucose 4-6-dehydratase, putative [Ricinus communis] >gi|223529130|gb|EEF31110.1| dtdp-glucose 4-6-dehydratase, putative [Ricinus communis]	XP_002531297	0.0	98	712.22	362	358
Fagopyrum_esculentum_MIRA_VER3_c1258	atp-dependent rna helicase dhh1	1891	gi|116058281|emb|CAL53470.1|putative RNA helicase (ISS) [Ostreococcus tauri]	CAL53470	0.0	90	474.937	286	259
Fagopyrum_esculentum_MIRA_VER3_c1259	bri1-kd interacting protein 103	1277	gi|225461473|ref|XP_002285016.1|PREDICTED: hypothetical protein [Vitis vinifera]	XP_002285016	2.05151E-30	87	106.301	72	63
Fagopyrum_esculentum_MIRA_VER3_c1260	cationic peroxidase	1399	gi|290760238|gb|ADD54644.1|peroxidase [Bruguiera gymnorhiza]	ADD54644	6.00994E-154	88	548.51	332	295
Fagopyrum_esculentum_MIRA_VER3_c1262	50s ribosomal protein l3	756	gi|42559164|sp|O80360.1|RK3_TOBACRecName: Full=50S ribosomal protein L3, chloroplastic; Flags: Precursor >gi|189096128|pdb|3BBO|F Chain F, Homology Model For The Spinach Chloroplast 50s Subunit Fitted To 9.4a Cryo-Em Map Of The 70s Chlororibosome >gi|3298437|dbj|BAA31509.1| chloroplast ribosomal protein L3 [Nicotiana tabacum]	O80360	1.49837E-73	91	280.026	158	145
Fagopyrum_esculentum_MIRA_VER3_c1263	ring zinc finger protein	1132	gi|225458390|ref|XP_002283526.1|PREDICTED: hypothetical protein isoform 3 [Vitis vinifera] >gi|225458392|ref|XP_002283514.1| PREDICTED: hypothetical protein isoform 1 [Vitis vinifera] >gi|225458394|ref|XP_002283519.1| PREDICTED: hypothetical protein isoform 2 [Vitis vinifera] >gi|147851991|emb|CAN79067.1| hypothetical protein [Vitis vinifera]	XP_002283526	6.14891E-71	74	272.322	235	174
Fagopyrum_esculentum_MIRA_VER3_c1264	soul heme-binding protein	891	gi|13877685|gb|AAK43920.1|AF370601_1Unknown protein [Arabidopsis thaliana] >gi|15451064|gb|AAK96803.1| Unknown protein [Arabidopsis thaliana] >gi|20148421|gb|AAM10101.1| unknown protein [Arabidopsis thaliana]	AAK43920	5.9043E-65	73	251.906	224	165
Fagopyrum_esculentum_MIRA_VER3_c1265	serine hydroxymethyltransferase	852	gi|255563608|ref|XP_002522806.1|serine hydroxymethyltransferase, putative [Ricinus communis] >gi|223538044|gb|EEF39657.1| serine hydroxymethyltransferase, putative [Ricinus communis]	XP_002522806	3.60698E-93	96	345.51	185	179
Fagopyrum_esculentum_MIRA_VER3_c1266	protein	1011	gi|224101737|ref|XP_002312401.1|predicted protein [Populus trichocarpa] >gi|222852221|gb|EEE89768.1| predicted protein [Populus trichocarpa]	XP_002312401	1.49636E-86	87	323.939	233	203
Fagopyrum_esculentum_MIRA_VER3_c1267	protein	886	gi|18408001|ref|NP_564828.1|ubiquitin-conjugating enzyme, putative [Arabidopsis thaliana] >gi|79320672|ref|NP_001031228.1| ubiquitin-conjugating enzyme, putative [Arabidopsis thaliana] >gi|75332178|sp|Q94F47.1|UBC28_ARATH RecName: Full=Ubiquitin carrier protein E2 28 >gi|14326529|gb|AAK60309.1|AF385718_1 At1g64230/F22C12_17 [Arabidopsis thaliana] >gi|20136192|gb|AAM11574.1|AF480945_1 ubiquitin co…	NP_564828	3.07753E-82	100	309.301	148	148
Fagopyrum_esculentum_MIRA_VER3_c1268	PREDICTED: hypothetical protein isoform 1 [Vitis vinifera]	541	gi|225458956|ref|XP_002285542.1|PREDICTED: hypothetical protein isoform 1 [Vitis vinifera]	XP_002285542	1.48328E-28	76	129.413	119	91
Fagopyrum_esculentum_MIRA_VER3_c1269	glutathione peroxidase	1111	gi|197312911|gb|ACH63236.1|glutathione peroxidase [Rheum australe]	ACH63236	2.17128E-105	89	386.726	248	221
Fagopyrum_esculentum_MIRA_VER3_c1270	nadph-cytochrome p450 oxydoreductase	1117	gi|224551852|gb|ACN54324.1|NADPH:cytochrome P450 reductase [Gossypium hirsutum]	ACN54324	1.69251E-73	74	280.796	247	184
Fagopyrum_esculentum_MIRA_VER3_c1271	beta-	1039	gi|225437356|ref|XP_002267643.1|PREDICTED: hypothetical protein [Vitis vinifera]	XP_002267643	2.66784E-86	74	323.168	267	199
Fagopyrum_esculentum_MIRA_VER3_c1272	dag chloroplast	1100	gi|225461197|ref|XP_002283211.1|PREDICTED: hypothetical protein [Vitis vinifera]	XP_002283211	1.27144E-81	93	307.76	176	164
Fagopyrum_esculentum_MIRA_VER3_c1274	protein disulfide isomerase	1678	gi|225459587|ref|XP_002285864.1|PREDICTED: hypothetical protein [Vitis vinifera] >gi|270252392|emb|CBI19003.1| unnamed protein product [Vitis vinifera]	XP_002285864	3.52938E-159	78	566.229	458	358
Fagopyrum_esculentum_MIRA_VER3_c1275	protein	1452	gi|270243824|emb|CBI30763.1|unnamed protein product [Vitis vinifera]	CBI30763	1.95005E-78	66	297.745	332	222
Fagopyrum_esculentum_MIRA_VER3_c1276	protein	1216	gi|1946329|gb|AAC49690.1|prohibitin [Nicotiana tabacum]	AAC49690	2.74666E-96	92	356.681	269	250
Fagopyrum_esculentum_MIRA_VER3_c1277	triacylglycerol lipase	1511	gi|255563100|ref|XP_002522554.1|triacylglycerol lipase, putative [Ricinus communis] >gi|223538245|gb|EEF39854.1| triacylglycerol lipase, putative [Ricinus communis]	XP_002522554	2.38444E-119	71	433.721	403	288
Fagopyrum_esculentum_MIRA_VER3_c1278	c2 domain-containing protein	1201	gi|124360660|gb|ABN08649.1|C2 [Medicago truncatula]	ABN08649	1.36816E-151	98	493.041	256	251
Fagopyrum_esculentum_MIRA_VER3_c1279	plastid-specific 30s ribosomal protein chloroplast	881	gi|28380123|sp|P82412.1|RRP3_SPIOLRecName: Full=30S ribosomal protein 3, chloroplastic; AltName: Full=Plastid-specific 30S ribosomal protein 3; Short=PSRP-3; Flags: Precursor >gi|7578871|gb|AAF64163.1|AF239218_1 plastid-specific ribosomal protein 3 precursor [Spinacia oleracea]	P82412	5.23175E-50	71	202.216	179	128
Fagopyrum_esculentum_MIRA_VER3_c1280	protein creg1	1000	gi|255552734|ref|XP_002517410.1|Protein CREG1 precursor, putative [Ricinus communis] >gi|223543421|gb|EEF44952.1| Protein CREG1 precursor, putative [Ricinus communis]	XP_002517410	4.11305E-66	85	176.022	115	98
Fagopyrum_esculentum_MIRA_VER3_c1281	protein	1002	gi|224060243|ref|XP_002300102.1|predicted protein [Populus trichocarpa] >gi|118487561|gb|ABK95607.1| unknown [Populus trichocarpa] >gi|222847360|gb|EEE84907.1| predicted protein [Populus trichocarpa]	XP_002300102	6.14273E-32	81	142.51	128	104
Fagopyrum_esculentum_MIRA_VER3_c1283	protein	1066	gi|224099701|ref|XP_002311583.1|predicted protein [Populus trichocarpa] >gi|222851403|gb|EEE88950.1| predicted protein [Populus trichocarpa]	XP_002311583	7.61484E-68	86	261.922	176	153
Fagopyrum_esculentum_MIRA_VER3_c1284	neutral alkaline invertase	1190	gi|74476783|gb|ABA08442.1|neutral/alkaline invertase [Manihot esculenta]	ABA08442	3.54545E-169	97	395.971	197	192
Fagopyrum_esculentum_MIRA_VER3_c1285	cystathionine gamma-synthase	1501	gi|3202028|gb|AAC19395.1|cystathionine gamma-synthase [Mesembryanthemum crystallinum]	AAC19395	0.0	91	686.026	397	363
Fagopyrum_esculentum_MIRA_VER3_c1286	60s ribosomal protein l6	1078	gi|255544260|ref|XP_002513192.1|60S ribosomal protein L6, putative [Ricinus communis] >gi|223547690|gb|EEF49183.1| 60S ribosomal protein L6, putative [Ricinus communis]	XP_002513192	1.6541E-102	92	377.096	233	215
Fagopyrum_esculentum_MIRA_VER3_c1287	arginine serine-rich-splicing	1028	gi|1781299|emb|CAA70700.1|transformer-SR ribonucleoprotein [Nicotiana tabacum]	CAA70700	1.60964E-35	90	154.451	104	94
Fagopyrum_esculentum_MIRA_VER3_c1288	dihydroflavonol 4-reductase	1068	gi|269838874|gb|ACZ48697.1|dihydroflavonol-4-reductase [Fagopyrum tataricum]	ACZ48697	0.0	100	681.789	333	333
Fagopyrum_esculentum_MIRA_VER3_c1289	conserved hypothetical protein [Ricinus communis]	683	gi|255578854|ref|XP_002530281.1|conserved hypothetical protein [Ricinus communis] >gi|223530179|gb|EEF32088.1| conserved hypothetical protein [Ricinus communis]	XP_002530281	4.2646E-10	60	68.9366	112	68
Fagopyrum_esculentum_MIRA_VER3_c1290	oligosaccharyl transferase	1231	gi|225457500|ref|XP_002269119.1|PREDICTED: hypothetical protein [Vitis vinifera]	XP_002269119	4.12399E-140	95	502.286	288	274
Fagopyrum_esculentum_MIRA_VER3_c1291	protein	677	gi|225460195|ref|XP_002279765.1|PREDICTED: hypothetical protein [Vitis vinifera] >gi|270258874|emb|CBI40958.1| unnamed protein product [Vitis vinifera]	XP_002279765	8.315E-51	81	204.142	138	112
Fagopyrum_esculentum_MIRA_VER3_c1292	glutathione s-transferase	949	gi|270242669|emb|CBI29610.1|unnamed protein product [Vitis vinifera]	CBI29610	8.51168E-73	78	278.1	225	177
Fagopyrum_esculentum_MIRA_VER3_c1293	40s ribosomal protein	722	gi|192913024|gb|ACF06620.1|ribosomal protein S14 [Elaeis guineensis]	ACF06620	3.26468E-59	97	232.261	137	134
Fagopyrum_esculentum_MIRA_VER3_c1294	poly polymerase	1262	gi|225456035|ref|XP_002279968.1|PREDICTED: hypothetical protein [Vitis vinifera]	XP_002279968	1.62982E-14	46	85.1149	256	118
Fagopyrum_esculentum_MIRA_VER3_c1295	erwinia chrysanthemi protein homolog-like	1404	gi|225435907|ref|XP_002266954.1|PREDICTED: hypothetical protein [Vitis vinifera] >gi|270235171|emb|CBI24301.1| unnamed protein product [Vitis vinifera]	XP_002266954	1.49035E-86	81	247.669	188	154
Fagopyrum_esculentum_MIRA_VER3_c1296	protein tyrosine phosphatase-like (proline instead of catalytic arginine) member b	1034	gi|224054853|ref|XP_002298376.1|predicted protein [Populus trichocarpa] >gi|222845634|gb|EEE83181.1| predicted protein [Populus trichocarpa]	XP_002298376	1.23591E-59	78	234.572	167	131
Fagopyrum_esculentum_MIRA_VER3_c1297	thiosulfate sulfurtransferase	1388	gi|118484746|gb|ABK94242.1|unknown [Populus trichocarpa]	ABK94242	3.14752E-155	95	552.747	299	287
Fagopyrum_esculentum_MIRA_VER3_c1298	glyoxalase bleomycin resistance protein dioxygenase	871	gi|255638057|gb|ACU19343.1|unknown [Glycine max]	ACU19343	1.34422E-66	75	257.299	211	159
Fagopyrum_esculentum_MIRA_VER3_c1299	estradiol 17 beta-	1214	gi|224085982|ref|XP_002307764.1|predicted protein [Populus trichocarpa] >gi|222857213|gb|EEE94760.1| predicted protein [Populus trichocarpa]	XP_002307764	8.72108E-127	87	457.988	300	263
Fagopyrum_esculentum_MIRA_VER3_c1300	transmembrane protein	1056	gi|255576513|ref|XP_002529148.1|Transmembrane protein TPARL, putative [Ricinus communis] >gi|223531427|gb|EEF33261.1| Transmembrane protein TPARL, putative [Ricinus communis]	XP_002529148	5.54343E-79	89	298.901	199	179
Fagopyrum_esculentum_MIRA_VER3_c1301	hypoxia induced protein conserved region containing expressed	425	gi|225448613|ref|XP_002278922.1|PREDICTED: hypothetical protein [Vitis vinifera] >gi|270236127|emb|CBI25396.1| unnamed protein product [Vitis vinifera]	XP_002278922	7.8996E-22	91	106.686	61	56
Fagopyrum_esculentum_MIRA_VER3_c1302	ribosomal protein l23	788	gi|217071158|gb|ACJ83939.1|unknown [Medicago truncatula]	ACJ83939	2.77886E-65	95	252.677	152	145
Fagopyrum_esculentum_MIRA_VER3_c1304	protein	616	gi|225458009|ref|XP_002276528.1|PREDICTED: hypothetical protein [Vitis vinifera] >gi|270253236|emb|CBI19847.1| unnamed protein product [Vitis vinifera]	XP_002276528	4.03319E-48	85	194.897	151	129
Fagopyrum_esculentum_MIRA_VER3_c1305	26s proteasome non-atpase regulatory subunit 13	1510	gi|225427065|ref|XP_002275168.1|PREDICTED: hypothetical protein [Vitis vinifera]	XP_002275168	1.37538E-175	95	620.542	384	367
Fagopyrum_esculentum_MIRA_VER3_c1306	mitochondrial phosphate transporter	957	gi|255543593|ref|XP_002512859.1|mitochondrial phosphate carrier protein, putative [Ricinus communis] >gi|223547870|gb|EEF49362.1| mitochondrial phosphate carrier protein, putative [Ricinus communis]	XP_002512859	1.01287E-105	94	387.497	210	199
Fagopyrum_esculentum_MIRA_VER3_c1307	sam domain family protein	1278	gi|225463868|ref|XP_002267796.1|PREDICTED: hypothetical protein [Vitis vinifera] >gi|270229412|emb|CBI18337.1| unnamed protein product [Vitis vinifera]	XP_002267796	5.11534E-56	71	223.016	210	150
Fagopyrum_esculentum_MIRA_VER3_c1308	protein	914	gi|270226860|emb|CBI15594.1|unnamed protein product [Vitis vinifera]	CBI15594	1.58134E-36	75	157.532	171	129
Fagopyrum_esculentum_MIRA_VER3_c1309	protein	733	gi|270227103|emb|CBI15836.1|unnamed protein product [Vitis vinifera]	CBI15836	8.15499E-21	69	104.76	93	65
Fagopyrum_esculentum_MIRA_VER3_c1310	cyclase family protein	1101	gi|255555311|ref|XP_002518692.1|conserved hypothetical protein [Ricinus communis] >gi|223542073|gb|EEF43617.1| conserved hypothetical protein [Ricinus communis]	XP_002518692	2.295E-99	89	366.696	229	205
Fagopyrum_esculentum_MIRA_VER3_c1311	serine carboxypeptidase-ii	1274	gi|255570400|ref|XP_002526159.1|serine carboxypeptidase, putative [Ricinus communis] >gi|223534536|gb|EEF36235.1| serine carboxypeptidase, putative [Ricinus communis]	XP_002526159	4.94015E-152	88	541.962	326	287
Fagopyrum_esculentum_MIRA_VER3_c1312	protein	506	gi|147866710|emb|CAN78405.1|hypothetical protein [Vitis vinifera]	CAN78405	1.21877E-17	72	92.8189	74	54
Fagopyrum_esculentum_MIRA_VER3_c1314	clathrin coat assembly protein ap-	1519	gi|225470599|ref|XP_002274463.1|PREDICTED: hypothetical protein [Vitis vinifera] >gi|270234783|emb|CBI23375.1| unnamed protein product [Vitis vinifera]	XP_002274463	0.0	97	483.411	260	254
Fagopyrum_esculentum_MIRA_VER3_c1315	nuclear cap-binding protein	1078	gi|225446445|ref|XP_002276868.1|PREDICTED: hypothetical protein [Vitis vinifera]	XP_002276868	1.66179E-86	88	323.939	235	209
Fagopyrum_esculentum_MIRA_VER3_c1317	at1g70780 f5a18_4	1207	gi|225424289|ref|XP_002284639.1|PREDICTED: hypothetical protein [Vitis vinifera] >gi|270239642|emb|CBI26875.1| unnamed protein product [Vitis vinifera]	XP_002284639	2.78437E-40	71	170.629	151	108
Fagopyrum_esculentum_MIRA_VER3_c1318	probable plasma membrane intrinsic protein 1c	1079	gi|186469891|gb|ACC85598.1|aquaporin [Knorringia sibirica]	ACC85598	1.05734E-149	95	533.872	285	272
Fagopyrum_esculentum_MIRA_VER3_c1319	predicted protein [Populus trichocarpa]	704	gi|224124642|ref|XP_002330074.1|predicted protein [Populus trichocarpa] >gi|118484673|gb|ABK94207.1| unknown [Populus trichocarpa] >gi|222871499|gb|EEF08630.1| predicted protein [Populus trichocarpa]	XP_002330074	2.53852E-37	70	159.458	175	124
Fagopyrum_esculentum_MIRA_VER3_c1320	unnamed protein product [Vitis vinifera]	565	gi|270241040|emb|CBI28268.1|unnamed protein product [Vitis vinifera]	CBI28268	1.57142E-18	72	96.2857	84	61
Fagopyrum_esculentum_MIRA_VER3_c1322	e3 ubiquitin protein ligase	1114	gi|255572860|ref|XP_002527362.1|E3 ubiquitin protein ligase upl2, putative [Ricinus communis] >gi|223533281|gb|EEF35034.1| E3 ubiquitin protein ligase upl2, putative [Ricinus communis]	XP_002527362	1.42879E-135	97	479.945	249	242
Fagopyrum_esculentum_MIRA_VER3_c1323	protein	887	gi|255633104|gb|ACU16907.1|unknown [Glycine max]	ACU16907	2.12632E-91	95	339.732	169	161
Fagopyrum_esculentum_MIRA_VER3_c1324	signal recognition particle receptor beta subunit	1353	gi|224061989|ref|XP_002300699.1|predicted protein [Populus trichocarpa] >gi|222842425|gb|EEE79972.1| predicted protein [Populus trichocarpa]	XP_002300699	1.13709E-93	84	348.206	257	217
Fagopyrum_esculentum_MIRA_VER3_c1325	lob domain-containing	878	gi|15221448|ref|NP_172118.1|LBD2 (LOB DOMAIN-CONTAINING PROTEIN 2) [Arabidopsis thaliana] >gi|259016262|sp|Q9LNB9.2|LBD2_ARATH RecName: Full=LOB domain-containing protein 2; AltName: Full=ASYMMETRIC LEAVES 2-like protein 32; Short=AS2-like protein 32 >gi|219807140|dbj|BAH10576.1| ASYMMETRIC LEAVES2-like 32 protein [Arabidopsis thaliana]	NP_172118	1.79498E-34	83	150.599	104	87
Fagopyrum_esculentum_MIRA_VER3_c1326	acht4 (atypical cys his rich thioredoxin 4) acting on sulfur group of disulfide as acceptor	958	gi|255547363|ref|XP_002514739.1|Thioredoxin II, putative [Ricinus communis] >gi|223546343|gb|EEF47845.1| Thioredoxin II, putative [Ricinus communis]	XP_002514739	6.24542E-47	70	192.2	184	130
Fagopyrum_esculentum_MIRA_VER3_c1327	sepallata1-like protein	1043	gi|3023536|sp|Q39685.1|CMB1_DIACARecName: Full=MADS-box protein CMB1 >gi|695317|gb|AAA62761.1| MADS box protein [Dianthus caryophyllus]	Q39685	4.89668E-80	81	302.368	234	191
Fagopyrum_esculentum_MIRA_VER3_c1328	heat- and acid-stable phosphoprotein	899	gi|225443558|ref|XP_002277729.1|PREDICTED: similar to predicted protein [Vitis vinifera] >gi|270243693|emb|CBI30632.1| unnamed protein product [Vitis vinifera]	XP_002277729	4.46406E-36	86	155.992	137	118
Fagopyrum_esculentum_MIRA_VER3_c1329	h(\+)-transporting atpase plant fungi plasma membrane	1250	gi|64460298|gb|AAR32129.2|proton P-ATPase [Nicotiana tabacum]	AAR32129	1.55161E-134	91	483.797	310	285
Fagopyrum_esculentum_MIRA_VER3_c1330	pyruvate kinase	1693	gi|18409740|ref|NP_566976.1|pyruvate kinase, putative [Arabidopsis thaliana] >gi|14194099|gb|AAK56244.1|AF367255_1 AT3g52990/F8J2_160 [Arabidopsis thaliana] >gi|21537185|gb|AAM61526.1| pyruvate kinase-like protein [Arabidopsis thaliana] >gi|23397188|gb|AAN31877.1| putative pyruvate kinase [Arabidopsis thaliana] >gi|24111299|gb|AAN46773.1| At3g52990/F8J2_160 [Arabidopsis thaliana]	NP_566976	0.0	92	702.59	412	383
Fagopyrum_esculentum_MIRA_VER3_c1331	thioredoxin h	1813	gi|225431249|ref|XP_002274449.1|PREDICTED: hypothetical protein [Vitis vinifera] >gi|270228494|emb|CBI17431.1| unnamed protein product [Vitis vinifera]	XP_002274449	4.31663E-49	86	200.675	123	107
Fagopyrum_esculentum_MIRA_VER3_c1332	protein	878	gi|192910790|gb|ACF06503.1|structural constituent of ribosome [Elaeis guineensis]	ACF06503	2.25491E-53	83	213.386	143	119
Fagopyrum_esculentum_MIRA_VER3_c1333	hydrophobic low temperature and salt responsive	496	gi|118484931|gb|ABK94331.1|unknown [Populus trichocarpa]	ABK94331	3.16457E-23	87	111.309	66	58
Fagopyrum_esculentum_MIRA_VER3_c1334	pistillata mads-box protein	1019	gi|4105097|gb|AAD02250.1|MADS box protein 26 [Cucumis sativus]	AAD02250	3.37487E-78	82	296.204	209	172
Fagopyrum_esculentum_MIRA_VER3_c1335	selenium binding protein	1096	gi|225433514|ref|XP_002267004.1|PREDICTED: hypothetical protein [Vitis vinifera] >gi|270306246|emb|CBI17304.1| unnamed protein product [Vitis vinifera]	XP_002267004	3.12762E-142	95	455.677	244	233
Fagopyrum_esculentum_MIRA_VER3_c1336	mitochondrial import receptor subunit tom7-1	531	gi|15222645|ref|NP_176604.1|TOM7-2 (TRANSLOCASE OF OUTER MEMBRANE 7 KDA SUBUNIT 2); P-P-bond-hydrolysis-driven protein transmembrane transporter [Arabidopsis thaliana] >gi|88943457|sp|Q3ECI7.1|TOM7B_ARATH RecName: Full=Mitochondrial import receptor subunit TOM7-2; AltName: Full=Translocase of outer membrane 7 kDa subunit 2	NP_176604	7.95508E-16	88	87.0409	51	45
Fagopyrum_esculentum_MIRA_VER3_c1337	signal peptidase	1040	gi|115480605|ref|NP_001063896.1|Os09g0556000 [Oryza sativa (japonica cultivar-group)] >gi|218202610|gb|EEC85037.1| hypothetical protein OsI_32346 [Oryza sativa Indica Group] >gi|222642071|gb|EEE70203.1| hypothetical protein OsJ_30293 [Oryza sativa Japonica Group]	NP_001063896	6.83167E-66	90	255.373	167	151
Fagopyrum_esculentum_MIRA_VER3_c1338	gh3 family protein	1101	gi|255586158|ref|XP_002533739.1|Indole-3-acetic acid-amido synthetase GH3.6, putative [Ricinus communis] >gi|223526345|gb|EEF28642.1| Indole-3-acetic acid-amido synthetase GH3.6, putative [Ricinus communis]	XP_002533739	5.37073E-88	83	240.736	171	143
Fagopyrum_esculentum_MIRA_VER3_c1339	at4g08900 t3h13_7	1317	gi|224127346|ref|XP_002320051.1|predicted protein [Populus trichocarpa] >gi|222860824|gb|EEE98366.1| predicted protein [Populus trichocarpa]	XP_002320051	2.56932E-167	94	592.808	332	313
Fagopyrum_esculentum_MIRA_VER3_c1340	oligomycin sensitivity conferring protein	1299	gi|4774163|dbj|BAA77508.1|F1-ATP synthase delta subunit [Ipomoea batatas]	BAA77508	1.41724E-77	80	294.664	249	200
Fagopyrum_esculentum_MIRA_VER3_c1341	pectin acetylesterase	1252	gi|37932212|gb|AAP72959.1|pectin acetylesterase [Lactuca sativa]	AAP72959	4.08345E-117	76	249.21	186	142
Fagopyrum_esculentum_MIRA_VER3_c1342	protein	816	gi|255546063|ref|XP_002514091.1|conserved hypothetical protein [Ricinus communis] >gi|223546547|gb|EEF48045.1| conserved hypothetical protein [Ricinus communis]	XP_002514091	7.61464E-29	81	131.724	82	67
Fagopyrum_esculentum_MIRA_VER3_c1343	protein	1217	gi|90657544|gb|ABD96844.1|hypothetical protein [Cleome spinosa]	ABD96844	4.20811E-121	81	439.113	298	244
Fagopyrum_esculentum_MIRA_VER3_c1344	carbonic anhydrase	1065	gi|217074216|gb|ACJ85468.1|unknown [Medicago truncatula]	ACJ85468	1.16126E-108	84	397.512	263	222
Fagopyrum_esculentum_MIRA_VER3_c1345	bes1 (bri1-ems-suppressor 1) protein binding transcription factor transcription regulator	1384	gi|14626761|gb|AAK71662.1|AF395901_1mature anther-specific protein LAT61 [Solanum lycopersicum]	AAK71662	2.4914E-77	72	248.44	250	181
Fagopyrum_esculentum_MIRA_VER3_c1346	fad nad binding	823	gi|225448392|ref|XP_002273048.1|PREDICTED: hypothetical protein isoform 1 [Vitis vinifera] >gi|225448394|ref|XP_002273272.1| PREDICTED: hypothetical protein isoform 2 [Vitis vinifera] >gi|270236227|emb|CBI25496.1| unnamed protein product [Vitis vinifera]	XP_002273048	1.54232E-61	92	240.35	128	119
Fagopyrum_esculentum_MIRA_VER3_c1347	autoinhibited h+ atpase	1460	gi|255548556|ref|XP_002515334.1|H(\+)-transporting atpase plant/fungi plasma membrane type, putative [Ricinus communis] >gi|223545278|gb|EEF46783.1| H(\+)-transporting atpase plant/fungi plasma membrane type, putative [Ricinus communis]	XP_002515334	1.33027E-151	91	540.806	367	335
Fagopyrum_esculentum_MIRA_VER3_c1348	60s ribosomal protein l36	702	gi|197312875|gb|ACH63218.1|ribosomal protein L36 [Rheum australe]	ACH63218	1.29771E-49	93	200.29	110	103
Fagopyrum_esculentum_MIRA_VER3_c1349	light-induced protein 1-like	656	gi|225425246|ref|XP_002269300.1|PREDICTED: hypothetical protein [Vitis vinifera] >gi|270260490|emb|CBI35671.1| unnamed protein product [Vitis vinifera]	XP_002269300	4.69741E-24	62	115.161	132	83
Fagopyrum_esculentum_MIRA_VER3_c1350	class i chitinase	1312	gi|255549220|ref|XP_002515664.1|chitinase, putative [Ricinus communis] >gi|223545207|gb|EEF46716.1| chitinase, putative [Ricinus communis]	XP_002515664	1.84603E-133	82	480.33	299	248
Fagopyrum_esculentum_MIRA_VER3_c1351	omega-3 fatty acid desaturase	1955	gi|225448457|ref|XP_002273774.1|PREDICTED: hypothetical protein [Vitis vinifera]	XP_002273774	0.0	82	691.804	454	373
Fagopyrum_esculentum_MIRA_VER3_c1352	protein	939	gi|270243172|emb|CBI30112.1|unnamed protein product [Vitis vinifera]	CBI30112	9.59764E-61	72	238.039	207	150
Fagopyrum_esculentum_MIRA_VER3_c1353	rna-binding protein	753	gi|270251455|emb|CBI34828.1|unnamed protein product [Vitis vinifera]	CBI34828	5.46815E-68	92	261.536	154	142
Fagopyrum_esculentum_MIRA_VER3_c1354	60s ribosomal protein bbc1 protein	903	gi|255576756|ref|XP_002529265.1|60S ribosomal protein L13, putative [Ricinus communis] >gi|223531254|gb|EEF33097.1| 60S ribosomal protein L13, putative [Ricinus communis]	XP_002529265	8.12145E-86	95	321.242	194	185
Fagopyrum_esculentum_MIRA_VER3_c1355	ferredoxin- chloroplast	936	gi|224100605|ref|XP_002311943.1|predicted protein [Populus trichocarpa] >gi|222851763|gb|EEE89310.1| predicted protein [Populus trichocarpa]	XP_002311943	1.06002E-43	75	181.415	155	117
Fagopyrum_esculentum_MIRA_VER3_c1357	protein	854	gi|270239153|emb|CBI26389.1|unnamed protein product [Vitis vinifera]	CBI26389	2.28562E-55	68	219.935	210	143
Fagopyrum_esculentum_MIRA_VER3_c1358	heat shock protein 90	745	gi|208964722|gb|ACI31551.1|heat shock protein 90-2 [Glycine max]	ACI31551	9.94407E-68	94	175.252	110	104
Fagopyrum_esculentum_MIRA_VER3_c1359	xyloglucan endotransglucosylase hydrolase protein 22	708	gi|270228881|emb|CBI17813.1|unnamed protein product [Vitis vinifera]	CBI17813	2.89637E-75	84	257.684	155	131
Fagopyrum_esculentum_MIRA_VER3_c1360	emb3006 (embryo defective 3006)	837	gi|270241985|emb|CBI29201.1|unnamed protein product [Vitis vinifera]	CBI29201	8.24422E-42	71	174.866	164	118
Fagopyrum_esculentum_MIRA_VER3_c1361	pif-like orf1	827	gi|225468127|ref|XP_002268677.1|PREDICTED: hypothetical protein [Vitis vinifera] >gi|225469463|ref|XP_002269726.1| PREDICTED: hypothetical protein [Vitis vinifera] >gi|270247645|emb|CBI33015.1| unnamed protein product [Vitis vinifera]	XP_002268677	2.11907E-26	93	123.635	77	72
Fagopyrum_esculentum_MIRA_VER3_c1362	60s ribosomal protein l39	469	gi|270236352|emb|CBI25619.1|unnamed protein product [Vitis vinifera]	CBI25619	4.17731E-23	98	110.923	52	51
Fagopyrum_esculentum_MIRA_VER3_c1363	ubiquinol-cytochrome c reductase iron-sulfur	1206	gi|255543531|ref|XP_002512828.1|ubiquinol-cytochrome C reductase iron-sulfur subunit, putative [Ricinus communis] >gi|223547839|gb|EEF49331.1| ubiquinol-cytochrome C reductase iron-sulfur subunit, putative [Ricinus communis]	XP_002512828	1.54481E-115	88	420.624	259	229
Fagopyrum_esculentum_MIRA_VER3_c1364	protein	794	gi|225445462|ref|XP_002285115.1|PREDICTED: hypothetical protein [Vitis vinifera] >gi|270240952|emb|CBI28181.1| unnamed protein product [Vitis vinifera]	XP_002285115	4.32976E-42	86	175.637	130	113
Fagopyrum_esculentum_MIRA_VER3_c1365	protein	1008	gi|225440562|ref|XP_002276542.1|PREDICTED: hypothetical protein [Vitis vinifera] >gi|270243514|emb|CBI30454.1| unnamed protein product [Vitis vinifera]	XP_002276542	4.37225E-54	80	216.083	150	121
Fagopyrum_esculentum_MIRA_VER3_c1366	protein	644	gi|224112373|ref|XP_002316168.1|predicted protein [Populus trichocarpa] >gi|118482915|gb|ABK93371.1| unknown [Populus trichocarpa] >gi|222865208|gb|EEF02339.1| predicted protein [Populus trichocarpa]	XP_002316168	1.07922E-41	95	173.711	91	87
Fagopyrum_esculentum_MIRA_VER3_c1367	33kda precursor protein of oxygen-evolving complex	1230	gi|12644171|sp|P23322.2|PSBO_SOLLCRecName: Full=Oxygen-evolving enhancer protein 1, chloroplastic; Short=OEE1; AltName: Full=33 kDa subunit of oxygen evolving system of photosystem II; AltName: Full=OEC 33 kDa subunit; AltName: Full=33 kDa thylakoid membrane protein; Flags: Precursor >gi|19157|emb|CAA78043.1| 33kDa precursor protein of oxygen-evolving complex [Solanum lycopersicum] >gi|738944|prf…	P23322	1.06563E-154	97	310.457	162	158
Fagopyrum_esculentum_MIRA_VER3_c1368	dsba oxidoreductase family protein	1095	gi|270306121|emb|CBI16932.1|unnamed protein product [Vitis vinifera]	CBI16932	2.79982E-84	84	197.208	127	107
Fagopyrum_esculentum_MIRA_VER3_c1369	cop9 signalosome complex subunit 6a	1358	gi|225463552|ref|XP_002267156.1|PREDICTED: hypothetical protein [Vitis vinifera] >gi|270257831|emb|CBI39873.1| unnamed protein product [Vitis vinifera]	XP_002267156	1.62449E-140	91	503.827	317	290
Fagopyrum_esculentum_MIRA_VER3_c1370	protein	811	gi|225449126|ref|XP_002277282.1|PREDICTED: hypothetical protein [Vitis vinifera]	XP_002277282	1.63319E-27	59	111.309	149	89
Fagopyrum_esculentum_MIRA_VER3_c1371	achain solution structure of linum usitatissinum trypsin inhibitor	687	gi|255559975|ref|XP_002521006.1|Proteinase inhibitor, putative [Ricinus communis] >gi|223539843|gb|EEF41423.1| Proteinase inhibitor, putative [Ricinus communis]	XP_002521006	6.84721E-8	67	61.6178	70	47
Fagopyrum_esculentum_MIRA_VER3_c1372	glutaredoxin-like protein	1046	gi|156891143|gb|ABU96709.1|glutaredoxin [Solanum tuberosum]	ABU96709	6.72728E-37	87	159.073	118	103
Fagopyrum_esculentum_MIRA_VER3_c1373	nonclathrin coat protein zeta2-cop	1021	gi|7259352|dbj|BAA92781.1|nonclathrin coat protein zeta1-COP [Solanum lycopersicum]	BAA92781	7.35244E-57	87	225.328	169	148
Fagopyrum_esculentum_MIRA_VER3_c1375	enolase	566	gi|255558844|ref|XP_002520445.1|enolase, putative [Ricinus communis] >gi|223540287|gb|EEF41858.1| enolase, putative [Ricinus communis]	XP_002520445	2.4972E-32	92	142.124	81	75
Fagopyrum_esculentum_MIRA_VER3_c1376	cysteine protease	1393	gi|146215994|gb|ABQ10199.1|cysteine protease Cp1 [Actinidia deliciosa]	ABQ10199	1.39235E-153	89	478.019	289	259
Fagopyrum_esculentum_MIRA_VER3_c1377	lactoylglutathione glyoxalase	1366	gi|270240798|emb|CBI28027.1|unnamed protein product [Vitis vinifera]	CBI28027	1.46364E-155	85	444.121	291	250
Fagopyrum_esculentum_MIRA_VER3_c1378	gibberellin-regulated protein 2 precursor	707	gi|224062003|ref|XP_002300706.1|predicted protein [Populus trichocarpa] >gi|222842432|gb|EEE79979.1| predicted protein [Populus trichocarpa]	XP_002300706	1.96748E-29	74	133.265	94	70
Fagopyrum_esculentum_MIRA_VER3_c1379	traf type zinc finger domain containing 1	1058	gi|224063359|ref|XP_002301111.1|predicted protein [Populus trichocarpa] >gi|222842837|gb|EEE80384.1| predicted protein [Populus trichocarpa]	XP_002301111	2.25583E-72	79	276.944	204	162
Fagopyrum_esculentum_MIRA_VER3_c1380	protein	1108	gi|255548686|ref|XP_002515399.1|conserved hypothetical protein [Ricinus communis] >gi|223545343|gb|EEF46848.1| conserved hypothetical protein [Ricinus communis]	XP_002515399	1.61073E-84	92	317.39	180	167
Fagopyrum_esculentum_MIRA_VER3_c1382	stromal ascorbate peroxidase	1133	gi|270252390|emb|CBI19001.1|unnamed protein product [Vitis vinifera]	CBI19001	5.27544E-139	96	498.434	258	248
Fagopyrum_esculentum_MIRA_VER3_c1383	tpa_exp: phytosulfokine peptide precursor	533	gi|225436341|ref|XP_002268902.1|PREDICTED: hypothetical protein [Vitis vinifera] >gi|270228273|emb|CBI17083.1| unnamed protein product [Vitis vinifera]	XP_002268902	1.77221E-15	62	85.8853	100	62
Fagopyrum_esculentum_MIRA_VER3_c1384	dag protein	1074	gi|225431796|ref|XP_002272388.1|PREDICTED: hypothetical protein [Vitis vinifera] >gi|147819172|emb|CAN69219.1| hypothetical protein [Vitis vinifera] >gi|270234358|emb|CBI22962.1| unnamed protein product [Vitis vinifera]	XP_002272388	8.81248E-72	74	275.018	261	195
Fagopyrum_esculentum_MIRA_VER3_c1385	protein	742	gi|225440862|ref|XP_002282394.1|PREDICTED: hypothetical protein [Vitis vinifera] >gi|270243366|emb|CBI30306.1| unnamed protein product [Vitis vinifera]	XP_002282394	4.66968E-32	87	142.124	107	94
Fagopyrum_esculentum_MIRA_VER3_c1387	eukaryotic translation initiation factor 6	1159	gi|225438418|ref|XP_002276190.1|PREDICTED: hypothetical protein isoform 2 [Vitis vinifera] >gi|225438420|ref|XP_002276166.1| PREDICTED: hypothetical protein isoform 1 [Vitis vinifera] >gi|147840016|emb|CAN77181.1| hypothetical protein [Vitis vinifera] >gi|270232257|emb|CBI21580.1| unnamed protein product [Vitis vinifera]	XP_002276190	3.94184E-121	94	439.113	243	230
Fagopyrum_esculentum_MIRA_VER3_c1388	ubiquitin-conjugating enzyme e2-18	757	gi|224133782|ref|XP_002327679.1|predicted protein [Populus trichocarpa] >gi|222836764|gb|EEE75157.1| predicted protein [Populus trichocarpa]	XP_002327679	1.30959E-77	94	293.508	152	143
Fagopyrum_esculentum_MIRA_VER3_c1389	protein	714	gi|224074998|ref|XP_002304511.1|predicted protein [Populus trichocarpa] >gi|222841943|gb|EEE79490.1| predicted protein [Populus trichocarpa]	XP_002304511	2.2186E-60	83	236.113	156	130
Fagopyrum_esculentum_MIRA_VER3_c1390	protein	1053	gi|15237159|ref|NP_200637.1|RPT3 (REGULATORY PARTICLE TRIPLE-A ATPASE 3); ATPase [Arabidopsis thaliana] >gi|28558168|sp|Q9SEI4.1|PRS6B_ARATH RecName: Full=26S protease regulatory subunit 6B homolog; AltName: Full=26S protease subunit 6B homolog; AltName: Full=26S proteasome AAA-ATPase subunit RPT3; AltName: Full=Regulatory particle triple-A ATPase subunit 3; AltName: Full=Protein BMAA insensitive…	NP_200637	9.96244E-113	97	410.994	215	209
Fagopyrum_esculentum_MIRA_VER3_c1392	stress-inducible membrane pore protein	799	gi|255556338|ref|XP_002519203.1|protein translocase, putative [Ricinus communis] >gi|223541518|gb|EEF43067.1| protein translocase, putative [Ricinus communis]	XP_002519203	1.40788E-56	84	223.787	177	149
Fagopyrum_esculentum_MIRA_VER3_c1393	chloroplast chlorophyll a b-binding protein	1079	gi|255545402|ref|XP_002513761.1|Photosystem II 22 kDa protein, chloroplast precursor, putative [Ricinus communis] >gi|223546847|gb|EEF48344.1| Photosystem II 22 kDa protein, chloroplast precursor, putative [Ricinus communis]	XP_002513761	2.93334E-83	83	313.153	275	230
Fagopyrum_esculentum_MIRA_VER3_c1395	transferase family protein	1331	gi|224071216|ref|XP_002303376.1|predicted protein [Populus trichocarpa] >gi|222840808|gb|EEE78355.1| predicted protein [Populus trichocarpa]	XP_002303376	2.2769E-54	58	217.624	339	198
Fagopyrum_esculentum_MIRA_VER3_c1396	granule-bound starch synthase ii	1152	gi|260268387|dbj|BAI44033.1|granule-bound starch synthase I [Amaranthus cruentus]	BAI44033	7.35664E-111	86	244.588	168	146
Fagopyrum_esculentum_MIRA_VER3_c1397	vacuolar protein sorting 29	1201	gi|217075444|gb|ACJ86082.1|unknown [Medicago truncatula]	ACJ86082	1.39305E-100	97	370.933	189	185
Fagopyrum_esculentum_MIRA_VER3_c1398	extracellular calcium sensing receptor	1778	gi|164459312|gb|ABY57763.1|extracellular Ca2+ sensing receptor [Glycine max]	ABY57763	1.01368E-110	85	226.868	153	131
Fagopyrum_esculentum_MIRA_VER3_c1399	udp-glucuronic acid decarboxylase	896	gi|224131118|ref|XP_002321005.1|predicted protein [Populus trichocarpa] >gi|118484863|gb|ABK94298.1| unknown [Populus trichocarpa] >gi|222861778|gb|EEE99320.1| predicted protein [Populus trichocarpa]	XP_002321005	2.91448E-104	98	382.489	192	189
Fagopyrum_esculentum_MIRA_VER3_c1400	protein kinase	1316	gi|255540473|ref|XP_002511301.1|afc, putative [Ricinus communis] >gi|223550416|gb|EEF51903.1| afc, putative [Ricinus communis]	XP_002511301	1.70969E-179	95	633.254	338	324
Fagopyrum_esculentum_MIRA_VER3_c1401	probable wound-induced protein	578	gi|197312865|gb|ACH63213.1|wound-induced protein [Rheum australe]	ACH63213	2.28802E-28	83	129.028	90	75
Fagopyrum_esculentum_MIRA_VER3_c1403	aldo keto	807	gi|116781851|gb|ABK22267.1|unknown [Picea sitchensis]	ABK22267	2.72787E-108	90	394.045	231	208
Fagopyrum_esculentum_MIRA_VER3_c1405	at5g09960-like protein	698	gi|197312873|gb|ACH63217.1|hypothetical protein [Rheum australe]	ACH63217	8.00443E-36	85	154.451	100	85
Fagopyrum_esculentum_MIRA_VER3_c1406	protein	1017	gi|224101537|ref|XP_002312322.1|predicted protein [Populus trichocarpa] >gi|222852142|gb|EEE89689.1| predicted protein [Populus trichocarpa]	XP_002312322	1.17618E-30	69	138.272	153	107
Fagopyrum_esculentum_MIRA_VER3_c1407	lipid binding	542	gi|48375046|gb|AAT42190.1|putative proline-rich protein [Nicotiana tabacum]	AAT42190	3.09283E-26	97	121.709	82	80
Fagopyrum_esculentum_MIRA_VER3_c1408	-methylenetetrahydrofolate dehydrogenase: -methenyltetrahydrofolate	1006	gi|255582158|ref|XP_002531873.1|methylenetetrahydrofolate dehydrogenase, putative [Ricinus communis] >gi|223528481|gb|EEF30510.1| methylenetetrahydrofolate dehydrogenase, putative [Ricinus communis]	XP_002531873	1.26075E-101	81	374.015	302	245
Fagopyrum_esculentum_MIRA_VER3_c1409	urate oxidase	1265	gi|11414898|dbj|BAB18538.1|uricase [Lotus japonicus]	BAB18538	5.2588E-130	86	468.774	308	267
Fagopyrum_esculentum_MIRA_VER3_c1410	aspartic proteinase	1215	gi|122890420|emb|CAM12780.1|aspartic proteinase [Fagopyrum esculentum]	CAM12780	0.0	99	679.093	348	346
Fagopyrum_esculentum_MIRA_VER3_c1411	heat shock protein 70	996	gi|45331283|gb|AAS57913.1|70 kDa heat shock cognate protein 2 [Vigna radiata]	AAS57913	2.29806E-108	98	275.789	158	156
Fagopyrum_esculentum_MIRA_VER3_c1412	60s ribosome subunit biogenesis protein	998	gi|225434205|ref|XP_002279785.1|PREDICTED: hypothetical protein [Vitis vinifera] >gi|147783622|emb|CAN68143.1| hypothetical protein [Vitis vinifera]	XP_002279785	2.51346E-86	91	323.168	187	171
Fagopyrum_esculentum_MIRA_VER3_c1413	mlp28 (mlp-like protein 28)	792	gi|3064039|gb|AAC14179.1|major latex protein homolog [Mesembryanthemum crystallinum]	AAC14179	1.34594E-43	75	180.644	152	115
Fagopyrum_esculentum_MIRA_VER3_c1414	endoplasmic reticulum oxidoreductin	744	gi|270243995|emb|CBI30934.1|unnamed protein product [Vitis vinifera]	CBI30934	3.5904E-48	82	195.667	141	116
Fagopyrum_esculentum_MIRA_VER3_c1415	l-ascorbate peroxidase	1221	gi|111124995|gb|AAY90125.2|ascorbate peroxidase [Rheum australe]	AAY90125	1.00682E-130	92	471.085	285	265
Fagopyrum_esculentum_MIRA_VER3_c1417	della protein	1261	gi|224069420|ref|XP_002302975.1|DELLA domain GRAS family transcription factor rga-like protein [Populus trichocarpa] >gi|222844701|gb|EEE82248.1| DELLA domain GRAS family transcription factor rga-like protein [Populus trichocarpa]	XP_002302975	7.09863E-119	84	431.795	288	242
Fagopyrum_esculentum_MIRA_VER3_c1418	rna-binding protein	1293	gi|224140633|ref|XP_002323686.1|predicted protein [Populus trichocarpa] >gi|222868316|gb|EEF05447.1| predicted protein [Populus trichocarpa]	XP_002323686	1.3849E-133	90	480.715	281	255
Fagopyrum_esculentum_MIRA_VER3_c1419	extra response regulator	551	gi|225430668|ref|XP_002268738.1|PREDICTED: hypothetical protein [Vitis vinifera]	XP_002268738	1.75407E-24	70	115.931	118	83
Fagopyrum_esculentum_MIRA_VER3_c1420	33kda precursor protein of oxygen-evolving complex	1128	gi|224084209|ref|XP_002307234.1|hypothetical protein POPTRDRAFT_716206 [Populus trichocarpa] >gi|118487880|gb|ABK95762.1| unknown [Populus trichocarpa] >gi|118488755|gb|ABK96188.1| unknown [Populus trichocarpa] >gi|222856683|gb|EEE94230.1| hypothetical protein POPTRDRAFT_716206 [Populus trichocarpa]	XP_002307234	2.05146E-159	92	566.229	331	307
Fagopyrum_esculentum_MIRA_VER3_c1421	vacuolar processing enzyme	754	gi|14594819|emb|CAC43295.1|putative vacuolar processing enzyme [Beta vulgaris]	CAC43295	9.69707E-49	91	197.593	108	99
Fagopyrum_esculentum_MIRA_VER3_c1422	nhl3	879	gi|197312917|gb|ACH63239.1|harpin-induced protein [Rheum australe]	ACH63239	9.82099E-65	82	251.136	187	155
Fagopyrum_esculentum_MIRA_VER3_c1423	coated vesicle membrane	806	gi|42565125|ref|NP_188924.3|emp24/gp25L/p24 protein-related [Arabidopsis thaliana] >gi|11994713|dbj|BAB03029.1| coated vesicle membrane protein-like [Arabidopsis thaliana] >gi|17979492|gb|AAL50082.1| AT3g22845/MWI23_22 [Arabidopsis thaliana] >gi|20147305|gb|AAM10366.1| AT3g22845/MWI23_22 [Arabidopsis thaliana]	NP_188924	3.73544E-81	86	305.449	205	178
Fagopyrum_esculentum_MIRA_VER3_c1424	glyceraldehyde-3-phosphate dehydrogenase	970	gi|255537011|ref|XP_002509572.1|glyceraldehyde 3-phosphate dehydrogenase, putative [Ricinus communis] >gi|223549471|gb|EEF50959.1| glyceraldehyde 3-phosphate dehydrogenase, putative [Ricinus communis]	XP_002509572	1.41741E-107	95	251.521	140	134
Fagopyrum_esculentum_MIRA_VER3_c1425	mitochondrial processing peptidase	1137	gi|270232979|emb|CBI22296.1|unnamed protein product [Vitis vinifera]	CBI22296	2.32366E-118	94	429.869	263	248
Fagopyrum_esculentum_MIRA_VER3_c1426	protein disulfide isomerase	1010	gi|255549966|ref|XP_002516034.1|protein disulfide isomerase, putative [Ricinus communis] >gi|223544939|gb|EEF46454.1| protein disulfide isomerase, putative [Ricinus communis]	XP_002516034	9.05348E-76	84	288.115	199	169
Fagopyrum_esculentum_MIRA_VER3_c1427	ribosomal protein l20	1522	gi|189162294|ref|YP_001936540.1|ribosomal protein L20 [Fagopyrum esculentum subsp. ancestrale] >gi|215274701|sp|B2XWM8.1|RK20_FAGEA RecName: Full=50S ribosomal protein L20, chloroplastic >gi|166065380|gb|ABY79755.1| ribosomal protein L20 [Fagopyrum esculentum subsp. ancestrale]	YP_001936540	1.44319E-47	100	195.282	112	112
Fagopyrum_esculentum_MIRA_VER3_c1428	40s ribosomal protein s28	568	gi|255559537|ref|XP_002520788.1|ribosomal protein S28, putative [Ricinus communis] >gi|255581574|ref|XP_002531592.1| ribosomal protein S28, putative [Ricinus communis] >gi|223528788|gb|EEF30795.1| ribosomal protein S28, putative [Ricinus communis] >gi|223539919|gb|EEF41497.1| ribosomal protein S28, putative [Ricinus communis]	XP_002520788	2.91234E-20	100	102.064	51	51
Fagopyrum_esculentum_MIRA_VER3_c1429	vacuolar protein sorting 55 containing protein	863	gi|255575728|ref|XP_002528763.1|transporter, putative [Ricinus communis] >gi|223531766|gb|EEF33585.1| transporter, putative [Ricinus communis]	XP_002528763	1.32109E-58	92	230.72	136	126
Fagopyrum_esculentum_MIRA_VER3_c1430	vacuolar protein sorting 55 containing protein	931	gi|42572379|ref|NP_974285.1|vacuolar protein sorting 55 family protein / VPS55 family protein [Arabidopsis thaliana] >gi|16648828|gb|AAL25604.1| AT3g11530/F24K9_21 [Arabidopsis thaliana] >gi|20466135|gb|AAM19989.1| AT3g11530/F24K9_21 [Arabidopsis thaliana] >gi|21592560|gb|AAM64509.1| unknown [Arabidopsis thaliana]	NP_974285	2.93266E-62	96	243.047	126	122
Fagopyrum_esculentum_MIRA_VER3_c1431	lactoylglutathione lyase family protein glyoxalase i family protein	739	gi|18402873|ref|NP_565737.1|lactoylglutathione lyase family protein / glyoxalase I family protein [Arabidopsis thaliana] >gi|16604547|gb|AAL24279.1| At2g32090/F22D22.16 [Arabidopsis thaliana] >gi|18958038|gb|AAL79592.1| At2g32090/F22D22.16 [Arabidopsis thaliana] >gi|20197625|gb|AAD15395.2| expressed protein [Arabidopsis thaliana]	NP_565737	9.91768E-51	84	204.142	129	109
Fagopyrum_esculentum_MIRA_VER3_c1432	aluminum-induced protein	1175	gi|255552037|ref|XP_002517063.1|Stem-specific protein TSJT1, putative [Ricinus communis] >gi|223543698|gb|EEF45226.1| Stem-specific protein TSJT1, putative [Ricinus communis]	XP_002517063	5.30137E-89	80	332.413	250	201
Fagopyrum_esculentum_MIRA_VER3_c1433	protein	844	gi|147856362|emb|CAN79638.1|hypothetical protein [Vitis vinifera]	CAN79638	5.12361E-80	95	245.358	138	132
Fagopyrum_esculentum_MIRA_VER3_c1434	protein	809	gi|270241684|emb|CBI28904.1|unnamed protein product [Vitis vinifera]	CBI28904	2.81058E-52	79	209.534	170	135
Fagopyrum_esculentum_MIRA_VER3_c1435	zinc finger protein	1193	gi|225440926|ref|XP_002282924.1|PREDICTED: hypothetical protein isoform 2 [Vitis vinifera] >gi|225440928|ref|XP_002282913.1| PREDICTED: hypothetical protein isoform 1 [Vitis vinifera]	XP_002282924	3.43928E-51	74	206.838	162	121
Fagopyrum_esculentum_MIRA_VER3_c1436	hypothetical protein [Vitis vinifera]	1242	gi|147774374|emb|CAN72399.1|hypothetical protein [Vitis vinifera]	CAN72399	1.15568E-89	75	334.724	296	222
Fagopyrum_esculentum_MIRA_VER3_c1437	integral membrane	966	gi|225440474|ref|XP_002272505.1|PREDICTED: hypothetical protein [Vitis vinifera] >gi|270243560|emb|CBI30500.1| unnamed protein product [Vitis vinifera]	XP_002272505	6.53913E-60	92	235.343	155	144
Fagopyrum_esculentum_MIRA_VER3_c1438	protein	1171	gi|225460392|ref|XP_002265124.1|PREDICTED: hypothetical protein [Vitis vinifera]	XP_002265124	3.62736E-123	88	354.369	217	193
Fagopyrum_esculentum_MIRA_VER3_c1439	alpha-soluble nsf attachment protein	1199	gi|211906448|gb|ACJ11717.1|alpha-soluble NSF attachment protein [Gossypium hirsutum]	ACJ11717	1.12996E-118	89	431.024	289	260
Fagopyrum_esculentum_MIRA_VER3_c1440	40s ribosomal protein s26	666	gi|270236107|emb|CBI25376.1|unnamed protein product [Vitis vinifera]	CBI25376	2.77206E-43	96	179.104	109	105
Fagopyrum_esculentum_MIRA_VER3_c1441	clathrin coat assembly protein	719	gi|115487800|ref|NP_001066387.1|Os12g0207300 [Oryza sativa (japonica cultivar-group)] >gi|242085198|ref|XP_002443024.1| hypothetical protein SORBIDRAFT_08g006500 [Sorghum bicolor] >gi|17149110|gb|AAL35901.1|AF443601_1 clathrin assembly protein AP17-like protein [Oryza sativa] >gi|77553342|gb|ABA96138.1| Clathrin coat assembly protein AP17, putative, expressed [Oryza sativa (japonica cultivar-grou…	NP_001066387	4.96652E-76	100	288.115	142	142
Fagopyrum_esculentum_MIRA_VER3_c1442	mlp28 (mlp-like protein 28)	746	gi|3064039|gb|AAC14179.1|major latex protein homolog [Mesembryanthemum crystallinum]	AAC14179	1.56827E-27	67	127.102	142	96
Fagopyrum_esculentum_MIRA_VER3_c1443	protein	713	gi|224142125|ref|XP_002324409.1|predicted protein [Populus trichocarpa] >gi|222865843|gb|EEF02974.1| predicted protein [Populus trichocarpa]	XP_002324409	1.05633E-54	87	217.238	142	124
Fagopyrum_esculentum_MIRA_VER3_c1444	protein	885	gi|255544706|ref|XP_002513414.1|conserved hypothetical protein [Ricinus communis] >gi|223547322|gb|EEF48817.1| conserved hypothetical protein [Ricinus communis]	XP_002513414	2.00872E-57	72	226.868	223	161
Fagopyrum_esculentum_MIRA_VER3_c1445	50s ribosomal protein l27	747	gi|255538646|ref|XP_002510388.1|ribosomal protein L27, putative [Ricinus communis] >gi|223551089|gb|EEF52575.1| ribosomal protein L27, putative [Ricinus communis]	XP_002510388	1.79336E-55	82	219.935	151	124
Fagopyrum_esculentum_MIRA_VER3_c1446	cytosolic phosphoglucomutase	1096	gi|255573724|ref|XP_002527783.1|phosphoglucomutase, putative [Ricinus communis] >gi|223532818|gb|EEF34593.1| phosphoglucomutase, putative [Ricinus communis]	XP_002527783	7.07515E-132	90	473.781	277	252
Fagopyrum_esculentum_MIRA_VER3_c1447	rna-binding protein	1316	gi|21617920|gb|AAM66970.1|putative RNA-binding protein [Arabidopsis thaliana]	AAM66970	6.48529E-70	70	269.24	287	203
Fagopyrum_esculentum_MIRA_VER3_c1448	quinone oxidoreductase	1183	gi|118481558|gb|ABK92721.1|unknown [Populus trichocarpa]	ABK92721	3.02444E-80	76	205.682	204	156
Fagopyrum_esculentum_MIRA_VER3_c1449	3-hydroxyisobutyryl-coenzyme a hydrolase-like protein	1208	gi|79473201|ref|NP_193072.2|catalytic [Arabidopsis thaliana]	NP_193072	2.59835E-130	84	428.713	307	258
Fagopyrum_esculentum_MIRA_VER3_c1450	60s ribosomal protein	877	gi|217071646|gb|ACJ84183.1|unknown [Medicago truncatula]	ACJ84183	1.95445E-78	97	256.914	148	145
Fagopyrum_esculentum_MIRA_VER3_c1451	protein	777	gi|255556948|ref|XP_002519507.1|conserved hypothetical protein [Ricinus communis] >gi|223541370|gb|EEF42921.1| conserved hypothetical protein [Ricinus communis]	XP_002519507	1.35936E-32	89	144.05	91	81
Fagopyrum_esculentum_MIRA_VER3_c1452	50s ribosomal protein chloroplast precursor	617	gi|270231159|emb|CBI20486.1|unnamed protein product [Vitis vinifera]	CBI20486	2.97723E-59	94	231.876	130	123
Fagopyrum_esculentum_MIRA_VER3_c1454	atp synthase epsilon mitochondrial	544	gi|242129052|gb|ACS83605.1|ATP synthase epsilon subunit 1 [Gossypium hirsutum]	ACS83605	3.7237E-27	92	124.79	68	63
Fagopyrum_esculentum_MIRA_VER3_c1455	eukaryotic initiation factor 5a	593	gi|217075058|gb|ACJ85889.1|unknown [Medicago truncatula]	ACJ85889	1.94102E-57	96	225.713	118	114
Fagopyrum_esculentum_MIRA_VER3_c1456	protein	658	gi|224145929|ref|XP_002325816.1|predicted protein [Populus trichocarpa] >gi|222862691|gb|EEF00198.1| predicted protein [Populus trichocarpa]	XP_002325816	4.29904E-34	82	114.005	74	61
Fagopyrum_esculentum_MIRA_VER3_c1457	transmembrane protein kinase	1220	gi|225455588|ref|XP_002269540.1|PREDICTED: hypothetical protein [Vitis vinifera]	XP_002269540	4.85226E-149	94	354.369	196	186
Fagopyrum_esculentum_MIRA_VER3_c1458	r- vamp72-family	1111	gi|225464166|ref|XP_002269134.1|PREDICTED: hypothetical protein isoform 1 [Vitis vinifera] >gi|270244834|emb|CBI32213.1| unnamed protein product [Vitis vinifera]	XP_002269134	2.24692E-102	92	376.711	239	221
Fagopyrum_esculentum_MIRA_VER3_c1459	methionine sulfoxide reductase b	815	gi|225461830|ref|XP_002285647.1|PREDICTED: hypothetical protein [Vitis vinifera]	XP_002285647	2.93143E-73	80	279.256	199	161
Fagopyrum_esculentum_MIRA_VER3_c1460	elongation factor p	973	gi|225439691|ref|XP_002267558.1|PREDICTED: hypothetical protein [Vitis vinifera] >gi|270229106|emb|CBI18035.1| unnamed protein product [Vitis vinifera]	XP_002267558	1.66922E-87	90	327.02	195	177
Fagopyrum_esculentum_MIRA_VER3_c1461	predicted protein [Populus trichocarpa]	652	gi|224113881|ref|XP_002316603.1|predicted protein [Populus trichocarpa] >gi|118483510|gb|ABK93653.1| unknown [Populus trichocarpa] >gi|222859668|gb|EEE97215.1| predicted protein [Populus trichocarpa]	XP_002316603	2.16166E-13	78	79.7221	78	61
Fagopyrum_esculentum_MIRA_VER3_c1462	protein	1310	gi|224137846|ref|XP_002322666.1|predicted protein [Populus trichocarpa] >gi|222867296|gb|EEF04427.1| predicted protein [Populus trichocarpa]	XP_002322666	5.06873E-91	80	339.347	253	204
Fagopyrum_esculentum_MIRA_VER3_c1463	n-terminal domain containing expressed	791	gi|5420274|emb|CAB46641.1|cyclin A1 [Solanum lycopersicum]	CAB46641	2.16346E-53	69	178.333	163	113
Fagopyrum_esculentum_MIRA_VER3_c1464	auxin response factor 9	754	gi|225426278|ref|XP_002265162.1|PREDICTED: hypothetical protein [Vitis vinifera]	XP_002265162	1.01095E-28	81	128.642	101	82
Fagopyrum_esculentum_MIRA_VER3_c1465	coated vesicle membrane	1060	gi|255563552|ref|XP_002522778.1|coated vesicle membrane protein, putative [Ricinus communis] >gi|223538016|gb|EEF39629.1| coated vesicle membrane protein, putative [Ricinus communis]	XP_002522778	2.66479E-89	90	333.183	202	182
Fagopyrum_esculentum_MIRA_VER3_c1466	acyl carrier protein	613	gi|225451128|ref|XP_002269176.1|PREDICTED: hypothetical protein [Vitis vinifera] >gi|147814900|emb|CAN61533.1| hypothetical protein [Vitis vinifera] >gi|270306785|emb|CBI34289.1| unnamed protein product [Vitis vinifera]	XP_002269176	3.99718E-32	78	141.739	136	107
Fagopyrum_esculentum_MIRA_VER3_c1467	delta-8 sphingolipid desaturase	1313	gi|255541744|ref|XP_002511936.1|fatty acid desaturase, putative [Ricinus communis] >gi|223549116|gb|EEF50605.1| fatty acid desaturase, putative [Ricinus communis]	XP_002511936	1.28291E-143	83	235.343	145	121
Fagopyrum_esculentum_MIRA_VER3_c1468	heat shock protein binding	917	gi|255633060|gb|ACU16885.1|unknown [Glycine max]	ACU16885	3.29392E-58	84	229.565	156	132
Fagopyrum_esculentum_MIRA_VER3_c1469	pleckstrin homology domain family a	864	gi|255575861|ref|XP_002528828.1|Glycolipid transfer protein, putative [Ricinus communis] >gi|223531740|gb|EEF33562.1| Glycolipid transfer protein, putative [Ricinus communis]	XP_002528828	6.7668E-87	87	324.709	199	174
Fagopyrum_esculentum_MIRA_VER3_c1470	branched-chain alpha-keto acid decarboxylase e1 beta subunit	1427	gi|193290666|gb|ACF17641.1|putative branched-chain alpha-keto acid dehydrogenase E1 beta subunit [Capsicum annuum]	ACF17641	1.93373E-164	93	540.806	299	280
Fagopyrum_esculentum_MIRA_VER3_c1471	threonine endopeptidase	1001	gi|270230333|emb|CBI18707.1|unnamed protein product [Vitis vinifera]	CBI18707	6.09739E-40	62	169.088	205	129
Fagopyrum_esculentum_MIRA_VER3_c1472	ubiquitin ligase	1485	gi|225455376|ref|XP_002277712.1|PREDICTED: hypothetical protein [Vitis vinifera]	XP_002277712	9.88514E-167	95	402.134	199	191
Fagopyrum_esculentum_MIRA_VER3_c1474	ap1-like protein	1042	gi|1483228|emb|CAA67967.1|MADS3 protein [Betula pendula]	CAA67967	8.90317E-90	85	334.724	248	212
Fagopyrum_esculentum_MIRA_VER3_c1475	60s ribosomal protein l13a	797	gi|15235617|ref|NP_193053.1|60S ribosomal protein L13A (RPL13aC) [Arabidopsis thaliana] >gi|17865573|sp|Q9SVR0.1|R13A3_ARATH RecName: Full=60S ribosomal protein L13a-3 >gi|4753651|emb|CAB41927.1| ribosomal protein L13a like protein [Arabidopsis thaliana] >gi|7268019|emb|CAB78359.1| ribosomal protein L13a like protein [Arabidopsis thaliana] >gi|15529278|gb|AAK97733.1| AT4g13170/F17N18_60 [Arabidop…	NP_193053	6.40026E-102	94	374.4	206	194
Fagopyrum_esculentum_MIRA_VER3_c1476	ap2 domain class transcription factor	711	gi|292668907|gb|ADE41108.1|AP2 domain class transcription factor [Malus x domestica]	ADE41108	2.81877E-7	67	59.6918	58	39
Fagopyrum_esculentum_MIRA_VER3_c1477	60s acidic ribosomal protein	610	gi|270228247|emb|CBI17057.1|unnamed protein product [Vitis vinifera]	CBI17057	1.18979E-20	84	103.605	119	101
Fagopyrum_esculentum_MIRA_VER3_c1478	nascent polypeptide associated complex alpha	949	gi|118482608|gb|ABK93224.1|unknown [Populus trichocarpa]	ABK93224	3.36268E-53	91	213.001	138	126
Fagopyrum_esculentum_MIRA_VER3_c1479	salt tolerant protein	797	gi|225459447|ref|XP_002285830.1|PREDICTED: hypothetical protein [Vitis vinifera] >gi|270252473|emb|CBI19084.1| unnamed protein product [Vitis vinifera]	XP_002285830	9.37146E-53	96	211.075	135	130
Fagopyrum_esculentum_MIRA_VER3_c1480	jasmonate zim-domain protein 1	1169	gi|223452077|gb|ACM89457.1|jasmonate ZIM domain 1 [Catharanthus roseus]	ACM89457	1.60572E-37	57	161.384	243	139
Fagopyrum_esculentum_MIRA_VER3_c1481	thioredoxin-like 4b	1180	gi|225464217|ref|XP_002265712.1|PREDICTED: hypothetical protein [Vitis vinifera] >gi|270254879|emb|CBI37269.1| unnamed protein product [Vitis vinifera]	XP_002265712	1.67266E-66	93	257.684	151	141
Fagopyrum_esculentum_MIRA_VER3_c1482	gdp dissociation inhibitor	1006	gi|3175990|emb|CAA06731.1|GDP dissociation inhibitor [Cicer arietinum]	CAA06731	8.0777E-141	96	504.212	266	256
Fagopyrum_esculentum_MIRA_VER3_c1483	hydroxymethylglutaryl- lyase	848	gi|224105993|ref|XP_002314006.1|predicted protein [Populus trichocarpa] >gi|222850414|gb|EEE87961.1| predicted protein [Populus trichocarpa]	XP_002314006	2.85918E-82	89	309.301	185	166
Fagopyrum_esculentum_MIRA_VER3_c1484	protein	1170	gi|225438922|ref|XP_002284043.1|PREDICTED: hypothetical protein [Vitis vinifera] >gi|147783136|emb|CAN70905.1| hypothetical protein [Vitis vinifera] >gi|147795384|emb|CAN74235.1| hypothetical protein [Vitis vinifera]	XP_002284043	5.75742E-136	96	488.419	265	256
Fagopyrum_esculentum_MIRA_VER3_c1486	unnamed protein product [Vitis vinifera]	655	gi|270240189|emb|CBI27420.1|unnamed protein product [Vitis vinifera]	CBI27420	1.37309E-7	66	60.4622	75	50
Fagopyrum_esculentum_MIRA_VER3_c1487	pantothenate kinase-related	1134	gi|255546706|ref|XP_002514412.1|pantothenate kinase, putative [Ricinus communis] >gi|223546509|gb|EEF48008.1| pantothenate kinase, putative [Ricinus communis]	XP_002514412	3.00809E-113	95	408.683	246	235
Fagopyrum_esculentum_MIRA_VER3_c1488	senescence-associated protein	1097	gi|225445732|ref|XP_002271684.1|PREDICTED: hypothetical protein [Vitis vinifera]	XP_002271684	1.22609E-76	83	291.197	243	202
Fagopyrum_esculentum_MIRA_VER3_c1489	cytochrome c oxidase subunit vb	883	gi|113734309|dbj|BAF30480.1|cytochrome c oxidase subunit Vb [Pisum sativum]	BAF30480	9.29373E-47	86	191.43	123	106
Fagopyrum_esculentum_MIRA_VER3_c1492	arginine decarboxylase	1010	gi|195976673|dbj|BAG68575.1|arginine decarboxylase [Prunus persica]	BAG68575	1.14918E-56	82	196.823	130	107
Fagopyrum_esculentum_MIRA_VER3_c1493	transcription factor	1141	gi|225425372|ref|XP_002275705.1|PREDICTED: hypothetical protein [Vitis vinifera] >gi|270240447|emb|CBI27678.1| unnamed protein product [Vitis vinifera]	XP_002275705	4.57497E-98	87	362.459	247	215
Fagopyrum_esculentum_MIRA_VER3_c1494	60s ribosomal protein l23	607	gi|32400871|gb|AAP80667.1|AF479048_1ribosomal Pr 117 [Triticum aestivum]	AAP80667	1.43783E-74	99	282.722	141	140
Fagopyrum_esculentum_MIRA_VER3_c1495	nodulin-like protein 5ng4	1246	gi|255538804|ref|XP_002510467.1|Auxin-induced protein 5NG4, putative [Ricinus communis] >gi|223551168|gb|EEF52654.1| Auxin-induced protein 5NG4, putative [Ricinus communis]	XP_002510467	5.14652E-130	88	468.774	289	257
Fagopyrum_esculentum_MIRA_VER3_c1496	60s ribosomal protein l31	748	gi|37932221|gb|AAP72960.1|putative ribosomal protein L31 [Lactuca sativa]	AAP72960	1.09052E-44	96	184.111	120	116
Fagopyrum_esculentum_MIRA_VER3_c1497	adenosine kinase isoform 1t	936	gi|224100781|ref|XP_002312012.1|predicted protein [Populus trichocarpa] >gi|118482012|gb|ABK92937.1| unknown [Populus trichocarpa] >gi|222851832|gb|EEE89379.1| predicted protein [Populus trichocarpa]	XP_002312012	1.50602E-98	88	363.614	219	194
Fagopyrum_esculentum_MIRA_VER3_c1498	protein	1249	gi|225461906|ref|XP_002266659.1|PREDICTED: hypothetical protein [Vitis vinifera]	XP_002266659	7.4281E-28	91	129.413	82	75
Fagopyrum_esculentum_MIRA_VER3_c1499	phospholipid glycerol acyltransferase-like protein	1005	gi|225440642|ref|XP_002279091.1|PREDICTED: hypothetical protein [Vitis vinifera]	XP_002279091	7.06351E-122	89	349.362	208	186
Fagopyrum_esculentum_MIRA_VER3_c1500	potassium channel beta subunit	1147	gi|225433414|ref|XP_002285645.1|PREDICTED: hypothetical protein [Vitis vinifera]	XP_002285645	4.42673E-125	96	452.21	243	234
Fagopyrum_esculentum_MIRA_VER3_c1501	leafy cotyledon 1-like protein	1054	gi|30695265|ref|NP_199578.2|NF-YB6 (NUCLEAR FACTOR Y, SUBUNIT B6); transcription activator/ transcription activator binding / transcription factor [Arabidopsis thaliana] >gi|81174956|sp|Q84W66.2|NFYB6_ARATH RecName: Full=Nuclear transcription factor Y subunit B-6; Short=AtNF-YB-6; AltName: Full=Protein LEAFY COTYLEDON 1-LIKE >gi|27372447|gb|AAN15924.1| leafy cotyledon 1-like L1L protein [Arabidop…	NP_199578	2.26096E-48	68	197.208	183	125
Fagopyrum_esculentum_MIRA_VER3_c1502	beta-alanine-pyruvate aminotransferase	1046	gi|255580991|ref|XP_002531313.1|alanine-glyoxylate aminotransferase, putative [Ricinus communis] >gi|223529081|gb|EEF31063.1| alanine-glyoxylate aminotransferase, putative [Ricinus communis]	XP_002531313	1.42169E-114	94	392.119	216	205
Fagopyrum_esculentum_MIRA_VER3_c1504	plastidic aldolase	986	gi|4827251|dbj|BAA77604.1|plastidic aldolase NPALDP1 [Nicotiana paniculata]	BAA77604	1.48061E-127	96	430.254	227	219
Fagopyrum_esculentum_MIRA_VER3_c1505	germin-like protein	988	gi|4996622|dbj|BAA78563.1|germin-like protein [Atriplex lentiformis]	BAA78563	5.03301E-55	70	219.164	211	149
Fagopyrum_esculentum_MIRA_VER3_c1506	protein	1304	gi|225455104|ref|XP_002268568.1|PREDICTED: hypothetical protein [Vitis vinifera] >gi|270234535|emb|CBI23138.1| unnamed protein product [Vitis vinifera]	XP_002268568	3.5027E-76	69	290.041	295	206
Fagopyrum_esculentum_MIRA_VER3_c1507	protein	684	gi|270253287|emb|CBI19898.1|unnamed protein product [Vitis vinifera]	CBI19898	9.86613E-31	68	137.502	119	81
Fagopyrum_esculentum_MIRA_VER3_c1508	protein	1388	gi|255645951|gb|ACU23464.1|unknown [Glycine max]	ACU23464	5.24863E-118	90	429.098	246	222
Fagopyrum_esculentum_MIRA_VER3_c1510	h3 h4 histone acetyltransferase	622	gi|255638882|gb|ACU19743.1|unknown [Glycine max]	ACU19743	1.68953E-33	78	146.362	117	92
Fagopyrum_esculentum_MIRA_VER3_c1511	protein	1010	gi|15239148|ref|NP_196729.1|unknown protein [Arabidopsis thaliana] >gi|7573382|emb|CAB87686.1| putative protein [Arabidopsis thaliana] >gi|17065570|gb|AAL32939.1| putative protein [Arabidopsis thaliana] >gi|17380652|gb|AAL36156.1| unknown protein [Arabidopsis thaliana] >gi|20148563|gb|AAM10172.1| putative protein [Arabidopsis thaliana] >gi|21436275|gb|AAM51276.1| unknown protein [Arabidopsis thal…	NP_196729	1.17695E-91	87	340.887	206	180
Fagopyrum_esculentum_MIRA_VER3_c1512	protein	648	gi|255555387|ref|XP_002518730.1|ssm4 protein, putative [Ricinus communis] >gi|223542111|gb|EEF43655.1| ssm4 protein, putative [Ricinus communis]	XP_002518730	5.07281E-23	71	111.694	89	64
Fagopyrum_esculentum_MIRA_VER3_c1513	rho gdp-dissociation inhibitor 1	901	gi|255583030|ref|XP_002532283.1|Rho GDP-dissociation inhibitor, putative [Ricinus communis] >gi|223528017|gb|EEF30098.1| Rho GDP-dissociation inhibitor, putative [Ricinus communis]	XP_002532283	9.89054E-76	80	287.73	210	168
Fagopyrum_esculentum_MIRA_VER3_c1514	populus trichocarpa mrna	1114	gi|292774551|dbj|AK337743.1|Lotus japonicus cDNA, clone: LjFL1-078-DC08, HTC	AK337743	2.09205E-158	94	549.085	252	239
Fagopyrum_esculentum_MIRA_VER3_c1515	pollen profilin	872	gi|3914446|sp|O49894.1|PROF_MERANRecName: Full=Profilin; AltName: Full=Pollen allergen Mer a 1; AltName: Allergen=Mer a 1 >gi|2959898|emb|CAA73720.1| Profilin [Mercurialis annua]	O49894	2.46114E-52	93	209.92	133	125
Fagopyrum_esculentum_MIRA_VER3_c1516	nicotiana tabacum mrna for ras-related protein rab8- complete cds	1138	gi|18447916|dbj|AB079022.1|Nicotiana tabacum mRNA for ras-related protein RAB8-3, complete cds	AB079022	5.20298E-92	83	224.673	123	103
Fagopyrum_esculentum_MIRA_VER3_c1517	populus trichocarpa mrna	994	gi|225315051|dbj|AK328201.1|Solanum lycopersicum cDNA, clone: LEFL2049G07, HTC in fruit	AK328201	8.16667E-128	94	419.412	191	181
Fagopyrum_esculentum_MIRA_VER3_c1518	cytochrome p450	1676	gi|225425638|ref|XP_002271847.1|PREDICTED: hypothetical protein [Vitis vinifera]	XP_002271847	0.0	87	790.801	509	443
Fagopyrum_esculentum_MIRA_VER3_c1519	populus trichocarpa mrna	1184	gi|225441097|ref|XM_002263832.1|PREDICTED: Vitis vinifera hypothetical protein LOC100264180 (LOC100264180), mRNA	XM_002263832	2.03665E-83	91	317.231	178	162
Fagopyrum_esculentum_MIRA_VER3_c1520	negatively light-regulated protein	884	gi|18424791|ref|NP_568985.1|unknown protein [Arabidopsis thaliana] >gi|16648718|gb|AAL25551.1| AT5g64130/MHJ24_11 [Arabidopsis thaliana] >gi|20453353|gb|AAM19915.1| AT5g64130/MHJ24_11 [Arabidopsis thaliana] >gi|21618212|gb|AAM67262.1| unknown [Arabidopsis thaliana]	NP_568985	1.81799E-34	81	150.599	101	82
Fagopyrum_esculentum_MIRA_VER3_c1521	small nuclear	711	gi|255626721|gb|ACU13705.1|unknown [Glycine max]	ACU13705	1.53243E-37	97	160.229	98	96
Fagopyrum_esculentum_MIRA_VER3_c1523	transcriptional family	973	gi|225431930|ref|XP_002277268.1|PREDICTED: hypothetical protein [Vitis vinifera]	XP_002277268	1.36868E-81	81	307.375	215	175
Fagopyrum_esculentum_MIRA_VER3_c1524	snakin-1	700	gi|225458776|ref|XP_002285141.1|PREDICTED: hypothetical protein [Vitis vinifera] >gi|270252823|emb|CBI19434.1| unnamed protein product [Vitis vinifera]	XP_002285141	3.29021E-29	95	132.494	61	58
Fagopyrum_esculentum_MIRA_VER3_c1525	protein	779	gi|224113161|ref|XP_002316411.1|predicted protein [Populus trichocarpa] >gi|222865451|gb|EEF02582.1| predicted protein [Populus trichocarpa]	XP_002316411	4.25521E-10	57	69.3218	121	69
Fagopyrum_esculentum_MIRA_VER3_c1526	protein	737	gi|255627233|gb|ACU13961.1|unknown [Glycine max]	ACU13961	7.47372E-75	89	284.263	168	150
Fagopyrum_esculentum_MIRA_VER3_c1527	nadh:ubiquinone oxidoreductase b14 subunit	777	gi|242057475|ref|XP_002457883.1|hypothetical protein SORBIDRAFT_03g018290 [Sorghum bicolor] >gi|241929858|gb|EES03003.1| hypothetical protein SORBIDRAFT_03g018290 [Sorghum bicolor]	XP_002457883	8.47511E-51	86	204.527	131	113
Fagopyrum_esculentum_MIRA_VER3_c1528	adenylate kinase	708	gi|225456268|ref|XP_002283508.1|PREDICTED: hypothetical protein [Vitis vinifera] >gi|270226899|emb|CBI15633.1| unnamed protein product [Vitis vinifera]	XP_002283508	2.20512E-66	94	255.373	141	133
Fagopyrum_esculentum_MIRA_VER3_c1530	protein	1051	gi|15221761|ref|NP_175829.1|EIF4A-2; ATP-dependent helicase/ translation initiation factor [Arabidopsis thaliana] >gi|1170505|sp|P41377.1|IF4A2_ARATH RecName: Full=Eukaryotic initiation factor 4A-2; Short=eIF-4A-2; AltName: Full=ATP-dependent RNA helicase eIF4A-2; AltName: Full=DEAD-box ATP-dependent RNA helicase 19 >gi|4585969|gb|AAD25605.1|AC005287_7 Eukaryotic Initiation Factor 4A-2 [Arabidops…	NP_175829	1.06186E-106	84	390.963	257	218
Fagopyrum_esculentum_MIRA_VER3_c1531	eukaryotic initiation factor 5c cg2922- isoform f	1590	gi|224146166|ref|XP_002325904.1|predicted protein [Populus trichocarpa] >gi|118482262|gb|ABK93058.1| unknown [Populus trichocarpa] >gi|222862779|gb|EEF00286.1| predicted protein [Populus trichocarpa]	XP_002325904	0.0	95	380.948	212	203
Fagopyrum_esculentum_MIRA_VER3_c1532	protein	1309	gi|255540489|ref|XP_002511309.1|50S ribosomal protein L19, putative [Ricinus communis] >gi|223550424|gb|EEF51911.1| 50S ribosomal protein L19, putative [Ricinus communis]	XP_002511309	1.59774E-44	82	184.882	151	125
Fagopyrum_esculentum_MIRA_VER3_c1533	at5g17920 mpi7_60	1175	gi|270244297|emb|CBI31233.1|unnamed protein product [Vitis vinifera]	CBI31233	3.25197E-163	97	578.941	302	293
Fagopyrum_esculentum_MIRA_VER3_c1534	cinnamoyl- reductase	636	gi|76573313|gb|ABA46761.1|putative cinnamoyl-CoA reductase-like protein [Solanum tuberosum]	ABA46761	4.42495E-40	78	168.318	133	104
Fagopyrum_esculentum_MIRA_VER3_c1535	PREDICTED: hypothetical protein [Vitis vinifera]	957	gi|225427754|ref|XP_002267001.1|PREDICTED: hypothetical protein [Vitis vinifera]	XP_002267001	4.65137E-48	62	117.472	126	79
Fagopyrum_esculentum_MIRA_VER3_c1537	glutathione transferase	853	gi|225436697|ref|XP_002263424.1|PREDICTED: hypothetical protein [Vitis vinifera] >gi|270244844|emb|CBI32222.1| unnamed protein product [Vitis vinifera]	XP_002263424	5.06827E-71	74	271.937	216	161
Fagopyrum_esculentum_MIRA_VER3_c1538	subtilisin-like protease	953	gi|255538108|ref|XP_002510119.1|Xylem serine proteinase 1 precursor, putative [Ricinus communis] >gi|223550820|gb|EEF52306.1| Xylem serine proteinase 1 precursor, putative [Ricinus communis]	XP_002510119	7.70568E-90	82	334.724	237	195
Fagopyrum_esculentum_MIRA_VER3_c1539	charged multivesicular body protein 4b	799	gi|255546239|ref|XP_002514179.1|Charged multivesicular body protein 4b, putative [Ricinus communis] >gi|223546635|gb|EEF48133.1| Charged multivesicular body protein 4b, putative [Ricinus communis]	XP_002514179	1.36049E-59	90	233.802	203	183
Fagopyrum_esculentum_MIRA_VER3_c1540	histone 2	834	gi|255553037|ref|XP_002517561.1|histone h2a, putative [Ricinus communis] >gi|223543193|gb|EEF44725.1| histone h2a, putative [Ricinus communis]	XP_002517561	1.43512E-62	95	243.817	135	129
Fagopyrum_esculentum_MIRA_VER3_c1541	60s acidic ribosomal protein	673	gi|270228247|emb|CBI17057.1|unnamed protein product [Vitis vinifera]	CBI17057	1.15848E-20	78	103.99	114	89
Fagopyrum_esculentum_MIRA_VER3_c1542	conserved hypothetical protein [Ricinus communis]	894	gi|255588186|ref|XP_002534527.1|conserved hypothetical protein [Ricinus communis] >gi|223525108|gb|EEF27857.1| conserved hypothetical protein [Ricinus communis]	XP_002534527	4.41614E-52	70	209.149	180	127
Fagopyrum_esculentum_MIRA_VER3_c1543	methylenetetrahydrofolate reductase	1283	gi|147860393|emb|CAN82572.1|hypothetical protein [Vitis vinifera]	CAN82572	4.66186E-158	91	561.992	322	295
Fagopyrum_esculentum_MIRA_VER3_c1544	protein	1070	gi|225426927|ref|XP_002264221.1|PREDICTED: hypothetical protein [Vitis vinifera]	XP_002264221	5.55926E-137	97	481.1	258	252
Fagopyrum_esculentum_MIRA_VER3_c1545	erg28 like protein	849	gi|284433790|gb|ADB85101.1|hypothetical protein [Jatropha curcas]	ADB85101	1.39342E-52	92	210.69	127	118
Fagopyrum_esculentum_MIRA_VER3_c1546	acid phosphatase vanadium-dependent haloperoxidase related	1045	gi|224110756|ref|XP_002315626.1|predicted protein [Populus trichocarpa] >gi|222864666|gb|EEF01797.1| predicted protein [Populus trichocarpa]	XP_002315626	2.81331E-51	87	206.838	147	129
Fagopyrum_esculentum_MIRA_VER3_c1547	50s ribosomal protein l9	836	gi|255630210|gb|ACU15460.1|unknown [Glycine max]	ACU15460	1.48511E-59	89	233.802	168	151
Fagopyrum_esculentum_MIRA_VER3_c1548	protein	625	gi|224124438|ref|XP_002330023.1|predicted protein [Populus trichocarpa] >gi|222871448|gb|EEF08579.1| predicted protein [Populus trichocarpa]	XP_002330023	2.00802E-58	95	229.18	123	117
Fagopyrum_esculentum_MIRA_VER3_c1549	map2b (methionine aminopeptidase 2b) aminopeptidase metalloexopeptidase	1227	gi|224079549|ref|XP_002305888.1|predicted protein [Populus trichocarpa] >gi|222848852|gb|EEE86399.1| predicted protein [Populus trichocarpa]	XP_002305888	2.38099E-180	98	635.95	336	330
Fagopyrum_esculentum_MIRA_VER3_c1550	gtpase activating protein	872	gi|224089561|ref|XP_002308757.1|predicted protein [Populus trichocarpa] >gi|222854733|gb|EEE92280.1| predicted protein [Populus trichocarpa]	XP_002308757	5.47014E-60	87	235.343	155	136
Fagopyrum_esculentum_MIRA_VER3_c1551	zinc finger	779	gi|224112257|ref|XP_002316133.1|predicted protein [Populus trichocarpa] >gi|118483434|gb|ABK93617.1| unknown [Populus trichocarpa] >gi|222865173|gb|EEF02304.1| predicted protein [Populus trichocarpa]	XP_002316133	9.07591E-45	65	184.496	202	133
Fagopyrum_esculentum_MIRA_VER3_c1552	atmap65-6 microtubule binding	2014	gi|242036381|ref|XP_002465585.1|hypothetical protein SORBIDRAFT_01g041610 [Sorghum bicolor] >gi|241919439|gb|EER92583.1| hypothetical protein SORBIDRAFT_01g041610 [Sorghum bicolor]	XP_002465585	9.0888E-138	72	394.045	422	304
Fagopyrum_esculentum_MIRA_VER3_c1553	endosomal protein	782	gi|229914866|gb|ACQ90591.1|putative transmembrane transporter [Thellungiella halophila]	ACQ90591	4.54036E-44	97	182.185	96	94
Fagopyrum_esculentum_MIRA_VER3_c1554	expp1 protein precursor	1157	gi|217071886|gb|ACJ84303.1|unknown [Medicago truncatula]	ACJ84303	1.4126E-78	82	297.745	210	174
Fagopyrum_esculentum_MIRA_VER3_c1555	integral membrane yip1 family protein	1143	gi|255542616|ref|XP_002512371.1|Protein YIPF1, putative [Ricinus communis] >gi|223548332|gb|EEF49823.1| Protein YIPF1, putative [Ricinus communis]	XP_002512371	1.97889E-125	91	453.366	279	254
Fagopyrum_esculentum_MIRA_VER3_c1556	40s ribosomal protein s17	710	gi|270235899|emb|CBI25023.1|unnamed protein product [Vitis vinifera]	CBI25023	2.25216E-57	90	226.098	144	130
Fagopyrum_esculentum_MIRA_VER3_c1557	saur family protein	525	gi|225427874|ref|XP_002276412.1|PREDICTED: hypothetical protein [Vitis vinifera] >gi|147804677|emb|CAN62605.1| hypothetical protein [Vitis vinifera]	XP_002276412	2.14039E-26	82	122.094	95	78
Fagopyrum_esculentum_MIRA_VER3_c1558	unknown [Glycine max]	675	gi|255625725|gb|ACU13207.1|unknown [Glycine max]	ACU13207	5.07975E-24	80	115.161	80	64
Fagopyrum_esculentum_MIRA_VER3_c1559	PREDICTED: hypothetical protein [Vitis vinifera]	582	gi|225423583|ref|XP_002273533.1|PREDICTED: hypothetical protein [Vitis vinifera] >gi|270240003|emb|CBI27236.1| unnamed protein product [Vitis vinifera]	XP_002273533	3.30331E-22	92	108.612	57	53
Fagopyrum_esculentum_MIRA_VER3_c1560	conserved hypothetical protein [Ricinus communis]	635	gi|255545250|ref|XP_002513686.1|conserved hypothetical protein [Ricinus communis] >gi|223547594|gb|EEF49089.1| conserved hypothetical protein [Ricinus communis]	XP_002513686	1.67232E-15	88	86.6557	53	47
Fagopyrum_esculentum_MIRA_VER3_c1561	hydroxyproline-rich glycoprotein	1321	gi|225432666|ref|XP_002282465.1|PREDICTED: hypothetical protein [Vitis vinifera]	XP_002282465	7.58806E-127	84	458.373	338	285
Fagopyrum_esculentum_MIRA_VER3_c1562	bsd domain containing protein	636	gi|224069774|ref|XP_002303036.1|predicted protein [Populus trichocarpa] >gi|222844762|gb|EEE82309.1| predicted protein [Populus trichocarpa]	XP_002303036	6.61222E-36	64	154.451	173	111
Fagopyrum_esculentum_MIRA_VER3_c1563	ureidoglycolate hydrolase	907	gi|225449156|ref|XP_002278214.1|PREDICTED: hypothetical protein [Vitis vinifera] >gi|270244580|emb|CBI31513.1| unnamed protein product [Vitis vinifera]	XP_002278214	3.44878E-68	82	262.692	181	150
Fagopyrum_esculentum_MIRA_VER3_c1564	beta-galactosidase bg1	1190	gi|255538780|ref|XP_002510455.1|beta-galactosidase, putative [Ricinus communis] >gi|223551156|gb|EEF52642.1| beta-galactosidase, putative [Ricinus communis]	XP_002510455	3.47207E-120	81	436.032	293	239
Fagopyrum_esculentum_MIRA_VER3_c1565	calcium-binding ef hand family protein	974	gi|226532906|ref|NP_001147282.1|grancalcin [Zea mays] >gi|195609464|gb|ACG26562.1| grancalcin [Zea mays]	NP_001147282	2.51173E-59	71	233.417	209	150
Fagopyrum_esculentum_MIRA_VER3_c1566	annexin	499	gi|238481638|ref|NP_001154798.1|ANNAT2 (Annexin Arabidopsis 2); calcium ion binding / calcium-dependent phospholipid binding [Arabidopsis thaliana]	NP_001154798	1.5566E-25	86	119.013	75	65
Fagopyrum_esculentum_MIRA_VER3_c1567	gamma-aminobutyrate transaminase subunit precursor isozyme 3	1691	gi|224086589|ref|XP_002307913.1|predicted protein [Populus trichocarpa] >gi|222853889|gb|EEE91436.1| predicted protein [Populus trichocarpa]	XP_002307913	0.0	92	457.988	257	237
Fagopyrum_esculentum_MIRA_VER3_c1568	heat shock	576	gi|255570990|ref|XP_002526446.1|heat shock protein, putative [Ricinus communis] >gi|223534226|gb|EEF35941.1| heat shock protein, putative [Ricinus communis]	XP_002526446	9.97085E-16	78	87.0409	71	56
Fagopyrum_esculentum_MIRA_VER3_c1569	protein	1040	gi|224102031|ref|XP_002312517.1|predicted protein [Populus trichocarpa] >gi|222852337|gb|EEE89884.1| predicted protein [Populus trichocarpa]	XP_002312517	6.04061E-30	56	135.961	252	142
Fagopyrum_esculentum_MIRA_VER3_c1570	protein	1046	gi|225455288|ref|XP_002274646.1|PREDICTED: hypothetical protein [Vitis vinifera] >gi|270234451|emb|CBI23054.1| unnamed protein product [Vitis vinifera]	XP_002274646	1.0259E-77	81	294.664	230	188
Fagopyrum_esculentum_MIRA_VER3_c1571	ap2 erf domain-containing transcription factor	1280	gi|225443624|ref|XP_002279692.1|PREDICTED: hypothetical protein [Vitis vinifera] >gi|147805535|emb|CAN74093.1| hypothetical protein [Vitis vinifera]	XP_002279692	9.26894E-20	76	90.1225	88	67
Fagopyrum_esculentum_MIRA_VER3_c1572	protein	998	gi|115456265|ref|NP_001051733.1|Os03g0822200 [Oryza sativa (japonica cultivar-group)] >gi|27545035|gb|AAO18441.1| unknown protein [Oryza sativa Japonica Group] >gi|108711809|gb|ABF99604.1| expressed protein [Oryza sativa (japonica cultivar-group)] >gi|113550204|dbj|BAF13647.1| Os03g0822200 [Oryza sativa Japonica Group] >gi|215679026|dbj|BAG96456.1| unnamed protein product [Oryza sativa Japonica G…	NP_001051733	6.34738E-114	89	414.846	256	229
Fagopyrum_esculentum_MIRA_VER3_c1573	farnesyl diphosphate synthase	1404	gi|14573639|gb|AAK68152.1|farnesyldiphosphate synthase [x Citrofortunella mitis]	AAK68152	5.10717E-161	89	572.007	341	306
Fagopyrum_esculentum_MIRA_VER3_c1574	signal recognition particle 14kda (homologous alu rna binding protein)	787	gi|224121816|ref|XP_002330660.1|predicted protein [Populus trichocarpa] >gi|222872264|gb|EEF09395.1| predicted protein [Populus trichocarpa]	XP_002330660	9.02261E-32	85	141.354	92	79
Fagopyrum_esculentum_MIRA_VER3_c1575	60s ribosomal protein l12	703	gi|255647178|gb|ACU24057.1|unknown [Glycine max]	ACU24057	8.01663E-57	96	219.55	117	113
Fagopyrum_esculentum_MIRA_VER3_c1576	ribokinase xylose isomerase	1016	gi|147833687|emb|CAN73058.1|hypothetical protein [Vitis vinifera]	CAN73058	1.57185E-89	93	287.345	175	164
Fagopyrum_esculentum_MIRA_VER3_c1577	lectin-like protein	898	gi|157674549|gb|ABV60370.1|lectin [Limonium bicolor]	ABV60370	7.23762E-31	68	95.5153	97	66
Fagopyrum_esculentum_MIRA_VER3_c1578	protein	950	gi|255545466|ref|XP_002513793.1|Cation transport protein chaC, putative [Ricinus communis] >gi|223546879|gb|EEF48376.1| Cation transport protein chaC, putative [Ricinus communis]	XP_002513793	5.88088E-82	89	308.531	186	167
Fagopyrum_esculentum_MIRA_VER3_c1579	phosphoglycerate mutase	1143	gi|147822391|emb|CAN59902.1|hypothetical protein [Vitis vinifera]	CAN59902	1.81071E-86	83	323.939	227	189
Fagopyrum_esculentum_MIRA_VER3_c1580	protein phosphatase 2c	1145	gi|225446422|ref|XP_002275890.1|PREDICTED: hypothetical protein [Vitis vinifera] >gi|147855345|emb|CAN81770.1| hypothetical protein [Vitis vinifera] >gi|270232561|emb|CBI21882.1| unnamed protein product [Vitis vinifera]	XP_002275890	2.68699E-106	87	389.808	276	242
Fagopyrum_esculentum_MIRA_VER3_c1581	PREDICTED: hypothetical protein [Vitis vinifera]	942	gi|225446014|ref|XP_002268720.1|PREDICTED: hypothetical protein [Vitis vinifera] >gi|270228924|emb|CBI17856.1| unnamed protein product [Vitis vinifera]	XP_002268720	1.35625E-38	79	164.466	183	145
Fagopyrum_esculentum_MIRA_VER3_c1582	PREDICTED: hypothetical protein [Vitis vinifera]	790	gi|225442912|ref|XP_002265017.1|PREDICTED: hypothetical protein [Vitis vinifera] >gi|270253950|emb|CBI36348.1| unnamed protein product [Vitis vinifera]	XP_002265017	5.47264E-13	66	78.9518	102	68
Fagopyrum_esculentum_MIRA_VER3_c1583	ubiquitin-like protein smt3	585	gi|213868279|gb|ACJ54186.1|SUMO [Nicotiana benthamiana]	ACJ54186	2.02125E-43	98	179.104	89	88
Fagopyrum_esculentum_MIRA_VER3_c1584	strictosidine synthase family protein	1484	gi|225436102|ref|XP_002278088.1|PREDICTED: hypothetical protein isoform 1 [Vitis vinifera]	XP_002278088	1.25995E-155	85	537.724	349	300
Fagopyrum_esculentum_MIRA_VER3_c1585	gras family transcription factor	1442	gi|255644902|gb|ACU22951.1|unknown [Glycine max]	ACU22951	2.82049E-146	85	523.087	351	300
Fagopyrum_esculentum_MIRA_VER3_c1587	40s ribosomal protein	684	gi|270259797|emb|CBI38929.1|unnamed protein product [Vitis vinifera]	CBI38929	6.55672E-59	93	231.106	125	117
Fagopyrum_esculentum_MIRA_VER3_c1588	d3-type cyclin	1251	gi|255538192|ref|XP_002510161.1|cyclin d, putative [Ricinus communis] >gi|223550862|gb|EEF52348.1| cyclin d, putative [Ricinus communis]	XP_002510161	1.06163E-74	74	285.034	263	195
Fagopyrum_esculentum_MIRA_VER3_c1589	gamma-tocopherol methyltransferase	757	gi|62126057|gb|AAX63899.1|gamma-tocopherol methyltransferase [Glycine max]	AAX63899	2.93881E-52	91	128.257	73	67
Fagopyrum_esculentum_MIRA_VER3_c1590	polyubiquitin 2	799	gi|255677281|dbj|BAF20135.2|Os06g0650100 [Oryza sativa Japonica Group]	BAF20135	7.95745E-68	100	261.151	152	152
Fagopyrum_esculentum_MIRA_VER3_c1591	unnamed protein product [Vitis vinifera]	932	gi|270255529|emb|CBI37913.1|unnamed protein product [Vitis vinifera]	CBI37913	3.18251E-12	74	68.5514	51	38
Fagopyrum_esculentum_MIRA_VER3_c1593	ralf precursor	719	gi|37695573|gb|AAR00326.1|rapid alkalinization factor 2 [Solanum chacoense]	AAR00326	1.51633E-24	78	117.087	85	67
Fagopyrum_esculentum_MIRA_VER3_c1594	beta-lactamase domain protein	1434	gi|224112287|ref|XP_002316142.1|predicted protein [Populus trichocarpa] >gi|222865182|gb|EEF02313.1| predicted protein [Populus trichocarpa]	XP_002316142	4.01211E-96	80	297.36	229	184
Fagopyrum_esculentum_MIRA_VER3_c1595	proteinase omega	861	gi|255568345|ref|XP_002525147.1|cysteine protease, putative [Ricinus communis] >gi|223535606|gb|EEF37274.1| cysteine protease, putative [Ricinus communis]	XP_002525147	9.25558E-20	67	101.679	113	76
Fagopyrum_esculentum_MIRA_VER3_c1596	ribosomal protein l6	793	gi|147792209|emb|CAN72978.1|hypothetical protein [Vitis vinifera]	CAN72978	1.10105E-45	97	187.578	93	91
Fagopyrum_esculentum_MIRA_VER3_c1598	iaa-amino acid hydrolase	755	gi|270243408|emb|CBI30348.1|unnamed protein product [Vitis vinifera]	CBI30348	6.85393E-54	81	180.259	128	104
Fagopyrum_esculentum_MIRA_VER3_c1599	cyclin-dependent protein	1117	gi|225436918|ref|XP_002274760.1|PREDICTED: hypothetical protein isoform 3 [Vitis vinifera]	XP_002274760	4.27553E-55	74	165.622	145	108
Fagopyrum_esculentum_MIRA_VER3_c1600	chloroplast-targeted copper	1601	gi|225424186|ref|XP_002284132.1|PREDICTED: hypothetical protein [Vitis vinifera]	XP_002284132	8.48314E-46	52	189.504	414	219
Fagopyrum_esculentum_MIRA_VER3_c1601	fiber protein fb34	781	gi|225470369|ref|XP_002271088.1|PREDICTED: hypothetical protein [Vitis vinifera] >gi|270242408|emb|CBI29530.1| unnamed protein product [Vitis vinifera]	XP_002271088	1.41141E-45	79	187.193	183	145
Fagopyrum_esculentum_MIRA_VER3_c1602	f-box family protein	1015	gi|224089629|ref|XP_002308787.1|f-box family protein [Populus trichocarpa] >gi|222854763|gb|EEE92310.1| f-box family protein [Populus trichocarpa]	XP_002308787	6.24895E-8	48	62.7734	158	76
Fagopyrum_esculentum_MIRA_VER3_c1603	axial regulator	1009	gi|224087122|ref|XP_002308074.1|predicted protein [Populus trichocarpa] >gi|222854050|gb|EEE91597.1| predicted protein [Populus trichocarpa]	XP_002308074	3.44032E-75	80	286.189	201	162
Fagopyrum_esculentum_MIRA_VER3_c1604	hypothetical protein [Vitis vinifera]	760	gi|147846535|emb|CAN83757.1|hypothetical protein [Vitis vinifera]	CAN83757	1.10063E-15	60	87.8113	161	98
Fagopyrum_esculentum_MIRA_VER3_c1605	ribosomal protein s17	721	gi|225465514|ref|XP_002272511.1|PREDICTED: hypothetical protein [Vitis vinifera] >gi|270259801|emb|CBI38933.1| unnamed protein product [Vitis vinifera]	XP_002272511	2.68932E-37	85	159.458	103	88
Fagopyrum_esculentum_MIRA_VER3_c1606	chalcone synthase	746	gi|190590531|gb|ABK92282.2|chalcone synthase [Polygonum cuspidatum]	ABK92282	2.23329E-74	95	282.722	157	150
Fagopyrum_esculentum_MIRA_VER3_c1607	plastocyanin chloroplast	681	gi|130271|sp|P17340.1|PLAS_SOLLCRecName: Full=Plastocyanin, chloroplastic; Flags: Precursor >gi|19300|emb|CAA32121.1| unnamed protein product [Solanum lycopersicum]	P17340	4.21544E-50	80	201.83	171	138
Fagopyrum_esculentum_MIRA_VER3_c1608	cellulose synthase	1284	gi|224138030|ref|XP_002322712.1|predicted protein [Populus trichocarpa] >gi|222867342|gb|EEF04473.1| predicted protein [Populus trichocarpa]	XP_002322712	2.31558E-169	97	369.007	181	176
Fagopyrum_esculentum_MIRA_VER3_c1609	conserved hypothetical protein [Ricinus communis]	908	gi|255541630|ref|XP_002511879.1|conserved hypothetical protein [Ricinus communis] >gi|223549059|gb|EEF50548.1| conserved hypothetical protein [Ricinus communis]	XP_002511879	4.24528E-42	77	176.022	159	124
Fagopyrum_esculentum_MIRA_VER3_c1610	protein	616	gi|225447539|ref|XP_002268250.1|PREDICTED: hypothetical protein [Vitis vinifera] >gi|270241217|emb|CBI28443.1| unnamed protein product [Vitis vinifera]	XP_002268250	2.30083E-27	77	125.946	115	89
Fagopyrum_esculentum_MIRA_VER3_c1611	atpase subunit 9	825	gi|91992506|gb|ABE72969.1|ATPase [Camellia sinensis]	ABE72969	2.27456E-12	100	77.0258	60	60
Fagopyrum_esculentum_MIRA_VER3_c1612	protein	1407	gi|224121690|ref|XP_002318648.1|predicted protein [Populus trichocarpa] >gi|222859321|gb|EEE96868.1| predicted protein [Populus trichocarpa]	XP_002318648	4.16391E-70	69	270.011	274	191
Fagopyrum_esculentum_MIRA_VER3_c1613	translation factor	856	gi|192911946|gb|ACF06581.1|translational initiation factor eIF1 [Elaeis guineensis]	ACF06581	1.0329E-55	99	221.09	113	112
Fagopyrum_esculentum_MIRA_VER3_c1614	cdpk-related protein kinase	2130	gi|225470460|ref|XP_002262855.1|PREDICTED: hypothetical protein [Vitis vinifera]	XP_002262855	0.0	93	443.351	255	239
Fagopyrum_esculentum_MIRA_VER3_c1615	cysteine	1399	gi|255568345|ref|XP_002525147.1|cysteine protease, putative [Ricinus communis] >gi|223535606|gb|EEF37274.1| cysteine protease, putative [Ricinus communis]	XP_002525147	2.31411E-81	67	217.624	214	144
Fagopyrum_esculentum_MIRA_VER3_c1616	cyclic nucleotide and calmodulin-regulated ion channel	870	gi|225445859|ref|XP_002278464.1|PREDICTED: similar to ATCNGC5 (CYCLIC NUCLEOTIDE GATED CHANNEL 5); calmodulin binding / cyclic nucleotide binding / potassium channel [Vitis vinifera] >gi|270254138|emb|CBI36531.1| unnamed protein product [Vitis vinifera]	XP_002278464	8.67266E-82	83	307.76	248	206
Fagopyrum_esculentum_MIRA_VER3_c1617	ubiquitin-conjugating enzyme ubc7	847	gi|115187640|gb|ABI84264.1|ubiquitin-conjugating enzyme [Arachis hypogaea]	ABI84264	2.05378E-72	97	276.559	157	153
Fagopyrum_esculentum_MIRA_VER3_c1618	sec61 transport protein	1199	gi|255562508|ref|XP_002522260.1|preprotein translocase secy subunit, putative [Ricinus communis] >gi|223538513|gb|EEF40118.1| preprotein translocase secy subunit, putative [Ricinus communis]	XP_002522260	2.47676E-174	98	615.92	326	320
Fagopyrum_esculentum_MIRA_VER3_c1619	actin depolymerizing factor 6	761	gi|197312883|gb|ACH63222.1|actin depolymerizing factor [Rheum australe]	ACH63222	1.72888E-69	95	266.544	141	135
Fagopyrum_esculentum_MIRA_VER3_c1620	glucose-6-phosphate phosphate translocator chloroplast	1250	gi|61651604|dbj|BAD91175.1|plastidic glucose 6-phoaphate/phosphate translocator2 [Mesembryanthemum crystallinum]	BAD91175	1.5112E-159	95	479.945	273	262
Fagopyrum_esculentum_MIRA_VER3_c1621	protein	857	gi|15241359|ref|NP_199917.1|unknown protein [Arabidopsis thaliana] >gi|9758251|dbj|BAB08750.1| unnamed protein product [Arabidopsis thaliana] >gi|98960953|gb|ABF58960.1| At5g51040 [Arabidopsis thaliana] >gi|110738284|dbj|BAF01071.1| hypothetical protein [Arabidopsis thaliana]	NP_199917	2.15373E-53	72	213.386	179	129
Fagopyrum_esculentum_MIRA_VER3_c1622	40s ribosomal protein s20	699	gi|255629581|gb|ACU15138.1|unknown [Glycine max]	ACU15138	3.89027E-50	94	199.904	113	107
Fagopyrum_esculentum_MIRA_VER3_c1623	small nuclear ribonucleoprotein d2	732	gi|224068340|ref|XP_002302713.1|predicted protein [Populus trichocarpa] >gi|224128478|ref|XP_002320342.1| predicted protein [Populus trichocarpa] >gi|118481477|gb|ABK92681.1| unknown [Populus trichocarpa] >gi|222844439|gb|EEE81986.1| predicted protein [Populus trichocarpa] >gi|222861115|gb|EEE98657.1| predicted protein [Populus trichocarpa]	XP_002302713	2.12623E-53	98	213.001	108	106
Fagopyrum_esculentum_MIRA_VER3_c1624	integral membrane family protein	1101	gi|226713184|sp|A7R385.1|U497C_VITVIRecName: Full=UPF0497 membrane protein 12	A7R385	1.67163E-41	76	174.481	203	155
Fagopyrum_esculentum_MIRA_VER3_c1625	60s ribosomal protein l10a-1	1042	gi|115445821|ref|NP_001046690.1|Os02g0321900 [Oryza sativa (japonica cultivar-group)] >gi|50252685|dbj|BAD28853.1| putative ribosomal protein L10a [Oryza sativa Japonica Group] >gi|113536221|dbj|BAF08604.1| Os02g0321900 [Oryza sativa Japonica Group] >gi|215692826|dbj|BAG88217.1| unnamed protein product [Oryza sativa Japonica Group] >gi|215734901|dbj|BAG95623.1| unnamed protein product [Oryza sati…	NP_001046690	8.15824E-86	96	173.711	116	112
Fagopyrum_esculentum_MIRA_VER3_c1626	peptidylprolyl isomerase	883	gi|196166898|gb|ACG70968.1|cyclophilin [Ziziphus jujuba]	ACG70968	8.91859E-74	90	281.182	172	155
Fagopyrum_esculentum_MIRA_VER3_c1627	iws1 c-terminus family protein	855	gi|242056445|ref|XP_002457368.1|hypothetical protein SORBIDRAFT_03g006180 [Sorghum bicolor] >gi|241929343|gb|EES02488.1| hypothetical protein SORBIDRAFT_03g006180 [Sorghum bicolor]	XP_002457368	2.25066E-38	74	133.265	112	83
Fagopyrum_esculentum_MIRA_VER3_c1628	protein	1539	gi|224125520|ref|XP_002329825.1|predicted protein [Populus trichocarpa] >gi|222870887|gb|EEF08018.1| predicted protein [Populus trichocarpa]	XP_002329825	3.16354E-159	85	566.229	372	319
Fagopyrum_esculentum_MIRA_VER3_c1629	methylmalonate semi-aldehyde dehydrogenase	1921	gi|255554609|ref|XP_002518343.1|methylmalonate-semialdehyde dehydrogenase, putative [Ricinus communis] >gi|223542563|gb|EEF44103.1| methylmalonate-semialdehyde dehydrogenase, putative [Ricinus communis]	XP_002518343	0.0	92	900.582	525	486
Fagopyrum_esculentum_MIRA_VER3_c1630	predicted protein [Populus trichocarpa]	912	gi|224136578|ref|XP_002326895.1|predicted protein [Populus trichocarpa] >gi|222835210|gb|EEE73645.1| predicted protein [Populus trichocarpa]	XP_002326895	3.97497E-80	88	302.368	194	172
Fagopyrum_esculentum_MIRA_VER3_c1631	protein	675	gi|147788378|emb|CAN76661.1|hypothetical protein [Vitis vinifera]	CAN76661	1.51535E-52	90	209.92	116	105
Fagopyrum_esculentum_MIRA_VER3_c1632	1-aminocyclopropane-1-carboxylate oxidase	1307	gi|2801541|gb|AAB97368.1|1-aminocyclopropane-1-carboxylate oxidase [Rumex palustris]	AAB97368	9.70004E-143	94	511.146	318	299
Fagopyrum_esculentum_MIRA_VER3_c1633	limonoid udp-glucosyltransferase	637	gi|225468547|ref|XP_002274256.1|PREDICTED: hypothetical protein [Vitis vinifera]	XP_002274256	6.02226E-13	86	78.1814	51	44
Fagopyrum_esculentum_MIRA_VER3_c1634	ribose-5-phosphate isomerase	653	gi|18654317|gb|AAL77589.1|L43068_1chloroplast ribose-5-phosphate isomerase [Spinacia oleracea]	AAL77589	1.33218E-71	91	273.092	161	147
Fagopyrum_esculentum_MIRA_VER3_c1635	protein	1157	gi|255638532|gb|ACU19574.1|unknown [Glycine max]	ACU19574	1.94388E-128	83	463.381	300	250
Fagopyrum_esculentum_MIRA_VER3_c1636	protein	907	gi|255539024|ref|XP_002510577.1|skp1, putative [Ricinus communis] >gi|223551278|gb|EEF52764.1| skp1, putative [Ricinus communis]	XP_002510577	2.64064E-68	96	263.077	157	151
Fagopyrum_esculentum_MIRA_VER3_c1637	polygalacturonase pectinase	958	gi|224127778|ref|XP_002329175.1|predicted protein [Populus trichocarpa] >gi|222870956|gb|EEF08087.1| predicted protein [Populus trichocarpa]	XP_002329175	1.10755E-27	65	128.257	118	77
Fagopyrum_esculentum_MIRA_VER3_c1638	atrab18 (arabidopsis rab gtpase homolog b18) gtp binding	1203	gi|224093425|ref|XP_002309918.1|predicted protein [Populus trichocarpa] >gi|222852821|gb|EEE90368.1| predicted protein [Populus trichocarpa]	XP_002309918	8.4837E-98	96	361.688	200	193
Fagopyrum_esculentum_MIRA_VER3_c1640	at3g02910-like protein	1011	gi|224144865|ref|XP_002325443.1|predicted protein [Populus trichocarpa] >gi|222862318|gb|EEE99824.1| predicted protein [Populus trichocarpa]	XP_002325443	1.78407E-55	72	220.705	185	135
Fagopyrum_esculentum_MIRA_VER3_c1642	salicylic acid-induced fragment 1 protein	1392	gi|225425984|ref|XP_002275339.1|PREDICTED: hypothetical protein [Vitis vinifera] >gi|226713183|sp|A7QBZ2.1|U497B_VITVI RecName: Full=UPF0497 membrane protein 11	XP_002275339	8.8478E-65	75	252.292	190	143
Fagopyrum_esculentum_MIRA_VER3_c1643	60s acidic ribosomal protein p1	587	gi|255566866|ref|XP_002524416.1|60S acidic ribosomal protein P1, putative [Ricinus communis] >gi|223536300|gb|EEF37951.1| 60S acidic ribosomal protein P1, putative [Ricinus communis]	XP_002524416	6.32712E-21	84	104.375	110	93
Fagopyrum_esculentum_MIRA_VER3_c1644	predicted protein [Populus trichocarpa]	1250	gi|224160450|ref|XP_002338214.1|predicted protein [Populus trichocarpa] >gi|222871287|gb|EEF08418.1| predicted protein [Populus trichocarpa]	XP_002338214	1.68517E-26	88	110.538	71	63
Fagopyrum_esculentum_MIRA_VER3_c1645	predicted protein [Populus trichocarpa]	691	gi|224078982|ref|XP_002305706.1|predicted protein [Populus trichocarpa] >gi|222848670|gb|EEE86217.1| predicted protein [Populus trichocarpa]	XP_002305706	5.77595E-55	84	218.009	145	123
Fagopyrum_esculentum_MIRA_VER3_c1646	sec61 transport protein	1514	gi|224114762|ref|XP_002316850.1|Sec61 transport protein [Populus trichocarpa] >gi|118487035|gb|ABK95348.1| unknown [Populus trichocarpa] >gi|222859915|gb|EEE97462.1| Sec61 transport protein [Populus trichocarpa]	XP_002316850	0.0	97	505.368	274	266
Fagopyrum_esculentum_MIRA_VER3_c1647	protein transport protein sec13	1379	gi|225452646|ref|XP_002281856.1|PREDICTED: hypothetical protein [Vitis vinifera] >gi|147809687|emb|CAN73348.1| hypothetical protein [Vitis vinifera]	XP_002281856	1.18213E-162	94	577.4	299	283
Fagopyrum_esculentum_MIRA_VER3_c1648	ribophorin i family protein	1082	gi|225449032|ref|XP_002273327.1|PREDICTED: hypothetical protein [Vitis vinifera] >gi|270244517|emb|CBI31450.1| unnamed protein product [Vitis vinifera]	XP_002273327	2.02644E-108	84	396.741	272	231
Fagopyrum_esculentum_MIRA_VER3_c1649	seed maturation protein	1078	gi|255638847|gb|ACU19727.1|unknown [Glycine max]	ACU19727	9.2249E-45	62	185.267	214	134
Fagopyrum_esculentum_MIRA_VER3_c1650	qb- gos1 gs28-family	1017	gi|224129958|ref|XP_002320713.1|predicted protein [Populus trichocarpa] >gi|222861486|gb|EEE99028.1| predicted protein [Populus trichocarpa]	XP_002320713	8.79924E-111	93	404.445	243	227
Fagopyrum_esculentum_MIRA_VER3_c1651	cinnamyl alcohol dehydrogenase	1233	gi|270055150|dbj|BAG13450.2|phenylacetaldehyde reductase [Rosa x damascena]	BAG13450	1.255E-112	80	410.994	321	258
Fagopyrum_esculentum_MIRA_VER3_c1652	protein	815	gi|224131138|ref|XP_002321010.1|predicted protein [Populus trichocarpa] >gi|222861783|gb|EEE99325.1| predicted protein [Populus trichocarpa]	XP_002321010	8.8263E-70	79	267.7	191	152
Fagopyrum_esculentum_MIRA_VER3_c1653	60s ribosomal protein	681	gi|224125142|ref|XP_002319510.1|predicted protein [Populus trichocarpa] >gi|222857886|gb|EEE95433.1| predicted protein [Populus trichocarpa]	XP_002319510	1.55513E-36	98	156.762	98	97
Fagopyrum_esculentum_MIRA_VER3_c1654	integral membrane protein	805	gi|255561092|ref|XP_002521558.1|sugar transporter, putative [Ricinus communis] >gi|223539236|gb|EEF40829.1| sugar transporter, putative [Ricinus communis]	XP_002521558	2.86677E-73	80	279.256	213	172
Fagopyrum_esculentum_MIRA_VER3_c1655	protein	1489	gi|270233893|emb|CBI22501.1|unnamed protein product [Vitis vinifera]	CBI22501	1.4087E-140	91	504.212	369	336
Fagopyrum_esculentum_MIRA_VER3_c1656	nac domain ipr003441	845	gi|225459603|ref|XP_002285870.1|PREDICTED: similar to nam-like protein [Vitis vinifera]	XP_002285870	8.64992E-39	64	164.851	170	109
Fagopyrum_esculentum_MIRA_VER3_c1657	gibberellin-regulated protein 2 precursor	777	gi|226509000|ref|NP_001152401.1|gibberellin-regulated protein 2 [Zea mays] >gi|195607318|gb|ACG25489.1| gibberellin-regulated protein 2 precursor [Zea mays] >gi|195655893|gb|ACG47414.1| gibberellin-regulated protein 2 precursor [Zea mays]	NP_001152401	1.36568E-16	72	90.8929	61	44
Fagopyrum_esculentum_MIRA_VER3_c1658	glyoxal oxidase	984	gi|270240802|emb|CBI28031.1|unnamed protein product [Vitis vinifera]	CBI28031	6.95407E-73	69	278.485	269	186
Fagopyrum_esculentum_MIRA_VER3_c1659	protein	789	gi|225461902|ref|XP_002266574.1|PREDICTED: hypothetical protein [Vitis vinifera] >gi|270257685|emb|CBI39727.1| unnamed protein product [Vitis vinifera]	XP_002266574	1.06065E-32	69	144.436	143	100
Fagopyrum_esculentum_MIRA_VER3_c1660	aspartic proteinase	1138	gi|56182674|gb|AAV84086.1|aspartic proteinase 12 [Fagopyrum esculentum]	AAV84086	1.30727E-145	93	520.39	284	265
Fagopyrum_esculentum_MIRA_VER3_c1661	protein	634	gi|270244952|emb|CBI32330.1|unnamed protein product [Vitis vinifera]	CBI32330	8.50945E-44	97	180.644	93	91
Fagopyrum_esculentum_MIRA_VER3_c1662	heat shock protein 90	760	gi|208964722|gb|ACI31551.1|heat shock protein 90-2 [Glycine max]	ACI31551	1.40027E-70	96	157.147	88	85
Fagopyrum_esculentum_MIRA_VER3_c1663	trafficking protein particle complex subunit 3	962	gi|255563689|ref|XP_002522846.1|Trafficking protein particle complex subunit, putative [Ricinus communis] >gi|223537930|gb|EEF39544.1| Trafficking protein particle complex subunit, putative [Ricinus communis]	XP_002522846	1.05636E-94	98	350.903	184	182
Fagopyrum_esculentum_MIRA_VER3_c1665	transferring glycosyl	817	gi|224057858|ref|XP_002299359.1|predicted protein [Populus trichocarpa] >gi|222846617|gb|EEE84164.1| predicted protein [Populus trichocarpa]	XP_002299359	2.11625E-71	84	273.092	159	134
Fagopyrum_esculentum_MIRA_VER3_c1667	pointed first leaf	774	gi|270241485|emb|CBI28706.1|unnamed protein product [Vitis vinifera]	CBI28706	1.37938E-69	93	266.929	165	154
Fagopyrum_esculentum_MIRA_VER3_c1668	serine decarboxylase	1579	gi|71000475|dbj|BAE07183.1|putative serine decarboxylase [Beta vulgaris]	BAE07183	0.0	95	681.019	358	343
Fagopyrum_esculentum_MIRA_VER3_c1670	PREDICTED: hypothetical protein [Vitis vinifera]	1117	gi|225448487|ref|XP_002270666.1|PREDICTED: hypothetical protein [Vitis vinifera] >gi|270236186|emb|CBI25455.1| unnamed protein product [Vitis vinifera]	XP_002270666	3.01541E-38	62	163.696	255	160
Fagopyrum_esculentum_MIRA_VER3_c1671	wax synthase-like protein	1265	gi|225460819|ref|XP_002276928.1|PREDICTED: similar to wax synthase [Vitis vinifera] >gi|27728714|gb|AAO18664.1| wax synthase isoform 1 [Vitis vinifera]	XP_002276928	1.40609E-70	69	216.468	193	135
Fagopyrum_esculentum_MIRA_VER3_c1672	protein	1063	gi|255544924|ref|XP_002513523.1|polyadenylate-binding protein, putative [Ricinus communis] >gi|223547431|gb|EEF48926.1| polyadenylate-binding protein, putative [Ricinus communis]	XP_002513523	5.07243E-72	85	275.789	177	152
Fagopyrum_esculentum_MIRA_VER3_c1673	lipid transfer protein	633	gi|223029877|gb|ACM78620.1|non-specific lipid-transfer protein type 2 [Tamarix hispida]	ACM78620	2.66371E-21	67	105.916	93	63
Fagopyrum_esculentum_MIRA_VER3_c1674	protein	1016	gi|225430458|ref|XP_002285487.1|PREDICTED: hypothetical protein [Vitis vinifera] >gi|270231804|emb|CBI21129.1| unnamed protein product [Vitis vinifera]	XP_002285487	1.23884E-64	88	251.136	181	160
Fagopyrum_esculentum_MIRA_VER3_c1675	signal peptidase complex subunit 1	532	gi|270240397|emb|CBI27628.1|unnamed protein product [Vitis vinifera]	CBI27628	2.54722E-30	81	135.191	90	73
Fagopyrum_esculentum_MIRA_VER3_c1676	crabs claw	972	gi|255541982|ref|XP_002512055.1|Protein CRABS CLAW, putative [Ricinus communis] >gi|223549235|gb|EEF50724.1| Protein CRABS CLAW, putative [Ricinus communis]	XP_002512055	6.1866E-58	81	228.794	171	140
Fagopyrum_esculentum_MIRA_VER3_c1677	ubiquitin extension protein	672	gi|117607067|gb|ABK42077.1|ubiquitin extension protein [Capsicum annuum]	ABK42077	4.19524E-71	97	271.552	165	161
Fagopyrum_esculentum_MIRA_VER3_c1678	predicted protein [Populus trichocarpa]	1272	gi|224138804|ref|XP_002326694.1|predicted protein [Populus trichocarpa] >gi|222834016|gb|EEE72493.1| predicted protein [Populus trichocarpa]	XP_002326694	2.99871E-32	63	144.05	169	108
Fagopyrum_esculentum_MIRA_VER3_c1679	PREDICTED: hypothetical protein [Vitis vinifera]	523	gi|225429029|ref|XP_002267727.1|PREDICTED: hypothetical protein [Vitis vinifera] >gi|147827576|emb|CAN66219.1| hypothetical protein [Vitis vinifera] >gi|270233825|emb|CBI22433.1| unnamed protein product [Vitis vinifera]	XP_002267727	3.55288E-21	88	104.76	85	75
Fagopyrum_esculentum_MIRA_VER3_c1680	nucleolar protein expressed	1102	gi|270306740|emb|CBI34244.1|unnamed protein product [Vitis vinifera]	CBI34244	7.45157E-66	94	255.373	164	155
Fagopyrum_esculentum_MIRA_VER3_c1681	acyl carrier protein	698	gi|255547518|ref|XP_002514816.1|acyl carrier protein, putative [Ricinus communis] >gi|223545867|gb|EEF47370.1| acyl carrier protein, putative [Ricinus communis]	XP_002514816	2.5778E-42	89	174.096	108	97
Fagopyrum_esculentum_MIRA_VER3_c1682	universal stress protein family protein	587	gi|38016525|gb|AAR07598.1|fiber protein Fb19 [Gossypium barbadense]	AAR07598	1.70713E-50	90	202.601	122	111
Fagopyrum_esculentum_MIRA_VER3_c1683	delta-7-sterol-c5	1225	gi|71834080|dbj|BAE16981.1|delta7 sterol C-5 desaturase [Zinnia elegans]	BAE16981	1.24573E-118	92	263.077	133	123
Fagopyrum_esculentum_MIRA_VER3_c1684	pectin acetylesterase	692	gi|109509142|gb|ABG34280.1|pectin acetylesterase [Eucalyptus globulus subsp. globulus]	ABG34280	7.06062E-53	86	211.075	128	111
Fagopyrum_esculentum_MIRA_VER3_c1685	eukaryotic translation initiation	876	gi|115452457|ref|NP_001049829.1|Os03g0296400 [Oryza sativa (japonica cultivar-group)] >gi|108707648|gb|ABF95443.1| Eukaryotic translation initiation factor 2 alpha subunit family protein, expressed [Oryza sativa (japonica cultivar-group)] >gi|113548300|dbj|BAF11743.1| Os03g0296400 [Oryza sativa Japonica Group] >gi|125585924|gb|EAZ26588.1| hypothetical protein OsJ_10487 [Oryza sativa Japonica Grou…	NP_001049829	6.69553E-98	90	361.303	234	212
Fagopyrum_esculentum_MIRA_VER3_c1686	fad nad binding	761	gi|225448392|ref|XP_002273048.1|PREDICTED: hypothetical protein isoform 1 [Vitis vinifera] >gi|225448394|ref|XP_002273272.1| PREDICTED: hypothetical protein isoform 2 [Vitis vinifera] >gi|270236227|emb|CBI25496.1| unnamed protein product [Vitis vinifera]	XP_002273048	7.28057E-60	91	234.572	128	117
Fagopyrum_esculentum_MIRA_VER3_c1687	at4g21150 f7j7_90	1468	gi|242055351|ref|XP_002456821.1|hypothetical protein SORBIDRAFT_03g043460 [Sorghum bicolor] >gi|241928796|gb|EES01941.1| hypothetical protein SORBIDRAFT_03g043460 [Sorghum bicolor]	XP_002456821	6.7096E-10	64	70.0922	74	48
Fagopyrum_esculentum_MIRA_VER3_c1688	rna binding	642	gi|255579369|ref|XP_002530529.1|RNA binding protein, putative [Ricinus communis] >gi|223529933|gb|EEF31861.1| RNA binding protein, putative [Ricinus communis]	XP_002530529	1.04773E-28	77	130.568	98	76
Fagopyrum_esculentum_MIRA_VER3_c1689	sulfate transporter	1154	gi|255545634|ref|XP_002513877.1|sulfate transporter, putative [Ricinus communis] >gi|223546963|gb|EEF48460.1| sulfate transporter, putative [Ricinus communis]	XP_002513877	1.55711E-129	88	270.396	175	154
Fagopyrum_esculentum_MIRA_VER3_c1690	60s ribosomal protein l23a	857	gi|3122703|sp|O22644.1|RL23A_FRIAGRecName: Full=60S ribosomal protein L23A >gi|2641201|gb|AAB86852.1| ribosomal protein L23a [Fritillaria agrestis]	O22644	1.7065E-50	84	203.756	155	131
Fagopyrum_esculentum_MIRA_VER3_c1691	mitochondrial nadh ubiquinone oxidoreductase 13kd-like subunit	652	gi|255557997|ref|XP_002520027.1|conserved hypothetical protein [Ricinus communis] >gi|223540791|gb|EEF42351.1| conserved hypothetical protein [Ricinus communis]	XP_002520027	1.06538E-36	82	157.147	103	85
Fagopyrum_esculentum_MIRA_VER3_c1692	acyl carrier protein	1261	gi|225451128|ref|XP_002269176.1|PREDICTED: hypothetical protein [Vitis vinifera] >gi|147814900|emb|CAN61533.1| hypothetical protein [Vitis vinifera] >gi|270306785|emb|CBI34289.1| unnamed protein product [Vitis vinifera]	XP_002269176	2.19257E-27	92	127.872	94	87
Fagopyrum_esculentum_MIRA_VER3_c1693	actin-depolymerizing factor 5	758	gi|255631302|gb|ACU16018.1|unknown [Glycine max]	ACU16018	4.52194E-62	88	241.891	143	127
Fagopyrum_esculentum_MIRA_VER3_c1694	ubiquitin-conjugating enzyme e2	907	gi|225461646|ref|XP_002285421.1|PREDICTED: hypothetical protein [Vitis vinifera] >gi|255564766|ref|XP_002523377.1| Ubiquitin-conjugating enzyme E2 N, putative [Ricinus communis] >gi|223537327|gb|EEF38956.1| Ubiquitin-conjugating enzyme E2 N, putative [Ricinus communis] >gi|258456188|gb|ACV72277.1| ubiquitin-conjugating enzyme 13 [Citrus sinensis] >gi|270230873|emb|CBI20200.1| unnamed protein prod…	XP_002285421	2.71998E-81	100	306.22	152	152
Fagopyrum_esculentum_MIRA_VER3_c1695	protein	940	gi|224059650|ref|XP_002299952.1|predicted protein [Populus trichocarpa] >gi|224104033|ref|XP_002313290.1| predicted protein [Populus trichocarpa] >gi|118483640|gb|ABK93714.1| unknown [Populus trichocarpa] >gi|222847210|gb|EEE84757.1| predicted protein [Populus trichocarpa] >gi|222849698|gb|EEE87245.1| predicted protein [Populus trichocarpa]	XP_002299952	2.71102E-47	98	193.356	99	98
Fagopyrum_esculentum_MIRA_VER3_c1696	mazg nucleotide pyrophosphohydrolase domain protein	700	gi|225433185|ref|XP_002281616.1|PREDICTED: hypothetical protein [Vitis vinifera]	XP_002281616	5.96842E-47	94	191.43	108	102
Fagopyrum_esculentum_MIRA_VER3_c1697	nucleic acid binding	1006	gi|255640975|gb|ACU20767.1|unknown [Glycine max]	ACU20767	1.08829E-34	95	120.168	67	64
Fagopyrum_esculentum_MIRA_VER3_c1698	cytosolic phosphoglycerate kinase 1	1539	gi|211906450|gb|ACJ11718.1|phosphoglycerate kinase [Gossypium hirsutum]	ACJ11718	0.0	97	477.633	266	259
Fagopyrum_esculentum_MIRA_VER3_c1699	zinc-binding protein	1124	gi|225454704|ref|XP_002271206.1|PREDICTED: hypothetical protein [Vitis vinifera]	XP_002271206	2.53903E-85	80	320.087	221	179
Fagopyrum_esculentum_MIRA_VER3_c1700	peroxidase	1098	gi|255580625|ref|XP_002531135.1|Peroxidase 64 precursor, putative [Ricinus communis] >gi|223529248|gb|EEF31220.1| Peroxidase 64 precursor, putative [Ricinus communis]	XP_002531135	9.38558E-93	86	344.739	232	200
Fagopyrum_esculentum_MIRA_VER3_c1701	glyceraldehyde-3-phosphate dehydrogenase	600	gi|77540210|gb|ABA86963.1|glyceraldehyde-3-phosphate dehydrogenase A subunit [Glycine max]	ABA86963	1.15153E-52	99	209.92	136	135
Fagopyrum_esculentum_MIRA_VER3_c1702	flavonol synthase	1095	gi|225459497|ref|XP_002285841.1|PREDICTED: hypothetical protein [Vitis vinifera] >gi|270252442|emb|CBI19053.1| unnamed protein product [Vitis vinifera]	XP_002285841	3.74136E-142	84	508.834	332	281
Fagopyrum_esculentum_MIRA_VER3_c1703	ubiquitin-like protein	610	gi|118484706|gb|ABK94223.1|unknown [Populus trichocarpa]	ABK94223	1.18703E-28	80	130.183	99	80
Fagopyrum_esculentum_MIRA_VER3_c1704	conserved hypothetical protein [Ricinus communis]	581	gi|255572064|ref|XP_002526973.1|conserved hypothetical protein [Ricinus communis] >gi|223533725|gb|EEF35460.1| conserved hypothetical protein [Ricinus communis]	XP_002526973	2.18618E-10	75	69.3218	57	43
Fagopyrum_esculentum_MIRA_VER3_c1705	protein	646	gi|255572254|ref|XP_002527066.1|protein phsophatase-2a, putative [Ricinus communis] >gi|223533571|gb|EEF35310.1| protein phsophatase-2a, putative [Ricinus communis]	XP_002527066	1.83208E-41	100	172.94	80	80
Fagopyrum_esculentum_MIRA_VER3_c1706	protein	1217	gi|255639127|gb|ACU19863.1|unknown [Glycine max]	ACU19863	2.0523E-65	79	159.458	112	89
Fagopyrum_esculentum_MIRA_VER3_c1708	glutathione transferase 10	934	gi|255537439|ref|XP_002509786.1|glutathione-s-transferase theta, gst, putative [Ricinus communis] >gi|223549685|gb|EEF51173.1| glutathione-s-transferase theta, gst, putative [Ricinus communis]	XP_002509786	1.71724E-86	81	323.553	229	187
Fagopyrum_esculentum_MIRA_VER3_c1709	inorganic pyrophosphatase	984	gi|255548079|ref|XP_002515096.1|inorganic pyrophosphatase, putative [Ricinus communis] >gi|223545576|gb|EEF47080.1| inorganic pyrophosphatase, putative [Ricinus communis]	XP_002515096	1.10254E-94	87	350.903	224	196
Fagopyrum_esculentum_MIRA_VER3_c1710	short chain alcohol	1191	gi|255561755|ref|XP_002521887.1|short chain alcohol dehydrogenase, putative [Ricinus communis] >gi|223538925|gb|EEF40523.1| short chain alcohol dehydrogenase, putative [Ricinus communis]	XP_002521887	1.62664E-101	82	374.015	284	233
[truncated: 17,503 more rows]
