# Supplementary material for: De novo sequencing and characterization of floral transcriptome in two species of buckwheat (Fagopyrum)
Source: BMC Genomics. 2011 Jan 13;12:30. doi: 10.1186/1471-2164-12-30 (PMC3027159; doi:10.1186/1471-2164-12-30)
Supplement: Additional file 1 — Fagopyrum esculentum transcriptome sequence data. The sequences of F. esculentum contigs and singletons and the summary of BLAST search and GO annotation of these sequences. [file 1471-2164-12-30-S1.ZIP › Fagopyrum_esculentum_MIRA_contigs_ver3_GOannot.txt]

Fagopyrum_esculentum_MIRA_VER3_c1	GO:0006457
Fagopyrum_esculentum_MIRA_VER3_c1	GO:0012505
Fagopyrum_esculentum_MIRA_VER3_c1	GO:0016023
Fagopyrum_esculentum_MIRA_VER3_c1	GO:0003755
Fagopyrum_esculentum_MIRA_VER3_c1	EC:5.2.1.8
Fagopyrum_esculentum_MIRA_VER3_c2	GO:0016192
Fagopyrum_esculentum_MIRA_VER3_c2	GO:0030132
Fagopyrum_esculentum_MIRA_VER3_c2	GO:0030130
Fagopyrum_esculentum_MIRA_VER3_c2	GO:0005515
Fagopyrum_esculentum_MIRA_VER3_c2	GO:0006886
Fagopyrum_esculentum_MIRA_VER3_c2	GO:0005198
Fagopyrum_esculentum_MIRA_VER3_c2	GO:0009507
Fagopyrum_esculentum_MIRA_VER3_c2	GO:0005773
Fagopyrum_esculentum_MIRA_VER3_c3	GO:0019295
Fagopyrum_esculentum_MIRA_VER3_c3	GO:0003824
Fagopyrum_esculentum_MIRA_VER3_c3	GO:0010286
Fagopyrum_esculentum_MIRA_VER3_c4	GO:0008415
Fagopyrum_esculentum_MIRA_VER3_c4	GO:0008152
Fagopyrum_esculentum_MIRA_VER3_c4	GO:0010287
Fagopyrum_esculentum_MIRA_VER3_c5	GO:0003735
Fagopyrum_esculentum_MIRA_VER3_c5	GO:0022627
Fagopyrum_esculentum_MIRA_VER3_c5	GO:0006412
Fagopyrum_esculentum_MIRA_VER3_c5	EC:3.6.5.3
Fagopyrum_esculentum_MIRA_VER3_c7	GO:0044444
Fagopyrum_esculentum_MIRA_VER3_c7	GO:0043231
Fagopyrum_esculentum_MIRA_VER3_c8	GO:0016021
Fagopyrum_esculentum_MIRA_VER3_c8	GO:0005783
Fagopyrum_esculentum_MIRA_VER3_c8	GO:0006890
Fagopyrum_esculentum_MIRA_VER3_c8	GO:0005801
Fagopyrum_esculentum_MIRA_VER3_c9	GO:0003735
Fagopyrum_esculentum_MIRA_VER3_c9	GO:0005886
Fagopyrum_esculentum_MIRA_VER3_c9	GO:0009793
Fagopyrum_esculentum_MIRA_VER3_c9	GO:0022627
Fagopyrum_esculentum_MIRA_VER3_c9	GO:0006412
Fagopyrum_esculentum_MIRA_VER3_c9	EC:3.6.5.3
Fagopyrum_esculentum_MIRA_VER3_c11	GO:0016023
Fagopyrum_esculentum_MIRA_VER3_c12	GO:0080008
Fagopyrum_esculentum_MIRA_VER3_c12	GO:0009651
Fagopyrum_esculentum_MIRA_VER3_c12	GO:0004872
Fagopyrum_esculentum_MIRA_VER3_c12	GO:0000166
Fagopyrum_esculentum_MIRA_VER3_c12	GO:0005515
Fagopyrum_esculentum_MIRA_VER3_c12	GO:0003743
Fagopyrum_esculentum_MIRA_VER3_c13	GO:0012505
Fagopyrum_esculentum_MIRA_VER3_c13	GO:0005773
Fagopyrum_esculentum_MIRA_VER3_c13	GO:0016798
Fagopyrum_esculentum_MIRA_VER3_c14	GO:0004028
Fagopyrum_esculentum_MIRA_VER3_c14	GO:0004030
Fagopyrum_esculentum_MIRA_VER3_c14	GO:0009269
Fagopyrum_esculentum_MIRA_VER3_c14	GO:0004029
Fagopyrum_esculentum_MIRA_VER3_c14	GO:0009737
Fagopyrum_esculentum_MIRA_VER3_c14	GO:0016020
Fagopyrum_esculentum_MIRA_VER3_c14	GO:0006081
Fagopyrum_esculentum_MIRA_VER3_c14	GO:0005783
Fagopyrum_esculentum_MIRA_VER3_c14	GO:0009536
Fagopyrum_esculentum_MIRA_VER3_c14	GO:0009651
Fagopyrum_esculentum_MIRA_VER3_c14	EC:1.2.1.5
Fagopyrum_esculentum_MIRA_VER3_c14	EC:1.2.1.3
Fagopyrum_esculentum_MIRA_VER3_c15	GO:0004615
Fagopyrum_esculentum_MIRA_VER3_c15	GO:0005737
Fagopyrum_esculentum_MIRA_VER3_c15	GO:0016787
Fagopyrum_esculentum_MIRA_VER3_c15	GO:0019307
Fagopyrum_esculentum_MIRA_VER3_c15	EC:5.4.2.8
Fagopyrum_esculentum_MIRA_VER3_c16	GO:0005634
Fagopyrum_esculentum_MIRA_VER3_c16	GO:0003676
Fagopyrum_esculentum_MIRA_VER3_c16	GO:0005886
Fagopyrum_esculentum_MIRA_VER3_c17	GO:0006413
Fagopyrum_esculentum_MIRA_VER3_c17	GO:0003743
Fagopyrum_esculentum_MIRA_VER3_c17	GO:0009536
Fagopyrum_esculentum_MIRA_VER3_c18	GO:0005978
Fagopyrum_esculentum_MIRA_VER3_c18	GO:0009501
Fagopyrum_esculentum_MIRA_VER3_c18	GO:0019252
Fagopyrum_esculentum_MIRA_VER3_c18	GO:0009507
Fagopyrum_esculentum_MIRA_VER3_c18	GO:0008878
Fagopyrum_esculentum_MIRA_VER3_c18	EC:2.7.7.27
Fagopyrum_esculentum_MIRA_VER3_c19	GO:0005576
Fagopyrum_esculentum_MIRA_VER3_c20	GO:0004427
Fagopyrum_esculentum_MIRA_VER3_c20	GO:0016020
Fagopyrum_esculentum_MIRA_VER3_c20	GO:0005737
Fagopyrum_esculentum_MIRA_VER3_c20	GO:0006796
Fagopyrum_esculentum_MIRA_VER3_c20	GO:0000287
Fagopyrum_esculentum_MIRA_VER3_c20	EC:3.6.1.1
Fagopyrum_esculentum_MIRA_VER3_c22	GO:0006979
Fagopyrum_esculentum_MIRA_VER3_c22	GO:0005777
Fagopyrum_esculentum_MIRA_VER3_c22	GO:0009058
Fagopyrum_esculentum_MIRA_VER3_c22	GO:0003840
Fagopyrum_esculentum_MIRA_VER3_c22	GO:0009505
Fagopyrum_esculentum_MIRA_VER3_c22	GO:0016847
Fagopyrum_esculentum_MIRA_VER3_c22	GO:0004021
Fagopyrum_esculentum_MIRA_VER3_c22	GO:0016756
Fagopyrum_esculentum_MIRA_VER3_c22	GO:0009570
Fagopyrum_esculentum_MIRA_VER3_c22	GO:0006751
Fagopyrum_esculentum_MIRA_VER3_c22	GO:0009853
Fagopyrum_esculentum_MIRA_VER3_c22	GO:0005773
Fagopyrum_esculentum_MIRA_VER3_c22	GO:0030170
Fagopyrum_esculentum_MIRA_VER3_c22	GO:0016020
Fagopyrum_esculentum_MIRA_VER3_c22	GO:0047958
Fagopyrum_esculentum_MIRA_VER3_c22	GO:0048046
Fagopyrum_esculentum_MIRA_VER3_c22	EC:2.3.2.2
Fagopyrum_esculentum_MIRA_VER3_c22	EC:4.4.1.14
Fagopyrum_esculentum_MIRA_VER3_c22	EC:2.6.1.2
Fagopyrum_esculentum_MIRA_VER3_c22	EC:2.3.2.15
Fagopyrum_esculentum_MIRA_VER3_c22	EC:2.6.1.4
Fagopyrum_esculentum_MIRA_VER3_c23	GO:0047995
Fagopyrum_esculentum_MIRA_VER3_c23	GO:0055114
Fagopyrum_esculentum_MIRA_VER3_c23	GO:0051287
Fagopyrum_esculentum_MIRA_VER3_c23	EC:1.1.1.237
Fagopyrum_esculentum_MIRA_VER3_c24	GO:0009536
Fagopyrum_esculentum_MIRA_VER3_c25	GO:0008270
Fagopyrum_esculentum_MIRA_VER3_c25	GO:0003676
Fagopyrum_esculentum_MIRA_VER3_c25	GO:0005622
Fagopyrum_esculentum_MIRA_VER3_c26	GO:0015031
Fagopyrum_esculentum_MIRA_VER3_c26	GO:0016192
Fagopyrum_esculentum_MIRA_VER3_c26	GO:0000815
Fagopyrum_esculentum_MIRA_VER3_c27	GO:0016023
Fagopyrum_esculentum_MIRA_VER3_c27	GO:0005886
Fagopyrum_esculentum_MIRA_VER3_c28	GO:0005739
Fagopyrum_esculentum_MIRA_VER3_c29	GO:0005576
Fagopyrum_esculentum_MIRA_VER3_c30	GO:0006546
Fagopyrum_esculentum_MIRA_VER3_c30	GO:0004375
Fagopyrum_esculentum_MIRA_VER3_c30	GO:0005524
Fagopyrum_esculentum_MIRA_VER3_c30	GO:0031405
Fagopyrum_esculentum_MIRA_VER3_c30	GO:0005960
Fagopyrum_esculentum_MIRA_VER3_c30	GO:0005739
Fagopyrum_esculentum_MIRA_VER3_c30	EC:1.4.4.2
Fagopyrum_esculentum_MIRA_VER3_c31	GO:0005730
Fagopyrum_esculentum_MIRA_VER3_c31	GO:0016020
Fagopyrum_esculentum_MIRA_VER3_c31	GO:0005739
Fagopyrum_esculentum_MIRA_VER3_c31	GO:0009507
Fagopyrum_esculentum_MIRA_VER3_c33	GO:0016023
Fagopyrum_esculentum_MIRA_VER3_c34	GO:0012505
Fagopyrum_esculentum_MIRA_VER3_c34	GO:0016023
Fagopyrum_esculentum_MIRA_VER3_c34	GO:0005886
Fagopyrum_esculentum_MIRA_VER3_c34	GO:0004190
Fagopyrum_esculentum_MIRA_VER3_c34	GO:0016021
Fagopyrum_esculentum_MIRA_VER3_c34	GO:0006508
Fagopyrum_esculentum_MIRA_VER3_c34	EC:3.4.23.0
Fagopyrum_esculentum_MIRA_VER3_c35	GO:0046872
Fagopyrum_esculentum_MIRA_VER3_c35	GO:0016023
Fagopyrum_esculentum_MIRA_VER3_c35	GO:0055114
Fagopyrum_esculentum_MIRA_VER3_c35	GO:0019509
Fagopyrum_esculentum_MIRA_VER3_c35	GO:0010309
Fagopyrum_esculentum_MIRA_VER3_c35	EC:1.13.11.54
Fagopyrum_esculentum_MIRA_VER3_c36	GO:0043234
Fagopyrum_esculentum_MIRA_VER3_c36	GO:0006511
Fagopyrum_esculentum_MIRA_VER3_c36	GO:0005634
Fagopyrum_esculentum_MIRA_VER3_c36	GO:0005829
Fagopyrum_esculentum_MIRA_VER3_c36	GO:0009651
Fagopyrum_esculentum_MIRA_VER3_c37	GO:0005773
Fagopyrum_esculentum_MIRA_VER3_c37	GO:0006415
Fagopyrum_esculentum_MIRA_VER3_c37	GO:0005525
Fagopyrum_esculentum_MIRA_VER3_c37	GO:0003747
Fagopyrum_esculentum_MIRA_VER3_c37	GO:0003924
Fagopyrum_esculentum_MIRA_VER3_c37	EC:3.6.5.1
Fagopyrum_esculentum_MIRA_VER3_c37	EC:3.6.5.2
Fagopyrum_esculentum_MIRA_VER3_c37	EC:3.6.5.3
Fagopyrum_esculentum_MIRA_VER3_c37	EC:3.6.5.4
Fagopyrum_esculentum_MIRA_VER3_c38	GO:0004427
Fagopyrum_esculentum_MIRA_VER3_c38	GO:0016020
Fagopyrum_esculentum_MIRA_VER3_c38	GO:0005737
Fagopyrum_esculentum_MIRA_VER3_c38	GO:0005634
Fagopyrum_esculentum_MIRA_VER3_c38	GO:0006796
Fagopyrum_esculentum_MIRA_VER3_c38	GO:0000287
Fagopyrum_esculentum_MIRA_VER3_c38	EC:3.6.1.1
Fagopyrum_esculentum_MIRA_VER3_c40	GO:0016671
Fagopyrum_esculentum_MIRA_VER3_c40	GO:0045454
Fagopyrum_esculentum_MIRA_VER3_c40	GO:0031969
Fagopyrum_esculentum_MIRA_VER3_c40	GO:0009570
Fagopyrum_esculentum_MIRA_VER3_c40	EC:1.8.4.0
Fagopyrum_esculentum_MIRA_VER3_c41	GO:0004872
Fagopyrum_esculentum_MIRA_VER3_c41	GO:0005789
Fagopyrum_esculentum_MIRA_VER3_c41	GO:0046923
Fagopyrum_esculentum_MIRA_VER3_c41	GO:0016023
Fagopyrum_esculentum_MIRA_VER3_c41	GO:0006621
Fagopyrum_esculentum_MIRA_VER3_c41	GO:0016192
Fagopyrum_esculentum_MIRA_VER3_c41	GO:0016021
Fagopyrum_esculentum_MIRA_VER3_c41	GO:0015031
Fagopyrum_esculentum_MIRA_VER3_c42	GO:0015078
Fagopyrum_esculentum_MIRA_VER3_c42	GO:0016021
Fagopyrum_esculentum_MIRA_VER3_c42	GO:0015986
Fagopyrum_esculentum_MIRA_VER3_c42	GO:0033179
Fagopyrum_esculentum_MIRA_VER3_c42	GO:0005773
Fagopyrum_esculentum_MIRA_VER3_c43	GO:0006511
Fagopyrum_esculentum_MIRA_VER3_c43	GO:0004842
Fagopyrum_esculentum_MIRA_VER3_c43	GO:0051246
Fagopyrum_esculentum_MIRA_VER3_c43	GO:0043687
Fagopyrum_esculentum_MIRA_VER3_c43	EC:6.3.2.19
Fagopyrum_esculentum_MIRA_VER3_c46	GO:0006511
Fagopyrum_esculentum_MIRA_VER3_c46	GO:0005515
Fagopyrum_esculentum_MIRA_VER3_c47	GO:0016788
Fagopyrum_esculentum_MIRA_VER3_c50	GO:0009407
Fagopyrum_esculentum_MIRA_VER3_c50	GO:0016740
Fagopyrum_esculentum_MIRA_VER3_c51	GO:0055114
Fagopyrum_esculentum_MIRA_VER3_c51	GO:0045174
Fagopyrum_esculentum_MIRA_VER3_c51	GO:0005515
Fagopyrum_esculentum_MIRA_VER3_c51	GO:0009570
Fagopyrum_esculentum_MIRA_VER3_c51	EC:1.8.5.1
Fagopyrum_esculentum_MIRA_VER3_c52	GO:0005737
Fagopyrum_esculentum_MIRA_VER3_c52	GO:0000160
Fagopyrum_esculentum_MIRA_VER3_c52	GO:0030528
Fagopyrum_esculentum_MIRA_VER3_c52	GO:0009736
Fagopyrum_esculentum_MIRA_VER3_c52	GO:0008969
Fagopyrum_esculentum_MIRA_VER3_c52	GO:0005634
Fagopyrum_esculentum_MIRA_VER3_c55	GO:0050896
Fagopyrum_esculentum_MIRA_VER3_c55	GO:0009987
Fagopyrum_esculentum_MIRA_VER3_c57	GO:0016023
Fagopyrum_esculentum_MIRA_VER3_c57	GO:0005886
Fagopyrum_esculentum_MIRA_VER3_c58	GO:0006508
Fagopyrum_esculentum_MIRA_VER3_c58	GO:0004252
Fagopyrum_esculentum_MIRA_VER3_c58	GO:0009368
Fagopyrum_esculentum_MIRA_VER3_c58	EC:3.4.21.0
Fagopyrum_esculentum_MIRA_VER3_c59	GO:0005730
Fagopyrum_esculentum_MIRA_VER3_c59	GO:0003676
Fagopyrum_esculentum_MIRA_VER3_c59	GO:0005732
Fagopyrum_esculentum_MIRA_VER3_c59	GO:0005886
Fagopyrum_esculentum_MIRA_VER3_c60	GO:0016851
Fagopyrum_esculentum_MIRA_VER3_c60	GO:0016887
Fagopyrum_esculentum_MIRA_VER3_c60	GO:0005618
Fagopyrum_esculentum_MIRA_VER3_c60	GO:0015995
Fagopyrum_esculentum_MIRA_VER3_c60	GO:0005524
Fagopyrum_esculentum_MIRA_VER3_c60	GO:0009570
Fagopyrum_esculentum_MIRA_VER3_c60	GO:0010007
Fagopyrum_esculentum_MIRA_VER3_c60	GO:0015979
Fagopyrum_esculentum_MIRA_VER3_c60	EC:6.6.1.1
Fagopyrum_esculentum_MIRA_VER3_c61	GO:0015031
Fagopyrum_esculentum_MIRA_VER3_c61	GO:0016021
Fagopyrum_esculentum_MIRA_VER3_c62	GO:0009941
Fagopyrum_esculentum_MIRA_VER3_c62	GO:0008047
Fagopyrum_esculentum_MIRA_VER3_c62	GO:0006979
Fagopyrum_esculentum_MIRA_VER3_c62	GO:0009055
Fagopyrum_esculentum_MIRA_VER3_c62	GO:0045454
Fagopyrum_esculentum_MIRA_VER3_c62	GO:0006662
Fagopyrum_esculentum_MIRA_VER3_c62	GO:0005618
Fagopyrum_esculentum_MIRA_VER3_c62	GO:0043085
Fagopyrum_esculentum_MIRA_VER3_c62	GO:0015035
Fagopyrum_esculentum_MIRA_VER3_c62	GO:0009535
Fagopyrum_esculentum_MIRA_VER3_c63	GO:0010317
Fagopyrum_esculentum_MIRA_VER3_c63	GO:0003872
Fagopyrum_esculentum_MIRA_VER3_c63	GO:0005945
Fagopyrum_esculentum_MIRA_VER3_c63	GO:0047334
Fagopyrum_esculentum_MIRA_VER3_c63	GO:0005524
Fagopyrum_esculentum_MIRA_VER3_c63	GO:0006096
Fagopyrum_esculentum_MIRA_VER3_c63	EC:2.7.1.11
Fagopyrum_esculentum_MIRA_VER3_c63	EC:2.7.1.90
Fagopyrum_esculentum_MIRA_VER3_c64	GO:0005737
Fagopyrum_esculentum_MIRA_VER3_c64	GO:0006457
Fagopyrum_esculentum_MIRA_VER3_c64	GO:0046658
Fagopyrum_esculentum_MIRA_VER3_c64	GO:0005618
Fagopyrum_esculentum_MIRA_VER3_c64	GO:0005524
Fagopyrum_esculentum_MIRA_VER3_c64	GO:0051082
Fagopyrum_esculentum_MIRA_VER3_c67	GO:0009536
Fagopyrum_esculentum_MIRA_VER3_c69	GO:0008233
Fagopyrum_esculentum_MIRA_VER3_c69	GO:0009941
Fagopyrum_esculentum_MIRA_VER3_c69	GO:0019538
Fagopyrum_esculentum_MIRA_VER3_c69	GO:0005515
Fagopyrum_esculentum_MIRA_VER3_c69	GO:0005524
Fagopyrum_esculentum_MIRA_VER3_c69	GO:0009570
Fagopyrum_esculentum_MIRA_VER3_c69	GO:0009579
Fagopyrum_esculentum_MIRA_VER3_c70	GO:0008017
Fagopyrum_esculentum_MIRA_VER3_c70	GO:0006914
Fagopyrum_esculentum_MIRA_VER3_c71	GO:0009941
Fagopyrum_esculentum_MIRA_VER3_c71	GO:0009409
Fagopyrum_esculentum_MIRA_VER3_c71	GO:0016597
Fagopyrum_esculentum_MIRA_VER3_c71	GO:0009570
Fagopyrum_esculentum_MIRA_VER3_c71	GO:0008152
Fagopyrum_esculentum_MIRA_VER3_c71	GO:0009535
Fagopyrum_esculentum_MIRA_VER3_c72	GO:0005840
Fagopyrum_esculentum_MIRA_VER3_c72	GO:0009941
Fagopyrum_esculentum_MIRA_VER3_c72	GO:0003735
Fagopyrum_esculentum_MIRA_VER3_c72	GO:0042254
Fagopyrum_esculentum_MIRA_VER3_c72	GO:0009570
Fagopyrum_esculentum_MIRA_VER3_c72	GO:0016020
Fagopyrum_esculentum_MIRA_VER3_c72	GO:0006412
Fagopyrum_esculentum_MIRA_VER3_c72	EC:3.6.5.3
Fagopyrum_esculentum_MIRA_VER3_c73	GO:0042538
Fagopyrum_esculentum_MIRA_VER3_c74	GO:0044237
Fagopyrum_esculentum_MIRA_VER3_c74	GO:0004022
Fagopyrum_esculentum_MIRA_VER3_c74	GO:0050662
Fagopyrum_esculentum_MIRA_VER3_c74	GO:0005886
Fagopyrum_esculentum_MIRA_VER3_c74	EC:1.1.1.1
Fagopyrum_esculentum_MIRA_VER3_c75	GO:0006623
Fagopyrum_esculentum_MIRA_VER3_c75	GO:0004872
Fagopyrum_esculentum_MIRA_VER3_c75	GO:0000325
Fagopyrum_esculentum_MIRA_VER3_c75	GO:0005770
Fagopyrum_esculentum_MIRA_VER3_c75	GO:0006896
Fagopyrum_esculentum_MIRA_VER3_c75	GO:0005886
Fagopyrum_esculentum_MIRA_VER3_c75	GO:0005515
Fagopyrum_esculentum_MIRA_VER3_c75	GO:0005774
Fagopyrum_esculentum_MIRA_VER3_c75	GO:0030140
Fagopyrum_esculentum_MIRA_VER3_c75	GO:0009630
Fagopyrum_esculentum_MIRA_VER3_c75	GO:0005802
Fagopyrum_esculentum_MIRA_VER3_c76	GO:0005773
Fagopyrum_esculentum_MIRA_VER3_c76	GO:0004197
Fagopyrum_esculentum_MIRA_VER3_c76	GO:0050790
Fagopyrum_esculentum_MIRA_VER3_c76	GO:0006508
Fagopyrum_esculentum_MIRA_VER3_c76	EC:3.4.22.0
Fagopyrum_esculentum_MIRA_VER3_c77	GO:0006457
Fagopyrum_esculentum_MIRA_VER3_c77	GO:0042277
Fagopyrum_esculentum_MIRA_VER3_c77	GO:0007165
Fagopyrum_esculentum_MIRA_VER3_c77	GO:0009507
Fagopyrum_esculentum_MIRA_VER3_c77	GO:0005829
Fagopyrum_esculentum_MIRA_VER3_c77	GO:0003755
Fagopyrum_esculentum_MIRA_VER3_c77	EC:5.2.1.8
Fagopyrum_esculentum_MIRA_VER3_c78	GO:0006623
Fagopyrum_esculentum_MIRA_VER3_c78	GO:0004872
Fagopyrum_esculentum_MIRA_VER3_c78	GO:0000325
Fagopyrum_esculentum_MIRA_VER3_c78	GO:0005770
Fagopyrum_esculentum_MIRA_VER3_c78	GO:0006896
Fagopyrum_esculentum_MIRA_VER3_c78	GO:0005886
Fagopyrum_esculentum_MIRA_VER3_c78	GO:0005515
Fagopyrum_esculentum_MIRA_VER3_c78	GO:0005774
Fagopyrum_esculentum_MIRA_VER3_c78	GO:0030140
Fagopyrum_esculentum_MIRA_VER3_c78	GO:0009630
Fagopyrum_esculentum_MIRA_VER3_c78	GO:0005802
Fagopyrum_esculentum_MIRA_VER3_c79	GO:0004672
Fagopyrum_esculentum_MIRA_VER3_c79	GO:0009987
Fagopyrum_esculentum_MIRA_VER3_c79	GO:0000166
Fagopyrum_esculentum_MIRA_VER3_c80	GO:0006468
Fagopyrum_esculentum_MIRA_VER3_c80	GO:0012505
Fagopyrum_esculentum_MIRA_VER3_c80	GO:0004713
Fagopyrum_esculentum_MIRA_VER3_c80	GO:0005524
Fagopyrum_esculentum_MIRA_VER3_c80	GO:0005739
Fagopyrum_esculentum_MIRA_VER3_c80	EC:2.7.10.0
Fagopyrum_esculentum_MIRA_VER3_c81	GO:0008270
Fagopyrum_esculentum_MIRA_VER3_c81	GO:0055114
Fagopyrum_esculentum_MIRA_VER3_c81	GO:0004024
Fagopyrum_esculentum_MIRA_VER3_c82	GO:0003676
Fagopyrum_esculentum_MIRA_VER3_c82	GO:0009507
Fagopyrum_esculentum_MIRA_VER3_c84	GO:0009507
Fagopyrum_esculentum_MIRA_VER3_c85	GO:0009941
Fagopyrum_esculentum_MIRA_VER3_c85	GO:0046686
Fagopyrum_esculentum_MIRA_VER3_c85	GO:0005515
Fagopyrum_esculentum_MIRA_VER3_c85	GO:0004802
Fagopyrum_esculentum_MIRA_VER3_c85	GO:0005509
Fagopyrum_esculentum_MIRA_VER3_c85	GO:0000287
Fagopyrum_esculentum_MIRA_VER3_c85	GO:0009570
Fagopyrum_esculentum_MIRA_VER3_c85	GO:0008152
Fagopyrum_esculentum_MIRA_VER3_c85	GO:0009535
Fagopyrum_esculentum_MIRA_VER3_c85	GO:0009651
Fagopyrum_esculentum_MIRA_VER3_c85	EC:2.2.1.1
Fagopyrum_esculentum_MIRA_VER3_c86	GO:0015995
Fagopyrum_esculentum_MIRA_VER3_c86	GO:0000287
Fagopyrum_esculentum_MIRA_VER3_c86	GO:0009570
Fagopyrum_esculentum_MIRA_VER3_c86	GO:0004655
Fagopyrum_esculentum_MIRA_VER3_c86	EC:4.2.1.24
Fagopyrum_esculentum_MIRA_VER3_c88	GO:0009414
Fagopyrum_esculentum_MIRA_VER3_c88	GO:0005773
Fagopyrum_esculentum_MIRA_VER3_c88	GO:0005515
Fagopyrum_esculentum_MIRA_VER3_c88	GO:0004197
Fagopyrum_esculentum_MIRA_VER3_c88	GO:0006508
Fagopyrum_esculentum_MIRA_VER3_c88	GO:0048046
Fagopyrum_esculentum_MIRA_VER3_c88	GO:0009651
Fagopyrum_esculentum_MIRA_VER3_c88	EC:3.4.22.0
Fagopyrum_esculentum_MIRA_VER3_c89	GO:0006979
Fagopyrum_esculentum_MIRA_VER3_c89	GO:0016023
Fagopyrum_esculentum_MIRA_VER3_c89	GO:0009055
Fagopyrum_esculentum_MIRA_VER3_c89	GO:0020037
Fagopyrum_esculentum_MIRA_VER3_c89	GO:0055114
Fagopyrum_esculentum_MIRA_VER3_c89	GO:0005509
Fagopyrum_esculentum_MIRA_VER3_c89	GO:0004601
Fagopyrum_esculentum_MIRA_VER3_c89	EC:1.11.1.7
Fagopyrum_esculentum_MIRA_VER3_c90	GO:0006355
Fagopyrum_esculentum_MIRA_VER3_c90	GO:0009409
Fagopyrum_esculentum_MIRA_VER3_c90	GO:0042802
Fagopyrum_esculentum_MIRA_VER3_c90	GO:0009911
Fagopyrum_esculentum_MIRA_VER3_c90	GO:0043565
Fagopyrum_esculentum_MIRA_VER3_c90	GO:0003700
Fagopyrum_esculentum_MIRA_VER3_c90	GO:0005634
Fagopyrum_esculentum_MIRA_VER3_c91	GO:0016787
Fagopyrum_esculentum_MIRA_VER3_c92	GO:0006281
Fagopyrum_esculentum_MIRA_VER3_c92	GO:0000150
Fagopyrum_esculentum_MIRA_VER3_c92	GO:0004518
Fagopyrum_esculentum_MIRA_VER3_c92	GO:0003677
Fagopyrum_esculentum_MIRA_VER3_c92	GO:0006310
Fagopyrum_esculentum_MIRA_VER3_c93	GO:0005737
Fagopyrum_esculentum_MIRA_VER3_c93	GO:0045548
Fagopyrum_esculentum_MIRA_VER3_c93	GO:0016211
Fagopyrum_esculentum_MIRA_VER3_c93	GO:0009698
Fagopyrum_esculentum_MIRA_VER3_c93	GO:0009058
Fagopyrum_esculentum_MIRA_VER3_c93	GO:0006559
Fagopyrum_esculentum_MIRA_VER3_c93	EC:4.3.1.5
Fagopyrum_esculentum_MIRA_VER3_c94	GO:0004185
Fagopyrum_esculentum_MIRA_VER3_c94	GO:0005773
Fagopyrum_esculentum_MIRA_VER3_c94	GO:0016023
Fagopyrum_esculentum_MIRA_VER3_c94	GO:0005576
Fagopyrum_esculentum_MIRA_VER3_c94	GO:0006508
Fagopyrum_esculentum_MIRA_VER3_c94	EC:3.4.16.0
Fagopyrum_esculentum_MIRA_VER3_c95	GO:0004527
Fagopyrum_esculentum_MIRA_VER3_c96	GO:0010302
Fagopyrum_esculentum_MIRA_VER3_c97	GO:0016023
Fagopyrum_esculentum_MIRA_VER3_c97	GO:0016021
Fagopyrum_esculentum_MIRA_VER3_c97	GO:0007568
Fagopyrum_esculentum_MIRA_VER3_c97	GO:0005886
Fagopyrum_esculentum_MIRA_VER3_c98	GO:0005759
Fagopyrum_esculentum_MIRA_VER3_c98	GO:0004739
Fagopyrum_esculentum_MIRA_VER3_c98	GO:0055114
Fagopyrum_esculentum_MIRA_VER3_c98	GO:0006096
Fagopyrum_esculentum_MIRA_VER3_c98	EC:1.2.4.1
Fagopyrum_esculentum_MIRA_VER3_c99	GO:0016020
Fagopyrum_esculentum_MIRA_VER3_c99	GO:0005773
Fagopyrum_esculentum_MIRA_VER3_c99	GO:0005618
Fagopyrum_esculentum_MIRA_VER3_c99	GO:0006810
Fagopyrum_esculentum_MIRA_VER3_c99	GO:0022857
Fagopyrum_esculentum_MIRA_VER3_c100	GO:0009825
Fagopyrum_esculentum_MIRA_VER3_c100	GO:0046827
Fagopyrum_esculentum_MIRA_VER3_c100	GO:0004696
Fagopyrum_esculentum_MIRA_VER3_c100	GO:0042538
Fagopyrum_esculentum_MIRA_VER3_c100	GO:0009965
Fagopyrum_esculentum_MIRA_VER3_c100	GO:0042802
Fagopyrum_esculentum_MIRA_VER3_c100	GO:0009742
Fagopyrum_esculentum_MIRA_VER3_c100	GO:0009733
Fagopyrum_esculentum_MIRA_VER3_c100	GO:0005524
Fagopyrum_esculentum_MIRA_VER3_c100	GO:0009729
Fagopyrum_esculentum_MIRA_VER3_c100	GO:0006468
Fagopyrum_esculentum_MIRA_VER3_c102	GO:0009536
Fagopyrum_esculentum_MIRA_VER3_c103	GO:0005779
Fagopyrum_esculentum_MIRA_VER3_c103	GO:0016559
Fagopyrum_esculentum_MIRA_VER3_c103	GO:0005739
Fagopyrum_esculentum_MIRA_VER3_c104	GO:0009535
Fagopyrum_esculentum_MIRA_VER3_c105	GO:0005506
Fagopyrum_esculentum_MIRA_VER3_c105	GO:0004784
Fagopyrum_esculentum_MIRA_VER3_c105	GO:0055114
Fagopyrum_esculentum_MIRA_VER3_c105	GO:0009295
Fagopyrum_esculentum_MIRA_VER3_c105	GO:0006801
Fagopyrum_esculentum_MIRA_VER3_c105	GO:0009507
Fagopyrum_esculentum_MIRA_VER3_c105	GO:0009411
Fagopyrum_esculentum_MIRA_VER3_c105	EC:1.15.1.1
Fagopyrum_esculentum_MIRA_VER3_c106	GO:0005739
Fagopyrum_esculentum_MIRA_VER3_c107	GO:0009749
Fagopyrum_esculentum_MIRA_VER3_c107	GO:0009744
Fagopyrum_esculentum_MIRA_VER3_c107	GO:0009750
Fagopyrum_esculentum_MIRA_VER3_c107	GO:0005777
Fagopyrum_esculentum_MIRA_VER3_c107	GO:0005739
Fagopyrum_esculentum_MIRA_VER3_c107	GO:0009651
Fagopyrum_esculentum_MIRA_VER3_c107	GO:0006098
Fagopyrum_esculentum_MIRA_VER3_c107	GO:0055114
Fagopyrum_esculentum_MIRA_VER3_c107	GO:0004616
Fagopyrum_esculentum_MIRA_VER3_c107	GO:0009507
Fagopyrum_esculentum_MIRA_VER3_c107	GO:0050661
Fagopyrum_esculentum_MIRA_VER3_c107	GO:0046686
Fagopyrum_esculentum_MIRA_VER3_c107	GO:0016020
Fagopyrum_esculentum_MIRA_VER3_c107	EC:1.1.1.44
Fagopyrum_esculentum_MIRA_VER3_c109	GO:0008270
Fagopyrum_esculentum_MIRA_VER3_c109	GO:0005515
Fagopyrum_esculentum_MIRA_VER3_c110	GO:0003735
Fagopyrum_esculentum_MIRA_VER3_c110	GO:0042254
Fagopyrum_esculentum_MIRA_VER3_c110	GO:0022625
Fagopyrum_esculentum_MIRA_VER3_c110	GO:0006412
Fagopyrum_esculentum_MIRA_VER3_c110	EC:3.6.5.3
Fagopyrum_esculentum_MIRA_VER3_c111	GO:0005783
Fagopyrum_esculentum_MIRA_VER3_c111	GO:0016192
Fagopyrum_esculentum_MIRA_VER3_c111	GO:0005886
Fagopyrum_esculentum_MIRA_VER3_c112	GO:0009941
Fagopyrum_esculentum_MIRA_VER3_c114	GO:0043565
Fagopyrum_esculentum_MIRA_VER3_c114	GO:0003700
Fagopyrum_esculentum_MIRA_VER3_c114	GO:0005634
Fagopyrum_esculentum_MIRA_VER3_c114	GO:0046982
Fagopyrum_esculentum_MIRA_VER3_c114	GO:0006355
Fagopyrum_esculentum_MIRA_VER3_c116	GO:0003746
Fagopyrum_esculentum_MIRA_VER3_c116	GO:0005853
Fagopyrum_esculentum_MIRA_VER3_c116	GO:0006414
Fagopyrum_esculentum_MIRA_VER3_c117	GO:0010478
Fagopyrum_esculentum_MIRA_VER3_c117	GO:0009579
Fagopyrum_esculentum_MIRA_VER3_c117	GO:0009570
Fagopyrum_esculentum_MIRA_VER3_c118	GO:0012505
Fagopyrum_esculentum_MIRA_VER3_c118	GO:0030170
Fagopyrum_esculentum_MIRA_VER3_c118	GO:0016020
Fagopyrum_esculentum_MIRA_VER3_c118	GO:0003824
Fagopyrum_esculentum_MIRA_VER3_c119	GO:0042742
Fagopyrum_esculentum_MIRA_VER3_c119	GO:0009941
Fagopyrum_esculentum_MIRA_VER3_c119	GO:0009409
Fagopyrum_esculentum_MIRA_VER3_c119	GO:0005515
Fagopyrum_esculentum_MIRA_VER3_c119	GO:0004089
Fagopyrum_esculentum_MIRA_VER3_c119	GO:0009570
Fagopyrum_esculentum_MIRA_VER3_c119	GO:0015976
Fagopyrum_esculentum_MIRA_VER3_c119	GO:0008270
Fagopyrum_esculentum_MIRA_VER3_c119	GO:0048046
Fagopyrum_esculentum_MIRA_VER3_c119	GO:0009535
Fagopyrum_esculentum_MIRA_VER3_c119	EC:4.2.1.1
Fagopyrum_esculentum_MIRA_VER3_c120	GO:0016023
Fagopyrum_esculentum_MIRA_VER3_c120	GO:0016787
Fagopyrum_esculentum_MIRA_VER3_c120	GO:0005739
Fagopyrum_esculentum_MIRA_VER3_c121	GO:0012505
Fagopyrum_esculentum_MIRA_VER3_c122	GO:0009941
Fagopyrum_esculentum_MIRA_VER3_c122	GO:0008565
Fagopyrum_esculentum_MIRA_VER3_c123	GO:0006457
Fagopyrum_esculentum_MIRA_VER3_c123	GO:0051082
Fagopyrum_esculentum_MIRA_VER3_c123	GO:0006950
Fagopyrum_esculentum_MIRA_VER3_c123	GO:0031072
Fagopyrum_esculentum_MIRA_VER3_c123	GO:0008270
Fagopyrum_esculentum_MIRA_VER3_c123	GO:0005886
Fagopyrum_esculentum_MIRA_VER3_c124	GO:0000160
Fagopyrum_esculentum_MIRA_VER3_c124	GO:0007264
Fagopyrum_esculentum_MIRA_VER3_c124	GO:0006355
Fagopyrum_esculentum_MIRA_VER3_c124	GO:0003677
Fagopyrum_esculentum_MIRA_VER3_c124	GO:0016023
Fagopyrum_esculentum_MIRA_VER3_c124	GO:0006888
Fagopyrum_esculentum_MIRA_VER3_c124	GO:0005773
Fagopyrum_esculentum_MIRA_VER3_c124	GO:0046686
Fagopyrum_esculentum_MIRA_VER3_c124	GO:0015031
Fagopyrum_esculentum_MIRA_VER3_c124	GO:0005525
Fagopyrum_esculentum_MIRA_VER3_c125	GO:0005618
Fagopyrum_esculentum_MIRA_VER3_c125	GO:0005749
Fagopyrum_esculentum_MIRA_VER3_c125	GO:0009055
Fagopyrum_esculentum_MIRA_VER3_c125	GO:0006099
Fagopyrum_esculentum_MIRA_VER3_c125	GO:0005524
Fagopyrum_esculentum_MIRA_VER3_c125	GO:0006121
Fagopyrum_esculentum_MIRA_VER3_c125	GO:0008177
Fagopyrum_esculentum_MIRA_VER3_c125	GO:0000104
Fagopyrum_esculentum_MIRA_VER3_c125	GO:0050660
Fagopyrum_esculentum_MIRA_VER3_c125	EC:1.3.5.1
Fagopyrum_esculentum_MIRA_VER3_c125	EC:1.3.99.1
Fagopyrum_esculentum_MIRA_VER3_c126	GO:0008233
Fagopyrum_esculentum_MIRA_VER3_c126	GO:0008540
Fagopyrum_esculentum_MIRA_VER3_c126	GO:0016887
Fagopyrum_esculentum_MIRA_VER3_c126	GO:0006511
Fagopyrum_esculentum_MIRA_VER3_c126	GO:0005524
Fagopyrum_esculentum_MIRA_VER3_c126	GO:0005634
Fagopyrum_esculentum_MIRA_VER3_c126	GO:0005829
Fagopyrum_esculentum_MIRA_VER3_c126	GO:0005516
Fagopyrum_esculentum_MIRA_VER3_c127	GO:0042742
Fagopyrum_esculentum_MIRA_VER3_c127	GO:0015995
Fagopyrum_esculentum_MIRA_VER3_c127	GO:0004418
Fagopyrum_esculentum_MIRA_VER3_c127	GO:0009570
Fagopyrum_esculentum_MIRA_VER3_c127	GO:0048046
Fagopyrum_esculentum_MIRA_VER3_c127	EC:2.5.1.61
Fagopyrum_esculentum_MIRA_VER3_c130	GO:0005634
Fagopyrum_esculentum_MIRA_VER3_c133	GO:0009451
Fagopyrum_esculentum_MIRA_VER3_c133	GO:0003676
Fagopyrum_esculentum_MIRA_VER3_c133	GO:0005634
Fagopyrum_esculentum_MIRA_VER3_c134	GO:0009651
Fagopyrum_esculentum_MIRA_VER3_c134	GO:0005737
Fagopyrum_esculentum_MIRA_VER3_c134	GO:0048046
Fagopyrum_esculentum_MIRA_VER3_c134	GO:0016787
Fagopyrum_esculentum_MIRA_VER3_c134	GO:0005634
Fagopyrum_esculentum_MIRA_VER3_c134	GO:0005886
Fagopyrum_esculentum_MIRA_VER3_c135	GO:0005739
Fagopyrum_esculentum_MIRA_VER3_c136	GO:0016020
Fagopyrum_esculentum_MIRA_VER3_c136	GO:0016787
Fagopyrum_esculentum_MIRA_VER3_c136	GO:0005515
Fagopyrum_esculentum_MIRA_VER3_c136	GO:0009536
Fagopyrum_esculentum_MIRA_VER3_c138	GO:0016491
Fagopyrum_esculentum_MIRA_VER3_c138	GO:0055114
Fagopyrum_esculentum_MIRA_VER3_c138	GO:0005488
Fagopyrum_esculentum_MIRA_VER3_c139	GO:0046872
Fagopyrum_esculentum_MIRA_VER3_c139	GO:0009535
Fagopyrum_esculentum_MIRA_VER3_c139	GO:0009055
Fagopyrum_esculentum_MIRA_VER3_c139	GO:0005515
Fagopyrum_esculentum_MIRA_VER3_c140	GO:0005515
Fagopyrum_esculentum_MIRA_VER3_c140	GO:0016192
Fagopyrum_esculentum_MIRA_VER3_c140	GO:0006886
Fagopyrum_esculentum_MIRA_VER3_c140	GO:0009507
Fagopyrum_esculentum_MIRA_VER3_c140	GO:0030126
Fagopyrum_esculentum_MIRA_VER3_c140	GO:0005198
Fagopyrum_esculentum_MIRA_VER3_c141	GO:0016020
Fagopyrum_esculentum_MIRA_VER3_c143	GO:0012505
Fagopyrum_esculentum_MIRA_VER3_c143	GO:0006869
Fagopyrum_esculentum_MIRA_VER3_c143	GO:0016023
Fagopyrum_esculentum_MIRA_VER3_c143	GO:0005199
Fagopyrum_esculentum_MIRA_VER3_c145	GO:0016023
Fagopyrum_esculentum_MIRA_VER3_c145	GO:0009507
Fagopyrum_esculentum_MIRA_VER3_c147	GO:0009753
Fagopyrum_esculentum_MIRA_VER3_c147	GO:0004222
Fagopyrum_esculentum_MIRA_VER3_c147	GO:0005515
Fagopyrum_esculentum_MIRA_VER3_c147	GO:0009640
Fagopyrum_esculentum_MIRA_VER3_c147	GO:0008180
Fagopyrum_esculentum_MIRA_VER3_c147	GO:0010387
Fagopyrum_esculentum_MIRA_VER3_c147	GO:0010388
Fagopyrum_esculentum_MIRA_VER3_c147	EC:3.4.24.0
Fagopyrum_esculentum_MIRA_VER3_c148	GO:0005634
Fagopyrum_esculentum_MIRA_VER3_c148	GO:0005737
Fagopyrum_esculentum_MIRA_VER3_c149	GO:0030834
Fagopyrum_esculentum_MIRA_VER3_c149	GO:0017157
Fagopyrum_esculentum_MIRA_VER3_c149	GO:0051650
Fagopyrum_esculentum_MIRA_VER3_c149	GO:0009738
Fagopyrum_esculentum_MIRA_VER3_c149	GO:0032794
Fagopyrum_esculentum_MIRA_VER3_c149	GO:0009734
Fagopyrum_esculentum_MIRA_VER3_c149	GO:0005525
Fagopyrum_esculentum_MIRA_VER3_c149	GO:0009524
Fagopyrum_esculentum_MIRA_VER3_c149	GO:0030833
Fagopyrum_esculentum_MIRA_VER3_c149	GO:0005730
Fagopyrum_esculentum_MIRA_VER3_c149	GO:0005819
Fagopyrum_esculentum_MIRA_VER3_c149	GO:0007264
Fagopyrum_esculentum_MIRA_VER3_c149	GO:0045177
Fagopyrum_esculentum_MIRA_VER3_c149	GO:0003924
Fagopyrum_esculentum_MIRA_VER3_c149	GO:0005886
Fagopyrum_esculentum_MIRA_VER3_c149	GO:0009860
Fagopyrum_esculentum_MIRA_VER3_c149	EC:3.6.5.1
Fagopyrum_esculentum_MIRA_VER3_c149	EC:3.6.5.2
Fagopyrum_esculentum_MIRA_VER3_c149	EC:3.6.5.3
Fagopyrum_esculentum_MIRA_VER3_c149	EC:3.6.5.4
Fagopyrum_esculentum_MIRA_VER3_c151	GO:0015367
Fagopyrum_esculentum_MIRA_VER3_c151	GO:0009624
Fagopyrum_esculentum_MIRA_VER3_c151	GO:0015743
Fagopyrum_esculentum_MIRA_VER3_c151	GO:0009507
Fagopyrum_esculentum_MIRA_VER3_c151	GO:0016020
Fagopyrum_esculentum_MIRA_VER3_c151	GO:0006814
Fagopyrum_esculentum_MIRA_VER3_c152	GO:0005739
Fagopyrum_esculentum_MIRA_VER3_c153	GO:0003735
Fagopyrum_esculentum_MIRA_VER3_c153	GO:0015935
Fagopyrum_esculentum_MIRA_VER3_c153	GO:0009507
Fagopyrum_esculentum_MIRA_VER3_c153	GO:0006412
Fagopyrum_esculentum_MIRA_VER3_c153	GO:0019843
Fagopyrum_esculentum_MIRA_VER3_c153	GO:0005739
Fagopyrum_esculentum_MIRA_VER3_c153	EC:3.6.5.3
Fagopyrum_esculentum_MIRA_VER3_c154	GO:0005773
Fagopyrum_esculentum_MIRA_VER3_c154	GO:0005525
Fagopyrum_esculentum_MIRA_VER3_c154	GO:0003677
Fagopyrum_esculentum_MIRA_VER3_c154	GO:0005886
Fagopyrum_esculentum_MIRA_VER3_c154	GO:0007264
Fagopyrum_esculentum_MIRA_VER3_c154	GO:0015031
Fagopyrum_esculentum_MIRA_VER3_c155	GO:0006633
Fagopyrum_esculentum_MIRA_VER3_c155	GO:0008415
Fagopyrum_esculentum_MIRA_VER3_c155	GO:0009409
Fagopyrum_esculentum_MIRA_VER3_c155	GO:0016020
Fagopyrum_esculentum_MIRA_VER3_c155	GO:0005783
Fagopyrum_esculentum_MIRA_VER3_c155	GO:0009416
Fagopyrum_esculentum_MIRA_VER3_c156	GO:0005789
Fagopyrum_esculentum_MIRA_VER3_c156	GO:0005792
Fagopyrum_esculentum_MIRA_VER3_c156	GO:0020037
Fagopyrum_esculentum_MIRA_VER3_c156	GO:0006810
Fagopyrum_esculentum_MIRA_VER3_c156	GO:0016021
Fagopyrum_esculentum_MIRA_VER3_c156	GO:0022900
Fagopyrum_esculentum_MIRA_VER3_c157	GO:0006810
Fagopyrum_esculentum_MIRA_VER3_c157	GO:0016021
Fagopyrum_esculentum_MIRA_VER3_c157	GO:0005215
Fagopyrum_esculentum_MIRA_VER3_c158	GO:0035265
Fagopyrum_esculentum_MIRA_VER3_c158	GO:0005625
Fagopyrum_esculentum_MIRA_VER3_c158	GO:0043241
Fagopyrum_esculentum_MIRA_VER3_c160	GO:0005739
Fagopyrum_esculentum_MIRA_VER3_c161	GO:0009536
Fagopyrum_esculentum_MIRA_VER3_c162	GO:0005739
Fagopyrum_esculentum_MIRA_VER3_c162	GO:0009507
Fagopyrum_esculentum_MIRA_VER3_c163	GO:0016301
Fagopyrum_esculentum_MIRA_VER3_c164	GO:0012505
Fagopyrum_esculentum_MIRA_VER3_c164	GO:0005975
Fagopyrum_esculentum_MIRA_VER3_c164	GO:0016020
Fagopyrum_esculentum_MIRA_VER3_c164	GO:0016023
Fagopyrum_esculentum_MIRA_VER3_c164	GO:0004650
Fagopyrum_esculentum_MIRA_VER3_c164	GO:0007047
Fagopyrum_esculentum_MIRA_VER3_c164	EC:3.2.1.15
Fagopyrum_esculentum_MIRA_VER3_c166	GO:0006633
Fagopyrum_esculentum_MIRA_VER3_c166	GO:0000036
Fagopyrum_esculentum_MIRA_VER3_c166	GO:0005759
Fagopyrum_esculentum_MIRA_VER3_c166	GO:0048037
Fagopyrum_esculentum_MIRA_VER3_c167	GO:0006168
Fagopyrum_esculentum_MIRA_VER3_c167	GO:0009116
Fagopyrum_esculentum_MIRA_VER3_c167	GO:0003999
Fagopyrum_esculentum_MIRA_VER3_c167	EC:2.4.2.7
Fagopyrum_esculentum_MIRA_VER3_c168	GO:0009536
Fagopyrum_esculentum_MIRA_VER3_c169	GO:0030001
Fagopyrum_esculentum_MIRA_VER3_c169	GO:0046872
Fagopyrum_esculentum_MIRA_VER3_c170	GO:0009987
Fagopyrum_esculentum_MIRA_VER3_c170	GO:0010038
Fagopyrum_esculentum_MIRA_VER3_c170	GO:0003824
Fagopyrum_esculentum_MIRA_VER3_c170	GO:0005789
Fagopyrum_esculentum_MIRA_VER3_c170	GO:0030001
Fagopyrum_esculentum_MIRA_VER3_c171	GO:0042742
Fagopyrum_esculentum_MIRA_VER3_c171	GO:0005839
Fagopyrum_esculentum_MIRA_VER3_c171	GO:0003723
Fagopyrum_esculentum_MIRA_VER3_c171	GO:0006511
Fagopyrum_esculentum_MIRA_VER3_c171	GO:0003743
Fagopyrum_esculentum_MIRA_VER3_c171	GO:0005829
Fagopyrum_esculentum_MIRA_VER3_c171	GO:0004298
Fagopyrum_esculentum_MIRA_VER3_c171	EC:3.4.25.0
Fagopyrum_esculentum_MIRA_VER3_c172	GO:0003723
Fagopyrum_esculentum_MIRA_VER3_c172	GO:0006278
Fagopyrum_esculentum_MIRA_VER3_c172	GO:0009414
Fagopyrum_esculentum_MIRA_VER3_c172	GO:0005739
Fagopyrum_esculentum_MIRA_VER3_c172	GO:0006457
Fagopyrum_esculentum_MIRA_VER3_c172	GO:0009793
Fagopyrum_esculentum_MIRA_VER3_c172	GO:0009651
Fagopyrum_esculentum_MIRA_VER3_c172	GO:0010157
Fagopyrum_esculentum_MIRA_VER3_c172	GO:0003964
Fagopyrum_esculentum_MIRA_VER3_c172	GO:0009408
Fagopyrum_esculentum_MIRA_VER3_c172	GO:0005524
Fagopyrum_esculentum_MIRA_VER3_c172	GO:0009570
Fagopyrum_esculentum_MIRA_VER3_c172	GO:0051082
Fagopyrum_esculentum_MIRA_VER3_c172	GO:0009704
Fagopyrum_esculentum_MIRA_VER3_c172	GO:0005886
Fagopyrum_esculentum_MIRA_VER3_c172	EC:2.7.7.49
Fagopyrum_esculentum_MIRA_VER3_c173	GO:0016023
Fagopyrum_esculentum_MIRA_VER3_c173	GO:0016021
Fagopyrum_esculentum_MIRA_VER3_c173	GO:0004190
Fagopyrum_esculentum_MIRA_VER3_c173	EC:3.4.23.0
Fagopyrum_esculentum_MIRA_VER3_c174	GO:0016020
Fagopyrum_esculentum_MIRA_VER3_c174	GO:0005739
Fagopyrum_esculentum_MIRA_VER3_c174	GO:0005515
Fagopyrum_esculentum_MIRA_VER3_c175	GO:0009737
Fagopyrum_esculentum_MIRA_VER3_c175	GO:0004029
Fagopyrum_esculentum_MIRA_VER3_c175	GO:0009269
Fagopyrum_esculentum_MIRA_VER3_c175	GO:0009651
Fagopyrum_esculentum_MIRA_VER3_c175	GO:0055114
Fagopyrum_esculentum_MIRA_VER3_c175	GO:0004028
Fagopyrum_esculentum_MIRA_VER3_c175	GO:0006081
Fagopyrum_esculentum_MIRA_VER3_c175	EC:1.2.1.3
Fagopyrum_esculentum_MIRA_VER3_c176	GO:0043234
Fagopyrum_esculentum_MIRA_VER3_c176	GO:0005886
Fagopyrum_esculentum_MIRA_VER3_c176	GO:0006511
Fagopyrum_esculentum_MIRA_VER3_c176	GO:0005634
Fagopyrum_esculentum_MIRA_VER3_c176	GO:0005829
Fagopyrum_esculentum_MIRA_VER3_c177	GO:0030599
Fagopyrum_esculentum_MIRA_VER3_c177	GO:0005507
Fagopyrum_esculentum_MIRA_VER3_c177	GO:0016023
Fagopyrum_esculentum_MIRA_VER3_c177	GO:0009505
Fagopyrum_esculentum_MIRA_VER3_c177	GO:0016491
Fagopyrum_esculentum_MIRA_VER3_c177	EC:3.1.1.11
Fagopyrum_esculentum_MIRA_VER3_c178	GO:0009505
Fagopyrum_esculentum_MIRA_VER3_c178	GO:0005886
Fagopyrum_esculentum_MIRA_VER3_c178	GO:0006486
Fagopyrum_esculentum_MIRA_VER3_c178	GO:0016021
Fagopyrum_esculentum_MIRA_VER3_c178	GO:0004579
Fagopyrum_esculentum_MIRA_VER3_c178	GO:0005783
Fagopyrum_esculentum_MIRA_VER3_c178	EC:2.4.1.119
Fagopyrum_esculentum_MIRA_VER3_c179	GO:0016491
Fagopyrum_esculentum_MIRA_VER3_c179	GO:0005506
Fagopyrum_esculentum_MIRA_VER3_c180	GO:0005840
Fagopyrum_esculentum_MIRA_VER3_c180	GO:0003735
Fagopyrum_esculentum_MIRA_VER3_c180	GO:0006412
Fagopyrum_esculentum_MIRA_VER3_c180	EC:3.6.5.3
Fagopyrum_esculentum_MIRA_VER3_c181	GO:0006888
Fagopyrum_esculentum_MIRA_VER3_c181	GO:0009536
Fagopyrum_esculentum_MIRA_VER3_c182	GO:0006333
Fagopyrum_esculentum_MIRA_VER3_c182	GO:0000785
Fagopyrum_esculentum_MIRA_VER3_c182	GO:0003700
Fagopyrum_esculentum_MIRA_VER3_c182	GO:0030527
Fagopyrum_esculentum_MIRA_VER3_c182	GO:0003682
Fagopyrum_esculentum_MIRA_VER3_c183	GO:0030528
Fagopyrum_esculentum_MIRA_VER3_c183	GO:0003677
Fagopyrum_esculentum_MIRA_VER3_c184	GO:0015031
Fagopyrum_esculentum_MIRA_VER3_c184	GO:0005886
Fagopyrum_esculentum_MIRA_VER3_c184	GO:0005525
Fagopyrum_esculentum_MIRA_VER3_c184	GO:0007264
Fagopyrum_esculentum_MIRA_VER3_c185	GO:0030176
Fagopyrum_esculentum_MIRA_VER3_c185	GO:0006888
Fagopyrum_esculentum_MIRA_VER3_c185	GO:0005739
Fagopyrum_esculentum_MIRA_VER3_c186	GO:0006790
Fagopyrum_esculentum_MIRA_VER3_c186	GO:0005777
Fagopyrum_esculentum_MIRA_VER3_c186	GO:0009055
Fagopyrum_esculentum_MIRA_VER3_c186	GO:0008482
Fagopyrum_esculentum_MIRA_VER3_c186	GO:0030151
Fagopyrum_esculentum_MIRA_VER3_c186	GO:0010477
Fagopyrum_esculentum_MIRA_VER3_c186	GO:0055114
Fagopyrum_esculentum_MIRA_VER3_c186	GO:0015994
Fagopyrum_esculentum_MIRA_VER3_c186	GO:0005739
Fagopyrum_esculentum_MIRA_VER3_c186	EC:1.8.3.1
Fagopyrum_esculentum_MIRA_VER3_c187	GO:0016021
Fagopyrum_esculentum_MIRA_VER3_c187	GO:0005773
Fagopyrum_esculentum_MIRA_VER3_c187	GO:0015250
Fagopyrum_esculentum_MIRA_VER3_c187	GO:0006810
Fagopyrum_esculentum_MIRA_VER3_c188	GO:0016023
Fagopyrum_esculentum_MIRA_VER3_c188	GO:0006979
Fagopyrum_esculentum_MIRA_VER3_c189	GO:0016021
Fagopyrum_esculentum_MIRA_VER3_c189	GO:0005488
Fagopyrum_esculentum_MIRA_VER3_c189	GO:0009536
Fagopyrum_esculentum_MIRA_VER3_c189	GO:0005778
Fagopyrum_esculentum_MIRA_VER3_c189	GO:0006810
Fagopyrum_esculentum_MIRA_VER3_c189	GO:0005886
Fagopyrum_esculentum_MIRA_VER3_c190	GO:0005488
Fagopyrum_esculentum_MIRA_VER3_c191	GO:0005730
Fagopyrum_esculentum_MIRA_VER3_c191	GO:0003735
Fagopyrum_esculentum_MIRA_VER3_c191	GO:0003723
Fagopyrum_esculentum_MIRA_VER3_c191	GO:0005618
Fagopyrum_esculentum_MIRA_VER3_c191	GO:0022627
Fagopyrum_esculentum_MIRA_VER3_c191	GO:0016020
Fagopyrum_esculentum_MIRA_VER3_c191	GO:0006412
Fagopyrum_esculentum_MIRA_VER3_c191	EC:3.6.5.3
Fagopyrum_esculentum_MIRA_VER3_c192	GO:0006457
Fagopyrum_esculentum_MIRA_VER3_c192	GO:0009941
Fagopyrum_esculentum_MIRA_VER3_c192	GO:0009409
Fagopyrum_esculentum_MIRA_VER3_c192	GO:0046686
Fagopyrum_esculentum_MIRA_VER3_c192	GO:0005524
Fagopyrum_esculentum_MIRA_VER3_c192	GO:0009570
Fagopyrum_esculentum_MIRA_VER3_c192	GO:0048046
Fagopyrum_esculentum_MIRA_VER3_c192	GO:0009535
Fagopyrum_esculentum_MIRA_VER3_c192	GO:0005739
Fagopyrum_esculentum_MIRA_VER3_c192	GO:0005516
Fagopyrum_esculentum_MIRA_VER3_c193	GO:0009073
Fagopyrum_esculentum_MIRA_VER3_c193	GO:0003856
Fagopyrum_esculentum_MIRA_VER3_c193	GO:0009507
Fagopyrum_esculentum_MIRA_VER3_c193	EC:4.2.3.4
Fagopyrum_esculentum_MIRA_VER3_c195	GO:0016023
Fagopyrum_esculentum_MIRA_VER3_c196	GO:0045703
Fagopyrum_esculentum_MIRA_VER3_c196	GO:0005783
Fagopyrum_esculentum_MIRA_VER3_c196	GO:0055114
Fagopyrum_esculentum_MIRA_VER3_c196	GO:0042335
Fagopyrum_esculentum_MIRA_VER3_c196	GO:0005488
Fagopyrum_esculentum_MIRA_VER3_c198	GO:0006413
Fagopyrum_esculentum_MIRA_VER3_c198	GO:0005525
Fagopyrum_esculentum_MIRA_VER3_c198	GO:0003743
Fagopyrum_esculentum_MIRA_VER3_c198	GO:0016853
Fagopyrum_esculentum_MIRA_VER3_c198	GO:0005739
Fagopyrum_esculentum_MIRA_VER3_c199	GO:0017057
Fagopyrum_esculentum_MIRA_VER3_c199	GO:0005777
Fagopyrum_esculentum_MIRA_VER3_c199	GO:0009793
Fagopyrum_esculentum_MIRA_VER3_c199	GO:0006098
Fagopyrum_esculentum_MIRA_VER3_c199	GO:0009570
Fagopyrum_esculentum_MIRA_VER3_c199	EC:3.1.1.31
Fagopyrum_esculentum_MIRA_VER3_c200	GO:0008460
Fagopyrum_esculentum_MIRA_VER3_c200	GO:0005737
Fagopyrum_esculentum_MIRA_VER3_c200	GO:0048040
Fagopyrum_esculentum_MIRA_VER3_c200	GO:0009226
Fagopyrum_esculentum_MIRA_VER3_c200	GO:0051287
Fagopyrum_esculentum_MIRA_VER3_c200	EC:4.2.1.46
Fagopyrum_esculentum_MIRA_VER3_c200	EC:4.1.1.35
Fagopyrum_esculentum_MIRA_VER3_c201	GO:0005773
Fagopyrum_esculentum_MIRA_VER3_c202	GO:0005737
Fagopyrum_esculentum_MIRA_VER3_c202	GO:0005643
Fagopyrum_esculentum_MIRA_VER3_c202	GO:0006606
Fagopyrum_esculentum_MIRA_VER3_c202	GO:0005488
Fagopyrum_esculentum_MIRA_VER3_c202	GO:0005618
Fagopyrum_esculentum_MIRA_VER3_c202	GO:0008565
Fagopyrum_esculentum_MIRA_VER3_c203	GO:0005737
Fagopyrum_esculentum_MIRA_VER3_c203	GO:0005682
Fagopyrum_esculentum_MIRA_VER3_c203	GO:0031202
Fagopyrum_esculentum_MIRA_VER3_c203	GO:0007067
Fagopyrum_esculentum_MIRA_VER3_c203	GO:0000245
Fagopyrum_esculentum_MIRA_VER3_c203	GO:0051301
Fagopyrum_esculentum_MIRA_VER3_c204	GO:0009269
Fagopyrum_esculentum_MIRA_VER3_c204	GO:0009793
Fagopyrum_esculentum_MIRA_VER3_c204	GO:0005886
Fagopyrum_esculentum_MIRA_VER3_c205	GO:0005515
Fagopyrum_esculentum_MIRA_VER3_c206	GO:0000228
Fagopyrum_esculentum_MIRA_VER3_c206	GO:0005515
Fagopyrum_esculentum_MIRA_VER3_c206	GO:0050794
Fagopyrum_esculentum_MIRA_VER3_c206	GO:0006350
Fagopyrum_esculentum_MIRA_VER3_c206	GO:0003682
Fagopyrum_esculentum_MIRA_VER3_c206	GO:0006338
Fagopyrum_esculentum_MIRA_VER3_c207	GO:0005507
Fagopyrum_esculentum_MIRA_VER3_c207	GO:0004784
Fagopyrum_esculentum_MIRA_VER3_c207	GO:0055114
Fagopyrum_esculentum_MIRA_VER3_c207	GO:0004601
Fagopyrum_esculentum_MIRA_VER3_c207	GO:0006801
Fagopyrum_esculentum_MIRA_VER3_c207	GO:0009507
Fagopyrum_esculentum_MIRA_VER3_c207	GO:0008270
Fagopyrum_esculentum_MIRA_VER3_c207	EC:1.15.1.1
Fagopyrum_esculentum_MIRA_VER3_c207	EC:1.11.1.7
Fagopyrum_esculentum_MIRA_VER3_c208	GO:0005730
Fagopyrum_esculentum_MIRA_VER3_c208	GO:0003735
Fagopyrum_esculentum_MIRA_VER3_c208	GO:0005886
Fagopyrum_esculentum_MIRA_VER3_c208	GO:0042254
Fagopyrum_esculentum_MIRA_VER3_c208	GO:0022625
Fagopyrum_esculentum_MIRA_VER3_c208	GO:0009507
Fagopyrum_esculentum_MIRA_VER3_c208	GO:0006412
Fagopyrum_esculentum_MIRA_VER3_c208	EC:3.6.5.3
Fagopyrum_esculentum_MIRA_VER3_c209	GO:0005840
Fagopyrum_esculentum_MIRA_VER3_c209	GO:0009941
Fagopyrum_esculentum_MIRA_VER3_c209	GO:0003735
Fagopyrum_esculentum_MIRA_VER3_c209	GO:0042254
Fagopyrum_esculentum_MIRA_VER3_c209	GO:0009295
Fagopyrum_esculentum_MIRA_VER3_c209	GO:0009570
Fagopyrum_esculentum_MIRA_VER3_c209	GO:0006412
Fagopyrum_esculentum_MIRA_VER3_c209	EC:3.6.5.3
Fagopyrum_esculentum_MIRA_VER3_c210	GO:0005773
Fagopyrum_esculentum_MIRA_VER3_c210	GO:0016042
Fagopyrum_esculentum_MIRA_VER3_c210	GO:0005886
Fagopyrum_esculentum_MIRA_VER3_c210	GO:0070290
Fagopyrum_esculentum_MIRA_VER3_c210	GO:0005509
Fagopyrum_esculentum_MIRA_VER3_c210	GO:0004630
Fagopyrum_esculentum_MIRA_VER3_c210	GO:0046470
Fagopyrum_esculentum_MIRA_VER3_c210	GO:0005783
Fagopyrum_esculentum_MIRA_VER3_c210	GO:0009536
Fagopyrum_esculentum_MIRA_VER3_c210	EC:3.1.4.4
Fagopyrum_esculentum_MIRA_VER3_c211	GO:0016740
Fagopyrum_esculentum_MIRA_VER3_c212	GO:0005840
Fagopyrum_esculentum_MIRA_VER3_c212	GO:0003735
Fagopyrum_esculentum_MIRA_VER3_c212	GO:0009507
Fagopyrum_esculentum_MIRA_VER3_c212	GO:0006412
Fagopyrum_esculentum_MIRA_VER3_c212	EC:3.6.5.3
Fagopyrum_esculentum_MIRA_VER3_c213	GO:0005622
Fagopyrum_esculentum_MIRA_VER3_c213	GO:0045449
Fagopyrum_esculentum_MIRA_VER3_c213	GO:0003700
Fagopyrum_esculentum_MIRA_VER3_c213	GO:0008270
Fagopyrum_esculentum_MIRA_VER3_c215	GO:0003676
Fagopyrum_esculentum_MIRA_VER3_c215	GO:0016607
Fagopyrum_esculentum_MIRA_VER3_c215	GO:0008270
Fagopyrum_esculentum_MIRA_VER3_c215	GO:0000245
Fagopyrum_esculentum_MIRA_VER3_c215	GO:0005739
Fagopyrum_esculentum_MIRA_VER3_c215	GO:0000166
Fagopyrum_esculentum_MIRA_VER3_c217	GO:0051082
Fagopyrum_esculentum_MIRA_VER3_c217	GO:0031072
Fagopyrum_esculentum_MIRA_VER3_c217	GO:0009507
Fagopyrum_esculentum_MIRA_VER3_c218	GO:0009535
Fagopyrum_esculentum_MIRA_VER3_c219	GO:0012505
Fagopyrum_esculentum_MIRA_VER3_c219	GO:0016023
Fagopyrum_esculentum_MIRA_VER3_c219	GO:0005886
Fagopyrum_esculentum_MIRA_VER3_c220	GO:0009407
Fagopyrum_esculentum_MIRA_VER3_c220	GO:0016740
Fagopyrum_esculentum_MIRA_VER3_c221	GO:0006979
Fagopyrum_esculentum_MIRA_VER3_c221	GO:0045454
Fagopyrum_esculentum_MIRA_VER3_c221	GO:0005759
Fagopyrum_esculentum_MIRA_VER3_c221	GO:0004601
Fagopyrum_esculentum_MIRA_VER3_c221	EC:1.11.1.7
Fagopyrum_esculentum_MIRA_VER3_c222	GO:0003746
Fagopyrum_esculentum_MIRA_VER3_c223	GO:0016023
Fagopyrum_esculentum_MIRA_VER3_c223	GO:0008320
Fagopyrum_esculentum_MIRA_VER3_c223	GO:0006886
Fagopyrum_esculentum_MIRA_VER3_c223	GO:0016021
Fagopyrum_esculentum_MIRA_VER3_c224	GO:0016023
Fagopyrum_esculentum_MIRA_VER3_c225	GO:0006820
Fagopyrum_esculentum_MIRA_VER3_c225	GO:0008308
Fagopyrum_esculentum_MIRA_VER3_c225	GO:0005741
Fagopyrum_esculentum_MIRA_VER3_c226	GO:0016209
Fagopyrum_esculentum_MIRA_VER3_c226	GO:0006979
Fagopyrum_esculentum_MIRA_VER3_c226	GO:0005507
Fagopyrum_esculentum_MIRA_VER3_c226	GO:0005777
Fagopyrum_esculentum_MIRA_VER3_c226	GO:0019430
Fagopyrum_esculentum_MIRA_VER3_c226	GO:0004784
Fagopyrum_esculentum_MIRA_VER3_c226	GO:0055114
Fagopyrum_esculentum_MIRA_VER3_c226	GO:0008270
Fagopyrum_esculentum_MIRA_VER3_c226	EC:1.15.1.1
Fagopyrum_esculentum_MIRA_VER3_c227	GO:0030095
Fagopyrum_esculentum_MIRA_VER3_c227	GO:0009543
Fagopyrum_esculentum_MIRA_VER3_c227	GO:0019898
Fagopyrum_esculentum_MIRA_VER3_c227	GO:0005509
Fagopyrum_esculentum_MIRA_VER3_c227	GO:0015979
Fagopyrum_esculentum_MIRA_VER3_c227	GO:0009654
Fagopyrum_esculentum_MIRA_VER3_c228	GO:0012505
Fagopyrum_esculentum_MIRA_VER3_c228	GO:0016023
Fagopyrum_esculentum_MIRA_VER3_c228	GO:0005886
Fagopyrum_esculentum_MIRA_VER3_c229	GO:0051745
Fagopyrum_esculentum_MIRA_VER3_c229	GO:0046429
Fagopyrum_esculentum_MIRA_VER3_c229	GO:0055114
Fagopyrum_esculentum_MIRA_VER3_c229	GO:0009570
Fagopyrum_esculentum_MIRA_VER3_c229	GO:0019288
Fagopyrum_esculentum_MIRA_VER3_c229	GO:0046677
Fagopyrum_esculentum_MIRA_VER3_c229	EC:1.17.1.2
Fagopyrum_esculentum_MIRA_VER3_c229	EC:1.17.4.3
Fagopyrum_esculentum_MIRA_VER3_c231	GO:0008143
Fagopyrum_esculentum_MIRA_VER3_c231	GO:0005515
Fagopyrum_esculentum_MIRA_VER3_c231	GO:0005886
Fagopyrum_esculentum_MIRA_VER3_c231	GO:0000166
Fagopyrum_esculentum_MIRA_VER3_c232	GO:0005730
Fagopyrum_esculentum_MIRA_VER3_c232	GO:0003676
Fagopyrum_esculentum_MIRA_VER3_c232	GO:0005732
Fagopyrum_esculentum_MIRA_VER3_c234	GO:0009165
Fagopyrum_esculentum_MIRA_VER3_c234	GO:0016301
Fagopyrum_esculentum_MIRA_VER3_c234	GO:0005886
Fagopyrum_esculentum_MIRA_VER3_c234	GO:0004749
Fagopyrum_esculentum_MIRA_VER3_c234	GO:0000287
Fagopyrum_esculentum_MIRA_VER3_c234	GO:0009116
Fagopyrum_esculentum_MIRA_VER3_c234	GO:0005739
Fagopyrum_esculentum_MIRA_VER3_c234	EC:2.7.6.1
Fagopyrum_esculentum_MIRA_VER3_c235	GO:0048366
Fagopyrum_esculentum_MIRA_VER3_c235	GO:0009706
Fagopyrum_esculentum_MIRA_VER3_c235	GO:0005739
Fagopyrum_esculentum_MIRA_VER3_c236	GO:0006099
Fagopyrum_esculentum_MIRA_VER3_c236	GO:0009514
Fagopyrum_esculentum_MIRA_VER3_c236	GO:0004451
Fagopyrum_esculentum_MIRA_VER3_c236	GO:0006097
Fagopyrum_esculentum_MIRA_VER3_c236	EC:4.1.3.1
Fagopyrum_esculentum_MIRA_VER3_c237	GO:0008152
Fagopyrum_esculentum_MIRA_VER3_c237	GO:0016787
Fagopyrum_esculentum_MIRA_VER3_c238	GO:0004722
Fagopyrum_esculentum_MIRA_VER3_c239	GO:0006629
Fagopyrum_esculentum_MIRA_VER3_c239	GO:0005773
Fagopyrum_esculentum_MIRA_VER3_c239	GO:0004190
Fagopyrum_esculentum_MIRA_VER3_c239	GO:0006508
Fagopyrum_esculentum_MIRA_VER3_c239	GO:0009651
Fagopyrum_esculentum_MIRA_VER3_c239	EC:3.4.23.0
Fagopyrum_esculentum_MIRA_VER3_c240	GO:0004839
Fagopyrum_esculentum_MIRA_VER3_c240	GO:0005886
Fagopyrum_esculentum_MIRA_VER3_c240	GO:0016567
Fagopyrum_esculentum_MIRA_VER3_c240	GO:0006511
Fagopyrum_esculentum_MIRA_VER3_c240	GO:0005524
Fagopyrum_esculentum_MIRA_VER3_c240	GO:0004842
Fagopyrum_esculentum_MIRA_VER3_c240	GO:0051707
Fagopyrum_esculentum_MIRA_VER3_c240	GO:0005739
Fagopyrum_esculentum_MIRA_VER3_c240	EC:6.3.2.19
Fagopyrum_esculentum_MIRA_VER3_c241	GO:0009739
Fagopyrum_esculentum_MIRA_VER3_c241	GO:0010200
Fagopyrum_esculentum_MIRA_VER3_c241	GO:0005515
Fagopyrum_esculentum_MIRA_VER3_c241	GO:0008270
Fagopyrum_esculentum_MIRA_VER3_c241	GO:0009687
Fagopyrum_esculentum_MIRA_VER3_c241	GO:0009651
Fagopyrum_esculentum_MIRA_VER3_c242	GO:0005730
Fagopyrum_esculentum_MIRA_VER3_c242	GO:0005773
Fagopyrum_esculentum_MIRA_VER3_c242	GO:0003735
Fagopyrum_esculentum_MIRA_VER3_c242	GO:0005618
Fagopyrum_esculentum_MIRA_VER3_c242	GO:0022627
Fagopyrum_esculentum_MIRA_VER3_c242	GO:0016020
Fagopyrum_esculentum_MIRA_VER3_c242	GO:0006412
Fagopyrum_esculentum_MIRA_VER3_c242	EC:3.6.5.3
Fagopyrum_esculentum_MIRA_VER3_c243	GO:0051605
Fagopyrum_esculentum_MIRA_VER3_c243	GO:0004175
Fagopyrum_esculentum_MIRA_VER3_c243	GO:0019941
Fagopyrum_esculentum_MIRA_VER3_c243	GO:0051246
Fagopyrum_esculentum_MIRA_VER3_c243	GO:0009733
Fagopyrum_esculentum_MIRA_VER3_c243	GO:0019788
Fagopyrum_esculentum_MIRA_VER3_c243	GO:0004842
Fagopyrum_esculentum_MIRA_VER3_c243	GO:0005524
Fagopyrum_esculentum_MIRA_VER3_c243	GO:0009790
Fagopyrum_esculentum_MIRA_VER3_c243	GO:0005515
Fagopyrum_esculentum_MIRA_VER3_c243	GO:0034613
Fagopyrum_esculentum_MIRA_VER3_c243	GO:0016579
Fagopyrum_esculentum_MIRA_VER3_c243	GO:0005783
Fagopyrum_esculentum_MIRA_VER3_c243	EC:6.3.2.19
Fagopyrum_esculentum_MIRA_VER3_c246	GO:0005777
Fagopyrum_esculentum_MIRA_VER3_c246	GO:0008152
Fagopyrum_esculentum_MIRA_VER3_c246	GO:0016853
Fagopyrum_esculentum_MIRA_VER3_c246	GO:0009536
Fagopyrum_esculentum_MIRA_VER3_c247	GO:0046872
Fagopyrum_esculentum_MIRA_VER3_c247	GO:0016491
Fagopyrum_esculentum_MIRA_VER3_c248	GO:0006468
Fagopyrum_esculentum_MIRA_VER3_c248	GO:0005524
Fagopyrum_esculentum_MIRA_VER3_c248	GO:0007165
Fagopyrum_esculentum_MIRA_VER3_c248	GO:0004674
Fagopyrum_esculentum_MIRA_VER3_c248	EC:2.7.11.0
Fagopyrum_esculentum_MIRA_VER3_c249	GO:0005509
Fagopyrum_esculentum_MIRA_VER3_c250	GO:0009644
Fagopyrum_esculentum_MIRA_VER3_c250	GO:0005515
Fagopyrum_esculentum_MIRA_VER3_c250	GO:0003700
Fagopyrum_esculentum_MIRA_VER3_c250	GO:0016168
Fagopyrum_esculentum_MIRA_VER3_c250	GO:0048481
Fagopyrum_esculentum_MIRA_VER3_c250	GO:0009535
Fagopyrum_esculentum_MIRA_VER3_c251	GO:0005737
Fagopyrum_esculentum_MIRA_VER3_c251	GO:0006415
Fagopyrum_esculentum_MIRA_VER3_c251	GO:0016149
Fagopyrum_esculentum_MIRA_VER3_c252	GO:0046872
Fagopyrum_esculentum_MIRA_VER3_c252	GO:0016023
Fagopyrum_esculentum_MIRA_VER3_c252	GO:0010297
Fagopyrum_esculentum_MIRA_VER3_c252	GO:0055114
Fagopyrum_esculentum_MIRA_VER3_c252	GO:0019509
Fagopyrum_esculentum_MIRA_VER3_c252	GO:0010309
Fagopyrum_esculentum_MIRA_VER3_c252	EC:1.13.11.54
Fagopyrum_esculentum_MIRA_VER3_c253	GO:0009409
Fagopyrum_esculentum_MIRA_VER3_c253	GO:0046686
Fagopyrum_esculentum_MIRA_VER3_c253	GO:0016656
Fagopyrum_esculentum_MIRA_VER3_c253	GO:0055114
Fagopyrum_esculentum_MIRA_VER3_c253	GO:0005524
Fagopyrum_esculentum_MIRA_VER3_c253	GO:0009570
Fagopyrum_esculentum_MIRA_VER3_c253	GO:0050660
Fagopyrum_esculentum_MIRA_VER3_c253	GO:0005739
Fagopyrum_esculentum_MIRA_VER3_c253	EC:1.6.5.4
Fagopyrum_esculentum_MIRA_VER3_c255	GO:0008168
Fagopyrum_esculentum_MIRA_VER3_c255	EC:2.1.1.0
Fagopyrum_esculentum_MIRA_VER3_c256	GO:0008270
Fagopyrum_esculentum_MIRA_VER3_c256	GO:0015450
Fagopyrum_esculentum_MIRA_VER3_c256	GO:0005743
Fagopyrum_esculentum_MIRA_VER3_c256	GO:0045039
Fagopyrum_esculentum_MIRA_VER3_c256	GO:0042719
Fagopyrum_esculentum_MIRA_VER3_c256	GO:0065002
Fagopyrum_esculentum_MIRA_VER3_c258	GO:0009793
Fagopyrum_esculentum_MIRA_VER3_c258	GO:0003700
Fagopyrum_esculentum_MIRA_VER3_c258	GO:0005739
Fagopyrum_esculentum_MIRA_VER3_c258	GO:0006355
Fagopyrum_esculentum_MIRA_VER3_c259	GO:0016491
Fagopyrum_esculentum_MIRA_VER3_c259	GO:0008152
Fagopyrum_esculentum_MIRA_VER3_c259	GO:0005488
Fagopyrum_esculentum_MIRA_VER3_c260	GO:0003917
Fagopyrum_esculentum_MIRA_VER3_c260	GO:0003918
Fagopyrum_esculentum_MIRA_VER3_c260	GO:0048645
Fagopyrum_esculentum_MIRA_VER3_c260	GO:0010016
Fagopyrum_esculentum_MIRA_VER3_c260	GO:0006268
Fagopyrum_esculentum_MIRA_VER3_c260	GO:0005694
Fagopyrum_esculentum_MIRA_VER3_c260	GO:0048439
Fagopyrum_esculentum_MIRA_VER3_c260	GO:0006265
Fagopyrum_esculentum_MIRA_VER3_c260	GO:0005634
Fagopyrum_esculentum_MIRA_VER3_c260	EC:5.99.1.2
Fagopyrum_esculentum_MIRA_VER3_c260	EC:5.99.1.3
Fagopyrum_esculentum_MIRA_VER3_c261	GO:0009055
Fagopyrum_esculentum_MIRA_VER3_c261	GO:0045454
Fagopyrum_esculentum_MIRA_VER3_c261	GO:0009570
Fagopyrum_esculentum_MIRA_VER3_c261	GO:0015035
Fagopyrum_esculentum_MIRA_VER3_c262	GO:0010228
Fagopyrum_esculentum_MIRA_VER3_c262	GO:0006915
Fagopyrum_esculentum_MIRA_VER3_c262	GO:0009409
Fagopyrum_esculentum_MIRA_VER3_c262	GO:0009408
Fagopyrum_esculentum_MIRA_VER3_c262	GO:0009651
Fagopyrum_esculentum_MIRA_VER3_c263	GO:0009414
Fagopyrum_esculentum_MIRA_VER3_c263	GO:0016762
Fagopyrum_esculentum_MIRA_VER3_c263	GO:0004553
Fagopyrum_esculentum_MIRA_VER3_c263	GO:0012505
Fagopyrum_esculentum_MIRA_VER3_c263	GO:0005618
Fagopyrum_esculentum_MIRA_VER3_c263	GO:0006073
Fagopyrum_esculentum_MIRA_VER3_c263	GO:0048046
Fagopyrum_esculentum_MIRA_VER3_c263	EC:2.4.1.207
Fagopyrum_esculentum_MIRA_VER3_c263	EC:3.2.1.0
Fagopyrum_esculentum_MIRA_VER3_c264	GO:0016020
Fagopyrum_esculentum_MIRA_VER3_c264	GO:0016023
Fagopyrum_esculentum_MIRA_VER3_c267	GO:0016740
Fagopyrum_esculentum_MIRA_VER3_c267	GO:0005975
Fagopyrum_esculentum_MIRA_VER3_c267	GO:0008810
Fagopyrum_esculentum_MIRA_VER3_c267	EC:3.2.1.4
Fagopyrum_esculentum_MIRA_VER3_c268	GO:0019722
Fagopyrum_esculentum_MIRA_VER3_c268	GO:0005515
Fagopyrum_esculentum_MIRA_VER3_c268	GO:0030163
Fagopyrum_esculentum_MIRA_VER3_c268	GO:0005509
Fagopyrum_esculentum_MIRA_VER3_c268	GO:0008171
Fagopyrum_esculentum_MIRA_VER3_c268	GO:0010099
Fagopyrum_esculentum_MIRA_VER3_c268	GO:0005513
Fagopyrum_esculentum_MIRA_VER3_c270	GO:0005886
Fagopyrum_esculentum_MIRA_VER3_c270	GO:0005126
Fagopyrum_esculentum_MIRA_VER3_c271	GO:0007275
Fagopyrum_esculentum_MIRA_VER3_c271	GO:0009536
Fagopyrum_esculentum_MIRA_VER3_c272	GO:0042742
Fagopyrum_esculentum_MIRA_VER3_c272	GO:0005515
Fagopyrum_esculentum_MIRA_VER3_c272	GO:0004089
Fagopyrum_esculentum_MIRA_VER3_c272	GO:0009570
Fagopyrum_esculentum_MIRA_VER3_c272	GO:0015976
Fagopyrum_esculentum_MIRA_VER3_c272	GO:0005829
Fagopyrum_esculentum_MIRA_VER3_c272	GO:0008270
Fagopyrum_esculentum_MIRA_VER3_c272	GO:0048046
Fagopyrum_esculentum_MIRA_VER3_c272	GO:0009535
Fagopyrum_esculentum_MIRA_VER3_c272	EC:4.2.1.1
Fagopyrum_esculentum_MIRA_VER3_c273	GO:0006412
Fagopyrum_esculentum_MIRA_VER3_c273	GO:0046677
Fagopyrum_esculentum_MIRA_VER3_c273	GO:0015935
Fagopyrum_esculentum_MIRA_VER3_c273	GO:0009409
Fagopyrum_esculentum_MIRA_VER3_c273	GO:0019843
Fagopyrum_esculentum_MIRA_VER3_c273	GO:0003735
Fagopyrum_esculentum_MIRA_VER3_c273	GO:0009535
Fagopyrum_esculentum_MIRA_VER3_c273	GO:0009570
Fagopyrum_esculentum_MIRA_VER3_c273	GO:0046686
Fagopyrum_esculentum_MIRA_VER3_c273	GO:0005634
Fagopyrum_esculentum_MIRA_VER3_c273	EC:3.6.5.3
Fagopyrum_esculentum_MIRA_VER3_c274	GO:0006869
Fagopyrum_esculentum_MIRA_VER3_c274	GO:0044464
Fagopyrum_esculentum_MIRA_VER3_c274	GO:0008289
Fagopyrum_esculentum_MIRA_VER3_c276	GO:0055114
Fagopyrum_esculentum_MIRA_VER3_c276	GO:0009815
Fagopyrum_esculentum_MIRA_VER3_c276	GO:0005506
Fagopyrum_esculentum_MIRA_VER3_c276	EC:1.14.17.4
Fagopyrum_esculentum_MIRA_VER3_c277	GO:0008299
Fagopyrum_esculentum_MIRA_VER3_c277	GO:0015995
Fagopyrum_esculentum_MIRA_VER3_c277	GO:0016787
Fagopyrum_esculentum_MIRA_VER3_c277	GO:0000287
Fagopyrum_esculentum_MIRA_VER3_c277	GO:0009507
Fagopyrum_esculentum_MIRA_VER3_c277	GO:0015979
Fagopyrum_esculentum_MIRA_VER3_c277	GO:0004452
Fagopyrum_esculentum_MIRA_VER3_c277	EC:5.3.3.2
Fagopyrum_esculentum_MIRA_VER3_c278	GO:0005886
Fagopyrum_esculentum_MIRA_VER3_c280	GO:0016788
Fagopyrum_esculentum_MIRA_VER3_c280	GO:0003676
Fagopyrum_esculentum_MIRA_VER3_c280	GO:0046686
Fagopyrum_esculentum_MIRA_VER3_c280	GO:0005886
Fagopyrum_esculentum_MIRA_VER3_c280	GO:0005515
Fagopyrum_esculentum_MIRA_VER3_c280	GO:0016442
Fagopyrum_esculentum_MIRA_VER3_c280	GO:0016246
Fagopyrum_esculentum_MIRA_VER3_c280	GO:0005618
Fagopyrum_esculentum_MIRA_VER3_c280	GO:0009507
Fagopyrum_esculentum_MIRA_VER3_c281	GO:0005739
Fagopyrum_esculentum_MIRA_VER3_c282	GO:0045736
Fagopyrum_esculentum_MIRA_VER3_c282	GO:0004861
Fagopyrum_esculentum_MIRA_VER3_c282	GO:0030332
Fagopyrum_esculentum_MIRA_VER3_c283	GO:0009749
Fagopyrum_esculentum_MIRA_VER3_c283	GO:0030244
Fagopyrum_esculentum_MIRA_VER3_c283	GO:0009831
Fagopyrum_esculentum_MIRA_VER3_c283	GO:0009737
Fagopyrum_esculentum_MIRA_VER3_c283	GO:0009826
Fagopyrum_esculentum_MIRA_VER3_c283	GO:0005886
Fagopyrum_esculentum_MIRA_VER3_c283	GO:0009543
Fagopyrum_esculentum_MIRA_VER3_c284	GO:0005839
Fagopyrum_esculentum_MIRA_VER3_c284	GO:0006511
Fagopyrum_esculentum_MIRA_VER3_c284	GO:0005829
Fagopyrum_esculentum_MIRA_VER3_c284	GO:0004298
Fagopyrum_esculentum_MIRA_VER3_c284	EC:3.4.25.0
Fagopyrum_esculentum_MIRA_VER3_c285	GO:0009409
Fagopyrum_esculentum_MIRA_VER3_c285	GO:0006464
Fagopyrum_esculentum_MIRA_VER3_c285	GO:0043161
Fagopyrum_esculentum_MIRA_VER3_c285	GO:0003684
Fagopyrum_esculentum_MIRA_VER3_c285	GO:0006289
Fagopyrum_esculentum_MIRA_VER3_c285	GO:0005634
Fagopyrum_esculentum_MIRA_VER3_c286	GO:0005834
Fagopyrum_esculentum_MIRA_VER3_c286	GO:0046686
Fagopyrum_esculentum_MIRA_VER3_c286	GO:0048364
Fagopyrum_esculentum_MIRA_VER3_c286	GO:0048367
Fagopyrum_esculentum_MIRA_VER3_c286	GO:0009507
Fagopyrum_esculentum_MIRA_VER3_c286	GO:0000166
Fagopyrum_esculentum_MIRA_VER3_c286	EC:3.6.5.1
Fagopyrum_esculentum_MIRA_VER3_c287	GO:0016020
Fagopyrum_esculentum_MIRA_VER3_c288	GO:0005840
Fagopyrum_esculentum_MIRA_VER3_c288	GO:0003735
Fagopyrum_esculentum_MIRA_VER3_c288	GO:0009507
Fagopyrum_esculentum_MIRA_VER3_c288	GO:0006412
Fagopyrum_esculentum_MIRA_VER3_c288	EC:3.6.5.3
Fagopyrum_esculentum_MIRA_VER3_c289	GO:0030170
Fagopyrum_esculentum_MIRA_VER3_c289	GO:0004069
Fagopyrum_esculentum_MIRA_VER3_c289	GO:0006520
Fagopyrum_esculentum_MIRA_VER3_c289	GO:0009058
Fagopyrum_esculentum_MIRA_VER3_c289	GO:0005739
Fagopyrum_esculentum_MIRA_VER3_c289	EC:2.6.1.1
Fagopyrum_esculentum_MIRA_VER3_c290	GO:0016023
Fagopyrum_esculentum_MIRA_VER3_c290	GO:0018738
Fagopyrum_esculentum_MIRA_VER3_c290	GO:0004091
Fagopyrum_esculentum_MIRA_VER3_c290	GO:0009536
Fagopyrum_esculentum_MIRA_VER3_c290	EC:3.1.2.12
Fagopyrum_esculentum_MIRA_VER3_c290	EC:3.1.1.0
Fagopyrum_esculentum_MIRA_VER3_c290	EC:3.1.1.1
Fagopyrum_esculentum_MIRA_VER3_c292	GO:0000160
Fagopyrum_esculentum_MIRA_VER3_c292	GO:0010009
Fagopyrum_esculentum_MIRA_VER3_c292	GO:0007264
Fagopyrum_esculentum_MIRA_VER3_c292	GO:0006355
Fagopyrum_esculentum_MIRA_VER3_c292	GO:0003677
Fagopyrum_esculentum_MIRA_VER3_c292	GO:0005769
Fagopyrum_esculentum_MIRA_VER3_c292	GO:0005515
Fagopyrum_esculentum_MIRA_VER3_c292	GO:0045022
Fagopyrum_esculentum_MIRA_VER3_c292	GO:0003924
Fagopyrum_esculentum_MIRA_VER3_c292	GO:0015031
Fagopyrum_esculentum_MIRA_VER3_c292	GO:0005525
Fagopyrum_esculentum_MIRA_VER3_c292	EC:3.6.5.1
Fagopyrum_esculentum_MIRA_VER3_c292	EC:3.6.5.2
Fagopyrum_esculentum_MIRA_VER3_c292	EC:3.6.5.3
Fagopyrum_esculentum_MIRA_VER3_c292	EC:3.6.5.4
Fagopyrum_esculentum_MIRA_VER3_c293	GO:0009507
Fagopyrum_esculentum_MIRA_VER3_c294	GO:0031072
Fagopyrum_esculentum_MIRA_VER3_c294	GO:0009507
Fagopyrum_esculentum_MIRA_VER3_c294	GO:0009793
Fagopyrum_esculentum_MIRA_VER3_c295	GO:0030001
Fagopyrum_esculentum_MIRA_VER3_c295	GO:0046872
Fagopyrum_esculentum_MIRA_VER3_c296	GO:0012505
Fagopyrum_esculentum_MIRA_VER3_c296	GO:0016023
Fagopyrum_esculentum_MIRA_VER3_c296	GO:0016671
Fagopyrum_esculentum_MIRA_VER3_c296	GO:0006464
Fagopyrum_esculentum_MIRA_VER3_c296	EC:1.8.4.0
Fagopyrum_esculentum_MIRA_VER3_c297	GO:0030170
Fagopyrum_esculentum_MIRA_VER3_c297	GO:0005975
Fagopyrum_esculentum_MIRA_VER3_c297	GO:0042802
Fagopyrum_esculentum_MIRA_VER3_c297	GO:0009501
Fagopyrum_esculentum_MIRA_VER3_c297	GO:0009507
Fagopyrum_esculentum_MIRA_VER3_c297	GO:0004645
Fagopyrum_esculentum_MIRA_VER3_c297	EC:2.4.1.1
Fagopyrum_esculentum_MIRA_VER3_c298	GO:0016023
Fagopyrum_esculentum_MIRA_VER3_c298	GO:0046983
Fagopyrum_esculentum_MIRA_VER3_c298	GO:0004046
Fagopyrum_esculentum_MIRA_VER3_c298	GO:0006520
Fagopyrum_esculentum_MIRA_VER3_c298	GO:0006508
Fagopyrum_esculentum_MIRA_VER3_c298	GO:0008237
Fagopyrum_esculentum_MIRA_VER3_c298	EC:3.5.1.14
Fagopyrum_esculentum_MIRA_VER3_c299	GO:0051287
Fagopyrum_esculentum_MIRA_VER3_c299	GO:0004617
Fagopyrum_esculentum_MIRA_VER3_c299	GO:0055114
Fagopyrum_esculentum_MIRA_VER3_c299	GO:0016597
Fagopyrum_esculentum_MIRA_VER3_c299	GO:0009507
Fagopyrum_esculentum_MIRA_VER3_c299	GO:0009561
Fagopyrum_esculentum_MIRA_VER3_c299	GO:0016020
Fagopyrum_esculentum_MIRA_VER3_c299	GO:0005739
Fagopyrum_esculentum_MIRA_VER3_c299	GO:0006564
Fagopyrum_esculentum_MIRA_VER3_c299	EC:1.1.1.95
Fagopyrum_esculentum_MIRA_VER3_c300	GO:0005737
Fagopyrum_esculentum_MIRA_VER3_c300	GO:0004618
Fagopyrum_esculentum_MIRA_VER3_c300	GO:0005524
Fagopyrum_esculentum_MIRA_VER3_c300	GO:0006096
Fagopyrum_esculentum_MIRA_VER3_c300	EC:2.7.2.3
Fagopyrum_esculentum_MIRA_VER3_c301	GO:0055114
Fagopyrum_esculentum_MIRA_VER3_c301	GO:0016491
Fagopyrum_esculentum_MIRA_VER3_c301	GO:0005488
Fagopyrum_esculentum_MIRA_VER3_c301	GO:0051504
Fagopyrum_esculentum_MIRA_VER3_c302	GO:0030528
Fagopyrum_esculentum_MIRA_VER3_c302	GO:0009628
Fagopyrum_esculentum_MIRA_VER3_c302	GO:0003677
Fagopyrum_esculentum_MIRA_VER3_c302	GO:0009737
Fagopyrum_esculentum_MIRA_VER3_c302	GO:0005515
Fagopyrum_esculentum_MIRA_VER3_c302	GO:0050794
Fagopyrum_esculentum_MIRA_VER3_c302	GO:0006950
Fagopyrum_esculentum_MIRA_VER3_c303	GO:0003960
Fagopyrum_esculentum_MIRA_VER3_c303	GO:0050625
Fagopyrum_esculentum_MIRA_VER3_c303	GO:0005886
Fagopyrum_esculentum_MIRA_VER3_c303	GO:0010181
Fagopyrum_esculentum_MIRA_VER3_c303	GO:0055114
Fagopyrum_esculentum_MIRA_VER3_c303	GO:0009733
Fagopyrum_esculentum_MIRA_VER3_c303	GO:0016481
Fagopyrum_esculentum_MIRA_VER3_c303	EC:1.6.5.5
Fagopyrum_esculentum_MIRA_VER3_c303	EC:1.6.5.7
Fagopyrum_esculentum_MIRA_VER3_c304	GO:0015031
Fagopyrum_esculentum_MIRA_VER3_c304	GO:0016192
Fagopyrum_esculentum_MIRA_VER3_c304	GO:0000815
Fagopyrum_esculentum_MIRA_VER3_c305	GO:0004866
Fagopyrum_esculentum_MIRA_VER3_c306	GO:0012505
Fagopyrum_esculentum_MIRA_VER3_c306	GO:0016020
Fagopyrum_esculentum_MIRA_VER3_c306	GO:0016023
Fagopyrum_esculentum_MIRA_VER3_c308	GO:0006457
Fagopyrum_esculentum_MIRA_VER3_c308	GO:0009543
Fagopyrum_esculentum_MIRA_VER3_c308	GO:0005515
Fagopyrum_esculentum_MIRA_VER3_c308	GO:0003755
Fagopyrum_esculentum_MIRA_VER3_c308	GO:0009535
Fagopyrum_esculentum_MIRA_VER3_c308	EC:5.2.1.8
Fagopyrum_esculentum_MIRA_VER3_c309	GO:0003743
Fagopyrum_esculentum_MIRA_VER3_c309	GO:0005886
Fagopyrum_esculentum_MIRA_VER3_c310	GO:0005773
Fagopyrum_esculentum_MIRA_VER3_c310	GO:0006413
Fagopyrum_esculentum_MIRA_VER3_c310	GO:0003735
Fagopyrum_esculentum_MIRA_VER3_c310	GO:0005886
Fagopyrum_esculentum_MIRA_VER3_c310	GO:0003723
Fagopyrum_esculentum_MIRA_VER3_c310	GO:0005618
Fagopyrum_esculentum_MIRA_VER3_c310	GO:0022627
Fagopyrum_esculentum_MIRA_VER3_c311	GO:0003735
Fagopyrum_esculentum_MIRA_VER3_c311	GO:0042254
Fagopyrum_esculentum_MIRA_VER3_c311	GO:0009570
Fagopyrum_esculentum_MIRA_VER3_c311	GO:0022625
Fagopyrum_esculentum_MIRA_VER3_c311	GO:0016020
Fagopyrum_esculentum_MIRA_VER3_c311	GO:0006412
Fagopyrum_esculentum_MIRA_VER3_c311	GO:0019843
Fagopyrum_esculentum_MIRA_VER3_c311	EC:3.6.5.3
Fagopyrum_esculentum_MIRA_VER3_c312	GO:0006457
Fagopyrum_esculentum_MIRA_VER3_c312	GO:0016023
Fagopyrum_esculentum_MIRA_VER3_c312	GO:0005524
Fagopyrum_esculentum_MIRA_VER3_c312	GO:0051082
Fagopyrum_esculentum_MIRA_VER3_c314	GO:0006457
Fagopyrum_esculentum_MIRA_VER3_c314	GO:0031072
Fagopyrum_esculentum_MIRA_VER3_c314	GO:0009536
Fagopyrum_esculentum_MIRA_VER3_c316	GO:0009553
Fagopyrum_esculentum_MIRA_VER3_c316	GO:0016023
Fagopyrum_esculentum_MIRA_VER3_c316	GO:0006066
Fagopyrum_esculentum_MIRA_VER3_c316	GO:0007267
Fagopyrum_esculentum_MIRA_VER3_c316	GO:0016614
Fagopyrum_esculentum_MIRA_VER3_c316	GO:0005576
Fagopyrum_esculentum_MIRA_VER3_c316	GO:0010430
Fagopyrum_esculentum_MIRA_VER3_c316	GO:0050660
Fagopyrum_esculentum_MIRA_VER3_c316	GO:0046593
Fagopyrum_esculentum_MIRA_VER3_c316	EC:4.1.2.10
Fagopyrum_esculentum_MIRA_VER3_c317	GO:0030528
Fagopyrum_esculentum_MIRA_VER3_c317	GO:0045449
Fagopyrum_esculentum_MIRA_VER3_c317	GO:0005634
Fagopyrum_esculentum_MIRA_VER3_c318	GO:0009536
Fagopyrum_esculentum_MIRA_VER3_c321	GO:0009414
Fagopyrum_esculentum_MIRA_VER3_c321	GO:0009644
Fagopyrum_esculentum_MIRA_VER3_c321	GO:0009055
Fagopyrum_esculentum_MIRA_VER3_c321	GO:0009773
Fagopyrum_esculentum_MIRA_VER3_c321	GO:0009534
Fagopyrum_esculentum_MIRA_VER3_c323	GO:0005730
Fagopyrum_esculentum_MIRA_VER3_c323	GO:0009524
Fagopyrum_esculentum_MIRA_VER3_c323	GO:0005525
Fagopyrum_esculentum_MIRA_VER3_c323	GO:0005886
Fagopyrum_esculentum_MIRA_VER3_c323	GO:0005515
Fagopyrum_esculentum_MIRA_VER3_c323	GO:0007264
Fagopyrum_esculentum_MIRA_VER3_c323	GO:0003924
Fagopyrum_esculentum_MIRA_VER3_c323	EC:3.6.5.1
Fagopyrum_esculentum_MIRA_VER3_c323	EC:3.6.5.2
Fagopyrum_esculentum_MIRA_VER3_c323	EC:3.6.5.3
Fagopyrum_esculentum_MIRA_VER3_c323	EC:3.6.5.4
Fagopyrum_esculentum_MIRA_VER3_c324	GO:0015450
Fagopyrum_esculentum_MIRA_VER3_c324	GO:0009941
Fagopyrum_esculentum_MIRA_VER3_c324	GO:0005773
Fagopyrum_esculentum_MIRA_VER3_c324	GO:0005743
Fagopyrum_esculentum_MIRA_VER3_c324	GO:0005886
Fagopyrum_esculentum_MIRA_VER3_c324	GO:0015031
Fagopyrum_esculentum_MIRA_VER3_c325	GO:0051090
Fagopyrum_esculentum_MIRA_VER3_c325	GO:0009867
Fagopyrum_esculentum_MIRA_VER3_c325	GO:0009269
Fagopyrum_esculentum_MIRA_VER3_c325	GO:0009611
Fagopyrum_esculentum_MIRA_VER3_c325	GO:0009963
Fagopyrum_esculentum_MIRA_VER3_c325	GO:0010200
Fagopyrum_esculentum_MIRA_VER3_c325	GO:0009737
Fagopyrum_esculentum_MIRA_VER3_c325	GO:0016563
Fagopyrum_esculentum_MIRA_VER3_c325	GO:0005515
Fagopyrum_esculentum_MIRA_VER3_c325	GO:0003700
Fagopyrum_esculentum_MIRA_VER3_c325	GO:0043619
Fagopyrum_esculentum_MIRA_VER3_c325	GO:0005634
Fagopyrum_esculentum_MIRA_VER3_c325	GO:0045941
Fagopyrum_esculentum_MIRA_VER3_c326	GO:0009536
Fagopyrum_esculentum_MIRA_VER3_c326	GO:0006396
Fagopyrum_esculentum_MIRA_VER3_c328	GO:0003899
Fagopyrum_esculentum_MIRA_VER3_c328	GO:0006351
Fagopyrum_esculentum_MIRA_VER3_c328	GO:0003677
Fagopyrum_esculentum_MIRA_VER3_c328	GO:0009507
Fagopyrum_esculentum_MIRA_VER3_c328	EC:2.7.7.6
Fagopyrum_esculentum_MIRA_VER3_c329	GO:0016020
Fagopyrum_esculentum_MIRA_VER3_c330	GO:0044237
Fagopyrum_esculentum_MIRA_VER3_c330	GO:0004022
Fagopyrum_esculentum_MIRA_VER3_c330	GO:0050662
Fagopyrum_esculentum_MIRA_VER3_c330	GO:0005886
Fagopyrum_esculentum_MIRA_VER3_c330	EC:1.1.1.1
Fagopyrum_esculentum_MIRA_VER3_c331	GO:0016023
Fagopyrum_esculentum_MIRA_VER3_c331	GO:0008152
Fagopyrum_esculentum_MIRA_VER3_c331	GO:0016787
Fagopyrum_esculentum_MIRA_VER3_c331	GO:0005739
Fagopyrum_esculentum_MIRA_VER3_c331	GO:0016853
Fagopyrum_esculentum_MIRA_VER3_c332	GO:0005488
Fagopyrum_esculentum_MIRA_VER3_c333	GO:0005773
Fagopyrum_esculentum_MIRA_VER3_c333	GO:0009409
Fagopyrum_esculentum_MIRA_VER3_c333	GO:0005839
Fagopyrum_esculentum_MIRA_VER3_c333	GO:0046686
Fagopyrum_esculentum_MIRA_VER3_c333	GO:0005886
Fagopyrum_esculentum_MIRA_VER3_c333	GO:0006511
Fagopyrum_esculentum_MIRA_VER3_c333	GO:0005634
Fagopyrum_esculentum_MIRA_VER3_c333	GO:0005829
Fagopyrum_esculentum_MIRA_VER3_c333	GO:0048046
Fagopyrum_esculentum_MIRA_VER3_c333	GO:0004298
Fagopyrum_esculentum_MIRA_VER3_c333	EC:3.4.25.0
Fagopyrum_esculentum_MIRA_VER3_c334	GO:0020037
Fagopyrum_esculentum_MIRA_VER3_c334	GO:0055114
Fagopyrum_esculentum_MIRA_VER3_c334	GO:0004497
Fagopyrum_esculentum_MIRA_VER3_c334	GO:0009055
Fagopyrum_esculentum_MIRA_VER3_c334	GO:0019825
Fagopyrum_esculentum_MIRA_VER3_c335	GO:0005622
Fagopyrum_esculentum_MIRA_VER3_c335	GO:0006511
Fagopyrum_esculentum_MIRA_VER3_c335	GO:0004221
Fagopyrum_esculentum_MIRA_VER3_c335	EC:3.1.2.15
Fagopyrum_esculentum_MIRA_VER3_c337	GO:0045454
Fagopyrum_esculentum_MIRA_VER3_c338	GO:0016023
Fagopyrum_esculentum_MIRA_VER3_c338	GO:0046872
Fagopyrum_esculentum_MIRA_VER3_c338	GO:0004722
Fagopyrum_esculentum_MIRA_VER3_c338	GO:0003993
Fagopyrum_esculentum_MIRA_VER3_c338	EC:3.1.3.2
Fagopyrum_esculentum_MIRA_VER3_c339	GO:0046686
Fagopyrum_esculentum_MIRA_VER3_c339	GO:0005975
Fagopyrum_esculentum_MIRA_VER3_c339	GO:0005773
Fagopyrum_esculentum_MIRA_VER3_c339	GO:0008270
Fagopyrum_esculentum_MIRA_VER3_c339	GO:0004462
Fagopyrum_esculentum_MIRA_VER3_c339	GO:0005886
Fagopyrum_esculentum_MIRA_VER3_c339	EC:4.4.1.5
Fagopyrum_esculentum_MIRA_VER3_c340	GO:0005737
Fagopyrum_esculentum_MIRA_VER3_c340	GO:0055114
Fagopyrum_esculentum_MIRA_VER3_c340	GO:0004022
Fagopyrum_esculentum_MIRA_VER3_c340	GO:0008270
Fagopyrum_esculentum_MIRA_VER3_c340	EC:1.1.1.1
Fagopyrum_esculentum_MIRA_VER3_c342	GO:0006760
Fagopyrum_esculentum_MIRA_VER3_c342	GO:0004150
Fagopyrum_esculentum_MIRA_VER3_c342	GO:0009536
Fagopyrum_esculentum_MIRA_VER3_c342	EC:4.1.2.25
Fagopyrum_esculentum_MIRA_VER3_c343	GO:0005515
Fagopyrum_esculentum_MIRA_VER3_c343	GO:0006511
Fagopyrum_esculentum_MIRA_VER3_c344	GO:0055114
Fagopyrum_esculentum_MIRA_VER3_c344	GO:0044237
Fagopyrum_esculentum_MIRA_VER3_c344	GO:0016621
Fagopyrum_esculentum_MIRA_VER3_c344	GO:0050662
Fagopyrum_esculentum_MIRA_VER3_c344	EC:1.2.1.44
Fagopyrum_esculentum_MIRA_VER3_c345	GO:0045211
Fagopyrum_esculentum_MIRA_VER3_c345	GO:0019904
Fagopyrum_esculentum_MIRA_VER3_c346	GO:0016023
Fagopyrum_esculentum_MIRA_VER3_c346	GO:0016787
Fagopyrum_esculentum_MIRA_VER3_c347	GO:0003735
Fagopyrum_esculentum_MIRA_VER3_c347	GO:0022627
Fagopyrum_esculentum_MIRA_VER3_c347	GO:0008270
Fagopyrum_esculentum_MIRA_VER3_c347	GO:0006412
Fagopyrum_esculentum_MIRA_VER3_c347	EC:3.6.5.3
Fagopyrum_esculentum_MIRA_VER3_c349	GO:0045454
Fagopyrum_esculentum_MIRA_VER3_c349	GO:0022900
Fagopyrum_esculentum_MIRA_VER3_c349	GO:0005737
Fagopyrum_esculentum_MIRA_VER3_c349	GO:0009055
Fagopyrum_esculentum_MIRA_VER3_c349	GO:0015035
Fagopyrum_esculentum_MIRA_VER3_c349	GO:0006662
Fagopyrum_esculentum_MIRA_VER3_c349	GO:0006810
Fagopyrum_esculentum_MIRA_VER3_c350	GO:0003899
Fagopyrum_esculentum_MIRA_VER3_c350	GO:0003677
Fagopyrum_esculentum_MIRA_VER3_c350	GO:0016023
Fagopyrum_esculentum_MIRA_VER3_c350	GO:0006350
Fagopyrum_esculentum_MIRA_VER3_c350	GO:0005634
Fagopyrum_esculentum_MIRA_VER3_c350	EC:2.7.7.6
Fagopyrum_esculentum_MIRA_VER3_c352	GO:0044464
Fagopyrum_esculentum_MIRA_VER3_c352	GO:0016740
Fagopyrum_esculentum_MIRA_VER3_c353	GO:0003677
Fagopyrum_esculentum_MIRA_VER3_c353	GO:0005351
Fagopyrum_esculentum_MIRA_VER3_c353	GO:0008643
Fagopyrum_esculentum_MIRA_VER3_c353	GO:0005634
Fagopyrum_esculentum_MIRA_VER3_c353	GO:0008270
Fagopyrum_esculentum_MIRA_VER3_c354	GO:0008017
Fagopyrum_esculentum_MIRA_VER3_c354	GO:0006914
Fagopyrum_esculentum_MIRA_VER3_c355	GO:0044237
Fagopyrum_esculentum_MIRA_VER3_c355	GO:0004022
Fagopyrum_esculentum_MIRA_VER3_c355	GO:0050662
Fagopyrum_esculentum_MIRA_VER3_c355	GO:0005886
Fagopyrum_esculentum_MIRA_VER3_c355	EC:1.1.1.1
Fagopyrum_esculentum_MIRA_VER3_c356	GO:0016020
Fagopyrum_esculentum_MIRA_VER3_c357	GO:0005737
Fagopyrum_esculentum_MIRA_VER3_c357	GO:0015030
Fagopyrum_esculentum_MIRA_VER3_c357	GO:0003723
Fagopyrum_esculentum_MIRA_VER3_c357	GO:0000354
Fagopyrum_esculentum_MIRA_VER3_c357	GO:0000166
Fagopyrum_esculentum_MIRA_VER3_c358	GO:0015865
Fagopyrum_esculentum_MIRA_VER3_c358	GO:0005488
Fagopyrum_esculentum_MIRA_VER3_c358	GO:0005743
Fagopyrum_esculentum_MIRA_VER3_c358	GO:0006839
Fagopyrum_esculentum_MIRA_VER3_c358	GO:0005471
Fagopyrum_esculentum_MIRA_VER3_c358	GO:0016021
Fagopyrum_esculentum_MIRA_VER3_c358	GO:0009536
Fagopyrum_esculentum_MIRA_VER3_c359	GO:0009533
Fagopyrum_esculentum_MIRA_VER3_c359	GO:0010287
Fagopyrum_esculentum_MIRA_VER3_c359	GO:0009765
Fagopyrum_esculentum_MIRA_VER3_c359	GO:0016168
Fagopyrum_esculentum_MIRA_VER3_c359	GO:0010196
Fagopyrum_esculentum_MIRA_VER3_c359	GO:0009517
Fagopyrum_esculentum_MIRA_VER3_c359	GO:0005739
Fagopyrum_esculentum_MIRA_VER3_c359	GO:0009783
Fagopyrum_esculentum_MIRA_VER3_c360	GO:0005852
Fagopyrum_esculentum_MIRA_VER3_c360	GO:0006413
Fagopyrum_esculentum_MIRA_VER3_c360	GO:0003723
Fagopyrum_esculentum_MIRA_VER3_c360	GO:0003743
Fagopyrum_esculentum_MIRA_VER3_c360	GO:0008270
Fagopyrum_esculentum_MIRA_VER3_c360	GO:0000166
Fagopyrum_esculentum_MIRA_VER3_c361	GO:0006457
Fagopyrum_esculentum_MIRA_VER3_c361	GO:0042277
Fagopyrum_esculentum_MIRA_VER3_c361	GO:0005737
Fagopyrum_esculentum_MIRA_VER3_c361	GO:0003755
Fagopyrum_esculentum_MIRA_VER3_c361	EC:5.2.1.8
Fagopyrum_esculentum_MIRA_VER3_c362	GO:0005515
Fagopyrum_esculentum_MIRA_VER3_c362	GO:0046790
Fagopyrum_esculentum_MIRA_VER3_c362	GO:0046786
Fagopyrum_esculentum_MIRA_VER3_c363	GO:0009527
Fagopyrum_esculentum_MIRA_VER3_c363	GO:0016021
Fagopyrum_esculentum_MIRA_VER3_c363	GO:0007186
Fagopyrum_esculentum_MIRA_VER3_c363	GO:0045038
Fagopyrum_esculentum_MIRA_VER3_c363	GO:0010182
Fagopyrum_esculentum_MIRA_VER3_c363	GO:0010027
Fagopyrum_esculentum_MIRA_VER3_c363	GO:0005515
Fagopyrum_esculentum_MIRA_VER3_c363	GO:0009535
Fagopyrum_esculentum_MIRA_VER3_c363	GO:0009570
Fagopyrum_esculentum_MIRA_VER3_c363	GO:0010207
Fagopyrum_esculentum_MIRA_VER3_c363	GO:0045037
Fagopyrum_esculentum_MIRA_VER3_c363	GO:0009528
Fagopyrum_esculentum_MIRA_VER3_c363	GO:0010319
Fagopyrum_esculentum_MIRA_VER3_c364	GO:0010150
Fagopyrum_esculentum_MIRA_VER3_c364	GO:0030170
Fagopyrum_esculentum_MIRA_VER3_c364	GO:0005777
Fagopyrum_esculentum_MIRA_VER3_c364	GO:0005886
Fagopyrum_esculentum_MIRA_VER3_c364	GO:0004069
Fagopyrum_esculentum_MIRA_VER3_c364	GO:0006520
Fagopyrum_esculentum_MIRA_VER3_c364	GO:0009058
Fagopyrum_esculentum_MIRA_VER3_c364	GO:0005829
Fagopyrum_esculentum_MIRA_VER3_c364	GO:0009536
Fagopyrum_esculentum_MIRA_VER3_c364	EC:2.6.1.1
Fagopyrum_esculentum_MIRA_VER3_c366	GO:0045261
Fagopyrum_esculentum_MIRA_VER3_c366	GO:0046933
Fagopyrum_esculentum_MIRA_VER3_c366	GO:0005739
Fagopyrum_esculentum_MIRA_VER3_c366	GO:0042742
Fagopyrum_esculentum_MIRA_VER3_c366	GO:0015986
Fagopyrum_esculentum_MIRA_VER3_c366	GO:0009773
Fagopyrum_esculentum_MIRA_VER3_c366	GO:0009409
Fagopyrum_esculentum_MIRA_VER3_c366	GO:0009941
Fagopyrum_esculentum_MIRA_VER3_c366	GO:0009772
Fagopyrum_esculentum_MIRA_VER3_c366	GO:0046961
Fagopyrum_esculentum_MIRA_VER3_c366	GO:0009535
Fagopyrum_esculentum_MIRA_VER3_c366	GO:0010287
Fagopyrum_esculentum_MIRA_VER3_c366	EC:3.6.3.14
Fagopyrum_esculentum_MIRA_VER3_c367	GO:0016023
Fagopyrum_esculentum_MIRA_VER3_c367	GO:0005886
Fagopyrum_esculentum_MIRA_VER3_c369	GO:0009294
Fagopyrum_esculentum_MIRA_VER3_c369	GO:0000786
Fagopyrum_esculentum_MIRA_VER3_c369	GO:0009611
Fagopyrum_esculentum_MIRA_VER3_c369	GO:0009617
Fagopyrum_esculentum_MIRA_VER3_c369	GO:0003677
Fagopyrum_esculentum_MIRA_VER3_c369	GO:0006334
Fagopyrum_esculentum_MIRA_VER3_c369	GO:0005618
Fagopyrum_esculentum_MIRA_VER3_c369	GO:0005634
Fagopyrum_esculentum_MIRA_VER3_c370	GO:0016023
Fagopyrum_esculentum_MIRA_VER3_c370	GO:0005739
Fagopyrum_esculentum_MIRA_VER3_c371	GO:0005739
Fagopyrum_esculentum_MIRA_VER3_c372	GO:0016020
Fagopyrum_esculentum_MIRA_VER3_c372	GO:0005783
Fagopyrum_esculentum_MIRA_VER3_c373	GO:0003677
Fagopyrum_esculentum_MIRA_VER3_c373	GO:0045449
Fagopyrum_esculentum_MIRA_VER3_c373	GO:0005634
Fagopyrum_esculentum_MIRA_VER3_c377	GO:0012505
Fagopyrum_esculentum_MIRA_VER3_c377	GO:0004650
Fagopyrum_esculentum_MIRA_VER3_c377	GO:0007047
Fagopyrum_esculentum_MIRA_VER3_c377	GO:0048046
Fagopyrum_esculentum_MIRA_VER3_c377	GO:0005618
Fagopyrum_esculentum_MIRA_VER3_c377	GO:0009835
Fagopyrum_esculentum_MIRA_VER3_c377	EC:3.2.1.15
Fagopyrum_esculentum_MIRA_VER3_c378	GO:0003735
Fagopyrum_esculentum_MIRA_VER3_c378	GO:0009793
Fagopyrum_esculentum_MIRA_VER3_c378	GO:0015934
Fagopyrum_esculentum_MIRA_VER3_c378	GO:0009570
Fagopyrum_esculentum_MIRA_VER3_c378	GO:0016020
Fagopyrum_esculentum_MIRA_VER3_c378	GO:0006412
Fagopyrum_esculentum_MIRA_VER3_c378	EC:3.6.5.3
Fagopyrum_esculentum_MIRA_VER3_c380	GO:0006952
Fagopyrum_esculentum_MIRA_VER3_c380	GO:0009414
Fagopyrum_esculentum_MIRA_VER3_c380	GO:0005739
Fagopyrum_esculentum_MIRA_VER3_c380	GO:0006457
Fagopyrum_esculentum_MIRA_VER3_c380	GO:0009651
Fagopyrum_esculentum_MIRA_VER3_c380	GO:0010286
Fagopyrum_esculentum_MIRA_VER3_c380	GO:0009908
Fagopyrum_esculentum_MIRA_VER3_c380	GO:0050821
Fagopyrum_esculentum_MIRA_VER3_c380	GO:0005524
Fagopyrum_esculentum_MIRA_VER3_c380	GO:0048366
Fagopyrum_esculentum_MIRA_VER3_c380	GO:0051082
Fagopyrum_esculentum_MIRA_VER3_c382	GO:0048046
Fagopyrum_esculentum_MIRA_VER3_c382	GO:0007267
Fagopyrum_esculentum_MIRA_VER3_c382	GO:0004871
Fagopyrum_esculentum_MIRA_VER3_c383	GO:0016579
Fagopyrum_esculentum_MIRA_VER3_c383	GO:0019941
Fagopyrum_esculentum_MIRA_VER3_c383	GO:0016925
Fagopyrum_esculentum_MIRA_VER3_c383	GO:0009793
Fagopyrum_esculentum_MIRA_VER3_c383	GO:0019789
Fagopyrum_esculentum_MIRA_VER3_c383	GO:0009737
Fagopyrum_esculentum_MIRA_VER3_c383	GO:0004842
Fagopyrum_esculentum_MIRA_VER3_c383	GO:0051246
Fagopyrum_esculentum_MIRA_VER3_c383	GO:0005634
Fagopyrum_esculentum_MIRA_VER3_c383	EC:6.3.2.19
Fagopyrum_esculentum_MIRA_VER3_c384	GO:0005783
Fagopyrum_esculentum_MIRA_VER3_c385	GO:0019722
Fagopyrum_esculentum_MIRA_VER3_c385	GO:0005515
Fagopyrum_esculentum_MIRA_VER3_c385	GO:0030163
Fagopyrum_esculentum_MIRA_VER3_c385	GO:0005509
Fagopyrum_esculentum_MIRA_VER3_c385	GO:0008171
Fagopyrum_esculentum_MIRA_VER3_c385	GO:0010099
Fagopyrum_esculentum_MIRA_VER3_c385	GO:0005513
Fagopyrum_esculentum_MIRA_VER3_c386	GO:0015078
Fagopyrum_esculentum_MIRA_VER3_c386	GO:0000276
Fagopyrum_esculentum_MIRA_VER3_c386	GO:0015986
Fagopyrum_esculentum_MIRA_VER3_c387	GO:0016023
Fagopyrum_esculentum_MIRA_VER3_c388	GO:0003735
Fagopyrum_esculentum_MIRA_VER3_c388	GO:0005886
Fagopyrum_esculentum_MIRA_VER3_c388	GO:0042254
Fagopyrum_esculentum_MIRA_VER3_c388	GO:0005618
Fagopyrum_esculentum_MIRA_VER3_c388	GO:0022625
Fagopyrum_esculentum_MIRA_VER3_c388	GO:0006412
Fagopyrum_esculentum_MIRA_VER3_c388	EC:3.6.5.3
Fagopyrum_esculentum_MIRA_VER3_c389	GO:0016021
Fagopyrum_esculentum_MIRA_VER3_c389	GO:0009773
Fagopyrum_esculentum_MIRA_VER3_c389	GO:0050821
Fagopyrum_esculentum_MIRA_VER3_c389	GO:0042550
Fagopyrum_esculentum_MIRA_VER3_c389	GO:0030093
Fagopyrum_esculentum_MIRA_VER3_c389	GO:0009780
Fagopyrum_esculentum_MIRA_VER3_c390	GO:0004222
Fagopyrum_esculentum_MIRA_VER3_c390	GO:0016023
Fagopyrum_esculentum_MIRA_VER3_c390	GO:0006508
Fagopyrum_esculentum_MIRA_VER3_c390	GO:0016020
Fagopyrum_esculentum_MIRA_VER3_c390	GO:0008270
Fagopyrum_esculentum_MIRA_VER3_c390	GO:0005783
Fagopyrum_esculentum_MIRA_VER3_c390	EC:3.4.24.0
Fagopyrum_esculentum_MIRA_VER3_c393	GO:0005737
Fagopyrum_esculentum_MIRA_VER3_c393	GO:0000045
Fagopyrum_esculentum_MIRA_VER3_c393	GO:0005515
Fagopyrum_esculentum_MIRA_VER3_c393	GO:0042787
Fagopyrum_esculentum_MIRA_VER3_c393	GO:0015031
Fagopyrum_esculentum_MIRA_VER3_c394	GO:0005634
Fagopyrum_esculentum_MIRA_VER3_c394	GO:0005515
Fagopyrum_esculentum_MIRA_VER3_c394	GO:0005737
Fagopyrum_esculentum_MIRA_VER3_c395	GO:0003857
Fagopyrum_esculentum_MIRA_VER3_c395	GO:0018812
Fagopyrum_esculentum_MIRA_VER3_c395	GO:0005777
Fagopyrum_esculentum_MIRA_VER3_c395	GO:0005618
Fagopyrum_esculentum_MIRA_VER3_c395	GO:0055114
Fagopyrum_esculentum_MIRA_VER3_c395	GO:0004165
Fagopyrum_esculentum_MIRA_VER3_c395	GO:0006635
Fagopyrum_esculentum_MIRA_VER3_c395	GO:0009514
Fagopyrum_esculentum_MIRA_VER3_c395	GO:0050662
Fagopyrum_esculentum_MIRA_VER3_c395	GO:0004300
Fagopyrum_esculentum_MIRA_VER3_c395	GO:0008692
Fagopyrum_esculentum_MIRA_VER3_c395	EC:1.1.1.35
Fagopyrum_esculentum_MIRA_VER3_c395	EC:5.3.3.8
Fagopyrum_esculentum_MIRA_VER3_c395	EC:4.2.1.17
Fagopyrum_esculentum_MIRA_VER3_c395	EC:5.1.2.3
Fagopyrum_esculentum_MIRA_VER3_c396	GO:0000105
Fagopyrum_esculentum_MIRA_VER3_c396	GO:0009507
Fagopyrum_esculentum_MIRA_VER3_c396	GO:0004424
Fagopyrum_esculentum_MIRA_VER3_c396	EC:4.2.1.19
Fagopyrum_esculentum_MIRA_VER3_c397	GO:0006979
Fagopyrum_esculentum_MIRA_VER3_c397	GO:0003858
Fagopyrum_esculentum_MIRA_VER3_c397	GO:0008442
Fagopyrum_esculentum_MIRA_VER3_c397	GO:0006098
Fagopyrum_esculentum_MIRA_VER3_c397	GO:0004616
Fagopyrum_esculentum_MIRA_VER3_c397	GO:0050662
Fagopyrum_esculentum_MIRA_VER3_c397	GO:0006573
Fagopyrum_esculentum_MIRA_VER3_c397	GO:0005829
Fagopyrum_esculentum_MIRA_VER3_c397	EC:1.1.1.30
Fagopyrum_esculentum_MIRA_VER3_c397	EC:1.1.1.31
Fagopyrum_esculentum_MIRA_VER3_c397	EC:1.1.1.44
Fagopyrum_esculentum_MIRA_VER3_c400	GO:0003735
Fagopyrum_esculentum_MIRA_VER3_c400	GO:0005886
Fagopyrum_esculentum_MIRA_VER3_c400	GO:0022627
Fagopyrum_esculentum_MIRA_VER3_c400	GO:0006412
Fagopyrum_esculentum_MIRA_VER3_c400	EC:3.6.5.3
Fagopyrum_esculentum_MIRA_VER3_c402	GO:0003735
Fagopyrum_esculentum_MIRA_VER3_c402	GO:0016023
Fagopyrum_esculentum_MIRA_VER3_c402	GO:0022627
Fagopyrum_esculentum_MIRA_VER3_c402	GO:0016020
Fagopyrum_esculentum_MIRA_VER3_c402	GO:0006412
Fagopyrum_esculentum_MIRA_VER3_c402	GO:0019843
Fagopyrum_esculentum_MIRA_VER3_c402	EC:3.6.5.3
Fagopyrum_esculentum_MIRA_VER3_c403	GO:0005886
Fagopyrum_esculentum_MIRA_VER3_c404	GO:0005488
Fagopyrum_esculentum_MIRA_VER3_c404	GO:0045449
Fagopyrum_esculentum_MIRA_VER3_c404	GO:0009733
Fagopyrum_esculentum_MIRA_VER3_c405	GO:0046933
Fagopyrum_esculentum_MIRA_VER3_c405	GO:0015986
Fagopyrum_esculentum_MIRA_VER3_c405	GO:0005754
Fagopyrum_esculentum_MIRA_VER3_c405	GO:0046961
Fagopyrum_esculentum_MIRA_VER3_c405	EC:3.6.3.14
Fagopyrum_esculentum_MIRA_VER3_c406	GO:0055114
Fagopyrum_esculentum_MIRA_VER3_c406	GO:0019538
Fagopyrum_esculentum_MIRA_VER3_c406	GO:0008113
Fagopyrum_esculentum_MIRA_VER3_c406	EC:1.8.4.11
Fagopyrum_esculentum_MIRA_VER3_c407	GO:0006412
Fagopyrum_esculentum_MIRA_VER3_c407	GO:0009793
Fagopyrum_esculentum_MIRA_VER3_c407	GO:0005730
Fagopyrum_esculentum_MIRA_VER3_c407	GO:0003735
Fagopyrum_esculentum_MIRA_VER3_c407	GO:0016567
Fagopyrum_esculentum_MIRA_VER3_c407	GO:0005515
Fagopyrum_esculentum_MIRA_VER3_c407	GO:0022625
Fagopyrum_esculentum_MIRA_VER3_c407	EC:3.6.5.3
Fagopyrum_esculentum_MIRA_VER3_c409	GO:0048529
Fagopyrum_esculentum_MIRA_VER3_c409	GO:0055114
Fagopyrum_esculentum_MIRA_VER3_c409	GO:0015995
Fagopyrum_esculentum_MIRA_VER3_c409	GO:0003677
Fagopyrum_esculentum_MIRA_VER3_c409	GO:0046873
Fagopyrum_esculentum_MIRA_VER3_c409	GO:0009706
Fagopyrum_esculentum_MIRA_VER3_c409	GO:0009535
Fagopyrum_esculentum_MIRA_VER3_c409	GO:0015979
Fagopyrum_esculentum_MIRA_VER3_c409	GO:0030001
Fagopyrum_esculentum_MIRA_VER3_c409	GO:0005506
Fagopyrum_esculentum_MIRA_VER3_c409	EC:1.14.13.81
Fagopyrum_esculentum_MIRA_VER3_c410	GO:0005737
Fagopyrum_esculentum_MIRA_VER3_c410	GO:0050307
Fagopyrum_esculentum_MIRA_VER3_c410	GO:0005986
Fagopyrum_esculentum_MIRA_VER3_c410	GO:0046686
Fagopyrum_esculentum_MIRA_VER3_c410	GO:0005634
Fagopyrum_esculentum_MIRA_VER3_c410	EC:3.1.3.24
Fagopyrum_esculentum_MIRA_VER3_c411	GO:0005737
Fagopyrum_esculentum_MIRA_VER3_c411	GO:0005506
Fagopyrum_esculentum_MIRA_VER3_c411	GO:0019310
Fagopyrum_esculentum_MIRA_VER3_c411	GO:0050113
Fagopyrum_esculentum_MIRA_VER3_c411	EC:1.13.99.1
Fagopyrum_esculentum_MIRA_VER3_c412	GO:0004683
Fagopyrum_esculentum_MIRA_VER3_c412	GO:0006468
Fagopyrum_esculentum_MIRA_VER3_c412	GO:0005886
Fagopyrum_esculentum_MIRA_VER3_c412	GO:0004723
Fagopyrum_esculentum_MIRA_VER3_c412	GO:0005515
Fagopyrum_esculentum_MIRA_VER3_c412	GO:0005509
Fagopyrum_esculentum_MIRA_VER3_c412	GO:0005524
Fagopyrum_esculentum_MIRA_VER3_c412	EC:2.7.11.17
Fagopyrum_esculentum_MIRA_VER3_c413	GO:0005515
Fagopyrum_esculentum_MIRA_VER3_c413	GO:0005635
Fagopyrum_esculentum_MIRA_VER3_c413	GO:0006916
Fagopyrum_esculentum_MIRA_VER3_c413	GO:0016021
Fagopyrum_esculentum_MIRA_VER3_c413	GO:0006983
Fagopyrum_esculentum_MIRA_VER3_c413	GO:0005783
Fagopyrum_esculentum_MIRA_VER3_c414	GO:0003735
Fagopyrum_esculentum_MIRA_VER3_c414	GO:0015934
Fagopyrum_esculentum_MIRA_VER3_c414	GO:0009507
Fagopyrum_esculentum_MIRA_VER3_c414	GO:0006412
Fagopyrum_esculentum_MIRA_VER3_c414	GO:0019843
Fagopyrum_esculentum_MIRA_VER3_c414	GO:0005739
Fagopyrum_esculentum_MIRA_VER3_c414	EC:3.6.5.3
Fagopyrum_esculentum_MIRA_VER3_c415	GO:0008415
Fagopyrum_esculentum_MIRA_VER3_c415	GO:0019287
Fagopyrum_esculentum_MIRA_VER3_c415	GO:0004421
Fagopyrum_esculentum_MIRA_VER3_c415	EC:2.3.3.10
Fagopyrum_esculentum_MIRA_VER3_c416	GO:0005730
Fagopyrum_esculentum_MIRA_VER3_c416	GO:0003735
Fagopyrum_esculentum_MIRA_VER3_c416	GO:0003723
Fagopyrum_esculentum_MIRA_VER3_c416	GO:0022627
Fagopyrum_esculentum_MIRA_VER3_c416	GO:0016020
Fagopyrum_esculentum_MIRA_VER3_c416	GO:0006412
Fagopyrum_esculentum_MIRA_VER3_c416	GO:0009651
Fagopyrum_esculentum_MIRA_VER3_c416	EC:3.6.5.3
Fagopyrum_esculentum_MIRA_VER3_c417	GO:0006950
Fagopyrum_esculentum_MIRA_VER3_c417	GO:0005773
Fagopyrum_esculentum_MIRA_VER3_c418	GO:0051302
Fagopyrum_esculentum_MIRA_VER3_c418	GO:0050732
Fagopyrum_esculentum_MIRA_VER3_c418	GO:0004725
Fagopyrum_esculentum_MIRA_VER3_c418	GO:0030154
Fagopyrum_esculentum_MIRA_VER3_c418	GO:0009923
Fagopyrum_esculentum_MIRA_VER3_c418	GO:0004300
Fagopyrum_esculentum_MIRA_VER3_c418	GO:0016020
Fagopyrum_esculentum_MIRA_VER3_c418	GO:0005634
Fagopyrum_esculentum_MIRA_VER3_c418	GO:0048640
Fagopyrum_esculentum_MIRA_VER3_c418	EC:3.1.3.48
Fagopyrum_esculentum_MIRA_VER3_c418	EC:4.2.1.17
Fagopyrum_esculentum_MIRA_VER3_c419	GO:0016023
Fagopyrum_esculentum_MIRA_VER3_c420	GO:0006888
Fagopyrum_esculentum_MIRA_VER3_c420	GO:0005801
Fagopyrum_esculentum_MIRA_VER3_c421	GO:0051087
Fagopyrum_esculentum_MIRA_VER3_c421	GO:0001671
Fagopyrum_esculentum_MIRA_VER3_c421	GO:0005737
Fagopyrum_esculentum_MIRA_VER3_c421	GO:0006950
Fagopyrum_esculentum_MIRA_VER3_c423	GO:0010287
Fagopyrum_esculentum_MIRA_VER3_c423	GO:0003729
Fagopyrum_esculentum_MIRA_VER3_c423	GO:0006364
Fagopyrum_esculentum_MIRA_VER3_c423	GO:0008266
Fagopyrum_esculentum_MIRA_VER3_c423	GO:0009570
Fagopyrum_esculentum_MIRA_VER3_c423	GO:0050662
Fagopyrum_esculentum_MIRA_VER3_c423	GO:0009579
Fagopyrum_esculentum_MIRA_VER3_c423	GO:0048046
Fagopyrum_esculentum_MIRA_VER3_c423	GO:0003824
Fagopyrum_esculentum_MIRA_VER3_c424	GO:0022626
Fagopyrum_esculentum_MIRA_VER3_c424	GO:0005839
Fagopyrum_esculentum_MIRA_VER3_c424	GO:0046686
Fagopyrum_esculentum_MIRA_VER3_c424	GO:0006511
Fagopyrum_esculentum_MIRA_VER3_c424	GO:0005634
Fagopyrum_esculentum_MIRA_VER3_c424	GO:0004298
Fagopyrum_esculentum_MIRA_VER3_c424	GO:0005739
Fagopyrum_esculentum_MIRA_VER3_c424	EC:3.4.25.0
Fagopyrum_esculentum_MIRA_VER3_c425	GO:0006810
Fagopyrum_esculentum_MIRA_VER3_c425	GO:0016021
Fagopyrum_esculentum_MIRA_VER3_c425	GO:0005215
Fagopyrum_esculentum_MIRA_VER3_c426	GO:0016023
Fagopyrum_esculentum_MIRA_VER3_c426	GO:0016021
Fagopyrum_esculentum_MIRA_VER3_c426	GO:0005783
Fagopyrum_esculentum_MIRA_VER3_c426	GO:0005886
Fagopyrum_esculentum_MIRA_VER3_c427	GO:0005730
Fagopyrum_esculentum_MIRA_VER3_c427	GO:0046686
Fagopyrum_esculentum_MIRA_VER3_c427	GO:0016567
Fagopyrum_esculentum_MIRA_VER3_c427	GO:0005618
Fagopyrum_esculentum_MIRA_VER3_c427	GO:0080008
Fagopyrum_esculentum_MIRA_VER3_c427	GO:0004842
Fagopyrum_esculentum_MIRA_VER3_c427	GO:0009507
Fagopyrum_esculentum_MIRA_VER3_c427	EC:6.3.2.19
Fagopyrum_esculentum_MIRA_VER3_c428	GO:0044464
Fagopyrum_esculentum_MIRA_VER3_c429	GO:0007049
Fagopyrum_esculentum_MIRA_VER3_c429	GO:0003677
Fagopyrum_esculentum_MIRA_VER3_c429	GO:0008270
Fagopyrum_esculentum_MIRA_VER3_c429	GO:0016538
Fagopyrum_esculentum_MIRA_VER3_c429	GO:0015074
Fagopyrum_esculentum_MIRA_VER3_c431	GO:0009941
Fagopyrum_esculentum_MIRA_VER3_c431	GO:0004252
Fagopyrum_esculentum_MIRA_VER3_c431	GO:0005507
Fagopyrum_esculentum_MIRA_VER3_c431	GO:0009055
Fagopyrum_esculentum_MIRA_VER3_c431	GO:0009570
Fagopyrum_esculentum_MIRA_VER3_c431	GO:0006508
Fagopyrum_esculentum_MIRA_VER3_c431	EC:3.4.21.0
Fagopyrum_esculentum_MIRA_VER3_c433	GO:0008266
Fagopyrum_esculentum_MIRA_VER3_c433	GO:0006800
Fagopyrum_esculentum_MIRA_VER3_c433	GO:0009626
Fagopyrum_esculentum_MIRA_VER3_c433	GO:0019464
Fagopyrum_esculentum_MIRA_VER3_c433	GO:0009409
Fagopyrum_esculentum_MIRA_VER3_c433	GO:0006730
Fagopyrum_esculentum_MIRA_VER3_c433	GO:0004372
Fagopyrum_esculentum_MIRA_VER3_c433	GO:0006563
Fagopyrum_esculentum_MIRA_VER3_c433	GO:0005759
Fagopyrum_esculentum_MIRA_VER3_c433	GO:0009853
Fagopyrum_esculentum_MIRA_VER3_c433	GO:0009507
Fagopyrum_esculentum_MIRA_VER3_c433	GO:0046686
Fagopyrum_esculentum_MIRA_VER3_c433	GO:0030170
Fagopyrum_esculentum_MIRA_VER3_c433	GO:0022626
Fagopyrum_esculentum_MIRA_VER3_c433	GO:0005886
Fagopyrum_esculentum_MIRA_VER3_c433	GO:0048046
Fagopyrum_esculentum_MIRA_VER3_c433	EC:2.1.2.1
Fagopyrum_esculentum_MIRA_VER3_c435	GO:0003993
Fagopyrum_esculentum_MIRA_VER3_c435	EC:3.1.3.2
Fagopyrum_esculentum_MIRA_VER3_c436	GO:0008113
Fagopyrum_esculentum_MIRA_VER3_c436	GO:0009507
Fagopyrum_esculentum_MIRA_VER3_c436	EC:1.8.4.11
Fagopyrum_esculentum_MIRA_VER3_c437	GO:0005789
Fagopyrum_esculentum_MIRA_VER3_c437	GO:0005792
Fagopyrum_esculentum_MIRA_VER3_c437	GO:0005529
Fagopyrum_esculentum_MIRA_VER3_c437	GO:0006457
Fagopyrum_esculentum_MIRA_VER3_c437	GO:0009505
Fagopyrum_esculentum_MIRA_VER3_c437	GO:0005773
Fagopyrum_esculentum_MIRA_VER3_c437	GO:0016023
Fagopyrum_esculentum_MIRA_VER3_c437	GO:0005886
Fagopyrum_esculentum_MIRA_VER3_c437	GO:0005509
Fagopyrum_esculentum_MIRA_VER3_c437	GO:0051082
Fagopyrum_esculentum_MIRA_VER3_c437	GO:0016021
Fagopyrum_esculentum_MIRA_VER3_c437	GO:0009507
Fagopyrum_esculentum_MIRA_VER3_c437	GO:0005739
Fagopyrum_esculentum_MIRA_VER3_c439	GO:0005730
Fagopyrum_esculentum_MIRA_VER3_c439	GO:0008026
Fagopyrum_esculentum_MIRA_VER3_c439	GO:0003676
Fagopyrum_esculentum_MIRA_VER3_c439	GO:0046686
Fagopyrum_esculentum_MIRA_VER3_c439	GO:0005618
Fagopyrum_esculentum_MIRA_VER3_c439	GO:0005524
Fagopyrum_esculentum_MIRA_VER3_c440	GO:0008415
Fagopyrum_esculentum_MIRA_VER3_c440	GO:0010584
Fagopyrum_esculentum_MIRA_VER3_c440	GO:0009058
Fagopyrum_esculentum_MIRA_VER3_c441	GO:0045449
Fagopyrum_esculentum_MIRA_VER3_c441	GO:0043189
Fagopyrum_esculentum_MIRA_VER3_c443	GO:0009941
Fagopyrum_esculentum_MIRA_VER3_c443	GO:0003735
Fagopyrum_esculentum_MIRA_VER3_c443	GO:0009570
Fagopyrum_esculentum_MIRA_VER3_c443	GO:0022625
Fagopyrum_esculentum_MIRA_VER3_c443	GO:0016020
Fagopyrum_esculentum_MIRA_VER3_c443	GO:0006412
Fagopyrum_esculentum_MIRA_VER3_c443	GO:0019843
Fagopyrum_esculentum_MIRA_VER3_c443	EC:3.6.5.3
Fagopyrum_esculentum_MIRA_VER3_c444	GO:0016020
Fagopyrum_esculentum_MIRA_VER3_c444	GO:0005773
Fagopyrum_esculentum_MIRA_VER3_c446	GO:0012505
Fagopyrum_esculentum_MIRA_VER3_c446	GO:0016023
Fagopyrum_esculentum_MIRA_VER3_c446	GO:0005773
Fagopyrum_esculentum_MIRA_VER3_c448	GO:0015996
Fagopyrum_esculentum_MIRA_VER3_c448	GO:0009055
Fagopyrum_esculentum_MIRA_VER3_c448	GO:0006552
Fagopyrum_esculentum_MIRA_VER3_c448	GO:0005739
Fagopyrum_esculentum_MIRA_VER3_c449	GO:0008017
Fagopyrum_esculentum_MIRA_VER3_c449	GO:0006914
Fagopyrum_esculentum_MIRA_VER3_c450	GO:0006655
Fagopyrum_esculentum_MIRA_VER3_c450	GO:0005509
Fagopyrum_esculentum_MIRA_VER3_c450	GO:0009793
Fagopyrum_esculentum_MIRA_VER3_c450	GO:0009651
Fagopyrum_esculentum_MIRA_VER3_c450	GO:0009269
Fagopyrum_esculentum_MIRA_VER3_c450	GO:0009409
Fagopyrum_esculentum_MIRA_VER3_c450	GO:0009737
Fagopyrum_esculentum_MIRA_VER3_c450	GO:0009570
Fagopyrum_esculentum_MIRA_VER3_c450	GO:0004366
Fagopyrum_esculentum_MIRA_VER3_c450	EC:2.3.1.15
Fagopyrum_esculentum_MIRA_VER3_c451	GO:0045454
Fagopyrum_esculentum_MIRA_VER3_c451	GO:0016023
Fagopyrum_esculentum_MIRA_VER3_c451	GO:0016853
Fagopyrum_esculentum_MIRA_VER3_c452	GO:0043161
Fagopyrum_esculentum_MIRA_VER3_c452	GO:0008233
Fagopyrum_esculentum_MIRA_VER3_c452	GO:0005829
Fagopyrum_esculentum_MIRA_VER3_c452	GO:0009735
Fagopyrum_esculentum_MIRA_VER3_c452	GO:0051788
Fagopyrum_esculentum_MIRA_VER3_c452	GO:0009908
Fagopyrum_esculentum_MIRA_VER3_c452	GO:0009647
Fagopyrum_esculentum_MIRA_VER3_c452	GO:0009408
Fagopyrum_esculentum_MIRA_VER3_c452	GO:0009733
Fagopyrum_esculentum_MIRA_VER3_c452	GO:0031540
Fagopyrum_esculentum_MIRA_VER3_c452	GO:0008541
Fagopyrum_esculentum_MIRA_VER3_c452	GO:0048366
Fagopyrum_esculentum_MIRA_VER3_c452	GO:0048825
Fagopyrum_esculentum_MIRA_VER3_c452	GO:0048528
Fagopyrum_esculentum_MIRA_VER3_c452	GO:0005634
Fagopyrum_esculentum_MIRA_VER3_c453	GO:0005773
Fagopyrum_esculentum_MIRA_VER3_c453	GO:0012505
Fagopyrum_esculentum_MIRA_VER3_c453	GO:0005788
Fagopyrum_esculentum_MIRA_VER3_c453	GO:0004197
Fagopyrum_esculentum_MIRA_VER3_c453	GO:0006508
Fagopyrum_esculentum_MIRA_VER3_c453	GO:0031410
Fagopyrum_esculentum_MIRA_VER3_c453	GO:0005783
Fagopyrum_esculentum_MIRA_VER3_c453	EC:3.4.22.0
Fagopyrum_esculentum_MIRA_VER3_c454	GO:0012505
Fagopyrum_esculentum_MIRA_VER3_c454	GO:0051607
Fagopyrum_esculentum_MIRA_VER3_c455	GO:0016023
Fagopyrum_esculentum_MIRA_VER3_c456	GO:0008080
Fagopyrum_esculentum_MIRA_VER3_c456	GO:0008152
Fagopyrum_esculentum_MIRA_VER3_c457	GO:0006457
Fagopyrum_esculentum_MIRA_VER3_c457	GO:0016272
Fagopyrum_esculentum_MIRA_VER3_c457	GO:0051082
Fagopyrum_esculentum_MIRA_VER3_c458	GO:0019898
Fagopyrum_esculentum_MIRA_VER3_c458	GO:0031977
Fagopyrum_esculentum_MIRA_VER3_c458	GO:0005509
Fagopyrum_esculentum_MIRA_VER3_c458	GO:0015979
Fagopyrum_esculentum_MIRA_VER3_c458	GO:0009535
Fagopyrum_esculentum_MIRA_VER3_c458	GO:0009654
Fagopyrum_esculentum_MIRA_VER3_c460	GO:0045275
Fagopyrum_esculentum_MIRA_VER3_c460	GO:0005743
Fagopyrum_esculentum_MIRA_VER3_c460	GO:0008121
Fagopyrum_esculentum_MIRA_VER3_c460	GO:0009055
Fagopyrum_esculentum_MIRA_VER3_c460	GO:0005506
Fagopyrum_esculentum_MIRA_VER3_c460	GO:0006810
Fagopyrum_esculentum_MIRA_VER3_c460	GO:0051537
Fagopyrum_esculentum_MIRA_VER3_c460	GO:0016021
Fagopyrum_esculentum_MIRA_VER3_c460	GO:0022900
Fagopyrum_esculentum_MIRA_VER3_c460	EC:1.10.2.2
Fagopyrum_esculentum_MIRA_VER3_c461	GO:0016023
Fagopyrum_esculentum_MIRA_VER3_c461	GO:0005773
Fagopyrum_esculentum_MIRA_VER3_c461	GO:0005886
Fagopyrum_esculentum_MIRA_VER3_c462	GO:0005488
Fagopyrum_esculentum_MIRA_VER3_c462	GO:0046873
Fagopyrum_esculentum_MIRA_VER3_c462	GO:0008324
Fagopyrum_esculentum_MIRA_VER3_c462	GO:0009706
Fagopyrum_esculentum_MIRA_VER3_c462	GO:0003824
Fagopyrum_esculentum_MIRA_VER3_c462	GO:0005783
Fagopyrum_esculentum_MIRA_VER3_c462	GO:0005886
Fagopyrum_esculentum_MIRA_VER3_c463	GO:0009535
Fagopyrum_esculentum_MIRA_VER3_c463	GO:0009941
Fagopyrum_esculentum_MIRA_VER3_c464	GO:0004334
Fagopyrum_esculentum_MIRA_VER3_c464	GO:0009072
Fagopyrum_esculentum_MIRA_VER3_c464	EC:3.7.1.2
Fagopyrum_esculentum_MIRA_VER3_c465	GO:0006526
Fagopyrum_esculentum_MIRA_VER3_c465	GO:0004358
Fagopyrum_esculentum_MIRA_VER3_c465	GO:0009507
Fagopyrum_esculentum_MIRA_VER3_c465	EC:2.3.1.35
Fagopyrum_esculentum_MIRA_VER3_c466	GO:0009862
Fagopyrum_esculentum_MIRA_VER3_c466	GO:0005739
Fagopyrum_esculentum_MIRA_VER3_c466	GO:0009089
Fagopyrum_esculentum_MIRA_VER3_c466	GO:0004033
Fagopyrum_esculentum_MIRA_VER3_c466	GO:0010285
Fagopyrum_esculentum_MIRA_VER3_c466	GO:0009570
Fagopyrum_esculentum_MIRA_VER3_c466	GO:0030170
Fagopyrum_esculentum_MIRA_VER3_c466	EC:2.6.1.83
Fagopyrum_esculentum_MIRA_VER3_c467	GO:0010102
Fagopyrum_esculentum_MIRA_VER3_c467	GO:0009753
Fagopyrum_esculentum_MIRA_VER3_c467	GO:0009414
Fagopyrum_esculentum_MIRA_VER3_c467	GO:0006355
Fagopyrum_esculentum_MIRA_VER3_c467	GO:0009611
Fagopyrum_esculentum_MIRA_VER3_c467	GO:0016564
Fagopyrum_esculentum_MIRA_VER3_c467	GO:0046983
Fagopyrum_esculentum_MIRA_VER3_c467	GO:0003700
Fagopyrum_esculentum_MIRA_VER3_c467	GO:0009630
Fagopyrum_esculentum_MIRA_VER3_c467	GO:0009734
Fagopyrum_esculentum_MIRA_VER3_c467	GO:0005634
Fagopyrum_esculentum_MIRA_VER3_c468	GO:0003735
Fagopyrum_esculentum_MIRA_VER3_c468	GO:0042254
Fagopyrum_esculentum_MIRA_VER3_c468	GO:0022625
Fagopyrum_esculentum_MIRA_VER3_c468	GO:0006412
Fagopyrum_esculentum_MIRA_VER3_c468	EC:3.6.5.3
Fagopyrum_esculentum_MIRA_VER3_c470	GO:0005886
Fagopyrum_esculentum_MIRA_VER3_c472	GO:0003677
Fagopyrum_esculentum_MIRA_VER3_c472	GO:0016563
Fagopyrum_esculentum_MIRA_VER3_c472	GO:0050826
Fagopyrum_esculentum_MIRA_VER3_c472	GO:0010444
Fagopyrum_esculentum_MIRA_VER3_c472	GO:0005634
Fagopyrum_esculentum_MIRA_VER3_c472	GO:0045941
Fagopyrum_esculentum_MIRA_VER3_c475	GO:0003861
Fagopyrum_esculentum_MIRA_VER3_c475	GO:0009316
Fagopyrum_esculentum_MIRA_VER3_c475	GO:0016023
Fagopyrum_esculentum_MIRA_VER3_c475	GO:0009570
Fagopyrum_esculentum_MIRA_VER3_c475	GO:0009098
Fagopyrum_esculentum_MIRA_VER3_c475	GO:0009651
Fagopyrum_esculentum_MIRA_VER3_c475	EC:4.2.1.33
Fagopyrum_esculentum_MIRA_VER3_c476	GO:0003729
Fagopyrum_esculentum_MIRA_VER3_c476	GO:0006617
Fagopyrum_esculentum_MIRA_VER3_c476	GO:0005525
Fagopyrum_esculentum_MIRA_VER3_c476	GO:0005786
Fagopyrum_esculentum_MIRA_VER3_c476	GO:0017111
Fagopyrum_esculentum_MIRA_VER3_c476	GO:0008312
Fagopyrum_esculentum_MIRA_VER3_c476	EC:3.6.5.4
Fagopyrum_esculentum_MIRA_VER3_c476	EC:3.6.1.15
Fagopyrum_esculentum_MIRA_VER3_c477	GO:0016787
Fagopyrum_esculentum_MIRA_VER3_c477	GO:0005739
Fagopyrum_esculentum_MIRA_VER3_c477	GO:0009507
Fagopyrum_esculentum_MIRA_VER3_c478	GO:0009941
Fagopyrum_esculentum_MIRA_VER3_c478	GO:0005773
Fagopyrum_esculentum_MIRA_VER3_c478	GO:0008235
Fagopyrum_esculentum_MIRA_VER3_c478	GO:0046686
[truncated: 63,536 more rows]
