# Supplementary material for: De novo sequencing and characterization of floral transcriptome in two species of buckwheat (Fagopyrum)
Source: BMC Genomics. 2011 Jan 13;12:30. doi: 10.1186/1471-2164-12-30 (PMC3027159; doi:10.1186/1471-2164-12-30)
Supplement: Additional file 1 — Fagopyrum esculentum transcriptome sequence data. The sequences of F. esculentum contigs and singletons and the summary of BLAST search and GO annotation of these sequences. [file 1471-2164-12-30-S1.ZIP › Fagopyrum_esculentum_MIRA_ver3_singlets.fasta]

>FesculentumALTLSC_s25505
gacggagcctagactctcctagagggatgcgttctactccagcgagtccgttgaggggcgccgctggtgacgagaatgatgaagtccggtgctgatgaggtctgag
>FesculentumALTLSC_s25506
gatctagaatctgtattttgatgggtaaatacagccaagaattttgatcaattgtaatcattgatatttgaactgataaagtaaatggaatgtcaaataaaaggaaggctgcattgttttaaagaaaaggtagcactaataactccacaaactttgtttgactggctgtatgtacactataattgagcgatttattttgtttgctatttttcctatttgtctacatttttgtacaagttttatttatttcttgacttccgttgcct
>FesculentumALTLSC_s25507
acactttgaaatatacatggttggtattccataattaatttgcttgaaaagtgaacaagtatgatgagggcacacaagcaaaaggttggatggatcgcttgatgtagtaaggaaggttaagaccatagagaaggaagtaagcccaaatgacacctgaaatgccaccaaagaagaatcctccggtgaacttggccccagccgtcggccgtctggagct
>FesculentumALTLSC_s25500
actttggaaagacaccaacacccgattatgtgaatggtgccgagttactcgtcatcaaaaccaacgtccctaaacctatatttttttctacactttcacaacacattcaacacttcaaccataacattcatacacttccttcaacaccccacacttccttttcacacactcaacacactaacatgctcctattccctgatgggtcaaaagaggtcaaattttttttatcaattgaggtgcttcaaacaacatgatcaagatgagaagaagagagaaatgaatttccttaatcattcctagatgatgtgtaagaactagcatgcaatttcgataatcaattctcaatccaacctagacaacaatcttcatcacaattcatgcatggaaatcaagagaagtattcaagtccacaatgcataaattcattcaacacacaaagtccatccatagccaattcacaaaacaactacatca
>FesculentumALTLSC_s25470
gatctagaatctgtattttgatgggtaaatacagccaagaattttgatcaattgtaatcattgatatttgaactgataaagtaaatggaatgtcaaataaaaggaaggctgcattgttttaaagaaaggtagcactaataactccacaaactttgtttgactggctgtatgtacactataattgagcgatttattttgtttgctatttttcctatttgtctacatttttgtacaagttttatttatttcttgacttccgttgcct
>FesculentumALTLSC_s25471
gatctagaatctgtattttgatgggtaaatacagccaagaattttgatcaattgtaatcattgatatttgaactgataaagtaaatggaatgtcaaataaaaggaaggctgcattgttttaaagaaaggtagcactaataactccacaaactttgttgactggctgtatgtacactataattgagcgatttattttgtttgctattttcctatttgtctacatttttg
>FesculentumALTLSC_s25468
tagcaatggctggcagtgattacggatggggccccatctcgtggacattgttcctgctcgtggtggtcatggtgcttttcgcgccattgatgatgattggtccagttggccctcccggcatgcctacgctggtggctattgccatattcctagtggtgctgtttttcggtctccgccgggcatactatttcctaagaagtaaaaaaaacttcgttatgattatataattagtttgttctttgtaatgattgattgta
>FesculentumALTLSC_s25492
gatctagaatctgtattttgatgggtaaatacagccaagaattttgatcaaattgtaatcattgatatttgaactgataaagtaaatggaatgtcaaataaaaggaaggctgcattgttttaaagaaaaggtagcactaataactccacaaactttgtttgactggctgtatgtacactataattgagcgatttattttgtttgctatttttcctatttgtctactatttttgtacaagttttatttatttcttgacttccgttgccttcattccctgctaaggcacacaggggatagg
>FesculentumALTLSC_s25477
tacacattgggctacaagtccgtgctcaagactctcagaagctctaaagccaagttggtgataatttccaacaactgcccacccctcaggaagtctgagatatatgttggcaaaggttggagttcatcattacaatggcaataacgttgatctaggaactgggtgtgggaaatacttcagagtgtgctgcctcagcatcattgacccaggtgattctgatattatcaagaacatgccaagtgaccactaaggtaggaggatatggaagaagatatgttcaagtgataccctcttttcgtgtttactttaatttacattctgcaattagttatgttgaccacatgaatgttacttgtaagaacccttgtgtgggagatgcgaattttctagtatttccatgttttggccaacttgaaaccctt
>FesculentumALTLSC_s25488
gatctagaatctgtattttgatgggtaaatacagccaagaattttgatcaattgtaatcattgatatttgaactgataaagtaaatggaatgtcaaataaaaggaaggctgcattgttttaaagaaaaggtagcactaataactccacaaactttgtttgactggctgtatgtacactat
>FesculentumALTLSC_s25481
tggcagtatgatgaacaacggactcctcgtttacttcctcttctgtgtcatctagtacagcctgttctagaatcccttcactcgaacctgcaagacccattgcttt
>FesculentumALTLSC_s25501
ttcttcctctaattctcatcttgatcataattgtttgagcacctcaattgatataaatttgacctcttttgacccatccgggaataggagcatgttagtgtgttgatgtgtgtgaaaagcaagtgtggggtnaagatgttgatgaagatgtcatg
>FesculentumALTLSC_s25383
gatctagaatctgtattttgatgggtaaatacagccaagaattttgatcaattgtaatcattgatatttgaactgataaagtaaatggaatgtcaaataaaaggaaggctgcattgttttaaagaaaaggtagcactaataactccacaaactttgtttgactggctgtatgtacactataattgagcgatttattttgtttgctattttccttatttgtctacattttgttacaagtttatttatttcttgacttccgttgcct
>FesculentumALTLSC_s25337
tcctaaaactcatttccataaatggacaaatcaagaagaaaagagtaaaacacagcaacatacaagtcataaactgaaaccggcggagaccgacaaacagcaccactaggaatatgacaatagccaccagaataggcatagaccgggagggccaactggaccaatcatcatcaatggcgtgaaaagcacca
>FesculentumALTLSC_s25284
gatctagaatctgtatttgatgggttaaattacttaagccaagaattttgatcaattgtaatcattgatatttagaactgataaagtaaatggaatgtcaaataaaggaaggctgcaattgttttaaagaaaaggtagcactaataactccacaaactttagtttgactggctgtatgtacactataattgagcgatttattttgtttgctatttttcctattgtctacatttttagtacaagtttatttatttcttgacttccgttgcct
>FesculentumALTLSC_s25395
acgagtggagattagggtatacctccaggtttggtctatagtgtatgttgatttcaagaccctcaagaggtaccccaagttgtctgcctactggttcaagaagttgcttagccgaaacaagcagtaggacggattgtgagtttagggcagctaagatcacaataaactgtgagaaagccctctcgaaagtcttatggttattggaaaataaagttgcttctttcactgtaattgagaaggcaactgattagtataatttcagtagcttacaagtctgtgacctatgttgcatgttcaagttc
>FesculentumALTLSC_s25455
gatctagaatctgtattttgatgggtaattacagccaagaattttgatcaattgtaatcattgatatttgaactgataaagtaaatggaatgtcaaataaaggaaggctgcattgttttaaagaaaaggtagcactaataactcctcaaactttgtttgactggctgtatgtacactataattgagcgatttatttgtttgcta
>FesculentumALTLSC_s25451
gatctagaatctgtattttgatgggtaaatacagccaagaattttgatcaattgtaatcattgatatttgaactgataaagtaaatggaatgtcaaataaaaggaaggctgcattgttttaaagaaaaggtagcactaataactccacaaac
>FesculentumALTLSC_s25424
tctccacatccagccccttatagtatatcgtccaacaatgcaagcttggatatgccatgatga
>FesculentumALTLSC_s25416
gatctagaatctgtattttgatgggtaaatacagccaagaattttgatcaattgtaatcattgatatttgaactgataaagtaaatggaatgtcaaataaaaggaaggctgcattgttttaaagaaaaggtagcactaataactccacaaactttgtttgactggctgtatgtacactataattgagcgatttattttgtttgctatttttcctatttgtctacatttttgttacaagtttatttatttcttgacctccgttgcct
>FesculentumALTLSC_s25452
atcagctgtagcaaggtaagaattccagagtccaactcagggatttggtgagaataaactcaatttcaattatctaagaaaaaaatgcgaaaagcttttgtgatcaaataagaatgaaatgattccaaggattcaagtatccgattccggcttttgattcaagacacttctatagatataggacagagtttatattgccaagattaaatgttcaaaggtaggattcgtacgatgaagttccgaaacctatatgaccaatctaaaaggttctctctataagggttgttgaggcctgcaatatagaaagatcctagagacaagaattatgttcaaaactaactatctaaaaacttcaggatatga
>FesculentumALTLSC_s25444
gatctagaatctgtattttgatgggtaaattactagccaagaattttagatcaattgtaatcattgatatttgaactgataaagtaaatggaatgtcaaataaaaggaaggctgcattgttttaaagaaaaggtagcactaataactccacaaactttgtttgactggctgtatgtacactataattgagcgatttattttgtttgctatttttcctatttgtctacatttttgtacaagtttatttatttcttgacttccgttgcct
>FesculentumALTLSC_s25445
tcggctatagtgaggtaagaattccagagtcgaactcagggatttggtgagaataaattcaaagtcaattatctagcgaaagtgtaaagcttttgtgattgataaagagggaaatgattccgaggatttaagtatccgatttcggctttcgattcaagacacttctagtggtatataggacagagtttatattgccaaaattaatgttcaaggtaggattcgtacgatgaagttccgaaactcatatgactaatctaaaggttctctctataagggttgttnaggctgc
>FesculentumALTLSC_s25429
gatctagaatctgtattttgatgggtaaatacagccaagaattttagatcaattgtaatcattgatatttgaactgataaagtaaatggaatgtcaaataaaaggaaggctgcattgttttaaagaaaaggtagcactaataactccacaaactttgtttgactggctgtatgtacactataattgagcga
>FesculentumALTLSC_s25427
gatctagaatctgtattttgatgggtaaatacagccaagaattttgatcaattgtaatcattgatatttgaactgataaagtaaatggaatgtcaaataaaaggaaggctgcattgttttaaagaaaaggtagcactaataactccacaaactttgtttgactggctgtatgtacactataattgagcgatttattttgtttgctatttttcctatttgtc
>FesculentumALTLSC_s25281
tgtatgaagagacttcaaccttgattctacatttaatagattaagattacaagatttgggtgatagagagactcaacatcctttattaaggttttaagtgtgctttctatctttaccttggagagtcacatcctggggttttggatagttagtttgagtgtaattcttgtctttagattttctatattgcagcctcaacaacccttatagagagaacctttggattagataaataggtttcaggacttcaccgtatgatatctacctttgaaacacatagccttggcaatataaactctttcctttgatctttagaagtgtcttgaatcgatagccgcagtcatatacttgaatccttggaatcatttccccctttattaatcacaaaagtatttgcactttgttagataatcgaattcgattttattctcaccaaatccctgagttcgactctggaatttctt
>FesculentumALTLSC_s25441
ggctcaaacagcacttgagtagccttaatcaagttgttcgactttagtcacaagactgactcaagtactttttgaattcatatagacttgaattctctgactctatcacacacctctgaggaatttatatccatcataaacaacccagatgtaagtagctcattatcaatgtgatcctaaatgtattttttacataatcatatttggttgtcttgtgaacagttatgaaataacatttgagttgatatttgcagatattcctagtagtacctacttatgacgtacttccatattgtatgtcatgattctgagttaaaacattttatctaacagtgtttttataataaaagttatactcaagggtaaaacaagaaatatatacgaggttgggcagtaaagcgtggacttcagaggttgctttagaaatacttcagtaataacaaaacttgtaaaaaggtttttccaaacttgttccctctttatgacagttttcatcaattcatcatttaaaggt
>FesculentumALTLSC_s25411
agcaatctagcttcatcgggcatgtttacttttcttaagattacatcagacttgtcatcctgataatcgcgaagaccgacaaggataatatcaccggctgcaatccagaccttcttgtgcatcttacctacggatatgacagagtcgcttaacgttatcgatacacatagcttcgcaacgcccattaccgagcatacgaaggacctgagcgtactcctgtccatcttccttgaagacaagctctcgcttctcatcatcggcctcgttcttccctctcttcctgttcttacctccctttcccttgttcttcggcatcttcgacaattcctctggttgttgtagcggcggagatcggctgaaccctaacttctcgattttgggaagccgctat
>FesculentumALTLSC_s25404
aacataacaactgttttcagccattcccaaagcgtggtggtggtgcgctaactgccagacggtactgtggccagccaaccggtggtcgtgc
>FesculentumALTLSC_s25285
gatctagaatctgtattttgatgggtaaatacagccaagaattttgatcaattgtaatcattgatatttgaactgataaagtaaatggaatgtcaaataaaaggaaggctgc
>FesculentumALTLSC_s25520
ctcagtggctgtaccccttagttaaaaaaagttgtagaaatgcctcatattagaactaaaatagtaataaatctcgtcactcccaagttagaatgccaccccgactcgatat
>FesculentumALTLSC_s25512
caaaacatcagataaatcatctctacctgtctactaaagtccggtaattgaaataccacaaagaagagggcatactcaatgcagtaccaagcatcatgtatttaccattatactctggaaaactcaaaagagagactttcaaacagtataattcctactgacgattaagattcttcagtaacagttgagagactactatcttctttgatgaaagcaggattgaggaacttggccacaaatgcccacaacttgtacacatcttcgaagttcgtcaagaagctaag
>FesculentumALTLSC_s25513
tacttcagtttcctcttcttcaaagccttaataccaatctccgatctcttgctcctagttctcgaagtccacaagttcctccactggactactcttcacatttccagcatcatcagcctaccatgtcaaaatcatctccaagcttcctaatcaatctactcctcttcttgac
>FesculentumALTLSC_s25514
gatctagaatctgtattttgatgggtaaatacagccaagaattttgatcaattgtaatcattgatatttgaactgataaagtaaatggaatgtcaaataaaaggaaggctgcattgttttaaagaaaaggtagcactaataactccacaaactttgtttgactggctgtatgtacactataattgagcgatttattttgtttgctatttttcctatttgtctacatttttgtacaagttttatttatttcttgacttccg
>FesculentumALTLSC_s25483
gatctagaatctgtatttcgatgggtaaatacagccaagaattttgatcaattgtaatcattgatatttgaactgataaagtaaatggaatgtcaaataaaaggaaggctgcattgttttaaagaaaaggtagcactaataactccacaaactttgtttgactggctgtatgtacactataattgagcgatttattttg
>FesculentumALTLSC_s25484
caacatcctttattaagattcttaattgtgcttgctattctttactttggagagtcatatcctggagtattagatagttagtttgaacataattcttgtctttagatctttctatattgcagcctcaacaacccttatagagagaaccttttagattagtcatatagggttcggaacttcaccgtacgaatcctacctttgaacatttaatcttggcaatataaattctgtcctatacctatagaagtgtcttgaatcgaaagcctaaatcggatacttgaatccttggaatcatttctctctttattaaatcacaagagcttttatactttcgctagataattgaaatcggaattattctcaccaaatccctgagttcgactctggaattcttacctttctacagctgat
>FesculentumALTLSC_s25485
aaaactcaaccaaaatccggaagaaaggataataagttggttttaaattttacaaaacatcagcaatgg
>FesculentumALTLSC_s25486
aaagcacaaacgaatatataatcataaataagtttcttttttacttcataatattattattctttggaaatagtgttcactcttatcctaaaactcatatccataatggacaaagcaagaagaaaagagtaaaacacagcaagataaaagcataaactgaaatcccggcggagaccgacaaacagcaccactaggaatatggcaatagcca
>FesculentumALTLSC_s25496
gatctagaatctgtattttgatgggtaaatacagccaagaattttgatcaattgtaatcattgatatttgaactgataaagtaaatggaatgtcaaataaaaggaaggctgcattgttttaaagaaaaggtagcactaataactccacaaactttgtttgactggctgtatgtacactataattgagcgatttattttgtttgctatttttcctatttgtctacatttttgtacaagttttatttatttcttgacttccgttgcct
>FesculentumALTLSC_s25503
gatctagaatctgtattttgatgggtaaatacagccaagaattttgatcaattgtaatcattgatatttgaactgataaagtaaatggaatgtcaaataaaaggaaggctgcattgttttaaagaaaaggtagcactaataactccacaaactttgtttgactggctgtatgtacactataattgagcgatttattttgtttgctatttttcctatttgtctacatttttgtacaagtttatttatttcttgacttccgttgcct
>FesculentumALTLSC_s25509
gatctagaatctgtattttgatgggtaaatacagccaagaattttgatcaattgtaatcattgatatttgaactgataaagtaaatggaatgtcaaataaaaggaaggctgcattgttttaaagaaaaggtagcaccaataactccacaaactttgtttgactggctgtatgtacactataattgagcgatttattttgtttgctatttttcctatttgtctacatttttgtacaagttttatttatttcttgacttccgttgcct
>FesculentumALTLSC_s25386
gatctagaatctgtattttgatgggtaaatacagccaagaattttgatcaattgtaatcattgatatttgaactgataaagtaaatggaatgtcaaataaaaggaaggctgcattgttttaaagaaaaggtagcactaataactccacaaactttgtttgactggctgtatgtacactataattgagcgatttattttgtttgctattttcctatttgtctacattttgtacaagtttatttattcttgacttccgttgcct
>FesculentumALTLSC_s25148
gatctagaatctgtatttgatgggttaattacttagttccttaagaatttgatcaattgtaatcattgatatttgaactgataaagtaatggaatgtcaaataaaggaaggctgcattgttttaaagaaaggtagcactaataactccacaaactttgtttgactggctgtatgtacactataattgagcgatttatttg
>FesculentumALTLSC_s25191
agacacaatgctgagcaagaagttcttcagtgaggttctagatcaccgccgcctccgccacctgt
>FesculentumALTLSC_s25196
aacttccacgagtacggaccacatcattctaaatgttccctctgttttctacactgctcctta
>FesculentumALTLSC_s25359
acctgtttctacgtttaatagattaagattgtaagagtttgggtaataaagagactcaacatcctttattaagattctaagtgtgctttctattcttactttggagagtcatatcctggattttagatagttagtttgaacataattcttgtctttagatctttctataatgcagcctcaacaacccttatagagagaacctatagactagtcatataggtttcggaacttcatcgtacgaatcctacctttgaacatttaatcttggcaatataaattctgtcctatacctatagaagtgtcttgaatcgaaagcctaaattggatacttgaatccttggaatcatttctctttttatcatatcacaaaagcttttatactttcgctagataattgaaattggaaattttctcaccaaatccctgagttcgactctggaattcttacctttctacagccgat
>FesculentumALTLSC_c25335
gatctagaatctgtattttgatgggtaaatacagccaagaattttgatcaactgtaatcattgatattcgaactgataaagtaaatggaatgtcaaataaaaggaaggctgcattgttttaaagaaaaggtagcactaataactccacaaactttgtttgactggctgtatgtacactataattgagcgatttattttgtttgctatttttcctatttgtctacatttttgtacaagtttatttatttcttgacttccgttgcca
>FesculentumALTLSC_s25319
gatctagaatctgtattttgatgggtaaatacagccaagaattttgatcaattgtaatcattgatatttgaactgataaagtaaatggaatgtcaaataaaaggaaggctgcattgttttaaagaaaaggtagcactaataactccacaaactttgtttgactggctgtatgtacactataattgagcgatttattttgtttg
>FesculentumALTLSC_s25320
gatctagaatctgtattttgatgggtaaatacagccaagaattttgatcaattgtaatcattgatatttgaactgataaagtaaatggaatgtcaaataaaggaaggctgcattgttttaaagaaaaggtagcactaataactccacaaactttgtttgactggctgtatgtacactataattgagcgatttattttg
>FesculentumALTLSC_s25313
tggcaaaaggagtatactggaaaagtgacccatgtcttgctcaatctatggggtccttactatccgactgaatataagggaaatgctggacttcaagctttacttcaaacgcatagggcacttgtaaattgcagttttaaattctttcttgcactggctttgctttgagttggtcttcctgggacatcacgaagattgatcataaggttgagacgtgaagatcggctgtggcgctacttgtcagagttagacttatta
>FesculentumALTLSC_s25311
gatctagaatctgtattttgatgggtaaatacagccaagaattttgatcaattgtaatcattgatatttgaactgataaagtaaatggaatgtcaaataaaaggaaggctgcattgttttaaagaaaaggtagcactaataactccacaaactttgtttgactggctgtatgtacactataattgagcgatttattttgtttgctatttttcctatttgtctacatttttgttacaagtttatttatttcttgacttccgttgcct
>FesculentumALTLSC_s25308
gatctagaatctgtattttgatgggtaaatacagccaagaattttgatcaattgtaatcattgatatttgaactgataaagtaaatggaatgtcaaataaaggaaggctgcattgttttaaagaaaggtagcactaataactccacaaactttgtttgactggctgtatgtacactataactgagcgatttatttgtttgctattttcctatttgtctacatttttgtacaagtttatttatttcttgacttccgttgcct
>FesculentumALTLSC_s25234
gatctaggatctgtattttgatgggtaaatacagccaagaattttgatcaattgtaatcattgatatttgaactgataaagtaaatggaatgtcaaataaaaggaaggctgcattgttttaaagaaaaggtagcactaataactccacaaactttgtttgactggctgtatgtacactataattgagcgatttattttgtttgctattttcctatttgtctacattttgtacaagtttatttatttcttgacttccgttgcct
>FesculentumALTLSC_s25251
tagcaatggctggcagtgattacggatggggccgaattcgtggacgctgttcctgttcgtggtggtc
>FesculentumALTLSC_s25255
gatctagaatctgtattttgatgggtaaatacagccaagaattttgatcaattgtaatcattgatatttgaactgataaagtaaatggaatgtcaaataaaaggaaggctgcattgttttaaagaaaggtagcactaataactccacaaactttgtttgactggctgtatgtacactataatt
>FesculentumALTLSC_s25264
tgttcctgtcctcgtcgtcgaagaaagcatcgagttatagggaatgttggtcttttcttgaatacctcctgaaagtagatcagtc
>FesculentumALTLSC_s25248
aagcagctgcaggagtttaagcgtgcttcaaatgtctcgcctttctcagctgcagatcttggcgttatgcgcactctctgaagattttatcacatataaccggggaaccgagaaggggacattcgtgggttagtgacattgtataatagactgtttcagtgaaacctgatgaagccatattaccttctgattatgtaaaaaatttaagtttgagttcaatccagtttgcactatgatatgaaacaaggcttgtatgtttgcaagtgagtactgactgatgctacctgctacgctgtaaactgcacagtgcacttgcttatacttgaataatacatgataccatgttatgttgtt
>FesculentumALTLSC_s25224
tttggtgagaggagattgttttcttgacgaatgcagatttaggagaggaagaagtggtcttcgagactgcaacaaagatacataagagcagcagggaaatgctacagatcgatcttctctccatactttgcctccgtctaccttgaaagcaatgtatgtgtgtgagttcaatgcgaatggatcggcaacgacggtgaagactgaagatatgaggagttcgccaaagcaatgcctctgtgtatcagtgaatcagtgtatagcagg
>FesculentumALTLSC_s25225
gatctagaatctgtattttgatgggtaatttacttagccaagaattttagatcaattgtaatcattgatatttgaactgataaagtaaatggaatgtcaaataaaaggaaggctgcattgttttaaagaaaaggtag
>FesculentumALTLSC_s25222
taagaaaggcaggacaatgaatgagacgaaagtggaaagggaagtacgacgtcgttttctagtaaggaccaccgtaatccaaacgacccac
>FesculentumALTLSC_s25217
acctgtcaggactattaacatgactacacggaataattgatgttgatagacagaatcaaacggcggggcgtaagctcacgctctatttccttcgagagactttccctttcgttctcaacaatttggtcagctatgtagaagacagccagagtgcagactgaagcaaaccccacggtacaccctcgctgatgccgaacttgttcacaacactcaggaaatatagtccgatcacaaagttaggaagcccaatgcatgccta
>FesculentumALTLSC_s25173
gatctagaatctgtattttgatgggtaaatacagccaagaattttgatcaattgtaatcattgatatttgaactgataaagtaaatggaatgtcaaataaaaggaaggctgcattgttttaaagaaaaggtagcactaataactccacaaactttgtttgactggctgtatgtacactataattgagcgatttattttgtttgctatttttcctatttgtctacatttttgtacaagttttatttatttcttgacttccgttgcct
>FesculentumALTLSC_s25164
atcggctgtagaaagtaagaatttcagagtcgaactcagggatttggtgagaaatttccaatttcaattatctagcgaaagtataaaagctttttgtgatatgataaagagagaaatgattccaaggattcaagtatccgatttaggctttcgattcaagacacttctatagatataggacaaaatttatattgccaagatttaatgttcaaaggtaggattcgtaggatgaagttccgaaacctatatgactatctataggttctctctataaaggttgttgaggctgcaatatagaaagatctagagataagaattatgttcaaactaactatctaaaactaccaggatatgactctccaaagtaaagattagaaagacacacttaaaatacttaataaaggaatgttgt
>FesculentumALTLSC_s25166
gatctagaatctgtattttgatgggtaaatacagccaagaattttgatcaattgtaatcactgatatttgaactgataaagtaaatggaatgtcaaataaaaggaaggctgcattgttttaaagaaaggtagcactaataactccacaaactttgtttgactggctgtatgtacactataattgagcgatttattttgtttgctattttcctatttgtctacatttttgtacaagtttatttatttcttgacttccgttgcct
>FesculentumALTLSC_s25150
agatccatcatggatggtacacacctgctgctgctgttgtcgtatgatcaaattatatcattctgtcacataaccattgtattaaatacattagtttgtaaat
>FesculentumALTLSC_s25151
ttggccttgtactctccgctttgcagagggtctacatggtctgatgatgatcccttctttgtcgtattcctcaaagaatt
>FesculentumALTLSC_s25157
tgagaataactgaatggttattataatgttcgtaatatatcattagttcatacatatacaagctcacgacacattaataaataccaatatataactagtcttagataataacaaacaagattcttaatattgaat
>FesculentumALTLSC_s25525
ccatggcaaatatagttagccaaatgtttgcatccacaaccattagtaatctcaatcttgtctcaaacaaatgacaaagagcaagcttacccaatccatagaacacaacacaagttcctcggtttgcgatggaagttcttcggatttctcggtttatcctaaaccgaattctatgcacttcgaaagaaggattgttgtattgggtctagcaggcgcggttttggggatgaatgttgggaatgagaatgcatgggctgcgaaaagggcaccggcaggtccgttggggganaagaaagcccgaatgt
>FesculentumALTLSC_s25526
gatctagaatctgtattttgatgggtaaatacagccaagaattttgatcaattgtaatcattgatatttgaactgataaagtaaatggaatgtcaaataaaaggaaggctgcattgttttaaagaaaaggtagcactaataactccacaaactttgtttgactggctgtatgtacactataattgagcgatttattttgtttgctatttttcctatttgtctacatttttgtacaagttttatttatttcttgacttccgttgcct
>FesculentumALTLSC_s25528
gcatagtaactgcgagaggtgggtgaatctaaggatgaagatccagcctaccttggacactgcaatggaaagggtgtgttgatgctgttttttatggattgaacttttctcgcctagtttgtcgcgttctttgtaggtgtagtttgttgcctttgacatgacatgcctgtgtattgctaccagctaaggattgactgatttctgtttcctagtgtaattggatatttgcaaatatgtgcatttcaatttattagtccgactttgatgtttagcccttaaaacgtatcgctcgatccattgtcaacataaattgtactttttgctcgatcc
>FesculentumALTLSC_s25529
atcagctgtagtaaggtaagaattccagagtcgaactcagggatttgatgagaataaatccaatttcaattgtctagcgaaaagtgcgaaaagcttttgtgatcaaataagagtaaaatgattccaaggattcaagtatccgaattcggcttttgattcaagacacttctatggatataggacagagtttatattaccaagattaaatgttcaaaggtagatatcgtacggtgaagttccgaaacctatatgactaatctaaggttctctctataagggttgttgaggctgcaatatagaaaggtctaaagataagaattatattcaaactaactatctaaactccaggatatgactctccaaagtaagaatagaaagcacacttagaatcttaataaagg
>FesculentumALTLSC_s25532
tatgatgagattgttgtatggattggctatggatggccttatgtgttgaatagatgaatgcatatgtggacttgaagtacttatcttgaatcccatgaatggattgtgatcatgatgttcgtcttgatttgattgagtattgaaagtcgaaattcatgctagttcttgcacatcatctaggagtgattaagacaattcatctttctctacttctcatcttgatcatgttgtttgagcacctcaattgatataaatttgacctcttttgacccatccgggaataggagcatgttagtgtgttgagtgtgtgaaaagtcaagtgtgggatgaagttgttgattgatgaatgttattgatgaagtgctgt
>FesculentumALTLSC_s25533
ttacaacaagacacagacgattgaaaaccaaaactcaaaataaaaccaaaggtttaaacaaaagaaaacacaaaaactccgcagccgagttcaaaacaaaagggaaacaacaaaagaaaacataagcccgatcccgtcctataatgtacggaaaccccggcctggccacaccatccggatcactcagtagcaccctgaaccattcatcatcacagctatcctgctgaagtttggaggcgtgtgcctcctcgatgtgtcttgtagcaatgagatcccataatg
>FesculentumALTLSC_s25534
cgtcaatgcgtcttgtgcttgctttgtcagactgcaatttaatgtattatgtcaggtaaatcaaatgggctatttcaatccaatacaactggaagctaaagattcaaatctcctacactcactcagaaacngaaaggtgtaccttaaacagaaatagatatcacagcttttagtaacatcaaacaggtttaccaaaatgtta
>FesculentumALTLSC_s25535
acaatacagttcaacaaatcaaagatgacggtcgatcgccgttattattccatcatcaacatcactcctcctcacatacgcattcccattggaagtcttccacatgatgatgagatcagatcaccgagtgagacccaatcgcgtaaatgattcc
>FesculentumALTLSC_s25536
agacaatggcattggtgtacaagagccgaaaccttggtgattagccattctcgggctttttctatttttcgagatgcatccacaccgggcacacataccaaagctcgttaggactatcggtttatttgactttggcaaggcaccaacaccgggatcgatgtgaagtgtaccgagttacttgtcatttaaaccaacgtccccaaacctatgtttttgctacactttcacaacaaattcagcattcattcacatcatctttcatcaacaactcacccacacctgtttttcacacatatcaacacactatcatgctcctattcccggatgggtcaaagaggtcaattatatcatcaattgaggtgctcaagcaacatgat
>FesculentumALTLSC_s25538
gatctagaatctgtattttgatgggtaaatacagccaagaattttgatcaattgtaatcattgatatttgaactgataaagtaaatggaatgtcaaataaaaggaaggctgcattgttttaaagaaaaggtagcactaataactccacaaactttgtttgactggctgtatgtacactataattgagcgatttattttgtttgctatttttcctatttgtctacatttttgtacaagttttatttatttcttgacttccgttgcct
>FesculentumALTLSC_s25539
actcgcagcttcgaattttcaacttctacaaaaatggagcagacttttattcatgatcaaacccgaactggaggtccaaa
>FesculentumALTLSC_s25540
gatctagaatctgtattttgatgggtaaatacagccaagaattttgatcaattgtaatcattgatatttgaactgataaagtaaatggaatgtcaaataaaaggaaggctgcattgttttaaagaaaaggtagcactaataactccacaaactttgtttgactggctgtatgtacactataattgagcgatttattttgtttgctatttttccatttgtctacatttttgtacaagttttatttatttcttgacttccgttgcct
>FesculentumALTLSC_s25541
agatccaatttagaacattttcttttaaaacacacgcaggaaaatcaacatatttttgatacaccatattagacttaagacagattaattaatatcattacgtagtcgaaatcgaaatttcccctctggtataggataattatgcgaaagaggtccaacctgtacaccccgttcagaacccgccgctacggatgacgtcacacggcgcatagccgtcgtcatctacatcggttntcaggtaggaccacaccagtatcactacgcatctgaatcatcgattctcaccatcataatacttaccctagacgtact
>FesculentumALTLSC_s25542
gatctagaatctgtattttgatgggtaaatacagccaagaattttgatcaattgtaatcattgatatttgaactgataaagtaaatggaatgtcaaataaaaggaaggctgcattgttttaaagaaaaggtagcactaataactccacaaactttgtttgactggctgtatgtacactataattgagcgatttattttgtttgctatttttcctatttgtctacatttttgtacaagttttatttatttcttgacttccgttgcct
>FesculentumALTLSC_s25543
gatctagaatctgtattttgatgggtaaatacagccaagaattttgatcaattgtaatcattgatatttgaactgataaagtaaatggaatgtcaaataaaaggaaggctgcattgttttaaagaaaaggtagcactaataactccacaaactttgtttgactggctgtatgtacactataattgagcgatttattttgtttgctatttttcctatttgtctacatttttgtacaagttttatttatttcttgacttccgttgcct
>FesculentumALTLSC_s25521
gatctagaatctgtattttgatgggtaaatacagccaagaattttgatcaattgtaatcattgatatttgaactgataaagtaaatggaatgtcaaataaaaggaaggctgcattgttttaaagaaaaggtagcactaataactccacaaactttgtttgactggctgtatgtacactataattgagcgatttattttgtttgctatttttcctatttgtctacatttttgtacaagttttatttatttcttgacttccgttgcct
>FesculentumALTLSC_s25519
gatctagaatctgtattttgatgggtaaatacagccaagaattttgatcaattgtaatcattgatatttgaactgataaagtaaatggaatgtcaaataaaaggaaggctgcattgttttaaagaaaaggtagcactaataactccacaaactttgtttgactggctgtatgtacactataattgagcgatttattttgtttgctatttttccatttgtctacatttttgtacaagttttatttatttcttgacttccgttgcct
>FesculentumALTLSC_s25522
gatctagaatctgtattttgatgggtaaatacagccaagaattttgatcaattgtaatcattgatatttgaactgataaagtaaatggaatgtcaaataaaaggaaggctgcattgttttaaagaaaaggtagcactaataactccacaaactttgtttgactggctgtatgtacactataattgagcgatttattttgtttgctatttttcctatttgtctacatttttgtacaagttttatttatttcttgacttccgttgcct
>FesculentumALTLSC_s25548
gatctagaatctgtattttgatgggtaaatacagccaagaattttgatcaattgtaatcattgatatttgaactgataaagtaaatggaatgtcaaataaaaggaaggctgcattgttttaaagaaaaggtagcactaataactccacaaactttgtttgactggctgtatgtacactataattgagcgatttattttgtttgctatttttcctatttgtctacatttttgtacaagttttatttatttcttgacttccgttg
>FesculentumALTLSC_s25545
gatctagaatctgtattttgatgggtaaatacagccaagaattttgatcaattgtaatcattgatatttgaactgataaagtaaatggaatgtcaaataaaaggaggctgcattgttttaaagaaaaggtagcactaataactccacaaactttgtttgactggctgtatgtacactataattgagcgatttattttgtttgatttttccatttgtctacatttttgtacaagttttatttatttcttgacttccgttgcct
>FesculentumALTLSC_s25531
gatctagaatctgtattttgatgggtaaatacagccaagaattttgatcaattgtaatcattgatatttgaactgataaagtaaatggaatgtcaaataaaaggaaggctgcattgttttaaagaaaaggtagcactaataactccacaaactttgtttgactggctgtatgtacactataattgagcgatttattttgtttgctatttttccatttgtctacatttttgtacaagttttatttatttcttgacttccgttgcct
>FesculentumALTLSC_s25546
gatctagaatctgtattttgatgggtaaatacagccaagaattttgatcaattgtaatcattgatatttgaactgataaagtaaatggaatgtcaaataaaaggaaggctgcattgttttaaagaaaaggtagcactaataactccacaaactttgtttgactggctgtatgtacactataattgagcgatttattttgtttgctatttttccatttgtctacatttttgtacaagttttatttatttcttgacttccgt
>FesculentumALTLSC_s24967
ccggaggatgcagtggcaagtgcgtctggtacttgcaacggcattttacagcttcagctagcacacattgcagccgtgtatgtctatagtgttggtagtctgccaaaatcaatcgagtg
>GAA4HQR01DP1GF
tttctattgcagaatatacagcttggcagatagaattggtttaagagttcctgatattgatacctttgtggaaacctagaatagcgttgggtttctgatcaagaagggccggcggcctaccacggtactttctatcaattatagtcggagccaatcaagtagatctcgaggctaaagcgttggtgaagctttaacaattgcactgatttcatctcaaccggttgtatctaagaagcaaaggttcatttaagtctgaacccagatcttcatttgttaacttcaattcacaaatagtggtacacctatactagaccatagccagcccacgtgaatgagaagcccacaaatgctgcccaattgatagacagtagtactaagcttctatatatatgtattctagcaatgttaaattagaataagaacaagatagatatgaattctgtattccgaaaaagaaaacaaaactaactagcgttgatacactnctctgagacngacacgcacacaggagtagnn
>GAA4HQR01DTDHZ
tcgtcgtactagtagtacgtactactctgttgtggtgcgacttacttattattcgtgttgggtaggtctgagaccgactagtccactgtggtaagtacatggttggacgtgtattaagtacgactagctgtcgtactacttcgtaggacggttcgtaggaaaataaagttggtaggaaggaaagtaagtaccgtaacgtacgaaacgaaggtttaaggtttaggtacctacgttacgggtaaaacgggaaaagggtaaaaaaaaaccgaaaaaactaacctgtgacgtagccaacggaccgaacgaccaacgggaaggtagggag
>GAA4HQR01D68EN
tgagttgatgatgatgttggtgttgtagtgtgctatggatagcctgttcttgaggttgtaggtgtggaagtcatctcttgagttgtggtggtgagttcttcctcttcttcttcttcttcttcctactctctttagttaggtattacgttggtacgattggtgatgtatatatgtttatatatgtatgtggatgattgttggatgctgagactgccaaggcacacagggatagg
>GAA4HQR01BUK8O
gtttcttgctgtaaccgaagacagttgatgattcaatagattaattcctctaatgaactgttcctaactattaccaatatcttcagtatcacgaaaacaaactaatcgacatttccttcaacacaagattgcttgagatagcacatataaagtacagagcaatagcagcagcgtaggaccaaataccaagtgtacattccacccgtccgtagttacttctcgctactagttagggtcggacgaagacgacctaccggtagggaggaccccgtccccgtacccgtcgttcgtcgttggagttaccaaccttaccgcttcgtcgttagacgtagccctaagggcccaacggaccaacggggaaggtaagggggatg
>GAA4HQR01C84SV
ttgatgatgttgcctccaagagcttctctattgcagagatgaaacttagctgtactctctcaacaggaatgcttagaagccggaagcaatcatccgggataagtatacgacttggagttctggagggtatatcaggtaatggggagtaggacgcatccaactcggttcaagatagccggatccctggaaaccaaaccaacagtatcaaactactgcgccactaggaacgaagtaccactcaacagaaatagaggccgatgtgaagggacggaaaggaccaagaattacgccagaatagaggcggcgactacttactacttcctccctacgtgtcggtacccgacgagagaaataccaccaagtttaacttgagactgccaaggacacacaggggagtaggnnnn
>GAA4HQR01BNTTE
tacttctcattcaatagaagatggttgtatagcatcagctgagacataagacttgtcttatgttcctctcacactattntntatactctattatntactactactntatgtgtatctgtgtatcttatagatgttctctcgcaatactagttatgtatctctccatgcgtttggtagtaagacatacaacctcgtctgattgtaattagctccttctcctaagaataanattcttcttaaaactaacaaacaactaaactaacgttgtgtactactacactctgtgtcagccgaacgcgacgacacggagaggaggnnnn
>GAA4HQR01CA0BD
ttcaacaacattatatatctctctataccactattgtatctcgccgacgcgtgacgaagaactaataggacggctacttacttcgtacgaagaatactactaacgacgngatatctctccgacgcgtcggcgagagatgcagaagatgtactcctacgagtagggtcgtacttattgttcgttagtatactaanagtcgtgtagtttccggtttcccgtaactaggtcggtatacagagtgggcgtagtagtggtaggtattagtaaagggtaatacaggtggaagtcggccgacctacgttggtggagtgtgagaagctgtntcatctcacgccgtctcgtgtagtaatcttctactactcacccncttgttggtatatcttcactactacctaacctttccttcgtttcgttgtctacttcttctctaccngagacgtncccgaaggacacacgagggagtgnnn
>GAA4HQR01DTH8C
gttgaacactatgtttcataacttgatagtatattagcatctagagaacaagtttacacaataagaaactcaaatgttaatggataaccgcaagagttaaactaaggaatgaaacccnccgcgtctntcgtgtgtacacacnctccgtccgtaccgtctntcgtgtagtacacacgcgtccgtccgtctctnctgagtacacacncgtccgtccgtctctntgtgtagtacacacgtcgtccgtccgtcgtctgtcgtcgtagtacaaccacgtacgtccgtccgtccgtcgtcgtcgtcgtcgtacgtactactacgtccgtccgtccgtcgtcgtcgtcgtacgtacgtactacgtacgtcgtcgtcgtacgtacgtcgtacgacgacgacgacgacgacgtacgtg
>GAA4HQR01D5NUF
cattattttgttcttagttgttgtatgagaggacgacgttacgttcttttctttattattatcagagtagtgtcttntaaaaaactaaataaaanaaaaanaaanaaanaaanaaacaaaactaaaacgtaaaacgtaaacgtaaacgtaacgtacgtacgtacgtacgtactacgtacgtacgtacgtacgacgacgacgacgacgacgacgagagag
>GAA4HQR01BIGG7
gattcaattgagtctaagccagatgaagttagtaacttactttctattgatgaattagaacagactgaagactgaattggatgtaaagagaagaactacgaatcagcattgaaggaaaggaagttactgagaatacagctgaatgaagtcaatgctgagagattaacagctcgtgtaaaggaagaagaataggaatgaaatgcagtcagctcgagctgagactgccaaggcacacaggggattagg
>GAA4HQR01DQZDJ
agatgagatctgtgtcatagacatgtactattatatcaactctctctactagtatagtatatagtagtattagttagttgttgtggtgtgtgtgttattgttagtagtatatacgtatttacttagttagttgttggtatatattgttagttattattatctactaataagtaagagtaggagagactngcgtccgcnctttcttggttaaaaaagttaaaggtaaaaggaaaacgaaacaaaacgtaaaccgtaaacgtacgttcgtcgtacgtactactctgtcgtgtacgacgacgacgacgacgacgacgagagagnnnn
>GAA4HQR01A7Z33
gtttcgagttacaattctataattgcggaatgttagcatttgatttgattagattagattaggtgattgtgtcttccaaagaataaattagattagatgattgtgttggacattttacacagtcgttcttgtctattaaaaa
>GAA4HQR01C0E5H
cgcgtcgtccgtccgtctctcgtcgtcgtactactactcgtccgtccgtccgtcgtcgtcgtcgtcgtacgtactacgtacgtccgtccgtccgtcgtcgtcgtcgtcgtacgtactacgtacgtcgtccgtcgtcgtcgtcgtcgtacgtacgacacgtacgtacgtacgtacgc
>GAA4HQR01DPIGW
ctctctctcactactactacacncgcgaagaagagagagagacgtagtacgtagcgtgtccggcggcggaggagtagtcaccgactaccgaccgaagtagntccgttcgttccgtactgacgactccncgacgatgcgtcctcgagngtctcctctacggagtgtgngtgcggnggtggcgatacaccgacgtcgtgtggngtgaagcagaaggaagcgactcgagcgactacttcgtaggaacgaacgacgcttgtagatacgcgcggacggtggacgtgttacgtggtcgaagacaagatgacgagaatgactggcgttaaaccgaaacgacctcgngatgcgacgacgacacagggagtagng
>GAA4HQR01C5DGL
tgttcttcatctgagagttgtggtgtatctagtatattcaatacagcgtttgtagaaaaaaagaaacgaacctaaacctacgtggtcgttagtaacctaaccctacgtcgttccccgttcccgacccgtccgttcgtccgttcggtacgttacctaacctaccgtaccgttccccggtcccggttaccccgtccgtgtccgttcggtacgtaaccctaacctaccgtaccgttccccggtcccggttacccgttccgtgtcgttggtaacgtaccctaacacgtccgttccccggtccggtaacccttccgtgtcgttcggtacgtaaccctaactacgtccgttccccgggtccggttaccctccgtgtcgttggtaaacgtacgtacgtacgtaccgtaccgtccgtaccgtaccgtcgtcgtcgtacgtacgtactacgtacgtacgtcgtcgtacgtacgtacgtacgacgacgacgacgacgtacggtacgag
>GAA4HQR01CJCM0
ttgctgcttgattcgagttctgtagctcggacttgctgagagttgcatgcatttattgtctgnggagtagttgatattctctagaccgaacctttatttgtaccaccaacagtagtagtaaggtacggatctaatagataattaaattaagttggtcgacaactacttgtttattagttggtcgatttaccttttcccttcctttacttaattagttactagttacanaagtttcgtaacttntaccattaacgactaaaaaaggaaacaaaaacaaacctaaaactaccgttcgtgtacttagagaacgtgacacgcgacgacacggagtaggaggannn
>GAA4HQR01DYGV1
attgacaatcaacaatgtatatagtacgtataacaacacaagaacgtacatttccacacactactacacacacactacacactacatanatntcatcatcaatanaactaactactaattcgtaacagagagtcgagaagtaagagaattctagagtacgaggccgggagcgaccgagcgaagccgaatcactagttcgtgtgaattggcctgtcttaagacgccaagggtcgtagcgccgttggtccncggtatttctgtcgtagngaatgttgagtgttcgtaggccacgcccgccgacgttccgtacgcccggtttggcctgtagtcttgccctaaggcgacacgacgggagttcggaggngngnnggngg
>GAA4HQR01BOH4W
aagatactgctagtgatgatggcatacagtataagttgcgacttccaggtccacagctgcattgaacacagtggctagcagtgatggcatagctccacttagtaagaatacagacaaaactaacgagggaggaggctcgaaaagttaagtaagacacaagacagagagaggaacgggaccggaggacgtcgccgacgaatacaataagaagaaagaggaccccgaaccgaaaattagtacattctatctacggaatcggtggtaggaaggtagggtttgggttagttaaacgggtaaaaggggacgaactaaggtcggggccgggacggaggtaagttcgtaccgaactaacccttttcgttacgggaaccgaaactaactttacgtagggaaaccgtaggtcccaaaccggacggaccaaaccacgggggaagggttaaagggag
>GAA4HQR01D0PIX
ttctgccttgtactctccaggctgcttccatttctatcttgacctccttcagcatcagcagttgcagtttggcatcctgattctcagcaaggcacacaggggatagg
>GAA4HQR01CZOIO
acacagttcaacactggaacacatgaacagagcatatgcatttgacaagagaattcatgaacaattgaattaattaatcaatttctacatgagagattaacactacagatataattataatttctatatactaatgaccagattttgttcttcccggacgttgatcggctaaaacaagaaggaaggaacgaccaactacgctcaccgcttcacaccaacacagctccggaaaaaccgtaccgaactacaagagagaaaacaagaaggatgaagagatgaagatattgcatctatatacaattactaaaccaaaaaaacctaaacctacctagatactgtattaaatttaccttaacgtttcgtagtacttattctttagttagtagagactgagactagccaagacgacacagggagtaggnnn
>GAA4HQR01CGFZ7
ttgctcatcatatcttctgaacctgtaactgttgccttgaagaagatcagtatgacaaacaggctgaagagtagcaggagccatgttgacagacagaaggtttccacagtggccacatctcacagtcaccattgtaaacatactgctacaaggcacacacgggtatagcaatcntatgtatntgttntntattatntncatgtatatactcttctctagtagtatatanataagtaatagtaatacttgtcatagtacttaacttaagttaagtacgacgacaataattaaaattaaagtaaagtaagggtaaaggtaagtaaagttaaactaaaacgtaaaaaagtaaaaacgtaaacgtaacgtaactttaactttaattaagtttagttagttacttacgtaacgttacctttacccccgttaccccgttaccgttaccttcgtcgttacgtacgtaacctaacctacgtacgttcttacgtacgtacgtacgtaccgaacggacgaccgaacgaacgggaaggtaaggtaga
>GAA4HQR01D412C
ttggcagtctcaagtagtagtagtagtatatagtagtatatagtatatatatactactactactacctacctaacctaactaaactaaactaaactaactaactaactactattagttagttagttagtaacgtaacgtaacgtaacgtaaactaaactaaaactaaactaaactaacgtaacgtaaagtaaagtaaagttaaagttaaagttaaagtttaacgtttaacgtttaacgttaacggttaacggttaaacggttaaacggtaaacggtaaacggtaaacggtaaccggttaaccggttaaccggttaaccggttaaccgttaacgttaaacgttaaacgtaaacgtaaaacctaaaacctaaaacctaaaacctaaaacctaaaaccttaaaaccttaaaccttaaaccgttaaacgttaaacgttaacgttaacgttacgttacttactactactactactacgtacgtacgtaccgttaccgttaccgtaccgtaccgtaccgtaccgtacgtacgtacgtacgtacgtacgtacgtacgtaccgtacgtacgtacgtacgtacgtacgtacgtacgtacgtacgacgacgacgacgacgacgagag
>GAA4HQR01BRN4X
tttgcaccaattggatctgcagagaaggatacgcatctaggccggaagaagaggaagaacagatgcggccggaagaacaactgcgagcgtttaccgattgcgaagcgacggatcctgccaaggctgaaacaggcagggacacgatccagtgtcggttaggaagagcgacgacaggggagggttaggcgggttcttgaacggccgaaagaagaaggacgaacctggtttccggggttcctggacggccgcttgaagaataacgaaccagggaaccagggtttcgactgcttctcctcttcctgactcagacggaacggcgttgcgttggtggttctcccataggtcggcggcgaagggatggggtagggaaggatcaaaagaaaagaaagagagctgagactgccaaggcacacaggggataggn
>GAA4HQR01DMPDI
ttcaagtcgtgtttactatgaatagatggattctgtgctatctttaataagaacgcagtttgtgatatgtaaaagaaacaaacccgtcgatctgccgtaggataccactgggcttacccgcgtatctgcgtagataccactggcttcccgngatctgcgtagatacactagtcgtcgtcgtacgtactgtcgtcgtactactactacgtcgtccgtcgtacgtcgtcgtcgtcgtacgtacgtacgtacgtcgtccgtcgtacgtacgtcgtcgtacgtagtactacgtacgtacgtacgtcgtacgtacgtcgtacgtacgtacgtacgtacgtacgtacgtacgtcgtacgtacgtcgtcgtacgtacgtacgtacgtacgtacgtacgtacgtacgttacgttcgttcgttacgtacgtactacgtacgtacgtacgtacgtactacgtacgtacgtacgta
>GAA4HQR01AZNS7
gatctagaatctgtatttgatgggtaagtactagccaagaattttgtatcaattgtaatcattgatatttgtaactgataaaagttaaaattaggaagtagtcaaaataaaagggaaagggctgcattgttttaaagtaaaggtaagcactaataaactccacaaacttttagtttgtactggctgtatgtacactataattgagcgatttattttgttttgtctattttccttatttgtctacattttgttacaagtttatttatttcttgacttccgttgtctctgagactgccaaggcacacagggggatagg
>GAA4HQR01AX9LY
tatacttatttactttaccctttccttccttacttacgttattacttgttgtaggtcgttccgttacgttacttactacttagttatttatttacttagttaagttagttaggtttagggttaggtaggtagtagtagtagtagttagtttacgtttacgttaacttacttacgttcgttggttaggttttagggttttagggttttaaggtttaaggttaacgtaacctaacttactttacgttacgtaacgtaagtaagtaagtaagttaacgttatagtactataataaactaaaaaactaaaaaactaaaaaactaaaactaactacgtacgtacgtactactactactactacgtagtacgtacg
>GAA4HQR01CVCY3
nttnttnttattattatatanatatatatactatactacgtacgtacgtagtagtagtgaananatagtaataactaacaacaacaacaaccaacacactactactactaactaactactacgtatagtgtcgntataganacatagtactactctactactactatananatataggtcgtactaactaactaactaactaataacgtactaactaactaaccaaccaaccaaaccaactaaactaaactaacttaattaactaactaactaacgttaacgtaacaacctaacccgtaacccgtaccgtacccgtacccgtaccgtcgtgtactacgtacgtacgtacctacgtacgtacgtcgtacgtacgacgaccgaccgacggacggacgagagagng
>GAA4HQR01DRA2F
tctcaanangnctctcttcttctgtctgtcgancttgttntcgttcctctgatctacctcctttcttcctccactaggtcgacaatactgctgcttagtgttcagtagagatgtgttcctgtagaatacttccttcctaccagccgggagtcgataagaagaagactgcttgtgtctgctcaaacctacggatntcttctaagacaataccccncccgtccgtcctcgtcgtcgtgtactacactctctgtctacngacgacgacgaccacgacggaggaggagg
>GAA4HQR01CIDER
agcttgattgtggttgaggatcttgattgaaggttatggagagatcttgatggttaagttgagttcttgaccatgtgagtgtgactaagagatgttttgtagatgaagaagtgatttgttacatggagattactgcattttgtagatgcttgattagggtttgggtgattatgagtggcttttgtaagatgatttgtgtaggttgaagatgaacatgttgtttctgataattttactagcatgttctactgaaacaatgttgccccgccgccgtctctcgtgtgtacacctaccgtctctcttgagacgtccacggaccgacgaccaacggaggagggagngn
>GAA4HQR01DLV1D
gttcaccgttgcagggtagtggtcttcgttcttcctccatgtagtctacggaggaagagcacacatgcacctcggcttgcatctcaataacctattaataacgagtctctttaatcctctgcataagatgaataggatccatgaacaagatacggatactgggtaagctcgcatacttccgggactcatgggaatgtgtcaatgggttagcaagcttctcagattcacgtcattttctgatggcgactactgtctaaagctcacctcctctgaatctgttctaattcacaattcgtcacagtgtacggatgagtaaacgaataagcctaacacgacttcccttcccncgtaccnctcncgttgatacactcgcttctctagactgccacggacgacaccacgggagtagggnngn
>GAA4HQR01BFZQG
tatatggtattgatatattgttgtattgtgatgtgatgatataatctctcgtggatagattatgatcagtagctaacggtttaaccgtaatctttagttaagtagctgtagtcataggtaacggacgttcctacggaaggtagttcgacctacgtcgacggaagtagttgggtacggaacgaccggggcccgggacgtaggtttaacccgtaaaccgggttaaggggtttggttaacgttaacgttcgttttcgtttaaaagtaaaattaacgtccgttcgtcgaacgacggaggtacttttgtttctgtagactgtcaacgagcacagggaggtag
>GAA4HQR01DJCYC
gcctcatatcatatgcacctcgtggttggtagttgtctgatttagtcctccattccttacgtcttcctaaccaagtagtggagtgcattattcggttggtcctcctataaccaaaactaatagaattgctcaagggttggtattaagcaagaagaatggagaacctattgataagtagtgtataagagagaagtggttattaattgttattatccatacatatgtacaataatagatatataaacccggtactgttggtctnagattgtctcaacaaaaaagaanaaacaaactaactcgtgtgtacacacnctctctgagagcacgacgacacacggagtaggagnnn
>GAA4HQR01EHB1A
tttatcctccacaagagttggcttctgtagtgtctatctctgatgtgatatctggtttggttgatgaaatgcaattggagttggataagattaatgaatacacggcagggttttctaaggcgcgggataatctgagggaggcgttgggaaaattgaaatcggaagcgggcttgattgaagctgagcaagattccattgatgaagtgaaacttgtgcctcgaatgcaaaaatctcactgtcggtagttgaaactcgcttcaccttttttntttatttaatttatttatttattattattatattatatactntatatattaattagttagtagttagtagtgtagtagtaagtaagtaactaattaattaattaacgttaaactaaaaacgtaaaaaacaaaaaacaaaactaaaactaacgtaacgtacgtacgtacgtactactacgtacgtcgtacgtacgacgacgacacgacgaacggacgaggagngnnnnnnn
>GAA4HQR01D7AEZ
tgaatcaagtgacagttcagattctgatgattcttctgatgaagatgtgaaccacgaggngngnngtggtgtgtgtagaagagttcgttgttagtacgcncagaaggtaggtgtcgtagtgnacgnctcagagtctgacnctgtagtgacagctccgtacgaaaggtaaggactcgtcgaacgtaagttaccgttcgtcgatactagacgtccttaaccgtaaaggaaagtaagtaagtaagtaccggacgtagtacgaacgttacgttacctacgtaggaacgtacgtccgaaccggaacggaccaaccaacggggaagggttaaggtaggg
>GAA4HQR01C3VHV
atcatactactacacacacaaataataatacacacgaaataagaaaggtaggttaggttcgttacttagtttcgttgccgatactttctttccctttaccctttacccttcctacctaggtggacgggttcgtttaaaccctaaaacccctaaccgtaaaggaacgacgttttgggtttttccttaaaccgggaaaaacccggaaaaggaaacccttaggggtccggggtaaggggacggccttcgtaacgggaaccaacgggacgggaacggaacgacgtcgtcgtcgcccgaaccgaccaaacctaaacgaacgaacgaacgaaagtaacgtaacgtaccgtaccggtaccggtaccggttccgttcgttccgttccttacctacctaccgtacctacctacctactactactacgtcctacctactacgtacgtacgtaccgtacgtacgtaccggtaccggtaccggtccggttccgtttaccgtttaacttaacttaacgtaaccggaaccggaaccggtaacggtaacgttacgttacgtaccgtaccgtaccgtaccgtacgttacgttacgttaacgttaaactttaacgttacgttaacgtaactaactactactacgtacgtaacgttaacgttaacggttaacgttacgtacgtacgtacgtacgtacgaccgaacgaacgaacggaacggaaggaggag
>GAA4HQR01DVYFD
ttgctgactgcaaacgaactggccttcatactgtattggttggtaactcccactagacacgaaggtaggtagatattgcattggtaggagcattctataacaatcaaggaaaggacggtttcccggttacggctgtttgggtaaggacggagtgacaatagcagagaatagttgtcatactcgcgaaaggtacgtctatcgagacacccacgttccttcgcataaatactggagtttgttgtgttatgtattctgctaatatatgtcaaaaccaactctnttagggtagtnttagtaaaaaacaaataaattattaaagaaanaaaacaaactaaactacgtcgtgtactactactactcgttctctacgagacgacgacgacgacacgacggaggaggannnn
>GAA4HQR01BJF5P
tttgtgctattgaaagatgtttgcatatggctgagaacctaaagttgacacagctggtgtctgccaaccatcttacgttggcgaaatttggaatgcgggtaaggtgcaagcattgtgaatgtagagactcgtagattgataatttcactcttttcttcgaatatgtgtgatgcttccttagtagttgtgcatgttctctctctcttgatttctatcaatgtgcattttttcttacatgtcgtcctagaataattgttnacacagtcttaagaaacttgttataggttaacttaccaacttcctgaccaaacgtaaagttattacttactaaagttttaaaggtttgtaatttaagttaggttagtaaagtaaacgaagaaagtaactagaacgtacgtcgaccgaaggccaacacgggaggggtagtaggnnnnn
>GAA4HQR01CA281
agcttgagagagagaagagtagattgaatgtgtgattgaatgaaggagaactctctattataggagctgaggnggagtggcgtggcgttgtagtccgactgattgccaccgtacgtcaatcttatctaacaactagcccgccgtacgttggactaccaacctagggacttacccggtcgactctgccttganaccaccnggcgtaccgngtacnc
>GAA4HQR01DUYOY
agaagagcagtcatccgacggtcgactatcaccgccacattgaatgcggttcatttcgtgtacgataaaagaccgaaaggtggaggaactatgctacagttgtgggtccccnccgctctntcgtgtgtactacactcgtccttccggtccgtacctgtcgtcgtagacctaaccacgcgtccgttccggctacctgcgtcgtagacctaccacgcgtccgttccggctacctntcgtgtagacctaccacgtcgtcccgttccggactcctntcgtcgtaagacctacacgcgtcccttccggacttccngtcgtcgtagacctacncgcgtcgtccgtccgtccgtcgtcgtcgtcgtacgtactacgtacgtccgtccgtccgtccgtcgtcgtcgtcgtacgtactacgtacgtccgtccgtccgtccgtcgtcgtcgtacgtacgtactaccgtaccgtccgtccgtccgtaccgtcgtcgtcgtacgtacgtacgtacgtacgtaccgtccgtccgtccgtcgtcgtcgta
>GAA4HQR01BWYIZ
ttcagacttagctgttgacgctgacgagaggagagagaggttgatgaggagagaaggtcgtcatattgtatactcttcttaacaccacgcagagaggaggtacgatagagcaagaagagcagttagatgtgaaagactggctaagacagctaagaatacacaccgtgaccgtattgaggatttctaaccaatatttggtcgaacatgagtgagcactatgacattccaaaggttaggccctcggcgtgattcgtattcgtagttggtaggccttattcaacttggctttctgttctttagttcttgtcttactattcgttgaacatgtacttgtagcttatagctctatctgccaaattttctagtgtgcaattatgtgtattttttccctatcatcctgtcatgtctgagactgccaaggcacacaggggagtaggnnn
>GAA4HQR01CU6S2
tttttntttacatacgaggcagctcatttatttttacaactaataacagagcagtaggttagtgatagaaatacgtaatttattttggtctaaaacttaaaaataaaataaaactaaaacttaatagtggtactccttgactattagaatattgttgagagaagagagctagaactataactaaaagttactaattaatcatgagcacacaccacccgtggtactacttagtacgttggatgttatcctccaacaaacaagtgaataaaactacgtgttcgtaggttcgaccaaacaacaaagtaaactacgtacgaattaaattgtctagaagtacttaactaaccctacaacaaactaagtaagtaaatagagagtagtaattaactactaagtagtaagaaatagacaactaattagttacacggaaaggaaaagtaactactctactaactttaccttacccaacgaaagtaaactttaactttacttatatgtctgagactcgacgacggacacacgagggaggtagnnn
>GAA4HQR01AVVYM
gagagacagagaagacagagagacagagacagagacagagacagagacagagagacagagacagagacagagacagaagtagacagagagacagagacagagacagagagacagagacagagagaccagagacagagagaccagagacagagacagagagactagaagacagagacctagagcacagaagcagagcacagaggacaagaggacagagaccagagttactagagatgccaaggca
>GAA4HQR01CWYI9
acactaggttcggtcggtctactaagaacgtactctatatataataataagacgcgccgaaccaactatttgttgtagtactattattatttggttaagttaagttagttgttagtaagtggacggaagttaaccgttccggtacgggtacggtcctaccgaagacactctgttgtcgtgtttttgtttntttattttcttcttcgttatttcgngtagtacttagtaattaattagttaattagttaccttagacacctacggaagcgacgcgtacactaactagtagtactatacttcttactttacttacgtttagtttagttagtacgtagtcgtactactaaataaactaaactaaaaactaaaacgtaaacgtaacgtacgtcgtacgtacgtacgtacgtacgacgacgacgacgacggacgacgagaggngnnnnn
>GAA4HQR01DRVOR
cagacatgaagaagctagaagaggcagtccgcatcgttgaatggaaggcctcttgtgggnggcgatcaaactagttaccggttcgggtagttggtagtcaagaagaatagcaaatacatgatgaccacttgttgtacggaccttcgtattcagtggacgaccctccacttgtaggaggagggcttaccgttgtagccaattaacgagtacgtccagagctgtgacatttttgtccttctaacaaaatactgaggtgcgtgcgggcgattgtcagcctggtaggataagcttggcctatctatctcggactttttagtctttttacctatgacccttttttattactttgtatttagtctttatttgcatcttgaagagaggagagcaatggtaacttgatgtggtactgaatgtggatcatctgagactgcccaaggcacacaggggatagggnnnn
>GAA4HQR01B81ZQ
acatgcagtggatacaacctacttctcttcactaatgtcaatctgaaatacctaaattactacgcttcctacaataaataaggtttgtatgtctcaagaaactagaacacctcatctgggaagaacagaatgacacattaacaaacagaaccgtgtccttgaacacatattaggcaagccattacagagcctttgtcctttggtgcaaccttcttcttggcttgtcgccttggaattgaattcttcatgccgataaagaagaggagtgccccaactcagtgccaaattctgcacaaacttgacaaacagcagagtgaactctttattatccacgtgataattgcagaagtcgtacaagacaggcaaagcaacagcctggtatctgagactgccaaggcacacaggggagtagnn
>GAA4HQR01DNW4U
cgtgagagcgaacagcagcatctgaatgaagatgtctcattagggtggagtgttgttagaatgatttccttcttcctttnttctccttcgtcgtgtagtaagaagagtagtagtggtaggaagagtagtagttntgtttggtttgtgttgttctagttattatatatagaanagtagtagtgtagtagtcatagctagngacgtaacgaactaacttaacgtnttcgtcgacttagtaattagtttaagtttaacttatagtttattttactttcttacttcttactaactagtagaagtaaggtaaggttacgtttaacgttaaaaaacgttaaaaactaaaaactaaaactaaacgtaaacgtacgtcgtacgtaccgtaacgtaccgttaccttcgtacgtacgtacgtacgacgaccgacgaacgaacggacgaggaggagnnnnnnn
>GAA4HQR01C6QGS
gtttggtcatacttgatgtaagtatagatcaccaacaacactaaatagctagttagggtcgaagcatggatatctcgaggcggaacgaagaagaaacctaaccaaactacaggagtgagcaagaacttaggtctgaagatagacggcgttcgtagtcgacaagacagttcaagagcagcctcttcttctacagggcgaggaggacgacgttgaatacttggttagtcatgtacttgtccctttcggtagttgagcaatactcacggctactgtcatcgccgcacgctcatcgtctcttcttgtagcttctgtcttctgtctgattctgtcttctctgagactgccaaggcacacagggagtagg
>GAA4HQR01D1JLE
ttgagagcactacaacaagacatgatatcattggtgatgtgaggtggaggcgtgatgcgagaggttgtaataaggttggactgatagaacaaagaaaggaacccctccgccaaggccngaacctagggaggttggtctttgagcatctatgagagngtgtgttgttgtaggaggaagacgactgagtagtagttcgtacgtagtaacgaaccaactacgtagttgttcgtacgacgacgagacgagagtacgttcgttgtgtgtgttgtcgtagtactatactactacgacgtacgtacgtacgtacgtcgtcgtcgtcgtcgtcgtcgtcggtacggacggacggacggtacgaaccgaacgaacgaccgaccgaccgtacgacgacgtaccgtacgtaacggtacggtaccgacgacgtaacgtaagtagtagtacgttacgttaacgttaacgttaacttaacttacgtagttagttacgtttcgtttcgtttagttagttaggttggtttcgttggttagtagtacgtacgtaacgtaaacgtaacgtaaactaactaacgtacgtacgtacgacgacgtaacgtaacgtaacgttaacgttacgttagttagttagttagtagttacgttacgtttacgtttaacgtttaagttaaagttaaagtttaacgtttaacgtttaacgttaaacg
>GAA4HQR01CY9ZS
cagcatcttacacaagaggcaagacagagcagcactggcagcaacacaagtggcctttgtgctgcaatcagggacagcatagagggttttacagttcacaatcgctccacgcctcctcgcacataccacacaacagttagtattgngttacacgatagaagtacnctnttttagtatttttctttatatttntttcatagagtgtntggtagtagtagtgattattagtatatacanattagttatatnttatctctntacgtacgtacgtagtagtatgtatanatgaatcctcgtaaaacgaaaacgaaacaaacgtaaaactaactacgtgtcgtactacactctctgtacgtgcgacgacgacgaccaggacgaggagagg
>GAA4HQR01CCJ3N
ttttagtcactttctatatatattgtatatatatatatcattgcttcattgtcaaactaataaaccacagctcccgacgtaattatgtagtatatatatatacaaactaagaacgtagctgtattttaactttaataattaagtttaaatttaaaattactatagagtaagtatgcatacatactgggcgatagaaaacggaaaggcatgagggaagtgagggaagtgtttctatcattgttggatgatagataaaaattaagagtggcgaaacctagtatttggtttgggttcggaaggtactccttttgttataaagaacggaatcccacgttgttggcttcctacccaactcttgaggatagaggtcccccaccccgtccccgcccgtactcctgcgtgtataccaactcgcttcttgagactgcaacgacgacacagggagtaggngn
>GAA4HQR01C5P42
cacttcgtcattgtatctctttccggatgggtcgttgtcactctatggggaggtacaagatctttacttgaggaagggacganaaagaatgngaatagtcgtnaggcgatcacactaaggaagtgcgttgtacggggaggtagatctatgagagttcttgataataaattacgttcggtccgaacctaatgcagcgatagtagttttctttgtctccgtcggtcttcgtttctatgcataattaccgtttcggtaagaatgacattattctgtanactcgaacaaactttaccttaactagttgtctttcgttcggccctccttcttaaaaaaaaagtaaaaacgaaaacctaaaaaccttagtcgttgtataccaacctacgctttcttcgtagaactacgtccaacggacgacacaagggagtaggannn
>GAA4HQR01CO5FC
ttcggtggtggttacgtatntctactatgtantcatgtacaatatggacgatgtacgttatgcnatctacaagtactgagactgcacgagcacagggaggtag
>GAA4HQR01DI8H0
atagtttcacagcaagtgataagctactcatccttgatgtcaatcttggtttctcagcctttctaaacgagtccgtttaagtctcaggtgggagggacgggagggtttagggagtatcctcgccctttccttcttcgttctcgtggccttgcgattttcctaaacggaaattgggcggaaagcggtttgtcctttggtcgggtcttcctgtcacctcttccaccaataaatacgttggaagcgacgggcgatagcgaggaggttgaaagtgccaagcttcgagaaggaatggagagagagattcccgagagcgactttgagaagaaagcgtggaaggagagaggagtttgtgctgccatggaagatgttcccagccccgccgtactgagactgccaaggcacacaggggataggngnnn
>GAA4HQR01DVQAB
agagattgctgatgagatcatccaaaatagcaatggcttgcctataagaaatcataaaggacatcggaggcccttacgtaaataagnggagtgagtaatctccttatttaggtaggaatcaaggttagggtagtgatttaatttcaaaccaaaacctagctaaacctttaagtgtaagttcttaaaccaaatgcaatgaaactaagnggtattaatttagttatccctccgaatagttttgttcttgtttgttgttaaccaacgttgtactgtctattgttgttgttgttgtatgtattactccacttgtangttaaaaaaagaaaanaaaaactaaaactaactcgtgtgtacactacgtactctcttgagagcacgacgacgacacggagtaggagnnnn
>GAA4HQR01DRL57
tgattcaatgaagaatataagaagagagacttggatttgtaatagcaagaaataggcgaataggacgtgagtttgtaatagactattttagttcctcccacttaagtaactaatgatgcaaggaaggaagtacaggaggcggctgtgatcatntattaggtacggtggtcactaaaggaaggaaaggacgaaaggtaagtactctcaaatagtttattctatccaaacgggacggtaggagcgatctttatttgttaataaacgagaatatacttatatatattgttgtatgttctgcttctgtagaaagaanaaacaactaaaactcgtgtacgttacactacactctctgtagagcaggcacgacacggagtagggagngnn
>GAA4HQR01C2KO9
tgctttaacgaagagtagatatacaatatacataaagaaatttagtcacaagtagatccactatgtagcaacacagccaaactagggtagtttgtcttgtaataggagttaacttacatatattgtgtactgtatgtatgcatatgcaagaatattgtattctttcttcttcttttcttacgttggttagaaataagtcgttcttagngcctcctagacgtacctaaaaagaaaagaaactaaaactacgtcgtgtagtacacctacgctctctagacgtacgcacgacgacacacggaggtaggagnnn
>GAA4HQR01DYKSO
ttgtattcttgaaagcttgttgaatgagaataaagatggagtttaataattcctctatccacactacttcgtcganatctctcgtcgtcgtactttattatgngcggcggacactgttcttcgtagtcacactactactccttccttcggacgcggtccggacgtaacttacgtttcgggtcggacggaccggaccgtaaaaacttttaaaaggttttaacggggggtcggggggaaggactacacggtcggtggacggaccaaactaaaattaggggtcgggtcggtaggaggacggccacggatagatgctacggtacgtagcacgcgacggaacgtaccttcgtttgtctacaggcgtcgtcgttgtgtaagacgatatagggtagggttttacgttttaactttacgcgagagaaaggtaaagtaagtacgattagtattcgtaggcgttgtgtattatttactaangtggtcgtactagtagcgggtcgtcgaaaccaaaacgaaacgtgacgaagacgtcgacggacgacaccaggggtaggagggnnnn
>GAA4HQR01CW1ML
gttttcttgaattcaagaatatgatgagctcctctcaatttcatggtgtcaagtctcactagatagatggcttatgttgtacataagttattaacctaagcatttgccatgtaacatgatatatctttgttgtttaattacttgtttgttttacatctactcttgtaaactatggagtctataaatgtgcttctcaacttgtttaaaagtagcaagtagattagggctcatgcatgaatccttggctctccctcaaatctgtgtagaatattttctttgacttaaaaaaaagaacaaaactactgcgtgataccactgcttctgagactgccaaaggcacacaggggattagg
>GAA4HQR01BQKQ6
agttagttagtagtatagtagtagtagtagtagtatactatatagtagtacgtacgtaactactaactactactactacgtactactactactactactactaactaactaactaaactaaacgtaaacgtaaacgtaacgtaacgtaacgaacgaacgaactaacgtaacgtaactaactaacgttaacgtttacgtttaacgttaacgtttaaacgttttaaacgtttaaacgtttaaacgtttaacgtttaacgtttaacgttacgttaacgttaacgttaacgtaaaacgtaaaacgtaaaacggtaaaacggaaaaacggaaaaacggaaaaacggaaaacgaaaacgtaaaacgtaaaacgtaaacgtaaacgtaaacgtaacgtaacgttaacgttaacgttaacgttaacgttacgttacgttacgttacggttacggtacgtaccgtaccgtacgtacgtacgtacgtacgtacgtacgtacgtacgtacgtacgacgaacggaacggaacggacggacggaggagag
>GAA4HQR01DDFWF
ttcttgtatagtacgtagctctaaactaacttcgtgaagaagtagtcattacttgttattagtatagtgggttcggaactaagttaagttagtacgcggtttcttttcgtcctaccgtaaacttaaataggtggtgtagtcgactttactttcgttcgtaactactaccaaactttaactttaacttaaaatttaaaccgtaaacccggaaaaagggaaaaccggaaaccgtttaaaaaaaaggtttaaaaaacgtaaaaaaccaaaaaccttaaacgtcggttcggtagttaaccaacctaccgcgttcttacggacgacacagggaggtaggga
>GAA4HQR01A7LXK
tatcatatcaacgtatcaacggcagataagcagtggatcaacggcagataagcagtggatcaacggcagataagcagtggatcaaggcagataagacagngtagtacacgacagagtaagacagtagtagtacaacgacgagagtaagacgagtaggtagtacaacgacgagagtaagacgagtaggtagtacaacgacgagagtaagacgagtaggtagtacgaacgacgagagtaagacgagtaggtagtacaacgacgacgag
>GAA4HQR01CMXRT
tagagagagagagagagtagtagtagtacgtacgtagagagtagtgcgagagagaagaaggaacggacgtaccgtcgtcggttggttggttaggtacggtaacggtaacgtacgtacgtagtgtagttagtagtagtgtgtcgtcgtcgtcggtcggtcgtacgtacgtacgtacgtactactctactactactactactctcgtacgtactaactaactaactaactaactacgtacgacgacgacgacgacgacgacgacggaggagag
>GAA4HQR01DO7RE
gttgagcaggctaaggagaaggaggagaggaagattggtcttcgctgtctcaggtggtagaggtgggagaaatactgctcataagtagacccncctgctatacaactcgttgtttgtacgaagactaactattatacatagtgttatttgttgtacaaaaactaaaaagtaaaagtttacgtttaactaaacgaagtaactacngataacttacctttcgtcgccaccaaactaaaactaaagtgacaaataaacgtaacgtgtaagtaaagtaccggccggaggttggtcgtcgtcccgaccccaacccctacgtcgacgtacccgtacccgaccgaacgttaaggggttagggggtacgggttacgttaaactttaaccgtttacgttaattaattagttagtcgtacttaaccgttaaacgggttaaaaggtttttaaacgttttaccgacctactttacgtttttaggttttttttagttttttttacgttttttaactttttactttaactaaacttacgtggtaacgtacgttccgaccggaacggacaccaacgggaggggtaaggtagnnnnnnnnn
>GAA4HQR01DQHK4
cggctgatgcagtggaagtggaagcatggttgcacacaccncacacacangnctctcnctcgtcgtcacnctcncgtagtatgtcgtacactacgtacaacaaagaacactcgagtatagttcgttcgtcgacaacacgcactagttggtcgaacaaacaatactaccaccaccgacggaagggaacgggtaccgtcctccttcttgtatctacgacggacgtcgtttacgtttgttggagggaacggaccgtccgtcgtgttcttcgttccgccgggacgganatnacacacgacgacatntggtgngcactntgaggagacgaacgacggtaggtataatttatttcgtaacaactacctttacttacccgtcccggccgtcctntcgtgtagtactacactcgtcttcgtagacgagcgaccgacggaccaacgacggaagggaggaggg
>GAA4HQR01CE06O
ttgttccttccagtttgattgttgtgatgatgggaatgacttggaacttactgctttaaggttgtgatcaacacaaatttaattatggcgtgatgagaaaacttgaaggatttggtttggggagtgagaagaatctacctgtatttttcttttggtttcttctttccttatttgtatccttgtaatcccacttctttctatatgatgatgtagatcagattgttgcaatgtaatgcaaatttggggagtcttctctccaaccttctgggttctaaaaaaagaaaacaaaactctgagactgccaagacgacacaggggagtaggnnn
>GAA4HQR01B5TJC
tttcagaaaagttgaatcttctgttactcaaagtcttcataactatatgcttcaattaacagattttgctagagtcgaatacacgatataaagatcatttcctagagctaagttcaaccctgtctggatgaacatcaatgaaaacacatatgaaagctctgagctcagaagcatatggtagtacctgcaatgttttttgtaccttcggctcttatctaaggcatggaaagccagggtcgtaaatgtccagttcacttcttgtggccaacagattacagagttcctggatatgaagcagaagctagtatatctcgtcatcggggacatcaggagttaagaacttcttaggattttcatacatgtccttctgagactgccaaggcacacaggggataggnnn
>GAA4HQR01DO81P
aattacgtagagaggctgattgaatccaacctgatgaggtgggaggtgggcgacctccttgtagggcgtctttgtttacgtagataatgggtcgagcttagtaaggctcagaagcttttctaatgaaattctcaaggataggcccctttcgttctcnagcttctacgttggtgatagtggatgcataagaaagggtagggagggaagtgtcgtacctttagttttggttaaataagcttgtacaaaagaactcttacggtccgttgtcgttctttcctttcgtaaaaaaggaaaaaggtacgtacctcgtagggaaaagggaaaacgaaactaaattaagtagtttttaaatttttaagttcgaccaaaactaagtcatactttcgtttaaaaggggggtaacgggatttggttacggaagggacgtccttaaacgaaagggttaccgtcggaaggctgtattctatgataaacccttacccgggaggttttgtttcccttacctttaattgccgacggggaggtaattacttaccaagcgttacctaagggcggaaaaaagaaaaagaaaaggaccgaacccgtagaggaactacgccaacggacgaccacaggggtaggtaaggngnnn
>GAA4HQR01BXZX1
aagtagcagccgcttatagtacgtggccacgagcggcggcanaagacgngtgggngatctgtgatgtgttgtatgttggtccgtccctactctcggtggctccactcataaatagtattgtttattggtccgttacggtttagttggggcggactgttttgtctgttctagtcgtgttctgtatggcgaaggaacgaaataccttcgtatagttggttaaatttaaaatttagtttgggtttggtagaatctgttctatgtaggactaagactctaccaatagtaggtgttggttacctagttggttgtagtttttaggttaagtaaaaaatttaaaattagtcgggaccgtgtaggaactagtccaacggacgacaacaggggaggtaggngn
>GAA4HQR01BHRDZ
caattgatagctcatgttcttgctcatcaatgtaatagttgaggtgcacttgcttacgtgcaagacattgcgttgttgatcatgtccagtagctttagggtagtagtaagttagactaggactagctgttcttcatattaccatttagatgggaatattatgtctagtttagacacggtcatcaaaaatgtgatgaaaaatttttagtagttttgcctaactgtgtattaacaagttagatgggccaagaacattgcgttgttactcttcatgttttcgactttagtagtttgctaacaaaaaanaaacaactaaaaaactcgtacgtcgtatactacctactctctacgagactacncgacgacgacacgagggaggtagng
>GAA4HQR01CDJGC
ctaacgaatgagatggtgtaacagagttcaagcatcaatgtctgcgtgttcatgtgatctaagattctaagtctgtgtgtttgtgttacaaatacgttcaatacatatacgtatgtgagcccataagtaaataaataaaaaaaaaaaaaanaaaanaaaacaaaactaaaactaacgtacgtacgtacgtactactactactacgtacgtacgtacgtacgacgacgacgacgacgacgagagagng
>GAA4HQR01DP9QZ
angncagcgngagacgcgagtagagngtatanangtgtgtgtgtagtagtgtgtgtcgacgacgacgngcgtcgtcgttcgtgtgtgtactacacngcgtcgtcgacgagagtagtagtagagagagacgtacgtacgacgaccgccgtccgtcgtaccgtaccgtacgtaccgtacgtacgtacgttacgtacgtacgtaacgtactaccgtacgtcgtccgtacgtcgtcgtacggacggtgcgagtacgacgacgtacgagacgcgacg
>GAA4HQR01BH75U
aaagacgccatcattagctgcgaagagcggaggtaggtctcaagggatggtttcctctagacaatccggccactccaagaatcagaatggcatgtccagatgagtttacccttccaagttcaccgatcctgaaattctgtcccctaaaaacttaagaagtagtttgtatggtaattttctattttgttcaacttgccctgtacagatccccaccaagatgggttttatttattgcactgtactctctcagactaggcatgttcaatcaaagtttacanaaataaacaaacaggggaattacacaaaaaaanaaaaanaaaactaaactaacgcgtgtgtactaaccactgtcttctgacgagcgacgacgacaccaggaggtagagnnnn
>GAA4HQR01D85SJ
cacacacactcgtatataanacanatataataagtaagtagtagaanaatagtgtgtaggtaggtaggtagtgtgtagttagtagtagtagtgtatctntctctcactacctaccctaccaccagtcgtccgtccacaccaccnccacacncnctcctcctcctcnctcgcacgactacgagactcacgacgccgaggtggcgagtccggcnccgcctcactcactgcgacgtgtactntaattacgatacgaaggcgtacggtacgtccgtagcgacgaaagnggaaagttacgtaacgtaagtaacgaacggaaggaagacgaagtcgtcgttctaccgttgtccgagtttggaaggtagtagttaaagtaggttagttaagttagtaaaagactttaagtaacttgttagtactaggaccgaaacggcgaaccgaacgaccgggaacgtaaggggaggggagngng
>GAA4HQR01DT5RN
ttacttgtgaagaggatggttgtgcttattatgcgtgtgtgcctttcttatactagtagtatagttatntatnagtagtgtgtttagttactaactagtggtagtactatagctgtatactatttcttcagtggaagaagcttattagaactacaatagttgtccaactaattatgctcaaaaataagttgtagacctacgtatggaggattatttagtttgttttggttagtagaataccaacgaatagtagattagtagatcatattattagaaaccaataaagttaaggcgaaatttaaagttcaaaaaanaaaacaaaacaaactactgtgtatacacaacnctctntaganacgcacgacacacaggaggagg
>GAA4HQR01EHU9E
atgcttcttggttgagatgagttatccgttgtagatgccttatcttctttcatctctttaaagtacacgctgcttcttcttctccataatcttctcacattgttgaagatctttgttctttctaatcatcgagatctccatgttcgtttgagaatctttggtctgaagatctacgaaatacttttgtatatccgttgagaagaagtcttgcgccttgtttgtaggatctttgcaagatcctttttgtttgggccgaaatacttgttggtcgagatcttctagttgagcaatatcttgagatcttctcttgatccttggttgtattttattgagctgagactgccaaggcacacaggggagtagg
>GAA4HQR01B7JAT
tgcaattgagcaatgcagagaatcatcaatgtcataagcttctcgtgcaacctagacagaggagagtctgtggagcgaagctgcataatggagtacttgttgtatggtaacaagtacttttaggtcttgtataagaaggactcgcatctgcgttgagttgtacgccaaagcactaccagtcactgggcacaaacgcagaacactggacctatgtattcgaaaagatactaaaactccgaagattggggcagagacccggagagatttgtgagccgntctgtntgngtgtgtgnggngagtgtagtatagagagagngacacgacagacagatagtaatacttattactatatatactaactacagacgtacgacgacgacgacgacgacggaggaggagngnnn
>GAA4HQR01EHT2U
gttgacgatgaatagtaatcatggacaccaagaactcaaaagacttttggtttcttcctctcgatccttttccttcggttcatacgtcttcttatccaaaggactaaagaccagcgtccatggaaatgtagcatctaccgactcacatcatcagggagtctgtcttgctacagtgttcttcagatatcatcagtccctattcatgacaatgtttttttagtttgtaataaagttaatcgacttctcctctgtttgttgtactcatcacattttatttaaataatctacttagtttagtaaccaggtattatagtgtgagaatgccaaacttagtgcgaggttggtaataccctaactactatctatcttttcttgtttgtttttaactttgacttctatgacctcctgcaggttttaaattagaacaaaaacaagttattatttattcaacaacgaaaaaaaagaaaaacaaaaactaactagcgttgtataccactacgcttcttgagaactcgccaacggacacaccaggggagtaggnnn
>GAA4HQR01B5EJO
attaattatcagcaatactgtgagtgtatcattnttctacgtacgtagtagtatgtntgtctgagttagttattnttagatggagagacgtacgtcgtaccttacttactaccttcctacacttcttagtaggttcgttgctctcatgaatagttggtacttggttatagtagtcttcttcttctattagaatataatacactaggttccgttgtttggtttggttaagttgctactaccttacgtacttacagaactgacagcagatctatctcctctcgtcgtnaaggtactactacgtcgcatnancaactaccgcgaaccgttcggtcggtacgtgaagtagtataggttaggtaggacgacgacctcactctgcgaacggcacgaccaggacgaggaggngnnn
>GAA4HQR01CHLK3
ttcagtgtcatcagattgaccttctgaatcttcagtctcataacactttcttttaattactacatgtaagaagaacattgtaagtctctctccaacgataatttgtcttgaacaaaccgaaacgaatagtggccgatcgcaagggtctgggtatcttttctattgatgatcctttagtagtttaaaagatagagaattttgttgggtacgaaggaggaacgttgttctaggggtttggcggtaatctatgcctttaacagtatggtggcgacggatagttttgggtagttcgacgagaatccgattccctgtatgacaacctttgactaaatagttggcgttcttctatttgttactttctactccctgcagcagttgccttacgcgcattcgctccagacagagaaggcactgagactgccaggcacgacaggggagtaggg
>GAA4HQR01DVY1Z
tatatacgactctgctcgtgtatgtatgtgcacagtgtcttagtgataactatagacctacccacccacgaccggacgaatacttactacagagtagagaagtaggtaggttaggtaaggaaaggtaggttgtcgtatactaacttacgttaaccgtaaacggaagtagtagtagtacgaaggagtacgtcccgccgtcgtacgtacttacgtaaacggtttaacgttaattagttagttacgttagtaggtaggtacgtcgtccgtcgtccgtacgtagtggtcgtgtatactctactactgtacgttcgtccgtccgtacgactactacttattagttacggttaccgttccgttcgttcgtttagttagtttagttacgtacgtacgtagtagtcgttgttgttgtcgttgttcgttccg
>GAA4HQR01C0D0N
aagctcggattctaaggtgtaatttctgtattcggaacgatgcgatttcaatttagtttgaatttagtttgtagtttgtttgttgtaagaacaaataatttagtagttgtatatctgaacaatacgccagttaattcagctcagtcgagcggatgattttccaccgatactgcaaaaaagaaaacaaaactactgagactgccaaggcacacaggggatagg
>GAA4HQR01D3GVU
tattgcttcacataatctgtctatatcgtgtatacggtgctggnggnggttgtctntatatgctgtcggcaggaggaggtagtgatgactcgcgttggcggaggttagtactttgttattactatacaacagtagaaggagtaggtatgttgtaggggaaccggtacccaccgacaccgacatgttcttgtnttagtataggtaaggagtcgtagtttagtcccttcgtacgacgttgtagtggtagtgggagttatggagtacgacgtagaaaagacaaggaaattaagaagggactcgatgagactaagaccccgactacggcgtntaatataactaagtacaatcatactctggtcgacgtggagcgtacatatactcttggttaattacgtttcgttagtgtactgccaacggcgaccacgacgggagtaggaggnnnn
>GAA4HQR01BESVE
ttttatcatgattccctcggaggtcctccaacctacggtcgtaggagtagttccttcgagctattgttctttgggtcgttagtaataaggttcgtctcacaaccctttaacctaaatacttttgtctgcgtgctagatcaagttacccttcgcccacgtaacaaccctttcccttttcgtacaaagtaagacaaaggacgagcatcagactccccaccttcattgaaaaggaagacgaataccatacccacgctgatcttcttaggagttaacctttcgtaagacacaaactccagctgacacaaactttagtaataccttcccgagctaaaaaactaactctaagatcttcagatgttacttctatatgataaatttagtacacgaagagttctaaacgaccagtggctttttgggtttggtataggtgaaggcttctttgttcggggcgtttntcataattcactgagactgccaaggacgacacaggggagtaggnn
>GAA4HQR01A8QBZ
ttggcagtctcagtaatctgaacgaaagaataaggacagcaaatagaaatgatgaggtaaatgttgaccaagataagaagagttcaaaaagaaggaaaagtacttctgaggaaaacaaaattagacgatcttaaggaagactctgaagtcataaagtgcaggaagaccggtggttcaggtgatgagggcacagataagcaagttacaaaggccattaataaggacttggaaaatagacctggtggataatggtggagacaaatctgcattgagcaaaagttcagcaaagaaggaaaatggatctgagccaaggccaaagaatgaaatatttcacagggtgaaaaccgatgatgtggaatttgctgatgatggactcaagctgagactgccaaggcacacaggggataggnnn
>GAA4HQR01DR1ZH
acgacganatcnctcgtgtgtctgttgtcgtacgagagatgtcgtccggccggacgacgacgcgagagcgctcagctgcacgacctcgngacgtagcaacggcgacgaccacggagtagggag
>GAA4HQR01CLCWD
ttattcctaagttaggccttcagaagtcctcagttcgaggcatgtgagttctgtaattcagccaattctcgagaaggaatagttgatcactctatgatacataaattgttggtggagtacttgagcattgctgatcagctttcagcagcagatgttataaacaactgtcaggacctctccttgttcggatgattcacactagagatggttcaaaaattggaactctgtgtattaaacatgggggtgctaaggaagaagaagattatcaaagggatgaaaggacatatagtgaagatagcccttgatctttgtggtgcgatggtactggtttgtatctgtcaacggttgatgctgagactgccaaaggcacacaggggataggnn
>GAA4HQR01BZ80J
gttttctatgatcatagaatgttggtgcgtgggtgcagtcggtggtgtaacgtcgtcgttagatgacggtgttatagttgacggtgaaactccgagctcgatgattctggcgcctaaaggatactatttgatgttcgtcgttcatcaggatgttccgagcgagggcatttgggtccaaatcagcgattaaaaatattttatttatttatttattacatttcattatgcaaaatgatttatgactttacgaaagtttggaggtggtcggtgagatagtaatttctaaggctttactgttactttcacgtgaattatcaacagggttattatttaccaaaaaaaacaaaagaaaaacaaactactgtcgtagtactacctactgtcttctgagactcgaccgacggacacacgagggagtag
>GAA4HQR01DAQE8
tttacagggaagtcaacaggttgcggacaggattgctatgcacggacacctggtcaagctagacgtcaatgcgatccctgaagatgttcgccacctaacccatttggtatagctttaggtccgatttagtagtctcgaaattgatccgcctaattatgtataaacaaaaggttgtcatttggtagtcaatgcaatcctaagaaagaatgttcgccacttaatttctttcttaacaaagttagattttacagttttaagaaaagcaaatattgtagtcatgtataaggttgtcatttgagtttacttaagtaaaaaataatccactctgagactgccaaggacacacaggggagtaggnnn
>GAA4HQR01BMHH5
ttttttattttaaacaataaacaacaaagacaccagctgtgcactgaagaaaatatacaacagaagttctatttaacaactgcatagaaagacatatctcaatcactaccgatgtcgttcgatgataatttatctaccaaatgttccagaaggtatactaatttagtgtatttttgaaactaaaagttgcatatccaagcagaaatcgaatagagaggaattcttagagtttctgaaccacaaccgaattggctacgaccccgcctgctctattggtttcagttgggatcattcagtggcttcggaggaaatcctacagcttgaagctgggtaggttctgcttccctcctggccttgaagagtctaataaaacctcggactgagactgccaaggcacacgaggggataggn
>GAA4HQR01B3I2U
tcttacgaagccgagcttgtagtataagatcggcttgcatggcttaatttggaattagcttagattttggtcttggaaagagtaggagtagggtcggtatgagccataatcacggttgttcattctcagcatcctttcatggcctcgtaccgacgcatcttcgtcatgggaagttttcgtcggtatctcctaccacaacaacaaataacacaaaagacttgagccccaccactgtgtaataatatatattctgctcaattagtttattggcgtttgttttattcttttaaagttacagttaactacatattagttgaatagatgtatagtcgaaaccctttacggtttggctagctagaactgccacctaaagaaactagaggactgccaacggacgacaccaggggaggtaggngn
>GAA4HQR01EPK7D
agtagtagtataataatatatagtagtactactactacgtagtagtaaagtaaagtaaagtaaagtaaagtaaagtaaagtaaagtaaagtaagtaagtaagtaagtaagttaagttaagtaagtaaggtaaggtaaggtaagtaagttaacgtaacgtaacggtaacggtaaacgtaacgtaacgtaactaactactacttattagttagtagtagtagtaagtaagtaagtaacgtaacgtaacgtaacgtaacgtaacgtaaacgttaaaacttaaaaacgttaaaaaaaccgtaaaaaaaccgtaaaaaactaaaaacgtaaaacgtaacgtaacgtacgtacgtacgtacgtactacgtacgtacg
>GAA4HQR01CJ14U
aactaatcagagttcgtaagccaaaggctcatgcattgtagtgcacatatagcacgaccattgctggtacgtcaagctacaatgaaaataataatagtggtgattcctagatgaattggtgaatgacttcatgaaattcacgcaatactattgaactccattcacacaaggtggaaggaaattccattctcgatcggacctgagcaaatacctgctgtgtattataagaagcagcgagaaactccttatcgatccttgagactgccaacggcacacagggagtag
>GAA4HQR01DKXXO
catttgactgtggattatagtaagacctttgagtgttgattccgagtttcgtaagcagctcggacttcggcttgcggctgttggggagtttgttggtagaagaagtttagtatggtccgacaggagtgtggaggagtgcttggtaggtggaggagtgtctacattgtgcaaacaagacctcagcctcactagataataccctttcggtagatttaatttggttgacaaatacagtatcactatacatgacttggtaccactttgtcatcaaataagtatgctgtataatgcatattcagattgttgtatactgaagatagatgacaaataaagacgacagattcatgaactaaaaaaaagaaacaaaactaaaactaagtcgtgtatacactacgcttct
>GAA4HQR01BTMLN
gtgaaggatgcatggaggagaatcaagctgaatgacatgaagaaggacattggtccacagagacacatgttgtacagtgataagaactcncngatgagactttcgttaggaggaaaagtaaactagacatggtagtgttaagggtaaggtaacaataagttagggtagggacataagttgnacttgggtgactcgacgtaattactgatgtttgtcatgagtaggttcgaatacagttggtacttacgtccccacctgtattgtcgaccaaaggtaaaagttaaggtcgttcgatgttaggaatgtattattagactgtcttatttaggagggttaagttttggtaccttcgtagtgtcgaacgacgtgttggtaaggaagtagtaaggtagggtagtttaggggttaggggaaatacttgtcgttgtaacgaactagtaagtacttgtcgtcgtagtagttggtaccccgaacctaactaaccgtttacggggttcggaaacccaaacggaaagttagggttcccggggtttccccgtaatacctttcccggggttcggggtttaaccgtaacccgggggaaccgggttaaaaactttaaactttttcccttttccccggtaccgggaaagttagggttttggggttaaaagggttttaaccgtttttttccctttaacccaaacggtaaagggaagttaaaatttttaggttttccccgtaaccggaaaaccgtttacggtaaggggaaacctttacggtaccccgg
>GAA4HQR01DU3K3
tggtctagatgtcgatgcacttcaagatgtagcaagacagtgaatgggcgtattgtacaccaaccaattaacttgtattgtatgatcacacattattcagcgccttccttagatttattcaacctaaccatatatccaccatatgaacggaggaattntgagacagagacgtctccttcggtcgtcaagttacttgtagaaagaaggactataaaggaagtacacagatgcatgatacaattatcatgggtagttatcagccattaattgcttcttgcatttgtctatgtgatactacgagtattagaggagcaatgtagaacatgtgtatcattgtaatagagatattgtttttaattaataaaggaccatcaattactttagtaaaaaagaaacgaaaactaaacctaaagcgttgtataccaactgtctcttgagactgccaacggacgacacagggagtaggnnnn
>GAA4HQR01AXX3V
atggtaatggtgatctcagagatgaagaacaaggaagaagacgaattgagaacagagcatgtttggagaggtgatatcaagtcattggagaatctagcacggttacagattaatcttttnttnttgttctatctagtatgttgttaggttaggtagtgagagagtgctctgttttattcttctccacttttacctaggttgagttggagtaagttagaattagaagtactgtagttaagtaatacgagtcttcttcttcgaatgtaagatgattagacaaaaacaaacaaaacaaactaaactaactgtgtcgtactactaactaccttcgtcgttactacgacgacgacgaccgaaccacggacggaggaagggngnnnn
>GAA4HQR01DLVA2
gacgtctcttatctatctataagattaattgaatggttaattactgagaatagatggcgtntcatacaaggacgttgtactcatcttctcacattgtccgtttacttagctgtacacaaatagattgtcagttgtcacttggtaggttaatagtggggcggtacaaggttaggtctattgaacaccaagccatgaacgaagactactttccggttggccctcgatgagatgggagtggaagcctcagaaagtacccactaattcctggcagacggagggagttgtcccgccgtacgggaggactagtttacctgtggactgagactgccaaggcacacaggggagttaggnngnnnnn
>GAA4HQR01BHOAM
ccgacctggtgtgaagaagccgttgagcttgccataatgccggtgtcaacatcaagatgataaccggagacaatgtattcactgcaaaagcaatagccactgaatgtgggatcctccgtgcagatcaagatttaaccggatggatcgtcaagttcatccctgttccagagaaaccaatctttagctatatcaagtggtgaacatataaattctttctgtacaggcttatgttcctgaattctttcattactattctgacttgattctttgtaactactatcatctatgaatacatacttttcacatttcaaaaaaaagaaacaaaacctgtagactgccaaggcacacaggggagtaggnn
>GAA4HQR01AWUN8
actggtaatgccggtggagagtaggatgtggcgttatcgggcgtgcagtctaatgtttaagggtccttccgggagtgtatgctgttttctacccaccaactatatagagtattagttactacctcagaanattgttgtctcgtacgtacgtaggttagttagacgatctaataaactacgtgtagttaggacactcgtccactacttctatgttcgtcggtttaccttttaaactttaaacttagttgtcgtctttattaaaaacaaaaaaacgaaaaacaaaaacctaaactcgtgtagtacactacncgtctctgagacgcacgacgacacacggaggtaggagnnn
>GAA4HQR01B8B63
tatanatggngtagtagtatntatattgtgtatactctaactaatatcgtggagagatttgttacaaaaaacaaaaacaaaacaaaactactcgtgtatacacacnctctctagagagcacgacgacacacggagtagg
>GAA4HQR01CTMEJ
tcagacaagaagctttcatgtagagaatcatgtcttcgaacatgaacttagacgaatacaaccttctagtttactaacaacaacaacaacaagatgacaattacacaaacaacaactagctttgtagtaattagtcacaagaaatacttctactgaacaatttgtcttcttctcatcaagaagatttatttctatcatctgctggaaaagactacgaataaatacaagtactgagactgccaaggcacacaggggagtag
>GAA4HQR01BIY7Q
agtggttgtccttgcagcctccaggtgtggctctgactgcaccaccagatcttgaattcgcattgagactcttcagacaattttggatctggcttctccggtcgctttattatgttggttactccatctgcttcccactttaccgtaagttcgctatcaacgtatgagaattgaagaaggaagattcgtggacagttttctctaggctaggttaatatctatgttgaaaattactcttgcgactttggcaagtcttttctttcctttagtacgtcgtctcctttatgtctgttccaattctcaccgttccttcctgtagactgccaaggcacacaggggataggn
>GAA4HQR01CVWXG
gaatggtggcttcggtcggtcattcttgtgctaatctattgatatgctttctcagtacatgattacaagcctatgggcaatgcccgacggattcaggcgttcccnccacgagcnttgttaaggttagggtaggtgcgtaccttaccgtaggagganagtttgttcgttagactagtntntagtagggtggtcttcctttcccttccttccttctactagtacgaccgtcccacgtgagtaagtaatagttagtttaggtaggtgggtcggtggtctgttagtaacgtacgtcctcgctgtattactataatagggtagggaggagtagtgtgtgctgtcttgttgtttggtttaagttagggtttggttaaaggttaacaagaggttaggtttaagggttacggtaactacgagacgtagccgacggacgacgaccacgggaggtagggaggnngnnn
>GAA4HQR01CAG27
aagaaantcacntgttcgttacggtagggtgctcggtcggtactatgtgtagtgtgtgtnctcncgtagtactgttnttanagttaatttntganacacgntgnacagtcgtntttgtagatattagtcgacgaagtttagtttcgtacttagtacgaaccaactagtcgtacttagtcgacttactttcctacctacgttaacgtaaactacggtacggtagtagtagtcgactttaccttttaccgttaagttaacttagtttggtcgaaaacttaaaagttaagtaagttaacgaaaaaaaaaacaaaaaaaaaaacgaaaaaaaactaaaaaccttacgtacgttcggtataacctaacctacgtacgttcttcgtagaacgtacgtccgaacgacggacacaacgggaagggtaggag
>GAA4HQR01EUQO8
gtggtcgacgagatgtcgtgtcttcctcgtcgacgacgtactcannaaagaacgaaacgtaaanacacaactaatatatactgngcgacactactatntataagtacgtaccacctatatataaataagttgtttgttacaaaaaccaaaaccttttaacttttttaaaaagtttaaaaataaaaacaaaaactaaactaacgtgtgtactactacactctctgtanagcacgacgacgacacggagaggaggag
>GAA4HQR01C664U
ttggcttgtctcttcttcatctccgcctggactagtctaacttctatcatcatacttggcttgtctctcttcatctccgcctggacagctaacttcatcatctatacttgcttgtcttctctantctccncgtagacanctacttcatcatctattctgtctgtcttctcanctcctcctggacagctaacttctctctatcttattacttcgtcttgtctcttcttcatctccnccgtagggananctaacttcctatatctnttacgttgtcttgtacttctctactacgtcctacctacgtacgaatacgcctacttctctactattcttagtttacgttcgtcttgtccttccttcctacgacgtcctacccgtacgtacgaagtcgtccttacttcttcttaggttacttactttactttactttacttacgttacgtacttcttctcgtacgtcctaccttacgttacgtacgtactacttacttactacttacttactttactttacgtttacgttacgttacgtacgtacgtacgtacg
>GAA4HQR01CHQ31
acaattatcacgtggataataagagtttctactctgctgtttgtcaagtttgtgcagaatttggcactggttggngactactcttcttattgcgatgaagaaattactaattacctaacggacggacaacgaccaaacgaaagaaaggttaggtcaccaaacggacgaaaggacgtctgtagtaggcgttgtcctaactagtatagttctaaggaacgaacggttccggttttcgtttaattagtggcccaacttcttgttcttttcccttacgaatgacttgtttcgtagtttctttgtagacaatcaaacccaactttttaatttgttaggaaggacgtagaattttaaggtaattttctagattgacattagtagtaagagatagtaggttgttagtctctacactgttgatgaatgtggatcattcttactttaacttctatcccaccgggcggtacgtaaccgttacttaaataattagacgtctcgtagacgtgcaacgcgacacacgggaggtaggaggnnnnnnn
>GAA4HQR01DQE9A
acgacgtaggtagtacacgacgagagtacgacggaggacgagtagtagtacacgacgagagtacgacggaggacagtagtagtacacgacgagagtacgacggaggacacgtaggtagtacacgacgagagtacgacggagacacgtaggtagtacacgatacacgtaggttagtaccacgacgacgagtacgacggacggacgacgagtagtacgacgacgacgagtacgacggacggacgacgtagtagtacgacgacgacgagacgacggacggacgagagtagtatacgacgacgacgacgacggacggacgacgagtagtacgtacgacgacgagtacgacggacggacgacgagtagtacgtacgacgacgagacgtacggacggacgacgtacgtagtacgtacgacgacgacgacgacggacggacgac
>GAA4HQR01CTY93
tggacagtgcaacatggtagtggagaggcttggcgactatctcattgacaaggtcttagatgctctacaagtgaatgaattccttgcatggagaagggtcgtgcgtgagcctcaataaggtgatatctgcaagcgctctgtatgttcgtangttgtgtatgttggatgctttgtaagcattagcatatatacatctcctgggagtttgtggcttttgtatctatacacttttcttggattggtttatacatttgtaaacaatgtgctatgttgctgagagtgcttctaaatataatttaggagtgggtggtttctgaaaaaagaaacaaaactaactagcgttgtataccactgcttcttgagactgccaaggcacacagggataggnnnn
>GAA4HQR01DSYAM
gaataaagatggtatgaagaatataatgaacgaagataagatataatggccagaaacgatatctcaaacaccattacatccatgatccataatctgacgtaaacatcttccataaaatcctggaagaagtcagttaaatcacaagcagaatcacaaggaactgtaaattgtcgtcagaatgagcacaccaaaatgtacataattaactgtactcaacgaccaagaatgatgatatttgaagttattagttttatgtcaagattcattagcacgaaaggtagattacaagtattacagcgtgagaacaatctgagactgccaaggcacacaggggataggn
>GAA4HQR01EL54U
cggtcttcgactgcatccaatacttcttcatccacacgctcataatccgctnagcaaccaataattttagttagtgaaggtacgttcccttttccctttttattttagtcgatctaaacctaaaaaccgaaaccgaacccactaagtttttcggtttcccttttttcggttttagttgtattgtcttccttccttaaaactaaattactacaaaagaactccttaactttacttagctagcttcttcaggagttattcaataagccaaaccccgtttacctttgtatccgttacttgtgcatcactgctgcagctcgggtggttagtggtcgaacctaccagcattctaccaccacttactatctcngtgaggctaacacagcagttagttctagacagcaaccacgtacggtcgtcttcctactagagctcatacgacgtcgtaatctatagttcgattgtcataccaactacgatctattctatggaagttaggtatatataccacctcgcttcttcgtagactagccaacggacacgaccaggggagtaggnnnnn
>GAA4HQR01CGF57
agtgaggaaggttaacgctgatcaacgacctagaatgaagggcggagttgtttagtaggtcgaggacccgtcggtggtgggaggctccgtccatagataaattactctttctaatggacgtgttgtcttcatatttctaatttaatttcttgtattaagagtttttgttcgatacgtaggctcttctaagctaaacttttaaggtatacactagtaagaagtagcaagtaatcagttaagttttgttttcgtttgttgttaagatttcggtttcctangtttttctttctaattattctgaattttaaaaaaaataaaanaaaaanaaaaagaaaaagaaaaagaaaaacgaaaaaacgtaaaaactaaaacgtaaacgtacgtacgtaacgtactactactactcgtacgtacgtacgacgacgacgacgaacgaacggacggaggagag
>GAA4HQR01BBVAU
tggaagcgacagaggaatctctcgcttccactctcttaaccatcctccttccaatccttactgtcttcctctcgaggtgtcacgaatccttcgttgctgttctcacgatctcacttctctccaattctcaaacctaaccnctacnctccnctcgtntctgtgagnggtgtgtagtggacggacgacgtgtgtgtgtgttgtnttgttcttccttacttacttacttacgttcttcgtcgtaacggttacgttagtacgtagagtagttgttgtaggagtacgtagtacgtagaagtaggagtggtcgtcgngacgtacgcacgacgacgacaggagtaggag
>GAA4HQR01CXK31
tgagaagaagctcagcaacagttcacaacaaataggcttcttgtactcaaatactcttcaatgcgctcggatgactatggacaaaagaatggaagaagatagcaatgtcgattcagaaagttattctgatgtagttgtgtcaaagaaatacacgagcggtggacaaggatgcactcgaacgggagaaggttttatacaagtgtgtaattttaaagtctatccataaaactatacatgcccactacgatggtccatggaggagtttctctaaagtacccgtacgctgttgttagagtgtgtggtccgacttacttcgtatgtacatatatgtctactgtatttagtagtttagttcaacaaaaaaagaaaacaaaaactaaaactaacgtcgtgtagtacaacctacgtcttcttctagacgtagtccgaacgacgacaccacgggaggaaggagnnnn
>GAA4HQR01CFMX4
gagttgagatatgcaaggtatgctaatgtaaggtaatcgtacggtgaagttccaacctatatgactcacctacaagacactcttattacaggttgttgtaggcttcaatatagaaggttactaaggcaagaattaatagtcaataccaacttacgtaatccaaggatcgagactaacttagtccgattacggttattaaggactcacaatcgaggtagaggttgttgtaggcgttcactaccacctacgaaaagaacaagtactaaataagttaaagtacaatactttaactttaggtattaagtaaagtaacaaggttcgtaacttaaggtaaagttaacggttaggtagtgttgtcccgccgtaccgtacctgtcgttggtataccacctacgcttcttgtagactgccaaggcacacagggagtaggnnnn
>GAA4HQR01DENVG
tcanacncancatatatgagnggttaggtagtnagtgagcacancttctatacgtacgtaggagtagtagaaataacaacaataataattagttagtagttagggtaggtagttagtacgagaagtagtacgtattaattactactagttacgttaactaacttagtataactaaactacgtacgaactactactagtacactaattacttacggtttggggttagggtaggtaannnaaggttacgttagtaagtaaaggtaaaaaaaaggaaaaaaaaaacgaaaaaaaactaaaaactaacgtacgttacgtacgtaactaactacgtacttacttacgtacgtacgtacgtacgaacgacgaacgaacgn
>GAA4HQR01B5G1J
cagtgcagaacacaattcgtagagcaagcaaaccatgacagagcaagagggcaaggcacanacgggtgtagagtngatcntggagagatttgagaaatcgangttttgtttgagaataatgcaaagcaggaagcttctatctccagtcaagttacatcgagacgaagaagtagtcgttaggtaggtcgtgtataataactactaagtaaggtaggaggagtagtgtagtaggaggtacggtacgtacctcctcctcacatatacacgtacttaatttaagttaaagtaaataacttaattatatatactaactaacttaacttaactagtacgttaggttaggtaggtacgttacgttcgttcgtacgtaacgtaaacttaacgttaacgttaacgtaaagtaaagtaagtaggtacgaactaaactaaaactaaactaactaacttaacttacttattagtagtagtcgttcgttcgtttcgttcggtttaggtttagttttagttttagttttacgttttaacgttttaacgtttaaaccgttaaaaccgttaaaccggttaacccgtttaaccgttttaacgttttacggttttacgtttacgttaccgttaccgttacgttttacgttttaacgtttacggtttacgtttacgtttaacgttaaacgttaactacgtacgtacgtacttaacgttaaccgttaaccggttaaccgtttaaccgtttaaaccgtttaaaaaaccgtaaaaaaaaaaccgtaaaaaaaaaaccgtaaaaaaaaccgtaaaaacg
>GAA4HQR01CFP6G
ttataatatatttgtgcggttatgcactagtacataattatgaatagtacaattatataattaatactacaaatatataactagtaacaatatattaatgtaaattattaactaatagtatgaaatttataatcaaattagaatcaatgacataaaaccaaattacaatggagcattaacatatactatgcgggtgttatcattgtgggccacaaaggaatggcccaatacaacagtaatggccccttcgatttatttgaccattccacatttcatttaatgagtaaggttgagatagagcggaatgtcgtaagaaggaatccattcagcaccctcctgagactgccaaggcacacaggggataggnnn
>GAA4HQR01D8SP5
ttttaacgtttcttatctggtgagtaacaaaagacgacgcccttcaggattggtttctttatttccttgaattccctgctatcttctatcacaatggatgagaaactatggtgagaaataatgtaccttggaacgaggagagattttgcgttcagtctactcgactgttttataagagcgatggggtgtggctgcttggtgtgccttgtccttgcagtatttgagatcatgatgttaagttatgttttgctttgtgtggcttttgaatgctttcatcaataatgtagtgttgtatgcaattgtaaaggcaatattactatttttacatagtgcggttaattagacttttgtggtacgattgttaccaacatcaaaccctgaaaacaaataacgagatgatcttgctctat
>GAA4HQR01BD3S3
cngttcttcacaacagngtcgtcctcccacctccctactctctccgtccgccggcgcgacacaacacgacgtcgtctacgaccaacacactactctatatatacttctnttcctcgtcctctctcgtgntacactacnctctctgagtagccacgacgacgacacggagaggag
>GAA4HQR01BDI48
atatagactacactactagtagtagtacgtacactatactaactaactactactactacttaacttacttatttctttccttactacttacttattagttacccgtaccctacctaact
>GAA4HQR01CJ74X
ttttgccgggtggagaagggtttgacgtggacataacgggaacaaaggggagtaagaatgatgccgtttggggtcggggtcggtcggatctgccccgccttggtcgcttggtttggtctccaccataaataatgttgtcttgtctaggagtgatccacggcgtttttaaatttagggatcccctcgttccgggtacttcttcccgccccgaccccgacctgaaacctaactgcttttaccgtttgtcatgaaaaccctacctcaaggctgttattttacctaaggtgattaatgtgctgctcatgaaaacaatgctcaatagtcaatgttgttgctttattgatgtcaacagaagatgtgattttattttaattttagtagtaaatttagttatttacctacggtggaatagtttacggttatgtttattaattaattcctgatttctattagtacaaaaaaaaacgaaaaacaaaaactaaacttagcgttggtataaccaacctgtcttcttgagactagccaacggacacaccaaggggagtaagg
>GAA4HQR01DTNL6
actacctactactactacatatntatatatactactattactacactatagaactagtcataattattaagtaagtattagagagtattagtagtaattattcgtaagtaattagtaagtaaagaaagagaaagaaacgaaactaacgtaaggaagtataagtaggtaagtataacgtggtacttgaagtaggtagtacgttacggacgtacacacaatacccattacgaacgtcgaccgagacganctaaattaattattaattaattaagtcgtacacgtaccactacctatactccacncgcgcccgtgtanacgacgacacgaccgaggacgagaggngnnn
>GAA4HQR01ECQA0
ttggactagggtgctgattgcctcataagacacggtgaaagggaatttggctgtagagtttattggtagttttggtctgagtaaactctgcacatctttttnttttctttgttgtanacacgatatncttattttgtttgncactacnccgacaatctcctacttgttgtatctccgtccttagtgaggaaaggttttaattttacttagaggagaattatttaggtaacggaacgttgttgtattcttccgtctacttaacttaaaatttaaagtcgtaggtttggttanctcgtaagaaaagaaactaactttaaacggttaacgggtacgactccgtccctacctacgtacttattagtagtcgtacttactttacgttacgttaactttttaccttttacctttttaacttttttaaaactttaaaaaacttaaaagttttaggttttggttttagttttacgggttttccgggttttcccggtttttacggtttttaaaaggtttaaaaaaaaaagttaaaaaaaaaaacgtaaaaaaaaaaccgtaaaaaaaacccgttaaaaaccgtttacggtttacggtttacggtttaaaccgttaaacccttaaccgttaccgtttccgttttacgttacggtaacggtaacggtaccgtaaccggaaccggaaccgaaccgaaccgggaaacggggtaaggggtaagggtagnng
>GAA4HQR01BT5BW
ttttctatccatgaattagtccactgcatcatcatgatggagctagaatacaatgtttttntttacacatactatcttagttttggtcttattacaaacagacctccttatttacgaaaaggaaacagcacactaattaagatgtggtcggacctaattaggacgacaacaccacctagaacactaacttaacaatatggagatagagagttagttttgtgtatgctgaaggaacggatagttattaagtaatttgttttacagtgactattcaagtaagttgttacagactattactattacacgtacctttattaacttaaaatttaatttaaatttaagttttcgtttttccctactactactaacttacctaaccaaccaactaaataccgaccctaattaatacgaaccaacgagaaaacgtttaaaaaaggttttaattttaatttttaagtaaattatttaaatttaaaactaaaccaactaaattaaaacctttaacctttaaacttaaactaagttaaagtttactttacaacccgttaaccccgtttaggttattaggaacgtacctaaacttaaaagttagacgtcctacgtaggtcgactacgtttcccggttacctattagtactactactttcgtttagaagtagtttctttactaacctaacttactagttaggtactacgacgacacacggagggtag
>GAA4HQR01CSPEX
tatcatatcgtatcgaacgcgagagtaagcgaagtggtatcgaacgcgtagtgtaagcgagtggaatcgaaacgcgtagtaggttagccgtagttggtaatcgaaacgtcgtagtaggtttaagcgtagtggtaatcgaaacggtcagtaggttaaggcgtagtgtatcaagcaagtgtaagcgtagttgatccaaggtcagtagttaagcgtagttggatcaagnagtagtagctagtgtancagnagtagtagntgtgtannacgnatgtagngtagtggtnntacgngagtaggtacgtcggtagtgtacgtgtacgtacgtacgtacgtacgtacgtacgtacggtacgtacgtacgtacgtacgtacgtacgtacgtacgtacgtacgtacgtacgtacgtagtagtagtacgtacgtagtacgtacgtacgtacg
>GAA4HQR01BO03F
tataaccggaagacaaggtgtgtgtagtcgagaaagaactgagaagcaattcaagtaggttaacacttcaagcctctatctccncttctctgctcttctatcagtctgtctcaaactaagaaagacaagaagtaagcgtcgccgttcctcctactctcacgtacggttcgtagtcatcatcaagtacaagcactgttaacgtcgaactgaagacggacgtcggtgtaggttaggtttaaaagttttaacttaaagtcaggccattctttaacttttctttccttcgtattaattactaatcgtccttacgttcgtaacgattatattgatagactgtgtntggttatcgtattgtagtnaaaaagaaacaaaactaaactaaacacgtgtgtactactacactctgtgtactagacacgacgaccgaacacggagaaggaggannnn
>GAA4HQR01BC3KM
agtgtactactacagaagtacatgataccatcatcttcctctcactctcagaacaacacancatgagactgtatagactgcaatagtcttggtcagacacagactagtcatcagacaaaggaaccttacgtaaccttacttgttaagtcaatcctgaccgtagccaagatgacccactgaagactccgacctgcagaagtacatagcgacctagacaaaacaaacgaaggaaaggaaactaagtaaggaacaataactaagtaggaacgaatacaggtagggtagaactaggttctacatatcgatggaagtcgcgttgtctcggagtgactgaggatccgccatagccattccttctgagactgccaaggcacacaggggattaggnnn
>GAA4HQR01DRUBA
ttacatcttaatcctatgccggagtattagacttgatcaattcctcatgaataaagaataaataacatatcataatttcaaattactggcccaccatccgtccgncgacccaacgagtcttaccaacgagtttattttcgacttattttacttttaaaacaaaaaattactttaacttttaaaattttaatttttttaaaaaaacttttttaaaaaactaagttcgtcgtagggttaaaagttttaaaggttttaccggttttacccttttccttttcggttcccggtacccccttacggttggggtccggggacccggttagggttggggaaggacggcccgaccccaaaaccggaaacggggacgggtaacgtccgacccctacccctaccgaccggcccgaccccaacctactttccccgttaccgtagtcgaaaaccgaaaaccgtcgtccgacctacgtcccgacgaagggacgttcgtcgaaaacgaaaaaagtaacgtccccggccccgtcccccgtccccccgggtaccgttacccttcgtcggttcggttacgtacgtaggaacgtacgtccgaaccggaacggccaaccaacggggaaggggtaaggtaggnnnnnnnnn
>GAA4HQR01CUWCH
tttgaagttgatgcttgatcctaacttttccttcgtctgattttccggtttcggccactgtgcaagacaggtaggaacaaactaatagtaggttgggttggatcatccaacggaacgattctttccgttacttcttcattattatattccttttccttacatgtcaatagttcttagtgttgtagtatgttgtatcttgaataagtacatctatgggtacgtacttgtagaaaaggtagcaaatagcaccaccttaggttggtcagtttattcagtgttgtacaaatagtacgttcttatgatctggaaaacgtaagttagacatnacctgataataagaagtttaaagtaacatggtccgactaaattagagagtct
>GAA4HQR01CZLIB
attagttacgttacgacacacaccaactacgtcgtcgtctctctctctctctctcctcctcgtccgcccgcccaccttccttggttttggttttgggttttaggtttagtactagtctataataactaaattaacgaacgcgtcggacgtaggacggtagggacggtaggcgtcacgtaacttaggtaacgttaggtcggttacgtaggttaccgtacgttcggggaagggttcgggtagggccagcgagggcgaggtacggtataccgttttagttggtttaattggcgtcncttcctagtccctaggccgccgttaaaggaacttaagtaacaatcccaactaacctcctaataggttaggtaagggtaacggttaccgaacgttaaccttggtacccgtaacggacctaacccaacacccttaccgaaagggttcgtttaagggtaccgtttaactactacgaacacgtggacctaaggccaacgaccaggaactagggagnnnnn
>GAA4HQR01DZXXT
tagttaatgtaggaggatcttgtagacttcgattgcaagtaatctcctctatgcaggtatgttcagtattccctgtggttggtaggagctntccgttacgtaacaaataataatagcattttgtttgttaatttctacttctatttattaaagtttgtagtctttatgttaatatagaactacttaggtggtagtcatgtctaattttattacgttctaccatttaggtaaaaaaaagtaaaacgaaaactaaaacctaaagccgttggagttaccaactacgaccttctgtagtactagcccaaggccaacgacagggatagggnnnnn
>GAA4HQR01DWKNI
tagcgttgggatgaactctatgcaactggaccaaatagcagctgtattcttctgacttccaccagcatttcaatcatcaacgaatgaacaactttacctagccaagactgcatcaacagcctacctgaagtctcgacagcccncgttnttcgcanagatctttctaacaatgntccacgaaataatntatctgnactactcgtttcgttaacaagtcgtttaccgttttacggaaggtaactccaactaattaggtcggaactaagtcgaaaaaaccaaaaactactacgacgacgaagttactttacttaccttaaccgtaaagggttaccgggttccccgacctaactttacgttagggacgggccgtcgttgggttcgtaccccaaaacccccccaaccccgaccccgtaccccgtcgtacgttcgttcgtaccgttacctacctaccttccttcgtcgtacgtacgacgaccgacgaccgaacgacggacggaggaggagnnnn
>GAA4HQR01DRVUC
gntcctcgaggnctccgctaagttaagcntgagcatacgtctatgcgnaacgaaacccaacctcacgnctaacaagntcacngtcgccgaccncgggtcggcaggnggtcgaacgggaaagaagtacgccaacgaagcggccgacgacagctntgagactcgccggacggagagagagtcncgagagcgntaccaccttgttggttgtagagatactaactttacgttccgtccgttggtttcgtacgaccgaccttacacgtaagtttagttttgggtaaaggtttacgtttccgtcgtcgttacggttttggggttaataactttccgttcccgccgtcccggaacgtaaccttttactttacttccccgtccccgtaccgttcctgtcgttcggttacgtacctacctcgtcg
>GAA4HQR01CQLW6
gatctagaatctgtattttgatgggtaatacagccaagaattttgatcaattgtaatcattgatatttgaactgataaagtaaatggaatgtcaaataaaggaaggctgcattgttttaaagaaaggtagcactaataactccacaaactttgtttgactggctgtatgtacactataattgagcgatttatttgtttgctattttcctatttgtctacattttgtacaagtttatttatttcttgacttccgttgcctctgagactgccaaggcacacaggggataggnn
>GAA4HQR01B7Z8A
cgatacatcttgcagcgatctgagttgaatccatagaagaagatagatgagtattagaggatgctgtggagtttgctgatcagagccctcatctcgntcttcgtagaacgtacttctctgatcaacggaagtagtagtaggtcctcgatgaggagtacagatgcgaggagtccacgttactactgaaggaaccggaccgcagtactagagactatttattatcactaataactaattagttcttgcgatagtgtgttcttctatntctcgtgatgcacgacgacacagggaggtaggngnnn
>GAA4HQR01C1YBF
cacattgtattgcacaacatagctgatgttttagacagagaactccaaataaaacaaagaagtagggcgaattcaagcatatggcgagtgagagaggttggtcggagatgacctgcaagcacaggctgatagtgtttgtatgccgtcgacgtttactagagccacttgctgattaactgggtagcatcaatttcaatagtaaggtcaagctgcaagggcattgagtagagaaagagcccagatagaaatctgcagaggattatggaaagagtcaacttgatttagtcaaggaaacctaatgctatcttttgtacaatattctagtttaattcaactcgagcaaaacgaggtcgtttggcaattggcagtgtcattattcattatagtctgagactgccaaggcacacaggggataggnn
>GAA4HQR01DYP8F
cttctaagaagatcttgcaatgcaggatctaccaagagaccgacatgctgcgttctcgtgctgaacaaaccaccacggagaagtgcaaggaggagcagataaactacaaggcagattgtgtatgaagttatatctgatgtgcaagaattagacttctactttgttcttgaatagtagtcgagagcttttctaatcggcaatntgtactttttcttattactatttggtagtggaatgccattgtaggtcgaaaatttagtaagtgttactactctttagttgtccagctgcatatttcttgttct
>GAA4HQR01D4CUY
ttgagagaatcatgacatcaacagtggacattaatgaatcaggcggacgccnctctaanaacacatntatatattgtagtannagatatacgagcnntgcgtgtcgacgcacgcgacgcgacgaagggacggtcgtcgacgacgggccggggtcggggtcggacgaaaggaacccggaaccggaaaggacgacggggaccggggttcggtagttaccctaaccccttttacccttttcctttccctactaaaattaaaactttaaacttaccttttcggttttttggggttttttttggggtttttgggttaagggaccgttcggtttccgtttttttttcccggtttttttcggggtttttttggggtttttttaaggtttacttacccgggtttaaaacggggttaaaagtttaggttcgttttcccttttccccttacgtttaaaaaaagggtaaaaaaggtaagggtttacctaaacggacaactttaaatttagttccttggttccgactaattttttttagtttttttaagggggttttaaccgggtttacggcgaacccaaacggaagttaatttaaacttttaaacccttttacggtagggtaaacgtacggtcccgaaaccgggaaccggaccaaacccaacgggggggaaaggggttaaaggggttaggnngnnnnnnnnnn
>GAA4HQR01D160M
tatcagaattagggttggtctcttctcgtcatttagtgtatcttcatcttcttctttctttcctttcttcttgtgtgaagaatacacnttacccgttaccctacctccgngttcgtctcttacactanaactatgatct
>GAA4HQR01C4UCX
gcagtttatgagagcagggagactactgaccacagtattcctgatgatgccacagatctccctcgaattgtagggcgaagagatgcactaaatagaggacgtgcaagtagcacagatttgtaaagaagaacttgatgatgctatgggccgagttggcatatctcaagaggaagggagtgatacatgagagaagtcaatccttggtatatgagctggaagagttagaaaaaagaaacaaaactaaactagcgttgatacactcgcttctgagactgccaaggcacacaggggagtaggnnn
>GAA4HQR01D3CWV
gtttgatggaaatgagaaatcaaataggagtgtgattgttacgcttaggatcggtgctctgttgtaacgtgtgctcccacttgtttctttgtaattagtatttggttttggtcaataaaaataaattcaaagtttaaaatttacaaaaaaaaacaaaaaaaaaaaaaaanaaaaaaagaaaaaaagaaaaaaacgaaaaaactaaaaactaaaacgtaacgtacgtacgtactactactaccgtccgtccgtccgtcgtcgtcgtcgtacgtactactacgtaccgtccgtccgtccgtcgtcgtcgtcgtacgtacgtacgtacgtaccgtccgtccgtccgtcgtcgtcgtcgtacgtacgtacgtacgtacgtcgtcgtacgtacgtacgtacgacgacgacgacgacggacggaggagng
>GAA4HQR01BNWT3
acatagtcatgttcacaggttggacgattgcttataagtattggaggtaacacataatttgtagcagttccataagttggtcgactgggcgagcaaccttccagaagtagctcttaattcttagcatctaacaactactgagctccactacgagtcataacccactaaggcacaacataccttgtaagagataagaatattactaagtactggataatacctccactggaagaattgcctgctgaataatttacgtacattgtttcttagtcacacagggaccgttccgacgcatatttaattgatagataaaggcggagtattctttgtctcctcaaacccaccactaacaagaaagaacgtagngacgtcgccgaacggacgacacacgggaggtaggngnnnn
>GAA4HQR01C2N4Y
acttgacattcgatagcaaccnccgcggtgtganagtgcgacgtaacctaacgtaacgacggcgagaanaaccgaccncctcgctctagataagtgtntctggntcgtgctcggcgttacgtgtattgttctccttcgttccttgtctactccactcgatntgtatntaatactagttgagttgagtagtcttatgttcttatgtaatttgtaattatttaacgacttagtacgcttgtaggttaaatggtaattanatagatgatctntcttaaaactactaactaaacacgtaaaacttcgtgtaccgtactatacctctggctactgacgaacgcgaccaacgacggacgagaggga
>GAA4HQR01DZRHZ
tagaggagaacataactagattatgaattacttgcttagtgactgaagttattactctggataccnctctgtnttattaatagtagtttggttgggagtcgagaatagataacctacgttaggtcggaaacgaatagggtaggacgctactgatgacaatagtgttgcttgtaagagaaggacggaggatagtaggaggaagtactattgtaacagatatctagataggaggaagtaatagtaatacttaagggtacgaccgtactagaattagtacgatgagcngaaaaaagaaacaaaactaaactaactcgtggtatacactacgctcttcgagtaacgngccaacggacgaacgacacgggtagtaagggngnnn
>GAA4HQR01B6JL1
gagataacaagtggatgaaatctcagactgagatgtggagaatttctgctgctactgattggtcatgtgggatgcgagagaaacccacctgtgacatgtgcatagaagactgttcgggcggcttgttggtaagaaaactccgtcgtcttgatgtgggctgctagtactagttcggctactacttgttgactcctggaggagaagtaatcgacagttctttgcacactaccgaagtcctcgtaagtgtttctcggngtcgcgtacggtacctttctttttagtaaaacttttaaactaggttaaattttaaggaaaaccgtctttcgttttgtttcggacccttcgttacgttttttaccctttttaaaccctaaaccaccaacctacctcctacgttacgttaaacctggtagttttaggaaagaaggtgaacaaaatctattcgttcgtaacgtaaaggtttcncctaccttt
>GAA4HQR01DAUZL
aggcagaccaggaagagtgagagaagaaccagaaggcggctgccaagaaggcttctggcggaggatggtgatgaggagggatgaagagtgaagcatcaagttctgatgacattgctgaggtgtgaactcatgatgttttgaatattttggtagcattatttactttagatcctatgttatttttctaagtaattctctatttacggttttgtttaggcatgaacaatgagcttttcccgatcaaatgttttggtcttcttagatatttggtattaatgtaagtttactataaatttgtcgac
>GAA4HQR01DB168
tatttagtatacaatgaataaactgctgggtattggctaaaagaaaacaaactaaactgcgttgtataccacctgcttccctccgactctncgtggtatacacctcgnttcccgtccgtctctncgtgatacacctgnttccgtccgactct
>GAA4HQR01DFI12
tttctttacattggctatcctgttagcagcaggcacaactgtggatgcgttagctttaagtgttctccacggccaacaaatatgccttaccgcctcgccgttcctctcccgacgtttcttgcttcttctagctgtcgggttaacgtcctctatcctttctacgtagcccaccagctcttccatctgccagctcaagggacctttccgctgcttcctgtgctgccatagccgcacttgctagctcttctttctatctttagcttgtctgtttgtaaacttccagtgctgcccttcgttttcttccagctcttgttttagtatgtcagcctagcacaacgttactgagactgccaaggcacacaggggatagggnnn
>GAA4HQR01DHRV7
tttttggatggtatgttgaaaagtttggtggaattggggctagaaaaagtgtttttggtggtgattttggtgtctaatatcatcacaaccaaaacaatccaaaactgggtaacaagcaacaaataaacacctgccaaccctcttagacaagcaagacatcatcaattggcaaggatagcatatgcagcatgacatggatcgatcttcatcaccaccaccatgtgagcttcttccttttcttgttcttcttctaattccagtcttcttgttgatcttcacaccaatttgactattttcagcaatttcttggttctgtggttgacccatgtattctctctccttctgtcccccaaaacctagaaaccaattgtctcaaattgaggattttctcgtgatttgacagtaatagagaggaagaagatgatatcagagaatgaaattgagaaagttaccttctgagactgccaaggcacacaggggataggnnn
>GAA4HQR01BP5MU
aacagatcggcatcatacagcgccttcgtatggccgaactagccacctccttcctaccacgccatctgcgcttgccggccttttcccacgtactacgaatacgagtactatatcatggagcacgaacagactacggagtccctccgtcctcgtaacgtactacaacgcaactgtagactcttcttcttggttctaccttggccttcgtcaaaacgttgcccttactccaccttctactctaactaaagcctacgaacaaacgacggtacctaggcaatctccctgctcggtttaccacgaggtactgggattccaggttcgtcttaactgtttgtcccgngggttcaccagtttcctaccagtaactgggatttacaggttactagcctaccgagccttcgtcgtgtaggagatagagttatgggcttgaggacttggccaaggcaccacgcgggataggngnngnn
>GAA4HQR01EHE6O
aacaacaacaactaactaactactacgtacgtactactactactaactaactaactaactaactaactactactactactaactaactaactaactaactaactaactaactaacaaacaaacgaacgaacgtaacgacgtacgtacgactacgtacgtacgtacgtacgtaacgtaacgtaaccgtaccgttaccgttaccgttaccgttaccgttaccgtaccgtacctaccgtaccgtaccgtaccgttaccgttcgttcgttacgtacgtacgtacgtacggtaccgttaccgttccgttccgttccgttcgtacgtacgtacggtacggtacggtacggacggacggtacggtacgtacgtacgtacgtacgtacgtacgtacgtacggtacggtacggtagggtaggtacggtacggtaggtagtagtaggttaggttaggttaggttacggttacggttacggtacgtacgtacgtacgtacgtacgtacgtacgtaccgtaccgtaccgtaccgtaccgtaccgtacgttacgtacgtacgtacggtaccgaccgaccggacggacggacggacggaggaggag
>GAA4HQR01C56NC
atntcagatcactacgtggtgggnggatcgccaacttaacgtccgtcggaccgacggacacaacaaaaaaattaaaacgaaacgtcgactatctatctacacgacgtaggtgnggcgcgcagcagtcgtagtcgtcnccgnaattanaattactactctcatcncgccgcgcancgtaggtggtacgtatccgtaaagacccaaaacggacgaacgaaagaccgaaggcgtaacggtctaagacaagcgntaggaaataacgtaaacgtcccgtccacctacgacgtagacgacctacggaccgaacgacaacgggaggaggggag
>GAA4HQR01CPD8E
atactactctcttctctctcntcatctcctctatcttcttaggtttccgttatcttctcgaaagaacaataataaaataactacttctttaccctactctcacaataatcatcttctaactctatcatgagagaacctacaccaacaacactactctctactcttctatctacctcttcctctacctactctatnaccatcattgtacaaaganactcntcttatacttcgtagagagagtaatacgatcgatggaggttgtaagggaagttacgttagagacttgggaggtttcgtaagaaaggagacgttcatgtgaggacgtgagactgccacgcgacacagggagtaggngnnnnn
>GAA4HQR01C6L7B
aaggaggcattaacagcttatatacagttatgaagtcgaacacgacaatacgagacaagaagaacaagatacacctgnttccgtttctgagactgccaaggcacacaggggagttaggng
>GAA4HQR01CDCWJ
caagacaaggctacatgtcagacgacgacgatgaagacatcaacatgaatccattccggttcttcaagaactcatcaacccncctaataagactccataacaacaagaagacagcagatagactcgagattccttaccgaacgaaacaaagtagatactatgaaccaaccctacttatanacttccttccgagaaaataaaactaaaacaagacgacgaacgaagtcgtacctaacccaaaccgttaagggttagggaaacgggaaaaccggaccctttccctttacgacgaactacccggtccccggtccccgttcggtaaggggaaggcggtccggtaccgttacggtcgggcccgacctaacctaaacccgaaaccccgtaaaccgttaacgtttaagttcttccttccttcttacactagtctagttagttgtttcgtatntggtggtcggtcttgttgtaagtaagttaagtttgttttggtaggtcggttccccttccccgttcccgtacgtgtcgttggtacgttactaacctaccgtcgtcgttcgtacgtacgtacgtaccgtaccggaccggaacgaccgaacgggaagggtaagggtagt
>GAA4HQR01DYZVV
gacagcaactgaatcaagacaagcctctatatttactacactaaacaatcagatgaagatgacggcaatacagagaagacgcggtttgtatgcttatatgtcattctctttctatgtttgtacagtatattccatcctctccacctgatgttatttctacccactccaaacgaagtacatcaactacttgttgcagattgtcatcttaagtaagatgagttcggtacggtatcaaaataactcngacactagtgcacattgtcttgtagacatgagcaacttgtttattctcccttcggttggatgtgaggcgttcttcgagacattcttagaaacgactaatcggcttcttagaagttttgtcctgatcatgggtggtcatagcccactatcatggcgagtaacagcagtaataccacgccaatcaattggtcgtttgttccacgattaggtagtcctccactctgagactgccaacggacgacaccaggggagttaggnngn
>GAA4HQR01EHQ2Z
tgatgcgctgagaacggaggtaggagattctataagttcaggaactgttgttcgttattagttagttaacgtaccactctaatactactagtatgtcattggttggttgttagtatgtcatccaactagtgtataaatactgacaaataattagtgtatctgcttggtcggaatactctacgaattacgtctgtcagtactggcggattctaacctactgtaagactgggaacgaacaagttagttagcactaagccacctactaactaggcgaaaaaaanaaagtgtaaaggttaacttcttaaaaaacgaaaactaaaactaaaacgaaacgttacgtgtcgtactacactctcgtgtacgtagacacgacgacgacacggagaggagagnn
>GAA4HQR01DQ9R3
tggcatcgcaacagtctgcttgagcggtttttactgccctcggagtgttgtttccgtcccaggcgggcccctccctcaggtcggtccgtcggagattttacttttactaggggtagggggttaattactactaaccgttttttaccggttttttagttagtcgacgggaaaggggtaacttaaacgtaaaagtaaaggggtttttagggggttttcgtaaacgtaaaacgtcgtttttaggttttaagtagtaaaagtaaaaagtagttttagttttccgtcccgggggtcgggggactttttaaaaaattttttaaaaaggtcggctaatttagtttagtttaatttagttagttagtaagtaagtcgaacttaacttttcgtttaagggtaacgaccaaacttaaatttttacttaccgttaccgggtttccggactaactaacgacggtaaccggttaacggttagttactaaacttttaaacttttactaccaacgaacgaacgaaagttaaatttaattnttaaaaaaacaaaaaacaaaacaaaacctaacgtcgtggtacgtactactactcgtctcgtacgtagacgacgacgacgaacacgacgaggtaggannnnnnnn
>GAA4HQR01A5TKB
gatgattgatgagattcactcacgcaatgtaagcaatacaacagaatacaatacaagcctttgttgaatttagttgatcgaccaatataaactgagactgccaaggcacacaggggataggg
>GAA4HQR01BTVNO
taatacaattcgagtgtaccatcttcttcttcattcgtagaaggtagcggaggaaggaacaacggaaggagtccggaatcggacctaatagaatgacatgaaagtctttactaaccttagacattaaggcgtcgcgactatatacgagaggaaggagaaactacgtaataggtgtggagagaagatctgttatgtatatagttcaaaagagtaacgtctcatttatacttttcttctactttgattcattcacttcaaggtcag
>GAA4HQR01BEFMT
tatcatatacacgacgagagtaagacgagtaggtagtacaacgacgagagtaagacgagtagtagtacaacgacgagaagtaagacgagtaggtagtacaacgacgagaagtaagacgagtaggtagtacaacgacgagagtaagtacgagtaggtagtactaacgacgagagtaagacgagtaggtagtacgtaac
>GAA4HQR01CWKU6
taccttgtgctgccgcaagtaacctgttgttcttgtagctttctacaccggtgttcatctcttgttatgactcagtttattgcccncctatttcttagacatgctgttattttattgacactcctattattcgcaactaacctttaacgttttcggttttagttttattcctctaagttaggtacgtaaacttttaagttttttaagtttaattactttacttttaaattttaaagtcgtacttaggtaggggacccgtacccttaggtttggggtcggaaccacggtcgttaaaaaaaaaaagggaaaaaaaacgaaaaaaacctaaaaaaaaccctttaaaaccgttccggtttcgggttaggttaacctaaaccctaaccgtcgttcctttcgttaggaacgtaacgtcccgaaccggaaccgggaaccgaacccaacggggaaggggttaagggtaggngngnn
>GAA4HQR01DPZI0
taatcttgatagcgtcttcatgcttggaatctggatacttctgaagaacttattcacatattatctcagagtattattgcttcgagcttcctatcagtccgacggaatagttactaggaggaggcctgttccatggctttgtagccaaagggacgtccgtccttggtcgtaaactttacttacgagcttccttcggtttcggttcagtaatactccttcctatgtgctgagactgccaacggacgacacagggaggtagngn
>GAA4HQR01CJXN7
ttacgtcctacaatgtcgaggtgttacagatgttgaggaagaaggatgggcatctaccttcaccgagtaatccgcctttcatagatgaagaaccatggagcttaacaatatatatgaaaacccatgccaacctaccttactanagctcatatactatatgtcacatctcgtatacttccttctagtaggtaggagtatatagttgggtttggggtcggaacaaagttaattttaattaaacgaaaacgaaaagtaatacttagttttggtttttggggtttaagggttagagagtaattaatttagtttaaggttaagtatatagtgtgttatactacttgtttgttataataagtaacgaaacggaaagagaagtttaatttcgttttcgttttattaaaaagaaaaagaaaacaaaaactaaactacgtcgtgtactactactactcgtctcgtagtagacgacgacgacgacacgaacgtaggagagnn
>GAA4HQR01BJOBY
atggatgaactaatattgacgaacgagtcttcaacaatctgttcaaatctggatctagatctaggtagatctagatatggatctctaactccggtggctacatctaaattcggtggttgtcggctccagcgacttgacaaggtgggctcgagaatgtgcaaacaggttgctctggttctcccgtccaaccggttcctcgggtcgtacagatanagagagacgagtgctggtggagtgtcgaggtgggaggaggagtcgatcggcgatggagacgagaggctgaagcagagataatcggagatgtagaagaggattgaagcaaggaggtgagagaggctgatttacagaagaagaatgtgaggagcaaggaggtgagagggcgtgaggagaagaacggtcgttgatacactgcttctgagactgccaaggcacgacaggggattaggnnnn
>GAA4HQR01C8DNS
tagaattcctgttcaaccagactgcacaggcagtagtcttcaacattattgagatatactgtcctcaaagcctacaccgttacactcctgtgccttcaaccgcgatttatgagaagctaccagcatgacatccaactgagactgccaaggcacacaggggatagggn
>GAA4HQR01A7NYF
ttagtgtgtttgctaagtaatatacgagtcacggagtaagaggaagtggtaacggtcgatggatgttcttaagtatttgctgactgaagccttacatcaaggtgacaggattcgaacctatggccctctgtaccaaacagatgcgctgaccagactgcgctacacctcgtctcaccctccgaagcatatagatctacccgactcgatgaagactcgaaccgaactcgctcatccttttgttcacaaggcccctccttgaggggaaccggaccttttttggtttaagtactgcctccacgggccgaaaacgaacgtctagtgcagaggcgctcacatttttggttcgtccttcctttgtacttgtcttgtaatttacctaacccggaccgtcgctcccggtccgtacggtcgtggacccgttccgtcctcgcttagtaagtaggagttacgtaaccaacctgcgtataccacctgcttccttgagactgccaacggacgacacaggggagtaggngnn
>GAA4HQR01C081G
gacaatatacaagcaaccgaattgacatacacattcaacattgggcgagggagggaggagttntaagaaggaggagnataccttcgtccacactacactaccaactacagctgcaataatacctttcgtttctactactaagttactaagaatagaagtagcgactgagtccgaactacatgcagactctagaattacctacaaccctaaccgtaaagacctcgcaaataggtgggcgttgtaactttaggtcgtgtattttggttcgtattacctaccccaccgcaggcgaattttagttcagctttgtacggaggaaactagagactgccaacggacgacacaggggagtaggnnnn
>GAA4HQR01DOU23
tgtcaatcaatagtacataacactaagtcgtcgttcgtatatgtatgcagcaacttccaagaacaagacattacaccaatttcaccgccaactatccncattgtagttctacaaccanagggccggactnccgttccgttagacaacgacgacacacgggaggtagtgna
>GAA4HQR01A54DJ
tatcaatgcaaccatatatatatataatagagttgtatctacgccatgctgctctttgtttatgtatcttttcttctcactagtattgtccactttgttattttattttggagtgggcgttgttaattagattattctcactgttcttttatttttagttcttttgttagttcttcaataaatagtattctatattaattaacttagttttgttcaacgaataatcacttaattctctac
>GAA4HQR01EWRP7
agatgtttcttatattaattagtagcatgtactacttttaagtttacttgataatttttaattttttaccttttttcctttcctttagttttaacgttttaccttacgacaaccctaccgtaagtgttggttttagttttactttcgtccgttcgttttttggttttttttcgtttttaaccttaaaacgttttaactttttaccgtttaaacttaaactacactactatctattactacttaacttagtac
>GAA4HQR01DPGZK
actacacatatatatatatatatatatatacanagtactcgtactactacgtacganagagagacactacgtacgtctactacgacacactaataataataataagtagtatacgtagtacgtacgttacgttacgtaagtttaagtttacgttaagtttagtttacttacttaagtaacgtaactaacaacaacgaaacgaacggaacgtaacgtccgtccttaccttaacctaacgttaacgtaaaccgaaacggtaaacggttaacgtaagttaattacacgacaacgaacgaacgaacgaacgtaacgaacgaacgtaacgaacgaacgaacgaactaagtaagtaagtagttaaggttaaggttaatttaagtttaagttaagtttacggttacgtagtacgtacttaagttactttacgtttagtttacgttcgttcgttcttccttccgtttccgtttcccttccgttaccgtacctactacgtaacgtacgtacgaccgacgaccgaaccgaacggaacggtaacggtagggaggtagnngnnnnnnnnn
>GAA4HQR01D6PTZ
ctatgatataaatcaaatggaggtaatgctgcagagtgtaatgaagattgaaatagcctgtttagttgtccactgtaagaggagtcgaagtaacattcctttcctactgggagtcaagtagatccaaacctttagtcattgtattggggttgggcaagaacgttgtacttgttgagtactctcaagatctaatagttgtcccaacgaatttggtagtgtcttgtagcttgtaagtattgtctttaactagcagcatcatcatcactataacatgcagcacaacttttggtctgagactgccaacgggacgacaccagggggagtaggngn
>GAA4HQR01BPIPU
tttcaacttgattctaatcgtcgaggatctccaatctaagctttgagtactctttacctagctagctacttcttnttgttataagtaagaagacatattgttgtacctcgcatggcgtgcttacttgcttgtcacgccatgactaattacagtacgtgttaagacanattttacttatgtgtttgtagttcttctatattattcttaaaaagaaaacaaaactaaactagcgttgtatactactcgctctgtagactgccacgacgacacagggagtaggngnn
>GAA4HQR01BTX3K
ttttcatcagtaatattacaatgaaggggaggaatcaattgaatccaacaaactgcgggcattttacagtagaagaatcatctgattctagccaaccgaggaccttttacagtagaagaatcatccgattctagccaaccgaagaccttttacagcggaagaatcatctgattccgaacaagtgcagcgatcgaaaatgaatgtgcttggaatcccgtagaagagatgactattttcttttatgcaggagagtggagagaattatggaagtttaaaggagttattttcataacttcccactaaccacaatttgtataatttatttatttattttagagaaagttattttttcttcaaaaaaaaaagaaaaanaaaactaaaactntcgtgtagtactactacgctcttgtagacgtacncgacgacgacacagggaggtaggagnnn
>GAA4HQR01DWRI2
taacagaagcttaatctaacgtgacttgtttcctgccaatttnttgtgtgtagaacaacagatagtgnttgttgntgttgtttggttaagaacaacaaacatgtntatgttttgtttagngtttgtttcncgtaggngtttgtttgtttattttagtgtttggtttttagtttagtttatgtactgtctattactttttctttacctaacctacgtttgtacgaaaaattaaacgttaaccctcccgtttcctttagtttcgtacgggaaaggaaaacgtaaaaccctaacccaacttttaccttttccccttaaaaaaaaaacccgaaaaaaaccgaaaaaaaacctaaaaaaccttaaaacgtccggtttcggtagttaacctaacctaacgtacgttctttcgtaggtaactagtccaacggacgacaacacgggaaggtaggag
>GAA4HQR01BJ4LF
gtttataaggtcgatgtcgttggcttcacgcttcacatggaggtgaagtgaaatcgccttgtaactctttagaagatcgccatcgatctccttcatggtcagtgtcctattcacctcatctatgtttttcccgcgtcccgctcccgcgtcccgcgatctgcgttagataccactgcttagactacactcgtcgtccgtccgtctctcgtcgtcgtactacactcgtcgtccgtccgtacgtctcgtcgtcgtactacctactcgtccgttcccgtccgtacgtctcgtcgtcgtactacctactcgtcgtccgtccgtcgtc
>GAA4HQR01D87LR
cagttatagtgtggagagagcaatagagttaacgtcttatatagttgttatatggaaggtactaanaagtgtgaatagatacaggaggaagactcacaacaatcactgtaggtattctactgtcttattacagatctgagcaatactcagccactcataattcatacaaagttaaccggtccccnccacctactactagtacttcgttgttgttgtaaggtaagttaacgtaagtaactactagtacgtaacgttactaactagtagttaagttagttagtttattgttcgttactagttactatttattcttattagtatattagttatttagttagtttacgtttcgttttctttacctttactttacgtatactaataagttagttacgtagttaactaaaaaacaaaaactaaaacctaaaactaaaacgtaaacgttacgtcgtacgtactacgtactactcgtacgtacgtacgacgacgacgacgaacgaacggacgtaaggagagnnnnnn
>GAA4HQR01CUNA4
tggctggttacatcgctgaaagacgagcgagcccaaaggctttctgggcctttgaaagctcaaaagttctcgatctttgtctacgttctgaagaagactcaaccgaccactttacctacgatacgactctcaagggagtaggaggagttacgtaacgaaccccccgacccgtacctctcgtcgttcgtactacctacctacgtcttcttcgtagacgtacgaccgaacggacgacacgaacgggaggtaggag
>GAA4HQR01DTAKK
aatgaagatggatgtataatgagttaagactcatcgctatccaccacgacacncnctgagtaggagcncncnataagtaccttacctcgtctcacgacacacctactagtaaacaacggaacggaggttacgtataccaccgacgacgacaacctaaccaactagactgcatatagttcctacgacataactacttttcgttattggcgttgggagttaggtacggccggaaccgtaacttagtattaggctattgtaggcccggaaccggtaccgaaaggacgaaatagtaggtcgagcattatataccgcctcgngtttgtattatcttgtgtcaagagacgtgcttcaacttagaagaaggaaagtaagacatattagttgtcgttatctaagacctaagacactacaaacgtacctacgtccctcgacgagagccaggacgacgacacgggagtaggagnnn
>GAA4HQR01DIL4H
ctcaattacacaatggaatgcacttcatttagttccttatatagacctaacaaccaccaacgaactaagacgtcnctcaaccacaacaacgatatacttgtcgcgtaggagtagtagacttccggtccgaccgttcgaaagtacaagaactcgtacggtaacgtaggagttttacgtccttactttccactaccaccaacggacaaaccgaacgaaccaacctttgtacctacttacctaacctacgttacttggtagtcccgccggtaccctcctcgcgttcgtgttaccgaaccttacgacttccccgccgttaccgtccttcgcgttggtacgttaccgaaccttacgacctttccccgccgtaccgtccttcgcgttgntacgactagcttccccgcgtcgtcctcgcttgntacactgctcctgtgactgccaaggccacgaccaggggatagggngngnnnnn
>GAA4HQR01DBG5R
taaccagtatattatcataaaggtacattctggtatttcttgttgatgatgatcggcccacttgtacatagagaagtagtcctcgatgcaatagaagtagaggcgtcgttttattgattgccctcgcagagagttgttcaaaaagtaagatgtccctaacctacttgcaaggcatnttcggtatagtgtatcgcngtatnacangcgtgctcncaccactactagagattgttattgtgtgcnctntnttgtctgtggtgtagtatatctaccaccacanagcgacgacgacgaacgaacgttacttacgtttaacttaacgtaccacctacttacttctctacgacgaccgacgtacgttacttcgtctttactttgttcgtcgtacgtacgaagtagtacactcttgttagttactatatttactttacgttacgtacgtaagaaagaagtagtagtagttacgttcttacgttggttcgttcgttcgtttacgtttacgttacgtaacgtaacgtaactaactacttctcgttcgttgttcgttacgttaaacttaaactaaacgttaagttaacgttagtagtagtagtattattta
>GAA4HQR01AYCM4
agtgctcaagacaagaagaaacaagaaaggataacgacgacgaagaatgcatagaactgagctcatacatcctcgcagatttgtattgcgagtttcgcgactctccncgtactnacaccactctcgntcattccatcccncacttntaccctactacctactatcattctntntactacaataactcatctctatctagtacgtcgactactactccttccgcaccacgaacaaccttattttactttcttacttctacctactaacttaaataaacttaaacgttacctccgttacgtacgtagtacagcngtcgctccgtaccacctacatacgtacgtactacgtaccgaacgtttacggttaacgttaacgtttcgaccgaggacgacgagactgacgacgacgaccacgacgacggaggagggnngn
>GAA4HQR01D2QBL
tctacagtcaaggctttgattatattccttctgagagtgatatcggttcggttagcgttgagacgagatgccttgcaggttagggatgccgccaagtgaggtggaggagtggacaaccgagtggtctccgtacattataggatggggacgttttggggttttccttgttgtcggattatatcttgttgcacgcttggacttctttacttttatgtcgttttgaggactcggctgagtttccaacttgtatcccttcttcttctttgcatacattacaaactactttgagttttatgcctttaatttgtgccttgttcgaaaaaaagaacaaactactagcgttgataccactgcttctgagactgccaaggcacacaggggataggnnn
>GAA4HQR01CNVGW
tttcagcagttatccgctccgcacttggctacccacgcgttaccgttcgggcgacgataactaggtacgaccacgaggtggcgtccttcccggtcctcctcgtactaggaaggtacgtctcatgctctaacgcccaccaccggactatggaccggaacctgtctcacgacgttctgaccacgctcacgtaccgcttatggcgacagccacccttcggacatactacagctccacggtggcgaagagccgacatcgaggtgccaaaccttacccgtcgatgtgatctcttggggaaggatcagcctgttatccctagagtctgagactgccaaggcacacaggggataggnnn
>GAA4HQR01D0C9V
cgtgtgcatcctcgagtaatgtctgatgtagtaggnggagtttggttgtgtttgtttgttgttgaaagaccgccagttgggtcgacttggtcgagatgngtttgttaaaaaattaaaagttgttactttacatactatcttcttgtaaaagaaaatttaaatactgtattgtcactttagtttatgtcatgtctntntgtgcgtctactattatatattaattattatatagtat
>GAA4HQR01BUROE
gagtactcaggcaacgatccattaaggaattagatattggttggttgttatttcttctttccttccactaattagtacagtagaactagaacacaaacctacgacggttcgtgtaaggagtcttacttgtgtgtgttatctgttatgaactagattattttgttcctatttggttgtacgttgagtactcaggcaatgattcactaaggaattagacattagttgtttgtttactacgtcttgccaccttatacttaacttaaccaaacgactaaaatagtcccgccgtctctncgttgatacactcgcttctgtagacgtgccaggcacacacgggaggtaggnnnnn
>GAA4HQR01CH05E
gctagctagtatagtacactagagagttcttgtttgtatttagttatagatgtatgcagaagggacgtgtacancttttctaattagtctgagttctatacaatagaaaaataaaataaaattaccgggaagtcctacttattgaaaaaaagaaaaaaanaaaaagaaaaaagaaaaacgaaaaacgaaaaactaaaactaacgtacgtacgtacgtactactactctcgtcgtacgtacgacgacgacgacgacgacgacgaggagagnnn
>GAA4HQR01DS95U
tttttactctaagctttaacagaggggagggtaggggagggtaatggctagttccaggcctcgctctttacctgggcaggaacacaaaaactatgactgccagaactcctcaaggggtcttttactatacaaggaccgatcctgtaatctcgttggttagtcaacaatggtaaatcggatcagtctagcttggatgagtttgcaaaataaacaatccaccaggggagcagccaccacgcgctctcgtatctgctgaaagtccaaatcatggggagcctgaaggacttcgatctggcttggggttctgtcgtgcataaatccgcatatgaaaagcagtcataacattgactagggagtgatattccaaaggagcatggtatccggganaagactagctgaatttctggctcatgactaaacagcgcattcattccagcaggggaatgggaactgaggactgccaaggcanacagggggatagggnnnnnnnnn
>GAA4HQR01ECTPN
tttgatttagtgtgcagagaaggtagcgtaaatgtgtgtagttttattcatgttcaagatcaagattgatatagactaataaaatacatatatatcagtatctttgaaatgattatttttggtacctcgtaatatttattttactaatgaatgatgtcgtatgagtagaatagatttaagtggcccttgatatcttacaagtataatgataatccaatctctgaatcattttaaagtcaatgcttaattattcaagcatgtaaactagcacaagcttttgatgatgacattattgaccaataatattacaaacaaaaaaaagaaaaacaaaaactaaactagcgttgtataccacctacgcttctgtagactgccaacggacgacacagggaggtaggannn
>GAA4HQR01COIY2
atacgagaagagcaacaaggacgagcactctgattcttaaggacgtaatagacagcggtggcatggcttggtttggtctgctgctgtgcggtcgatcggtccgagcctaacgaaggtggagtgttagaatacattgttagtttaatttatttgtaataaggcgtgttagttgagaccgtcgtttgttaatacgactctacttaatttagtatggcgtagtaatgtcagaattttcttaataagtaaaaaagaaaaaanaaaaanaaaaagaaaaagaaaaagaaaaacgtaaaaacgtaaaaacgtaaaacgtaaacgtaacgtaacgtaacgtaactactactacgtacgtacgtacgtacgacgacgacgacgacgacgacgaggagaga
>GAA4HQR01BLZIH
gccatggaacgccttgcaagtactgacgtccgctataggttcgtcattgacgtcgcgagctcgttctcagccttgtaagctaagtgatcagccatggagcgctttgccttctgaagatcaataaataaatgagtaggacatgaatcgtgagaatttgttttgtttgatgcaagtttgatcaaaatctattgacttgtcaattttaaaaaaanaaaaaaaaaaaanaaaanaaaanaaaanaaaataaaactaaactaacgtagtatactactactactactctacgtacgtacgacgacgacgacgacgacgagagagng
>GAA4HQR01DYEL6
tatcaatgcattgttgctctcatgaatcatgagatcaatgagcttgaagcataatcacggcttgtgatccttgcaacgctcgtcttctattcatatgatattaaacgtacaacctccncgccagtactagcctcaactctcatccttcgacaatcgtgcgtctcgttcggtcttcgctcgtgaagccttgccgttcgccgtaacgacgtagagtagtccgtatcggacccttcgactagtactatagatttctaaatctactactacgcttcctctctgaatnaagccgttaggaactaggaccctttgggggaaacgttttagggtaagtttaggggggtaaacgttacgggtacttttaccggacgtccaaactttcgaaaggtcgtaccctttcggtacgaaccgttagcccgaaagggccgacaccaacgggggtactaaagggggagaggnngnnnnnnn
>GAA4HQR01DLQVO
atgctaagagctctagcaagagctcgacacacatgcggtgcttggcatcgagtgaaacctcttgttacctcacanaactacttttctttgtgatnnagagaagngcnctntggtggaggagtagatcgacaccaactagcgttacttgtntgcttctacttgactcgcctcgcattgtttgtttggtacgagttagttgtanacccaccacctacacgcctcgtcatcttgtgtagttagtatcgaacttacgttagtgtgaatagttactttgtttatttgtttccccgttccgtctctgtcgtgtatactactcgtcttctgtgactgccacggcgacacacgggagtaggng
>GAA4HQR01D2ZWF
gtaatgtgacaattgtatcattaagaaggttgattcgagcgtccaaggagtaatagatattagaagacggcgatgagtagaggtttccttcttctcctttcttcgtcacaantctcnncacagagagacaaganacacttactactgcncaacaaccacggacggaggaanagagaggaacaagaaaagaaacgaaagacgaaggaccggaacggacggaaggaagtaagagaggaagttaccctacccaccacgagcgaggagaggagaagtaagaagaaggaacgacactnttgttgtagttctccttctaacaactaacgtaccgtccgtcctcctcgtcgttgtagttaccaactacgtaccttcttcgtacgtacgtaggccaacggccgaaccacacgggaagtaagggaggnnnn
>GAA4HQR01C6X0Z
tatacctgaagatggacaaatgaatgttaaatccatggaggatatttgccagcaagtctacatcactcggtttgtgtccatgtcaaattgggagaggagctgcaaagggctgaatatgaggaggaaatggaggctcagatggagtctaagaattttgagattgctcgattgtgtgaacccggctgcattattatgaaactatgaatcgggagatgtctcagaggaaccagagctataagaaaatctaaggcgtgaacagaaaaaaaaggaggaacagacagaaatggtttgagttcgattgttgcagcaatcggtttgagtagtgcagctttagcaatggccttacttctgtgcaaaaaggatcattgtcctgccagctaaaatgctcctgaatgacatgacaccatatacaatagaatgttacagtcaaaactgagactgccaaaggcacacagggggtatagg
>GAA4HQR01ESKIV
gaatcacatgacattactatggcattagtatatgtcgatgatctactcttgaccagagatattccttccatgattaccaatattaagaaggctttggaccatgcttttactatcaagatatgggacttgctcatttttctttcggtggagtaaggttaactttcgaggagtatgaacttacgttccccgggttaccctcccgttagtccgtttggacgtttaccgaaccttaccgacctttacccggcccgtttaaccccgtccgttacgtccgtttggacgtttaccgaaccttaccggactttccccggcccgtttaccccgcgttacgtccgtttggacgtttaccgaaccttaccggactttcgtccttacgacgtaggccctaagggcccaaaggccaacgggggacgttaaagggggggatagg
>GAA4HQR01DZXVS
cagctgtgcaatcctcgagtatctgacagccgaggttctttgagttggctgggaagtgcaagcaaagaatctgaaggtgagaggattactccaaggnactacagggatagcntngannagagntnnactactnagagatnngtgtggtgtgntctcacatactacaatacactactactactaataaataactacgtccgaacggaaagtagagacgacttacttcttttcgttaagtagttagtagttactagtagtcgttcttgttagttaaagtaaaggtaagtttaggtttttacgttttaagtttaagttaggttaggggttttaggggtttaaggtttaagtttagtttaggttacgttagtagtagtccgttaccggttacgttacgttacggtttagtttagtttagttttaggtttaggttaaacgttaaagttaagttaaggttaggtacgttaacgtttaaactttaaagtttaaagtttaacttagttagtttagttttagtttaggttaggtttaggttttacgttttacgttttcgtttggttcgtacgttacgttaacggtttaaggttttaggtttttaggggtttttcgggtttttcgtttttacggttttaaggtttaaaaggttaaaaggttaaaggttttaaggttttttacggtttttaacgttttaaagttttaaaaacgtttaaaaaaaaacggtaaaaaaaaaaacgtaaaaaaaaaccgtaaaaaaccgttaaacgttacggttacggttaacgttaaccgtaaccttacgtacgttacgttacg
>GAA4HQR01DDB06
tgaatgaattgatgaagacagacaaagacagggtagttgtactggaaagtagggtcgatcataggagggaacgtagtagccgttcgtcttgttgggacgtcccgaaccaaggacgtcatcggaaaaggaccttactttgataggcggcaggccggtggaattatgaaaggtaaacacatttattcatttagtagaagccatgaaatagttatttattctcatctgtgctgcatgaagcatgtgttgttatatggatagggttcgattttcttttctatcattgttggacgtacttgcatgaagaaattacaataatggcccgtcgcctcctacagcttttgtaatgctgatctgaatttacttatttacttcattacctataaatttagactag
>GAA4HQR01ER72X
tgttcgacgctacaagaatggacgatgattggaaacaagcacacgagatatacaaagaatccagtgtatttacaataataattgttgcaaaagactgcaaaacaatcgacaatatcccacganaaggcctcaccncactatacgacatanacacagcanaataanaacaacaanaacaacacgatacgtacgtactactatacgctg
>GAA4HQR01A9EOC
ctcgctcagtacgacgcttcttcgtcgtaagaaccagcgatccaaactaacggaagtacaaataaccgaacgaagcaggcgttcctcaactagaactaagcacttcgtaaccaaactaaccgttcctacttcaatgatcttacaataccaactctcgatccagtcacgaatagaccgctcatcgtcttcagcaacgccattctctcagctgatatcttccaacctacttgaggagttgataatcagatttttcttctttcggtaggttggaagttaggagaagttagaaggtagcgagattattagtaaaccttgtacgagttctagtaactaataatgtcccgcgtacctctgcgttgattaccactcgcttctgtagactgccaaggccacgacaggggataggg
>GAA4HQR01C9AYZ
ttgagatgcaacgaaatggagcttactagtgaagttatgggagatgccattgatgatgctctagaaggagatgaggaagaggagaaccgaagatctagtcaaccaagttcttgacgagattggaattaatgtcaacaacgagcttgtaatagcacctcgcgtctctatntntcaccacgctgcaacgtacaacgactccnccaacgactgagacgagccacctcgcggaggaatagttgggcggacacagtgacgagttacttagacgagaataggtagtactacagaggagagtagtgtacgttagtatagtnttcgttattagtacgacgtaccgtaccgttggtttggttagtgtataataattatttatttattaatatanacaaacaacaataaaaagaaaaanaaaaactaaaaactaaactacgtgtagtactaactacactctctacgtacgtagacacgaccgacgacacggagaggagagnnn
>GAA4HQR01BW367
tttttgaactggtagaacttgggttgaatgctattcttacagaacgggttggcatgttgccgacaactggttgtggctgatattgtgacaccggattttgtggtgctagctgattttgttgaggaaccgaagaaagcaactgctgctgctgttgtaatttctgcagcatatgcagctgttgctcaggcaaattgtgcaacatcggtgatctaagtgccaagctttcttgtaatgactgttgtggagattggctcaattgcattggtggaagttgaacttgttgtctttgaaaattcacagattggtagctcttgttgttgaagctgcatgtctggaggcatggatgtcaacggtgccagacctgagactgccaaggcacacaggggatagg
>GAA4HQR01EGFWR
acaaacatacttattaacacaaatacacattgtatcaacataataagtcaaatacgtcaattttatttacgttacgtcgcagcgcgcctcctacacgaagagagtgtgtgtgcnnctacgtacgaacagtgttgtacgtccaccaccttagttgttgtagtaagaagtatgtgacattattntttcgctctcaccgaacgaacgatacaaaactaaaacaaaatctatanagaagaagaacaacactaacctccgtccgtctctcgtgtgtacactactctcgtcgagagcacgacgacgacacgagtaggag
>GAA4HQR01BFY6Y
ttcatggcatctacaaatacagctaaggccaagactaagccagttgggacgtccagacaagacgctatcaatggtttcggtcgtaaaacgtaactctctttccggcctctccatctaggccgaggaggcgattcgcttccaggtaccaccgtaccataccaccagacaacgagagagtcatgagcaagggctgtggacagtgtatcagtatacccactctatattcaagtggagagtgaataaaagacagaagcaccgacttaggatcattctttcagccattattgtcttctttaactaggttatgttctatctgtactaagcttgcctgagactgccaaggcacacagggatagg
>GAA4HQR01D4MQY
cttacctttctaagtatgatgccggaaagtagctgcactcacctcaccggattgggaaggctcgtgcagttatcttccctactataagggacgtccgtcttcctaacggcgatcctcaacctacgtctgcacgcgggctccaacggccaacgccatcaccatcaaagaccactcgccgccttctaaagtcgaagccatcaccaccaccaaagtagaaagtattttatgctcttatttagtctaattagttaggaaagaagtattgattaataaaagtttaagtttaggaaacaagtattgattaattaaaagtttaagttttagtagatcttctatgttattatcgaacgtgtatgctcttattttaattcattggtttcttactaaaattacatcntaaaaaataaatgaactgagactgccaacggacgacacagggggtagtaagggngnn
>GAA4HQR01DQFF4
caaatacattaacaccatacatgaacacaagagattgttctcaaggcttntatggtatgtcnangngtctaactccncncactcaacaactcatcttcctcatctagcttttcgcctctcgtaatcgccataatcggtgtcttagcaagcgcttttccttctcgtaaagctactacgccgtcgtctccaaagttctgcaaaggccagtttcagacggaaaaccgcgagaactggccgcacaacgatggcatggggtaacaaccacaattatgataacaatcatgaaaaatgaccatgtttgagaaatgagccttggaattctagggctataggtttggatgaatctcttattaaaaatgatttcggtttgtaagtataagaagaacgataaggccttctcgagcaccgattgctcggttttgtcttggcgagttttgaagaagatgaagttccttagggttttacctaagtgtactgagactgccaaagggcacacagggggtagtagnnn
>GAA4HQR01DQP5F
ctaacaatacataatattatatatggatgcgatgacacaagaacgcactagtataggttctaganatanacatctttctacggtagaagctataggagataacatggtttattacaccgtgaatcgaagcatagctatttgtaccaaaagactaacgcgttgctggtaaggtgggcgaatgttgagtatttttgtccccctaacttaatttgttcttaagtttagtaggacgttgttggcgttctttcttccaacgcccactcggtgcaagtaatcctccgtttgtttcttgtcggcgctaacccactgtttgtacatcgttctattgttctatcccgaaactttagtagctcttaacctcgtactcatctcgctgagactgccaaggcacacagggagtaggnnn
>GAA4HQR01CI9QE
tttgctttatttacagatgaatggctgaatttaataactttactagtcactcccacgcaccacgcttccctaacttacgtaaggagttaagttgttaggttggcattcctaaaaacttttaacttccttttattaacttttaccctttacgagggggaggttaagtttagttccactaactacagctacacaggtaaccccacgccacctaccataaattaccctactaggaataaacaattctgacaaaaataattaattaattaacaaaatagacaaaataagagaaactacaatactttattgaagattaggtacgaggagtttggttttgtcgtctgcagtcattttgttattattgggtaacgaatcagcaatagttgtaggaaggaagaaggacgagtcaagacagggtggaaggtaccacgagcaggtgtcgtctggttccgttcgtgtgtaagagagctgcacattctgtagacgtgccaaggacgacacaggggaggtaagggngnn
>GAA4HQR01C8Q9A
tcgaatcaagcatgagatctaaggaatcaagcatgagatttaaggaatactggtccgaattaggtttgttggtgttgtttgtgctatcgcctacttacgttacttttcgttgtattctacgtaaaattaaactaccaagaaggttgggtcgggacgaagttcggttacttaactacgacggcccgactactcgaaggaagtacgtagactccaggagggttgggtcgggaacgaagttggttacttaactacgaccggcccgactactcgaaggaacgggttacgggttgatcggccgcttgttctaagaaattcgttggtaaccttaaccgtccgtacaacagtgagcttcttctcctcctacanatcgtccactctagttcgtcgtacctatagtagtgagancaccaaccntgtnactatatatataattntcttctttctttctctattctcgtgagtctcgacgacggacaccaggagggagtgn
>GAA4HQR01DLY8N
tttgctgtcttctcgagatctaacaactacttcatgggtaacacgccctcgcaaccaactcttttcccgttcctcccctacccttaacgtaagtacctaccttagtttcgtttttaccttttacgtttggttaagggaaagggaagtaattagtaaacgtaaaacgtaaggaagtaatttagttcgtcccttccggttaaaaccggtaaaacccaacgtaccgttccgttggtagtaattaacttttaccgtttcccggccccggccccgaccccaaccctaacgtaagtagtaggtaggttcgtttaaccttaaacgaagtacttttcggttttgggttcgtaactttaacttttcccttaaccgaaccccggccccggtaccgttaccttcgtcggttcggttaagtaacctaaccctacggtcgtttcctttcgtaagggaacgtacgtccgaaaccgggaacggaccaaccaacgggggaaggggttaagggtaggg
>GAA4HQR01C6OI0
ccaataattacacaacttggagatccattacaacaccaataagcatctgttgaacttgataatcccactactcctacaagtacaccatgaaggtacgacaatactcttccctacaccacttcaagacaagataattaaacaacctacgaggcgaatgactatttgtaaccaaagtatcagttatggacttctactcctcttctttgtctggtggctggtcctcctcttcctcatcctcctcttcttcatcttcattctcgtcatcatcatcatcttcgttcatcactgagactgccaacggcacacaggggagtaggnnn
>GAA4HQR01DV2CZ
aacgagctgatggcctctcggagtatgtgatgcttgttacgagccacatgaagccattggagagtaaccggatcttgaggaagcttgtggatagtaggcttccttacttgaacccgatcaataatgttgtcaggttggtagatcctaacggaaggcgtgaggaaggacggagaagaacaataaacttaagtagacgcattgtcttgttgacagtcaataggaagttagtctgctggcgatgagggaacgaaccggttggtagtggtaattagggaggaaattacgtaagacaataagaagaagaattgtcgattctatattccctaaccaaataacgtgtgctacataatagcccgaacttattgaggagtaatcaaagaaggtcgtgtgtatgttgttagaaataatataagaagaacataatacgaaggtaggcatcagtataaataaatacacgaaagaatgcactctgttcgtatacttttcttgagactgccaacggacgacacagggagtaggngnn
>GAA4HQR01C2HI8
aaggcagtggtatcaacgaaggcagtggtatacaacgaaagcacgtggtaatacaacgcgagagtaacgtcgggggacttccagcaatacttcaagttccttcaacttggaaaactgcctgaagaaattaacatctgaagtctctcctcacaacatactgggtctataactgataatactcaaacattcatctgaaatctactnatgaaatatatcagtagacagtacacttctcagtcaatagacgttttggacgtcagaaccattcatcatgtcgttaggtggtggaaaatctgctgatgtcttgntctgagactgccaaggcacacaggggataggnnnnnnn
>GAA4HQR01DJUDR
ataatatcttcaattaggcttaatgccgattaatggctgaagtggctgcagttaattaatggtaattgtgtagccgccagtattttatttcanagtggttattatagttaggttactcttccactacntaatttaattattgttntaaggtaaggtntactttattaataatataataaggttcgttnt
>GAA4HQR01BUJP6
ttttgaactttggatggttcttcattttcttatctgcttcacattatcttctgtgtctttgtctgcagttgcccncctctgtnttaaggtaagtaagctcgcngagactcctcnccananatntctcggggaagggttagggtttaggtggtntctcttctatggttggttcgtatctgctcgatatntgngtcatgtctggttgtcgttctacgcgagtagtatagtacgttccgtcggttgcggtaaagacggacgcgagagtgaaacaggaaggcgtgctcgggaggcgagtacgagctgcatttgtactataataattagagagtaaataattagatcagtacttgttttaaggtttctttagtatactagagtccctctcccccacctccgccanacatccgaaacttacaactgtaccttcgttcgtaaggttataattttgttattgtttgttagttgtatatttagttatttttagttgtcgtgt
>GAA4HQR01D4FPP
aaggcggtgatgtggaagacaaggctggcaaggctcgccgaagggatagggttcgtcggaaggaatttggagagattaatagaggagattaggagaagtagcaagaccataacatagtgtggggccgtgggcgtcagacagctcatcaatggcattggcatgtaatgttcccatcaatggcatgtactgtactactgtccaagctggtccatttgtttatactatgtatcccggggctcgggagttgatggtattggttaattagggagcgatttgtgtttagttggtaataaatccgaaaatatctcgaaaatgattcgcttaagtagtgggaaggtgtgagcttttgggttgtggctgtttggatttgattttagggcgcaggttgatttgttagttgaggtgcagtgtattgcgttagcttaactgagtactgccaaggcacacgaggggtatagggnnn
>GAA4HQR01DNQLG
ttaacatataacataaattcatctgcagctcatcatatctacatgaaccaacatccagcaagaagaccacgccctccttcttgttattactttactaataaataggcggatcacccaaccgaccttcgtttcttattctaccgttcgttccccgtcccncccgggtcccgacgtcgcaaatacaataccacactttacttttatttagttaaaactaaaataaataaacgtaacgttacgttaggtacttgactcaaccttacgaccttacccccacctacccctttaccgtacttttccggttaggttttcccgtactttccctaaacttccaagcattggaggggtaaaacgaaaaaagggtaaacgaaaacgtaacttttccttcttctttcttctacttacttacctttccttaaccttaccctaaccacccgacgtacgcgtatctactcgctcgcgacgtgccaacggcgacacacgggagtagggagnnn
>GAA4HQR01BGFSA
ttgatgattctggaaggtccaaggctgaggaaggagtgtcctaacggtgagtgcggcgctggaactttcatggctaaccactttgatcgccattactgtggtaagtgtggtctcacctatgtttaccagaaggccggtggtgattgattttcttattatccatcgttttatgttgtctgagaattcgtaggcggtctagtaccgcattttttaattttagttaagtagtagtagtaataataggtggtcggattagtaattagacgaggactctacttagagttttcttaaaaaaataaaaacaaaactaaaaaacctaaaaactacgttcggtagttaccgaactaacgacgttccctccgtaccgtcctacgtccgttcgtgttacaactacgacttcccgtccgtaccgtccgtcgtctcgtgttacactacgtctcgtcttcgtacgagcacggacacgacacggagaggag
>GAA4HQR01C7GT3
ccaattagcaactctctaagatgggctccaaacaggagtccaagcccgccactcctcaccnccgcaccactcactcgcagactctgaccatcaaaccctaccaacctccacacgtcttccccactcacctcacttacctccggcaaaaccttacgatacctaccttactcaactacctttcttctttcccggtccacccactaaaaccaactactttaccttcaaccctaaccccggccccaaaaccctacggttcgaaaattccagaaaaaccccaaacctaccccaaactacccttactcaacccgggaaacaagaccgaataaagcctcaccacaaccaacaccaacacaccgcctttctacactcccgcgacgtcaccgacgacccccgtacctccgtcgtcccgttggnttaccgaccttacgacttcctcgtagactcggcaaggccacaccaggganagggagngnnnnnn
>GAA4HQR01DL28Y
tttgcttctgtgatgtggtatggagtttaggcgtcggagttctccctctgggtgtaacgtctcaacgacgtcgttttctccggtgaaacgtggaatggagttctgtcgttcaagagctccggttgagttttctgtctcaacgacgtcgttttctccggttatatgtggtaaggagttttggcgttcgagggatccagctgggctttctgttgacccaacgacgtcgttttcggtatggattcgcagtgagggattttggcgttcaatgacgtcgtctggagtttctgtcatgacgacgtcgtttggcttgtggattcttcatcatcagttgaggacgaactagatgatttgtcgttttgatcttctgattctgagactgccaaggcacacaggggataggnn
>GAA4HQR01B8C99
gatctagaatctgtattttgatgggtaatacagccaagaattttgatcaattgtaatcattgatatttgaactgataaagtaaatggaatgtcaaataaaaggaaggctgcattgttttaaagaaaggtagcactaataactccacaaactttgtttgactggctgtatgtacactataattgagcgatttattttgtttgctattttcctatttgtctacattttgtacaagtttatttatttcttgacttccgttgcctctgagactgccaaggcacacaggggataggn
>GAA4HQR01CMG8V
anacatnannaganacacactataataatanaccacngcgtctctatcaactacctcttctttcttctntntttnttntgttagtacgcgacactacaaactaactaacgacgtcgttcgtcgcgtcgacgaaaacggaaccgaaccaactactttacgtttagtttagggttaccggtacgttacgtacgtaacttaaagtaacgtaacttagttgggttcggtttcggttccgtttcgtttttagttttaagttaacgttaaacttaagttacgtttacgttacgtaacgtacgttttacgtttaaggttaaagttaagtttaaaagttttaaagttaagtaacgtaaactaaacttaactaactaacttaacgtaacgtacgtacgtagtagtagtaagtaaagt
>GAA4HQR01D30BB
tatcaacgcagacgtaaggcagtggtaggtcaacgtagtcaacgtatcaagcagagtttggatccaacgnagagtagcagtgtagtacacgacgagagtagacgagtagtagtacgacgacgagagtaagacgagtaggtagtacgacgacgagagtaagacgagtaggtagtacgacgacgagagtaagacgtagtagtagtacgacgacgacgaagtaacgacgtagtaggtacgtacgacgacgtacgacgacgacgacgtacg
>GAA4HQR01BJ7B7
gatctagaatctgtattttgatgggtaaatacagccaagaattttgatcaattgtaatcattgatatttgaactgataaagtaaatggaatgtcaaataaaaggaaggctgcattgttttaaagaaaaggtagcactaataactccacaaactttgtttgactggctgtatgtacactataattgagcgatttattttgtttgctatttttcctatttgtctacatttttgtacaagtttatttatttcttgacttccgttgcctctgagactgccaaggcacacaggggataggn
>GAA4HQR01A50RG
atgcttgtcttcgtcagtggccagctccacgctcgctggtggaaatacactcctccnccttacgtctagatagttctattcctgtatttcctaactacccaaccaacgggaacggacggttttaatttgtttgtcgagaatagacattttctaggttctggactataggctgagcaaaggataacgataacaaggactgttgtattcaagtacaatctcttgtcacaatacaatcaaaaggagtttaagtttgtttttgttcttcttctacccctactacgttagggtaaggtacgaaaactacgggaagttaaggtgtaattaggtctagtgcttaatgttttaggttagttacgttcttttttaaactttttactttaagtcttttatttgtttctatattaggtacctaggttcgtctactgagactagccaaggcacgacagggagtagggannn
>GAA4HQR01DA5HJ
tttaccaactacactaatacatcatacgggcgtataatatagatatacattctgcttcccttacatgttaaggacttgcagatgataacccagcacgtacatatatgtgtatatatgcatccatacaacattctactaagggcgacgactaggggttatagggagacnatancggatttcgtgatagngttcatttagcctatttcccccacgttatttttcngttcgttntaggtaccngtgcgtccgagtaactctagtaagttagatacntgtcgtaccgtgtattctgtcgtcaatacctatttcgttaccttcccggagttcgtctcgccgtacgtacaccaactaaaagtccgtacccgatttagtagaaggtacgtagataccttacgtatactaaccgaaaaaaaagtaaaaactaaacctgtcgtacgtatacgtaccttacgttcgtacccttcgttagtacgtacgtacgtacgtacgacgacgtacgtacggtacggtacgtacgtananatatatactattntctctcctctctcnntnncnct
>GAA4HQR01EH50T
cgtctcatcagcagaatctcttcttcaatgacaacatcctcaacatcaagaaggcagactattgatgttagtgcagctgagacaaatgcaagaagccttgctgctcttcatcttaagaactcattcttcatctctgtccaaaagtactctcgccttcttataagtttatgtatctattctatgatcacataattttaccttatatcctccgaatttggttgacaaaaanaagaaacaaactaaactgcgttgtataccactncttctgagactgccaaggcacacgagggtagtaggnnn
>GAA4HQR01CBFS3
taggaaggtcttgtgagttgataatgtcaatgtaatactgtacagtctccttgtgcattctntacttctactgttgataatcatactgggctttggtcagtttctattttgttccaacttaatgattaattgcttagtttaaaaaaagtaaaacaaaaataaaaaanaaaanaaaaanaaaaanaaaaa
>GAA4HQR01BD2LM
agcagtggtatcacgcagagttnttttttnttnttattattattattatatatatatactactacanananananacacacacacacacacacacacactactactactactactactactactactactactactactactattagtagtagtagtagtactacgtacgtactactactactacgtactactatatatatatatatatatactactactactactactactctctctctctctctctctctctctctctcgtctcgtcgtacgtacgtactactactactactacttacttacttacttacttacttacgttacgtactactacgtacgtacgtacgtacgtacgtacggtacggtacggtacggtacggtacggtacgtacgtacgtacgtacgtacgtacgacgacgacgacgacgacgacgacgacgacgagagngnnnn
>GAA4HQR01DC6V8
gtctctcaacatcttcagtttgatttctcactatttctattacttcttctatcttctacaagcactggagacccttcgttcgacttttatttgtatttctacagctcagtagagtacaatttactacagctatcttgtcaaaatagcagttttcttatagcatcaaagaaaatagngaattagtagcagccacggaggtgttggtagagagagaaagacaagaggagatggtgaggagagactgagaatttacttctagtactagagaagacttgtctttgtcgtattcttgcgttgtatgagaactaaaaacaacccccgcccgtaccgtctntcgtgtactacacctcgcttctcgtagacgtacgccacggaccgacgaccaaggggagtagggnngnnn
>GAA4HQR01DDF8P
catattaaatctgaagtaggacttgcattggagaatttatagtgcagctcaccttcccactactacttgtatccacgagatatagtacaatagaactagctgggcgaagggaacgaagcatatcagagttttgttatacattgtagagcgcatgacctccagaaggttaagtttttactttagctcctcctttaacttaatttgtttgtaggcggtccactctttgtcttccctttcggtttttggttaaggttaagtttgttcttctagttattcagtgtaaaccccgtttacccttttaggttttaaacgttgtaataatctttagtcaatagaggaatgaaagacaccttactttaaaaagtaaaaaacaaaactaaaactagcgttgatacactcgcttctgagactagcccaaggcacacaggggagtagg
>GAA4HQR01BXHNL
tttggttgctgctaacgttccgattagcataaaccctagattcgttgtcgttgtaacatggagttagtgagttctgggttaagttgttggtatgtagtgtggttgttgtatcattattgtaactgatatacaggcgatgattaccttccctcgtacgttctgcttatcattgatcatcattatctgtgttgtattataagactgtctcttgtttggtatgattccttgtaattaaattaccaatgataattgcaatttgtaagctaaaaaagaaaacaaactaactgcgtgtataccactgctctgagactgccaacggacgacacagggagtaggnnn
>GAA4HQR01A61BZ
attaggctagtgcaaacaggcacatgcttctcaaattggacaagatcaacaaccaagtcaccattgaaattatgaaacccacaaaaggtaacgtaanaaagtactctcttactagaaacaaactttactttccactcatacttttgttacaagcgaaaaccctaacccaccttaagggtccgaaacccaaactaaaatttaaaactttacccttcgttaggtacacgacacgaaagtacttttttcccttttttcccgtttcggggttgggttaaagggggttaaaaagggtttaaaaccttacccttttttcccccccttttaaacccctttagggtttttcccgtaaaacttttaaaccttttccccggtttttcggggttttccgttttcggggtccgggttttccccccccgtttccccccgaaacttaccctaaaactttaaagggtaaggggttaggggtcccgaacggaaaaaggggttttaaaacccgtttaaacggccgttaaaacttttaaagggtccgaacggaaaaaaccccgttaaacccggtcgttttcggggttaaggggttagggtcccttcgggttttttttttaaaaagtttttttaaaggtccgaaacccccccttaccccccccctttttttcccgggtttaaaaaaaccccgaaaaaacccggaaaaagttaaggggtcccggaacggacctttccccccggggtcccccgggaaaaaccaaaaaaaaaacccccgggaaaaccccccgaaacccccaaaaagggaccgttcccccctaaacccttttagggttaacccgaaaaaaaaccggttaaaccccgttttcccggtaagggaaaaccgtttacggtccccgaaaaaccggggaaccggaacccaaaaccccaaacggggggggaaaggggttaaaggggtaggnngnnnnnnnnnnnnnnnnnnnnnnnnn
>GAA4HQR01EKTOQ
ttatcgtatgttctaagtattcttgtcagtgatcagatgtggctgcactaccagcatcctcatgaagctgcaactatcccactcaccacgatgctgacatgtcagatgtatatgggtgggattggttggcatcatccacttccttacgaacaagcaccaactcttggttccgttacgttataataagtgtatattagtacgtcccacttcgttcacaaacaataaccttcgtagatttcttatgccaaacgtaggaggctataacaatccgacctcataataggagtaaatttagttatggtagtggttagttcccttcgttatcaaactaactcagaaggggtaaggtacccaccaaagaaactaccaagactccttgtcttgttggacctccaataaataattcagaccactaattcctactaaccttcgctggtagtaaaaactttaaggttcgttgagactgccaacggacgacacagggaggtaggngn
>GAA4HQR01A1SYL
gactgcaagctgacaaggagcaatcttgaagaggtgacacaacggttgaatgaaggattatcgccttcatgcttcttatcgaaaagaatgaaagaagagcttcaagagatttccaagtcaattttggaagctgaagaattactccgaaagagctattgagtatatttgtagggcttttcacttgtacatttaatgggcaaaagttgtatttgctcttcactaagttcacttgattcagatcattgctttctacttctgtggctttattaatagcaatggttgaaattctgatttttaagaaaaaanaaaanaaaagaaaaacaaaaactaaactaacgtacgtagtagtactactactactcgtagacgtacgtacgacgacgacgacgacggaggagag
>GAA4HQR01E0575
tgcattctactgttgttgcgctattctgatctggtctgtgatcatttcaccttctactgtgtgtgcattactctgatatagctggtgggcggagggaaacaacgaaactacgagtagtagtacgnggagacgaattggttaggttcgagataaacgaacgaaactacggaattacctactaaaacgaccaaaaggtcgtttcgtaaggttttacggaaagtttggtaagtttagggtaaccgaaggtacggaaagttccaaaaatttcccccaaaatttttccgggactttaggggacccttttaccgttaccttttttggaaattttaaccgttacctaaacggcccgtaccgttcccctaaaacttaaaactttttttttaaaggggtttaccttttttgggacggaaacgttagggtcccccctaaaagggggcccccaaaaggccccaacgggggggtaaacggttaaaagggggggtaggtagng
>GAA4HQR01B9BUK
tgaatataaggcactgaacttaggtctggaattgctcgtgatcatggatatcaggatgttactgtccgtggagactccgaacttgttcatagacagataactggtcagtatcaaacaagaaacgaaacttagagagatctacagagccatacaaataacctcaggaatgatttcaggtcattcacttctgaacacgtccctaggggtaggtaatacgtgatgctgatcatcaagaccaactacaaggacggccgaatacgtcagagatggtgagtttctagngtattatgatgattaagtaactgttgggtatgatgccagatcgatgttggtcngtttgttgttggtctgtttgggtttctagtgaactcttgtttagttgctttgtctgtcactatgaatcatgtgttcaaatactacgttttacttgtcatacttgagactgccaaggcacacagggagtaggnnnn
>GAA4HQR01CINHU
ttcaaggcgggtgataggtgcaggttgcttcccacgttgtcagcactgttttctaccttccaatgtgtggatatctggcttactaagaatgcctgtttgtcccgactctgtcgagcaagtgcaaggccgacgtaagaaggaagtaggtggttggagatgaacttgtataggtttgtgtcttctgcttgtatacatgaaattcttcctgtctttgtttctagatttgtgatggtttatcccatgaaagttatacaaaaaggaagtgtagtgtttcttcattcatgctcagtttcaggctttcagcgtctgcagtttatacttaagtattgcttcctacaagtcttaggagatttggttcatgagagatttgcataaaatgcatcaacccttgtc
>GAA4HQR01B481D
ttgtatatgagctggaacaggacgccgaggagatatttaccgtccgngagacgttacgtccgacggagatctatctacattccttcctattaaactaaaagaaattggttcgaataccacgaaaagtttttaagtttatgactgcatggaaacgaacgaccttttcccttcgggtgggtaacggaagaagacggtgaagatggcgggttggagtgagaagacagccatctccgaccgagagaagatagaagacgaggcgtgcagagccgcccatttcttctctcctccccgtacctctgttatctaatcggcgtgcaattaggtaggtagcnctagtcccaccttcatttccttccgtcccaacgtaccaaccccgacccacttcccatccccccgccgtacctctgcgttgactaccactcgcttctgtagactgcccaaggcacacacgggagtaggnnnn
>GAA4HQR01BRHTG
ttcgacaatgtgctacaagctgaggcaatgtcctgttctaggaggatncactctanatnnnnnacatntctccttcttctcanacaacacatacatatacgaacgacgacaccacatntgagaacgagagagagagagtctactaacaatagagtggagttaggttactatatcgtactagttccgtccggttacttaacttaacgaccttcgtagtaaggaaacgaaaacgaaagaaaaccgtaaaccgaacttactaatttacttaaggtaggagtaggttgggttacggtagaagtagtaaggttaggtcgtgctgccgacgactaccttccttaaccaaccaaccgttcctacttccccgcccgacccgtccgtctccgtcgtgtacttagagtacgtaggaccaacgcgaaccgaacgacggacgtagggaggnng
>GAA4HQR01D4MFD
tttatttgcagtcggacgtgttggacgtggcagttgacatgagaaaccaattttgtatgctgtatgtgatcgtctgaaacaacattgatgcggtggaggcgacaatgacttgcgattccgatggatggttattgcacaaccctactggtagtaagacgagagagggaggattctatgctgagtttgtaaggttacggtaaatagtatagaaggacgtgtatcagaagaagtccttacgtacaaagtacatatattctattagtatgtacaacaatcgttaacctaacgtcaaaataaggcgatacctttttaccttacgtactaaagaactaaacttaacttccacttagtcatagctccgaacccgaccgaaaaaattaaagtagtattgtagtgtttcccttcctaactagttgttagttagttatactactatagttatacttcttacgtttactaaaaaaaacgaaaaaaacaaaaaaactaaaactaacgtcgttcgtagtaccaactacgtcttccttgtagacgtacgccgaacggacgacacaacgggaggtaggngnn
>GAA4HQR01AYSJX
ttagttggttctcgtactaaatccagtcgtggtggcgaatcgtcgaatcagccgcatagagacggttgatgcggtgtctgaaatcttggcttaaaccgccttcaacagtgaactcttctctcctcaagattacccgcatcattcgtgtcctaatgaagttgagaagcacaaccctagggttgctaatatatgtaattatctctttctttcttcattcttggtatttagttgaatttccccgtccacagcggggtcgtgatgattattagatacaagtgttagggttttcgtatcttacttcttcactatttgggttagattggttaagggtctgagactgccaaggcacacaggggagtaggnn
>GAA4HQR01C6VS9
taagcagtggtatcaacgtagcagtgatcaacgtaagcagtggatcaaggcagatancggtagcagttaaggcagtgtgtanacgacgacgagagacgacggtacgacgagtagtacgtacgacgacgagagacgtacggtacgacgagtagtacgtacgacgacgagagtacgacggtacgacgacgtagtacgtacgacgacgacgagtacgacggtacgacgagtagtacgtacgacgacgacgtagacgacgtacgacgacgacgtacgtacgacggacgagagn
>GAA4HQR01DV3S8
taccttaccttttgttgtttacaactacttacttcttgtagagaacctacttccttcccttccctccggtccgtaggtctggtgtcggacctaccttacctatttgacttagaagacgttaagaacgttaacgttactactttgtaattgtgaaccgtcgaaaacgacttaagtcggttcgaagttagtaaagttcgtacctacttccattattagttagttggttagtttcttcttactagttagtaagttttcgtttacttttcgttcttaaaaaagaaaactaaaacaaaaacgtaaactaaaccgttcgtagtaccgtactactacgaacgtgacgaacgcgaccaacgacgacgaggagga
>GAA4HQR01CZVB8
ttacaatgaatgaataacaaactaccaatcagaacaatggagactcaaacccaaactaataattaacttgtgttactaatacaatacataccttccttcgatcttaactaacaaccttaccttctaacttaattagtatggacgaaaatacagtctcatcaatagtacttcgaggtcgtagaggtgttgttcgttattaatactatcttgtcgcctttgtagtcgttaggagtgaaccctaccttcttgaatttacctacccatcatcataagtaattgtatgttcaaatagttccttccggtggttagggttaagttagtttccgtttttccgttcattgttctaaatacactacattgtagtcttgtctattcttgagactgccaaggacacacaggggagtagnnnn
>GAA4HQR01CMK7Q
gtgcggcagtctatgctctcgagcggatccaggacatctgacgccattgactgtatgacttgagagttgttgatgcccaaggctcacgtagggaggtaagtgntcaattcatngcgcgngagngagnggagngangtggagtgatgtgtagtatanactaggtgtacggtcgacttcgtctcttgttagttagtttagttagtagttaagtacgtctcgtagtacgtagtaatactagtatagtagtgtctccacgacgacgactaaactacctacgtacttaacttaagtaagacgagaagaaacgtaacgtactttacctaaccttaacttacgtacgtacgacgaacctaacttacgttacgttcgtcgtcgtcgtacgttacgttaagttagtaagtagttagttgttcgtttccgtttcgtttcggttacggtacgtaactactactacgtagtacgtaacgtaactaactaacgtaacgtaacgtaacgttacgttaacgtaacgtaactaaactaactaacttaagtaagtacgttaactttaacttaacttaacgtacgtaacgttaaaaccgtaaaaaaaccgtaaaaaaaacctaaaaaaacctaaaaactaaacgtacgtacgtacgtaacctaacctacgtacgttacgtacgtacgtacgtacgtacgacgacg
>GAA4HQR01DGMAH
tttttaaactcaaaggactagtaactgcaacttccgtgcatgcatggaagttgtagttagtcggtcatgttgtacgtaactaattagtacgattgttgattctattactagacacgacaaccaactagaaataccaccttgggtggttttgttaagaatcgacagacccaaccaaaccaacttggtcgagaaaataaaccgtccttattttaaacttaagaaacgaccccacggcgataccacgccaaacggtaaggttactttagtctacttaactaatatttgtttaagacccaacttactagcatatcggtccgtggccgtccttctagcgttttcttacagctatttaattcctttacctatcataccttccaccaagcgaataccactgttgaaacaacccacggaaggaatcttctacaaagacctcgagactgccaacggacgacaccagggagtagngn
>GAA4HQR01C0V9V
ttttcacctccatagccgcaactactctagtagcctcgaatagccacttctttaacgggtacgatctccaaactaccactgagaaacaaaggttaaaagggtaacgtctccaccttgttgatgatgtcgacggcgttcttgtcccgttcgttgacactcttagtcaaaggaccttcctcgccaactgggttttggtctgatgcgtcttagggttggatcatcgtctactacaagggccggagtacattttgtaagagaaccttttaattgtctgagactgccaaggcacacaggggagtaggnnn
>GAA4HQR01CQRYK
tctcgagatacaactatcnnnaganacttctncactactctananangnacgcccncgttcgtaggtacgagacnctcttctaagaagaggcgtaagtattaaaataagtaacagatacttgtcatctctttcctacgaaataacaagaataagaagcgaggtaagtaccgtaactttacgtaattttttgttttaattttactttactttttttccttttacttttatattaggtttcgtagttattactacttcggagttacgaaactaccaagcacacttacctaaacttagaacaaataacctttaaacttacttagtttgtaattgatgtagtcgagtgatagatgtatagtataatntgtgtagtattactactgaaatanaataccattaaaccaatttactaattagacaaaaacgaaaaacaaaaaactaaaactaaacacgtcgtgtacgtatagacgacgacgacacacggagagagg
>GAA4HQR01DT7OJ
acaataacttctcattcacaaagagtattttaagtttattttctttaattttattttaatttgggtttcttattactaagagaaccgcaagcagacgatgaccaaggtaagaggaatcgcgaagacgtgcttaaaagttttggggaagacttaataaactcattggtgacagatgaatgatacagatgaactcagaatagtatagtgatcttattaggaagaaagggaagtgtatattgtggaaggagctaaaggtgtaaacatggataaccttgaaggaatcactttttaaccaatatatccaaaacgaaggaaatagaagaaaagtaagtctataatctagtagaagatcaactactgctgagactgcccaaaggcacacagggggataggn
>GAA4HQR01D6025
aagcagtggtatcacgcagagttnttttttttnttnttnttnttcttctctctactactactactactatatatatatatatatatagtagtatatagtagtagtgtctntntntntatatatatatatatatactatatactactactactactactactactctctctactactactactactactactactactactactactactactactactaactaactaacgtaacgtaacgtaacgtaagtaagtaagtaagtaagtaagtaagtacgtagtacgtacgtacgacgacgacgacgacgacgacgacgacgacgagagagag
>GAA4HQR01BI16I
gagaagaagagaatgacgcggtctgagcttgcggtgcgtgagcacatgcgagacaatgagaacgccgcgtcgagaggtacgtcttccncgtcgggaggnggcggcggaggaaagtccttacggtctgttcggttcgtccgcgtgggtcgacggacgagtggctggtactcgatccatccgtcgccgcagacaaagaccggccctcgcgcgcgccggcggaccggacgacgacgagtgtcgtgacgtggacgtcgcgcgcgtccgtcgaccgtagtacggacgtacggacgacgtacggtacggttcggaccggtaaccgtccgtctaccgtacctaggtccgtaacggacggaccgtacggttcgtccggggttcggtcggggttcggtccgggtccggtccggcggtcgtaacgggtcgtacggtcgtacggcgacgggcaacggacaggttagtacggtaggtccggaagtcgacgagcgtggancgagcagcgagcgacggagaggagngnagnnnn
>GAA4HQR01CURFA
tggtgggccgatgctgagcaagtgtggaagcttcaagacaagctcgaacagcgattcttcagctgcagaggcacggctgatgcggcagcgcagaataacatgcacttggctgatgagatggttcaggaactgacaaacgactttactgacaacgactacttcagtaacaatcttgatgatacattggggtatggttggaaggcctgaaggaaggttacaggatttgaatatttttagtcttgtgtacagtatgaatcaagaaagtagtactcagaacgaacgacatgcatctttgcctttggtctggactgtaactgtgggtttgtattttaggaggatttctatgctttgttgggcaaagtgtaatttgtcagcaaaccttgtcttattcaagagtcaatataagaatgatagttttctgagactgccaaaggcacacaggggataggnnnn
>GAA4HQR01C2TSZ
aagttaggttgtctctgtagtagttcttaagtaattttcttttacttaaaaccttaataaacgttaaggaagaaaggagtagaggtaatataatagaattaagaagtaaaggagaaggaataagtataataaaaaagaaaaataaaaacaaaaactaaactacgttgagttacaactactacttctcgtacgtacgtagaccaacggaccaacgacacggaagagggagag
>GAA4HQR01BLYUW
gatctagaatctgtattttgatgggtaaatacagccaagaattttgatcaattgtaatcattgatatttgaactgataaagtaaatggaatgtcaaataaaggaaggctgcattgttttaaagaaaggtagcactaataactccacaaactttgtttgactggctgtatgtacactataattgagcgatttatttgtttgctattttcctatttgtctacattttgtacaagtttattattcttgacttccgttgcctctgagactgccaaggcacacaggggataggn
>GAA4HQR01DTQIN
ccttcaatgttaatgtatgcaggttgttcaactccagagcaccaccaccatgaatatcaggaaacgaatcccagatagggttcagctttccacaataggcaatccataattgttcaagattctcaagggcacacaggggattagg
>GAA4HQR01A947J
tgcaatagctaatgctaacaattaagcaattaccacaacttagttcatgtcaacagttacataaactaatggccagtggaggtcttagcaaccggtctaacaaagtagcgcaccttcgtagcttattggtttctagttaagaggcttacgagccaggaagaagtacattggcgtaagaagctctctccttccaccttcaccagtccttctgcagcttgctctaagaaggcttggactctctggcttccctttggagcaactcccacggttctagaaccttcaccaggttctagtgagaatcgtccgacagagttaagcggaaggctagttaaggaaagtaggcttgtgtcgagtggtaaagtaccaaggaacactgagactgccaaggcacacaggggatagg
>GAA4HQR01DZ7LC
cgtgaactcacaccttcaatagacaacatctggctccaaatttattgttgcacgcatgatgaagccaaagatagaaagaggtaactagattaaagtatgtagaagaacatttttgtaggtctaggtacttgtcagaagttttgttatttgtcaatagacacaggttggaaaagaagattgagttcctgagatttctaggggagtgattctgatcatgtgctgtcaacattgtaaaataatactgatgagcaactgttatttgtcagatcatacatttgtattatgtgattacaaaaaagaaaaaaacaaaactaaactagcgttgtataccactacgcttctgtagactagccaaggacacacaggggagtaggg
>GAA4HQR01DFY83
gtcttagctataaggaattatgtgaagttcgttgttgatcatggaataagagtgaataagttcacttaaagaacaactaactgcgtgtatacactgntcctccaccgtctctctggagtacacacnctccgcctaccgctgctggagtacgacacgntccgcctaccgctntcgtgagtacgacacncgtccgtccgtccgtccgtcgtcgtcgtacgtacgtagtacgtacgtacgacgacgacgacgacgacgacggaggagag
>GAA4HQR01D6BD1
taactatttgtggagcatgccaatgacctcaatgaagactagttgctgggacgatgtatgctgtgtcactgatcattgtataattaacaatttaattaggtttgggtttaggtaactaatctttgtcctactcaaaaataaagaacaatgagattattaagtgggaggcttctatctctctcttgctgtacttttctttctctctgtcttatgattttattatatggtagtctatagctttattctagaaacaatccttctatcatcgtagtgtagctgtattgtgtcctattgtcttcttacttcggaagtacttttggttagtgaatataatagtaacctaccagactacggttcttcttcaaaaaaagaaacaaaactaaactagcgttgtatacactacncttctgtagactgccaacggcacacagggagtaggnnnn
>GAA4HQR01BV2YQ
acacgacgaaggacggaggcgacgatattagtagacactgttgtagaaataaactaaaccgaacggacggggccgggacgtagtaagttaggtccgacggtaccgtacggaagggaaaaagggttaaccgggtaacgggaagggggaaaaaacgggttttaaaacccttttttacgtttagggacgtcggtccgaaaacccaaaacgaaagttaaatttttaccttaacttggggaacgggaacttagggtccggacggtttttttaggggtttttggggggtttagggtaggtccaccccaaaaacggggaaaagggggaaaggtttaaattttaggtcccgttacgggaaagtttaaaaaccaaaaactttttaggttaggggtttccggaaccccaaacggggttaccgggtttccctttaacgtttaggggtccgacggtaaaggggtaaacccgaaaccctaggtttcccgtaaaccttaacccgggggaaaaaggggtttaaaccgtaaaacgaccgtcccgttttccccctaacccggaagggaaaggggaccgaaaaacgaaaagggaaccccgggtttacccctaaaaaaaaccgtaaaaaaaaccgtaaaacccggtaccggggaaaaaggttaaaggggaaagttggttaggttagttttaggttcccaccttaaatttactaactacccttccccttccctactacaatttgtttcggtccgggtccggactttattggggttgggggttggggtcgtgtagaacgtagtccgaacggacggacaccaacggggagggtaagggag
>GAA4HQR01BBEHV
tttctcatcagcaatccggaggctatgcttttgtctcatcaattgcctcgtcagagaagttgattcgagattgatcaggtgtcctattacccgcctgctatttcttcgcttgtatatctcttatttctttgttctacaccgttgttctattttggtcggcaaaattacctttcgcaaacttacgatccacgatcttgcagtagcgcatatttcttttgtaagggtagtttgtaagacattctatattagcttggtaattcgttcgatgaaggacgatgactctttgtatcgaatcaggatttcgtcccaaaacttaaagggttttggttctagtccaacaacggttatcggttcgttattccgtccacctactatttctacgattattctactaaagaattctgtagactgccaaggcacacaggggatagggnnn
>GAA4HQR01BFWJ4
cgcagccctcgtcatcagcagagttagtgttatggaggaagagactgaacttaccctttccttccaacctcttgttcttggtttctttccctttaccttactcctcgtcctgttggaacttaggtatcataactctgtttgtaatgcttactttctattcttgtactcttcttgtcgtcacaactctgttttcttatatttgtatgcaacaatctccaacacatttctatgaaaaaagaaaacaaaactaaactgcgtgtatacactgctctgagactgcacgacgcacaggagtagagn
>GAA4HQR01CSWRG
ttaataccataaattacataccataaactacataccttattaaagttacataccataaattatagttacataccacctcatcaaactggccagcaaacttccaccgaagaagaggtgtaggaggacctcgtccacctctttatgatctagcacgaacaaaatacaagcacacatcaacccaacagcttttattcaaaacataatgaaatgatgtactcactttctcagacattcgtcgtaaaatccatagacttgagtaatctgacgactttcatgattgcctctgagaatagtgatcctttggtgatatctaactttaagtgccaccaacaactgagactgccaaggcacacaggggataggn
>GAA4HQR01BBMOA
tttaacaaaccaacgaagctggtgaactgctgatctgccctatcccgactgcatccaccataactacacaattctccaaatttaactactaaccaactagtcatttaagtcttcttccaaaggaattcaaaggaaagtacaaccttgtcactgaaataaacaattacagagatcaggaaacttagtctttgttattccaaaacaaatactcctccaagaactcagcatcagtaagagccatgacagtccaaaagactcaaattaagcctccatcactttgttctctttctagaactcttaaaacaagcgttcctttggcaaaataccggttctccaaactaaagcttcaacagtactgggtgcgatgccaagtatgaaggatcaaacccaagctccttcatgaagtaatccaaccgggttctgatcttcgtatctagactgccaaggcacacgaggggagtaggnn
>GAA4HQR01CGL9E
cctggtggaggtggagatgagcctgaccgatggatttcgtcgtcctcagaggattattgatcgtgaggatgattacaggcgtcggaggtttgaccgtattatttcgcctgataggaatgatgcttttgctatgggggagtaagactccggagtccgagtgttaggtacgttattccggaacgtgatgagggagggaagcgttgaagagagagaaacaggagacttgtagattgattgcttgagaagaggagagaggagagtaagaagaggcaagaagtctggtgtgttcctgaacacagagctcgtcgaagaggaggaacgagtgggagtcctgagactgccaaggcacacaggggagtagg
>GAA4HQR01DR4GF
acaaaccgaacgaaagaacgagatacggaagaaagctcttggaaactacaaaaccgatgcaccaaaaccattctttcataccggtaagaaaccagagaacacaaaccattctcatttccgggcaacaaacacccagttcagcgtctacgaaccaccacacaaactaccgacaaccactacgctctactaaccacgatagttcttccagtagatcatagtatgataagagacgtatgcatgttattttactactgagactgccaaggcacacaggggagtagg
>GAA4HQR01DW8ZQ
tatcgtttcaccttcagtgactctgacggctgtacctctctctaaaccctactctatttgtttaggagtgaggaagtccactttacgttagcaatactaagaaaaggaaatggggttgggcgagtcgtcgactcacaaacggtacgttccttacttataaggtttaggttgagtgtctncggagatctaacaacaggaaacgaagttagtcaacttaggttagtagggcgaaattaaggttagggttaccttttcctttttattataaacaaaaccaacctgttcgatgtttgtttgttaggtgtgtgaactaatggagatgtttttaaaaaattaaattntaataaataatagtatataagggaaaggtaggtataaaaagaaaactaaaaacgtaaaactaacgtgtagttacgaactaccactgtctagtagagacacgaccgaagacacgtagagggatgnnnnnn
>GAA4HQR01C1YG1
catagcattcggagatcctgcttgttggcaacacaagcactatagcactgcgtagctcatcctcgttgagcatcctatgaagctcatctctgggcctccccnccgtctctcgtgtgtactacactctctctcgtagagcacgacggacgacacgaggaggaggnnn
>GAA4HQR01ENFOR
natntatatatatatatatacatatacactacacatacgcgcgtgtcgcgtcgtcgtatatatacttacgatacagtagttacagtagttacggtcttaccgaacgacgactactaanaatagtatattagaagtacggaactaaggaacgttacggttaacgtacttggttagttaacgtaacaacgtacggtaacgttacggtttaacgttttggtttccgtttaactttacttttccttacgttaccgttaccgtataccaacttacctttacccttacctttccctaaccctttaaccctttaacctaaaccctaaccttaaacgggttaacttaccgttacgtacnctttaaccttaagtcgttacccgttaaccttaaactttaccaaaccctaacctttaaacccgtaactttaaaccggaaccctaaagggttccgggaaactaggtacttacttcgtcctaagttacccttacgttgggtaacgttccgttaagttttccgaaccttaacccgggttactaacccggtaaaccgtccggtaaaccccggaggtaccggaacccgaaccgggaaccgggtaacgggacgggaaaggggtagggtaggnngngnnnnnnnnnn
>GAA4HQR01C6BL2
tgaatgtggaactaacgatttgaactcgcgatcttggatgtgactccgatgatcgaaagctcagctccttcttgaccaagatgttaaccactcttccgtatttgtcagtcctggtttaaacccttcctagaaactaaccgcgactgtgcctaccatgggtttcggttcagaatagcatccacgctttaaaggttaaagggaaccggccatcattggtcgaaagaaaactaccaagaagcgtagctgaacttagttctttgtttaattagcaccttaacttgaattaacccttttcgttataccaacccacctaacgaaagaagacatagcacngttgtccgaccaacgaataccccgcccaccgttcgaaaaattcgtaaagcctaacgaaaaacgtaaactaaaaggtactttgggttacgttggggttacgtaccgggggttttcccaacccgggtttcccttaaacgtacgtaacccgaagggacctagggaattttgggggaacttaaaggggaaccgggaaataaacggtagggtacctttttgggaccttttcccgtactttccctaactttataacgaagtccaaccgtcgaagacgtaggacccctaaaggggcccaaaacggaccaacggggggtaaacgtaagggggagtaggnnnnnnnn
>GAA4HQR01ASD5G
ttctgtattaagcataacttgtcaagatggacgcctacgtagctccactctccacggattgttggtcgtcgtgttcaagattttggttgttgaaataggtgcacccacgacgacctttaactttaaggtcgagagggtgggttggtcgtcctaaacgttaaaggttagggttggtaaggaacttttcggttcgtcggtagggaagtaaattaaacttacctaaaaccaaaactacgtaccccgaaaacccggttaaacggttaaattaaggtcggggacgtttagttcgaacggggaaaaggggtttaacgtttcgtaggaacgtacggtcccgaaaccgggaacggaccaaccaacgggggaagggttaaggtaggg
>GAA4HQR01C3M6T
aattgcgcaatctcatctgattgattcataagtgcacaatcgatgaagcaagacactcacatgattgagagaggaggatcagtcggagtgctgatcttcttcgtcttcatcggaagagaagagggagaaggagcagggacaggaagcaaagaagtaccatatacagagagagaagcgacgaaagtttcggaaggaagcaaagaatgaggtccaaacctacgtcgttgtccagcctctcaggattgcaagccatgtactggcagatgtttgccgagcattcgccacagccaccgccgcctggctgctcagcaccatcttcttcccactccgattaatctctattccgccatccctcctcctntcgtgtatacactcnctctctgatacgccacgaccgacaccacggaggaaggangnnnnnn
>GAA4HQR01CB8TA
tacagagatggatttgttacacttaatgggatgtgtaaatactaagcgtcctcaccgctcaatctccnctctnacatagttgttattcncgcgacgtaaggtgtgcgtccgtaccggaccgcctctctccgttaacggtagatagctcctcggtggcgctctttcttctctcgtagngtcttctgcatagtggtgataatcgacactgcacgcactcgtaggctctactcgtccttccttaattaggaataagtccggtccgtttcttccttccttacttgtcgtccgttaggaaggcacgccggccgtcgttacttgtcactccttcgggttaggttacttcccctttcgggttaaggttaacctttccgttcggcctacttaagtaggaaggttaagggttacgcctccttgtcgtactactcntacgtcggacgggaccggttccctccgtctctgtcgtaggtataccacctcgnttccttgaggacgtcgccacggacacacagggttaggagnnnn
>GAA4HQR01DNB37
tgttggtttcaagcacacagtcactgataatctccagagatgggtggatagatatgagcggtgcgtctggtacgctttacgctgatgaagtttaccagcttcaagttgatttcccgaaactaaattccacctgaggacncccaccgtggtattntttcttccttcctaccnctgcanctccncantcagcatagcganatatgctntanatactgtntnatctangtccggcccganatacactcatctntatgtattcagcatcttctccactgttattacaacgttacgttacccaccgttaaaggttacaacgaaacctaccgtcggacggtaaattaagtcaacgaagtaacgttacggtaaggaaaaggactcgtttagggaaaaaggtaaactttccctaaaaccggaaaagggaacaaacgaaagtaggttggggtttccggtacctaggatagataaaagttaaggttaaaagtttaaaggttaggggccggaccttacttaactagttggttggacggggtaaagggttaaaccttcgtaggaaacgttacgtccgaaaccggaacggaccaaccaacggggttaaggggtaaagggtagngng
>GAA4HQR01DJ1JY
tatttcaactctccaagtgccaatgacacaagcctggtgtgtagcagactttactttgtaggataattagctttggtattgaatagttttcttatcttccccaaccacccgtaactaacttaacttacttagtaganacatattataagtagtaagtattaccttccttccgagagcacgacgacacacggaggtaggagnnn
>GAA4HQR01CXE4O
acgacgagacactactgngatatgnntntgagtactcctcgccaccncgtgttcgtctcatnacctcgtgttttgttagttatcgtatgctatggtatcgttntacgtgtctgctgaggacgaagaccaactcgtcgtaggaagaacgaagaattaccactacaccaaccgaccaaagggacgaggactagtccaaggacgaaggattagagtagaataggttacgtagggaggacgggaggaaggtacaagtaccgaggacgaggagngacagaagaagtagggaggtcgaagaagagacccttcgaaacctacgaccctcgcgacagccaggacgacgacacgggagtagggang
>GAA4HQR01DOUVO
ctcaccactcttgtcaagacataaccaactcactttccttagtggtaggataagcgacttaagtaccgacccaaactaacttgtcgaaaccaaaactaagaaggtaaagttacgaaaaacgttaaaaggtcggcggaaaataaggggggtaagggggcggttccccccgttccccggtaaccgtaccttacgccggtttgggagttaaccaaccttacggctttctcgttaggacgtagcccaagggaccaacgaccaacgggggaagtaagggga
>GAA4HQR01DHEXJ
ttggatcttgagaccgatgagtgtctaaagacaacggtggttgttggcaggacgtaactctaacataactgcttgcaagggtgcaacaagtgttcaagaaatagagtctattggagagcaatgtcaaaagggaccgccgctaaagaagttgatcaagaagaaataccaagtgaaacatttganatttgttcatttattgttcaaaagacagtgttaatcacttttgttttcggatgaatctaaaatagtgtcaattaggtacttttgtttagaacaatatggtgtatcaattacgatgggtgataatggtaactttattagctttgtggcgactatttaaaaaaaagaaacaaaacaaaactacgcgttgtatacacctacnctctgtagacagcacgagacacagggagtagngnnnn
>GAA4HQR01BFH1I
acgactctcattgtctgcttctaccttccttctctaatttacctacttctttgcgagatcagacgcacaaaatacctactaggcgccaccaccaggtccatactcgggaggcagtcaactcgctttggttgcgcgtgcttcggcgttcgcttcggtgttgtctacggaaacatgaactcaagtatcttaagattaaagcaaagtctcaacagaaggctttagctaaatctcaccattgatttggaggccacggctggtttagtttctatgatgttgttataaaggatgcataaagatggatcttgcttgtgtttggcagcagtgaggcactgagactgccaaggcacacaggggataggnnn
>GAA4HQR01CDS7I
tgctgtcgaggagagtgaagtgaggatgacatgattgatctaggtgatgatgatgtggaagaagagcttgaacatgaggaggaagttgtgcatcccgacgctcgttgtgcagaaagtagcctcgaggcgtctaccacgctaaagaagaacgaaagaacagctaacaaagaaagaacgacaagaagaaagaagcttgaggaacgtaggagggccctccctggcgtgattttggttgttgcccaaaaacgaatggtgatgcacaggagaaaaggaatgtgaactagaagaaggacaagctagtgataataggagagaagaaggatgttgccccttcctgaataccaagaatgcaaagaaaaaaaaagaaaaacaaaaactaaaactacgtcgtgtatacaactacgtcttcttgtagacgtacgccgaacggacgaacaccaaggggtaggtaagg
>GAA4HQR01CISKG
atcatatcaaatcaacgcagagtaaagcagtgtatacaacgacagagtaagacgagtaggtagtacaacgacgagagtaaagacgagtaggtagtacgaacgacagagtaagacgagtagtagtacgaacgacagagtaagacgagtaggtagtacgaacgacgagagtaagacgagtaggtagtacgaacgacgagaagtaagacgagtagtagtacgacgacgagagtaagagagtagtacgacgacgacgacgaggagagagaga
>GAA4HQR01CX5FX
cgatattattctttcttcggtagtaaaggtagtactattagttattggtggtagggaggtcgttgtaactactaccacctaactacgtaccgttgggtccgtttgggagtagggtagggtaggttccgggttacgttccgtgtcgttgtacgttaccaacctcgtcttcgttcgttagtacgtacggacccgtaacgggaccgaaccgaccgaaacgggggtaacgggtaaggggga
>GAA4HQR01A8SQZ
tcgacgctactgcgcagtagatgttttgtcagtaagtttactagattttgtttcaaattaatttgttttagtttgacttgtctattcttgttttggttaattttagtttctgtagggaaagtaaaccttaccaaaacaaaacaataaattttagttagatcataggaggtttaatttttgttaatagcttattggagtcataattgaactaattgaacctacgggaggttttgttaagttacttaccataagactctaaggaaagtaagctacaactgaacttaggtcgagaataaataattcttaagaattagtatgcatttgttgttaattttaaaccttaaaacgaaaaaaacaaaaactaaaacgagtacgtagaccaacggaccgaacgacaacggggaagtagggga
>GAA4HQR01EU4DK
gctgcgctgaatccatgcatggcttcgatcggcttgggnggtcgtattanagatgtataanaacttattgttatatttttatttatttattttatttatttatttattattagttagtagtagagtagagatatagtagtagtagtagtagtagtatacgtagtcagcgtacgacgtacgtagtaggttattagttaggttctagtaggtagacgtacgtactactacttactactaatatatatatatatatatatactactatanactacgtataataataaactaaacaaacaaacaaactaactactacgtctctactctactctctcgtacgtagacgacgacgacgacgacgagagagngnn
>GAA4HQR01A6VL1
ctgatagaactctgtgtcatccagcaactacagggtcgaccttccgccacttctgtattgcctcttcattggtccctatcctccaacggccaggtacacgaaccaaaacgtaaccaaacagttactcttctcatctgcatactcttaatctattttagttggtatccctcactgtaggtagctacctgatcactaataattactgtattaaaatagtacatgtagcccctttttgacctagcaacacctagtgctaacttcattctttctgtgccacttatccacngacttgtttctgatgtgctatcttgcttgcatttgtgtatatcttcaacccactcttcatcattttcaagtttccgngtcatcactcacccctgaacggntaagggataagtcagattacttctgcttggatgattgatggatccccgcgtacctctgcgttgattaccactcgcttctgtagactgccaaaggccaacgacaaggggataaggggnngnnn
>GAA4HQR01A4P9G
ttttnttgctcatatgcatcacgtggatgtattctagttttctttgctctagtaagttcagaactctctggtgagatctctctccttcatgctgagtagttggcagcaacaattatggtagttagaaccacgtaggtaaactttttcctttgtccccttcccttgcgagacaacattggtttcgccacaatacgcccattctttgctactgtgagactcgaggcgagacgtctccggaccggaanaacngcggaggagacactgagacagaagaaagagagaatctgtgcgtcgttaggccgcgagggtcttctagtcggtaggttgctgtacactacgtttgggtntgagatacttaagtttagtagtcgtcgttacttccctacctacctttttcctttttttccttaccttaaacctaaacctttaacccccctttttcccttttccccttcccgttcggtacctttaatttaagttcggttttcccttttccgttggttaacgttttccccggaccccttagttttaggtagttagggaacggtaaacccaaaaaccccgtaaaaaaccccccggtttacccgttggaaggtaggttagggttttaaggttttttttaaaggggtttttcgaccgaaagttaaaagttttcggaccttaaagtttttcgtacctttaaagttttaggaggtaacccttccccctttttccgttttttcggttttcccccgttttccccccccggtaccggtttacc
>GAA4HQR01AM5IX
tatacatatacttgaatctatagttcagtcatgtacgtcttgattgagttgtataatataaataagaagattcacaattaattgcatcaaaaaanaaaaaaaagaaaagaaaacgaaaacaaaactaaaactaacgtcgtcgtacgtactacctaccgtccgtccgtccgtccgtccgtcgtacgtcgtacgtacgtacgtaccgtaccgtccgtcgtcctcgtgtacgtcgtacgtaccgtacgaccgtccgtccgtccgtcctccgtgtacgtcgtacgtacgtacgacctaccgtcgtcgtcctcgngtctcgtacgactacgcctccgtcgtcgtctcgngtactcgacgtacgtacgtacgtacgtccgtcgtccgtccgtcgtcgtcgtacgtacgtacgtacgtaccgtacgtcgtcgtcgtacgtacgacgacgacgacgacgacgacgagngng
>GAA4HQR01CPF0V
gaactgaggctcgacgcttatgatcatgccaatgcatacaagagaacgaaccgaagcggtggcatgactagaacatgcctaaccggaaaggttactttaccaagcgaaggttaaagtaaacgttcccttcttgtttactaagtcggccgaaccaaaattttctttttgcggaagggaaaccacgtaattaagactacaccaccctagttagtctnttcgaccggaacgtccactcccaactagttttgttttggtggactcctctaataactccaataatcacaacgttaagtttactaagacgaccgaacgaaggtctactaattcgtaccataggaaggaggtcgaacaaatagctacctaattgtatggaaggtaatttcgttctttaggaagggaaccgacccctagttggaggngtaggaacggtacttaactacncggcgacccaaacctaaaaccgtaaaaacggaaaagggttagttttccggtccgggggagggacctaacccctaggaaaaaaggaaaaaaaggaaaagggaaaaggggtttaggggtttccgtttggtaccaaaacggaaaagggaacttccccggcccccccaaccgggccgtttcggtccggggtaacgggtaaacgggtacggtacggtacggtaacggtaacggtaccggaacccgggaaccggaaccgaacccgaaccgggaagggggaacgggttttaagggagnggagagngngngnnnnnnnnnn
>GAA4HQR01DOO58
cagattatggagaagactgttggagttatacgacgatgacgtgctttgtcacagagtcaccgaatagtgagcggccggttcctaccagccaccacacgcataataaccacttattcaacaaccaccataactacgttacgtataacaatcaataatagcgtattgttctaaggtaggtataaccgacgagaagtaaataaccctaacctacttcggtagtatctatattcttgctataaaagaaaacaaatttaaacttaagtaattaggtaaggaacggtagtacttctactatagtatatactacaaaacctaacgaagactagccaacggcgacaccacgggagtagggag
>GAA4HQR01EK5M2
tataagagtctcaaccatggcatggaacaagtactactgtgatatagggtgagagctgtgncggcgtctcgtcgngatagtagtgtggttcgttntgacatagcaacctaattgtgatgnggaggaggcaacaagaaggaagtgtgactacttcgcagaacatcgctatactgccggggaacggaaataagcgtgtaagtagttgtcatctaggacgtattgttgacgtccgtttacttgtcaagttacgttgataccactgttcgtatggaggtgttcgtagagtatactaagatgatgggttcgttatgttggttcgttaatagagttggtatctataactgtcataagacgagatcgtctgtactgagactgccaaggacgacacagggagtaggngnn
>GAA4HQR01CFT00
aacacatctgaagttgacatgcttccttgagagtaagacaatgattagcagaagaacgtgaagcctactaaacacacaaggaagggttccttccaatcaatggcgtgaaagaacctaagaagatgtcgtaagcaggtttgatcccgcncgagntctcgtagttnttgngcngatctgacatcttgatccaacgtagggtcgtttccctactaagcagattttgttaggctccatccactcttttgttttggggtaggaaagtagcaaatacgttggaggaatgagggcgancggtcgtactgcagagagaaggttagtagaaattagtactagaatatataccacctcgcttctgtagactgccaaggacacacaggggagtaggnnn
>GAA4HQR01CC7K2
ttgccactcagattcgtgatggactgttgcaagcttcatcgacccnccgtggtacttgtcttaagtaatagtaagttagttaagtggtcctttacgaagtattgatgagtcttagttatatagaagtggacaaagtaagatcaataaacttctttgttattatttacttgttacaagctgacgaactgtatttagttaaatgattgttttgtttgttcgttacctaatttgtatgtagattgtttgctattatctaggtcggtccttttgtttgtagttattttct
>GAA4HQR01AV608
ttcggttagttattgtattgttctattgttgttgtatataatagactgatgtgtagtaagtaagaatattagtatagtggtatagtataagtttactaacttataagacatgtagtattataaaanaattagctcacttcattc
>GAA4HQR01DDLBS
aagacagtctagtgcttgcagctcatgctaacttcctctggaagttagagaagatgatgatgagagtgaaggtgggaggctacggatgaggaggctcgacaaggtgtctccgctgatgcctggcctggggcggctttgtcaatgaccacgtatgtgattggtaaggttagtaagtacttgaagctgaagtagtaaatagtatatacactagtaggttactgcacttgttaccagaattaagtatatactttattataattatagtgtatacagtcataaatacgttggttattgtcttcttgtttaggtccaaacctaaaacaacgatgtttattgttgtcagctcatttggtaatgaatactttgttctatacttaaaaaaaactaaaaagaaaaagaaaaacgaaaaacctaaaaaccttaacgtcgttggtagtaactaacctacgtcttcttcgtagactagccacggacgacacagggagaggnnnn
>GAA4HQR01C242M
tttcgactaagaagctttctgcgcttccttaatttgtgcttgttcatcttcttcttcctcttcctcttgacactatcagcccgcatcaccccacccgaatcacttccgtttcgaggcacattcggtttacgggttacaaagtcggtctacgcccgaggtgatattagttcgggttacaagaacgtaccagcgaagaacgtaggtatatctgcgaacaagctgtaggtaagggttacggttccgtcggctgcttaccttaaaccctgacactctggtagggtttaggacggaaactagttggtacttcgtattgactagtaagttgggtggacaagagagcgggcggggcgngaagggaaggggttatttgagttgggttagaacgtctggagactcgaccgaaggcacacggaggggagtaggnnnnnnn
>GAA4HQR01B6F8B
tgatacccactgctactctgcgtgtatacactcnctactctgtcgtgtatacactcgtctactctgtcgtgtatacactctctactctcgtcgtcgtactacctactacgtcttactacgtacgtacgtcgtactactactacgtctactctcgtcgtcgtactactactacgtcttactactcgtcgtacgtactactactacgtcgtactcgtcgtcgtcgtacg
>GAA4HQR01DOUZH
aaagagaaagtaagataagtcaaataaccattaaacaataaagactgaaataatgctcataaacaagtgtatcaaccattgaaatacacatctagctagtactaaatctatctctgtagctcattatgtttcatatgattgtcgtagatcggatggagccctttaagatattgtatgctaaagtattacagtgggtaggatgaaattttgctgaggtaatcacctttacaatcacaagaataagtcaaataagatttaaatctaataccttaaaccaaaaagaaaacaaaactaaaactagcgttgtatacactnctcttcgtagactagtccaacggacgacaaccacggggaaggtaggagnn
>GAA4HQR01CUXWA
tgaattcttcaagtacactactcatcataacaagtagaagcattcacaaattcaaccaaataggcgacacaataaagaattcgtaccactattatactagcgccaacctataatacanagatanganaanaaggtgtttgttatctcctaacttaatttattcacgcgtgtattgatgatcatcaactacgagtcttgttaaataaaagaacggagtgaataagagaaggaacaagaattttaactttaattcagcctcgcgaggaagacgagagttaggtaggaggacgactcgttggtacgaatacactaccaactttagtagcgtcgtcgttttcttaagtacgagtgctgcgtgtgttgtagttttgtttgtaagttactagcgaggcctttccttcgtaataccccgtcccggtaccgtcttgcgttcgtagtacctaacctacgtcttcttcgtaggaacgtacgtccaacggacgaccgaccaacggggagggtaagggtgnnnnnnnnnn
>GAA4HQR01CZUJW
ctgacaactcggtctctatatctctaggaccattgccataattagacagtagattctggagatcctttccagaccaacgactccgtgaagtaatagtatcggaggcacgacactccactaccacgcacgccaccaggtaggactattccttcggtagtgggtaggttgtaacgaatcaccgtcctaaacctaagagttagggtcggagtggtaggaaacgtaaccggttggtaaggacccgacctttagttcgatacttaaaccaaaatatataccactcgcttccccgttataccactcgcttcccgtccgtactctcgcgttgtataccactgcttctgtagactgccaacggcacacagggagtagg
>GAA4HQR01EF9VB
tggcagttcatatgccatatttgttcaacttcctcttcaagattgggatggaatggtgcgagtcttgggaatgttnttgatgttacttacaggnacacgtaggggtataagtncaatgntnntntntntntntatatatatnntnatanatnntnctctctcacactactacgtaccttacctactactacctcctacctactactactactacttcgtcctaaccaaaacgaaaccgtaacggtaccggtaacgtaactaactaactttaacctttaacctttaaccttaacgtaactacctactacgtacgtaacgtaacgtactaactacctaaccctaaaccctaaaaaccgtaaaacccgtaaacctaaccctttacccgttaccgtaacctaacccttaaccctaaaaccctaaacgttaacgtacgttacttacttacctaaccgtaacgtaaacggaacgaacggtacggtaacggtaacccgtaaccctaaccctaaccgtaacgtacgtaccgtacgtacgtacgtaccgtaccgtaccgtaccggtaccgtaccgtaccgtaccgtacgtacgggtaacggggaacgggaacgggtaaccggtaacgttacgttacgttacgtacggtacggtaccgtacccgttacccttaacctttaactttactttacttactacttacctacctactactactacttacgttacgtacgtagtacgtcgtcgtactactactactatactn
>GAA4HQR01BZC9R
tgttaagaagaagagaacttgttaaggagtagttgtattatgcgtccatggatctacagttaccgccgccacctccactcgatctgcaccactgtcaccgtcgcacggaatgctccgacgggtacgacggaaggaagactgacagcaggaacaccgacctcccgccggcggccgacgtgttgaggcgtgataccgtcggtagacgtagtagtagtcagtgggttggtgggttggggttcgtcgttcgtancttcctacactactagttagtaatactgagaacaagagtagagacaacaacaagaagtagtagatgtggtntacgagtgtagaagtagtagaggtaagttagtcggataanacactataataacttcctacgactctaggcgacgaagtgacacaactagttcccgtttaccctttgtcgtaccttgcgacgacgcaccagggagagaggngnnnn
>GAA4HQR01DXUEP
gatgatatgaacacaagattaatgaatttcagggaaaccacagcaacaaacacaatcccaccnctctcctcgtcgtctactacaaacctaaacttaacttttaatttacttataccctacgaccacaacccaaactaacgcagatattggttattagtacagggccgaccgtccttcctattcagatagatgaaaagaacaaatatatgtcacttccggacttccaggtaataacgtacgtcccactcatcaaagggtaaataataggaaccgtgggacgtccatcgggngtagtacgagtaggatgagtactttacttacttagaagactgacttctacaaactagtatttaccgttaaatacatctatactnagcgagccaggacacgacacgggagtagggnnnnn
>GAA4HQR01DQO98
ttcagttgtctcggtagatttgcacggaaatcacagttctaaatttctgtgaaagcttgttcatggtcagaatagggtttccctgtgaggcaaggaacacttgtgttgctcatggttgccgaagagaattccagaagaataccaagcaatgaaccccaactcagattttaccttggggcacgcataaaagatttagcatcttctactgatgggagttttgtatgatgaaattctaaatagaataagaacttgtgcaatcttataaatagcagcacacccattttcggaggtagcaaattacagatactttgtaactgacaacgactgaatggattggcagaaatgctcctgagactgccaaggcacacaggggatagg
>GAA4HQR01C4OTJ
tatcatgtcaacattatgtacaggtcgccatcgttgccgtcctgtcgtacgacagtagttgtatagcttattcaatactgaagtaagttagtttcggttactcctgattgtctcagctttgtagggaagggacgttaaaccccgtaccgcttttccttacctaacggttacgattgtcttgttagaataaccactgttctatttcgttctctgtctcatccgcgtcaacaggatattgctcgtttctaccacttggtaatcactagtaggctcaccaagattgtttcttgttatacctcagttcccgttcttgagactgccaaggcacacagggagtaggnnn
>GAA4HQR01D7J05
cggttaggatctgtgacaacaagagtgatacaggcctctgngatatcnnnaanatagantataanaagctgcataacttacagcttttcttttattgacaatagtcactacatgttcagagtctgtctgtcaggtttggtttgaggacgatagtccactagacattatttctacacaagaataatcagtaacaaacctaagttactaaaaagaaaacgaaaactaaaacctagtcgttggtagtacaacctacgcttctcgtagactagccacggacgacacagggagtaggag
>GAA4HQR01C2I3Q
cggaagattcagactggaatccttgtcgatgccttgaagagcaagaagtagacatggagaagccactgttaaggttgaagttagatctgagaaatgttgttgtaggaggaatttggggagagtttctttggttcccnccgactctncgtgtatacacctgntccctccgatctncgtgtnacactgtccgccgatctncgtgtanacacgngtcgtccgtcgatctgcgtgtanaccacgtgtcgtcccgtccgatctgcgtagtatactactacgtcgtccgtccgtcgtctcgtcgtcgtacgtactaccgtacgtcgtccgtccgtaccgtacgtcgtcgtcgtacgtactacgtacgtcgtccgtccgtcgtctcgtcgtcgtacgtactactacgtcgtccgtccgtacgtctcgtcgtcgtac
>GAA4HQR01BJK9H
cagatgaacatcagtaattccaggatctgattctacacaactccgcaactcccncncacnnnnanacatgtactcgtgtcgtagtagagagagagtcttcttcttcttattacttactactacgtaacgtaacgtaaccgtaacggtagtagtaggtaaggttaggtcgtggttgtaggtaacgtaacgtaaactaacgtaacgaacgacgaactaacttacctaacgtaacggtaagtaaagttaacgtaactaactaactaaagtacaaaactaaattaataagttaggttcgttacgtttacgttccgttccgtttacgttaaacttaaacttaagtaagttagttagttaaagttaaagttaagttaaagttaaagttaagtaagtacggtaagtttaagttacgttaaaacttaaaacgtaaaaactaaaactaaaacgaaacgtaacgtagtactacgtactacgtacttcgtacgtacgtacgtacgacgacgacaacgacgacggacgaggagagng
>GAA4HQR01CGYLY
tatactacaattattaataatttgtagaatcattatgagagtattatgtacctagcaaatatctgatccgactaatttgatccgctaatccaattattcgaatcgaaaataccgaatccgaaatatacggcaattggtgattcgagtccgatccgatccgggcatattttcggatcatcggatacggatcggggtttagaggaaagatcggatcggatatatccgactagtanacctacctgctcttgagactgcaacgagcacagggaggtagngnn
>GAA4HQR01D444L
ttctcttctntttcttgtaagaagtaactactaagagagatagtagggtgggaggggaggaagggaggagtgcncgtctatacctacgtacgtgctcgccgacggacttcttcctcaacggaggtaacgactactactaacaagatgtgttgggtgtcgtccgtccgtcctactgtggtggggtccgttccggttccgtacggccgatgngccggtcccttccggtcgtggatntctccgacggaaacgaaaccaaaacctaccatnttattgttaggaggacggtgtatgagtgtaggtcggtcggtcacgaccacggcgtgggtntagtactacttgtcacccgtacccttacggttcgttaagttaaagggaaaggaaggtactcgtacggtaacggaaccggtcacgtgtaagaagggaacgtacgtacgtcgngtctcgtcgtaggaggagatatagtcgtcgtcttacttaactttaactttacgttacgtgtagacgtacgccacggaccgacgaccacgggaaggagggtagngnn
>GAA4HQR01AZF2Z
tgagtaggtcacgtcagagtatagtactgttgtcagtgcacgccaaacaacttctatacttattctaggaagagttggtntatcgnggacagcgtcgtccggtcggcgtatatccttccttggntaagttcgtaaggaaccttacgtacngaacaagtacttgttggttggtagaacaacacncaacaagagcgtctactagtagttgttacactatagttgtacgacacacatagctcgcacaaccaacacgtacgtcctacgacgagagagagagtacaccacccaccactactctactccaccaccgtcncgtcttgtggttggtagtaagtanaacactacactatntacgcatacgcctcgcgcntacctactactaccgtaccgtcctaccacgaagacgtagagctgcacgcgacacncggagtaggagg
>GAA4HQR01BAH6X
ttttctatggtacgccgaacagaatgatcgtttgtaattatataaatattattgttcttctaacctctcaggcttaaactaataaatgatctcaggatatgtaacttaggacattccaaaaaagtgtgtctgatgttgttgaatagttgaccataatctttacatagataaacatacttcttgtgcctatttgaaattgagctatgatttttcttccatcagctatttgggaagtctatgacataatcctatacattatcaataatctttttgtttttatagagaaaagtaagaaggaacaaagaagattactaaaattactagatatatttaattctctaatccatccattggactttgacaacacaaagtcttccattgaatttgaaaaattaagccttcaaatgccaaggaacgagcaaattttgtagcttggcatgtcttatgagaagaaaagaaaacttccgggtaaaacaaccacaatcagagtgaataaccaatatcaggtacagggatttgcttatctaatgatacacctgagactg
>GAA4HQR01CEKC1
tttcaatccttggagatggcagggtaccgcggcttgctctaacaacttcatgcctttcggtaggcggaccacgcctctgctcagggtccggagctcgcccaagtttgggagatggctgttttttattttcaccaccctcgtacttaaactttcccgtttggggagggctgctcaaaatttagaccacccctcgtgcttcctttccttcgntcttaccgtaggtccacctagtttcgggttcgtcattattttcttgtaaagttaaaaatgtcttcgactattcatatatatatatgtatagtatagtttattttttagtttagtatcgcaaaactaaaagtgcagtattatactactaaacgtaaaacgtttaacctttttccgttttaggacggaaaaaaaaaaccaaaaaaaaaaaaaagaaaaaaaaaacggtaaaaaaaaaccgttaaaaacctccgttcgggtttaggttaacctaaaccctaacccgtaaccgttcctttccgtttacggttaaggtaacgtacccgtaaccgggaaacccgggaaaccggaacccaaaacccggggaaacgggggaaaggggggttaaaagggtagnnga
>GAA4HQR01CBE8X
cagtctcagaagcgtctccatacttgttcttcaactgaccattgacgtattcttctgttgctccatagctatgttcatgtatccatcaaggcaagctaaggatgccacgatagtcaacgccggagttgagccttgacgacgacagggcggccctatcgattgaggaaatcagcgaggggtcgttcgtattcgtccggaaccttttctagccccacctagctcatctttctctcaccgaaaccacaaaagaaaccttactgacnggttcctaacttgagatccccgccgtactactgcgtgtataccactaggctctgagactgccaaggacacacaggggagtaggnnc
>GAA4HQR01CZV98
tataagagtaagtagtaacgtaactaaggtttaccgttaaccttacggtttaagtttaccgtttaacgttaacggaacgttaacgttaaccgaacgttaatttacttttacctttaccttacgttctttaaccgttaaccctaaccttaacctttaaccttaacggaaaattaaaataaaataaaaggaaaagtaaaacctttaaactacgtccgttaaccgttaaccgtcctaacttaactaaagttaaagttcttaaacttaaaacggaaacggaaaggaaaccgaaaaccaaacgggaacgggttcgacggagaaggtag
>GAA4HQR01CHD5R
aatatatatatctgttgtattaagaataagatttcaattacagcaagtgtacttacagtggcaagtaatattggatctaaagctatctgttaatcctttgagttttgaacatagtaacccttattggacccaaaaagaaaanaaaactaaaacttgcgttggtataaccaacctgcttccctcgtacgactgccgtaggataccaccagggagtttccgtcganctgcgtganacacnggntcgc
>GAA4HQR01A0M0D
gcttcaggctttgagaaccatattgatgtaggaggatacagttgatgctatcctcctgaagtgtgactctgcatatcggtccgtagtgggggtggtaggtccgtgcgttttctaattcttggggtaggttccggtacgaaagtactacagttaagtaagaagattccatttcaccaacctagtaactgtcttcttgcttcctcgcgaaacctttctatgcttcgctggcagctgcagcaatttcagtttgcaaactagggagcgttagttcatggttctgcaggacttcctcactagtcttcagacaatgaacagcatcactgagactgccaaggcacacaggggatag
>GAA4HQR01CK0YF
gaaattaagctcctaaaggttagaagatcctaaactagattagaacaggagaaagtaagaagcattatcttctcatgcttttggtttgtacgtcgttttgttatcatatctttgttctccaaggtagagctcctaaacattttgaagctcggaaaacaatggattagaagaggagaggaatagaagcattttgctctcttgattacttttttgttaaagtagatttattggttcgtagtattattttctttcatcttcctaagttaattggcgtggttttggttttgtatattgtagaataagtattttgttttgtatgccatgaatggcatgtaggtctgttcagccgccttattgaatagttacataaatagcatgtagatgattgttatatctgatacggatacctttgtttggcgaagacataaggaagtgagtagagtttattaataaaagaccacc
>GAA4HQR01C888G
tttcatggttcagttcaacgacagaaccatccaacagctgtatataggagctcctttcaagtaattctccacagcacccttcgtactaataaatagattttccttacgagctagatgacactataactacccactggagtttccttactcacggtcgaaactacaagggtagggcgtataacgctgttgaagaatttacttccaacctttaggtcgaatagacggcaaaaggtaacgagttccttcgaagaaaggacatacttaaaacccaaacctgggaaggaccccaccttttctttcaacccaactcacccttcctaaggacgagcctccagtgggcgatgccatttgtatacgaaatagacctccacgattgtttccaccccacgcatcattgtcagagagcggccgaatttttagtcaattagtttgtaagggtttagggttccgatgttttccctacttgggtccgaaactactttcctaaatacccttcggccactcttaattaggggtttagttaatgtttggtcccctttcaacaattgtaaggacctgacattattaccacctagtcacctatagcaactagcttagcaacagccactctgccccg
>GAA4HQR01CVVEG
tacctccatacattcctctgtcatcgtcactgattccgaattccggtatcggtaagtgttcttcggatggcgccttcgagatgcagattggagcgttatgctacaagttgcagtggaaccacagtaccatcgtccttcaacgagtcgatcgagtctctggtcgctcggtatgatttgtctgagaaggacggcagaagttttcctatggaatttattctaaatagggagccgatgaaactactgactagtgtatttcttatgctattgagagccaaagagggtcgtcaagagatgtgtttgggtcaaaagaccatgatgaaacagagcaaatatgaggatactnagactgccaaggcacacagggagtaggagnn
>GAA4HQR01CRU2G
ttgatgcatcttgaaacgggtcactttctttttatttgtcattctttgttcagaaatagaatacttgtaagaagggaggaaaaccaacacttgtcgttattctctatacatatgcttggtacccgtccgttagtcgttaccctaactctgggaaaacgtagaatagatcagacatcagaaacaacagagtcacatgaggtattgaccttacgtatgcaagaacccgacccaactcaggccgttcgatggagagcattccttttcctaactgactcccaaaaattaaccgttcggatacgggaacgaatgcctccctcgcatcacaatgttcagaacctaactaataggaatacatcacgcactagcaaaactaagctgatctgctatctcttttgtttgtctattacctactaggaccaacaatccttccctataaaagttagttctatgttctagtcaaagacatcatgcccgttttcctatactctgatccatcatttggtaaccttttacgtcactcgtatctgagactgccaacggcgaccacaggggagtagg
>GAA4HQR01EEO7X
ttatttntcgcggattgttcgatgcgatntaccgacccnctnttggtgtgatattatctcgtataacaagactcgctgtgtctatttgtatctgcngaaggagaagttttgtctgtgtctgctgttgttggtttcctagagatgtctgggcgtcgtctctctaggcgaaccgtaactanaagtacaagtccaaactacgatatagtaccctcccacccacccaacctcctcnct
>GAA4HQR01BB1MO
aggagcagacattgtggtgcagcttgcattagagacaatatccatgttggcttgtatgtcctctcatttaccacncaacactagtagangtcanctgatggagcgtgagtaattctacaaccttttacgtacgtactacctacctaccttccttcgttgttgtaggatgccttctcctaaggttcgttgtaaggaagtcccagaatcgattnaattgactanaagtcaacaccattacacacccctaagggacnccgtactgtctcggtccgttcgttcgttagtttacttattagtttcgttcttctgtctagtgtatcgtatctacacctacgactgtacgtcgtgaacgtccactaggtagagtnagtactatactatatacgacactgtacttgtntagtctataaagaatacaattagactntagactagccaaggcacgaccaagggagtaggaggng
>GAA4HQR01CI7QN
cttgaagatggtacacacaacacataagatggagaggcgcagtggagacatacaatggtcganaagttncctattgttcccncactctgtctcgtagtactacactctcctccgtacctccgtgtcgttcggagtactacacgctccgtcgacctctgctcgatcacngctctcgctctgctganactc
>GAA4HQR01C5XCJ
actngtacaactntacaaatatagaccttccctttctcttgntataacgtaatttgtttttgttttacgagtaattaacactactacgaaataatctacttactagtttaaaaggt
>GAA4HQR01D3LK5
tatcaacgcagagtcagtttggtatcaacgcagagttaagcagttggtatctaacggcgagagttaagctagtttggtatctaacggcaagagttaagctagtttggtatcttggtatcagcagatttantgtttttgtgtatgtgtatatatactagttgactcttggnggtaaatacatatacgttgagactgccaaaggcacacaggtagtagt
>GAA4HQR01DQWW1
aggtactgaccattacgtagatatattggttcatatgggacgtctctgacaaggatattgtagctctatctggtgacgacactctggcgaggtgccacaagagaggtctggtttgtaggaggcatggacaactaacccttcgtatttcgttacaatacctacttctaggaaggctgctcancggggaggaaggaaggtacgtcatccactaccactcngacaaggacgcncctggaggaggctcntcgccacctctgtataatatnnnnanngagngnntnttntagtatatatntgtatactacactacgtagtacgtactacgtagtacgtacggttaggttcgtgtagtacgtacgtaacgtaactaacgtacgtacgtacgtagtagtacgtacgtagtacttacttacttacttagttacgtactactacgtacgtacgtacgtagtagttgttggtttggttttagggttttaggtttaggtttacgtttcgttacttacttacttattacttaacttaacgttacggttacggtttccggttaccgttaccgtacctacttacgtttacggtttacggtttacggtttaggtttaggttaaggttaagttagttaggttacggttaag
>GAA4HQR01C4XSI
ctggatctaggaaggaggaacttcaggctgctctggagaagcatatggcggcttaactatttaacttggatctggtgtttctgcgtggaaactcacggtttcgaatctgcaaaataactttaccagatcaagctgctctccaaatgcagaaaagtcataaagcatttgagtacttgactgaactttcttgcacaaaaacagctggtctaataacactttgagtacttcactcaacattcttgaaacaaaaagaaaacaaaacctgagactgccaaggcacacaggggagtagg
>GAA4HQR01ESA1G
ttcttcatcttctgcaaagaagtatggtagatctaccagctcttcacaagttggagatgaatcttcctttcccactttactttgatacgtttggttcacgccgtgttattgagggcgtttgttaaggttaggtacagatgttggtaattagtttcttgtttcttttgttacagggaggttgttttcttaagggaaaggttntataattgtacagaattttagttatgtcttttgttcgtttgttttactttgtattttacttttaccataaatagngaaagaaaaggaacgatgcatggtcggtatagttttcgtttacccaacttttaattttccactactttattttaacctaaaccctttaatttggttattctaaactaaaatttaaaagttaagggtaggtagaaatttttaaagttttggtaaaaaaaaaaggaaaaaaaaacgaaaaaaacctaaaaccttagtcggttcggtagttaaccaacctacgtcgttccttcgtaggaacgtacgtccgaacggacgaccaccaacggggaagggtaaggtagnnnnnnnnnnnnn
>GAA4HQR01CM0JA
cataggcactaaggacaacgacctgtagcttattttcatctttcgtcctcgttatcatagatttcatcatcaatgtcattgtcactcgagtagagcaaggacattcgatctcttcctgtgtctttcagtggtaatcactgtctttcacttccaatacacgatttctcacctgaatcctcagacaattgatggtaaatgtaggacgctcgtgaggtgtttgattgcagatgggagaacacaaggtactaagaatcatccgaagttttcattccccagacggtcaatatgagaaaattttcttttacctgagtaatatgaaattgccctcgtgaaatgtttccttcctaatcattgaccagatgggtactgggtcaaacggtaaattgtatgttcggttccttgagaactgccctaaggggccacactagggggtattaggg
>GAA4HQR01DXNR5
gaagaatgagacgatgagagagcgaaatgagagactcgttaaggaaagagatgatatccataggagagtggaagatctgaagaacgagaagcaaggagccgttagacagagagaagagacggagaaggtgaaatcagaagaaattacatctttgaagaagtcgatgaatgaaatgagagatgagattgagaagctgagaaatgaattgaagagggctagttgtgaggggaggacctcgtaaggacgagtacaaatactcaatttagtaggacgactgttaagtactcaggaggaaacttaagttagtggttggtaagacagaggaggaagaaagaaaggaagtgaggacgtgaggaactgccgaacggacgacacaggggagtagg
>GAA4HQR01BJS4B
ttctcgcttcgccgcgaacttcggcgctaaggttgccatatgtgagatccgattcatccaatcagctcagaagttattggaggaataggcggaacatgtgttattcgaggctgtgttccaaaaagatcttggtttatggagcgtctttaggtggtgaaattgagaccccaaaaaagaaaacaaaactaactgcgtgtatacacctgctcttgagactgccaacggacgacacaggggaggtagngn
>GAA4HQR01CIQHN
tggtctcgttacagcactgtcatcactccgaaattaggaatctttctagcgtgaatgttgcaatggctggaacaggcctttaccaactctcacggaaattacagcacgatttctttcccacgaagcagaacctacgctgtggccaaacgaaatgatgacgaaaagttacgaaggaagtttgttgtctagttcaaagtacctgtagatttgtaggagggccgtttgttgatgccttcttttgtacaatgtggcatgacactcggattttgtttgtcgactgcagtcccacttatgttactgtggctgccttgttggagtaaaggtacacctgtgattttactaatccatctgttacgatttgntaaacagtaataaatagtaatggttggtcctttggttgaaaaataggaatcaatctaagaactaagtcatttgtatcgaaaaaaaagaaaacaaaactaaaactgcgttgatacactgcttctgagactgccaaggacacacaggggagtaggnnnnnnnnnn
>GAA4HQR01EHA93
agaatttggaggatataggagtgatcaataggagtggtttggtctgcgtaaagaaggagggaacggaagactggagagttagaggaagacttgactgccgctactgctactgctagtggaggaagctcaatgaggtcggcttgtagggttcgatgtagagggttttctactcttgttggttgctcgatcgattaattttctagacaagtttgtggtcgacggaagaacccttgctgagactgccaaggcacacaggggataggn
>GAA4HQR01DSDBT
ctaatgcatctgaccgtctactggactgggctggtcgcagggaacctcctagactctcgcaagagctaggcagatgatgtcacgacccgtatcatacactttggttcgaattacgtaaataaataaagtacggccgtaactactggtttcggtttgtttattcataactaacaaacaaccacctcatacatattactactcatacaagaagaccacgctaagtaaagtaccgtcggacgttaccctgatagtatctcgactttcttaattacgtcaaatacgatctgtacagtaggaagttactagtggtccgtcgtcaaaggaagggcgaagtagtgtcagcacactttcttactgagactgccaggacacacaggggagtaggnnn
>GAA4HQR01A01B9
tatatggatatgagcatgatgatcatgaagcgcttgcagtctatgcagtgacgggaaaagttaaggtcccgaccggggtgggaccgttttcgtaggtaacgtaaccaattttttcccgttcctactttgtctttttccttttttgtttttcggtttttaacgttttaggttttcgttaacggacggcgttagttagttactttaattttagttttaagttaaggttaagttaggaacgtagttggtaaggtaaaccgtaaacggaacgaacgaactagtcgtatagtaagtagtgttagtaagtaaactttaacttttaagtttaactttaaaaccttaaaactaaactaaacctaaacttttgttttgttcgtttcgttctcgtaacccgaaacgttaccgttaccgtaaacggtacgttaccttaggtaaccgttccgtaaggtttaacggggtttcccggtaaaacgttttaacggttaggtaaaaccttgtaaagttaggggttaccccgggtaaaaccgttaacgggttaacccggttacccttccgttttcgtttaaaacgttttaaactttttaaaaaccgttaaaaaacctttaaaactttaaccttaaaaaaaaaacttaaaaaaaaactaaaaaaaaacgaaaaaaaaaccgtaaaaaaaaactaaaaaacccgtttaaaacgtaaccgggtttaccttcgggttaccgtacgttaaacccttaccttaccgttccggttaaggtttccgaaacgggaacccggaaccggaaccccgaaaaccgggggaaacccgggtaaaacgggggggacggtaaaagggggggtaggtag
>GAA4HQR01CVQIE
gagatctgaatcatgtttgaaactttagacgtgtagattaaaatactagtttaatacttcgtattatttaggagtttaaaataaaaaaaaaaaaaaaanaaaagaaaaagaaaaacgaaaaacgaaaaacgtaaaaacgtaaacgtaacgtacgtacgtactactactaccgtccgtccgtccgtcgtcgtcgtacgtacgtacgtacgtacgtaccgtaccgtaccgtaccgtacgtcgtcgtacgtacgtacgtacgtacgtacgtacgtacgtacgtacgacgacgacgacgacgacgacggaggaggagng
>GAA4HQR01CII2S
gctttcttatctttcctgcaatatgatatgacggatacaaggacaacatgtatcaatgcaatagaactaacctatatcgggcacatcttacaagacttccggtcctgaatattctgctaatttaagaacataattatagctagctatagcgtgctatagcatgttactactaattttgttcatcaacaaaagaattttcccttactcttccctccactacgggtattacgtctatagtacttagtctattcatatatagtataacttacgtattaatagtaatgctatacgaagttataacgttattattttcttttagtttgacgtagccaagggccaacgaccacgggataagggagannn
>GAA4HQR01DX2FE
tcataggccaattcatcaagtggagcaagaacttgatgttggttgctccatgcaaatcgttctgccggagaaggtggagataacggcggtgaggtcaaatgggaaattgccgttaaagttgacctcggtgagcaattacagtgcttgcaacaatcccnccgccgtctctgtggtagtacaactacgctccgtcccgtaccgtactctcgtggtagtacaacctacgcgtccgtcccgtaccgtactctcgtcggtagtacaacctacgcgtccgtccgtaccgtctcncgtggtagtacacctacgntccggtccgttccntntcgtgtacgtaacacctacgtcgtccgtccgtccgtctctcgtcgtactacacctacgtcgtcgtctacgagacgtccgtacgacgaacacacggaggtaggtgtg
>GAA4HQR01D048H
tctctagttaacagaatcagataagttgatgctgtcgttgaactggtagagttcgttgtcataacaataatacatactcatatgtagccttcctcctactgcttgtattctcgttgtcattgctgacctaatcatcttctgtcagcattttctattttctgtcagtactttccgtttctacgtataccagggtcttcgaccttggattttagggtagtcgaatctcagctgacattgctttgaaatcaatctctacacagtgctttgcctatcatcgaaacttcggtttgcctttgttagtcaaccatggccttttctaaagtcaaaacgggagttctcttatgtaaatggtgtaatctgtctaccaacaatccaaggctgagactgccaaggcacacagggatagg
>GAA4HQR01DMEUW
tcgtctctcttcttcttctntctctcttcttcttntctcttcttctctctntntntatagtgntctaaccncactacatcanactacactntctgtcttagtctagtctactcttcttcgtattgtactcaaatcggacacgtggtcgtaatgtaaagttttacttaggttaccttagtacactagtaagtagaagtaggtgagtcgtcagaatcaagaatggttagtgtagtttgtagtagtagtagactatctaagtnnaggaatgacttctacctactccaaagaccctagaaactactacatcacacaacctaactacccaaacctaccaactaaactaataactagtaacgcgtcgaccaaggaccacgaccaaggga
>GAA4HQR01A0LDH
gcgtgcaatgcagaaggctatacgcgttccaactacctgcaggatctaagccgtcatcaggagctactcaatgagtgaagtggctgtcatcttttcttcttctgttgttgggaatcttgctggccaaaggtagcanggttctaggtntncaaaccagcatttttgtgatatcatagacatgtctgttcgtttggtagttcttgtttgttattactttcttccaacttattgtaaaccgacccgtttacctttacggtaggttaggttcgaaacttacgtccccttccgtccggccctcgtgtgttggttgttaattagttaattatttaaacttaaaacttaacgtaaaattaaacccctaacccaacgggaacgggtacgtttaacgttttacgtttaccgttacgtacgttacctacctaaccaaaccaacttagttagttgttcgtttcgttttacgtttactttagtttaaagttaaaagttaaagttaagttaattaagtaccgtacgttacgttacgttacgttaaccgtaaaaaaaaccgtaaaaaaaaaccgtaaaaaaaaacctaaaaaaacctaaaacgtaacgttacgttacgttaacgtaacctaacgtacttacttacgtacgtacgtacgtacgaacgaacgaacgaacgaacggaacggtaaggaggagnnnnnnnnnnnnn
>GAA4HQR01CCPKL
ctctctctactactactactctactctctctctacgtagtagtagtagtagtagttagtttagtttagtttagttagtgtcgtctctactagtagtaagtaacgtacgtacgtacgtactactactactactagtatagtagtagtactacttacttactttactttactttaacgtttaacgttttaaacgttttaaacgttttaacgtttacgttacgttgttacgttagttagttaacgttaacgttaacttaacttaacttaacttaacttaagttaagttaagttacgtttacgtttaccgtttacccttacctacgtacgtacgtacgtactactacttctttctttacttttacttttacgttttaccgttttacgtttacgtttacgtttaacgtttaacgttaaccgttaccgtaccgtaccgtacgtacgtacgtacgtaccgtaccgaaccgaaccgaacggaacggaacgggaggtagag
>GAA4HQR01D0V2L
gatggtggaagagatggagaatctactgtattctatttgtcgtcttctcgtanatatttattatatncnttacttacctgtctaacctattacttactacattaactttagttcctcctctggtttggtttaattttacttcagtctgatattgtcgaatggtcttgttctccttagtaaacaaaataaaagaaaggtttttaacttttaatagcc
>GAA4HQR01EM7R0
caaggactgcggcctccttcgcgagactatctcgagtgcctccaccactctaagagttccaagaaggaacaggttacaaggagagcaacgtcaaatcagagctgctgcacgcaaggccaaggaaggtgacatagatggtaaagaagccatcattgatagcatatagaacatttgctgtctttgttggagttgtggaatagaattgcctcttatgagttatgacaatatattgcttgaaccctgttttctgtcattccattcagtatcagggttatggtacaactgacaggattttgttgatcttgcacttatggtcatttcatatttgtgttattgagcatttttgaagcaaaaaaaagaaacaaaactctgagactgccaaggcacacaggggataggnnnn
>GAA4HQR01EE0C1
gcaacaagaattgagtgttagcttgtctctggaggaatttcgtcctccttactagtgtctcactttctatacgtgattgatttgtagaaatagttttgtcctgaaagggtacgaagtcggcttctctgctgcaacggggagtgagtgttgaacttcacaaattacttgattggagcttcgactcaaccttggaagacactcttgctcctagtcccaccncaccacacgcaagtagtactagttgtctcctgccacctctcctactcctcctcgtcaccaagtacgacacagaagacatatacatacacaacggatagacggcgtgcgatagcganggttcgtttattacttacttattgtggagtaggcgatagttggtatctaaaaaagaaaacaaaactaaacctaaagaacgtgtgtactactacgctcctaacgacgacaccaagggacgagaggnnnn
>GAA4HQR01BV9OY
tgcgaatctgcacacaagagaacaggcttggttagtgaaagctcttgctgctgaaacctcagaatgactacaacaacaacaacaaagcaatactctacaaatttacatatatttcaagcttaagatgagaggcaggtaagtacttactagtaagaaaatagcatgaagagaaacttctttctattagcaataacttttcacaatcatcaatctccctggttatgtgactttctgtatgcaaatctaattggaaatgatgtgttttttagaattttagatgtttgtaaaaaaagaacaaaactaactgcgttgtataccactgcttcttgagactgccaaggacacacaggggagtaggnnn
>GAA4HQR01EJLK4
tgacctttaatttctatacaaagacaaatactacataaacaaataatagacattaactaggagaaaataagacacatcacgtagtagtccaaaacaagaccaactctcacaagaccctgatgtgttatgatcaacatttcgatgttcgatatcttgccctgcttgtcaaagccaacaagcaagaacatgtacatgaatcaaacattcaatgctaaatacaagcaaactaaccccggggcatacgatacttcttttattgttttcgtaacctagatggatcacttggcccaagcaacagtttcatctctgtctgcgcgttccggtacagctccaacctctttgcaagattttgacgcctctgcatgattgcaggggtctgagactgccaaggcacacaggggataggnnn
>GAA4HQR01BEHVG
aacgtctcacgatcctaatacatctttactttcgtttctttacctttggtttgttttactttattttatttaaggtttgtttggtttagtttgtttaacctttaccttgttaagtatgctctgtctcagatccgcattagcggtacacaacgcgatcgcagcgtcttatcactcatctgctcgatggagatggtgtgcttcacacgagacatccaatctcgcatcctcgtcagcatcgggcaagtccctgcttctgttggatctctcccaacagatcacgtagacctctaagtactcactggcatcctcatcaaggactggatgtccatctctagccatgctactgagactgccaaggcacacaggggataggn
>GAA4HQR01A7Z7P
gtttctcaagttcgttgatactgagcagtttcaaggcttcgtgatttgaagcagctaggtgtggcggataaggtttccccgacgngtgtgtcgattcttagtttaggttagcgacctaccttccttaggacggtcggttagtttaggtaggttagttcgtcggtcccggaaccggacggtactttactactttaggtttccgtacgtaaaaaggtaaaagttcctaacggaacggtcccaaccctaagggaaggttaagtaggatagttgtagtagtagtagtagtagtagagtgtcgacgacgtccgtcgtcgagtagtagtagttagtacgtacgtagtcgttccgttacgtacgtacgttacgttgttagtaaggtaagttacgttcgtcgtcgtacgtacgtagtagtcggtacgtacgtaacgtaagttacgtacgtacgtagtagtacgtaacgtaagtacggtacggtagtaagtagtagtacgtaccgtaaccgtacgttagttagttacgtaacgtacgtacgtaagttaagttagttagttaagttagttacggtacgtagtaacgttaacgttaaagttaaagtaacgtaaacgtaaagtaagtaagtaagtacgtacgtaacgtaacgtacgtacgtaagtaacgtacgtacgtaccgtaacgttaacgttaacgttaacgtaacgtaacgaaacgaaagaaagaaagtaacgtaacgttaacgtttaacgttaacgtaacgttaagttaagttacgttaacgttaacgttaacgttacgg
>GAA4HQR01EDVIS
tttgtaggcattgccaattcagcagtgaagagctttagtaagagttaaccagtttcacatatatcaactaagatcaactgcagtagcaatatgtagtcataactcataataaagcaactaaaaccgggctagtgtattgaatgatctcttaggatgacattatgacgcaatacaatttagactttgtcttggcccgacggaaacaatgttaacaaatagaatacattttaaaatttaaatagttcaacttaattcaagtaaaactaaccttaacgatcccttcgttgttaagggccgaaccaaaaccaaattagaatagtntcttacttaccgtttccttccgtacgtaatacgttagttaggtcgaaacgaaaaggaaaagtagtacgtaacgaagggtacgtacctacttactaaaaacttaaaagttaacggaaacggtacgtacctaccgaacccgaaacctaactaacttacctaaacctaaacctaaccccctaacccccgccccgtacccgtacccgtaccgtaccggttccgtaacgttacgtaccgtacgtacgtaccttactacgtacgtacgtaccgtacgaacgaacgaaccgacggaacggaacggtagngagngngnnn
>GAA4HQR01DXV75
aatagtggtcgtcgtggtagtagcggaggacgtgttgtagttacgttacgccggaccggaagggaagtagtaccgtaccctactaggtacgggaaacggaaaagggtaaggggtcgggcccgggaccgtagtacggaccgttccccctttacccgggtacgggtggctcgtcgtccctaaaccgaaacgtccaagtacgttgtcgaactaacgcccgggtccgggtccgtcggttgggtaaggtctttcctttcgttccccgttaaacccgtaaaaggaaacggaaaacgggtaaacgggttcgggtagtttaagggttaaaggggaaagtaactcgtagtagcgtcgtaacggaaccgtcgtaggaacgtacgtccgaaccggacggaccaccaacggggaagggtaggag
>GAA4HQR01DNQXY
acgagtggacggaataccaacgacttgtacaagaaatactacctaaaaaggtaaaacgttcttctgaacaattcctacgagaagaatttgtccacgactttgttggagtaagtaatgtaatttttacgtttcgtggcgatcggaagtaagacagaacaaaccaacctaacctccttctatggaaaaggttaaggtagtatgataaatttacttcgtataatgggggaagggacttttgttaaagtagctggggttggggtattgtttctgtctaaactaatcaaagacctccgaagaacggccgtaacgaaacaacccgaaaacggaaagtgatgaatttaatttaacgaaacaagaccacgaggtgaggttctactgttggtagagggagtccgtacttctaaaataaatggaaagtacagtccccgtaaccggactgctgactgaggaactgccaacggacgacaccaaggggaggtaaggngn
>GAA4HQR01DFGUL
gatctagaatctgtattttgatgggtaaatacagccaagaattttgatcaattgtaatcattgatatttgaactgataaagtaaatggaatgtcaaataaaggaaggctgcattgttttaaagaaaggtagcactaataactccacaaactttgtttgactggctgtatgtacactataattgagcgatttatttgtttgctattttcctatttgtctacattttgtacaagtttatttatttcttgacttccgttgcctctgagactgccaaggcacacagggggataggn
>GAA4HQR01EUN5A
ttttctcatttctagcatctacatctttgatatctggatcaatggtcaccaagatgaatttcacttggtgttggtaagatacccatacctaagcaagctaacatcaaattggtataactaaaacccaagcaaggaaattttacattccataacactaagacaatcaaaccaagtagaagagggagacgagaatggagagacttacactttatagttatttctggataaagcagaccaagaagtatttcattaagcataagtccagatttctttgattattcactggaatcaaataattgatgtctaagcttttggtaaattttactagcactagtcatcttcaaatactgaatttgtcacaaatgccaaagatgtagcctgatacaagatcaaacgacgacgtggtttgaggttgagactccgagtctgagaatcagagtgggtctgagactgccaaggcacacaggggataggnnn
>GAA4HQR01ETOOU
agctttaaatagtgttcatattcggttcattcataaagtgaacaagcacgagccgattttgtagtagctcgtctcaaataatgcttatgtagcgtattttattcgacaactttaacttagcgcgtcaacaatatntctctagtaggtgtnanatatatatnnttnttagtagagtattagttggtagtaataatgtcgacgaattaaggggtttaaggggtacggganagtatagaaagttaagttacccgtccccggacccgttacttctcgttcgttcgttagacgtagtccacggacggacgaccaacgggaggtagggtag
>GAA4HQR01D4SHA
tgagtgcaggaggctgattgaagtgacaaagatccgggagtagtgacggctttagttgacattaatagctgattccgttacgctcggggcgggcggcgaagggcgaggcgaaagacaagttagggtcgcgtgttgatgacaacttaggctgccgatacagcacggtttgtcgggtcttttctcggtacctccaacctgcatgaaatccacacatgtcatcatgttgttcatcaacgacgccatacatgcttctttccctcgtatcgccgggactacggtgctgagactgccaaggcacacaggggataggg
>GAA4HQR01DDP61
ctgcatccggcataactgcatcaggatccaatggagctaaagaacagatatccgaaaccnccgacgagaagaagaactactgtagactctatattgtctactcgacaacaactagctacaggtaatagccattattctacactcataaggaccggacgtctaagtactcgagagcgagaagttagaggacgacaaggacacacagggagtaggannn
>GAA4HQR01DJG9C
tttatcaatcaacttgcaatttaagtcatatctgggtttcgtttggaatgaaatgagtagatctgaaaaggtattggttctcttgtttattgtatttgtaagggtcgaaaagactttctatatgagttgaacatgtagccaactagaagatggatgctttcgacatagaaaatagtattttggataactagggtttcggatgaagctagcattgtttttttctttcttcatagaatgctatagctattattatttctttagtanattctccttttct
>GAA4HQR01BQAJC
tatggctaagaagtggaagaggacaggaatgaaacaggaacatcgcttctaatcgacgacggtgcattttcatggattgttacaaaacgacgacaaatgatacttcacccactcaggagggcgataatcttttgttcttaaggttaggtcaagacaagtagagaaacctaccatgntaaagactatttagtgtatccactgcaatacagaatcagaacggaaaaccaaaaataaacatacataagaattattaaaaagaaataagtaaataggaattagtcttgattaaagggttacgtaaggtaatagtatgatgattcatgattgctatcagtttctaactaatagatcttatttgttggtaagtagac
>GAA4HQR01B23SN
tnnnnctnnncacananannacacacacgagngaccgacgagaanaaacaactacatagagagtagtatatatatttattacttcgtcgtcgtcgtagtagtagtagtagtanacacgtagtagtgtggtgggtcggtacgtacgacgacgtacttacttacctaacggtaacggaagacgacgtagtataattaatatatactactacctaacgtaacaaacgaagtagtagtagtagtagtacgtagtaagtagtacgtacttacttacgtacgttaacgttaacggtaaaccggtaacgtttacgtttacgttacgttacgttacgtacgtagttacgtaacgtaaactaacgtaacgtacgtacgttaccgttaccttaccttaccttacctacctacctaaccctaaccccgtacccgtacccgtaccgtccgtcgttcgtacgtacctacctacgtcttcttcgtacgtacg
>GAA4HQR01B9LIR
cgcatctgatctttctccgtgactcaagctaatcaagcactttataggcttcgaatcggtatgatttcaatgatggaactgaaagaagtggatgttgaatttagggtttgggaaacagattggaacagcgagaaccgttgggtgggatccccgccgtacgtctgcgtcgtatacacctgtgtccctccgacgtactcgtcgtcgtagaccacctacggnggttccgtccggatactgcgtcgtagacacctggngtcctccgatctgcgttcggtaanaccacctagtcgttccgtccgatctcgcgtacgtatactactacgtacgtccgtccgtacgtacgtcgtcgtcgtacgtactactacgtacgtaccgtccgtaccgtacgtcgtcgtcgtacgtacgtacctacgtacgtccgtccgtaccgtacgtcgtcgtcgtacgtacgtacgtacgtacgtaccgtaccgtacgta
>GAA4HQR01DDHYQ
ggngactactngnaaccaacggngangtnttactaacaacatntccttcgttggtggtttgtttgaggtggtacaacctacaaccaaacaatagttaggtcataaggttttcgttgtgtntctccacgactcgatagtagtcactactaacgtaaggtagtagtagtagtaccgaaaaacgggaaaaaggtttttagttttaaagttaacctaacgaaacggtacgtttaaaccgtaactaaaattaaaaaaagggttttaaaacgggttactaattaaaatttaaaactaaacccggaaaaagtttaaacctttactaaattttctt
>GAA4HQR01C7ET8
aaacgatgatattgcacctcggatcataaacatctctaccacggttctctagcttgcatcaatgaatgatatcaaacaatggatttgcatatgcctatgaaagtaacacaattatctagttaccttgaatctttagtcatccacacactctgtagaaaacaatcatatccaaacacaaagcttatctacatggatttcaaggttaaattcagcatgcatactgaagtgttatgaataagagttgaatttgacacaaaatgcacagatggtcaaaaactcgaaataggtagtgaagttttgaatctggatcatcttcctctacacaaacaacattttctatcgaaaatttagattctgagactgccaaggcacacagggggataggnn
>GAA4HQR01AY14V
acactgaattgcaacagtaccaacagcagctgatggaacaccaagcagggctcctgagatcattggttgcccacgtaggaaaggtaggccgaacggaaggagaagacagaggaggattgtatactcaagaacaaggaaagggtggaatagtaggcagttctaatagacgtccggtatcattacctaaccaatctttctttattcatcaagaccttaatgtcgctattagcaggcagggaaagtagggttttggtagtataattaagttttgtaaaccggaagtataggagtcagattttctaaggagttggtataatcttctatggcgaagtagtggtcgttgggttaacccggttttacgttatctcagtttggttggtccacttctatctatccacgacgatttctagcatttagttaaatacaataagaataacaatcactttcttggaaaaaaagaaaacaaaactaactgcgtgatacactgctctgagactgccaagcgacacagggagtaggnnn
>GAA4HQR01ENGEP
agaagagaagcggtgaaggcgtttgagatctcaatcggctcgtagacagggcgttgatcgctaatgttaggtctagacggactcagaacggcgtcgtttcgtcaattgacggttgctagtgttgaagatctgggtttgcggttcggctatgttgtagctgatgatgaagacgacgaggtttcatgtaatgcagcaaaagactgcttaattctgtcattattttntttattnntatattattatatactctatatataattacgttgttagaaactaaaacaaanaaacaaactaactgtgtacgtanactactctcgtcttacgagacgacgacgaccgaacgacgaacgaggagggangnnnn
>GAA4HQR01EMNXC
atattatctgcaatgtttgagcatcatctatcagatattctctttctataggttggttgtatgtaggtagtttggttttattggttttggcggaccggacattaattagtttcgtttgggttagttggtgtagtaacaaacgaccgcccgtccggtcggttggggtccgtccgtccgttagttaagttttagttcgtttcgtaccccgttaaccgtttaccgttttcttttccggtttactttacgtaacaaaccctttttacctttaaccttttctaaacctaaaaaaacgaaaaacaaaaaacgtaaaaacctaaaactccgttggtagttacaactacgcttctcgttagtacgagccaacggccaacgaccacgggaggtagggag
>GAA4HQR01DOXSS
ctatcgcgatactcaagtctttgaattcactggacgtcttattgccggaagtaatgcagaagagacattccactatataagtaaggaggctccacagctgaggaacaaccaactacttcgtaatagagtacttcgtattggtaacgttacctaataattcacctaaccaatactaagaccaacggtaaggtctcctgatggcgttacctaaaggaaagtagtacccaacctaaattaatttaattcttacctaagacaacgaaatagcgtcctaattaaacttttttacggtttattaaaagttaaaaaggaaaagttaacctaaactttaacttaccctaacggttaagttaaattttaaatttaggtaaaaggaaaaaggttaaagggtaaatttaaagttaaaaggaaagtaaatttagtttaaccgaaaccaactaaaaaggtaaaaacggaaaccaacgaaaaggtaaaaaagggttaaaagggtttttaagtttttaccttaaaccgttaaacggtccgaaaaaccaaaaacgtttaagttttaaatttaaaatttaaagggttacgggacttttaagttttaaggttaaacgtaacgtaggaacgttacgtccgaaccggaacggaccaaccaacgggggaaggggttaaggtagg
>GAA4HQR01B06PE
ttaatcacggaggccttgaacgccatttcaagggagtcagaagccaaagcttttgtaagcaagttttcaaaggacataacggctggaacgaattcaaatctctaccaaccaaataaaccaaggatcaaggagaagatcttccaaggaaatacgctcaacgagaagatctcgaccaagaagattcggtccaaaacggatctcgcaaagatcctcaacaaaaacgacgagatttcttctcgacggatatcgaagatcttcatttaacgtaatccaaacaaatttagtagatctcaatacttaaagtaacaaagaatcttcaatagcgtgagaagatgacggagaagaagctgagactgccaaggcacacaggggagtagg
>GAA4HQR01EB1WJ
agaagaagagaagattgaggaagatttgacggatgatgagaagaagaaaggaatgggcggatttagtctgcccnccagagacgcgtacgttagtagaacgaacgcgtctaagaaagaagattattagngcaactaaggtgcaccaccgacggaggacgaccacgacgcgcgctctctcnccgccgccgcgccncctcgactcgtcgacgccgtcccttcgtaaacttaaacttactagaacgtccccccgcccgaccgcccgtccgtccgttgtacgttcgactacgtactacttcctggtactacgtccgaaggaccgaccgaccaaccggggaacgttacgggaagggnggngng
>GAA4HQR01CLBQT
aggaggagtgactaaaacgaaagacggaggaagtagcacttagtttacgtaaacgaaagtaccccttcccgtagtactactacttccctaaaacgtaaaggtaaggaaaaaccggaaaaaacgtttaaaccttacgggggaaaggggggaacggtcctaaacccccaaacccgtaggggtacggtaaccggggtaccgggactttagttccgacggaaaaaagtttaaaccttacggaccgttcccccccctaacccccttaccggtaaggggttaaaccgtaaaaacggttttaaaaaaaaaaaagttttaaaaaaaatttaaaggtaagggggaaaaaacccggggggaaaaaacgggggggaccggaggacccccgaaaaaaaaaaccggaaaaaaccgtttacggtccgttaacccctaaacttaaggtaaggggaaaaagggaaaaaagggaaaccgttttaactttttagggggtttaaaaggggggggtttaaaggggtaaaggggaaccggacgaaggttacgggtacccccgtacccggtccctttcccggttacggttaccggtaaccaacgaccgggcccgacggaagtttaaattttttagtttcgacggaccggttcgggtccgttcggtaggaaaccgttacggtcccaaaaccggggaccggaaccaacccaaacgggggggaaggggttaaaggggtag
>GAA4HQR01DSDF6
gaagcgttgtacaggagaagcacaagatgtaagttagtgcattgtatcatggtgtctgacctcttattactcattggttggacactatatgtttgtaatactgttatagggaacacttctgtaagtacttcaatgattcttactattcggttactttcggtaactccacaaatagtaaccaggatttcttctggattctttagtcttgacccaacttgccatttgaacttgtaatccgtggctttgattgaaatgtaattagctatggttaattcttgatttggtctgggttaacacccgaccttaaacaaaaagaaaacaaactaaacctaagtcgttgtagtaacctaacctacgtcttcttcgtaggaactacgtccaacggacgacaccaacgggaggtaggagnnnn
>GAA4HQR01BWIW2
tttaaggacatctatgtcaaggtcttggatctgagagtttcggagcagacaggaagagatcaggactgttcttcctaagtagcatcaattagggttagtttaaatttacccttcggtacgatgaagaataaagaacgggagttattccaaactacaaaagttaaagtccacttttccttcgagtttggttcgatacaggtaaaaagttaagtacgtaattgtccacggagtatacattgtattttggttgtgttctatatctagcttgttgtctgttgtttggttgttgtcattggtaagttgtacgtggacgatggcagcacttatttctctcgtgttaagtacgaaacaatgaataggaaggtaccccactgcttcaaaaaaaagaaaacaaaactaactagcgttgtatacacctacgcttcttgagactagccaacggacgacacagggagtaggnnnn
>GAA4HQR01ERVGU
aacaatggtcatagatagtgtggatctaatctatgagaggagtaagaataagaatgaaatgatgatgttttgtttggtagtttgtttggtgagtcaagacaaggaagtacacaaactaacaagacaaggacgaataataaacaaactaaaccaaacctaccgaggcgtagcaaaacaaaaccaaagtaacaacaaacgaacacaacgaataaagtaaggaagtccaaaacgaaaggaaggaaaaaggttaaaagggtaagtttccttactaagggtacggaaacggaattttaccggttttaccgtttgggcgacttggtaagtttctaaacgaagttacttaacggtaaggttacttaaggttaaccggaaggacgtgtcgggtggtttggggttaaagggtaaaggtaggtttacgtttaattaataagtaagttaactaccggtacgggttacggttcgttcctaccttacctaccttaacgacgtcgtagaacgtagtccgaacggacgacaccaacgggaggtaaggag
>GAA4HQR01B8F3T
ttttaagtcagtggttataacaacgaattctattcgttgaactaccaagtaactgactcgatgaatcgttgaattacagattgacttaggctatagaagtgtaattagaatgaaaagatcatatatcgttcaaaaaaaagaacaatctgcttgataccactgcttactgagactgccaaggcacacaggggataagg
>GAA4HQR01D65LN
tttatgcagtcttctttccatgcacatgattttgtaatttcaaactaaaatagattattgagcatcttttgtaaagaaaataaaggttagttagggcgattaatagtctacctaccaacatacttatgtaggtagaaataatgacccgtaaccacatgaattagtatagatttgtcgttaaataattttgttcaattaattgactaattatattctgaaaaaagaaatagtcacagtacaacttaatgtacaatagtttaaaaaaaacgttaaaactaactataataaaagtaaagaaacgaaactaagttaatttttaggttttgttaacgaatttaagtttgttttaatttaatttaccttttaacttttaatttaataatactatataattaattagttattaggttaccgtaactaaaaactaaaataaactaacgtaaaaccgaaaactaaatttaatttattacttaacttaggttaaggaaggaaacgacggtagagagagtcacgacgacacacggaggaggtagnnnn
>GAA4HQR01C039E
acaacatacacaattgtccaacatttaatccgcgggcacaagatacttttctttgttcataatcaggaacgaatacgctccttttccttagcccctcccttccctaccaaacccaaccacggaagttacttgttcttggagtattttctttcttccttaattagcgaggcagcttcccttcccaaccctacctttcttccgaggggggtgggtttcctactctttaaaggtaaggcttgtttgtccacttcctaacgaaaccaaaaccaaagaaagagacttgtagtgttattctgcaaacaacgaaacggaaagtacatccccccgcccgtacccgtcttactcgttggtacgttacaacctaccgctttccccgtcccgtttacccgtcttctcgttggacgtttaccaaccttaccgctttcgttccgttacgagtacgccctagggacccaacgaccaacgggtagtaggggatgn
>GAA4HQR01CJPTV
tactacggacaaggagttgagactcataatagcaagcacatttccataacgacataggaccgttccaccncgtcgtcgtgtgtanacacctacttgtcgtgtcaccnctcncactcnccacctacgtctcttgacatatacacgcgtctcgtctctcgtacgtactctagtccgaacctacgttgtcaggagaataacactaagtagtgtaaaggaacacaagatactcctctccacctttgttactagttcgacttggtcaattaagttaaagtaagttagtagtacttagttggttgtgtttgttattagttcgttccccgttcccggtaccttccctcgtccggtttcggtaggttacccttaacctacgtaccttcctttcgtaggtaaccgtaggcccgaaaccgggaccggaacccaaaccaccgggggaacggttaaggggtaggga
>GAA4HQR01ET669
caagttgatcaagagtttcctggacaagctctcgtgcttgcgcttctgattgcttacatccaattatctcggttttctatgttttcctaaatacaaagacgtctccctcgtagatttccttttacgtagttgttagtctcaatagtctagttgtagttctattcttcctagcatccttccaccatcttgttcaccactttcttaagactgctgcttgtagagtttcgtatctcttcctactcgaagatgcaagaagcagatgcatcgattgtactgttgtcttccgtaactaatacttcaagactgtattcttcccaccgctcggtcgtttcttcctccacgactgagactgccaacggacgacaccaggggagtaggnnn
>GAA4HQR01A5GMX
atatcttgatctatacatatataggtaggcctaagcggtgctctatattgcaccactgcaatcactaccaaccccaaccacacacaacactactaataattataactaataaccaccactcgtatctntactactaattactataataataattaattagtaatttacctttcgttttaatttactttcttttagtttaccttaaaaacttaactaaacgaaaattaaagtaaattaagttacctacccttccctaaaacctaacccttaagtcccaaacttacggtccaacgtttgttaagggtaaggaggaaccaacttatttaccttaagtttaacggttttaaccggtttaacgttaaccgttaaccttaccttacggttggttccggtacgtacggaacttaagtaagtaaggaacggttaggttaccggttacctttcgttacggttaaggttaacccggtccccgggttaacccggttacccttccgtaccggtttccggttggttaccgtaaccgttaacgtacccgttaccttccgttggtaaccgttaggtccgtaaccggaccggaacccgaacccgaaccggggaacggtaaaggggtagggaaggtgnnnnnnnnnnnn
>GAA4HQR01AKLFR
acacactctcccgtcccgtacgtctcgtcgtgtagtacaacctacgtcgttccccgtcccgtaccgtactgtcgtggtagtaaccaacctacgcgttccccgttcccgtacgtctgtcgtgtagtacaccacgtcgtcccgtcccgtacctctgtgtgtatactacctaccgtcgttcgttcgtagactcgccgacgacgacacagggaggtaggt
>GAA4HQR01B5DG5
ttaactaatgatcctttagaattgcaaccaactgttctgattctctgtgctgtccttgcatttccttgtttcccaacttactattgttcttaaactaagcatagaagggaagtatcatttttgtttaacaagatatgactgtcattgttttgtttggcaataatttagtagggtccgttcgcgaccaaaataagactaatcattgttaattacgttgtggtcattttggttcgtcttctttatttggttacgtttaatttgcaaattaccgtaaaaacgaaaaacaaaactaaaacctaacgtcgttggtagttaccaactacgcttccccgtccgtaccgtctcgtcgttggtataccactacgcttctcgtagacgtagccaacgggacaacgaccacggggagtagggnnnn
>GAA4HQR01DHGF3
aattaattattaattaatttagttagtagtagttagttgtagtagtaataagtaagtaagtaacgtaactaacacacactaactagtataactaactaactaactaactaactactaactaactaaacgtaactaactaaactaataatatanaanaagaanaanaacagtactactactctacctacctactactactaactanataattagtagtatagtacgtacgtacaccaactaacgtaacgtaacgtaacgtaagtacggtacgtacgtaaccgtaacgtaacgtaaggaagtaacgtaccgtaaacgtaaaccgttaaaccgttaaaaacccgttaaaaaacggttaaaacgtttaaacgtaaaccgtaaaccgtttaacgtttacgttacgttacgttacgttacgtaccgtcgtaccggtcgtaccgaaccggaacggaccgaccgaaccgggaacgggaacggacggaggtaggng
>GAA4HQR01DWL58
aggaagatgcatgaagctttccatttgtatcgatttcgttggtacttgatcatgttcatcatcgaaataaggatcgattcttttgttttcgttctttttgtttgtttgttggtttttccgtttacttgttatgatagtacttgtatcaagaatcgtgagttgtggaggctgagtatgttgggttctttgtagatctacggaggttggatgattctcggttcgttggtacgtgtcgagtgctttctacatagttcttcttttcggtaaaactacgacatactacccacgccttcttctgttgatgctgcttgatctccattggatatttacatccattataatcaagtgtgttatcatcaagccgatactcatgcatgatcccaaatccgatttcttcgtccactgaggaggctcttcccttttcgttagtaagaacgaaagacgtctgagactgccaacggcacacaggggagtaggngnn
>GAA4HQR01EMKB6
gaatcgatcatctcttcgtcctcctccgctactgcattctccgattgtccgtcgcactcgactgacggagtacatccacgtccacgactggatttcgtccgcgtcctactacgtgtacgattgtaagacggcgaggagtaggagtagcgatcgttgttctcacgcgtatagcgcccgacgattctcgtcgccatcgatcctcttcgctgtctctcgttgtaacctctcttctctcttgttgttgtcccgtcgtactctcgcgttgataccactgcttctgagacgtagccaaggccacaccaggggatagg
>GAA4HQR01DELS2
ttcaagcttacacattttgagaggtattcacttctcaccattggatggtccgggctctacaaactgaagtcaccaaaacaaggatccgggggaggggataagaaatacaaactaaagttacagactcaaacaaaagtagggagtaaaagaaaacaagaataccttcggtcgattaggtttttacgttatactagtcgttttcttttggttagtgtttttggttttaacctaacttaggtaggacttgttctagatcgtggttaggtactttgttaaggtaccgtttcgttaggtacgatttttagttttagtcctacttgtaaaattaaagtatagttttttttaatttttagtcaaagaactctagtaaaattttaaccttcgttctaaaaaaagaaaaaacaaaaaactaaaacctaagtcgttggtagtacacctacgtcttcttcgtagacgtagccacggacgacacacgggagtaggag
>GAA4HQR01DQ9HS
acatgttgattaaggaagatgcaattccgccattgatgagtttgtttgcattcgggcacaccaagagctaaagagaaggtttacaagattcttaaacatctgaaaatttacgaacacaaatgatgctctttcttaatgctggattcgggtatggtcaactcctgttggtttctcgcaaatgtgaatctgatgtagaagatctcaatgaaggtgatatacttatactcaagcacaatgaaagcatgaaaatgtactgagactgccaaaggcacacaggggataggnn
>GAA4HQR01C5W0G
aagctttgtctagctttgtcgtgcatggcaagatttagtctaaacagactattctctctttgtcaaagcatcttccctggtattactactgttttgttctatgttgatgacattttgtcttatagaggatattcctattgatgacattatgctcttggcttggctttcactatcaaaaacttaaggcatgactcatttctttctaaaaaaagaaaacaactgagactgccaaggcacacagggagtaggnn
>GAA4HQR01DESGW
tgtggngagagctnttntgananagaagtagcncagtntcacatgatactagaagaagacgtcgagaagtacganctcntagtgctctagaggaagtagttggcgaggtttgctgagttaggttcgatctatggaaggcttgtctatataaataagggtgtctcatacataagaaggtatagaagcactatatctnaataatatatatatgagatatcgcgtcgagtattatgtcngcagaggagtgtatgacctcgtttgttatttcggttacgtctagccggtcgtatctttgtcggtctcgtctcctatcatataagtctttagtagcggtagttagtgcgtaagccgccggtatnttaaccttaagtctccttacgagagaaagactatagatattatgaactattacactg
>GAA4HQR01DGHDZ
tgtgtcaattaccattaccgcctagaatgtcggtttcttctttgtgagaccagatacacgcgtccatgaacccactcgccttcccttacgtttcgtaaatagttcttcagcttgtgtgcgaaattactaagaacacattcgtcatacatgacaggttgtcctatgcggaggagctgttgtcactggttagatctcacaaatagcaaaacttacctctccgcaactgggcgaagatcccttccagtcccacccaaatacattcctccaccaggcctcgcagcgcttttactagatgcagatacaattggagtaaccccaaactagacgggaaccccgaaaccaccactgaaaagtagctcccatttaacttagagactgccaaggcacacaggggagtaggnnn
>GAA4HQR01C6D0A
aagcagtggtatcacgcagagtgtcagaatacttatgcagataagaggctcaaacctactgagttcatagttggagctcaagtttggtttgagagtatccccaccacangcgtgtacatcgtcgtcgagagaaggactgngtctacgataagtacataccttaccgttcgatcttnttacgagttaagtagagacaacatacagactgcttgtctaccgacggcgtagaggtggttgtcccctcccttccctatgtggtcttccagttaatgggtagggtagtattacaaaacccgaaacagncatgttggttcgtagtagaggagtacctaccccgtacccgtaccgtctcgtcgtgtactacctacctcgtcttcgtcgtagacgtacgtacgtaacggaccgaaccgaaccgaacgggggtaggtagggngnngnnnnnn
>GAA4HQR01EHNZW
ttcgtagttgcagtctcatagaatttgaagccttctattggaatatgctctggatgaaggttcattgactttgcggtccctaaactacaattacgtacgtacaataggcgttgttaatagcaaccctaaaaacgtaaaagtatattcttacacaagaaataaaggacgatttgtttattgaatacctttcggtttggtccgtcgtaaagaaagtacanagggagttggtcgtcctccgtaagacaatagacataattgggccgaaacggtaacgtaacgggaagtacgaatcacagcttattgcttctaattagtctctctcttattagtgacataattntcattgtcgaagaataatttactagtgttcattgtattctattctatatataccaacgtaggatacacagcttattgctccaaaaaaacgaaaaaaacaaaaactaactncgtgtatacactgntctgagactgcaacggnacacagggagagnnnn
>GAA4HQR01BXV3V
gcagaacacaggctaatcaacatatctcatcagccacactcttnttntntatnanatctntntntnttcttgtaataataanancnccncggcgatgtgcgatanaacaatagtacgtgttattctctttgtttagtcactaatttactttacgaaggttaccgtttaccgtaacgttacgttcgtaccttacggtccggaacctaagtttaggttacgaaccaaaactaaaattaaggtccggttccgttcgttttcgttttagttaaacttaacgttcgactcttttaacgtttaaagttagttcgtacgaaaagtttaaagtttaggtaccccgttcccgtcgggccggtgtcggcctcgtcccggtttccggttaagtttgttaaaaaaaaaaaaaggaaaaaacgaaaaaaacgaaaaaacccttaaaaaactacccggttacgggttggttaacccgttaaaccttaaacccgtaccgtttccctttcggttaccggttaacggtaaacggtcccgtaaaccgggtaacccggaaacccggaaacccaaacccgggggaaacgggtaaaggggggtaaaggggtagngng
>GAA4HQR01C3439
ttgctgcggctaccggtgtaactcatcctttagatgttcttaagttaggctgcaatgcaacttgttgggcaagagccncctcttcgtgnggagaagtnttccgttccncnttgtgaacaanaggacggacggacgattactttacggttcggtcgccgtcgcntatnaagacgagtctttattgtaggttggttcggatgtagcgtacttattagtaaccgttacctaactaagtagttagttggtagggaaggggaaggttagggtttccggttaccggaattaaatttactttcgtcgactaaaaatttaaaagtttacgcgaccgacggaagggacggtttcggtttccgggttccccggtttttccggttttcgtaacctaacgtcgaccttaacctttaaaccccttaacccgaaccgtgtaaggttttaaaagggttttaaaagggttaaagggaacggaacaagtagtaggttacgtttcgtacccgaaaccgaaaccgtagtaggaacgtacgtccgaaccggaacggaccaaccaacggggaaggggtaagggtaggnng
>GAA4HQR01DLAXN
accatgagttttcgctacaacacgctcatccgcccagtatatgtaccaccttagcccaactcgatggtcttgtcgtaaggtgcttcgtcatagttttcttcatcaaaccaataagagaaaccaccggatattagcataggcgaaagactcctacgcgttcttttactgcagcctcagataattcagatatgtaactcaaccaagtcagcactcagatcactcaaactctcatgaattcttagttctcctactactcacttgaatttcgcggggaaagccatgctcacatacataactacaatcttgttaaaatccacgtgcatccatgatcacaggatgaagacacacaaagaccgaagctcttgcctttgtatttgtatgggtatgagagctttgtgtcccccgcgtactgagactgccaaggcacacagggggataggnn
>GAA4HQR01BV8GC
attgtagctattggacttctgcaatgtcgttcagcaatcgacaagctccacgtnttctcgngttgttanagtgcgntatttatttcttctatgttcgttgtacggaacgtatcttgttctaaccaaccaggacggagtggttcgtagatccactcaaccaactacgatttcggtagtagttttgggttacgagtaatttaattcatctgctgaattaggtcgtaacttttagttaatacttccttggttgttgtacatttgtttgttgttgagtgtattgtcttctagagatgtaaattactagttattctaaaaaagaaacaactaaactaagcgttgtagttacactacgctctgagactgccaacggacgacacagggagtaggagnnnnnnn
>GAA4HQR01CW6ZF
agagntctcggcgttacttcttgctggaggaagtacanaggngttctcgcgagacgctgtncaccaagagacacctccgtacgacgtcgcacctcgagaggacgaacaaccttcccttcgtcgtccgttacgttgtctcgtggttattatctctctntgtgtaagttagtcatt
>GAA4HQR01COI8H
tcgagtgcttcatgaccaaatccatttcggtatgtcttagtgtgcacctacctcttcgtngttntctctcatctcgngtctacccttccttccctcctactctcacacttattcgtcgttcgcctcgtacctacctcgaccgcgcacgacacgaacagtgttagtagttagttggactctgtctcgttccgctcggtcgtataggtcatttagttcgtaacggtttaacggtacctaaccgttaccttcccgtcccttcgtacggggcggtacggtaggccgttaaccttaacggtacgggttaccggaaaccgaaaaccgggaaacctaaacgaaaggtagttcggaaccaaacggaaacggaaaaggaaaaaacggttaacccgggaaacccgtaaactttaccctttacgttttagggttttcccttttttgggtttttcccggttaccttttaccgttttccgttttacgttaaaaaccttttaaaaaatttaaaggtaaaaaaccggtttaaaaaaattttttttaaaacgttttttttaaaccctttttttaaaatttttttaccgtttttttcggttttaggttttttccccccgggttttccccggttacccggttttaccccctttccggtaccggttttccggtttaggttaacccgttaacccgttaaacgttacccgtttcccttttcggtagggttaaaccttaggtcccgaaaaaccgggtccgggaacccaaaccgaaccggggggaaacgggttaaagggtaaggggggatgngnnnnnnnnnnnnnnnnn
>GAA4HQR01DEALN
tggtcaaggatatgtatgtcatggtcatgaaaatggagggcagtggagaggaggaggcgggccacctgggtgttcctgtagaggaagataagacaaaatggccgacagaaacccgctgtgttgaagatatgaggctaggagagtctggaggggcataacaggggttgggtctgacaacgtttgggggtgggaggtgggagccgtacatttgtcctatgcactccgggtccaacttcatgttctccttccataatgtctttggaggggacaaccccggcacctgtaagtcacactcgatatcaaactgctagntggngcatctcgtactaacctcctacgacatactcttagaattagtggctggacgactcgaccgaaggccaacacgtaggggagtaggnnnnnnnnn
>GAA4HQR01DK0DH
tgataaagcattgtgtgagcaagtagtgatagcattgttcagccattggtgatcgagtctgatatggctagagctatcaagagagagatggcctgttgagctgttaagggcgagtcttcctcacgaccaacgatcaaacagaaaagttttaataggaattttgcgcaagcggtctgttagtctacggctaaggcattcgttaaaaggttgaactgaaggaaggtcggtatggaagtgttgttgcgtcatagacaggagtgttgtaagcaagcatggaactgggnggcttgttgtgtgtagtagtatatattctttcgttgtactacngactctcacgagacacagggaggtatg
>GAA4HQR01EFDJR
gtaaaggcacctacacgaagaatcgcataacctactatctggtgtaggatcgagagtgaacagtcgattcgaaggtgaagaagcgatcacaggaagccttctcagccttaagaactcatcacctaaagaagcaaccgctaagggagagtagccgagaggagaaagcttcaacttctgaactatggcgatgcttactagtacaaatatatgaatcacacagctgtaattagtaatactctcatattctagaataggacacttgtcaccttaagattgactggtactatgtatatatagaggaccctatcatcaatacaaatcatgggagtattttcaatcaaaaaaagaaaacaaaacctgagactgccaaggcacacagggataggnn
>GAA4HQR01DRTYM
ataggcacagtgaactgaaggcagcaacaaccaagtaagtcagtaaccacatattgaanaangaanatnacaataatagaantctatactcgntttactttaccactctatatataatcagatagaaaataataaataaaataaacaaaacaaaacaaaaccaaaaccaaaaacggaaaacccgaaaaccgaaacctaaccaaactaagtgtaagtagtatatactataccacaccgacctgttagtagttataagacaagacgcgtgtagtgtcggcccgtcctcccgtccgtacgtaggaccgtgtacgtactaggcaacgcgacgacacggagtaaggagnnn
>GAA4HQR01CKFS4
tgaatggtgtcaagatgacgagcgtatgttgggacgaaatagcatcactagtagcccacggaaggacaagttactagttctaagtaggaaacaagcttgttctcaccacactgcgcgcagaggtagtatggagtatgagcatgatgatcatgaaggacgcttgtcagtctatgcagtgacggggaaaaagttaaggtcccgacggggtgggacctttcgtagaactaacattttccgttccatttgtcttctttttgttttcgttaagttagatggcagttatagttactagtttagttagttaggatgattgtgtagaacgaagaacctgattagactangtaatgtactgattaatactttagtcttaaacaaaaacaaaacaaaanaaaactaaactacgtgtagtactactactactctntcgtagtagacacgacgacgacacggacgagggagngnnnn
>GAA4HQR01CYXU4
attgaagtgtatatgagagtgaggattaagataatgtatttgtatgtagcttatgcaccacgttactgggcgtgactgccttcgtccttccacttctgctgctctgaactgtgngagaaatagacattgcaagcaatcagctatnttgatgaatctctttgctagctacatagcacggactccatcatcatatcagcttcggactttcgaattcgggagagtctcggtttcaaaagtcgacgctttccacttaacataatgttttctattaccttgtaaaattagaaacttacctaaacgtaattaaaatactaagattaggttaaaattaatttaagttacggtaacgaaaaaaacgaaaaaacaaaaacaaaaactaaaaacctaaacgtacgttgtacgtacctactacctacttctcgtagtacgacgacgacgacgacgacgacggaggaggagnnnnn
>GAA4HQR01ECTY7
ataaggaggatgatatcgctcggtactgctaacatacatccactatgttctacctcgtcactaagactccactggtcgtagtcgatactgcacttcttagtgttgtcacgtaactttactagcctcacgtgtcatggaaccgaagtattctccnctgatgtctctgtccagtgagctcaacattagccttttcttatagtcaatggcagttcttgaactcgctctgtgactgccaaggcacgacagggataggnnnnn
>GAA4HQR01DE608
gatctagaatctgtattttgatgggtaaatacagccaagaattttgatcaattgtaatcattgatatttgaactgataaagtaaatggaatgtcaaataaaaggaaggctgcattgttttaaagaaaaggtagcactaataactccacaaactttgtttgactggctgtatgtacactataattgagcgatttattttgtttgctattttcctatttgtctacatttttgtacaagtttatttacttcttgacttccgttgcctctgagactgccaaggcacacagggggataggn
>GAA4HQR01A4SLO
ttagccttggcagtaacaacaaacaaatttggaatactcccacgtaataagcagtcggaaaagtaagaagaagtccacctaacttagtttgtacgaaggagaggcggagcaagaagcaagaattcatcagcagcatcagtaagtgagaagacgacggttgagatacacacagacatctctgttcagtcatgaacaatgtaggatggtttattggtatagtttttgtagngggaggagccagcagggttggcttgatatcctgttatggtgagtgtggaatctgatgggtggaattgtatatgtttctctgtaagttatataagagtggatacagctaagtttagttgagagagatgggttgtggtgtgacttgtgaagagtcagttgtcttattttctatatataaatttagttcaaaaaaaaagaaaaacaaaaactaactagcgttgtataccactagcttcttgagactgccaacgacgacacagggagtaggnnnn
>GAA4HQR01DIPJH
tcaaatggtgaaagcattccagaaatattacacatcattcataactcacaaggcacanaaaggtatganttannaattnntatacatttcaccattatcacgcaaagtctcttaacaactcgcggggttcttgttctgtttaagcaatcatatcttcattacaaatggaccccaacttttctcatgcttctgattttgtcaacagaggagctaccactcctttttttcacgcttggcctcgtagtctttgatggcggctttaattgcatcctgggcaagcatgctgcagtgcagctcaccggacggaagaagaaagatagtcttctgagacgtcgccgaacggacgacacgagggaggtaggng
>GAA4HQR01C46MZ
ctgacatgagagacagaggtgggtcttagttagaactgccagtccaggccacatgcccacgtgaggcagacagcatcttcagaaccttcccctcgggtacgtggagctcctcgggcgaccgactttcacgccctcggggcgtccgactccccaggccccttgggtccccttttaaacggccttggagactaggggcaaggtcacttcactccctcgagccttgctcgtcctccccctccnctctatnacagacnctgngacaacacgaacacactccacgacactactgccactaggacgacttaggtcccgacgaccgaccgtaccgggtcccgtaccgggtcccggtccgggtaacggtagggacgaaggaccgacccctaccgtcctttacccttaccccggtaccgtacccctacccggacccgacccaaccggggacgggaacggaaacggttaaacggaaaacgggtaaaacggaaacggaaacgggtaggggaggaaggtaggtaccggaacgggacccggtcggaacggacgtacgtaccgaaacggaccgaccgaaccgaacggggacgtaagggaggagnngnnnnnnn
>GAA4HQR01BGI2I
agcatggtattctggtggtctcatcgagcatggaggacaataattttggttaggactgcaaaagaaatatttctacgcgaacaaggggcggaaactaaatcaggaaggaatagcggggaagttactactggcgattactaaaccaacgatctcacgcagctgaactaactagctggagtattactaacactagacaccgtcggatggttaccgttcggacgttggtccgaaaactaagttctagcaacaacggaggttgtgttctacttactatgcatggaagtagaagaacggtggagcaaccaacgtaagtgcaaactagttctccacgaaggttagggtttcgtacaactagaggactgccaacggacacacaggggagtaggngn
>GAA4HQR01CMGF1
attatgagcagcaagaagaagaagggcaacagtactccaaagtatgcctgttgaaagaatcacctacctagctagctagctaagtacaagcaagccaagtgttctagtatgtaatgatatacaaatggtcttcttgactaggaagaccaacgacaactattgtaatcaactgtcttagtaacagttgttaacgcaaacatgtgattcttgtctacaacattttactctgtagacacgcacgtgcacttttgtaccaacaatatattttaatctatcttactaaaatcaaaaaagaaacaaaactaactgcgttgtataccactgcttctgagactgccaaggcacacaggggagtaggnnn
>GAA4HQR01BK94G
tgatctgcgctagttaataagaacaacaatgatttgttaacatggagatacataatgtgtttcttataaatgattttcttggcattttggtattcccgggacgttggagtccgagttcttacttgcattcatttttgtcagcttctgtcttaatgcaatattgttttgtattgccggactcattgcttgcattcatttttgtcagtttctgtac
>GAA4HQR01ASWKN
ananananatatactatatatctatantntnatatatnatatcacgtcaacaacacaaccaataacaacagaacacataacanaataanaataagtaaggaagttaatttaagtagttaacgttaattatttaacttgtactactgtgtagaggaccacgtnaaccaactaccaacctaataagtaactctctatctactacgcaagcggacaatattcctaaggtcactaacgcacgacggaccggttataacgtcgttaacgggtaccgttaacgtaanaccgtaaacaacctaaccttaccttaacctaaaccctttaccgttccctacccttcctacccaacccgtacccgtacccctaaaccttacccttaaaccctaaaacgtttaccgtaaaccgtaacgtaacctaaaccccgggtaaagggcaacccccgaacccgggaaaacggggtaaacgggaacggaaaacggggtacggaggagtng
>GAA4HQR01B5JVK
cattcatgaatgaactgctaagaattccatgaagtattgctgccagtgcataattggcaagaattaatcttccttcattactaagtgctcatagcaataattgaacgagagcaaacttagcaacatcatagaagcaaaatagccaagacaccttaacgctctttgacacaccacggtcttcctcnccgtcgtctcgttgtgtcgtgtcacgactacctgagacccacgagtcgagcccgccgacgtcctgcgtgtatactactcnctcttgagactgcaacgcgacacacgggagtagaggnnnn
>GAA4HQR01CP1Z0
gatcatatatatataatataatatagtagtagtgacgtacgtatatctacttaattaacaacttacgttaacgtaacgttacgttgttatataaactaaataacgtaaagtaacgtaaattgcgaagtattagtatatacttnttgatgtagaggagtattagtagtatagttagtggaggaaggtacggttggagtactacttacctttcgttagttactttccgttacggtttacgtacccttacccttaccttccttaccttcccttactttaccttaccttactttccttaacgttaccgtacgttaccgtttcctagtaaccggaagggtaccacccgacccggggaaaaccgggtaacggtaacgggaagggtaaggggtagtagngnnnnnnnnnn
>GAA4HQR01B5XJH
agagaagaatgaggaccagataaggaatactatattgccaccagaagtaccacagcttgccggtttaatgctgccactacaaacctcctttctacaaaatctacccacctaaccnccaactcacaaggacgacacncgacacgaaaggtacgtataaaagtaagatacagaacaacattactacaactctataatactatatccaacagtatagaaacgaaacagactgngtcncgancatcatggttcgattnttaacaatacaatagtcacttaacttaatgtactacttattcttactagtaagtatannatanaaggaaaatataaccttcttttgttctgtggggcccggtcccgacgtcctgcgtgtagacctacntcgttcccgttccggacgttcctgcgttcggtagtacctaacctcgtccgttcccgtccggtactctcgtcgtcgtagtacctacctacgtccgtcccgtccgtctcngtcgtgtanaacctaccagtcgtcccgtgtactacctaccngtccgtcccgtccggtactctgtcggtgtactaccacctctcgtcg
>GAA4HQR01CBLUB
ttcagagatatctggaactttaggtgtcttcaatctgtctaagctctgctgaaagtggttgtgaaggaccagcagacctttcctcatttgcagtctcttcagccttaggagtctctttgacgaatgttgttgggatatgctccctccgttggagcagcagtattgtggttggtacaaaccattcgttaggttggaggaccacctagctgtacttccattattcgttagtaacgttaggaaagctaccttccgagctaatttactccaacccactgtacttaattaggtggacgtaaccaaaacgttaccggttaatcgtactccctacaatcgttactttagtttggtaagaagatcgtctgacaagtacatctctacgaacccacactactgacgtactcgaccgaaggcacacggagggtagtagg
>GAA4HQR01DI6DU
ctctctctcttntctactacncntctntcttctctacttatttatttagttagaaggaaggagaggaaagaaagggtaaggggtaggggagggngacgtacttagttggtgtcgaacaactaagactaagtaaggaacgaacaaaccgtaaccggtccggaccgtcctttctcttccggtagggcggcccggacctcgcccttccggttccgggtcccgttcccgtaccggccgttattaacttacgttacgggtccgggccccgggcccgggaccgtttcttaacttaaccctttttccggtttagggttcccgtacgtgggagtaccgtacccttacctttccctaccgttccccgggttttcccgggtttccccggtaccccgttttcccctaaccccttaccctttccctttccccttcccgggtacccttagtccccgggcccccgaaccccgtaaacccccctttaaccccttaaaacccgggtaaaaaaacgggaaaaagggggaaaaaggttttaaggttaccgggtcggttaaacttttttaggttttggggtttagggtttaggggtaaagggaaggttaaacctttaagaaccggaaccgttaaggcccgttccgttggtaaccgtaacgggtcccaaaacccggggaccgggaaaccccgaaaaccaaccggggggaaacgggggttaaaggggggtaaagggggnngngng
>GAA4HQR01CSDTP
aggaggaggaacaagaagacacgtaagacgtgttgtagcaacaagagaggctgaatcacgccnccncctcgtagtagagacgacgtacgtacgtcgccgccgtccgtaccgtacgtacctaccttcccttccttacgtaagtaaagtaaattaacgttacgttacgttacgttacgtttacggttacggtacgtacgtcggtacggaggtaggtcgtcgtcgtacggtacggtacggtacgaagaagtagtaacgttaacgttaagttaagttaaggttaagggtaaggttacggttcgtccgtacctacctacgtaacgtaaacgtaaacggaaacggaagtagtagtagttagttacttacttcgtacgtaggttacggttacgttacgtacgttacgttacgtacgtacgtacgtacgtacgacgacgacgacggaggaggagngnnnnnnnn
>GAA4HQR01BQ2E7
tgtagcgaatcatgcgtaggatgtatggaggatttggcattgtaatttaaccaatgcaatgctccagaattattgggaataagggagtttgagctttctgggctagctttgctggtagagcacagcattttctgtttagttccgtagaaataagttggggcgaataattactatgtagagttttaagttactctgttttgtccctccttgtaaaactttagtaactacatttctaaagttaggtcgtagttgatttttaattttgtcaaatagtcccactgtagggaaggtttaaccctaaaaaaaacgaaaaacaaaactaaaaaacctagtcgttggtagttaacaacctacgcttcttctaggactacggtccaacgggacgacgaccaacggggaggtaaggag
>GAA4HQR01BW786
tgaattctcaagcttacagtgtagtataatatggattatgaatctattatgggtgcgaggaaccggttacgtncgcttntttgtatgtagatggacgtacttacctaaaccaaacgaaataagatgttacttcctcgatatgttattaccttcctatagtaaaggaaactagtcgaaaggttaaggtttactagttggtcgattgtttggtagggagtctgatcttgggtaaggaatatctgaacaacttaggtaggaccggtacttgtagtgactaatgatttagttgttttccgttacgaataggtcgtgtatgtcgtctacaaacgaagtgagaagtagtatcgtacgacagagcttctaaggacgattcttacggaggaggaaaggaactcaagaggttattcaactagagactgcaacggacgacacagggaggtagngn
>GAA4HQR01BAAXT
ttcttgtctgcattttcatcaacactctttgtcaattgagagttgctttgtaaccaaaatacactgatttcaacactcttttcttgaaatctcaccattgtagccactcttgatgtcccttttgtgtgttattatgtgtcctccaagtgcttgctgctgaattcaggatcatactcaactttatgcctcttcatctcatagttccttgcatacccatcaactgaatcatcagattctagctccttggatccattttcgaaatacccggaatccgattctccaattcttcacaattcaccttcttgctagttggactcatcatcttcctcttagatccacctttctcttgttacaaagcctacaaacatacttgaacaattgctcatctcttttctcctccatctgagactgccaaggcacacaggggataggnnn
>GAA4HQR01C6B36
acagtggtagtcacganagagtgtancacgcngagacgcgggagngagtggtancaacgcagagacggcgggaagcaggtggtanacaacgcagaagtacggcggggaagacaggttgggttacncaacgcagaagtacggccggggaagacgaggttaggtataccacgacgacgacgacggacgggacggacgaggtaggtagtacgacgacgacgacgacggacgggacggacgacggtaggtagtacgtacgacgacgacgacggacgggacggacgagtaggtagtacgacgacgacgacggacggacggacggacggacggaggtagtacgacgacgacgacgacggacggacggacgacggaggtagtacgacgacgacgacgacggacggacggacggac
>GAA4HQR01DSN3F
cattgtctcgagtcatttataaagtgactaacctttataattgtgtcaaattgactgatgttttgggccattttattaaataggtattgttcgttacccctaacttttacttatgccaaaaacgttaaggtatggtttttaccgttaactttccgtaccctcgccaaaactaaaataaataatttttgttaactacagtttttaagttcttcctataaagttttaatttcctacttgtccaacgaacgttgtatcatttactttttggtttaagtagaaggaaataatttttgttatttttaaaaatttaaatttttgttttactaaatttaaaccctaactatattatttggtttgggtacaaaattttacttataagaagttctattgttagtgcttgttttgttgattagtagatttcctttaacttaccaacctagagaactgccaacggacgacacaggggagtaggnnn
>GAA4HQR01EHOZ8
aagaagaagagattacaagctcaaggagcagacatcatttaacttatgctgctgattccttcgcgatcttctctgccttggcaatcacctcctcaatcctccaccactcgtaaatagtattagttccgaacgtagtccgtacggtatttggtcctattccacgaacacccctacggaaacggacctggaacaacttaggaccttttacccttttcctacgtccttccaaaccactaaccttttacccggggttcggtccttccccggtcggaacgaacccgtcaaggccaaccaatcggaaaagggacgttgggaacgttcctaaggaaacccttttacggtaaagtaccttttacgggtacgtaccgtaacgggcaaccaagtcccccgccgtaccgttccctgtccgttcggtagtacccgtacctacgtccttccttgaggtacctaggccaacggcgaccaacacggggagtaaggg
>GAA4HQR01B5KA7
aaggctagggcttcaatcaaacggctaagttgggaggattagccgaatttactaaatacgatgtttctaccggggaacgggtttacgttatcgtttcccttcggttattcggcggctgtcctgataggtgtagtttcttggcaaggcaatatttggtccgtccacttgatgactattggggcgaaaaagacttcaggacgaagcttcagccaaagatgcagatgttaaatactacttaggattcactactccaagttggcttctgtcaatcctcgatgctgagactgccaaggcacacaggggagtaggnnn
>GAA4HQR01B8I34
taatttgcaacttattaatcaatcagtgctagctatattgcaacaactacctccatctatgatcatattacacacctttcccttactttagtacatctagtatgaaaaggttaacgttcacttgtaaggacgtcattcaagggtacgtagaagaatgaatgaggtggttgtagctccttccttttgttgctccttggttccatggttgatgcttttcggtttctccttggtggatgtaggctctcggctgtaggatccttggggccgggcgtgttttgttgctttcctatgagcttgtagctccaaagacttgtcttgtacaccttggtttcctagcctttgtctgagactgcccaaggcacacagggggagtaggnn
>GAA4HQR01C91KW
aacaaacaacannatgctgtactagactcttcctacctaacaatactacgacgtagtagtaaggaaggaggaggaagtaagtaagacgaagaccaacggaacgttaggtactattnttagttaggttaggtaaggttaagagaggaacggaaagtaacaatcagtagacgactcnanactacttcctcggtcgttaaagttaaccttaacctaccaccaaccaccgagagnactactatcacgaacaagaagttgtcgttttctttcctttactactatatggtaccgtacgtagttgtgtgataggtagtagtatactcnctnaagaagtaagcnctntgtttgttaggttaggtggtcgtcgtcgtacgtactagtgtgtgtgtgtgtnctcgtctgtgagngtcacgacgacacacggagtagg
>GAA4HQR01DJIDF
actaccactactacatatatatagtagtaagaagtagtataattattatattaagtagtagtagtacgtatcctcctacttactactatttattactacatataagtagtaataagtataatatcatagacacaacaactaacttaagtacattaactaactataaactaaactagtaaacaaactaacgttaaccgtaccgtaacggtccgttacgtatattattattaatagtaactatctgctccctcccttccttccgttccgttcgtggtggtgcgngaaagagacaaataatacaacacctacgtaacgttacccggttccgtaaaggtttaacctttaacgaagtaaaagttaacgtacctacgaaccgtttcccggtttaaacggtcggtttttacccaacggtaaacgtaaacttaacctaccctttaactacgcccgtttcgccggaaacggaccggacccaacccgaaacgggggaacggtaaacggtagggaaggggtgt
>GAA4HQR01C354R
taatacaaggctgattataggtaccaacctttnttgggtcaatacacaaacttcaactcgctggttgactacggcctatgcaccgatgtggtgccacccagtttctgttcccctccgcgtctgtggcctnagtaagacagcagttttgggtcgaatagngatgggttcgtanagaagatatatgtagttattaattattgcaagattcagagagagactacttccttaccaccggaagtntcgtggtggtcgttgtagtaaaacgtaaaaaaaagaaaaanaaaaggtattacttagtgttactttacgtttagttaggtaaggaaggtaaggtagtagtaagtaattaactacctgagagagtagtaggaagtatactagagaagtaagagtattatcnctatttatttatatatattatttagttttaggtttaagggtaggtttggtttattaggagggtaggtacctattagttagtagtataagttacgtctacctacgtataataataagtgtgtagtaaggaaagtaagtgtgtcccgactaacccgtaacccgtaaccgtaaacggaaagggaaagggtaataaactaaaacaaaagtaaaag
>GAA4HQR01BWSYQ
aagtcaagcaacgcgaatggacatgaatgagagggtcgtagagaagtagcaattttaatttcagttttcttactcaacaattctaagaagttaagttagtattattgtgattgttaagacaagtaacacattattcagaggcggagcaagtaatgcattttgttcacagaagaatatagataaacaatacaagaatgcctcgtttagggtcgtgtttacctaacgttaggtctgatgctccattactatgataaatttactagttaaaaattaagcgatgaatagatagaaggtaaaaggttaagcagcatattgtatcatagtaaataaattactgtcttgttaggttacgaattacttattcttagtatgtacctcctttattgtaatactattgttttcttatcctttcgttgtgtaccgtaaacgaaatactttaggttttagttaatagtatttaattcttacctttttacgttacaaaaaaanaaaaacaaaaactaaaacctaagtcgttgtattacactacncttctcgtagacgtagcacgacgacacacgggagtaggngnnn
>GAA4HQR01DRROM
gaagtagctgcaatggaaaggaggtttccgctatgcggcttgagaaggagcaagataacaaggcaactcngggataggtnnnnatcananctcnnnannnntatctgagagntggcgcggggagtaagagacagcagcagccaagaggaagaagtaaataccgagtagtagtttggttgtatgtattctttgttgtcatatatcgtagtggtaccacatgctattaataaaagaaaaagaaaaagaaagaaacgaaaaggaagtagagtatactatactaacttaattagttagttagtaataatagtgtgtcgtatagtaagtaccgttccgttcgggtttggtttggttggttgtaccgttacccttaaccttaaccttaactacgtaccgtacgtactaactaccctaccgtacgtagttagttacggtaacggtacgtcgtctttcttactactactacgtaataataagtaattactttaatttaagtaaggtaaggttaaccgttacgtaactaaataattaattaagtaacgtaacgtaacgttttaggtttttagggttttgggtttaggttaggttaaggttaagttaagttaagttacgtaacgttaacgtttaaacggttttaaaaaccgtt
>GAA4HQR01EYOTC
tacgacacgagtagttttgtttntttgtttgtttagtttatttgttagttattactatttattattaattactataataataatactataataagttagtacttagtttgtattagttgtagttatagtagtagtgttagttctagtggtagtagtcgtagacgaacaagacaacagacanatanagtntacaacctactactaacctaaacaacgaagtactaacgtacgttagtcgtactttcacgattagactacttctacctacgctactactacgtacgtacgtacgtcgtcgtacgtcgtacgtacgaggagtagagagacgtactactactacttactactacttacgtctccttcccttccttcctccgtacctcgtacgtacgacgacgacgacggacggagacgagagagnnnnn
>GAA4HQR01B9LJ0
ttcgggttaggcagtggtaagtcaacgcagagttagttcggtttaggtacntggatcaagctacgagttagtcggtagtacngtggatnacgacgtcagttacgtcgggtagtcgngtggactcacgacgacgagttacgtacggggtagtacgngtggtactcaacgactagagttacgtcggggtaagtacgagtaggtagtacgtacgacgtacgtacgtacgttacgggttaggtacgtacgtaggtagtacgtacgacgtacgtacgtacgtacggtaggtacgtacgtagtagtacgtacgacgtacgtacgtacgtacggtacggtacgtacgtagtagtacgtacgacgtacgtacgtacgttacgggttacggtacgtacgtaggtacgtacgtacgtacgtacgtacgtacgtacggtacggtacgtacgtagtagtacgtacgtacgtacgtacgtacgtacggtacggtacgtacg
>GAA4HQR01DMXKX
aaggcggtgatgtggaagacaaggctggcaaggctcnccgaagggatagggtcgtcgaaaggaatttggagagattaatagaggagattaggagaagtagcaagaccataacatagtgtggggccgtgggcgtcagacagctcatcaatggcattggcatgtaatgttcccatcaatggcatgtactgtactactgtccaagctggtccatttgtttatactatgtatcccggggctcgggagttgatggtattggttaattagggagcgattgtgtttagttggtaataaatccgaaaatatctcgaaaatgattcgcttaagtagtgggaaggtgtgagcttttgggttgtggctgtttggatttgattttagggcgcaggttgatttgttagttgaggtgcagtgtaattgcgttagcttaactgagactgccaaaggcacacagggggatagggngnnnnnn
>GAA4HQR01DH40F
tttattataaataataacctaatatgtattaaaatatgtttttacctcattataacttcttattcattgtctagagaataaattaactattataatggaaataatatgttatatttatttatcttatcttactttttcgttccaacaaacaaaattaattgtacaaatgtagtcactgcacagggatttttagtacctagatatttatttggaatcaaatatcactattgatcattggcaccaagtcatatacaatacccgtgctacataaataaataaaatttaaatttgttgattctatgttataaaaaatacaatatggtctctcaagatggcttcgccttttatttgaaatagcaatttgttgacgtcagttcaaagaagagcaaatatatctaaccttttcttattccaggacatgaaataactaattaggtattgtcacactaccacttttttttttttaaagttttaaagtactttattacttatttaagtaagaacttcgtttgacttttatttgcaccaaaacgaacactttaactttactaaaaagaaaaccaacgaaagggacgaaaataacaattagtaagttagtaccaacttactttacttcctactgtag
>GAA4HQR01C9MQ0
tttatggtactctgacggagttctgtacattccgtagttactttgtttcgtcaatatgacagcagggcccaagtaatgcctcaacttctaacttctagaagtttccagcatttgatggttaattgattggatgcttatatgagcctagtcaacctaatcaactgcaatttttttnttttanagatttattaattcttcattcctccccaacgttaaagttttcttcgtctagcgtggttttgttttcctttgttgtttagtttacttacgtcgcctcccttacttttagttttaacgttagtacgtttaccgtacgactatttaattttaagttttaggttacggcgaacctaactttacttaaactaaacgttaaggttagttattctagtaaggaagtcgttcgggtttcgtttacctttaaattaaaaattaggttacgttggttttgggccaacttacgttggaaggaaccttcggaccgaaaacgggacgaacccaaacggaaaggggggaaggttaaggngngaganagngnngng
>GAA4HQR01AY1O9
ttattgtctatacatgcgtntattnttggtcggttctttaaaaaacaaaaaanaaaanaaaacaaaacaaactaactacgtacgtacgtactactactctctctcgtacgacgacgacgacgacgacgacgaggaggagag
>GAA4HQR01CUOCE
anataataattactactacttaaacgttaacttttaactttaacttaaactaaacaaatagtaanaagaaagaatataactaactaacttaacgttactcgttntgtctgtatagatacaactatactacttactacgttatacaagagngngaggnggagaggtagtgtacttacttagtaacttagtaagtgngtcgtcgtaccgtaacgtaaaaagaaaaagaaaaaaaanaaaanaaacaaactacgtcgtcgtcgtcgtactactactactacgtcgtacgacgacgacgacgacgacgacgagaggag
>GAA4HQR01BSX9I
gttccggtagagactcgaaaccatggtcgaatataaggccttgatcggattttctatcactgctaagacagccacgtttgttgttctttctaggtccgtccttttctataagaaattagtcatcataacgggaacgtctcaaacaatgtctacttcgctactctcccaaaccaattcgaccattttctttctcttttccctactttcctacgtgccccactttgtcatacttgtctgctattctctgagatgaagccacttgtccatagccgaaataccgtccatttaagttgcctgatgcggagttgttcaatatctgagaagcttggattttggtaagtggcagatctgagactgccaaggcacacaggggtataggnnn
>GAA4HQR01CZDLT
caataagaacacttgactctgtatatatatatggagattggagacagtagttagaactactgctagccaaatttagttgccaacgacaaacaataaacgtaaccactaaatagaaataagcttgttgagaggaggcagtttctaaccaaactagatggaggctaaacaactcatcaacccaactctcccaccaaggttaagggtagttttccttacgagcagcagccaccacgtttcttttattcattctaattagtttatttacttgctgcctccagttgtcatgaggtaccttcggggccggactcttattgtcgaccttaaaacgttaagaaggacgaaccaaagcggccaaaaagtttactacccctccaacccgccgtcgtacctcgtcgttgtagtactgtagacgtacgccgaacggacgacgaccaagggtaggtaagggagnnnn
>GAA4HQR01A02MP
tttaccggactgtgtgacaagacgtcaataatgcaagtggcgattttcgtataagtcagttgggtttccccgtccgtcacccaactcaatgaagaactctctggagcaaaattacactcacataaaattctttcggcggttgaaactagctgcctttacgggtgtacgtgttcagcaagttgttgtaaacaaagagcgcggacaatgtgaagacgggacggacacctgntcgaacagagacggaataactactttttgggtagtcatatcatccctacgaataacagtggttacggttcgttagagacaaggcgttacaagaccgacaacactgagatgccaaggcacacaggggagtaaggnnnnnn
>GAA4HQR01ED8IV
tggatgaagatgatggttcaacaacaagaggtgagatggtggaggaggagtatgaggagtggttagtgaggaaggatgaagacagttgcctaacaagtagtggaatgggtcgacatgaggtggccacatggggagtcggaactagggattacgagtaatagatagatctcgagttcatcgtttgtctcttcttgtttatgaataagtagctgacacttagtcctctctcttggggctgtgcttttagagagggaggaagtttgtgtaaccagaagttgctttatgctaagcagcttaaataatagaatgaagacacattatcttgtgtttatcataaaaaaagaaacaaaactaaactcgtgtgtatacaacctgcttcttgtaggactgccaacgacgacacagggaggtagtgnn
>GAA4HQR01B48TY
tgcggaggtgttggcatctcagatgcttactattgcaagaatgtactcaacaggagaagacaggatgttgtccaactagtgaactggtcgatgctaagacagactgtttacgtaacggaaaggtaacggagttctagaaagaatgatgtttgttcggtagtgttatcctcctatgctattcttgtatagttgtcaacaaagactaatagtcttgtttacttcatagatctatctatctgccaaccaagaggagtatatagattggatatgcattttttgttatcgatggatttgttgtattgtaccttaaattaaaaagaaaacaaaactaaactaaaactcgtgtagtacactactctctctgagtagcacgacgacgacacggagtaggagagannn
>GAA4HQR01BVV7R
gttgtannaagacgtgctgcataagacggaagtactatttgttggtgaagaacggaggcgtgttntnagaacggtggcgagcggcgggacgancgcctgttggtangntggtgtnttctgaatacngtggtagggacgtactaaggaggtattgttgggtcggttggtcgagttacgggtagtntagtacatgtcggacggacctttcgttctaaccaatcttgtaattagcgtggtaggttggttaagggaagtcttagttaggtcgtcctaggccgtccgttcgttccaagacgttgtcaagaaatagagacgtataatgtaccaaccaatattgctccatgcaacccaacgtagtgtagcactaccnctagcattaagttagatttcttacngagactcgcaacgacgacacgagggaggtag
>GAA4HQR01EW74Y
atgagtcaacagaacaagaaacctttatactccattccncctcctacttaactaatananacgactcctcctacgtagtattgttggaaggttaagggtttaacggtttaggttacgtagtacgccgcctatagcgacggaaaggaaaggaagagactcngttcttcttactaaactaaacgaaagagtagcgacgaacgaacactntcggaggaagtanacggcgacgaagaaggaggagtgcgccgcggacggaggaactacggtcgttggtgtcgcgagatagttaggtttggtttgttatacacctccacaccccgcccgtccgtcctgcgttgtagttaccactacctcgngtacgagccacgcgaacacacgggagtagggagnnnn
>GAA4HQR01AN01J
ttctgctcgcaagaaggcaatggactcaggcttgacgattgggtggctctgtcgagtatacaacaagaaggaaatcatcgagaagctaccgccgccacgcgccgccttcgagatgtatacccactacgtccgactgtctcncaggaagtacgacggaaggacgaaccaactttacgttggtggttcgtccgcccaccacgaacggaactaacctcgcagttcgtagaagtacggagttctaattaccccggtcccgtacacacagattctaagactgctcggacggcgaggtgggtttcggttccggttcggccggagaggggaagggttcgtagagcgaggccaaacgtaaggtaggggaacggttacggtaaaacaaaccctacccgacgttattagtattttaattttaacttaataggagtggtccacctaacttagggtcggaacccggttaccctaccacgtaggggtaaggtaggagcgtcgttcggtcccgtttcgttccgaggaagtattttacttacttgttctacctacgtacgacgtagccaacggacgacaccaacggggaaggtagggtagnnnnnnnnn
>GAA4HQR01DAMLN
agctatctaaggcttaaccgatccagtagaagtacaacctaatccggaaacaaggctttccacaaagtcataagcaaggcgatgcaaaccacacgaaaaggtacctgaatcaagaatttcccagccattttctagcatcatatgccaccagctcttcactcttcctttgtactaaaactaattcaaaagacacctccacactataaaggaaactactagattttctatgacgctcccaacggaacgtacctacaccatgatccattctccaacacccactaacttactattcagaaggatctgagactgccaaggcacacaggggagtaggnnn
>GAA4HQR01BZJKJ
ccaacatgtaaataacaagaagcaacacatattgactacttattctctactccaagtacataccaccacacaccaataccaaataatagacacggacaataaaaggaacactaaacagaaagacaaacaatagtatatcaatcaccaaggcaaaattagtttttttccccctttccacccnccgcctaccactcactaggcgtcgtacgtcgttctcctttcgtcttgngtaccgtactacgaccttctgtcgtactggaccgaacggccaccgaacgaggggactaagggaggannnn
>GAA4HQR01B4FGD
tttaagcagtggtatcaacgtaagcagtggtatcaagcagatacgcgggtaagcagtggtatctaagcagtggatccaaggcagatacgcggggtaancagngtatcacgcagagagcggagngagtgtatctagngagtgtagtcacgacgagagtacgacggacgagagtagtagtacgacgacgacgacgtaggtacgtagtgagagtagtgagacgagagtacgacgtagac
>GAA4HQR01DCBKU
cataagatatagcaagcaggatgtggttgcaatgaaggaatttccaagaattgtttaaccttagattactcttcaacaagaacagttacatcaccttgttaaatggagaattttcaaaccttcatcgtctgtagaacttcctttgaagatcgcgagctttccctcctttgtttatagttagttgtgctctcatataagtattgtcggcgtactacttactagagcctccctcctagagtagtactccactacgaagacnctcctactagtatntacaactactactcctacctacactactacttcgtcanacaactactactacgaccgccgtccgtctctcgtgtagtacacctacgctctctagacgacgccacgacgacacacgggaggtaggtgnnnn
>GAA4HQR01C398I
gttcatacacggaatatcaaatcaataaccatgattaaatagagatgcccactcttttcctttcgtagctttctaacttacctaactaatactgtggaggtagggaagggaagttaccgtacgaaatagactgccggccttaaattacatttattggcgaactagcaagttttagggtagtctctacgatctcttctatggcgtcagggttcgttaacaaatactcgcagggtttccgtacgcccacgagttctaccacgatggaataccttccgtcctcggggcgacaacagacccacgcttcaaggatggaatgagtctccaccaaagaaccctccattaagatggaagtactgagactgccaacggcacacaggggagtaggnnn
>GAA4HQR01BYGG3
tttagcagactcaactttaaggtcatcttctacgcccactgcccacggaggaatgggagtctgctcctttctacgctcatagtacttgctccttccatttattatgcctcctttcctaccncttttccttcttccacgacttcccctacctattctactcttcttgtacttccccgtcctcacgatatctgtcctactcactcgactcacctcctcctcgcttcttaccctccattttccttcctccttttcctttgccnccgttccttctagctctttcttctctacctacttntctcctcttctctgtctatctacgntcttcgtanctgtcngaaatactcgaccactccnctaacaacatgctgtttccttcgtataccactcgcttcttgaggactgccaacggacgacacaggggaggtagngn
>GAA4HQR01B5UAW
cagagaagacgacatacacaactcggagcgattctgattgaattgcttacagggaggacaagtactcatcagaaactagaactaagatgaactacaagacaagaagctcgagagcagcttaggtcggaacctacgcagctgtactactgcaagacagtggattcttctctaagaggtacttttgtcataccacgtcgcttaggtacgtgcagtcgagatcacgatcaactgccttaacaaagacccgacgcagcgcccttccaatggaggacgttctatggtacctgcatactcaattactaggtgcaacaaacaatggacgagcagtggaaagtactcggttcgttgaggactgccaacggcgacacaggggagtaggnn
>GAA4HQR01BS9TV
aaacaaccaccagctgtcctccattctcttcaattggaattccaatcttagttaactgacaatattttgacaaaccatctaaaatcagcaaaacttacccagacaaccgaagtccttgtagtatcctagatgctctaaaactactcatctctgatagttatcaggtcgtgcagctccattgcttctccaatggcagcttgcaaccggtaaagatcaaagtcttctttgacagtaacataatatgcccgcttgaataaaccactgtaagctacttctagattatgtatactagccatgattgtagtttttccaacccctgctctcctacaattcctagtatttgaactttctgccttgaaagcatagtccaaatttgaagcttctttttgaagcttgcatttcctaaccaatgcacttgctaccaactggtgttctgagactgccaaggcacacaggggagtaggnnn
>GAA4HQR01BDDHC
tnttnttattattattattattattatatatactactatatagtgtctagtagtacgtacgacgacttaattacttacttattatttatttntttattacttattattcttacttattactactctacgtaattataagtaacctacgtaagttagtaagtagttcctacctattactaacgaacctacctaacacaatactaaccattagtaagaactataagaagagacaactataanactactagatgtaagtgtagttaacctaccaacttaccttaacttacttacctactactctattctacgagtagtactagagtacgtagtacacctacgtaagtactacttctctacgtactccgtctaccgagacgacacggacgacgaganagaggngnnnnn
>GAA4HQR01D7EV2
ttagcacgtgtgtcgccggcatcgaaatggggtcaacccgtttcgttctcaggaaggacccttcgtttggtcgactcttccctttcgtagtagtagaagacgaacctaccctacgaacaaagaacagccctcgtgctcaagactgatgacgatcgaaggggtttaggtcgtcagcttttacctactccaactctccttcggtttccgtactgagtgacacgcgggacgggtgggaccggcgctgagccgcgactgtggtcgctggacgtagaccctcggaggttggagttgctgtgaaggtgctgcttgccattttttggttttaagttcaatctagcttaggttgtaagtgtctgagactgccaaggcacacaggggataggnn
>GAA4HQR01BD8ND
gatgatgcacaattacaagatatcacttcttcagctggagctcatgagaacaattgatctgatatgtttcttacaatatctgcagaactaatcttaggtttcggacttattcccgcccttacttagtacgaaccttccttcgttagttacctttccttttccttacttttaatttttaacccaccggttacggtaacgtaccgtttaccttacgaaactaaacttttcgttttcgttttcgttaaaaacgtaaaacgtaacgaaccaactaggttgggttccccgtacccttaactttacttacgccgtaggccttggtacgtcgaatttcctttcgttatacttcctttcccgtacgtatactaatttactaactaacgaatagtactattactccttccgaactacactctatgtacttcgtctagaattaggtcttcgaacgttacgtactactagtcgtaccaactaggtgtgtntgtataacaacacaacaagacgtgtcgtcgtctgtaagttagtagtgagagcacgacgacacaggagaggannnn
>GAA4HQR01CINDU
gcaagtgatgatcttacaattacagacacttaaagccattatgctctctcaggtatagcaataacaagaaggaactccttgaattctgataactaccaatgatacagtaaatttaaccagcaactttatggccncnctntctatatagttcactgagagcacgacganccacgaggaggagng
>GAA4HQR01CQI42
actagacagcaaccaggttcattgacaagttccagcaacagcaagccagagaactgaatcaacagttggttgcagtattggcaactgtagaggcgaacaagcatctacagcttcatttacagtgagaagaaccaaccgttcaccgattttcgttacaagactttaccttaacgcttaagtacttgttggagtgaccgtcgtccgacttagttggggcggaacgaccgaccaagctaacctagttacgaacccaaacgtagagaatcaactaccttacttgcagttctttcctacgtggcaataaatagccacgaggtagtcataatgtggttactaatggtaggaggtcgaagaagtgatgttatgatatttacctttcgtaataatttgtttgtcaccttccgtcatcgttccacaacatatcttcgtcaactactttcttctgtatgtcccgcccggtactctcgtcgttcgtatacctaacctcgtcttcttcgtaggactgccaacggacgacacacgggaggtagagnn
>GAA4HQR01CJ54Z
agcaagtgtgttctgtgtgatgcatgactagttttgtcagttcttgatcgccatcttttacttanatctcattgtcagcaacaagcccacctacctacttgtnttcccacctcctataactaaagaacgtcacgtagtagtttcttccgttcttcgttcttcggacgtgccccaccggtccgaacctacgtgcactcacatctaagttacttctacaagacagagcagcctcccaccaaccctacgccacggagtcttgttatgttgtctccactttgttagtagtgtaccgaccggccgaaccaatgttccactcttattctaaaaccaaaagaccacttgtctattgttggttcatggttggttgggtacgatttattctaccaactcgcctcgttggtctccaccaacgacaccaaccttacctatcatcagacataatgtcagatgatcctcgcaatacggcccaccgtcccccctcccgtcccgtccgttacgtcgttcggtacgttaccgtaactacctaccttcgttcgtacttacggagaccgtaacggccaaccgaacgaccggaacgtaggggagtagnn
>GAA4HQR01D1I1F
agttgaatgcagatgatacaaagctgctcctagtgctcaaagaaggttaaacaagaaccgaacaaagaccttcagtgaagaagagccctccaaagaacgagcactgcctccaaaagggaaacgacctcgtagcagcagcagcgaaaacccggggtaaccgttccttccacccaccggaccgggtacccggtacaagaagtagtagagactacggacgggccggttaagttaagtcgaaacgggaaacgggtcccgttccgttggtacgtaaccttacctaacgaaagtactttcgtttcgttcctaacgaaagtttaaaagtttaaacgaacggaacggtcgtaggaaagtagtcgtcctacgaagggaacggaaacgaaaagggaaacgggaactttagttttcgttcggtagtaattaatttaaaagtttaaaaaggggaaaagggtaatttcccttaaaaccgaaaaagtaaacttcccttaaaacggaaaaccgtaaaacttaaaggttacggaaaacggtaaaacgtaaccaaaccttaggtttaccgttcccttccgttaggaacgtaacgtccgaaccggaacggaccaacccaacggggaaggggttaaagggtag
>GAA4HQR01B1BSA
ctctcggaatgtccaacgcttaggccgcaatcttgctttcaaggagcacatttctatcccttttctttctactatacatgntaataatgtacactcgnttactgnttgataccactggnttcccgcgtaactctgcttggaataccactggctctctgc
>GAA4HQR01BZ0L2
gatctagaatctgtattttgatgggtaatacagccaagaattttgatcaattgtaatcattgatatttgaactgataaagtaaatggaatgtcaaataaaggaaggctgcattgttttaaagaaaggtagcactaataactccacaaactttgtttgactggctgtatgtacactataattgagcgatttatttgtttgctattttcctatttgtctacattttgtacaagtttatttattcttgacttccgttgcctctgagactgccaaaggcacacagggggataggn
>GAA4HQR01EE6ZX
gtctgcagcaacattgtgaaggagatggtgtgcctcttgacatcctgaaagtttgacctgtattcaagctcaacaatgaaagggttcccgttctcaggagaagctctccttcacaaatacaacctatctaaacaagcgcttatccccgtaccgtaaatacacgatgtaccctcgaacttaggtttcgtttactacaattaatttttctttaaaaataagacttcctttggtagtaaagaaactttaaaccttttagtcttactagataggaaagttagtttccctacgcataaccttttcgttttgttagatatgttgtttactatctggtggctaccgagtatgtctgattataggtaggcaaccctaccccactttgtatgtaaaaaaagaaaacaaaactaaactagcgttgtatacactacgcttctgtagactagccaacggacgacacacggggagtagg
>GAA4HQR01EKHQ2
gaattctgtggaagagtgaagaactctatagagagcttaacctgcaggcgggtgtttgtatgaatatgagaacaaagagttacgagaagctttgtcaagtcaattgatgttcattccaacaaagtaaataccaagcagttctgagatcattccttggaaaatttaactaagaggcagaagtgatgcctttctatccattcttaaatcatttgagttcattagctcttgtaccctgtgaattggtgcttttattatgttcttagtattctacttgagtactatttggttttcttctctccctgtggaaatggtcgttagtttctttgcaattttagtaccaaaaattagaactaaaaaagaaaacaaaaactaaaactaactcgtgtagtacaacctacnctctctagagtacgtcgacgacgacacacgggaggaggagnnn
>GAA4HQR01B9RLQ
tgtatctcagcactccataagaggtgcaaacatttgagattggtggagacaagaagggcaagggtacttcttgtttagtattggtacaatgggaggagttcatgtgctcttgtcctatgttttggttagtggttttggtttctatctgcacactttgttgtacgcactgtttgaagatttgcattattctagcatgaaggcttttatttagacgttaaaaagaaaacaaaacctgagactgccaaggcacacaggggatagg
>GAA4HQR01CY1QL
gagatgattccaatatagtggatcaatggacatgacgagagatctccataatggatcggaaggagcattaccagatttattggcatcaaactgcaacctcaaataataatataacaaatgggaagttggattgaagtccgcaagtggcattaaatacatagctgcagatctttttgttattttattttcatataagatagtggaaagaagattaattagaccgtactt
>GAA4HQR01CYTDS
cctgactatttccgtcacgattcttcagtttcgtaagtagaacaaagtcgaactcattatcgaatgtagagaatcaaaattacgataaatcgagattgggaggatagagagatgaaaatgatgatgactgtccccnccgccgtctctcgtggtgttacacctacgctccgtcccgttaccgctctcgtggtcgtacacctacgcgtccgtccgtccgctctcgtngtccgtcctccgntctcgtgagtacactacgngtcgtcctccgntcncgtggctanaactcgntcgcctccgntcncgtgctacactacgcgtccgtccgtcgctcgtcgtagtacgtacactacgcgtcgtccgtccgtcgtcgtcgtcgtcgtacgtactacgtacgtccgtccgtccgtacgtcgtcgtcgtacgtacgtactacgtacgtcgtcgtcgtacgtacgtacgtacgtacgtacgacgacgacgtacggtacgtcgcgnnn
>GAA4HQR01C2EGA
caggaagatgcaaccgagaattgtaggacattggtcacagcgatgatgctagacagattatggaaataattacatcgggaaggattgatttgtcgtctcttccaagtaaatacaagcacacacgagcgacggttcatcgtcacagcaagctaacgcccaaggatctagcgttgtgatcaaggttcttcagttcttggttcctctactgatgttggtagtcgcgttctatttgaaaaatctgaagaaggaatagagttgatactcgttccacgttaccttgttgatcagtatatgtacactgtaattttgcatatcaatcatgttgaaattgttgtgttgtaatttgtaataacattcatatgacactgcattttgaataatttgcatatcttttgt
>GAA4HQR01CWVP3
gagacgacacgcacgcagctgcacagacacacatacactcactacatgaggcttgngaggatgcgaatgtaactacatcttgcacagtgagtcccnctggaggattattntatattatttactaactaatacagtacgctattattatnagtagtatgtagatgtcgttacttactcacatggtgttnttatttctcatcttcgtntctanttgtanacagcgtctcgtccttccgtacgttacgagtctatatactgtaaaagaagttaagaattgtaagtgttctgtttggttcgtgttgactagcacgcgacacacggagaggag
>GAA4HQR01BCKEX
aaccactacagagcagacttgaagtaaagccgctctcgctaggttgacgtgctgtgcgcaggagccttcaggtcctcaaagtccggtgtcaagaagaagactagacaggcaaccaggatccctggtaggaagtgagactttaggaacaagatttgtctgtgtttaaagtatcagcagagaactactctgaaatttcttcttattatgttttctagattttcatatcgtttctgcccaattgtgtttcagaaataggatcgatttggttcaattttggcttgttacaaaaaaagtaaacaaaactaactgcgttacggtaataacccctcgagactgccaaggacaccacagggagtacgg
>GAA4HQR01C7F8G
agtagaagaagaagaagatatntctcacacaacaacaacaacaacactactactctctcctctactttntttntttatttattatanacaactaacgacgaacacgacgacgacanacgaacaacacaactactactactactactattagtttagttagttacgtttaacgttaggtagaacacgcgcgtacctaaccttaccttaaccgttaccggttacggttaggtcggtcggtcgggtccggtccggtccgtccgtcccttcctacctaccttaccttccttacctacccgtaccctaactaccgaaccctaacttacttacgtacgttacctcgtacgtcggtccgggccggggtcggggtaccgggtaccgggttccgggttaccgttcgttacgttccgggtcggttcgggttcttacggtacttagttcgtacggcgtcgtcgtccgggtaccgggtaaaccggtaacgggtaccgggtaacggtaaccgtaacggttcggttcccggggttccgttcggggtacgtaccggaacgacgaacgtaacgtacgtaacgtaacgtaacgtaacgtaaccgtaacgtaaccgttaacggttaagggtaagggtaagggaacgggtaacggggtaccgtaccgggtccggtttacccggtttcccgtttaccgttacggtttaccgttcggtacgtagggtacgttcggtaccggtaaccgggaaccgtaccggtaaccggaacgggtaaaccggggaacggtaaacggggtaggagggtngngnnnn
>GAA4HQR01BVKHB
taaatggtagaatcatcaggaagaggatccatgttcgtattgagcacgttctgccttctcgctgcactgaggatttttaagtttaagggattaagaagaacgacccagctcaaagggcagaacgcccaaagggcacacagggggagttaaggtgncagagnncnngcgacgcngtgtgtgntgtgcacactagtaacgtacactaccactaccactatagtatagtaggttaagttagtacgttaacgggttagggttacgttagtagtacttaacttactactactttactttgtttttgtttttcgttactttaccttacgttagttacgtactaactacttacgttcggttacgttacctacttactactaacttttagtttagtttagtttacttttagtttagttagttaacgtttacgtttacttacttacttactaacttaacttaacttactaacgtacgtttacgttaaagggttaaaggttaacgtttacgttttacgtttaaaacgttt
>GAA4HQR01DRO5N
tctcaagcaatagccgctcagaaataaccgaccgtcgtctatggctggtcagtgttgaagaactaccaatttgactaatgaccaacctcgacctatcaacaacaaataggtaggattggcctgtaattccgatcaacaacaacaacggtggatcctgcggacagataattcaatgggaccgcttcgcttcaaattgctgggacttcctctccaggtagtgtgatttgctgaggcttttcctctaactattgaggatggataaacccggataatgtattatgttgtgtctgtttgtaatttggttgtaaacattagatgtcatttctatttgtagattgctgaccccaaaaaaagaaacaaaactaaactaagacgtgatacctactacgcttctgagtactgccaaggcacgacaagggagagg
>GAA4HQR01D3JCK
tctacttaagaagagttgtataacatattattcatatgaacttctgtatgatggtattcggagtaanaagcttcagaagaaataaatctcttcaaggcgacacaggggagtagag
>GAA4HQR01BC7HD
taatttgagtcatatatgatagtttgaacacttaagtaatgtcatatccatgcatggtatgtgcatctgtttcttccattttgcatcttgaccgtttcactaaatcactttcatatgaaatggtttgtgcattcattcacatctatgaaccaacatctagttgtttatgataatatatgtttgtcaaaggttcgaagtgtatgctgatttcatcaaggagctgcaaaatagaatgcatctatataactattcaaatacacttggtaaactctgagactgccaaggcacacaggggataggnn
>GAA4HQR01DMHFE
aagtcttccaggcatacaaatccgtctccgttaacatctacgccttctatcatgcgccggcaatcctctcgtcgccaatcgataccaacactctaagcaactcctctgccgtgatcttcccgtcgtggtcacaatcgaaaacgtacgaacgtctccttcacctcctctactgtggtgcaaccgtctccctcgatttccgcaaggattgagatcagatcttggctcaggatgatttcgagctctcgattggtgatttttccggtcaccgtcctgagactgccaaggcacacagggggataggnnn
>GAA4HQR01B4H65
ttttttaacttacaaggaattgattgacactttcaactaacatttccaccacaaggtgagtaacaagtgcttgatgtatctaatatgacaaacaagaacaactgaacaaatatcccactagataccaaagaatatgataaaaacacaacaaaaattcacaatgaacaagacaaaacggagacaaaataaagaaactaggttaaaaaattcaaataccttttatgtgtgatttttgaacaatctcgttgctgcgatagtttgtcaccgaaaggctcttcgcgcaaaatattccgttggagtcattgccaattggagtcgtagaccatggcggcttcagagaagccactttctcccagcccatcagtagcagggcgtcgtagatataaacagaggctatacacaatagatctggaagggcgatgtagaattgatgcggaagctccgatgataagaaaggaaagaccgctgaggtagcggcgaagtaaaaagaagagggctgaaattttagggtctgag
>GAA4HQR01CSEE4
aacaaacgaccgaacgaccaccgaacgaggaagaanacacacttattacacctctcntanaacgaacacactatactacgcgngagagcnccacacgcacacctccnctctctccacncatcancgcgctccacacgaggngcaacctaccacctctgagttgtacgtatacactcccaccgtcctctccccgcctcctcctgtctcgtgtacctactacaccttcccgtccggtcccttcccgtcgtcgttcgtcgtaccgtacctacaccttccttgtcgtacctggaccgaacgcgaccgaacgacggacgtaggagg
>GAA4HQR01DGX30
tgcacagagtggctgacaaacaatgacactcagttgacagagtttattgagggaggttagtttacgacgcagtggtagacgataaanaaagaaatagtcgngagagtagttacctaacctatggagntggtgcggacganagngtggtgctntcaacaantcttctatgagggtgggtagtagaggcgacctacgttggaggacgtttccttttacttaagttacgttcgttccgttccctaaaccctaacgggtaaaaaaaggggtaaaaaagggttcgtcccgttaaacgttttaacttaccctttacgttagggaaaccgtttttacgttttaattaggcgtcccttactttttacctttactttaaagggttaaggggaaaagggaacccttccggtttccgttcggtaaagttaaaatttaaatttaagtttaaaggggaaaagttaaaaattttaaaaattaaaagttaggtaccgggtacgggaaatttaagttcggaaaaaaaaaaaacgaaaaacgaaaaaaaacctaaaaaaacctaaaacctacgttcggtagtaaccgtaacctaaccgtacgttccttcgtacgtaagtacggtaccgaaccggaacggaaccaacccgaacgggaaacgggtaaggggtagagnnnnnnnnnnnn
>GAA4HQR01DHBBJ
tggcagtctcagacanggtgtcacgacgngagacgacgggacggacacgtagggtgtnacgacgnacgtacgcgggaggacngtggtagacacacnagacgcgggagacagttggttgcactctgagaagcggggtacgaacacctaagggtacacaaacggacgaaaaggtttagacccgggacggggaacgaactaaggtagggttaaacctaacaacgacaggaacgttaaaacgggacgggacggacgtttgttaggttacgtacgtaacgacgacgaacgtacggtacggtacggtacggtacgtacgtaggtaggtaacggtaacgtacgtacggtacggacgacgacgtagtagtacgtacgtacgtacgtacgtacgtacgtacggacggtacggtagtaacgtacgtacgtacggacgtacgtacgtacgacggacgacgaacgaacgtacgtaccgtaccgtacgtacgtacgtacggacgggacggacggacgtacgtacgtaacgtaacggaacggtaaggtaaggtaacgggaacggacgacgacggtacggtacgtacgtagtaggtaaggtaaggtaggaggaacgtacgtacgttacgttagttagtagtaagtacgtacgacggaggtagtagtagtacgtacgtagtagtagtagtacgtacgtacg
>GAA4HQR01BO73K
gcagagcatggaggcacatgactgtaatctcagctactagggaggctgagacagaagaatcgcttcaacccggacgggcggagggttggtcagccacgccaacgaactgcatcacctgcactccaacccaacgggcgaacaagagtgagacttgttctcaaatttaaagtaaaaagaaaagacagcacctaccaaaaaaacttaaaaaggttaaaagggtaggagaataaataactaactagtntacgtacgacganagtgtgacactaatagtgtcgacaccaacccaaccaaaccctaaaccttaaactaacttactagtacactactaatataataagtaagttataacggtaagggaggngactacgtcggaccgtaccgtccgtccgcagaccctccgtcctatttattagttacgtacgtaggacggtacggattagttagttaagtaaaactaaactaacttacttacggtaagtaacgttctacttactttctttcgtaggaaggtagttgttcgtcggtccgacggaccggaacggaaacgggaaaaactaaactaaccgccccgtccgtaggagtaacgtccgaaccggaaccggacaaccaacgggaagggtaaggtagngnnnnnnnnn
>GAA4HQR01AO1TR
agagctgtaatgataagagtaactagtagtactgtgttgttattgtctacctatgtgttatattgttagtatgtacggttagtctgtcttactgttctactgtgctctctattcctactatatagcgattgtcgtcnngtgttctaaaacaaanaacaactaacncgtgntatgatacacacgctcgtcgtctctgctgntacacacgctccgcgtctctgctgntagatacactacgtcgtccgtccgtccgtcgtcgtcgtcgtacgtacgtactacgtacgtccgtccgtccgtccgtcgtcgtcgtacgtacgtacgtacgtacgtaccgtccgtaccgtccgtcgtcgtcgtacgtacgtacgtacgtacgtccgtccgtccgtaccgtacgtacgtcgtacgtacgtacgtacgtacg
>GAA4HQR01CJBPP
cataggtagtcaacgacagaggtacgcgggaggacataggttagtacaaacgaactcgagtagcgggaaggacagtggtataccaaacggacagagagcgggaggcagtggtatacaacggacagagagcgggagcatggtatcaacgangagancggagcatggtatcaacggatagngacgcggagcagtgtactaacacagtagtacacaacgganagagtacgacgggacgacagttaggtataccgacgacgtacgtagtacgacggacggacgagtagtacgtacgtaacgtaacgtagtagtacgacggacggtacgacgtaacgtaaacgtaaacgtaaacgtaacgtacgtacgtacgtacggacgacgacgtacgtacgtacgtacgtacgacgacgacgacggacgacgacgagtagtacgacgacgagagagacggagacgagagtacgtacgacgacgn
>GAA4HQR01CJSKB
aaagtgccttctactcctttactaagccaatctcgataaagtacaggcaaggaggggcttaaggcaaacatggagaagtgtaaagttttattnttggtcggccaacttaagttggatccctcccgcacnctctctgcgtcgcctccacctacagaacgacttaactttaattagtccgtcgccaggaggaaaggaaggaaaggaaagaactcgacctggaccgtcctttccttttcttacacaattaggtcccgacctaacccacctaaaaacgaaaaccggaaaccgaaccaacctacgaattagtaccnctaacagggacggcgggaaggtacgttaaaagttaaagaaggagtcacctctcttgtagggagggaggctagtaaaaagaaaagaaaacaactaaaactcgttgacgttacaactacacttcgtcgtagacgagaccaggaccgaacgacacggagaggganag
>GAA4HQR01B9RMJ
gaggactctaataagagtaggtgtagtgtgacgcaaatacaggttcggaattgctcaagaaacaggatgctagatcaccgattcagcaggattcttccactggtgaaggaggtcatatctgagagggtacaaagcatggcgactcgaccagtagaccagggtaacagctcttgggcctcatttcatcatttgcctgccaagtatagttttatccttacttcaaatgttttaccttgtaactacttaggtctaactgtatgcatatgcatgtacataatctatgtttaaaatggttgaagatagatggtgacatatgacttgctggactatatttcaacgatgtttaatatacagaagtggctcctttggcaaaaaaaagaaaacaaaacctgagactgccaaggcacacaggggatagg
>GAA4HQR01AL44H
gttgctgcggaacactgcctgcagcaattgagaccgtacttacggatatggcgtgagagttaccacacaccgcgaacgacgagatcacggccggactagtttaggggtttgggtcggaagtacctaccaccgttcgtaatagccccaccncttttctttcttttccgtccggcggcggattaactaataccacgatctctactgtaaactagtgcngccccccgccgtcctcctgcttgngtacactagcttctgtgactgccaaggcacacagggataggngnnn
>GAA4HQR01D3AF5
tananatgtanagcatataattattattatataaagaaacgaacgaatataaataaataatanacacagattattcttctcagacagatagtatagacgtacatatnaccaccaaccaaacgaacactaccgtcctttcgtttattactacttcctcgtagtggttccggtactacgtccgtactctaagacgacaccacgggaggtaggng
>GAA4HQR01B47AG
catataattattatgaccgatggtagtgtgatactcattacatgtaacgattacaagaatcatacatgtaaattattataaccggtcatagtactaagcacaccaaccatgctaggacgggtcgtacataccacatgtagaggcgaacttactttactacaatagtgagactaccacccaagactcctcccactatccaccaggcgcaccactccaccgtcttccattcaaagacattgaacacaagtagccacaccaacatcacgagcttcatcgtcagattttccgtcgggcgacgccctcccgaccgacccaaccgacgatcactaaacgtaaagtacttcccgtccgactgcgtcactcctcccccgtcccggtacttcctcgcggttcgtagtaacctaaccctcgtcgttcctttcgtaggaacgtacgtccgaaacgggaccgaccaaccaacgggggaggtaaggag
>GAA4HQR01BY6QN
aagtagatacatactacactctgtgtctattcatgngacgcgtcggtcgtttacactatgttcatttctcttcncactgtttggcgcgatattctcctacgtcgatccggaatcgtctacgaaggattttaacgaccagtcaaatanagtntccgagaagaagtcatagaagtggattacacaagagagaccaatggaggtggacgtcggtaaccaacgtaacgaacgttaccgaaacgaaggataaagagaccgatcggtaacgtacctaaacttaaccttacccttacgttaccttaggtacgtaccgtaacttcgttcggtccccctactcctacccttttaacccgttccgggtttttccggttaacgttacccgttttaggtaacgggtttcggtttccgggtttcggttacgggttcggggagttaggtgtcgtccgtacggtttagttagggagggtagtagaaacggaaacgaacaaacgaacgaacggaacggaccgggaaccggttacggcctacgtaccggttaagggttaccggttaaggttaaacgaaacgttaagttaacctacgaaccggaacgacgacccggaacgggtaacgtacgtacgacgggacggtacggtcggtcggtcggccggacacgtctcgcgtacgagacgacgacgacgacgacgacggtagg
>GAA4HQR01ECNNK
aagattctggatcacaacagcatctgatggaactagtgtagccaatacaggaggttgatccttacctacctacgtattagctcaagatcaacatatagcaggctgtcgttccaattagattagcagaaacttgtcaaggttcacgggcggttaattggctaacagtcatgtcattggacaatggatggataaacagtagtaccgccgctttcgaatccttggtccacaataatgaagcattcctggcggtctcgattcactaatgcaaatggagtacacgacaaccccaaagggaaccctacgaagggtaacgtttcggaccttaaattcgcctttactgggtcggttgcccgagtttcctttaaaccccctcctaacccacccgtaccctaccctcccgtaccgtacgtaaacgttaccttaacgttacgtaaccttaacgttaaccttaccgttaccgttaacttaccgttaacttaagaaaccgtaacttaaataaaccgtaacctaaacgtaacctttaaccttcccgttacccggttcccgttccttccgttccgttccgtacgtactacctcgtacgttctactacgtaccgtgtccgtacgacgacgaacgacggacgaaggaggacagngnnnn
>GAA4HQR01BMVPB
tgttcctccatagcaagacatcagcagatttcctaccacctaacgacatgatgaattggtttctgtacgtccaaagtactattgaactgagaagtgactgtctctgatatatttctatcaaggaaggattttctagatgaatggttctgagtattatcagttaatgaccccagtatgttgttgaggagagactcagatgttatttctcaggcattttccaagtgaggaattgaagatgctgggaagcggtacaaagttcaccaaaccaataatactttagcgaaggtagatagaagggatacggggtactgagactgccaaggcacacaggggatagg
>GAA4HQR01DETMT
caaggttatgtgtttcaaagtagatatcgtacgatgaagtttcgaaacctatttgtctaatccaaatgttctctctataagggttgttgaggctgcaatatagaaagctctaaggataagaattacactcaaactaactatccaaaaccnccgagntgtgctctacaaataatataagaagcactaaaccttaacctacaagaagatgtgatctctctactaaccaatnttgtatctgatnttaacgttaagtagatacagtggtaggtaactttcttcactacactaacaaagtaggtaaagggtttaaaaccggttcccgctactctgtgtatactaaccactgtcttctagaagtacgtcgaccgaacggacaccaacgggaggggaagtagn
>GAA4HQR01BRURE
tgtttgcttctgaacaagtagacgcagttgatgatccagagttacttgaacttgtagaatggagcttcgtgagcttctcagcttttacaagttccctcgggacggagatcctactcattagggtcgtctgcattgttctgcctcgtcaaggacgacacagggagtag
>GAA4HQR01CZOVR
ttgtttagtgagaagaacaaggagaaggcactctgacaatgttgagctggtggtgaagcgaggtggtgaggatgaagaagctggaagaactgagcaagagcgttgaatgcctgcaaaactgaaccttgcttttctaacttgttctgtatgaatgtattatttaatttcagtctaatgaagtagcagtaaatgtaacgtcttgatttgggtttgggtttggcttggtgtgtttattttgtattatttttctacccatgtattgtgactttatttcgtctggcttgtaaatggtggagaaaggtacgtagtgtagtgtgtggggattttatttatttgattttatatattttatggctaatgtattgatgcagtaagaagattgatttatgtttgtggaaaattatt
>GAA4HQR01DTL70
tttctcgaaattcaggcgtagctactcggatcatactcgaatcttcccncctctccgccgcttcgttcgtcttctctacaacttactttntcttctacaacactccttccttccctccnctntttggtttggtcgtcttccctacccaactcgttacactcccttcccttcccgaccgttcgttcgccgactcgtacggaagatcgaccaaccctacccgtccggaagtaaccttacgacctacccagtaggaagtacgtccgggccgtcttcggttacgttacggtttcggttcgaactacgtcggtatgttacctttccccggttttcccggtttatactactttacttttacgaagtagtaagtttaaaagtttaaggttaaatttaaaggaggaagaaaggaaacgaaacgtacgtaacgggaaaaggaagaggaaaggaaaggaaggaaaagttaaagttagtaggtttcggtttttcctttcccctccccccgtcccccggtacgttacttcgtcggtccggttagtaacctaaccctacgtcgttcctttcgtagggaactacgtccgaacgaacggccaaccagggagggtaagtagnnnnnn
>GAA4HQR01CBCL1
catgtgtaggatgtgaccgaagcttaacagggtacttctttagtacaggagcttgtagaacaagccaccctgaccattataccacctgcttccccgttataccacctgnttcccgtccgactctgcgttgataccacctggnttcccgtccgatctgcgttgataccacctggnttcccgtccgatctgcgttgataccacctggnttcccgtcccccgtcgatctgcgtgataccactcgtcgtccgtccgtcgtctcgtcgtcgtacgtactacctacgtcgtcccgtcccgtacgtctcgtcgtcgtacgtactacctacgtcgttcccgtccgtaccgtctcgtcgtcgtacgtactacctacgtcgtcccgtccgtaccgtctcgtcgtcgtacgtactacctacgtcgtcccgtccgtcgtctcgtcgtcgtacgtactacctacgtcgtccgtccgt
>GAA4HQR01DC9Y7
tgcgtaaattttgaggaattattttccgtgttaggtaaatcatcatttttactttataggtagtataccacctgnttcccctccggagtactgccgttgggataccaaccctaggggngttacccgtccggatctgcgttggtanaccaccnggcgtcccgtcgatctgcgtganaccactggctcccgcgatntgngtgtgacacacgcgtccgtccgtcgtctcgtcgtcgtagtacactacgtcgtccgtccgtcgtctcgtcgtcgtagtactactacgtcgtccgtccgtacgtactcgtcgtcgtacgtactactacgtcgtccgtccgtacgtacgtcgtcgtcgtacgtactactacgtcgtccgtccgtacgtacgtcgtcgtcgtacgtactactacgtcgtccgtccgtacg
>GAA4HQR01C0SQM
accaatggcctcgattaagatcttccttcttggttccgtcaagtgatggctatgcaaaggcggtattcagtacatcggctatgagccatgttgcaccctccttacgtcggccgcnccttctantggtcgggcnncttgtgnacgccgagngcntatagataangcctcgtgttattcgcanggcatctaaccgaagggtcgggnatccagaaggtcttccgaaggaaggaagtaatatacttaccagtttagttagactttcttgactttnttaagttagggtttaagggaaaggtaagtttaatagtattggtttaggtttacgtccgttactttagtaaggttaaggtttagggaaccgggaactattaaggttttaagtttagttaaatttagtcggttcgggttccgtacccctttaacccggttaaccgggttacctaaactaaaactttccctaaaaaaaaaaccgaaaaaaaaaccgaaaaaaaaccgtaaaaaaaacccttaaaaaaaccttaccggtttcgggttaaggtttaaaccgtaaacccttaaaccgtaccgttaccgtttcctttaacggtaacggtaaggtacccgtaaaccggaacccgggaaaccaaacccaaaccggggtaaacggggtaaaggggtaaaggggaga
>GAA4HQR01DULXA
gacaatgtggttgtacaatgtacatattattgggttcttttgtagcttgtcaaaataaacgttttacctttacgaagttagttagtaattagtactacgttacttttagggttttcgggttacttttaattttaaggttagggtagtttttaagttttaagtaaggttagggtcggaaaacggttttaaaagttttaattagtagtagtaaaaaggtttttaaaagttttttagttaagttaagtttaggtaaggtaggtcgacgaacgtacgtcgacgtaggtaaggaacgaacgttttaaagttttaacctaaacctaagggtaaggtaacttcggttaaggggtaaaaggtaagtagttacttaccttaccctttccgtaacggtaacggtacgtaacgttaggttttcgggttttaaacggggtaaaaaggtaaatttacttacttttacctttaccggttaagttttttaccttttttacttttttacggttttccgtttacctaactttttttacccccttttttttacccttttactttaccttaacctacctttttcgttttggtaaaagtaaaaagttaaaggttagttaatttagttcgtttccttactttttagttttcccgaaaaaaaaaaccgaaaaaaaacgaaaaaactaaaaaacctaaactcgttcggtagttaactaacctacgtacttcgttcttagacgtacgtccgacgacgacgacacggaaggtaggagnnnnn
>GAA4HQR01BUD0W
taatgaacaatattcaatgtttcacttggatttcttcttgatcaacttctttagtcggcggtctctttgtacattgctttcctaatagactcatttctttgaacacttgttgcacctcgtnanantatntgtagtagttcctcgcaccaaccaaccgtcgtctttnttanacncatggtgtcagatcaacctacaganaacaagaggagtcatgttntcttgtatacacgtacatacaacctacctctacaacaactcctcctcagttagtatctatattgtataatcatgtatgccaaactagtgggttaagggtaagaaggtggtacatacaccaaccgaactaccaactagacaaccctacgcatagtcttcgtctcctacttactttcctaaaaccttaacctacttttaccttttcctactctaggctttacgggtttacggttcccctacctagcgacctttttacgttttagttttttcttttagaactacgaggaactacgtccaaccggaacggaccaaccaacggggaagggttaagggtag
>GAA4HQR01C73Z9
atctacagcacgtaaggtcgtcgtagttgtgngatanacaatatagtatacanagtttgttatgttttgtttagtcgtattagacggaanatacgaactaagtttctaacctaatttatacaagagtaatatagaagttaaacttgtaggactccgtgtctcctatagtcacgtagtcnctntaacgacgactacgtaccgtctcttcctcgtcgtacactcgtntcttctgtctctgctgttgtcgtaggtaggttccgagggaacgtcncgacgacgcaccaggacgagaggagg
>GAA4HQR01BXKBZ
agactttctttgacctaacttcatattctgatgaaattaagactttactacaagagtggggaacggaagcacttgtactttgttcaaaagtactttagtacacccctccagcgttatcattaaaatagaattatctaactagtgtattgtatttatttgtccctccagcaactaggaattttgtccttaagtcgttatgaggcagtgcagtacaatcgctggctcgttgaaattagctgttttctaatacaaaattagtttccatgacaggaaaactagagactgccaaagggcacacagggggagtaggnnn
>GAA4HQR01EDVW2
ttgaataccttgcttgcatgtaaagaaccgtcttcaactctcttgatattctccactagcatgcacttccttcacagtcttttcatactcatcatcttcctcctcctcctcctcctcctcgtacacttcttcttccttttctatcaccatcttcttccttcacccactcaacgactcctcctccagagcgcaacgacncgaaggtaggttggtttaccttccttcctaccatcttctatgtatacttcttcctaccactccttcgtaagaagaggaagtaagtcgtcggttcggttccccctcccctccgttaccgttacgtaagttacgactttggaccgtcgtaggcctttcgtccgtttcctaacgtttcccctaacgggttccccgaggggttcctttaagggttaaacccttaagaaccggattgggaatttcgttagttacttttacgtttaaatttttcgtttaagttgttaccgttaccttaccgtacccccgtaccggtaccccgtcgttacgtccgtttggacgtttaccgaacttaccgctttcgtcgttacgacgtacgcctaaggccaaacggccaagggacgtaggggatggnnnnnnnnnnnnnnnn
>GAA4HQR01BO1FG
tacttacgtcttccctacgatggacgtttattcctttcgtactggacgtagtacacgtttcggtagggtttcgtatgggagtttagtttctaagatgttagtagacattttgttcatgagggtggatgatgtgagagttaaggttacgataggcgattgtataggtttaaaagttacgaggagttattgttggttctattagtacaactaggagggaaggaacccaccttttcgtaaaccaacttgtataaagtaatatatcaggatggtcgaagactgatcctcgataactactggttcgtaatcaatgacggtggtcattgtaacctacctttcctagggtcgtcccacggacgataatttgggtcgagaaggctttttgtaaggagaaaggtataagtgatgtgaagatctgaggactgccaagggacacacaggggagtaggnnn
>GAA4HQR01CDPQ9
taatactggtgggagtcgtcggatgtagtaacttaccttccttacctaatactactacctacctaggttcgtaaaactaaacctaaccgtaaccggtcccgtcgtagtagtaaagtaacttccggtccgaaccctttaaccctttccttcgggttcggttacctaactacttcgggtaaggtacttcccttcccttcggtaagtttacccgttcccgtcgggttttgggttagggaccgttcgtaggaaaaacccccggaaaacccgggttgggagttagtaagggaaaaaggtaaagttaggggggtttgggggttaaggggacggtcgtacgggttacggttaaggttaacgtttcgtagtaaccccttcccgtacgaacctcgtcgtcgtcgtccgtcccgacgaaaaggaaagggtgggtaaggaagtagttagggaaaggaaagtataacttaggggagggagtagtcgaagggaagggaacgtagaggaacgtcgccgaacggacggaccaaccagggggaagggtaaggag
>GAA4HQR01B64HG
aactcgntcgtcctcgctcncgtgtgtacactcgntccgcctaccgntcncgtggtgtanaactcgtccgtcctcgntcncgtggtgtanactcgctcgtctccgctctctcgtgtacgtactacnctcgtcgtcgtcgtcgtcgtcgtacgtacgtactacgtcgtcgtccgtccgtcgtcgtcgtcgtacgtacgtactacgtcgtccgtccgtaccgtaccgtcgtcgtcgtacgtacgtacgtacgtcgtccgtccgtccgtacgtcgtcgtcgtacgtacgtacgtacgtcgtccgtccgtccgtaccgtacgtcgtcgtacgtacgtacgtacgt
>GAA4HQR01CPIEB
gattgcttagtgtgtgattcatgtgaggaaatgttccatgtttcttgcattaaacctgctattacagagattcctcggaattggtattgtactaactgcactgcaatcgggacttcttgcctcatgagattgtgtggtccaagaagtgtgttgtaaggttatagagctcctgatctcgacctccttactagtttattggaccgtcgttatatgtcatattggatttccttaccatggagggatgcgggtacccgacgagattgtgtaagtttgtctatgatatttatgatagagtcctgctggttcgtaaaaaaagaaaaacaaaaactaaaactaacgtcgtgtagtacaactacgtcttctcgtagacgtacgccgaacggacgacgacacgggaaggtaggagnnn
>GAA4HQR01DVWRZ
cagatgagtcgttggtctagtagtagtggcggaagagaatgaggactggatggacgaaaaagagaattttagctccacgattcgacggaatgaggttcagttgagacgttgatcacagcccataggtgatgtatcaagtttggcttcattcctgttagagtttctcggtgtgccattctattctctaaacaaacgaggtcctcgtccacatatcttatggcccaaagttttgtccgcactttttcattttcattttcgtttgtacatgaactttgtgtctttccgtatgatacgattttttgtttcctgtgatgttggtattttaactatttggtgatttatgagaagattatgacctgttgtattaaggttattgtttagctgcagattgatctatgtttttcctgtagactagccaaggcaaccaacaggggaatagg
>GAA4HQR01AZ8XC
ttgagaacattatcggtagaaacatcaccaaaagacgggaggcttcaccggaactttaacgtagtctccgttcacctccatcttcttatcaaatagtgttattccaaatgtcctcgtacagcgatactggctcgtgggtatgctcggatgtatcgggttcctccaataacgtatcgcctgtgccatgtcccgagctcatgaaaccacttggagtagctttaccgtctatattttccatactggggtgtcaataaggaggatagtgcagtgatctgatttgattgtagaggaaaaaaggaaaggtttttacttactatgattgagttataaaataggaccacaggtttggaatatgatttgtattgtcgtgtgtgaaattgtaagaaaagtttaggtctatcatttgttacttttagtagacaaaaaaacgaaaaaacaaaaactaactagcgttgtagtacctaacctacgtcttccttgtaggtaccgtagtccgaacggacgaaccaacacggggaaggtaaggagg
>GAA4HQR01BKS0C
tcaggagtggactatgctctgaatagggcgattgttcagcttggttacgaataagtaggggattggtttctaacacattgtgcaagcgtgtgatggagcaagactggtcatggaaccgaccgcctcgacttacctagagctttacaagtcagcaaaaagtactaagaatttagaactactttaagcttttaggaggtcaacgagcctcatcgaagttcttcatctttctttatatttctatcagcctcgtgactcgacactacctccaaaactccaaanacttatattctattctatatgtaattaatgtaaaataaaagactaaaaaaactaaactaaacgtacgtgtactacctacgtactacctcttggactacgtcgaaccggacgaccaccaacgggacggtaaggtaggaggnnnnnnnn
>GAA4HQR01BBJ1Z
tcaatctagtgaggaggatctctcttggtgtggaccagattacgtagtcaacctacatcgggcggcctccgttctataaacgacggcccgtccgtcgggacggttactcttttaccgttcggtcccnctacttatagggttcggaacgttcctattaacctaaccgtgtacctacgccccaaccaaatttgtacgggtaccccgtaaacctttttccggttttcgggacgggtacttaaaaggggttacccgtccgtaaagttttaacttaccttcccttaagtagttgggcctttccaaatttgttacgggcggttaccgcggcccggaagtttaaaacgtttttaggtccgtcgttcgtaacctcctttcccttcccgggaccgtttcgtccttggtcccgggaccgggtccccgttaaccgggttcccggaggcctaacctaacggcgtttcctttggggaaagtttggccttaacggttaccccttaggtttttaaccctaagttaagggggttccgtaacccttaaaaaaccgaaaatttagggggttaacccgtttgggcccttaagtttagggggttccccggggttaacccttaaagggttaggggcccgaccgtccgggcccggtccgtttcccgttaagggttaagtttcctttccacttacggtaaggtttccccaaattaaacggacggttccgggcccgttcccgtccgttaggtccggccgggtaaaggaacttcccttttcccgttaaggttaaaccggtcctccgttcggtaggaacgtagtaccgaacggacgaacactacggggagtaccggngnnnnnnnnnnnnnnnnnnngnn
>GAA4HQR01ELOUL
tccatggcaagtgattaatcatggagataacttgggattagttaatggagtttcttctaatgctgatcttgagcctgttagagctagctggaatggcataattggtaattctgcttggcaaggaactcttcttcatagctcagctttgatttagttttaagatttaagtcatttaatttctgggtttcttttctggttgtgggttcacatgaagtatgatgtatgatccaaatatttcagtacttttttntttnttatttattttattttattagttcggttcgtactatactctcttattattattagtatattattatatataataananattaatttattaaaacaaaaaacaaaaactaaaactacgtgtagtatactacnctctctgtagagacacgacgacgacacgaggaggagnnn
>GAA4HQR01DFTVY
gatgaacgtggttacgaatcgaattggcgattgagaacaagcagagtttgaactgattatgcaacggaagaagatggaatcaagaggatacaatcttgctgcaaaggaatgttcagatgatcaaagagaggaatttgttcaacggatttgacgattccagacttcacaggatattgatatatagagaaggatcgtgcgaattaaatgactgatgtgtccttctctgagttcccccgcgctgaagactgccaaggcacacagggggattaggnn
>GAA4HQR01BP3RD
tgtgatactgataacagagagagatacataataaggaagatatacaagactaattagtaccacatatagaatacatcaactaccatgtcaacttacacatttcttccatatgcaacaccaacgattatacatggcatcagcatagcgccaattataagaaggaccgttcttataatatgctacaccttgaactatgtcccttccacgttaacttaggttcccnggtctgtcacccgccgacctctgtcgttggagttaccaactacgccttcttgtacgtactaggccctaaggcgaaccacacgggaacttaggggagnnnnn
>GAA4HQR01AZ03I
aatcatgtaacttgtgttggcatgtaatagaacttcctctaattacttctttttnttgttagtagtagtagtgtgtgtatactatatgtnatatattattacgttcgtcgtacgtacgtacgttagttagttagttagttacgtaacgtaacgttaagttaaagttaagttaagttagtttaggtttaggtttaggttaggtttagttagttagtaagtaaattaaattaaattaaattaaataaaataaaaataaaaataaaaaanaaaaaanaaaaaanaaaaaanaaaaaagaaaaaagaaaaaacgaaaaaacgaaaaaacgtaaaaacgtaaaacgtaaacgtaacgtaacgtaacgtacgtacgtacgtacgtacgtacgtacgtacgacgacgacgacgacgacgacgagagagag
>GAA4HQR01D4D09
cctgacatcatctccttgagagactcactatctaactttgctcctttggtgagagaagcaagcaactctccacggtcgaaaagaactccaccttccncctccaactactactatcacctccactaacgaccaacaccaaacctaaccaaccaacttaccctactacgagtacatgcttaaacggtaaccgttacctactctgtagccgaacacgtcggtaagtttaggtaattagtacataacgtaggtggtaccggacggtacggaaccgtacaacgaacctacaacgaagacgaaacccaaccgaccggaaacgaactagtcttgtacacacgaatacagacgacncagccgtctccctccttccttcgtctgagactagccaacggacacacacgggagtagggagnnnnn
>GAA4HQR01DLJE8
tctcataatcatcagtggcctcctctggctcttcgtgcctttgaaccatgtattgtatctcctatccnccgngtctctcgtgtgtatacaccngtctcctccgactctcgcgtgtanatctncgtgtanacacngtcgtccgtcgntctgcgtcgtatactactacgtcgtccgtccgtcgtctcgtcgtcgtacgtactactacgtcgtccgtccgtacgtctcgtcgtcgtacgtactactacgtcgtccgtccgtacgtacgtcgtcgtcgtacgtactacctacgtcgtccgtccgtcgtacgtcgtcgtcgtacgtactacctacgtcgtccgtccgt
>GAA4HQR01AULTQ
cagcaatgaagatgataacaacacactaatacaatccatttacactattcaaattaggcgatttcctttctcttcatgcatcatcaacaaggaagagcagggtcgacaagcaagcacccaccaaactaccaaaccaactagagatgttcttctttctaccagaggccactccgaacgtcgaggcgagcagcaacggtgggcgattacttcgagactgtctttgtttgtctccccacgtggtcgatgtacatgcagctatcatagctaggagttctttcttgagactgccaacggacgacaccaggggagtagg
>GAA4HQR01CE075
tgnananacnccnnngcatacgtcacaccactctacagcttcctacgactcctccatcgttccttccacagcaagacagaaggtggtcgtggaagtaaattactggtcgttcttgttattccctacgcggcgatttcctacgccaacttacctaacgaacctccagcagccaacgtaactccgaggacgagcagcgaggtagtactggaggctccaccttccgtaccacgctttgcggttttccttacngtagactgccaacggacgacaccaggggaggtagg
>GAA4HQR01DUBNV
ccactgtcgctacatatcttactaagttactaatgcaaacaaactaacaatttctttactagtccattcctaaggtcaaaggtaaacaatagccataatcatcgactaaattatacaggatagatagatagagccaaccaacctcaccggtcttttgaagcctacataccccagatgcctcgagctgctccgattctgctgcttggtcgagatgtcaattcacataatatcctagcaaaggattcggactgcttattatccgaaacaatactctgcaaagacattctcgaacgccggaatcaagttaccggttcttgatgttcttgactgagactgccaaggcacacagggagtagg
>GAA4HQR01CWBHU
agacttcagatgtagtagtgaacttatattggagatgttaatgtatatgcaatagaactgtgttcctcgtgatagtctttnttagagagcagaattntagaagtaagtncctcagagttcatctgaaagaaaaaaaaanaaanaaacaaactaaactaactacgtacgtacgtactactactctctctacgtacgacgacgacgacgacgacgacgagaggagag
>GAA4HQR01EFP59
ttcggatacatccttaaaattaatctctagagattaagctttcatcttcaacaaaggaagcaaacgcgcacacacacatataatatctctcaacattcaaatgacagtcccnccgactctngtcgtagactaccngcgtccgtccgactactgtgtcgtagactacctgcgtccgtcccgactactgtgtcgtanactacngtcgtccgtccgatacgtgtgtcgtanactaccnctcgtccgtccgtacgtacgtcgtcgtcgtagtactactacgtcgtccgtccgtaccgtacgtcgtcgtcgtagtactactacgtcgtccgtcccgtaccgtacgtcgtcgtcgtacgtactactacgtcgtccgtccgtaccgtacgtcgtcgtcgtacgtactactacgtcgtccgtccgtacgtacgtcgtcgtcgtacgtactactacgtcgtccgtccgtacgtacgtcgtcgtcgtacgtactactacgtcgtccgtccgtccgtacgtcgtcg
>GAA4HQR01B311N
cgaatccacaatcacttggcataaacaatccgataaaccgagatcatcttgaaaactacaataccacactcagcaaatcttttgttttctttgtaacttaattttaggttaagtacgagatactggccgttccttcctaatagcacgcctgtcgttgtagcgacaataccagcaagttgtccagcagggcgtgctaggtggttggtctgctgagcgacgttcctcagaacttccactggnttcagcaaccttagccttgagagcatcaggtgacgtccacgcaaatagaaggaccgtcctcgtttggttccgtactccttctaaacgaccaaaccaactaccccttcgttcctaccttttaagtcctaagcccacttttcctaaggtcgacctagatactcaacaagtaggagtatagattcttccccaacgaacganagtctctnttctctacggtctcccgtccgtacctctcgtcgttgtactaccactcgtcttctgagactcgccaacggacacacaggggagtaggnnnn
>GAA4HQR01CYM2R
acttactactaactaataactaacgtagtagttagtaacgtaacgtaaagtaaacaaacaacaactaacatatagtagtagttagttagttaagtaagtacgagtacgaacgactactactactactcttcttcgttcttcttcgtcgtactccttccctcctacctacctacctacgtacgtactacgtactccgtacctacctaccgtaccgtaacgtaacgtttcgtttacgttaccttaccttccttactacgtacgttaccgttaccgttacgttcgttccgttccggttaccgggtaccgaccgggtaccggtaaccgtacctacgtaccgtaccttacgttacgtacgtaacgttaaacggttaacgtaagtaacgttacgttacgtaccgtacccgtaaccgtaaccgtaccccgtaaccccgtacccgtccccggtcccgggacccgtacgtacgtaacggaaccggtacccgaaccggaaccgggaacgggtaacggaacgggagggagg
>GAA4HQR01EPX0E
ctnggagtcaagaatntataattntttgttntccaccncctatagtaggcgtgagagagtgtnttggttggtggtatactattcctcctaccgagacactaaccatatttnttatttattagttattagtctatatattattnatatactacgtcgagttcattactagttgtgtatatatataaggttattagttatatctcgttactaattaactaacttaaataaagtaaaggttaagtagtctgttcttaaaagtaaaacaaaanaaactaaactaactgtgtacgtactactactctcgtactacgtagacgacgcgaacgacgacggacgaagggaagggag
>GAA4HQR01DE155
ccaggcaactctaatgatgctgggcaggtacatgggattaaagatgacgagggaacgaatgcaataggagagagttgcgactttgttgataacacaagtgttgatggtgtttgcaacatgattttgtttttctttctcttcctactggttgttacttgtttctgtacaactctcatgtacacaggtggatagttttgttagcagtttgatgtatatgtagctctgatacttttcgtctgcagttgaccatattgaaacaacgcttgaaactagctgcattatagttggtttctttctgctgagactgccaaggcacacaggggagtaggnn
>GAA4HQR01DBRNT
gtaatgtaatataatgatcatgtaactactgtgtaatgtaatgtaatgatcatgtaactactgtgtaatgtaatgtaatgatcatgtaactactgtgtaatgtaatgtaatgatcatgtaactactgtgtaatgtaatataatgatcatgtaactactgtgtaatgtaatntaatgatcatgtaactactgtgtaatgtaatntaatgatcatgtaactactgtgtaatgtaatntaatgatcatatatactagtgtatagtatagtaagtagtatactatagtactactacgttagtaagtagtaagttaagttaagtagtagtatatagttaacgtaactacgttagttaagttaagttaagttaagttaagttagtatactactacgtaacttaacgtacgttagttaagttaagttaagttaaagttaaaagttaaaagtaaaagtaaaataaaataaagtaaaacgttaaactaacgttaagttaagttaagttaagttaaagttaaagtaagtagtactatagtaacgttaacgttacgttagtaagttaagttaagtaagtaagtaagtagtatatatactactacgtagtagtag
>GAA4HQR01BF1EW
cttctcattctctcatgaagatcttcaaagctgtttgggtcgtaaatagtttggtatgtgtttgtttcatatttcggtaatgattttctttcatgtagtcttcagttgttatgatgataaactttggctgcaagtaagttaaagtttgatcgtctttttaccttttcttttacgttatagtgtagtcttatacgaaggtctagtaagtaccgtaaaacgtaacttaagggtattagtagtaattccggaaaacggacccgtagttggggtaaacggttagggggaaaacggttcggaaattaaataaaaggttttaaattttaaatttagttttttccggttaaaaaaagtttaacctaaagtttttaaacttttaccttttaacctccttaacttaaatttaccaaacttaccccaagtttttacggtacgttt
>GAA4HQR01D0V0C
tagtatatctctctcacacatctctctctcgcgtnttctctctcttcctcctcctctttcgttcctccgntgtaggtaggttaggttgtagaagaagatagtaaaggaaaggtaaggttggtgtgtattacgtaaggacggcggacgaaggaacggccggccgcggcgtcgcacncagacgaacggaccgggcggtccgccggacgggaaaggtaaaggttacggttccgtccgaccggacccgtaacccttactaaggcgtaaaacgtttaaacccggtttaccccgtacctaacttaaacgaagtaacctccgttcggttaggttaacccaaacccttaacgggtaaacgggtttaacggttaaggtacgaatactctccaaacaaccgtaccgtacgaagtacgtccgaaccggacggacgaccaacgggaggtagggtagngnnnnn
>GAA4HQR01C60JU
aattcaagtaagtaatatgaaatgatgatagagtaattaaatctcatgaatgcttaatggatcctccatatttctctcgggtcataaacctctcaactggacccnccncaaccaccttactctcttcgttctccacttcttcctaactaccactctccacgagcttgttttcttcttcctactagcgacttccgcactccactctccgccgtctctctattattcgccacaacgcactatctcttccgcagctatcttccgtcggcgattctgcgcagcctccaactcctcaccacgcaacgagaaagattacaacctacgcggtctctcttcttcgagacggagaagaaccacgagcggagtctcgagatctggcgagcacgactctctacaccgaacnccacccncgacgactcgcgacgcgacacgaggagtagnnnnn
>GAA4HQR01DHX5W
anatatatatatatagtagtatanaganatactatactacttacttaataagtaacgtaaactaacggtaacggtacctcgtggacgcagtagacgacgtaggtaggtaagtagtaagtaactaactaactaaattactatcgtctgtattatgtactacgcgccaccaactaactactaatagtcgaacgaaaccaaccaaaacaaaacaataactaacaactacctaacaactacnccacaccgcgacgtaacttcttactattactaacgacgtaagtaacgtaccggtttagtttaaaacgttaaaaccgtaataataanatgtgtaggtacgttcgtacgtctctctcncgnnngtacttgttcttcctttactatacttcagactctctactaccatacctcctacgtactcctgtagtntagtagtacaaccctaaccctacccttacccttaacctttactttacttactttacgtttcctttcgttccttacgttacgttaccttacttacgtaccgtacccgaacccgaaccggaccggaacgtaccgttacgtaccgtaccttacccacgtaccgtaccgtgtcgtacgtacgacgtacgtacggacgacgaccgaaccgaacggacgg
>GAA4HQR01AVRIM
tcgtcgtcgcgtcgtctcacnctctctcnngtntcgcgacgcgacgcgacggacgtggagtacgatgagcaatcgagcgctgcgtactgtcatgttcttgtagcatgtggggtcgtcggatgatcatgaaagtgtggtgtaaatttgttgtagtttgtgcttgtattgtgaataaataaaatttagtttaggtctattttatactaacaatagatgtacttagtcncaaaanataacaaatactaaattaattagtntaaaagaaanaaanaaactaacaaaactcgtagaccgttacagacctagcgaccagccaacgacggagagagg
>GAA4HQR01EKS6Q
tgagcgaacagttacgaggattcgagtgcatcaaggtgttgctttggaagccacagttgtgacgcanataggttggttggtacacccaccaactagaagagaaaggaagtagtatgactcaacataatntaggctgcattgatcacttatctatggtttggtcgttaaggaagaacgtanaggcgttcgatttacattgaagaacgagagttnagcatccttatcgtnttcttctcgccttccttatattgaaatagacagactggtgttggtattagtagtagtactatagcttatcttcattggtagtagaagtatgtatcaatacaatttgctacngaaagcgaacggcttagctaaatttaataaggttaaaaaaaaacaaacgtaaaacctaaactcgtgtagtacaacctacacttctcgtagtacgtagaccgacggaccgacgacacgggagtagggagnnnnn
>GAA4HQR01DRI8G
tggagcggatgcttcagatgctagtaagttctttcgttcgttaacttaactagaagatcgagcaaaagcaaggcacncngggctaggntccagnanagcaagctcaatcattgnttacgtcattgtgctggagatgttcattccttcctggctgcaatcttggananctcttngtactggatgcnagatctaagatcattttgtatgtanactctactcgatcaataactcccatatcatgatgatcatgttgtctactactcctcggagaagtacgaagaagtagtaattaaagtaaaaaaaagaaaaaaaactaaaactagtacgtgtatactactacgtctctgtagacgtacgacgacgacgacacgaggaggagg
>GAA4HQR01CDGDA
catatctctttgtatatttctgcagtcagcacggtatagacctctatgttaaattctctttcactaaagttcagcaatcaactttgcataatcatatactttactgacggggtttatgcactcatttgcatttgccaggaacctattcaactcttttgacactgctaagcagggcagggtaactcttgatttcaatcaatttgtttattgtgctgcgaattgtcgaatatgaaatacactttagtgtcacctggaagagcaacctgatgaactcgattttgttcgtagactgaaagctagaagttaatgtctcgtctggtatttataccatgtatgtaaacaaaactgtcttgtaaatctggtttggtaatggttaaataacaaatactctaggggtttgataaaaaaagaaaacaaaactgagactgccaaggcacacaggggataggn
>GAA4HQR01BL190
ttttgttctgattctgttcagtcaccgtctcacaattttgtcttccaattagtttctactttcctagctaccgatcgtgtttttnttttgtcgngacaattatttcgtcatttagttttagttcgattattttcttttccttttcttttctttcatctacttctatattggttcggggtaggatagcgacaaactaaactaatgagtggcatagtaagtacgttccttaattaagttaaagtttaattaaattaatttttcttttttgttttctaagtaaaaggttaaagttttaagttttaggtttacgg
>GAA4HQR01A3QZ3
cagctatctcatacgagtcttatctggctgttctttnttccttcgtacgacgacgccncngcnaatacttaataataaataaggacgacggcgccaacgacgcatcctcgcactacacacactttgttaggcgacagcgggagggtgggaggactcggaggttcctacgaccacgacctcgggcgacaatagcgataaccttacgttttctttaaaacgtaaattttaaaatttaaaaccttacggtacgacgagtggtaccgtcgtcctcgctgtcctacgctacttcaggagggcgtgaggtggggtagggaagtaggccgttgtaggctcgagacagggaaggttagtcagtgagccctccgatcgttgccacctgtacttctagcctcgggtgggaaagaaatagaaactaattgctgagactagccaacggacgacacaggggagtaggngnn
>GAA4HQR01DB49K
gngtgcgacngcgattggttcggtgttcttgttgcgtacctttacgttgagatgtgtctacggaggngaataanaggacgctttattagannagtagtggtatctactaatagtagtgntaagtaanacttgtatagttagttaattaggttaaggttactactactcctcctaaacgtaaaacgttcgttagtaaagtaaagtacttttacttttacttccttccccttcccctaccttacttaaaaaacggtaaaaaaggaagttagtttcgttcctttcctttt
>GAA4HQR01D1F46
ataaacttgatgaactatatgctagcctatgatgagggagatttttcttgctgtgtgcgtgtttacttttggtaaaatttagtatgtttaatagcttttgtcttggatgctcagggttcactttccttttctttcctttttgttctaactattaccttgcaatctctgtttctgtcatgcgttagttcacattatatggtttcttatgaatggcattttgtataaaatagaccacttgaaattgtattggggaaatttactttgttcatggattttggcacaaatatatatgatttgtgttaatctgtcttttcctaaaaaaaaacgaaaacaaaactaaaactaacgtcgttgtagttacaactacgcttctcgtagacgtagccacggaccgacacacgggagtagggngnnn
>GAA4HQR01B2QE3
caagaagttgtggctcatactctagataagacgattgcaagtgcacatcaaggaatgaggtggnggngaagaagagatagtactatattagttatcttcttaccaaactaactacgtcttaggtaacggttacggtagtagtcgtccgttcggtcggacgtagtagtactacccggacccggtttccttaacttttaactttcggttcgacgggaccggacttaatttaaccccttaacccggaacggacggttttacggttaaaaaagttaaaagacgtttcctttactttagttcgactaattagtccgaaccggaaagttacttttcgttttaggtttaggttccgttcggtaagggaaagtaaattttaactttaccggttttcccggtttccggtttacggtaaagggaacgaaaaccggaaaccgtaccggtccgttcggtaggaacggtacggtccgaaaccgggaccggaaccgaaccaaccgggggaaaggggttaaaggggtaagggngngnnnnnnnnnnn
>GAA4HQR01C5WWH
atttctttcttanacaaaaaactaaaactaaagagangaaacgggaagggaaaagtaaacgtccgacgaggaggcggccgtacaaaggaagaacgactgcgaaacgaaggagtcggcgtccgtccagatgtaggatggggaggtttggtagtccgccactacgtcccctccgtagtttattttttcttttagtacgaatactttcccttcctaactacctaccgttcgctcgtccccgggggtccggggtacgaatataagacgaacctttcgtccacggacgaacttcggtcgaaaacgaacggtaccgatgtggcatnaaggtacgtaattgtttcttagagaaaagggaaaggcgngagcagtctggtaggaatcatcgatgagtatttagtatgccccttttgttttgtaaaaagggaaaaaaagtaaatacctgaatcttacaaacgggaagatgttcggaccgtttccatccctgtcaattagaccctcgaggatgccaacggacgacacagggggagtttaggnnnn
>GAA4HQR01CI8MY
tgaagaagctgctctcggatcttgggtaccacttacaaggcgacacaagggtagtaggacnaangntgaagccngatcaaggggcnttagctgagtggactggcaaagggactgtgcccaaaaatgnggtttccaatcgggggaaaaggcnccaatttttggagggggaaatgtttgaaaacgggngacccccaaaatttggccccggaatgcacaaggtagggaaggacgtggtggtcccgtttccgttacgtagaagacgtggaggacgagttaagtacgactaactacgtacgttaaaggtaaagtagtcgacgttacgtatagtggttggtagttaggtaaaaggtaaacgggtttaggttaagtttagtttcgtttcgtttttacgttttacgtttaacgtttaagtttacttaactttagttaagttaactttaagttaagttagtcgttgtagtttaggtttgggttcggttcggtcggtttcggttggtacgtaaattaaattaagttaggttacgttaaagtttaaaaaaggttttaaaaggttaaacggtaacgtacgtagggtaggtttagttacgtaaaagtaaaaaaaaagtaaaaaaaaaacgtaaaaaaaaactaaaaactaacgtacggttacgtaacgtaacctaacctacgtaccgttccccgttacccgttaccgttaccgttacgtcgtcgtacgtacgtacgtaccgaacggaaccgaaccgaaccgaacgggaagggtaaggtaggagnnnnnnnnnnn
>GAA4HQR01BW07B
accaacttagtacggacgttctataacaaaagaagttcctaactaccacctccttccgttagccgaaccaagatctcattcggttggatcttggttaggcctacgaagaatgtcgtcgccggccggaacgaatccgacggagtgccactctacgcctgccaacgaccggttcctaagaccacccgccttgttttcttccccaccggagtctcccacgttgtactactctggcgtccttgcgtgtcggcggtcangttctagatataaaccgggttaccgtatggtcgtggcgattgtatttcttgtgctcatactctcgctaataatgaggaagtaatggaggaatagatcttaagtacagatttcctactggcgaatagatgttttcttaataaattagggtacgtggttcgacctcgaggactgccaacggacgacacagggagtaggngnn
>GAA4HQR01AY79L
ctntatgatattnttctntctacactactatacgtctactagtatatatntntntntagtatagtagtatactactacgtacgtagtagtagtagtatatatntatatatatatatatatatatatataatatatatatatatattattctactactactactactacgtacgtacgtacgtagtatatatagtagtagtagtagtagtagtacgtactacgtacgtaacgtagtagtagtagtatatatatatatatatatatatatata
>GAA4HQR01DB1TV
ctgtcgctcactcaaggaatcaggcgtgaccacattaggaccgaatgggagtgctcctcccttcccactccctacctctcgtccccgtacccgtcgcctaaaagaaacatagtcagcggggccggtgaacccggaacccgagtacctaaactaaactaaccaaaacgaaagtaaaacgtaccgtaccttacctttactttagtttccgttttaaacgttaaaagttttacccttttaaaaacctaaaagtttaccgtttacgtttttgggttttccgtttttaacggtttaaaaacgttaaacgttacgtaccctaaactaaccttttcccttaaactttttaaggttttaagttttaaacctttttcggtaaggttaaccgtaaaactaaaaaattttaaaggtaaagttttaaaggtttccggtaacttttaggttaaagttttttaaaggtttccgttaaaacttttaaggggtccggttaaaccctttacggtcgtcggtccccgtttcccccttttccttccgtttagtttaaattttaccctttttttttaacctttttttaaatttcctttaattttttaccggtttttcgggtttaaaaaagttttaaaacttttaaatttaaggttccgaaacgttttaggggtttccccgaaacctttttttttaggggtttttcccggtttaaaactttttaaaggtaaaaaaaaaaaagggtaaaaaaaaaccgaaaaaaaaaacccttaaaaaaccctttaaaaacgtaaaccggttttacgggttagtaacccttaaacccctaacggttaccgtttacccttttacggtaagggtaaaccgttacggtacccgaaaacccggggaacggaaccccaaacccgaaacggggggaaaggggttaagggtaaggg
>GAA4HQR01CT28M
tacagatttaatctcagcctgcaatagaaggagttgaagtcgtctggtgataaaatagttcacataatccgcctacagaactgtttagcaagctgtccctcacatcagacaaccaaccgaaaaccaaaagacaactttagcctcagaaggagctgaaagagaaccttcctcaaagacttgccaccaaatgagattatgagcccaagtaaatcatcaaggtgtaacatgaagcgtggtcagtgtggctaccctgccaggagtctgaaaattacattgagaacactgttgggaatataattatgatactaataataccatgagcgaactactaattagattgggtaagtagagaatttaatttgttgtatactgagactgccaaggcacacaggggagtaggnnn
>GAA4HQR01CHDIR
agctagaggtgcagacggctatgttggcaaaggagtagaggattcaaagagcagcaagtgaagggngtgagagaagaaggcgaanaagaggcgacaagaggcgagaaggagagacgtgtcgacgacggngagagaggcgagcgcgcaactagagagcgcgcacgtgngagagagagagagacgagaagagagcagtgacgcaccnccgaaaactaagatgctaaggaaaacgtaccggccgagcccgaaccgaaggagggccgaaacgaacgaccgaacggtacggaggagtaaggacggataagacggcgtcgaggccgacgtgacccgtaaccaatacgtaccgacgaaggaagacctcccggtcgggtggcaacggaccgggaggtccaactagaacgtagaggactgccaacggacgacacagggaggtaggagnn
>GAA4HQR01A2WSB
ttcgggtaaggcagtggtatcaacgtctagagttacgtttcggggtaagtagttcgggaaggcaatggtaatcacgactgagtttacgttccgggaggacaatggtaattcagctgagttttagttttttcggtaacgagaatagaagtcgattacttgnttagtcggacgacaaatcatggtgactcattattcgggacgacanataatcgtgtctctatttacttccgcgatntgagtgtatactagagtactcgcgaacggacacacgagggtagtagnng
>GAA4HQR01EKOAK
cagagtggatgaataaatgaagaccatcgatttggataacgctcatgcccgtcggtaaaagaaagcttgtatgnatcgccngaaaaggaaacggtcctaataccaaccagtacgacgaggtagcttctacgacttgtaataatttaagttacgtctaanagttggtcagacgtcgtctgtattactagacgccttcgttttggttactctagacgtcgtatactgttgttgggcggtntgtttaacttaattttctttgtaagaacttttgtttggtgtgtataacttaaacttaccgtcgnttactagtttnttcctcgttgtaagacaaagaagagaataatatgtgtgtataccgtactattttttagtttagtttttaattttttttagtttttagtaattaattttagttcgactaacccccgtaccccggttaccgttaccttcgtcggtttcggttagttaacctaaaccccttacgcgtttcctttcgtaggaacgtacgtccgaaacgggacgaccaccaagggggagggtaggtnnnnnnn
>GAA4HQR01C3BBN
tgcattcatcagcaggaaggcttgaagcaagtcttcatatgtttgggtggatcacccacctttctaccaccacctcgctttgtctttccttctatcttgaaacgatagaacgataagttacttttcgtccttcaactccaagaacttgagtttgcattcatcgtgcacagccatccctgatgcagcatttggccattttggatggttaagcaggaagaagagtattgcagctaaaagcagatccaaatgaggagatcgagcagagggatgaaatggaatgggagagagattctgcttctcaagttctgtatcgagactcgagagagaactgagactgaccaaggcacacgaggggagtaggnnn
>GAA4HQR01B7SIK
agttagtagtatntntatatatatatatctactcnctcctcactctctcncngnagagngagacgagtactacgagtagatactattactattattactagtanagtgaagaataanaacaataaactaacaacggaccaacgaaccgaagaagtacactaanatatacttacaacttagttactacactaactaatacaactaacttacagttaccttgtaggtacgtacgggttacgggaggaagggagtacgggtacaaatacctttgttacctaagttacgtttctttagtaacgacgtaacctttacggaaaccaccaaacttacgacttccgtacgtacgtcggtcgacgaggaccacacctacgaaccgtacccacgttcggttacccttacctttccttcgtttcccttccttcgaacctggcccgtaggacgacacgacggacggagacgagaggag
>GAA4HQR01AY6JD
agaacgaacgacaacncgagtctatatatacagagacaganaacaataanaactaacgacgtactacctaatagacaacatnctactactaactaacctaataaactaataatatagtagtagttaacttgtactactttacanaanaangagacgacgtacggtactactagtcatnacgatttataacttaaccttaacttttctactacctattagacaacaacgacgacactactactactacttagtacgtcgtcgtacactactacgtagtactactatactactactactaccttacccttacttaccttaccttaccgttacgtacgttaccgttaccggttaccgtacgtacgtacgacgtacgacgaccgacgaccgaacggacgacgaggagga
>GAA4HQR01BO2EY
tggcacctcggtctttccaagtcaagtgaatacaggaccttccaagagcagcaaaccaagcatcatctctcctctctaatgttaaaacagcaccgggataagcctgttttccatcatgaagaactccaaactgatccagcaaccatgcctgcaaaccaccaacaataattttaaaattagcattgttgaatgctagtatgctacaaattacccactattttgcccctgagaattcttgctaaaattctaattgaatctgactgcgttaaattagggcaattaacgaacaacccaaaagctcctcaaatgcgtttgaatcaaaacaaagcaaaaataagcaataaagtagtgaaatgcaggcaaattcacatttggaggttcatctgaggcgattgatagtctgagactgccaaggcacacaggggataggnn
>GAA4HQR01CP82C
aggatgatcttcttgatcagaatgatgatagtatcaatcattttgtacgaggagttcgtgacagatggaagttgtaattggtaggccccacctaccgacgcgaagaccctcctaccttagacttcactatatactcacttactacgtctgatgattgttattccaactacggagtcgtaatcaaagagaagattataactactacggcgaganaggactatgtagtgaagagtagatgtggtacgacaacatacctccgaccggtacactanaggtaagagaagaaaaagaaaacgaaaacaaactatcgtgngtacactacactctntcgagtagacacgacgacgacacggagtaggagnn
>GAA4HQR01EXM9O
ttctagtggctctaccagtcatcctaatagatgaagttctcaagttcattggaaggtgtagggtagtgaggcccgacggtggacgcagttactaaagaacgaaagacagagtaaggaaagtactcgggttgggtcgtgcttgtagggcgtattaaatttaattccaacgaagctcggagttgttttgtagccgggaaaccgttttagtttcgggagtattccttacgaagtttagttatcctcgtagttgtcaatgtatttagttcagacagatttctgtttgtcgggcgaatacaaacacaattagctcctagctttacctactttaaaaaaaagtaaaaacaaaaacaaaactaactcgtgtgtacactacnctctctagagagcacgacgacacacggaggaggagnnn
>GAA4HQR01B6RPT
gaggttgatcatgtgattcttcgaatatctctcaatgcctcgttcttccacgcgagacgaccatgcattactaaataagttcgtaggaccgacgcaggtccgaccgccgccatcaaggaaggtattttgtttagctattacctaccaatagggtcggacaaactaagtttccgttaccatcactacttgtaaccgtacgaataccttcgtactaagtcattagtcaacttaagtcttcctaccttacctttgtcttttggtttcgagaaggtaaactaagtccttcctttgtcgatccactcttccagtggtcaacttaccttgaggactgcaacgacgacacagggagggtaagngnn
>GAA4HQR01CEY5J
cgatagatgcggtgacgaagatcctcctctttgggtcaagcacatttagaagctgttcagcataaatgctttggctggcagtaaaataataatctcaaaaggaccagccaccctttcctactgaatacctcgaggtaaggacggacgacggacgatagactgtgtgctctttcttcatgtagtaacagcaacgtagaagtccacgtcatctacagggttcgttagtgaggaagtagtcacccaaaacgtactcctgttcaacaataaaaactaaaagtacatttgttagaacgtttttagtttgtatagatgattattattgtaataactagtgtaaaggaaaattactattagggttaacgtagttagtaagtactaataagtctcttgcgaacttaattccatctttttgttacatttatttttacttcttgagactgtccaacggtacacaaaacaaaggggaagtaagg
>GAA4HQR01B7MWV
tgattaggagtggattgatggatcgttactattggctgtatgcttaactgataagtaagtgccaactagttcttcaaggngatcgtaggccaagtttgcacttccaccagcgaaatatgactgtgtcacttacctctataacctaacacaaggttttacagtacatatttttaaaattttagacattctagcaagtgtaaaatgatatcttactgaggtttaatttactatttctctgataactaaaatgttgattatctttctatgtgagtgttggcctatcataatatatgtctttntttgttagtgtcattaggtgtcttaattatatttaattaattattagtgtgtctcatactactatatacacactatntcgttcttcttntntgtntgtagtaagtaacactacaacgaagtagtacgtcgtagacgtacgacgacgacgacgacgacggaggaggagnnn
>GAA4HQR01CC3MB
gctccgtattatcttatacacgtcacataacatagctcatagtctcatacaaagggaagtaacaggaagtacataactaatacactaactaagacatctactaaacctaaactagctaatacgtcagctcaaagaaggtagtaaaactaagggacgatggcccgacccactaaatagccttccaaagaactaatatataaaaataaaataagtatagtaagaagaagtactattagtcgtactaacaacttaccttaccgaacgtacaagaagtagggtaagggaacgaagactgagacgtacgccaacggacgacacagggaggtaggag
>GAA4HQR01A7T6H
ttagtttaagtggtatacaacgctagagtagtcttaagtgtataccaacggntaggatagtctaagtgtataccaaggntagatagtctaagtgtancaggntagntatctagtgtancaggntagtagtagtctagtagtacacgagntagtatagtctagtagtacacgagntagtagtagtctagtacgtacacgagtgtagtagtntagtagtactactacgtacgtagtagtagtacgtagtacgtacgtacgtacgtacgtagtagtagtacgtagtacgtacgtacgtacgtacgtagtagtacgtagtagtacgtacgtacgtacgtagtagtagtagtagtacgtacgtacgtacgtacgtagtagtagtagtagtagtacgtacgtacgtagtagtagtagtagtagtagtacgtacgtacgtagtagtagtagtagtagtagtacgtacgtacgtnnnn
>GAA4HQR01CHOJP
ggtttgaacaccagggcccacttattctcccctcgccaccgccgacgcaattaccggtacggccttcctaaggacgttgtattgtatcaggaccgaccaccaccaccaccaccacaactcctcctccgccgccgccgtccatcaccaccaccttccttcctgcttctaaggcttgtatgcttgtctgcgttgtaattatatttattttatttttattattaaagttaaagacttctaaggttactaaagaactaaaaggtagtatatttgtagatcgcaattgagtgcgcaatttcggtgtattattctaagctttctacaatggatcgatgcttctttgtcttgtt
>GAA4HQR01BW44N
gtgtttgattatttcaagcacttacaatgagtgtattgttgagaatgaatgaacaatcgactgtttcttctatattgacaaacgaaataactctacatactattttcttatcttaaatagttgtatagggtcgttcctcgcagacgaggacgatcatctgatgatttaaaagtaaagtacaccccaccaaagtactttttcgttatgtgggaaagttagtacggggaaaccgaacgctggtagtgtggtttctttggttttcgtacttaaaattagagggcgttttctttctttgttaatgtgctaaggaaggaaatagatagtttgtataacaacaagattgtttattagtctttcttaggtcgtagtctgagactgccaacggacgacacaggggagtaggngn
>GAA4HQR01EUCLU
aagcagttggttattctttaagttcttattggttattctaacgtcanagtacttcggtttaagttattattgttattcttaacgttcttagtagtacttcggtttaagttcttagttggttattacttaactcanagtacgtacgggtttaaattcttacttagttaattctaacgcagaggactttttttactttttattttacttttattttagttttacttttactttacttttactttatttatttctttatttactttacttttactttacgtatactactatcttacagtacttacttatctactaccactnttacactananatacctaatattananacacanacnctactctnacttgntctc
>GAA4HQR01DLPAA
tttcctgcattataaacttaattgaacatgaatcttcatgttggtcaatgtaaagatacgcctctagaaggaaagagtattgagtaatgaaaccctaaacggcaaacaccaagtgcaggaaacctaacttatcatcttagtgtgtgatttgtcgtgcaaatcctctatccatgaagagaaaaccaaatgtacaaatatatggttggtaaggttgtcctttctcggttctcaactaaaatttccaagggcctaaatcaaagcatcatatattaaagaagcataaacagactgagactgccaaggcacacaggggatagg
>GAA4HQR01ELTD5
ttcgggtaagcagtgtaatcacgcagagtttgtttcgtttttattcagtaccgaacatctgaacacttgtcgtaactgntctaaagactctcactgtctacttttntcgatacccgcgatctgactgtnaccactggcttctaggagactgccaaggcacttcaggggattaccgg
>GAA4HQR01DSHIF
tttctggcttcggcagcagcctcagcatcagctttctttcgagcctcttcggcagccaaggcatccgcgttgtaggcctggcttttcttctctttgcatcctttcaagcttctctcgttccatgcgcaatttttctggatcctttttacacccttgtctagtgtttttcttgggctttgagaatggtgtcagcaaatcggcttttcagtaaagctgcacgataaaccttctcgggggagacttgcctctcaaatggagcactctcccctaaaacgttacagcttaagggggtaagatggacacccaaaactacagcacagagttgtcttcattatatgcagttcttaccctctgaacggccactctcctcaatggaggccggtacagttgctgcattctcctcagcttgaccgctaagagtttcagttctctgagactgccaaggcacacaggggatagggg
>GAA4HQR01BLFO1
ttgatgagttaggacattttcgtgagaccacaacttcgacaggtaatcatttgatcccttcctttcatttagttagaatatgagtntacactcgtnntaaggtagngacgtttcctttctanagccaccatttatttctgtaatattgtcaccnctttgttgacagatacgngatgnggntccaccacgagagagtctttacttgtgancttgttattctccaggtaagtcctacctaagaatttcttacgtttaaacgtttaccttacttacttcgggattaggtcggacccaacgagttaaattaacccgtccccgttttaacctttacggttcgtacggtaggtaagtttaagggtttttcggttacataacggggtttaacgggtttactacccctaaccccgaggtttttccccgttttccccgaataactttcctttccccttaaccaatcgtcgtcgaaactaaggtcgttccttaaccccaaactgtctaactacttcccgaccgaaggcgttcgtatacttgtttcgacctcgtaggaactacgtccgaaccggacggaccaaccaacggggaggggtaaaggtagg
>GAA4HQR01C1UVI
agccgccaaaccgcattagctaatgctacgaatctcaccggaattactaaaccaccaactctctatataataatatnttgttgtgngtgtgagngtggtcgcagaaagtaaattaattntcgtacttaattaagtaagttggttggtcgacgaagtagtacgaaaacgttaaaaccgtttaaaccttacttttcgtttggt
>GAA4HQR01DOYYF
cgaatcgcttattcgctagtgtgttcttctaactaagattctgatggaagacaagatccacagaaccgcacagcaagtgagcagttcaagtagagttttgttcaccnccncctccaactacgaacgaccgaacccaccgtacgtgtctcnctccttcttctattcctaacctaacgaagacggccgccgtctctntntgtgaccaaccaccaaccttacttaccttctctactaacctaacgttacttagtaaaggaacggaaggcatcaattatacgccgaccctcctaccggtccgacccgtcctcgttaggtacgaatgccacgccaataacttagtaatttcttatttaggacggtccccgtaccgttaaacctttaacttttacccttaccttgggacggaggttacttccctacccaaccttttactttacctttcccttccccccgccccggttaccccgttaccttgtccggtttgggtacgttaacctaaacccttaccgtccgtttccttcgttaggtaacgtaacggtccctaaaccgggacccggaaacccgaaccaaaccgggggaaacgggttaaagggggtagtgngngngng
>GAA4HQR01B56B7
gatctagaatctgtattttgatgggtaatacagccaagaattttgatcaattgtaatcattgatatttgaactgataaagtaaatggaatgtcaaataaaggaaggctgcattgttttaaagaaaggtagcactaataactccacaaactttgtttgactggctgtatgtacactataattgagcgatttatttgtttgctattttcctatttgtctacattttgtacaagtttatttattcttgacttccgttgcctctgagactgccaaaggcacacagggggataggn
>GAA4HQR01CGJAY
gccgtctagacacactggacagcgctgggccgtaccatttgttggtcgtancgccaataattattgttagtagtnntgttaataattagttactntagtagtaggtagggtgtattagtcgtaaggaaaggagtatagtataacaaatagtaagtaatagaagaatagtaggaagtagtaagtattagtagtgggtttacgtttacgtacgtaaactttatttgttccacaagtttcgttttcgtttttgggttttacggaaacagttttacggttttacggtggtttcgttacactaacgtttaaaaggttttaggttagggtttcccgggaaaactaaagttttcgtaaaaaacctaaaaaaacccttactaagggtaaaaaggtaaaagttagttttttaattttttagttagttagtttccgatagtaaagt
>GAA4HQR01DH58T
atgctgtcaagagctggcgatgtgggattattacacgaggccttcctcttcgaatagtcatgatcggaacccttacaggtgcacaatggggtatttatgatgccttcaaagtcttcgtgggcctgccgactactggtggtgctcctcctcctcctcctcctcccgctggaaaagtgaacttaactttccggtacgaagccaaagagctattcgggagcaggacaataatggtagggttctttctggattagctacaaagaagatctgattaggagactatatagagagcggatttacattattacgtctttgtataatatgttatttcttgaggatggttttgattatacatcctataacatcgttgacgttgcatattaaagtttgttagatc
>GAA4HQR01DI8AT
tgttggacattacctgattcaccaccaactgcattatccagaacgccaaactacaaggacggccaacgaactcccgaccactctatcaccgcctgcaccacggtttagttcctacgtcacccttccgtatcatcactagcttcttcctcgctgcagcgattactaataatcagcttctagagattctgagactgccaaggcacacagggagtaggnn
>GAA4HQR01BI8R8
caatccgaattccaattgttgtccggtcaacatattacatgcttcacactagtaaccatacaagttgaaggtagagaggatggattttacaatacattgtaattaagaagaaaataacataactaatgtctgaatttacttaacttcttctatttcatcgagtgcatagttgttggttgatacattcgcataattgactttgttgaatcgaacgacaactggatatcttgttttaggtatcctgatccactgccacaaccgatcacaccttgacatagac
>GAA4HQR01EPJTZ
ggtttacaatctggcgtgtgttctacgttgcattgcttaatctaaacatttcttataatttggagttttctgaatgatagatagttgaatcgacgcctctatatttagaagtacatagatcatgtcgatattattagcattttcaagcatcgtgaacatttattcagggttaggtggtgaaatgcttgatgcagctgttaccaatttagtttagtttttacaattacaagactaatcttttatcaagtagagaaactttcatagtaatctagtcactactttcaattagtctcctataggttgttgttgtgtgagattgtattttgtaggaagcaagaaacaagtcacacctttacttatggtgtcctttctgagactgccaaggcacacaggggataggnn
>GAA4HQR01BB80Y
actttacttactactacgtatactaacgtactacctacctactacctacctaactaactaactaacctaaacctaaccgaaaccaaaccttaaacttaatttaagttttaagtttaacgtttaacgttaaacgtaaaacaaaactaaactaaactaagttaattacttaaactaaaactaaacgtaaacgtaaaactaaacgtactaccactactaacgtaacgtaacgtaacgacgaacgtactactactacttacttacttactacttcgttacgttacgtactacgtactacgtagtaactagtaagtaacgtaacgtaacgtacgtaccgtaccgtacgtacgtacgtacgtaacgtaacgtacgtaacgtaacgtaacgtaacgaacgaaacgaacaacgtaacgtacgtacgtaccgtacgtaccgtaccgtacctacctaacctaaccgtaacgtaacgtaacgacgacgacgacgaccgacgacggacgagagag
>GAA4HQR01CHIG9
taatccacgtccatgtcaagaaggagccggaacacaagtctcgtcgagtggactttagagtacgaaacgtaacgaagatgtgccacaacctaccgaggttttggtacatgctagagcttgtaactaaacaagcagcttaaaagtccgcctcaacaaatgcgatgatatgatcgtatgtccttatagataaactattatccgtatcttcattactaagaataaatcagctttcggaaagcttgtgtgtggtttttcgtccaagtgcgtttgtgtgtaatatgtaatatgtatgcaagtcactttattactaagcaataaaaaaaanaaaataaaactaaaactacgtgtgtactactactcgtcttctagtagacgtacgacgacgacgacacgaggaggtagnnnn
>GAA4HQR01DH9VL
ccgtagtcactcttcgtcacgcgtcttcgggtcggtctcgaccaacttctttcccccttcccgttcttccttcctttttcgttcgtcgttgggtcgactcttttactttgtttcttttctttacttttctttccttttcctttacctgtttattactacctccttcctttcgtttggttacgtaacgggagggtactacgaagtttatttactacgtaagttttgtttccgtcgtaaggttaaaaaaaactttaaaacccctttcccttattagttcgtaaactttaaagtaatagtcccgacctttaccccccgg
>GAA4HQR01DNZ5O
acactaactaactatcntatatactctcctaacctaaccactacaacaactacctactactactatatatatagatcgttcttcctccttcttgttgtatnagcgatcncctcctctcatagtagtgtgtgagcgcaccaccacacacaccgtaccgagtgagtcacaaccaactttacttcctacgtgtaganagtgagaatagcttagtacgtcgcncgacaacaatagagtcgtcggtcggcaccactattattcttcacgaccgaacggaaagtagttgttctactacctaccacgacgtcgtacggtaaggtacatntctcctccgttccttacttctagagagactaactttctaccggtagtgtcacantgtgtcaccaaccttactagtgangccgacgacgacacgaggaggtaggngn
>GAA4HQR01COXJZ
ttgtatacacntatagtgtgagantcgtgtgntgtcngaggcgaacttaaacttaagtctgagtccttttacgtttagtatgtacatattacttttagttgtaatagctgagtcttcccttcggggtaaacggtaagttagtactacttgtaaataagtcnccaaactaagtattgtctccttcgtccccgtaaaaacccttaaacggtaaaggaacgaaacttaaggtttgggtccgg
>GAA4HQR01D6LVH
agttagagagananatatntcttgcgtactaacgtaataactaactatactactaactaactactacaactaacttantatagagacaacaanacaacgaagagagagagaggacacgaataacaactaagtaagtatcgtagtactacgaagtaacgagacgaagtgtagaagtagaagaacgaactagacgtaacttaacttcgttacttaacctttaccttacccgtacccttaccctttcctccgtacgttacgaaggagaggagagaggaagagagtaacgttaagttactacttacgaggaaggaggaggaaggacgagggaacggtacggtcggtcgtcggttggttcgtnttagttagatagcgagacggcgtagacgtgngacgacgacgaccgaggaccgagagggagag
>GAA4HQR01A7IF9
tgcgaggcagagaccgacagtgagcaatactgatcttgaggttcatgaagaattcacaagaagttggtagagaaggttaagccttcggctgagatncggaattgcttccnccttctactactatactgtatatanacactctgtgttnttagtaaganatatatctctcttattctagtaagttaagttagtattattgtcgnttacttattacttgttaacaaaacaaatatacctaacctaatgtatagaacttctttactttagtagttgttacttgttgtgtgtgttgttaaaaacgtaaaacaaacaactaaactcgtgtgtactaactactactctcgtacgtacgagacacgacgacgacacgagtaggagnnn
>GAA4HQR01CCZD4
cactagatgctcctacacgaccgacgaccgacgaacgactaccactagtcttgtgtagttgttggttcgtcgtaaccgaacgaagtagtaagtacgtacctacttgttggttcgttcgtttgtttttgtttagttagttagttttgtttagttagtagtagtagttagtagttagtagttagtagtagtacgtcccgtcccgtaccgtcgtcgtcgtgtacgtactactacgtcttcgtcgtagtacgtacgtaccgacgacgacgacgacggaggtaggag
>GAA4HQR01EH27A
ctacactcacgactccgtcggagaccactagagtcgctcctgtcggccgaaaaaccggaaaaaccgaaaaccccgaacccgacgtaattagtcgaccttaccttaactaacgttccccgtaaaaccgaaacggagtccgtcccggaccgaaccgggacccggaacttaagttttaaaggttttaacgtaccccggtaccccgggttcgggtagtaggtcccgggaaccgggtaacccgttaaacttaacttcccgtccccggccccgaaaaccctaaaaagggtaagggaacaaacgggaccgactggtacggaacttacttactagggacccggaaaaaacccttaaacccttaacgaccggccgaaaacccccgaaaacccgtaccggaccgtaccctaaccaaaccgaccggtttccggttaccgaaaaactaaaagtcgaccaaaaccccaaaacccccaacctaagttacggtacggacgaaaccaaacgacgttaaccttttaacccttaaaccccccgaacccggaagtataaacgaaaacgtaaccggtacgtacctaaaaccccgaacccccgccgtcgtagaacgtacgccgaaccggaacgaccaaccgaacggggaagggttaaggag
>GAA4HQR01EAV8R
ttctggaggtacacagttgataagtagctcataaaactttcctcgaacctggaataaacttttggtcgttgtctctttctatcatgtcagatgctatctcctgaaataatattctttcccctaactaccacttgggggttaggttgttctggttacgttagtaaagggtaacgtgttgtcacacgacaggtttcgtaagtagataatatagctcttcttaaactagcgattggtagttcgtctgccacacgatataccacctgcttcttgaggactgccaacggacgacacaggggaggtagngn
>GAA4HQR01CRR52
atnttgntctnatgntcttctattgtnagtcaaccaaaactaaactttgttgctatnttctntataaaactaaacagaaggaccactntgcactagaatacancgccacaagtagtgcggcgttcttttcttagagggttggttacactntgtcgtgatacttctactcgataccgtcccgtgtataaccaaaccgctcgcgaaccccaaaccctactttcccccgttcccccggtaccgttaccttcgtcggttcggttagtaaccctaaccctacgtcgttccctttcgtaggaaccgtacgtcccgaaaccggaacggaccaaccaacgggggaagggtaaggtagg
>GAA4HQR01DYNGF
aagatcaatgttttctagagggagtatttagtcagctgggtcgttccttaactaggttaggtcttccatccacctgttgggttttccgttaacgtacatcatcgttccggaggttctttgggtaacggtttacgttcctagcaccagtggccacttaagtactggaagtactattggagtgctccagccttcggttagtcggcggctgtgagcttgtcccacttgtctgtggtcgttgtaagtagtatccctcgtggaggcacagtgccgacgcaccaccgacggagtacgaggcgtctccccaaccctaggttccgggaccgaaatagcatgattttaacttcattctaagaacttagtcaataatatatgtcctccagtggttcgtaaatacatggagtagaactaagctaattttagttaccttccttaatttagtctatatataatagattagtttgttctagtagaactaatagtctatattgtactctgtaacttatgtggataagacgtactgttattattctaaattagtttacttgtag
>GAA4HQR01B1XYR
gtggcggaaatcaaggctgcacatttcgaggagtcgatgaagtttgctcgaaggagtgtgagcgacacggacatccgcaagtaccaggcgtttgctcagacgctgcagcagtctagaggcatcggcagcgaattccgttctcagatacagcgttgggacgtgaggagtaggtggttcgcagccatacgctgcctccggcgagccggacgttgacgaagatgatctctataactgatgtctttaccgtaataataagagtactagttatgtacagaaggtaatcacacggcgtgtttgttgtgtaagggactaagaaaggtgtgttctgagggcgaacatagtatagtagttgtattgtatgactgaagtgagagatacgaggttgttcctttaactaaaaaaagaaaacaaaactaaactgcgttgtataccactgcttctgagactagccaacggacgacacaggggagtaggnnnn
>GAA4HQR01BEWIF
agaggaagtgattgcggatgatcagaagtactgtgcgaaacacatgcaccgaggcgaagaagacgtatgtgacgcccaccaaggaaggaggnggtagtacttccttcctcgtggtaagaagacacaacgtagttggtggcgtnttntacacanatanncncagaagtntctnttggttggtnatataggtagggaaggtaagatcacagtgtttgggtttttggtttaagtaatagcgtcgtagtacttcggttaaggttaattaattagtttaggttagtttaaggttaacggaactagtagtaattaaagtaagtagtttggttttaagttaaggttggttaggttaacgactattccgttaaccccttaaacttagtttttggtttttagtttaccttccgtggaagtacgtccgaacggacgacaccacgggagggtagtg
>GAA4HQR01AV0ZI
ttgttatgatagttatcgtacgtctgttctgccacatccatgtgctttcgtctagctttgtttcgactctgaatgattctaccccgtccggtacgtaccttacgtacgtcccttcccctaacctaacttcgggtcggttccttaacgaacgtcccttttaaccgttttaaacgttaccaactaaccttccgttcgtactaccctaccgtaagtttagttagtagtttttggttttcggtacccgaacctagtttaggttttggttaagggaaaccgggaaaccggaaaccggaaaccggaaacgaaactaaagtaacgttacctttcctaactaacttccttcctttcctttcgttaagttaacttcgggtaaacggaaaacggttaggttaccgggacccgtttcgttttggttttagggttaacggaactaggtcggttcgtttaagggtacggaactagtcgactacctttcccttcctactctacttaagttttaggttcgaaacttaaattttaaatttaggggtacggtacgttaaactaaaaactaaactttcctttccttaaacgaactccttccttcgtagggtagggtacgaaaccgaaacgggacggaaaactaaaggtttacggttccttacctcgtcgacctaccttttccttttcccttacctaggtaaggtaaaatttaaaaggttagtagtacgttaacttaggtccggccgactttagtttaggtacggtaacgttacttcgtaggaacgtacgtccgaaccggacggacaccaacggggagggtaggtagnnnn
>GAA4HQR01D3VWX
tgcattcatctattcaacacataaggccatccatagccaatccacacaacaatctcatcataagggtcattcccaacgacttagtaaaggacacctaaaaaaattttttaaaaatttttcttttaagttctttttggtttaagttttttctttaaaagtaaattttggaaaattggttacgtaaattaggtaccaaagtaacgaactaaaaagttaacgtaaaggtaaacgacgtaaggttcggtaacgttaaaaacgttaaaaaaacttaaaaccccctttaaaaaaccggtaaaacgttacccggtaggtaaaactttaaccgaacctttaaaggtccgaaaaaaacggtaaaaggtaccctaaaaaagttgttcccgaaaaaacccccctaaaaccccccccgaacccctaaaaaaccccccttttaaccggttaaaaacgttaaaaacccgtaaaacgttaaaacgtttaccccccgttaaaccgttttaaccgggttacccggttaaaaaatttaagggttaaagggtttaaaaaaaaaggtaaaaagggaaaaagggtttaaagggaaaaagggaaaagggggtttaacgggtttaaccggtaaccggttaaacctacgtaaaaaaaattaaaagggtttttagggttaaaaccttttcgggggttttttaggttttcggggtttttaagggggtttaacctttaaacggggtttagttaaaaaacccttaaaacggttttaagggggaaaaaaccctttgggtacccggtaaaacccggggtaccgggaaccccaaaaaccggaaacccggggggaaacgggttaaaaggggtaaggggggtaatag
>GAA4HQR01DBSAL
tacaanaanaagtagtggtccgactntgtagacatgtgtgngaagaacagctggtgggtttggttccaacgaaaataagaggttagggtagtgttgttgttgttattactcgcgcntgtntggccggtcgttcttccctaccctaccacttgtatagcacgacatgtcgtaacttaagtcgtacctttaccgtttttcgggtttagttacccaaccggggaccgggtggttaggtttagggtaaaacgaaactaaacgtaacgggaacggtttttccttttacttggggaggtcttcgtttctaccgtacggaaaggaaagtagttagggtacgtccttacgtaccgttcctaacccaataatttagggtttgggttaccggaaacggaaaccaaaagtaccgttgtcgaaacctaacgggtccggagggaccggaactttttagtttgggttcgtcggtaggaaacgttacgtcccgaacgggaaccggaccaacccaacggggggaagggttaaggggtagnngnnnnnnnn
>GAA4HQR01CRR5H
ttgcactgcagaggatgtgaaggcaagtcagaagcatattctagaatgcaaggagtgaagtcttcaacatagactttgctgcaagaaggtgacagtagtaggagaggtgacgccattacaagtgctagcaagcatctctaaggtcaagaatgcccagatatggactcaaccctccaaaacaatgccatagcattttagtcagctctcaaattatcttttaatttagtgtgttgtattcttctacttgttcttgtaacttagttaattaattattactatgcttcttgctaaaaccttagccaactagttccacgtactaaataaatctttttggttttgtttgttcagctttgttatgcctattaagtaaattagtaattacctctagattatact
>GAA4HQR01D1C71
tctccgactcaggcagtccatgcaccagggtggtgtgtacctctagaagaacattctgggaactgctcaagaccaactcatcaaatagtctttcccnccaccaanattctcacacncanctgtcatattgtgagtaggttggttggtnttgttagtacgaactgcgnngtggtcgacaccacgaagggtaagggttggtgacgacgaaaataaactttccttcttaatttttacttttacggtgggtagggtcgtttcgttctttccctaactaaagaagtacttttacgtttaacgttaaatttttaagtttttggttttcgtaaaacgaaacaagcaacccaacccaaactaattactttgttggtagttactttcctttaacgtaaccgttaccgttaaattaagttcgtaacgaaaaagggaaacggtttcgtttcaacgggttaacggtttctactacttttaaacttttaagtttaccgccgtacggttaaaaaacgtaaaaattaaatttctttttcgtttacgtttagtaaacgtttacctttttcgttccgacctacctttccgtaaggaaagggacccggaacccgttaaactttaaaggttacgttttccttacccttagaaggaacgttacgtcccgaaccgggaacggaccaacccaacggggggaaggggttaaaggggtagnngnnnnnnnnnnn
>GAA4HQR01DVZZO
atcaatcatagtatgggatgatattccggagtcgatctcagggaatcgtgagaacaagcaataaaggtaatccaacttgggtagcgagcaatgcaatgatcacaataagaatatagaagacaagaataatgggaatgcagattctaaagatccaaatatccggttacggtattcgattcaaggtatctaagaaggtgtacggacaaagctagntaaaaggtatatattcttcagtaggatgtcgtccggtgaagatccactacctttgtccaccaagatgtcttacggangttgagtctcgccaagaagaggtcataaggataggtattcagctctcttaccaaaccaaaataccaggaaagaaagacaaggacaactagagactgccaaggacacacaggggagtagga
>GAA4HQR01EPN8S
agtaatagttcataacttctaaggatagttcatgaattataatagaatagttcatagtgcaaatttataaggagtgaaagtaatagttcaaacttattatgggatagttcatgaattataatagaatagtttaagtgcaaaatttataaggtagtagaagtatagttcaaaacttatatgggatagttcatgaatataatgatagttcatggattatattaaaagtatagttctatgaaatttataaataaggaatgttcaaagtttataggataatagtgcataaattatataataggtagttcaanaatttcatagtttccgtaaaaaagaaaaaacaaaacctgtagactgccaaggcacacagggagtagg
>GAA4HQR01C5LH8
tacacaattgcagcaattcttaaagaagcagtcatgtctttcttgatgataaggtagtctgtgaaattagattggtcgttgtaacaagctgaaccggaccaagtaatattctaggttcgtaaggaaaaggaaccgttccttatgtcaaataatgtagccgaaccaagttgggccgtggaaggttcgatacgtcccaccgaacttacattgagcacatccacgctagagaagcttgtgaatgatgtcatcgcattgcctgaggatctgaaaacaaaattaaagtcattgtatgatgaggtaggcttcttagtccttaacggaaggacactttcttcgagcatcagccctcgagactgccaacggcacacaggggagtaggnn
>GAA4HQR01EHR23
atgctttcgcatcacctcaagcacaacatttcgtaaaagactggaattttgtcgcttcttatcatcagggagtagtagtctcggaagtgcccttaccgctgtcacatccatcattttgttgtcctcttctgagacattttatcgtaacaccttgacggcaagaacaaaaacaaggtttacctctaactaattttactagggttttctatggcctaaagtaccaacttggggaagtagaagcggagaggaaattaaccccctaccacgaagacgagaggcgttgtattgggtaaaaggaaagtacccctttcggtaaggaatacttgagactgccaacggacacacaggggagtaggnnn
>GAA4HQR01DOUWL
ctatcatatgaatcgttatcaatcggatgtggaaggaatgatgattgacccacgttgtaagacattgtaaaccaaaacttaaagtcaatagtttgttgtagttgtctttgtttctacttcgtatctttgtatgactgaacttactttcttagcctccaagaacaagttttagtttcagtgtgcaggcgaacaaactagccccaaccggaaaggaagtacaccacgacaagaagtaaagaaccgccaggtttcccgttcggaaggaacagtgaaccttacgttacaagtatataccacctgcttctgagactgccaagcacacagggagtagnnn
>GAA4HQR01BJ9HK
gttgaggtcacaattgccgactcttaggcattcgtaggtgcgtttgttgttgtgtccaccttgcagcttttgaagttaagagatactttttggttggatggttttggtttatcatttagttttaaagggttttaagtttttgtttttggttaataccgttcggacaaaagaaaggtttggggtaggtaccgggaccgatttgtttgtagatattttacttcaagtagcaagaatgcagtgaattttacttgtttacccttaaaaaaaacgaaaaacaaaaactaaaactgtcgttgtatacaacctcgcttcttgtagaactacgccaacggacgacacaggggaggtaaggtg
>GAA4HQR01C0WSE
tatcaatcagtcacgaagcacaatgatagctctcgctttctttgttcatctgagtcaacagagtacagttctatctgatccaacgataacaaagaaaagttaacaaattttaggtagttttcttgtcaaaaacaaatacgagatcttgtaatcaacgcatacagttcaaataattcctagaagacaccacagacgaaggacagcgcaaaattttagtacttcaatccccgactaaaataagcacccacctacctgaactgtatttcagaattaactttcttgtaagaaaggaccggccatattgtcacatttggtcataggttaaaggtaaacccgggccgaatagccgacgggaggacaccccaactttattcaagacgaagattttattataaccgtaccagtacgccccccgccgtacccgtctgtccgttggtacgttaccaactaccgctttctcgtacgtacgtagaccctaacgggccaacgaccacggggaagtaggggangnn
>GAA4HQR01DPDSG
aagatggctagactaagcaggctaagaagaggctgagagggaggattgtctgatttccgttcggcccaccgaataggtagggacgtcgtagtttttactttaaacgaaaacgtttaaacgttcgtcgtaggaaggttaaggttaggggtttggggtaccgtaccctacgggttagggtccgaaaaacttaaaggtttgggtaaaagggaaccgggccccccgttttccggtttaagggtaacccccgggtaaaaaccccccgggaaaaccggggaccccggaaaaaaacctttttaaaaggttaaaaccgaaaacgggacccgtttcggtaaaaaaggggaaacccgtttcccctaaaaacgggaacccgtttcgggttttggggtaaaggggaccccgaaacttttaaaagttttacccgggtccccccccgaaaccgggaaaagttttagggttttttttcggggttttttttccccgtttaaaacggggaaaagttttacgggtaccccgtttaaaaccccccgtttttaacggggtaaaaaagggggtttaaaaaagtttttagggttttgggggtaaaccccgaaaaaaaacccccgttttaacgggtttttgggggtaaaaacgggggaaaaaaaccccgttttaaacggggtaaagttttagggttccccggtttttttttcgggggtttttttttaaaagggttttttagggtaaagtttaccccttttttttttcggggggttttaaaagggggtaccccggggttttaaacgggttaaaaaagggggaaaaaaatttttttaaagggggttttaaaagttttacggggttccccggtttttttttttccggggggttttttttggggggggtaaattttaaggggttaaaacggttttaccccttttttttttttccggggggttttaaagggggggtaacccccgtttttttttttaaaaaaactttttttttttaaaaaatttttaggggttttaaaacccccgtttttacgggtccccggtttccggggttttccccccgaaaacccttttttttagggggtttttttccccgtaaactttttttaaaaaattttttttttagggtttttttttttgggggttttaaaggggtaaaaaggggaccccgtaaacgggaaaaaaggtttttaccccttttt
>GAA4HQR01DN9MU
gttctgatgcaactcgaagcgaacattgcgtgcacgtatttgggcgtgaatagtgagaactgatngaatctgagaggagtatctggtgttgtctagcggaaccgaacttcctttcccttccgtagagctgctggaggacgcagagctatctgtgaagacccttcgtcgcaggaaaccaactcaaggaacgtcgagttgatgagcggcgaaaatactccaccagtacttctaattcaagtgttggtttgttgctcgaaatttaggttccgaatgtatatgtggttctacacttcctttacttgcctgccactagattctttcttgagactgccaaggcacacaggggagtaggnnn
>GAA4HQR01D8AKD
tactttgacactggcctcaggaatcatctagtgtatgtgatcttttgtcaccacacctcgttctattnttaccaacttcttgattgttcgtgtgttgttggtcccacctgttcttttcttacttcttggtttaaggggttagggaagaagctccatcagtggtataccggttacggtcatcttccttgccggttaccgttaataatagatntggtggtatctgatgttattaactgtagggttttacgtttggttgggtccgtcgaataagttgtttcgttgtacaataatataacaacttcgttgcttntaggtacgaactacatgtagatcgtcgagagatctatggtggttaggactattgaaaaaaaaggaaaaaacaaaaactaaaacctacgtcgttggtagtacaacctacgtcttcttcgtagacgtacgccgaacggacgacacaagggtaggtaggannn
>GAA4HQR01A2J6M
tttcaatcgttttataatgttgaagcaagtcttcttcttcacagctaactaagagtaaccccaactaaacaaagaaaataagtgcataaattaaagataaaagaaaatagagaataaacaaaacctacggagtggcgttgtatctatactgtcaaatttaatttgtcactactaacaatggtatagtgtggagtgatacatatagtataactaaagacgttctagttgttggttgtcattagtacctctacaaggacgcttaagtaagttaactagctttctctatctctacaaaagattcctgagggaagaaagagctgcagcatatgaattacttatgcagtcgtcgttaccaaaagacgtccttgagaactgtccaacgg
>GAA4HQR01EOU7D
aaaataaggcggaccaccactacgtgcactggaattcaccagccttgcttccaactcccaaaactaaagttcgtacngcttcctaaagacttcctcacctttcttcctccttcctacgactctcaagacacaagttcgcccactgtctactacgagtgtatcagagaaggacccggttttcgtaaaaagtaacctagttagcgtttcggtcccggtcccgacggtaaccgacggtaccgaagactccgataacgacggacgacggtggaggngtcgttgtattctgttcattaagaaattactaacttgatagaagacgtgttcgtacttcgtaactaagaatagtacggttcgttctcggatggaanagtatttcttcttnttgttgtggtcgtcggaacggacgtagataagtagtcgttcgtaacttcgtactcgtcgtcgtacgacgtacgtaccgaacggaccgaacgaaccgaacggggaacggtaagggtaggaggnngnnnnnnnn
>GAA4HQR01DMXH6
tttttgtttttggttttacttttattttcttcgctccttcatggtataacactagaaggcgtcatatccctatgctatcagctcgctgctcgtacagtcctgatgacaaacccgtctcttcaaaggtcttaaccttagaagatctatatttaccatctcagtaaagactataatagccttactgttaatatctaacaccgcataatatctattcatccaatccatacacataatgactttcttatgcacctacgacatgacaaagaaagtctacaagccatacacaaagtcccggaaccaagggaacgaaataacataatctcgcgggtaccgtcagacccctaacttggtaatcctgtaaaggaaagtccaccttctactatatatcaaagatcaaccattaatagcatgcatcgaaagaacaagtaagtgcatagcactcataagcaaacaaaaactactactaggtaaaccgaacttaacgtagaataggtacctgtaacaagctaactacccgtacgctccactacatatcattactcncccgccgtac
>GAA4HQR01AW7JR
ttttttgggcatttttcattgtttattatttacttaaaccatagagaagaaaggcaaacaaacgaatttgcccttcacttattaaactttattttccgttaattaccaatattattatcgaatttaaaatgaaaaagaaaaaaaaaaanaaaaaaaaaaaaaaaaaaaaaaaaaaaaaaaaaaaaaaaanaaaaaaaacaaaaaacaaactaatagtagtatactactactcgtccgtccgtaccgtctcgtcgtcgtacgtactactacgtccgtcccgtccgtccgtcgtcgtcgtcgtacgtactacgtacgtccgtccgtccgtaccgtcgtcgtcgtcgtacgtacgtaccgtacgtccgtccgtccgtaccgtcgtcgtcgtcgtacgtacgtaccgtacgtcgtccgtccgtcgtcgtcgtcgtacgtacgtactacgtacgtcgtccgtccgtaccgtcgtcgtcgtacgtacgtacgtacgtacgtcgtcgtcgtacgtacgacgcgacgacgacgacgacggacggtacgagng
>GAA4HQR01ESS4I
aacaacagacacaaagctagatatgaacacaccaaatacaatgtatatcctggcanacgttcatttattctntntnacaacacgagaaggaggcgttactttatttgttgtattacgtacttacttcctttcttnttcttcagacgtaagtaacgtaacttaactactatgctgacgtaagaaggacacntctntcttcttcttcgtntcgacgtacctacctaactncagaccttaccgtacgtaccttagaatagtacgttaacttacggttaacgttaaggaggaagaacgaaaggtacacgtagggtacttacgttccgttccttcctttccggttcgtaccgttagactactctcctactactttacctttaacttttcttttacttctttactactacttaacttacttcctttactccttccttactacgaagtacccgacccgtaacccgttccccgttcgttccgttcgtggttaccgttacctaacctacccgttccttgttcgttaccgtaggtaccgtaaccggtccgaaccgaaccgaccgggaaccggtaaggggtaagggtangng
>GAA4HQR01EBHUR
gatgagaatcgaggatggatccgacggtggagattagcttcctcttgacgtctcgatcgatcccgccactcatagaagcacngcaaaatgacnggccaagggatacgttttgttttccccctaaacttaacgacaattactaactacgatccttcctacctaactaacaactcaccttaccttactacagacgggcggaccaacatagtgggagggaggaaggacggacggtagggaggtacggtactattagtaagaagtaaggagtagaagactacaacctaccctacctaactaggtagggttgggttgacacacgacgacggcgaactttactttttacttttcctttttcgttttacgttttttaggttttaggtccgttccttttacggttttttttaaggttttttttaaacggttttacggttttccgttttggggttttttttgggttttttagggtttaggtcccccgtttcccccccggtacccccggtttacccgttccttggttccgggttttggttaaaccgttaaacccctaaaccttccggtccttttccgtttggtaacggaaacgttccggaacccggaaccgggaaccggaaacccaaccgggaaacggggggtaaagggggttaaagggggtnngnnnnnnnn
>GAA4HQR01CDWZD
tactagtatgtcaaatttagccaactctaactccactgtgaagacaaaagcatccaagcacccactgatgggagggaagtataaatagcagaagaccaccaaaaacaaacaatactctgcgttggtcgaagaggaggctgtgaaatacgtgtctctgcatttcttcgtctcacaacagcttgtcaattagtatggttggatgactttttccttagtgttggtataaaaaatttaagttgttagtccactttaggtaggatttagtaccaacgtagattcctttcgttggaaggtagccttcgtataaaacggaacgaccaacttactttctaaataatcgtgtcgttgggtagtaaagacttcttgtataaagtacttaaagtaattgggttacgtttcttatagagcatttcccttttcggtaggcttagtctttccttcgatttttgttaggattcttaagggacgttgtttcttagttgttgtatacgttgtataccacctgcttctgtagacgtgccaacggacgacacaggggagtaggnnn
>GAA4HQR01A4746
tacatattatttcagacacaacttgaggattgtaaggctcttcactaaatgcttgcctcagaacaatagcatcacgacgagcaggatcatgcatccagagcaaaactgctgtctccactttaccagtgagttccttagccagctttttagtaanaatcttctagaataacagattccttcgtattactactgtcgtcgtaagtaaaagtaagttaaccgttttacggttggttacccgtaaacctactaccggaacgttagtttgggtccgtaacgtaaaagttttaccgtttacgtaaaactaaacgcgacgacgaaaccaaatactaccaaaacccaaaaaccggaaaccgttttccgttaaacggaaccccggacccgttagtaaagggaaccgaacttaagggtcggaacgacgaactactaactacttccgacggggacgggactagttagggttaacgggggttcggggagtaagtcgtcctaggggaaaggggaacaactacgtccgttccgttggtatcttcgtaacgtaacctcgtccccggcccgtacccgtcttcgtcgttggacgtttaccgaacttaccgactttcgtcgttacggacgtaggaccctaagggacccaaacggaccaacggggaacgtaaggggggataggnnnnnnnnnnnnnnnn
>GAA4HQR01C06G4
tacagaaatctggtaaacagaaacaattctttcatcctaatgatttcataataagatagcacaaaagaaaaggaattcaaagtagacaaacaaagttgagtgaaaacaaaatttagcagtagaaaagaaatgaagcattgccggacggccaaacttcaacgcttctttgacacccaccgcgttcccttcctccacgtgtgttgttgtgttgtcgacgaacctactaagtaccgaaccgactagtacgtagacgacgacggttcggttactttactttagttgagacgtcacgaatacatactcttcctacgttcttattgtctacgtccacttcgtagacaactactagtagacgtacccgtcccttccgttacttacttacctttccttcgtgacgtacgtccacggacgacgacacgggaggtaggag
>GAA4HQR01DSJ1T
taggctcttgtccaaccattgaagattggtgttggagcggtgtcaagtgcgggatcagcagagcttaaaggcacttttntttagtgtgtagaatctgtcggagggtatcttctttcatgacttgggttggggtcgttggatgataggaagcttattttaggtttggctagttatttgcaaggaaagggtaaagttctttagcctctaaggaaggattgttcattcgttgacagtaaggtaagggttagtattctggtaagtacaagtaaagtaggaaagagtcttacgtaaaacccttaatgtagtatcatgacaacagcaaagtaaaacggccggtagtaaattaccttccttctactccgacaacttactttacttcgtaccggactgacgactcgaccgaaggcacacggagggagtaggnnnn
>GAA4HQR01BCCDX
tttggtctcactgcttatcttcacttcagactgttcttcacaatgcttaaggacatgccatgagtatctacttctccattgtacatcctccatttctaagcttcgatctatgggaatctgtgtttgaatctcgcagcagaattctttgccgtttgtatatttcttaagctctgaaattacatctgatggactttctagagctttgtatcatcccggtccgtagtacttgggacgtttcgtactaaaaccgtaacttacgtacggtccctttttagtttacgtaacgtaaacgttaccgtaaacgggaaccggttaccttaaccttaaccgggaaaggttaacggtttacggttaccttacgtacctttaggttacgttacgtacgttacgtacgttacttacttacgtacgttacgtacgtaccgtacgttacgtttcctaccgtaacgtacgtactttaacggtaagttaccgtaacgttaacgtacgtacgtacgtacgtttttacgacgtacgttacttacgtacttacgtactactactactacttacgtactacttacgtactactacgtacgtacgtactacgtagttagtagtactactacgtactagtatactctcgtgtgtatatatatactactatatactatatatatagta
>GAA4HQR01AYJRN
ctgcgtgatacactgttcccgcgtcnctgcgtgatacactgnttcccgcacctntgngtgatacgactgtctcccgctactntgcgtcgtacgtacgtacgtacgtcgtccgtccgtccgtcgtcgtcgtcgtacgtacgtacgtacgtcgtcgtcgtcgtacgacgacgacgacgacgacgtagtagcgc
>GAA4HQR01BN4YV
cacactattaataatgcatnactacatctanacttcgtaanaataacaacacnctcaanactcgngtgtcgngagacgctctccgttccncctatgtgtgngtcgccgcccgcctccgtcctagtcctagttatcgtctacaccttccactttccgcgttcggnggtggtggagtccgacttcgctcggcctaaggccaggcgtacgcgtacgtaggtacgtaccgaccaacccgtacctaccggttcgtggtccgtagcgtagtcgaacttccccgaccgtccccgctccgcgttgacttacgacttacctacttctacgacgtagccaggccaggaccaggacagggag
>GAA4HQR01C5KTK
aaaggaagtgagattgtagagagttgtccaacggcgacctaagagagcgcggatttctttagtntacctcattttgttcttgtangtgtaaatttatagactgttgacaatgtgtattctgttctcatgtgacgaagctcagtattgtttaacggttacggatgttcaatacatgttatctatttgtagctgttaaaaaaagaaaagaaaacaaaactaaactactcgtgtatatactacgctcttgtagacagcacggacgacacaggagtaggngngnnnn
>GAA4HQR01CGGOX
gatctagaatctgtattttgatgggtaaatacagccaagaattttgatcaattgtaatcattgatatttgaactgataaagtaaatggaatgtcaaataaaaggaaggctgcattgttttaaagaaaggtagcactaataactccacaaactttgtttgactggctgtatgtacactataattgagcgatttatttgtttgctattttcctattgtctacattttgtacaagtttatttattcttgacttccgttgcctctgagactgccaaggcacacagggggataggn
>GAA4HQR01BFZ1V
cacaactacacaagtgaatcaactcatccaactgacatggctgaatccttaactctaacatctgccaaggaccaacctagattcaacagcatgatgaacactattctggtggaatcagtagcacaacggagaggagttgactttgccgganatgatcaacacttgagatggaaaatcaactgcgagatggagatgatgagacgaccaagcagccttttggccgtctgtacaatgtgctaagattgcatcggaatcagatgtcaggccattcttgcaggttgcatgtgcactcctactatccaagtgngaatgacaagacacagnttccacatcgtctatgangtcaactctacatgttcgattttctctcccaccgctcctttgtattcaagccccccaatctacactttacctttttcctaaactacagagggcatcatcctgtggtaatgtaccgtttntgtacattgcttttccc
>GAA4HQR01BXNFM
ttcttctgtcatgcccttaaaactaaaggttacgatgtattcttctaaattacaggttcgatgctttgtcttgtttcgttacatccttttggtaagaggttcatgcttatataaattaatatgtaactatttagtatgttgtactactcgcccactgtcanaatttaggttgaacat
>GAA4HQR01EUL42
ttgtatgcatctcttatacttaaccagatttgtaattagtgcgagaacttgatgtaagtcatgatatagaacaaacaactcagcctctgtggtatgtatacttcgaaaccncctcctaactacatcatccttctccttagggcgagaagacacncctactaatactcgacgctcgtccacctccgactccacgagatgccgtcttccttgtactcctactataatagtagtttggttagttcagctttcttctacaagacatctgagcaagtttccttgtccaanatntgagctaagttacttgtcaagagaataccacgactagcatcatatcccggtttcgtaccatagataactgatggatcgcccccgacgcctcggtacgcgggtttgcgtagcttctttgtcttgattgcagaacccacgaccctgagacgtgcccaaggcgacaccagggggagtagggnnnn
>GAA4HQR01DELXN
gtgttcttgcaacttgtgccagggatgcagggtgggttcttccttctcagttcgagattcatgcttgtaactcatacagacgtgcatcacagtacatatgctttgagaatgggaggagtttcccttgatatactacagctttgtaggggaactgcactgaagataatggagacaacaattcgaaatgctgttgatcctttggctcaaaaagaaattgctgtctctcgggagtgtaaagagcactctagcatggacactgttgcagacagaaatccactatgcaaaatcacgccaaaaaaaaagaaaacaaaactaaactactcgtcgtataacactacgtctcttgagacgtacgccaacgacgacacaagggaggtaggag
>GAA4HQR01CN3L1
cagtcttcctactacttcgtcgacgactccttcgcgggaacggtagtaggtacgtacgtactactcctttcctttccctttcgtaggaactcgtccgaaccggacggaccaccaacggggg
>GAA4HQR01ELNV0
agtttagtttagttagttagagtactatatagtagtcgactagtaagtacgactatactagtaagactagtttacgttaactacgtactactaacgtaaccaagacgaaccacgtaccgacggacgacggacgggaacggtaacgggtaacggacgaagttaggngtnttctatnttatgtactacacaaataacaccggttaactaaccgtacctacgtacgttcgtacacaccactcttccgacgatacctatagtacacctaccgaccgtccgttggtcggtcggtcgtacgtacgtctacgttcttccttctacctaccttacctaccgtacgtagtacgtagtacgttacgtaggttagtacgtaaggttacggtaaggtacgtacggtacgttacgtacgtattactttcgttagttacgttacgtttaccttacttccgtttcgtacccgttcgtcctacgtacgtacctacgtacgtacgacgaccgacgacggacggacggacgagggngngnggnnnnnnn
>GAA4HQR01BLO58
ctggagcaggagatgagctagtgagttgtgatcgatatgatcaacagcatacaccataatcacatccatctctattggttgactagattggacgtgtttgattgggcgaactctntttattntagaggagntntanagagagannctcttgtaataataagtaggaaggcgntggtatccttactttcctttacctcctctatttagttgtttaggttacgttaacaccaactagttactaagggaagaggtgtagtagnacaaccaattatctacttaaataaattaaagaaagataaanataaagtgtacgttacactactacttcgtacttagagacgacgacggaccacgaccgaaggaggaggagagg
>GAA4HQR01BL84H
cgtttcgagagatcaatacggcgtatgagagtataatgcagaagttggaagaagaagaagaatagacgacgatgaattcgtttgatgaatgggagtgagtgggacggaatggatgggtcgtgaaggaggcatacctactcctacatacaatgctctttagtttgtcctcatcgtctcttttctaaaattagtaccataatattttaaaatttacgatgaagatgtaaattagttgattatcttagcttcatttctgacggtaattttgtatgtacataaactctggccggacaatattttacatgtgtccatgtaatttaaataaattagttatagtcgattcaaagaccaaaaaagaaaanaaaactaaactaactcgtcttcgtagacgacgtacacgacgacgacaacggagtaggagnnnnnn
>GAA4HQR01DNSU0
acaagagaaacaacatatttcgaggatcatctcgtagcaaaggtaacattccaagctttacccnccgcgtctcngtcgttgactaccactgtccttcgtagacaccacgngtccttcgtgacaccacgngtccttcccgcgtactcncgtcgtagacaccacgngtccttcccgggngtccttcccgactctcgtgtcgtagacaccagtcgtcgtcgtcgacgtacgtcgacgacgacacacgaggtagtag
>GAA4HQR01BYWFY
cgctctatatatagacgtagaggaggctcctccgccacgtaccacctaccaataggtagttacgtaacaacgaagtagtgactcgaaccaaccaccttcgtttggttgtacgacgaacggaaggaacgaggtcgaggggtaccggtcggtcgtcccgaccgaacaaagttagtaattacgtaagtagagtacttactcaaagaataataagtaagaagtttagtttgttcgtaagacgaatgttattagttgtttacgttttagtttcttattgtatagtggttgttttggtttgtttactccttacttacgtttaccgttaccttactacttagttattagttagtttaacggtttaaggttaacccgtttaaccttacgttgtttggttaaattaacttactttaggttaggttaaagggaccggttccggtacgtaacgtagtaccgaacggaccgaacgaaccaacgggaaggaagggtag
>GAA4HQR01DCQ48
cntctcgtcacgcncncactactanactaactactgtntgtagtgggtagtgaatatataattactatctcgttctgtcncacgcgtactaccacccacctctagtcgtaccgactacttattaactaacgaaacaacctaccttctcgtccgtcctacgcgactctaactactactttccctactccacctcctactcgtactacctacgaacgatctactagtntntctactgatacttttacgtttcttcctccttttcgttctanagtactcacggacgacaccacgggaggtagggag
>GAA4HQR01B46RX
ttgtaactacttgacagcggattagcaggtaagtagagttaataatgatgctaaatcttgaaagttggtgaatttgaagggtgggaaggtaaaagtaatagtgaattagattggatgattgaaagcaattagtggtccattatgcataaagagaggaaaggtatagatcggcgtgaaaatcctctgcggtaattgacatgaagatttggtgaagtcattatcattacatgttaattttgtattgtaattggtaaagcaaattggaatccttgacacaatgtcaaaacgtaataaatccattttgagttgtgagtttgtgttcttgacgagatgattgatgcttattgttatgcatatttatgtaatatccgatgcaaaaaaaaaaagaaacaaaaactaaactagcgttgtataccactgcttctgagactgccaaggacacaacaggggagtaggnnnn
>GAA4HQR01C3JCM
cncgagacgacgtacgtcgctacctactctctcgcgcnctcctaccaaccaaccacactgtagagaagaagaagagagcgacgacggaggagagtacttcttcgtccgtaccgacacagaccacgggacggaggatntttggttggtttggtcgtcaccactttagtttntttctacttctaacgtacaactttacttacttccactcgtgtcgtgattgttctttggaggaaggaaacgaataagttggtcgtactacgttacgggtacggtgaggtaggaaggacgagacagagagtagagtactacctccttacttcgtntgctatntntgtctgccacgacagttcttctacacgagtgtcnctctagagacgccacgacgacgacacgggaggagggagnnnn
>GAA4HQR01D0Y7X
ttcgtaagaactggctgttgaagattcgccacccttcgttacttgtcgccgacgattcttctacctaccacttgttgctgctgatgctgatagctgtgcgaatagcacgctgatacacagatacaccctcgcacaaccgtactatacgtcagatatgctgtggagttggtaaagacatatgtctcctcctttctagtcaataccttgtagttgtctattagtactaaaatagagtccttgtctttgtcactgagactgccaacggcacacagggagtagg
>GAA4HQR01EDTIM
ttcgggtttatctcagtaagtaactacagtacacttcatgtttggtgtgacaatcttacagtaagtaaccttcagtaagtaaaaaacaaaataaaaacaaaaataaaaagaaaaataaaaacaaaaatttaaaaacaaaaagaaaagaaataacaaacaataagaataacgacattagatagatanatanananatatatatactatactactactatanatanagactactacacanatanagtactactactacatactactactagtagtagtagtatagtatactacactactactagtatactactactactaactactacgtacctaactaacgtactacttacttacttagttacgttacgttacggttacggttaccgttacgttacgttacgtacgtacgtacgttacgtacgttacgttacctactacgtacgtacgtacgtacgttacgttacgtacgtacgtaacgtacgtactactactactactacgtactactactactacgtagtagtagtagtagtagtagtagtagtagtagtacgtacgtacgtagtacgtacgtacgtacgacgacgacgacggagtagagaganananannn
>GAA4HQR01C44C3
tgagttgttcaacttgtcgattgcaacctgaagttcatctgtccctccacagctctcatagtgtagaagtanacccaaccaacgaagaagtactagacccgcccgccanacacanatattgtcttggtgttgagcagtaactactaaacgtccaagccanacttagtacttagggagtttagtattaatagacttaactacttaaagcgngttcgtacggtagtaagtactaggagaaggaggaaaaggaacggaacgacgtcggaagagggtaaagaaggtaacgtcggtcggcgagcgtttgtttcgttagtccgaacgaacgaaccggtacggtccggtagttacttagtttaggttttaggttccggttacnccccaaagttaccgaaacgaaaccaaaaccctaaccaacccttaccccccgaccccggttaccccgtccttcgtccgttggtacgttaccaacctacgtccgttcttcgttacgtaacgtacgtcccaacgggaccaacgaccaacgggaaggtaaggggangnnnnnnn
>GAA4HQR01AQO26
tgctgccactcattcttctcagctttgtcctcgactcaatagacttcttcagctgatcccgcgggaggcgtctcccttccgtagaatagtcgattccttcgtcagctccttggtaacgttaccttggttggttggtattttcttttgtttggttcttctaccacctggcgtcctcctccaaaccaagtatgttacttctgtcctcccacgctggagttagtaaacttagtacagaagtaacgaacattacgttggaggcaggttggtatctataatctttccttcctctttgttaaccactgtacgagcacagcactagatcgaggaggtattttacttaggagggtggggccgaaacgaatattcattccctaccctgaggctccctttcgtntccttagtcataccgaccgagctgtcttcctttggttcgttcctatgtctcgactccactctctacgggttccgtacctaagttactacgcctgctttgtctaccttccacgggagtagaagtaaggtttcgtttcggtcgtgaggaactgccgaacggacgacaccaggggaggtaggngnn
>GAA4HQR01CLKPP
catatgcaactgtcactactaataatgtcaacagtgttgagaatttcacatctcattcatctgaagtaggtggccggaatgaagatatttcaatatgggttagtagtagagcaagaataagagtgaagggagaagctcatgtagaatgaataagggtaggttntcgnaagaagtgtcatgttattagtacgaactgttttggttanacttttcgtttagagtaagtaagtaagttttaaagttttggtaattaaagttggttagttaaattaccttacttaaattttagttttggtcccgtttcccgttttgggtttaaggttacttaccaaactttttagttttacgggaccgggaggtacttcgttggtttgtttaagggttaacggaaccaaaaccaaccaaacgaaacgtaacttactttcctttttccgggtttaccggtttacgttaccgaaccggtttaggttccggtccggttaaaaaaaaggtaaaaaacaaaaaacgtaaaaacctaaacgtacgttgtacgttacgtaactacgtacgttcttcgttgacgtagtcgacgacgacgacacggagaggagngnnnn
>GAA4HQR01AZYN6
atatatatatatatatatatatatatatatactatatatatatattattattattattaagtaagtaagtaagtaacgtaacgtaacgtaacgtactactactactactatatatactacttacttattattattatagtagtagtagtagtagtacgtaacgtaacgtaacgtaacgtaacgtaacaactaactactatatatatatatatatatatatatatatatatatatatatatatatatatatatatatatata
>GAA4HQR01DNJA3
gccataattacacaagctggctctgtctttaccagcactgtaactgtcatttgttgaccacttgattacaattctagccttcttcaagaagcatatttaacttcggagaggtcatccattggtattccaagaccccacctagtaggactctagtagaccttccgttagggtttaaggtttaccttccctactactaaaacttaaaaacctttaaaaccgaaaagtaacctacgaagtactttcgttagttacccttaccccgaaaccggaaccgacttagtttcgtatacctaccaaccctaaccgtacccgtaccctttagttaagtaacttaaccttaaccgtccgtcctaaccggtaaacggtttaaaggtttaagggtttacggtacgcgacgacgtcgtccgtccctttccgttcgtccttccggttccccggttaccctaaggaccccttcccgttagtgtagtaggtaaagggaaacgggaacgggtagttggttcggtaaaacgttaaaaggttccgggcccgttttccgtttcgttccggtccgtttcgttcccggccccgtaccgttaccttcgtcggttcggttagtaacctaaccctacgtcgttcctttcgtagggaacttacgtccgaaaccggaacggacccaaccaacgggggaagggttaaggtagnnnnn
>GAA4HQR01DH6US
cggggaagcagtcggtaagtcaaacgccagggagtttacgcgggaagcagtcgtaagtcaacgcaggggattttagcgggaagcagtcggaatcaaacgcaggggattttacgg
>GAA4HQR01D6Y5K
aatagacttattacgtgaggaggaggaggaccgaaacctaaccacgaaaggaagttggtccgaaaactaagagagctctggccggacggaggatcggcgattccttacttgtaggtttacgggtccccggacggaaaaccaactgactgccactatgcaagacaggcgaattagactgcatcagtgtggctgcttagtgttgctgtggaatcnggaaagagttacatataatgtcagaggccgttcctataataatcttgtctgtacaatgaacgtattatcgtctcaatttagttcctactaacatcggccgttcgtcttctatcttgtacgttgttggggtcgtcaactattgacccttacgtcttggtagtttgtttcgtttaagtagaacttgtatacaggccgactatctaagggtaggttaaaataacgttctaatttaaattaaatttaattagctacgaccaaaaaaacggaaaaaacgaaaactaagagactagcaacgacgacacagggagtaggnnnnn
>GAA4HQR01D2IO0
tgttttgttgtaaggatagatggtgggtggagttgatttcttcatatcagaaatagtattcgggaatacattcggtataagcacccactcctactgcagaaagaattcatccgagaacaattttctaaacgtaggcgagcggctagtgttttcgtacaagtatgagcggtcagtgttagttacattattgtgatgacatggcagatatagctattataaattagcctgcatatagtgattgtcaaagtagtagatgaatacttgacttgtatgtctcctcgtgttagctttgtaatcctgaagtcgtttaggcctggaatttagagttgtaaacccataagtgaaagcgcaagcttggacttgatgatacagcctagagtaatatgaacaattaaacatgagtaaggggtagtagaaaggacgacatgtacgtttagtatttggt
>GAA4HQR01BXADL
taggtgatgaggatgtagaagggacgatgacatgagaggaggttagttctatcctcgagccacgctgtgacaaaggtaggcctcgaaatttacttttacctacgtcaagaaactagagagacagctatcaagaaggaacggacaagaagaaggaaggcttgtaagaactacgaggcgtcttcttggcgtgattttggtagttggtccgaaaacggaaggagtggtggccgacgagtgacgaacaagagaagaaacaaaccgacgctacaaaagggaaggatgtctgataataggaggataagaaggaaggttggtcccctccgagactgccaacggacgacacacggggagtaggagn
>GAA4HQR01C1PH8
agcggctgcatgagtcatttcatagtcacagtaatcgtataacttcgtataatgtatgctatacgaagttattacgggtgtagcggggagtaagactggcgagcaggaaagttacccttcgcatcaagttacgtatttaaagtacacagacacagagctaacaacaggcgacacagaagacatatttgtcaggaagacactctatagtatagcagcagcacaagagaagagagctttgtcattgtcaataaaacaaatagaataaaataaactactgagactgcacgacgacacagggagtagngnn
>GAA4HQR01DA8PE
cactatnananttcttcntctcatcnnantccttcctagatntggttggtcacgaaccggtaaccgaccaacgcgtatctgcgccgcgcttcttcctaactactgaagacgctctaactaacgttatanttcgttggtgtacactgagctgtatacactaagtaggcgttccttgtaggactcgtcgaccccaaccttttctttcctactcttagttcgcgttctagagtcgtttcgttaggttcccccgtcccgtacccgtcttgtccgtttggacgttaccaactacgcttctcgtagacgtgccctaaggccaacgaccacgggataggg
>GAA4HQR01DGDGX
actacanacactatntnttattantacttacacncttcctattagttnttataagttagaactaaacactaacttaacttctttgtttgttattagttanactaactaacttccactaattgttgtaataattagagacgaggattnactataactctctacaacctcgtactaccttctacctacctacttaataggttacgtaactggttccataaattaaatttaactaaccttaacgtacttcctctttntactttacttatacttacttaagagtagtacgtacgtcgacgacgacgacgaccgaaggacggaaggaggtagg
>GAA4HQR01D1KM6
tgagctttgttaagtagactcagaagttgtgtattgatccacttcaagcctaatggaaggaacctcttcataatcattacttgacaccttagcagcaaccctcctttccttttcgttattctttggttagtaccctactaaactacaaccagaatgacctcgtcttttgtaaagtagtgtgcagacaaaggaagggaccggtccttcttaggtcgagaatacctctccttgtttagtctcacaagacagagcttgttctttctttattgtgagaacaatgttgtcaacaatagggagttagtacgaagaaggaagtaatacaccactaatatgcctccttacttgtacccaacctaacctagtctatccgactcccacccactaaactaaataactaatagatgatcttctaactactaccacacttgtatcaanacactcgctagcaccctccgagacgtgccgaacggacgacaccaggggaggtaaggnnnnn
>GAA4HQR01EV4RJ
gctgttgtgatacttacagtctgctctgtgtgttctgtgtttacacacgtattcatacacacacgtgcacacctccttcttntntgtggtcgtccncaganannacacananagactacgtactactacttactatatatgtctntactaagtaagttaagttagttcgcgaggagaggagaaaagtaaataacttattattctctagcgtgtatcacagcacgaagtaaactaaaacctaaacctaacgcgtgtagtagtcgacgaagggaagggaaggttaggttaaacctaaaccttaaacccttaaccgtaacgaaactaacataggtcggaacgtaaacttaaaaggttaaaggggttggggggtacgggtaaaaaacgggaaaaaacgggaaaaaaggttaaaaggtttaggggttcgggtttcggggtaaccgtaaaccaaaaccttttttaaacccttttttcccgtttttaaccggtttttaccctttttttttttaacggttttttttttaccgttttttaaaaacgtttttaaaaattaaaaacttaaaaatttttaccttaacctttacccgttttcgaaggtaaccggttaacggtacccggtaaacccgggtaaccgggaacccgaaaccgaaccggggaaacggggtaaagggggtaaggggtagta
>GAA4HQR01C5GGD
cgctgaatgcaccattgttgactcactctcgaatgctgatcttgactcctatgtcttgtctgagtccagcctattgtccacctctagatcatcataacttaagttggcgtacgaactagctccttcgtctatcccaccctactcctcacggcgtagcgtccacgccttcgtatctccaaggtacgaaatactgtccggttaccgacctcgtgggaggcgttccatcttccccggtacggcgacaatacattccccctacccggaccgaccgttctcctacgaagaagtagttagttccttgtacttgcttacttcgtctaagctagggctggacgacgtaggcccaagggccaacggaccaacggggaagtagggga
>GAA4HQR01C9734
atggttgatggcgttcatagaccagagagtgaagctaataaatattccgcagaggagctcatgcttatgaagacgcaagacattggatatgtcctgcaaaagctgcaaagtgaaagaagaaattagagagcttaaagctttattacatcttactgataatccttcctccaacaaatgaaaataggtacatgtattattcttaggcacataatttagtgcctgtgtgagcattttcaatcaaactcttgtaaaagaatctaaatcagtccgaactccgaagtttacactgattttgtaagtgatgattttttacctgtcttgtccaattcctctcgtgctttgataataaaaaaagaaaacaaaaactaaaactacgtctgagactagccacgacgacacagggaggtaggagnnnn
>GAA4HQR01CQK4H
cagctattgtggttggatttaagataggagaagctgaggttgtcggaaagtgatagttggcactgttgttagtggtgttgttatgtcttttgtagtggttggtagattgtatattggagtgtctttgtaggatttcttttcctttccaattagggtttcggttttaatttaccaacctagctccttattctacttgtcatcacctcgaacaagacaaaaacgtaaaccacgaaaggaaaggaaaataaattcacgccactgaaggaaagttactttcttactcatctcccaacgaactaacgttcggaacaacctcggtcgtgttcaaacttaagtaggctcccccgtcccgccgtcttctcgttggtacgtttacaaccttaccgcgttcccggtcccgttacccggacttacgtccgttggtacgttacaaccttaccgacgttcccggtcccgtttacccggcttactcgttggtacgttacaaccttaccgacgtttcccgggtcccgtttaccccggcttacgtccgttgggtaccgttaaccaaccttacccgcgtttcccgggtaccctttaccccggtcgttacgtcgttcggtaccgttaaccgaacctaccgccgttcccggtcccgttacccgtcttacgtcgttcggtacgttaccgaaccttaccggtcgtttccggtaccgttacggacgtacgtaccgtacggaccgtaacgaccaacgggacggtacgggctcgcn
>GAA4HQR01CGSA4
ttttttttcacagttctatcatgaaggaatatcgtaaaataatcgtttgtacagttcgccacaaatatgtgactacttctgaggtactaccaagtttcggtttttgtactagggtcaacaatatataagaaatagaaaccctaaatcaaattggagtagcgaaaaacaacaacacagataatccagcatacaatacttcatacttcacaatccaacaaattctaaatagttcaaacatgcatccgatccgataataatgagtgaaaaacctttacaatctttcatccatacccatttttctttattttccgggtcattagatttggatattcattaaaatacaagtaaaactatcacctcaactaataaataaatgacattattaatatcataaaaatcgaacaatcatctgagactgccaaggcacacaggggataggn
>GAA4HQR01DRITA
agagagtagtatctgttattactttatttgttcgttgttagttagttaattattaatttaacttacctaacctaacctacccaacgacgaacaaagaagttaactttaagttagttaactttaaggtaacgaaacaagntattatataattaacttaccgtaactacctcctacacanaacaactaataacgtaccacgcgaccgaaacccgaaactaactaaccaacctatacacataatatataagtacgcagccgacactcgaacgaatatacgaanactacactactcgtcgtcgtacgacgaccaccgacgacgacgacgtagagtcctcggtccgccggaccgacggtaccgtaggtagtatcgcgaacgacggcaccaggacgagaggaggnnnnnn
>GAA4HQR01CDLGY
atatattattattacttacttaactaactaacaacaactaacgaactaacttatatactaacgtaagaacgaacgtacgtagtagttagtacgtactatatacttctcgtagtacgtacgtacgagactactaactaacagttacgttacgttacgttcgttccgttaccgtaccgtaacgtaggtacgggtaggttaacggttaaaggtaacggtacggttacgtttacgtttacgtttcgtttcgttccgttcgttacgtacgtaccgtaccaaccgtacctactacctacctacttacttacctaccctacctacgtacctaacgtacgagtacgtacgtactacgtaccgttaactagtaagtagtagactacgtacgtacgtacgtaccgacgtacggaccaccgacggacggacgagagagag
>GAA4HQR01BU6YI
taattgcattagactctcgttctgcaaaagaaacaaactaactgcgttgatatgataactctgcgtttgatcactcnctactctgtcgtgtatacactctctactctgtcgtgtatacactactctactctcgtcgtgtactactactctctctctcgtcgtcgtacgtactactacgtctactctcgtcgtcgtactactactactctactcgtcgtcgtcgtactactactactactacgtacgtacgtcgtcgtacgtactactactctactactacgtcgtcgtacta
>GAA4HQR01EQCJK
tcctgattcatgaggtactcgagatcgggagaagatcgtcgtcatcgggaggagactatgacgtngatcttctagacattccgttcgagccacgtagtcacggaaccgaaacggggaaggggaagtggacgaggctcccacccactgatcggagaagtcctcgacgacgtcatagaaagaccatagggagtgaaaaccggaagcgttgggagttgagcgtcgaagaagacgatgtggtggtggtgtttggtgacgagaactccattgtgagactgngatttcggaaatgagaagggaaagcgagaatgngaccggaatttgaatagattggaaaaaggatgctgagactgccaaaggcacacagggggtataggnnnnnn
>GAA4HQR01CJWN6
aagaacagataatcgtgagctaataacgtcagttaagtccatgtatagagttgcctactaggcaaggcacacagggcaggngcnncatttcangntccttntgntnnattgancctttgatgatgcttcatatgctcttgggggttcttaataaaattctgggcaaagcatgttgcngggtttcgttcttctatgtatagtatctattttgttggtcgtataaacgtaactacttgtctgtcgtctaatagtagtacgacgagtaggtaaaagttttaaatttaacttatagtaagaagaaacgaacgaagaagaaagaagtaactttaattagtaacgaatagtacgaaacgtaacgttagtttagttagttaccggttacggttttaggtttggttttacgttaacgttacgttggtagtagttacgttactttaactttaacccgttaccgttacgtaaaacgt
>GAA4HQR01EE79N
tcttcacctagttctctaagtatcaagagttgttcaacttcttgacttataacaagagaagataaagactcttccacctcgctactactttctaccaaccatattctctttcgggttagtttactataaattagcccgttaaactaaaccgacngaaatacgcnctaacataacaccgccggcttctaancctttacgttagtggngtttgtttcagaacgagttttctaggacggtttaggtttaatggtggaaattagtctattattgganggtttagtaatttttgtgagttgnttaaaaaanaaanaaacaactgngtgtcgac
>GAA4HQR01DM8FV
ctgatcaccttgcagctgaataacctggcctagctcagggtcctgaacaacagtaccattgcagcaaaattccttcttgagatctttgagaattttattgtagctaaaactctttttaagttaccttcgtacaagttgttcaggcgtttttctttaccacttccgtcctgctgtatacggagtgtgaacgtaactcctttcgtatgatccacgcacccaacgcggtccctccagcatttgtcctccagcaaataggagtcaaaagtaaagttaggaagtttaggtacggtccaagttactagacatgaaacttaagtctgatggaagtaagagaactaagtacaactaaaaagttaagttnttgtataagaatgnttctagcgtncgatgttaagactgaactacggagttgggttggcgaaggaaaaaggaaaccctaaactacgngtaagactttataccacctgcttccttgagaactcgccaacggcgaccacaggggagtaggnnnn
>GAA4HQR01C01Q3
tgcaagtagctcaacataatgtacttggtcctcaattaggctatttttaactaactaatagacgacacgagagacacgtgngattactacacagacgacnagaggtacgaccgaccttccttcctaccaacgacnccgtcctccactagtgnactactcttcttcgcgtctacggcgaccgtccgtaactaggtaaggggacccgttccgttacaaanaaattaccgacctactttcccacctttttagttttcgacggttaacggttttacggggtaaggggaaagggaaaactttaaagtacgtaccccggtcccggccggaaaacgggttttaacggttttagggtaagggaccggaccttccggtaggggtaaaaccccccgtaaaccccctacggtaggtacccgtaaaccctaacggacccgttccccacggtagggtttccgttacgaaaccccaaacccgggtactaccggaaacgtaaataaggtttcggtaccgaaaccaacgtcggaaactttaccggtacccgacgacgtacgtacgaaacggaacgaccgttacgtaaggtaagtttttacggtttcgttccgttcgtacgttagtagtagacgaccgaccccgaccccgtccgttcgtttgttaccggttacggttagttagtaagtacttacccactacttaaccgacctacccgtcccgtacgtctcgtcggtcgtacgaacctacctacgtcgttcttcgtagacgtacgccgacgacgacaccaacgggaggtagnnnnnnn
>GAA4HQR01BPXRZ
acttctgagagntaataagnncncctnnagaagtcgtaggaattaggttagtaagttaggtananaggggaagggtaananctcgaggcgtcgtaaggaacctccgtaaaagaaaacggcccgactaggagtagaacgtaaccccgtaacccgtaaccgtaacggaaagggtacggttccgtccgggtccgggttccccccggtcccccggtacccgttaccttcgtccggtttcgggttagttaacccaaacccttacggtccgtttccctttcgttaggaacgttacgtcccgaaacgggaccggaaccaacccaaacggggggaaaggggttaaaggggtagg
>GAA4HQR01C31B7
tggagtgtatttattgcctaagagatctacttgaactcatgttattgaaaattgtatatcaacgatgttctgttctgaaaaagaaaacaaaactgagactgccaaggcacacaggggatagg
>GAA4HQR01BD2Z9
ttggctgatggacttgaatcagagagtatgtagtaggcgggagtgtttacccgcttcttccatggctcataacgccctcccttgtgagtacgctaccttaccttggngctgacgaaggtcgtcttgcagcacggagttcttttattcactaattaagaaatagttggttgggaggtactttctttaaagttaaagttattggtggaccggacccgtaataagcaaggaagtcctaccggagctaattaatttacgtttaggttggttggttttggtttcgtccttactaaattaaattactcacttaccgtacgaccggcggtgtagtggtcgttgttgtcgacaggaggtccttcttactacctcactactactactagtcggtccgtccggttacgtttaattagtgggacgacaaggtaggttcggcggacgacgtaacggtcgtacgtaccgtaggttaggggaaaggtagttggtaggaaagggaagtttaagttttggtacgtaacgtttcttcgcgacgttccttactacttcgtaggaacgtacgtcgaccgaacggcaaccagggaagggtagtaggnn
>GAA4HQR01DO63D
atagctctaatagactagtacgaagactagactcgctacacgatgtcagatcgttacgtaacctaaactaactactacaacgtacctactactacgttactacttcctctgtgtagtacttagtacgtaacgtaactaatacttaactttacgttacttcctactccttactactactcttgtagtctctctcgtcgttccgttcgtacgtaggtagttaggttacgttcgttcctacgttcgtacgtacgtacgtacgtacgtacgtaccacgacgggtacggtacggtcgtgtgcgc
>GAA4HQR01D0WXV
tttttattttgctagtaagttgctaccctctcaatttattataaatcttcccctcccaaaaccaaagaaaagaaaactacatattactaatgtaaatactggccttcgatcatttttactacgatcaaaataaatacagaatattaacacatttattgtactaaagtagttcttttattattttgttaacttcttttcccttccaacatttacctcccttttcggtctgaacaatctgtgagaaaattagtcagcatttgtaattctcagactcgagactgccaaggcacacaggggagtagg
>GAA4HQR01CI6A4
atatcttctntctctatacaactactacaactatannananctctttcttgttttnttttattctatatagtattctaaaataagtacgtggcgaacttaacgttacgtacgatcacttcgtatgtgtcggacatcgagggcgactggtcacatactgaccgcctcctgcgatcgtcggacgacgacggcgagtgtttgggtcgtcanagctctgcttttccttcgtaggccgacggccgtgattataatagaatgatttctaattagaacccggttccgaccttgctcccacccggtttcgtcgtctcggcggcgactaagtacatgttagttctaggagaggcccggacgcgtgtaatccgtgcgtgagacgtgccaacggcacgaccagggagtagggnnnnn
>GAA4HQR01A7A8B
acacattcggttaggttggtcggttggtcgttattgtctatgtttattcttggggtaaggggaacggaaacctttaactttaactaattactatggttcgtttattaattacttgtagggtgggacgtaccaacccaacgaggaagtcaataatagcgttggtttcgtttgtatatagctggagttgtagagaatctggtggcgataacctcctactcaataggtggttacgtgtatatttttagttctttggcgtggttggtcgtcgacgttcgtgtctgttgtttacttatgtttatttctatgtttaccttcgtcactactagtaccacggtagttctacgatgcacccacttcgtacgtactttgttagtttgttgttgtcgttctcgttctcggtctgtatagattgtatgtggttcggtctagattagtctagggagtggtgagacttgtacaactagagatgccacggacgacacagggagtagg
>GAA4HQR01CJLH5
gatctagaatctgtattttggtgggtaatacagccaagaattttgatcaattgtaatcattgatatttgaactgataaagtaaatggaatgtcaaataaaaggaaggctgcattgttttaaagaaaaggtagcactaataactccacaaactttgtttgactggctgtatgtacactataattgagcgatttattttgtttgctatttttcctatttgtctacatttttgtacaagtttatttatttcttgacttccgttgcctctgagactgccaaaggcacacagggggataggn
>GAA4HQR01DIPNS
tatagcctcgtctttactagagctatatctgtacttaattactgtaatattcataggcccncccacctacgtagtagaattatttattagtagacccaccgccgtcgtcttcgtcgaccgtactacgtgagacaatanattctcttctgtacgaccgaaccaactacagcaagtactagtaccaactaacctactcgtcgagtcgaagttacgtattatacgtccctcccnccgttagttaacgtaacaaacagtttacttnttccttacttcgttcacactactactaactaacacttctctcaccncncctgtgtagagagacgaccacgctggtccgtactactagtnacctctcttctccaaccaactatcttctttcttaagcgacacatactagtagacgagtccacggaccgaacgaccaacggggaggtagggagnnnn
>GAA4HQR01C8L7W
cgccatcttggtgtggaagaggagagaaccaaggaataagagaagaataataactcgatctgtaataccgacggttagtacgtacgacttcgtcttccgtactaattataatacggagtatacgaacgtatcaaactaataataatactcggagtaaataattatacgccactagaaataactttaattaagatatttaattactaataaataatagatagaagaccgcaaaataaataatacgcaacgacagcaaaatttaaggtcggttactatcggtaggcggccactgcgggtaaggaaggccttcctaagatcggtcgtcgtaccgggttcgtactacangcaatacncacatctatgtggtggcgaataccggacgtggcgtttcccgtaaaaccaatcctcgagactgccaacggcgacacaggggaggtaggnnn
>GAA4HQR01A3IY1
ttgaacctgacacatggtattcagcactcggttgtattcaatccgtagcagtgcccttgagacttgtgactctaagactctagttcaagaatcccttactttttgtttcatgttcttttaaaatttactataattctaaccaataaggtttaggtcttgtatgtaatagctttactaatggtagttattcaaactaacatattaattagc
>GAA4HQR01BTSQ9
tgtcgtcaagatcttgtttctttgcttcttcagagctatcttctggttgccggtcacagattcatgtttcttcccacgtcacctccgactcttgagcatctcttcccactgaccttagaaggaggagggaagatggaatcaatgctcgaggattgaccaaattgtaccaaacaactcattcgtaaacgaaaagaagaggacgatggcgaaccgattggcttcttatcaccctccattatatctcacagtatctctgaaagtatttgggtagggttgggatgaatgtagacgcaagacaatatttagtaaaggaaagatgagagtgaagtgaagacgaagcgattaaaaagcaaagagggcgtgaagcaagtgagtgtcccccgccgtatctgcgtgataccactctgagactgccaaggcacacaggggtagagg
>GAA4HQR01BSG7K
catttagttcatttacccgtaaacgtagtaacgctttttaattaatgtccgtaaacaagagcaactccaacaaatcatttctttccttttgtattgaagctctagggttcgaagatgttttggttcttataagtagtgttgatgtccaaatacaaaaactaattttgtatattttctttaaatattaaaccaatttgggtcaaaaaaaaagaaaaaacaaaaactaaactgcgttgtatacacctgcttcttgagactgccaacggacgacacaggggagtagg
>GAA4HQR01EXKW7
agctcgtcaatggttccgtaggcatcatatgtgtcatctagaactgtcaatatgttataacttatcgcgatagcggcgtcgagataacaagacctccntaaacaaacttaagtagccaaaactaagatctcaactacgtattcttactatatgagtcgtattcttctacatctagttcgttcctaccaccttgtacaattaggtttcgtattacttggtcgagtggaaaagttaagttagcatgttgtagtacgatctttgtcaagtactaagacaagactttctatctcgagattctatcttcttcgtagaactattaaagtagtctagtctctactcgtttgtatgcctcgtatgatacgcttgttttgttcttgagactgccaacggacgacacagggagtaggnnnn
>GAA4HQR01A899I
acatcacaggcctatgatcgaaccgtctgtcaacatattgcagcggaattgcacgctgtcccaactaattcccnccgccgtctctcgtgtgtacactacnctccgtcccgtccgtctctcgtgtacgtaacctacgctctctgagagcacgacgacgacacggaggtaggagnnn
>GAA4HQR01BPBN8
ttattgttgcaacttcaattatgaccaactgggcacttgcaaagcaccgacgtctgaagaggctattcgacgggaaagatggcaggcccaagtatccacgaagatgggtaatattgccccactacttcgtaaaaggtaaaaggaagaataacgtaacgggcggaacgaaaacgtaacccctaaaccgttaaggttcgggacggtacccttcccgtgaccgttaccgttactacttaccgtaccgttcgttcgtcgtccgtcccggtaaaagggttaaggttaaagtttaaagtttaagtaaaatttaaagttaagtttcttacctaccttagttaagtttagttggtctacctttagttttggttaactacctagtaaagttaaacttacgttcgttacgaccgacctttttaaagttttttaaagggttacttcgtttcgttttcgtgttttcgtttttcgggttacggtactcgttcggtccgggttccggaccaaacttaaacttacgtttggttacgtacgttacgtttacgttaaggttagtaggacttaaacccttaaaactgttttcggttttccgttagttaggttctttccttaggttaggtttttggttcgacttaaaaaggtaaaagtagttaaggtaaacgtacgttcgtaccttaaactttaagtttgggttacgaacttttaggttaaggtttttaagtttttcgaaaaaaaaaacgtaaaaaaaaaaacgaaaaaaaacctaaaaccttagtacggttcggttagtaacctaaccctagtcgttcttcgtagacgtacgtccgaacggacggaccaccaagggaggtaaggtaggnnnnnnnn
>GAA4HQR01AMBZD
taatctagtgttctcagagttagcctgtcttctacgttcttcgttattgtctcctcctatcctccttgtcagtctcttcttctaatagcttagtctctattcttgtctgaatactgattctaaaggacgacactcactgtgagagtaagaagtctgaaatagttgagcagcagctaatagaagaattctacctccaggtgctctgtaattattatcaaacaactgaagacatccccgccgtaccgtctctcgttggattaccaactcgcttctcgtagacgagccaaggcaacgacagggagtagggga
>GAA4HQR01D7RYX
gatctctaacttaattctcgtaactctcgagtcttgagtcgtttcatctactcgaatttctacataatagtacattaatttacctattatatagcgttgtttaattttaattctcattctacagaataattgtaatactttgtatgtctcgactcctcgtaaaaagaaaacaaaactaaactagcgtatacactgctaccgtgtatacacctgctacccgtccgtacgtctgcgtggtagtacacctgcttacccgttaccacctgctacccgtactgcttacccgtgatactg
>GAA4HQR01DEH98
ttggagttccagcgtatctctccgtcactgaagaatgctagtaattagaggaagcaatcgacacagtgccaaggacgtctcaaggaacgtgtagaacagaaagaggaatacttatagttcaaggcccgccaacagtatcaccaccacacagnggtgnacncttattggacacactccgcncacagacatgatgngaccaggaggttctatgtatgtcactccttccagtagagatttacgtgtatanggtcgataacactntgctcagatcagcangtgctagacttctaccnctctccttccatctacttagactggtctaccaaacgtaagttaaggcaccgtacctagctcaggactcgtccaggancacaggggaggta
>GAA4HQR01ENZKJ
aacaaatatttctgtaggctgaaggcagcctggttggacaggaagcgtgtacccncgtggagtnttcccncctnntgtgacgtacgtttcgttgtgnacaacacngtttgtttgggtagggtacgagtaatactacgcccgactcaataaatttaagttacgtccctccgtcgtgtcaaaaccgaaaacgttaactagttccgtacccaaacttaaggggtttcggttgtagaaaggaaaaggtaaccccgtaaccgacttgttgtagtacaaaattaactatttcttgtanaagactgcacgaaaaaccaaaaccggaaggcttaaatttaagtcggtcgggtaagtttaaatttactacgccgaccacctaggttttggttcccgtccgttaggtaaaccgtaaccgatnttcgttaggggaaaggggaagtaattaggtttcgttttttcggtttagtaaatactaccacgtaagttactacgcgaaaaacctaaaacctttcgttgtttactttcgtttagtttagggtttggtaagttaactttcgtcccgtcgtaggaaagtacgtccgaacggacggaccaccaacggggagggtaagggtagnnnnnnn
>GAA4HQR01CR8AB
tgaagatgagatcaagacttgggagtgccgacgttcgtttaaggttacggacccacggccgacctcctattttgtaccctaaactaccttcgtctgccaacttaactttgtaacaatcaagaagtctacctggaccgtccaccatgccaaaccaagtggccggaccatgatcaagggacgaagacacccacgaggaggatccgccagaacgttcacaatcaaaataagacttctaccccacccgaacgaagaggaggtaggtcgcgaacgaacgaacgnggtcgtgtagagtatagtaagaaagtaagtctgtattaagtagacgtacttatgnctaacttaacgttaagttgatataattattatanctcttcttgttatactattgttntaaaacaaaaacaaaaacaaaaactaaaactaactcgtgtactactacactctctcgtagtagacacgacgacgacacgagaggaggannnn
>GAA4HQR01ERRFA
ttanagtagtagtaaganatatanagnacncacagagtagtacaaacaaanaaaagaagaagagacgtgtgtatactatactactactatatagtagntctccactagtagtagtctctactagtagtgtgctctacgtagtagtagtactactcgtcgtgtagtagtagaagaagaacgaacaacgtacgtttcttttnttagtaagtgtcgacaaactactcttacctgttagttagtaggtattgtttcgtttcttacaacaaacgaacgttacttttactttcttcctcgcgngtagagtcgcgacgacgacaccgaggagggagg
>GAA4HQR01BPD1P
atgaagttattaaggatgtcctcgacaagttttgtgggcgatttggtcgtaaagaatcagcttggctaagttgagattccctatatcccacaacatgcggggcgtcactggataaggaattgagtgacgtttgtggaattgctcacactcgaaatctgggtttgtatttgggaatccccttgctccatgatcctgtgtctaaaagccttgttcaatcctctactataacgggatggggactagattggtagggtggaaggctgccaggttgagttgcagagattcgtgagcagaaagctaccatggatcaagcaccatgaaattccccatggtgggcacttgattgtgtatgatagtgaagtgtgtgaatccattcttaggtcccttgtgcttgaagagcctgcttcttacttacccagttcagaaatgttctgagactgccaaggcacacaggggataggn
>GAA4HQR01EKCMJ
ttcgaacgagattgatcgagtgtatcttagctcatcagatgtagttgcagtttnttcgaccagtaggaaggaacggtaccgtcgatataanaaacgaagtaccttcctnntagtggtagtagtagacactgnggagaagagagaactctgtgctcgtganngaganagacaanatgtgtgtggtagtgnggcgcgacgtgttcgtcggaaggaaccggaccgtactaccctaaaaccgtaaccgaaacctaagtagggaaggtagggtacggaacggaccggaccgacgttccgtacggacgtcttccttcgtttcgtttcgtccgttcccttccgtctcgagtgtaagaaagggaaaacgtccccttcccctttcctttccctttttcctttaccgtaaaaagtaaaggtaaacgaaaaaaactaaaacgttaaaaggttaggttggttttcggtttacttaacttttaagtttaaagggtttacggaaccggaaccttaaccttaacttactaacttaaacgttaagttaagtttaacgtttacgtttaagtttaaaacctttaaaactttttaaaacttttaaggttttggttggtttttaatttttaaccttttaaactttaactaaggttaaattaaaaggttaaaaggttttaaaaggtttaaaggtttaaccggtaaacttaacgtttaaggttttacggttttacggttaacggtaacggtaacggttaccgtaaccggtaaccggaaccggaaccaaaccggggaaacgggtaagggggttaagggtagnngnnnnnnnnnnn
>GAA4HQR01DI3FQ
aaagcaacgagacaccatatttgtcacaacagtcgacggcatcttgatccctccttgtctacccctcccgtcgtctctcgacaacttaaactttaacctaaccttaacttttaattaacgcctccttcttctgtcgctctactacgaacggaaagggaaaggaagacnctactacgtaccgaaccaactagtcgtcgtcctccttaacctttaaacccttaccccttcccttccgtccgtttttccttttttaaaccgtttaaacgaaacttaacctttaacgttaaacgtttaacccgttttaaacccgttaaaaccgttaaaggtttttggggttttccggggtacccgtaacccttacccggtaccccgtaaccgtacgttacccggtacccgaactaaccggttttaaaccgggttttaaccgtttttcccgttttccgtttacgttaaccttaaccttaaccctttaagggttacgggccgttaactttaggtttttccgtttttacccttttaccgggtcggtttcggtttcgggtaccgaacccaaacccaaaacccctaaacggttggaaaccgttaaaacgtttttaaagggtttcgggtacctaaccttaacgtaaaaacgggaaaaacgggtaacccgttacccttaacccttaccggggttttacggggggggtttttacggggggttttttaccgggtttttccgtaccggtaaaccggaaaacgttaacggttaaggggtttttaagggttttaaacggtttttaaacgtttaaaacccgtaaaaggtaaaccctttaccccggttttacggggtttgggggtttttaaagggttttaaaacctttaaacctaccgggttaacgggtttaccggttttttacgtttacgggttaaccggtaaaccccgttaaaaaccccctaaaacccccgaaaccccctaaaaccccgtttaaaccggttttaccggggtttaaccgggggaaacggggaaacgggtaaacggggtaaccccgggttttacccccccccggttttacccccccccggggttttaacccccgggttaacccgttttaccggtttaccgggtttaccggggttttaaccggtttaaacccgttaaaccccgtttaacccggttaccggttttcccgttttaccggtttaaccgggtaaacc
>GAA4HQR01A53JP
cgaagaatgatggttcttgtaactgaacaagaggaggaggtggcggcggcagcggcagcaaactgaaatccaaagtgcgtactaaatgaggtaccacagaatttctattagcacggtcaaatgtatcaatattacaagccggcctccaaccctcgtcaattaagttctcgaataactttttcgttataatttaccgtccgagcacgacgtccttattagtggtttatttaacctaaacgacgtcctaaacctaaaaacgttaaagggagttactaaacccaaacgcctcctttcctaactaaagtactaaaagtaacgagaagaaaccaactaattaaggaagtagatactaactacccttccgagactagtcgacgacgacaccacgggaggtagtg
>GAA4HQR01CXTWB
catcgtcttgatagaatacaattccaattgtagcctggtatgtgttatcgaattgtcgtacatgaatcgagtaataatgcttgtttaccgtaccgattgatctcctaaaataacgaagcttatacttggcgagggctgaaaccggcgccattgatgcggaccaaaatacgaataacttaggaatgatcttgcagttagttcacgaatctgaagaatacagttcttggatgaattgaatccaagtgatttcggttgtctctcttcgttctcttcgaggggaggagtgagacgacaagacaacgaactgatggcgtgcgttgtctactcgactcgatggattgtaagatcccccgctcctccgtgtcgttgagttaccactacnccttntgactactgaccaaggcaacagacggatagggagnngn
>GAA4HQR01BGEBW
caccatgaatgctgtatagactacagcaatgatctgaacattaagattgaggtgccatgcacttgaatcttttcgtccaagaagaccgaagcaacggcattttgttatagacccaaacgaagcttaaacagattgcaattagatatgtgaaaattaggggttaggattgccaatggaagctcctattgttaacagaagtgaagctcagaccagtgacaaacatattggagacaagcagctccccacgttaagctgagagcaaagaatctacataggaggccaaagtagagaggaaaggcctcttaccccttccatacagtgacctgagactgccaaggcacacaggggagtaggnn
>GAA4HQR01BMYKV
tatcatacaatgaatacaatgtgacggcggttctgtgtgctcctttgtactctctaccgcctcgccacacttccgtaccttcctagttgtcaaccgtacgttcggtcggtcacctgtaataccgtcggagttgttgtctaagaccctaccgtccggttcgtacgttacaaatacgatctcatgcagtaggttacgtagtctcagatgattagtctatctgataataagtaatagttgcatcatgtaatgtacatgtaacgttataactatactattacgttcgtataatagtactgtgttattgtagtagtgaatttgtcttaaaaagaaacaaaactaaactaaatcgtgtagtactactacnctctgtagtactagcacgacgacacacggagtaggngannnnnn
>GAA4HQR01CN1DO
agtacgaagaatacagcgagaggtggccgtacccgaccgtagtagtttgttacgttccttcttcgtaccactagtcgaacgaaaagtaaaagtaattaacgtaacgtactactatacttaacgtacgtacgtacgaacgttacttaccgttcggttaggaagtacgttccgtccgtcctcgtaggtaggacgactatagtagtggtagtctaccggaccggtcgtagacgtacgtccgacgacggacacacgggaggaggag
>GAA4HQR01DQQB6
caattccaagttccttccttctaatatgaggtcaacaagcatatgcaaatccagatccctaaccacagtccgtatcaataacccttcgtaagatgaagatgtgataggcaagaaataaagaccccaacgataagaaattaattacggcccttcgtagttgttcttgtctgttggggtttcgttcttgttaggtcatgccttgccggccccttaccttgntaccaaacgaaggatgctttgtattattcttgatgggtaaagtaccaaacctaacttcttcaggtcgtcagctctctctttcttatctctctccctcctcactcgcaaccaaccgactcgcttcttctctcctcccgccgtctctcgcgtgtataccacctgtcttccttcgtaggaactcgccaacggacgaccacaggggaggtaggngnn
>GAA4HQR01ENBGY
gttgtggagattcttgacgcagcagttctggcgccggagagcgtagcagagatcggcgagcggctgcataagcggcgggcccccgccgtccgtccgtcgtcgtgtacgtacgtactactccgtccgtccgtccgtccgtcgtcgtcgtacgtaccgtacgtactacctccgtcgtacgtacgacgacgacgacgacacggacgagaggag
>GAA4HQR01CYRGI
ttgactacgatggctggctgaagaggcttgacacagcagtaaacgaatggaatgacagaggtaagatgatagaacaagggacaatgaacatgaggattatagaggaagtagctgggtcgtcttctggggtatcggaacgggaagtaacttgatctccagcgtgaaaattaatttcatttctttgtttctattctttagttcgattggtattctagtgttgtttgaagggtggacttcttgagttctgattgctgattagggttggtcttggtcgattttggtaggtttgtaagaaagtttgttatttttgtttgttgctggtgtgtaaaaaataaactgaaatttaattgagaatacaaattacttgttgattaacct
>GAA4HQR01C2QHT
tacgtcgagttagtagaggaagtgtactagtagacaaagtaatctaacgaacggcttttacttattctaaggaaatgtaaacgtttaatttaaaaggttaacgtactaacgtaaggaaacctaggagtgtaacgtaaggactatggtacgtaaaactaaagtcgtaggggacccggtaagttacctaacttaggtaaaggtaccgaaaagtttaacttttaccaattaattttagctaacggggtagggttttccttttagggtaaacgaaccctacttaaaaaaggtttaaaaaagggaaaaaaccctaaactaaggacgtaaccggtttagtacgttttaggggttcggaaaacttttttgggtaacgggaaccggaactacggaactaaaggttagggtttaaaaaggacgtgaatttgaaatcacaaagagagtagagtaggaggacgtaccgaaacgaaagaagtaggtagtagtagtagtacgtagtcggtcggtagacgtccgttccggtttcggttagttacgtttaccttaacttaacgtaaaccgtaaccgtacgtacgtaagtacgttacgttcgttacgtacgtaaaggtaagtacgtacgtacgtagtatagtagtagtacgttacgtttgttttgttttaggttacgttaagtaagtaaagtaaacgtacgtttacgttagttaagttaagttaagtacgtagttaagtttaagttttaggttttacgtttcgttacgtacgtacgtacgtactaactaacgtaacgtaacgtaaacgtaacgtaactacgtacgtacgtagtacg
>GAA4HQR01BAXG5
tacggtactctctacttactactataagaatactnactccttcctcttgttcttcncacgacgatggtcgggcggaacctttttaacttttgggtttcgattttnttnttgcatcttcttcctataacgaattatattagctctnttatatttgttccttagacancacggacgtagggtctntctgtntgtgtgtgggtcccgtcggtacttnttaactaaataataataganacactacagtgagtggcgngtgtagtagtagttacgtactgtttctttgtttgtttagtttagttagttagttagtaggtaggtaacggtaacggttacggtttaggtttaggttagttagttagttgtgtcgttaccgtttccgttttccgtttcgtttacgttacgttaccgtaccgtaccgaccgacgaccgacctacctacctccgtctctcgtagtgtgtgtctatatatgtcgtgtgtcgtcgtcgtacgtagtacgtcgacgacgacgacgacgacggaggagagng
>GAA4HQR01EMLTY
cgtcctactctatgcaagtacacctcacaatcaggtacaggatctgactggtaaccaccacggggagtcgtacttcattggtaaggatcataaatttaaacttaaccaccattctaccctcgtgattgatcaaatacctcgggcgaagaagatctgtagatataagaacttgtgtaagtccatccttgaactccttcactattttgttctctgtcttgctgagaaaagggacgaccttgaatagtagtcacttccccgccgtacgtctgcgttggtatacactcg
>GAA4HQR01C7NYW
tgggagtgacgatgatgtgaatagatgacttcttcattgtcaactagaaagggaaggctggaggatcaatagttagtctctgaaaagaaaatagagcagattgcttagcctcctgactgatctcgcctgtgttgtatgctatctgcattcatacctggatccgatttctatcatgtgatatttctgctttcgtcgatgaacttttgtcaattatgtacctttcaaatagagcaatcagcaaaaatagtttgtaagtaaaaaagaaaacaaaactaaacgngagagcacgacgacgacacgggagtaggag
>GAA4HQR01DPIF3
gctgatgaagatggttgaaactaacagagagatcagagtagagagagacgaccttagagatattgaggtgatctcgcgaattagagcaacattcttcgctaggttgtcaggtatcttcgaatgttgattctcgttcacctgcttgatcaacaatttattctgttcgagcaacgattgtacctggttgaagctattgctaagcgtatcccacacttcaacgtcgcactcctcctcccc
>GAA4HQR01EJE1M
tatggcatttnttgacaagatagaacgattcttgtgtagttggttggagtagaacaagtggacaagtccttccactacttgatctattgtaaggttaaggacgaagaacttaaatttatgtatgtattgcgagtactaccaagtgcatacgaaaggataggaggattctttcctccttctttctttatttcttacttnttgttgttcttctatatatatagtacactatagtgatgtagttctaattagttactatatttatttagttagtctttgttcgttggtagtagngaaaagaaaaagaaaactaaacgtaacgtgtgtactactacnctctctcgtacgtagacgacgacgacgacacggagaggaggngnnnn
>GAA4HQR01DX5EZ
gaagtaacaagatttaaatctatgattctatgacatgaagcgagtcctaatcatatggaatcaaagatagtgtagtcagccatagccagaagcctgtagaaaagagcgtacaaataaggccctgtttggtaaaatacctgtttgacccgaaccctacgacaaccaaaccaaagaacatcactaaacttaaccgaacgttactaaccaaactactaacttaagttagtaccccttacccgtaaagtaactaacgaaaaaagtaaactaacgttaaacccgtttaccgttttaggttaaaagttaagttttggttttaaagtttaaccttcctaaaccaaaacggaaaagggaaccgacgaagggttaaagtttaccttcccttttccttttcccttaaccccctaaaaccttaactttaaacttaagggtcggtttacccttaacgaaagtttaaaagttaacgaaaactaaaaaccctaccggtaagtttactaaaactaaacctaaacggaaccgaaacgggaaccggttccctaaccccgacccccgaaccttttaccgtttccccgactacctacggaaaagtttaaccttaaaacgaaaccggttttcggttttaaaaccttaaacccccaaaaccgggaaaaaccgtaccgtcactaattacgtccccccggcccccggtaaccgttaccttcgtcggttcggttagtaaccaaccctacgtcgttcctttcgtaggaacgtacgtcccgaaccggaacggaccaaccaacgggggtaagggtaaggtag
>GAA4HQR01A90X0
agtcagtgagttatttcacatctcgtttattaatataattcatcttttatttaatcattacttaacgtcactaccaactcttatttgactccatcggcccggacacagtcggatcactcgtgaaggaaacggagataaaggaaaaggtgtcagaacaacaatgatgtaagaaaggtaggtcgcgagtatgcnccaagatcataactaaattacatcctccactccagtagaaggtggtcttcttttctttactcgtacgttacaattaattaacaataaagaaactagtttagtaattactaaaggtttacgtacacatattaattagttagttagcatagtaccgtaacctaaacttaactaaacgaagcaactaagtagttggtggagcactactttaggttaacggaaaaaaanaaaaacaaaacaaaactaactgtcgtagtactacctactcgtcttcgtagacgacgtacgacgaacgacgacacggaagggaggtagnnnnn
>GAA4HQR01DWENK
tctctctcttatctgcattctgtctgttccaagtgctgagatttggaatgtgattcataccgtggtttgaaatagcagatattttactttatttgttgtggacttcaaattagatcttgttccaaaacttttaatttaggagtattgttctaaaaccgactggggagtgagtttcttgatgattattttgtcctcgtgttgaatcaattattgattgtttgtagatattgaacttctattgtgttagtaaaattaggtttgtttattaacaaacagatagcctaagtgctaagtagctctgagactgccaaggcacacaggggagtaggnnn
>GAA4HQR01CB445
aggaggatactgctgagcctaatggcaattctacccacgaacttagtaacaaagttactatcagcttgtatcacgaaataaattaggttcgactttcttaccaaaactaaataaactacaactaagctttgtagtcttgtctcttgtcctccttgtctagcagtgcgtagagcagatgtacccaactntctatgttccttcgttttgtctcttgatatagtagaatatcggtcatgttgtgaaacattgngttatgctcctcagattaattatcggacatgttact
>GAA4HQR01ARN81
gtttgacatgtctcggttgtcatctccattgctactgatgtgtagacttgctggtggatggcggcgccggtgactggtgttgattcctggttgccggaaatcacgtgctgaagagctgaaaccattacagagagctcttgctcatgggtcaatcgagttgctctgttcatctttgagttgttaaatttgaaatcagagagagagggattttggagaagagaatagtttatgtgaactgcgccgatanacctacctgtcgtccctccgactactgtcgttacggtanacctacctaggtcgttcccgtccggatctgcgtcgtanacctaccngtcgtcccgtccgatctgcgtcgtanacactgtcgtcccgtcgatctgcgtgtanacctactgtcgtcccgtcgatctgtcgtcgtanacctactgtccgtcccgtcgatctgtcgtacgtacacctacgtgtcgtcccgtcgatcngtacgtcgtatactactcgtcgtccg
>GAA4HQR01D637F
acgtcgaagaagtctccggtacgaggttctagatcttcctcaatgagaacatcttttctttcctacgtagatgatgccactcgaatagtcatgtccaagcaaacaagaaccagggaaagtaggtacagtgacatgaaatttgaagatccaatcctggactcgaattcattactcaatttccatgacaacatctcaataggaccatagatgaagtgttcgtatcaccgtccctaactgtccaagattctagtcgtgctctctctcttctgtcatctcaatcactcaagactctaacccgctacctcctcgagactgccaaggcacacagggataggnnn
>GAA4HQR01C4T9M
atcttttcctagcatcgtctgtatcccatcctcggatggttgttgtgggaggctgcacttgaggaggttgcttaataaaagttatggaggggattgagctcatcccaataggcaagctcatcctcaataacttcatctctttctcttcattatcgaaccaatgaaaggcgtattttcttttactaaatattcataatggtcccgccctagcaccttgccatgacaaaccaggctggatcaaatgcaggttcatagctacatgcagccatttgggtgaaccctgaaaaactcaaaaaactcataaaacccg
>GAA4HQR01DPUK1
aagagagagagananagngcgcncatacctaacctaaccggaagggagggaggcnctcaagaagaagcggttcgggttcggttcttcttcctacgtacgagctctacgacgaacactctctcggtcggtccgccgccacnctcttcttcttntagacgacgtcgntgagcgtccgtaaccgaaaggttaagttaggttcggacaaacaaacaatggtgggaggttaggttagttggctcttagttaccggtaaccgaacggtaattggttcttccacgggttaggggtaagggaccgaacccctaccctaaaccaaaaacttaaaccggttacccgtaccggtaccttaccggttcgtacctttaacccttaacctttaagtttaccgtttaccgttacgggcgggttccccggttccgggggtccggggttcccgggtaacctttaacccgttaacccgggtaacccccgaaaaccccgaaacccctacccttccgtccgtcgggtggttaggtagtagtacgtacttactaataattaggtcggcggaacgaacgaaactaaactaaaacgttaacgtagaagacgttaccttacctaaaaacaaaaaaaactaaaaaaaagaaaaataaataacttacttaccttacgtttacgtttacttacgtacgtaacgtacgtaccgtaaccggaaccgaaccgaaccgaacggggaaagggtaagggtagagnnnnnnn
>GAA4HQR01CREBF
gatctagaatctgtattttgatgggtaatacagccaagaattttgatcaattgtaatcattgatatttgaactgataaagtaaatggaatgtcaaataaaggaaggctgcattgttttaaagaaaggtagcactaataactccacaaactttgtttgactggctgtatgtacactataattgagcgatttattttgtttgctattttcctattgtctacattttgtacaagttatttattcttgacttccgttgcctcatccctgcaaggcacacaggggagtagg
>GAA4HQR01EM0BB
anannacacnnacgacgnnntctnntctctanagagagacaanaagaagaagaagacanagtatatatatatatananatataggttgggttaggttacgttacttacgtaggtaggtagtgntatactagtgtggtggtacgtcgtactatagaacgaacgaccgacctactacctacctaacctaaactaagtaaggtaacggtacggttagttagtcgttcgtttggtttacggtaacggttaacgggtttagggttaggtaagttacgtttaacgtttaaggttacggtacgtagtaaggtaacgggtacgggttaggttaggtacggtacggtacgtacttacgttttaagtttttagttttaggttttacgttaccgtaaccgtaacggttaacgttacgttacgttacggttaggttaggtaaggtaagtaagtaataataactaactaactatatatatattattagttaagttaaaagtaaaaaacgtaaaaaactaaaactaactacgtacgtagtactactactactactactagtacg
>GAA4HQR01DNQS0
gaatcctcatggcaagtattagctgaaggcgacggtgacgataatgatttcgttgcagaatcttcttcttctgtttcttcttcttctaatatcgtatcaatcacttgttgcttcttgtaaatgcttctggtaatcattctccttgtgggataatttgctcttgtggtcgtctttcttctagaaggtgccatggaaacagagccttgggatattgcgtaaaagcctttgattgaatccaaaaccgagacgattggagaagacgagtatttggggaagaaattagggtttaaggttttggatatttgaactggtttatctgagactgccaaggcacacaggggataggn
>GAA4HQR01A70MY
tccattgaaatggtcatgcaacaaccggtgaagggctagattgggtggtcctttccggtttggtaccgggtagttaccgttgaactagtggtttacgttagtgtgccaatcgctaagtaaataggcctatgatctattgctctattaagtcctttcggttcggccggtattacgtcgaacttaatggtttacgtaagtagtagtccgatcaccaagtaattaggtccatgatactaaattaagactctatgtgtgttccaatatatatagtttaaagtagtattgtaataaattcaagtaggatacgtaacaagcgtatccaataagaaaaaaagaaaaacaaaactaactgcgttgtataccaacctagcttccttgagaactcgccaacggacgacaccagggagtaggnnn
>GAA4HQR01DIY31
tttatttatttatttatttattattatatatagtacgtacgtagtagtagtagtagtagtagtagtagtagtagtagtagtagtagtacgtacgtacgtacgtacgtacgacgacgacgacgacgacgacacgacacacaacaacaacaacaacaacaacaacacaacaactaactactactactactactactactactactactactactactactactactactactactacttacgttacgttacgttacgttacgttacgttacgttacgttacgttacgttacgttacgttacgttacgttcgttacgtacgtacgtacgtacgtacgtacgacgacgacgacgacgagagag
>GAA4HQR01CVM7A
tcaagttgttcaatcagacttatattctctcagtttgtcagaagacnttcctaccactagtgtggcactactatctcacgtacgacgtttcgttagtttcganagttagttgttcttcttccttacttaccaacgaccttaattttacctttaacgtacccttagttcctttctttcttttctttcctactccaataacgaagacgcgcggaacgtcggacnctttcgttacgttaagagtaggtaggactatcagactaggtcgcgcactatactactccgaatacctactacctcactcgtgtccgtacttaccttacttacttactacgtctctctctcgtagtccggtatcggtattagttaattaccgtacgtccgcgagcaatagagtcgtctacgtagaaggaagttagtagtagatattcgtcgtcgtgtttgttaagtttagtaactttacccgttacccgttcccgtctcgtcgttcggtagttacaacctacgcttctcgttagacgtacgccacggaccgaacgaccaacgggaggtagggangnn
>GAA4HQR01DBNU4
ttagtcctagatattggcttcttcgatagcttaagagaagatattctagtaagtgaaccataaccatatcaattatatagtaatctgggaatgccatttttnttatataanaaggaaggtattcgcgcctgaaacaaaaagattattggtacgaaacctaaacgtacgggcccggttacccttttaagttttttaaggttttacggccgttaacttttaaacggtaaagggtccgtacgtagttcgtaacttttaaaggtttttaagactccgagtccttacttcgtagttaattttaactttacccttttactttttttttaaagtttttttttaacgtttaccgttccccttttcccctttaaccccgtaacgaaaggtagggtaaggttacgttaccctttcccttttttaaccgttttaaactttttaaacccggtaccctttcccccggccctttacccttaggtttcgaaggtttaccttaaactttcgtttggttggttttccggtttttaccggtttttccggtttttaagggttagggggttaccggtcggtaaccttaagttggttaggtaaaaggaaaagggtaaaccggacggttccgaagggtaccgttacgttttccttttccctttttccctttcccctttcttcccggtacggaccgtaacgtaacttaaagttaaagtttacgttctttacgtacggtagggacgggacggccgacgtacgtacgtacgtacccgtcccggtacccgtcgttcgtcggttcggtacgttaacctacctaccgtcgttcgttcgttacgtacgtacgtaccgacggaccgaacgaccgaacgggaaggtagggagngnnnnnnnnnn
>GAA4HQR01DAUB4
atgttgtatgcaaggaacgccttggttcggctagatttgttcttgctgatttggtaggtatccttctaagatgctaacttgcaaaggaatgtaattgcaccttacaacaatgttgtagtgaccgcggatgcgaatgcctcggcgccttcgtatcacgtacctacactcgcgtattttctaaggacgcgatccactaggaaggaatggaggaggcaataaggacgagagttgtacaaactaatgagaggtgaagaagatgtgcacttctacatcaggaggtctagctcaacgggtggagctcggaaggacggcgtcaaggacgatgggagtcgtcgaagttctgcttgaacatagccgggacgtactccctcctgagactgccaaggacacacaggggagtaggngnn
>GAA4HQR01DNXHT
atcctctcagtctttctatgttccttcgctgggaggaatagggtttcgtatcatcggcagaaaagggacggtggaaagtaccaacgaccacttaagggtaaagtagtttggtcaaataggctgaaataaatttttaggttagggttcctaagggacgactacacgggaaggtaggtncatgcncagacagngtgtagacanagactattntgaggaggagatgtatacatgatagagtagaagtaaggatatattacctaaacgaaccaaccaacactagtaagtagtactactttacgttacgtaacgtaacgtaaacttaatactaactaactaacggtaagtaggtaggtaggtaggtaggtaccgtacctaacgtaacgtaaacttaacttacttacgttggtttggttttcgttttcgtttgttacgtaacgtacgtacgtacgttcgttacgtaacgtaacggtaaggtaaaggtaaagggtaacggtttacgttaacgttacttacgtagtacgtacctaacctaacctaaactaaactaatactacgtaataactaactaagtagtagttacgttacgttacgtaacgtaacgtacgtactactagtacgttacgttaacgtaacgtaacggttagggttaggttacgttacgttacgttacgttaacggtaagg
>GAA4HQR01DB9OZ
tcagtatatcagaacaatgctgatgttctggatctctttactaataacatgaatagctcagaagaccgccaaagaaggacggataatagtgtcggcgttggtcgttcttagtgattaaaggttacagcctaccatgatttaattacttgttctgtattttcttgttcttgaagttagagaacatatagtgtgtttgtcatgactctgaacattttctttgttatcaatctcttctttggtaataattggtcgtcttgttctattgtaataatttgttctactttgtcactgtgtatagtatgacatattataaggtgctgtataactatttgtatggctcgaactgtgagaccattcattaaaaaaataaaanaaaanaaaanaaaaanaaaaacgaaaaactaaaactaactacgtagtacgtactactactactctctacgacgacgacgacgacgacgacgacgaggaggag
>GAA4HQR01DKX6G
tctagtggatctggcacaggctctgttaaagacataacttactatcggtcattctgttgcgtatcttcgtatccaccattgtcaaaggttgtagcttggaatctaattgttcagctgttaacttagtaactgataccttggaaggtatcttagtatctaaagaaggaagagcagtgggcgcagattctatcttaggtttcacagcagatgtatcttcagaaccatgcaggaaggtacacttgtccccttatcgcacctgccttggaagaatagtagcatgggacattgttcttgataggaggcaaaccagagttattgggaaaatagttcacccccgccgtactactcgtgtcgtanactacctgtcgtccttcgaggaacgtcgtccgaacggaacggccaaccaacgggagggtaagtaggnnnnnn
>GAA4HQR01EUANE
ggttttcatggttggtgcttcaatgccgttttcaacgcttcgcttttctatttgtttgtcgattttcataacaagaattacaagaagaagaaggtcaatcaaggagaagacaaggataaggcatcgtgagattcttttggaatttgttttgagaattctatgcgtaagagtcagtgtagaagttattttgtatggatcggtacgtctgaatatgtttccattgagatgttcatgccacttcaaacacaaattcttaatctaagttctaacattctcatgatacaaaaaaaagaaaacaaaaactaactgcgtgtatacactcgcttcttgagactcgccgaacggacgacacagggaggtag
>GAA4HQR01D8GZA
ttcttatgattcatcatattgaagacattcattccctcttcgagtctcccgccacctcccgtaccatatcaatcaaagaggtgcctaatattacatccaattcccatccattttctactatacaatcatgtatccaaacacccatctcgagcgcacccaaaccagcacaagctgccaaggcattcacggatggtgaccgattggctccacccctgcatactgcatctgctggaaagcaatcaaagcctcgtcaaaccttccagcagctctattccctgtaattaaacagtccaggatacagcgtctctttgaggcatttcatcaacaccttctggcataaccccatcctaccccattttggggttcagttcttgtatgggattcatcattcatgaggttgggctgtgaaactcaacgccttaggtgtctgagactgccaaggcacacaggggataggnnn
>GAA4HQR01C1DLV
caaactggcagaacaggcttttgtacgaggcgtgccgcctgatttggtacgagtctagatgaaaacaaatacaaggagtagtacattgtatgatgcagctccctcccacggacgaaaccttagtaccttcgttgggaagtttactagatccccaccgaaagaaggggaggctgctggggcgggaggaaacttacngatctcgagacaaccgagggacgagttgtgaagcaagacagtcaggaacgaatacaatacgttacacttgatatgataacatgtctcttgtgtagcctagaagtttattaagaacgtgacagttgcattgtctatacagagcacaagaggcatttatgctcgtttgtaccttacatgatgntatgaacagttgtcattgctatacaagttttattgngaatgtgaacagttgtattcctagacaaaaaaaagaaaacaaaactaaactgcgttgatacactgcttctntagactagccaacggcacacaggggagtaaggnnnnn
>GAA4HQR01A2D1X
tctccgaacgtaccatactttaaggacatgactatgaatgctagaaagaaaggagtgaagagcactcaaaggaggataagaggaagagtcaaaagctttaggaccataaccatgaaagtcaaggaagtaagaaggcaaggagtgaagaacacccttagaagaataatgagaagaataacattcatttctaggagagaaatgaataacatttccataaaagaagtgaaaaccatttccttactactttaatagggagagtatggcccatggaatagttagtttccgtttaccttttaatttttcttgtttttccgttttacccttttcgtacctaacctaactgtagactgccaacggacgacacaggggagtagg
>GAA4HQR01ELZSA
acgagggaggaggaggtgtcgaacccgaaaaccgaaccctacccacctaaaacttaacctaaacttaataattaaacgtacctaaaaccgtaaccgttttaaacccgttaccgttttaaccccgggacccttaaccccggggttaacggacgaaccggtagagttcgtcctaacccctttttacccctttacccggtttttccgttttcccgtaaaccggttaccttacgtaaaaaggacccaaaaaagttaaacctaaaaactaaaaacggaaaacgttaaaacttaaaaacgggtaaaattaaaagggaaagtttttcctaaaacgtaaaaccctaaaacgggaaaacccgtaaaaccgtaaaaggtaaccctaaaaacggtaactaacctaaaaaacccggggtaaaacgaaaaccggtaaaaaccgaaccgttttaaacccgtttaacccgtttacctttttccctaacccttttaaaaccgggtaccctaaagtttacggttccgttaacgggggttaacgtaaccccggggttttaacccgtaaacccccccgggttaaccccggggtaaaacctttaaccccggtttttaggggttacccccctttttaggtttcggttaaaccttttttcggtaaaaacgggtttaattttaacgaaaggggttttaactttttttaaaggggtttagttttaaaaccgttttcccgtaaaacccgtttttttacccgtttccgttaacctttttaccttcggttaattttaaaaaaaggggaaaaggtttaaaaaggggtaaaaaacggttaagggtaaaaaaaagtttttaaaaccggggtaaacggtaaaacccgttaaaacgggaaaaactttaagggtaaaccggaatttttaaggtaagttttaaaaaggggtttcgggggaaaaacgggggggtttaaaggggtaaacggggtaaaggggttttaaagttaaccccgggtaaaacttttaacgaaacgttaagttttaacgggaaccttacgtacggttacggttcggggttacccggaaccaccgttacgaagggaccctaggaccctaaagggcgaaccaacgaccggggaataagggggga
>GAA4HQR01CXBL2
caacaagcataggattcttctggagatggtccaatacatgagtgaccttgacctcgtcattcctaagtcatatattagcactgatggtggatggtttatggatgtattccatgtgactgatcaaagtggcaacaagatcactgacaaaagacattattctccgcattgaacatgctctgtgttcaactaggggaaacttaagagtcacaagttgtggtaaagacacataatcagagtgaagagagatggagtgtcaggttgataactccagcagcaggtgagttgcacgttgagcggcgactccatcagttgatggtaggtgacttagactacaagatgtctgagactgccaaggcacacaggggataggnnn
>GAA4HQR01B68BI
tcctgcatccagaagagctctcgttctgctgaagtagaggagaaccaacgtgtttctttgaagaaggggaattagctcccacgatttgtacgggagttgtaagttactatcgagacttttggttcgacccgccccactacggtgagtggattggagcttattttgtacattgcttatggtttggaagtttccaagcgagagtatgacttttgagtcaagttgcatatttttagagtcggtaatttattgtaaattgaagttgagaattttcattttgtatttcttcttgatgaatcgctccattggcggaagttttgactagtgagttttattatttactagatgttgcatttgttattgaaattgacattttaggctactctgagactgccaaggcacgacaggggatagggnnnn
>GAA4HQR01DAHNF
tcgagtcctcaaccttgaggatacgacactgcggatgctaccagttagctctgatgagtttgcagctgccacagatccgctgggaactttcatccagaccatcaaggaaaccggaaagcactagaacatatagtaaatgcgaggcaagcgccggacggaggaggagaagagtgccaagaagaaatggaagagaaggaaaggaaacgggttttgatgaggctgcaaatgaagcaacgggtgaagaagaatctcttttcattcccagggagatggagactgcgatggcggatacttcggagaagagtatcaaacacaatgaggatgcatatatggctcatcttggtagtgatagtcatgctcatgcttgtcgctagtcctaagcttctagcataatcagctctgagactgccaaggcacacaggggataggnn
>GAA4HQR01BKR35
taagcagtcggtaagtcaacgcagggatacgcggaagcagtgatcaaacgcaggggattacgcgggtaaagcagtggaatcaaacgcagggattacncggggtaaancagtgtatcaacgcaggagtacgcgggtaancagttagcagtggtagtcaacgacaggagtacgcgggtagcagtggtagtcaacgactgcgagcacgacgagggagtaggngag
>GAA4HQR01DXKXX
aggttagacaagtacactacgagtagtgagctacaagccaaatagatctgaaacgtaagggttccgtacgattataagtagcaacaaggacgactgaacggtaagacgattgtggcgggtttgttttctagctgcatatggggcgttccatccttttgtcaattgtgtaaggcggctttctttcaggtgacgatgacaaaagcttttgngtttttgtcttccatattttctccctatgcttgtctgtgtaggaagttaagttacttcctctnagttaagtagacacanattgtttgtttgttgtnaagtagatgngagtgcgacgacgacgacgacggaggtaggagnnn
>GAA4HQR01A9E2S
cacacacgagtagagtagagagagagagagagagagtatatatataatatactactactactactactactactactacactacacacactactactactactactactactactatatagtatagtagagagagagtagtagtagtagtagtagtagtagtagtagtagtagtacgtacgtacgtacgtacgtacgacgagagagagagagagagacgacgagagagagagag
>GAA4HQR01BH4F8
gagtaagaattaggtcatgtaagatctataaggtcgatattgatctggacggcgtggccattcctaggtcaagtaataattacttctgtgcaactctctacttcttaactaataggaagaagactgccgagtagtaggtgctgattcaataggattagaatagttgtatctcaactctacaggaaggaggtaaggactgacatagaagttcgtcagacttgacatgcaactgcttcactaaaggagtaggagggacgaactaggtgaagcgttacaggttgttcttcttgtcagaaacttttaatagttaagtttattattttacttaggtgtaaaatagcagtaagtttagtacaactataattatagtatgtctgagactgccaaggacacacagggataggnnnn
>GAA4HQR01A3I05
gtntcatnaanaagttagtattggagtgatccgctccatttgtctgccaacgacgaccgtcggcgngngtaagtagaaagcaacttctgtnttgggagttggcttattcttgtcaactaaacgaacggacgtcaccggtagtaattgcancttgtacagaaatagggaagtggaatttaaaacttaacttaaggctttctataaaatttagtaacttaanaatatcagaagaccgtagtccttttgttctttttgtatggtgggagtagttnttgggtagtggntggcgaagttgtagttgagacgtagaccgaacggaccgaacgaccaacggggtaagggtagggtag
>GAA4HQR01BJ7PA
aacggagctcagttcaatctcgatctttntataatactctntgngtntacacanatcnagacatntgtatggaggatgacggctcgaataggaggcttagtttactatcttttgttttgggtagtttgttccggactgttataattagcacccaacgaaacgtaactacgttaccgaaaggaaccgacgcaggaacgtccttgttcttccgtatcactatatgagtagaagaagcattccttcgaagggtacgtcctttcctttgtcacaacttactagactgagataggaggcatctttgttcgtcgtatctcataatacttactntgtatactctttgtanaatggagttgtcatactgctggaggcaccaagactgttgcaggaagtactcatacgattcgtcgaagtagccaaaactactgttggtacgaatactgaggttccggtccagaagttaccctaaccgtatataccttcgagaactgccgaacggacgacaccaggggaggtaggngnnn
>GAA4HQR01BW0QA
tatcatagttccagaatgagaattcaccgccaaactaacaacaagttattgcgtacacagttcttttacctttacggtagttgtaggtaaacgtaacaagactgctgctctccacctggaggttcttattagtaatactttccgtttcctttgtagtcaatacagattgtaaggtacgtggttggtatcctccttgttgtttacttacatcggcagactgatatcaacatacccacggtttcgttggtagtgaggaatagcctacttcttgtaagagctactctgtacttcctacataaagacctactcattaactaggagggttccttccacgcataaacttaaggaacgtacctccttccctaaccgtagggttcgtcggttttcgttttatggtcgtttgttcttctctcctctcctttcgtaagactatccttcgtcataaggagttagttgtggtggcttcccttcgagactgccaacggacgacacagggagtaggnnn
>GAA4HQR01BM2E1
gcggagttggcggctacaatgacaagagattgcaatgtggtaggagtagaggagagatcggttatgtcatcgagtttcgagtattgtcagggaatggagagtggatgatttggagaggaggaggaagattgagaagggatagagaaaggaatagatgaagagtttgggatagttgtggaggagaaggatggagaatgggtgttagtggaagccggcggctagagtatcgtatggaggcggtggtggagggcgaggacgcggtggttgtggcggtggagaggtggtggagaaggaggagaggagaaggaggttaaaccaactggagacgtgccaaggcacacaggggatagg
>GAA4HQR01DLJJ3
tntgnannctngatntnanctgatgcantccncgaaaaggtaaaggctgcaacgtaaggtctacncgagtacagncctacgaaaggaatagataagcggatgtacgaagttacgttactacttcggtatagagtaagttgggtagttacctttgaggggaaaggggaaataaagtaaaaagggttaaagggtttttccttttcggcccccgtccccgtgtcgtcgttccttaaaaaaacaaaaaacccggttccgtcgaaaaacgaaaaaaggggaaagggttagtagttacttaacggtaaggtaaaggtttaacgtttcctagagttcttcgtattaccttcctgagggagtagtaggaaacgtaacaccaaaacccaaacctaagttaaaaaacttaaaacctaaccttaaaacgt
>GAA4HQR01D9ELY
tgctcaattgcatcttgtgtgccactggtttcagcttctccaccgcttntagacgngatcncgtgtctgcgtccactatcctactcccttcgttaaagacattcctacggtaggccttcgttcaataatagtcatgcataattgcacccggaagtccaacgtaaattcccccaccacccactccatctggnggttggtcgnaacgtagtcttaagaataatacttattgtagtcaaaataataaactagtggtcgttcggtagcccgccggtacctcctgtcgtggtagttacaacctcgcttcccgtcccgtacctctntcgtggtataccaaccctaccgtagagtgccacgacgacaccacggagtaggnnnnn
>GAA4HQR01DZOBF
tgataatgtacagtataacagtttcttctttcctacgcattctagacaccacttgttataatagcatacagcatcatcttaaagtttaaggttcccacctcgttggatttaattgaccaaactaattcaagaaattactaaggtagggacgtggtaggaactaataactagaggtagtatgattctattactatctagcatagaagtaatttaactaccctcgcctccaagactagttcacctttgttggcaatttactaatctaaaaaacaaactacctctcaccactactatactactaactaataatttgtttgtanaacatgttggtgnttgtcaacaaaccaaccaatgtagtaagaagagagtatatgtattagngacgaagtaatagagagttacttctcngagattacttaatactcnngtatatagtaagatacatacggtaggtactacctcccgtagagagcacggacgacacacgggaggtaggngnnn
>GAA4HQR01EBF9Q
actacttattacttacttattatatactactactactactaactacactactacactactactaactatatatacactctactacctaccgtaactactactaatatacaactagtaacgacgtgtcgcgctcactactactactacactacctactaacttacgttacgtaagtaaggtacggtacgaacgaaccgtacgtacctactactactaccactactactacctacctctacgtactctcgtacgtactactacgtatatagtanatanataatatacatanacacaacacacactactacgtaactactaactactcctccacgtccgtccgtccgttcgttccgttcctactctactactacctactacgtcgtacggtacgggtacggaacgtaacggaaccgaacgtaacgacgagagtacgtaacgaacggtaacggaaacggaaggtaaggtagggtaggtaggtaggtaggtaggacggacgtacggtacgtacgtacgtacgtaacgtaacgtaaccgaacgaacgtacgtacgacgacgaccgacgaacggacgtacgaggaggnngnnnnnnn
>GAA4HQR01DWHEM
aagcaagcaattacatgctgctcctcaattacgcaagttaaccaaactgaacgaagcaacaattgttcctcagcatgcctaacgaacgaacagtatcatcatagttggtgtctacaatgtntactctgaattagtaagaggggaaggaagtagaagagcancttgtccctccgtcgtcctctcgtcgtgtacgtactactctcctccgtccgtccgtctcgtcgtgtacgtactacactccgtccgtccgtccgtctcgtcgtggtactactaacgactccgtccgtccggtcctccgtcgtcgttgtcgtaccaacgtacgtcctcccgggtccgtaccctttccggccttcggttaggtcgtaacctaacccgtaccgtcccgtccgtccgtccgtcgtcgtcgtacgtactacgtacgtcgtaccgtccgtccgtcgtcgtcgtcgtacgtacaacacgtcgttcccgtccggttctaccgtcgtgttaggtactacgtacgtacgtacgtaccgtccgtccgtccgtcgtcgtcgtcgtacgtacgtacgtacgtcgtcgtcgtcgtcgtacgtacgtacgtacgacgacgacgtacgtacgtcgtcgtcncnnnncn
>GAA4HQR01DOMDC
taatcctcctatatgttgctttggttgctgaacaaaatttggggtgccgtgctccaactatcaccaatactctgcaagctttgggctacttgacgcatgttttgttgccaatgaaccctgacgagactattaaatgaaagaatcaaccccacttgaggacccatgaggtcgaggaggccaatcacgcaaaaggatctaactcattaaggcttccagaagctgtgttcatatacttgtgtagttgcctctgcttgcaggtagngacagcgactagtagagaactgccaaggcacacagggggattaggnnnnnnc
>GAA4HQR01DIH8Z
gtcctcactccataaacaacaccttgatttaaattacagttgccctcgatgcccacccgcctcgtcagaaataagtctntattattgttggatacatgaacttacgtctcaactagtaggaaggaagactgcctcgcttaggtagtaaggacgaaggaggtgtgttctttcctacttataggttggngtattattgttagccgttcccttccctaactaatactaactagttttgggttagggtttccgtactaacctacttcccctaccttaggtttcctttacggtcctttacccttaccgaatggacaataactttcttttaaacctttaacctttaccgtnttgtcaaaagaaacaacacttaagttagttaccgtaactaacttatttattatctgagtcccggcccggtacccgtcttcgtcgttggtagtaccaacctcgcttcccgtccgtaccgtctncgttggtntacacctcgcttccgtccgtacgtctgcgtgtatacaacctcgcgttaccgtgatacacctgcttcttcnggacncgcgacgacgacacagggaggtaggnnnnn
>GAA4HQR01DQD0S
ttggatgaagcacttcaggagagggctgaacagctggattgggatgcacgcttgaatattgtaatggggcgagcaaaaggaaagttggtccgtaccttgtcatcatgattgtctcccctccggagttattacatcgtgacataaagtacaagacaacaatcttgtcttgtatgcaaatttaggtagggcggcgtgttttcttgactttgggtcgttgtcaaaattagtttggtagggacaaggaggtcacatattaccactattgttgtctggaacgaatttggtttagtctttgctccacgagtacatgcaagtagggnggagcaacagagaagactgatgtgtatagcttggtagtcttgtgctcgaagtgttagacggagacgtccaacagatgcaaccttctattgtagaagggtcgtgaacaattgttaggctggtcgtaaactttactagctacttctgagactgccaaggcacacaggggagtaggnnn
>GAA4HQR01BG6F8
tgcgtgactacactcgctcgtccgtccgtcgtcgtcgtcgtcgtacgactacgtacgtccgtccgtccgtcgtcgtcgtcgtcgtacgtactaccgtaccgtccgtccgtacgtacgtacgtcgtacgacgacgacgacgacggtacggacgcg
>GAA4HQR01A1MR2
tgcaacattgttagcctcacggtaggcatgtcgaagctagatagtccaattccttctaagaaactcttggcatttaaagaccagacttacaagaggatgacatataggcaacctcttaccaagcaaagtagatagcgagttgagaatctgattctagaatcacatctcggttatcactttcccaagcgattttcaacccatggtatatgccccactaattctgccatgctgagactgccaaggcacacaggggatagg
>GAA4HQR01C1D2V
gtagcacttgaatatagtaatacacacataccatagagaacgctgaattggtactgagatttggtatttgtcgacagtaaacttaactgacaaagacttaacctaccttctctacttcttgtctgctacatcaaggtaaggccgaacgtacctcgtctacgaactagaaggtactttgttaaataccaacggaaagtaatagatatatatgacttctatcaagtaacttgtaaaagtaactactcttcttagcctcgagccttcgtaagaacaccaacgaactagaactacaggaggccacgtaacaaatacaactaactagccggaccgttgtatgtacttcccgttcctcgaggactgccaacggacgacacagggaggtaggagn
>GAA4HQR01AST0Y
tatcaacgcagagttagttggtatacgaacgcagagtagctaggttggtatacgaacgcgagagttagcagttggtatacgacgtagtggtatatagtggtatacgtaacggcagagtttagctagtggtatactacggcagtagttagtcagtaggtatacgtacggacgtagttagtaacgtcgagttaggtactccgtacggacgagttagtacttgatagttcgagttaggagtattagtagttgattaggagaggtagaggtagttgtacgttgagtagttaggagtaaggngactagttagtgtactagtagtacgttacgttaggtagtagttacgttagtacgtagtacgtacgtagtagacgtagttagttagtactacgtagtacgtacgtagacgtagttggttagttatacgtacgttgagtagtaagtgttactacgtagtaagtagatgtgagtnttgngtactagtcgcgta
>GAA4HQR01BSV5X
atctgcacgatggaggtgtatccttcgagcctagatacgatttgggaaagaatagcttgggagttttgtctgtgtccaaaattaagtttcggggagtgatgtggttagggcgtcctatcacacatccaaccaggtcggggagtgcttgagtggggcgtaggaggctccaagactcatggctgttttaaggtatctgcgagtgtcaattttgccgaagaagtaaaaggaccaaaattaggttgctgagagtacttggaacattgagatgtgagatatgggtaaaatttagtaagcattgtttgggtctccggccctggatctggtatgggaagtagttttacttagtctgaggactgccaaaggcacacaggggagtaggnnn
>GAA4HQR01CGI5C
agataatgtataacgttaattaccatatgcatttattgttgtagtaacaataatgaacggttagacgaagaagagaagtacagaaagaatctctggcgaacattcgttcgcaactctggaacttctttctagaatcgctctcaagatacatgtgaggagaaggtattcgtgacgctaggtttaaaggttagggaggttaagtgtatntaggtacgagagagaagtactacctacctaccgttacgtctcttcactacactcttctgtgtaagtagatcaatagagaagacgtcgttttactttggtacgttacagtaaccgtaccgttcgtatctaataagtaagtactaagtactaccatttaacccggttaccgaaccaaccaacaacccaaaccctacgacgactgccaacgacgacacacggagaaggngnnn
>GAA4HQR01B7N37
aacagccgccttctgagccatcaacacagttcattgatcccactaaatagggagtgatcaatacttggggtcgatgttggcctcggggacgagtgacttgttactgaaagaaggagagggaggccttgttcgttggggaaaggaagtggagagtttgtctgtgaggttgagctctgaacacatttgttgtggaggcaaaatagttttattttctatcttctcgaacgctagagacgttcctgtgatgatgtctcgatcaagacaaagaccagcagtcaaatattattcactttctacgtgtaactgactaactaggcttgatgcatttgaagactcactttgttgcttcttgtttatgcttttaccttgtttctaagatatcttccattcatgctgagactgccaaggcacacaggggataggnn
>GAA4HQR01DZZ36
aatctgctgaatgttatgtttgagaagactgaaagtaagagcaaacagattgatggagcagcagcccatggatcataatcagcatttatttacattctgtcaatggcttttttttntccgacctagtggttggacaataagtaatattagtagtagtaagtaacgtactnttctctcttnttgtctcacttctttnttanaactactaataataacttccacgagtactctcgctctgngtgtgtactactatatatagtagtgttgttagttaattaactttattnttagagaagacanaataatatagtntctctccncctataattaaaaaataaaaaaa
>GAA4HQR01DVG44
cacaagaacaatacaatgaagtgacgcaaacgggcatcnctaacaaagcgtgaaatcagggngggtggtggttntgttgttgtgtgtgagtagtaggaaggtaggagttagttgttnttnatatattactacttactaactaactaacgaacccggacccggtcccggtccct
>GAA4HQR01D8RKB
tactctattgagagaagaagaagctgaggagcaatttgagaagtacaagaggcttgtgcccaacggacgacctacaggggngtaggcgntcnngnanngaganacgcgagagtgtctgngnggaggaagagagagagtgtagttacgtattattntttnttgtntatatanatagtaataatagttgttgttgtttgttagttattagttacgtttaacgttttaaagtttaagtttagttcgttacgttagttagttaagttaagttaaagtttaaggttttaggtttggtttggttcgtagttattagttagttagtttacgttacgtttacgttaggttagttaagttagtttattatagtaagaagaaaagtaaaagtaaaagtaaaggtaagtacgtacgttagttaagtttaaaaagttaaaaaaacgtaaaaaaacgtaaaaactaaacgtacgtacgtacgtacgtactactacgtcgttacgtacgtacgtacgtacgtacgacgacgacgaacggacggaggaggag
>GAA4HQR01C8CCH
gtccgtacgtagtaacgggaacggtgggacggtcgagtctcagatggtgaagtcgacaactcggaatacgtcgtatctaaatagaactacgacacaacacactagcatcacttatctattcatcacaatgatagacatacctacactcgagactgcaagcgacacacggataggag
>GAA4HQR01A281N
ttagctttgcgaacatactccaatgggtcatctcgcaattgaattgagagtggcaataacacaaatccaatctcatttccccncccatacttactttgctacttccttttcttttctattattacgacctttaaacgtttacgtaacctttcccttttcccaacccacctttccgttttacggttacgactcgcctatttagttaaagttacgtaccctaacccttcgtagttactttccctaccgaaaaccgtaaaacccttttagtttttcgtttacctttttaccttttactacgttccccgttttccccttttcctactacgtttccggtttcgtctacgtacctttcctttacgttaggtagtaaattaaacggttcggggtacccgaaacccacgtcgtttgttcgtctactttaccgtagacgaccaactactctagttagtacgtaccggtttaaccgttactacttccgacttactttttcgtttacgtaacgtacgttcctttacctaattactactacctaaccctaaaaccgtagttaatttactttcgtttaggttaacgaactaaccttcccttttcgttcggttcccccgttcccccggtaccgtaccttcgtcggttcggttagtacctaaccctacgtcgttcttcgtagacgtacgtccgaccgacggacaccacgggagggtagtggnnn
>GAA4HQR01ARL5Y
agtatagtagtatatatatataataactaacgtaaacgtaaacgtaacgtaggtagacgacgacgaacgtacgtacgttacgttacgttacgttactactactactactacgtacgtagtagtagtagtactactactacgtactaagtaagtaacgttaacgtaacgtaacggtaaggaaggtaacggtacggtcgggttcggggttcggggttacggggtttacggggttacggggttacgggttacggttacgtacgtacgtaacgtaacgtaacgtaacgtaacgtacgtacgtaccggtaccggtaccggttccggttaccggtaccggttacggttacggtacgtacgacgacgacgaacgaacgtaacgtaacgtaacgttacgttacgtacgtacgtacgtaccgtaccgtaccgttacgttcgttacgttacgttacgttaccgtaccgtaccgtaccgtaccggtacggtacggtaccggtaccgaccgaaccggaaccggaaccggaacgggaacgggtaggtaggag
>GAA4HQR01EA81A
agcagcagaaacgcatcatctcgaatcgaatcattcaatctggaatcgagaagatggtaggatgtatgttttgtttctaagttttggttagggaaaaagtaaagaggaagtcacccaacgcttgttttgtaaataagaggggaaggtttagttgttgtatgtcacagaataatgagttgttcattcaagcatgcaaatagaaagacatggagttttggttgttgttatttgtatcatgtgttcaactaggggagtctgaaaacaaggtaatagtacattggtttggtttgttggttggtaagtagattccctacgttgttttggttaagttacaggaaggtaaagggaagttgtcttctactgatatgtaataatagatacacatccactttctaacaaaaaaagaaaacgaaaactaaactatcgtgtatacactacgcttctgtagacgtagccaacggacgacaccaacggggaaggtagggag
>GAA4HQR01C8I2A
gcttctggtttcacttattttggacaataggatccaaggcacacagggatagagnannnnnanannnngcggtcaggaatgagagtatgctgcggtagacaaatggaacactcagctcaaatccctctatcaagccataagcaaccgagctggatgaataaaagtatcgattttggttgtcgtaccatcatattttcgcgttgatgacttgttcacccccttgctcgcgtaaaaccatggagtttgtacactgaggacccgactttttttccagttttggtggttgaatttttggatgtgcagcgaacctaaaatggaggaaatgtacttttgaagtgggtcgggccattgacaattagttttatttcggacttgtacaatgggtcgttgctactagtactttaaattcgaaccccctagttacgctgccttggtttacggacaaactacttatttatacaaaacagtagatattagttagttagttagttattagttagtttttagtttagtttaaaccttaaaaccgttaaaaaaaccgtt
>GAA4HQR01B7XRI
cttgactttgaacaaacaagttagtcacaataaacaagatatggtgcggaattgaaagaatcgacacaaggatatgttcacgaagttcggctctaaacaacctactctccatcctagggtatacccgtaggatctaactatctattatcagcttcaaagagtcctaggtacaacctagaagaaataccccttccttctctcactgtagccaacttacttacgatctagttcctaacctactaaacctaaacctataataagcctacgttactttgttagagtaccaccacactcgagtataacactctttagtatatgcaaataggatctctcgaggtttaattctctctctaaagaataaagactttgttaaagaaagaaaacttaactttggtagtcaaatagaagaatgctttggtagtcgcttgtaataactttggtagtatttccgttcgtaagtacttgttttttcttttcttctaatacgacatcatcactgagactgccaacggacgacacaggggagtaggnnn
>GAA4HQR01B58JT
agtctatagcagatccagtgtcatatgatgtatacattgagcagcggaagaagagaactagaagagttatgctaaccaaattacgatgaagaggaagttacctaaattaataggaagcttgcaaatgatattcttgaagaagaagaagctaaaagaaagggaagatgctggtcttccagaaaagaaagtaatccaagaaaacaaacggttaggacctcgagatgctccactgatccgacggtttggtctgctatgtttgtcgaacaaaggacgtttactaatagtatgaagaagtcagaagaatacatgtccaccgaaagacacatctgttgtaaaaaaataaacagacgtaccttctntagtagacgagagagagcgacgacgacacacggaggtaggagnnn
>GAA4HQR01D7VCT
cagaggacaccncccgagagngananacaatagntatcngtagttagcatattacactcggtttttgggtttataagttggcgcccggttttcggttanggtttagtttgngtcgtctttnttttcttctcgtcttcttccgtcccctaccttttnttttacttttcttttctttgtttgtttgttgaggagcgtatatattactcgtcgtcgtgcgtcgtcgtcggttaggtttttagtttttattttagttttggtttagtttagttagttacttaacttaacgtacgtaacgtacttattattatttattattagtttaggttttagtttattactaacgt
>GAA4HQR01DH2C6
taatgcacaagcacgaggtggattccggatgtaacggtgacgatgatcgtgcaagcaagaggaggaaggaagtgattcaagctgctgctaacaacaaagttgatagtctctcgatcgatatctagaatagtattttagtttgagtctgtaaaatgaagaatgctctggtattcatcgatccagttattagtatatatgtttgtgttgattatagggtttactgtactttcttgattagcagcaaagtgccaagtagtatgctgtaattttcttttggttatacttcgactgtgcatgtgaaactaatagcttaattgcttatggttttcctttatactagagtaatacattctaaaaaaaagaaaacaaaaactaaactagtcgtgtatacacctacgcttctgtagaactgccaacggacgacacagggagtaggnnn
>GAA4HQR01BMSAV
gtggtaggtagggtacgttggttactacaaccacccaacctagtagtaaggaaacgaaagaggaggaaggaggcgaggataaggttagttacggaggtaacgttagggttattggtcttccgtacctaaaggttaataaacgtaacgtaactccaggactaaagtttagggttaaggggttcgggtacgtcctacaagttgttagttaggtagtaattaaggtaaacgttaaacggttccttcgttaccgcgacgtcctaacgtaaagtaaaaggtaaaaaataaacgtaaaacggtaagttaaaggtttaaaagttagttacgtacgttaccgtaggtaacgtaccgtaacgggaaccgaaacggaaccaaccggggaaagggtaagggggtaagtagg
>GAA4HQR01C0PMJ
gatctagaatctgtattttgatgggtaaatacagccaagaattttgatcaattgtaatcattgatatttgaactgataaagtaaatggaatgtcaaataaaggaaggccgcattgttttaaagaaaggtagcactaataactccacaaactttgtttgactggctgtatgtacactataactgagcgatttatttgtttgctatttttcctatttgtctacatttttgtacaagtttatttatttcttgacttccgttgcctctgagactgccaaaggcacacagggggataggn
>GAA4HQR01D91T9
acttactactactacacactacactactactatatactacgagtcgtacgtgtgtagtcgtagtagtagttacttagtagttacgtagtactactatagtactacctactactacgtacgatacgtacgtacgaactaacgtacgtatactactgtagttaacgtaagtaagtaagtaacgactcgtcggtacgtacgtacggagactactacgacgtcctacgtacgttaccgtttacgttacgttaacgtttaaacggtaaccgaacgaaaccgtaactccgacgacgtacgtacgacgtactaaggtacggtacgtagggtacggtacggtacgaccgacgaccgaccgaacggacggtacggtaacgggaggtagg
>GAA4HQR01DGS9B
taaagttatatgatcgatatatgatatgatattcaaaatgacgaaggagctgtcactttcatgagcacaagcttttggagaaattgaaggtcgatcaaagtctcaaccgcgccaactcgattcgaattatttgagttgctacttttatcagtacgtaaacgcaggctgccccaaacaactacacctttgttttacgttatacttgttcactttgttacaaagaaactgggtaagtagttttagggtttcgacttctatgtcattgttgtctctaaagactaagaagtagtcagcaatcgacatcgacgaccactctcttttctttttcttagtaaaaaggtttagggtttacaccaaaaaaaagaaaaagaaaaaactaaaactactcgtgtagtacaacctactctcttctagagagtcacgacgacaccaggaggaggagnnnn
>GAA4HQR01DJMUL
gtatgaattctttgggaaatagacataaaaataagtcaataggtggttctatccgccagaacaaactacctagcttctaataggccgtgactaaaccggtaaagttagcggggtttcgggtcgttctaaccggaaagtagggacgaaagaccacccctcgttaaattaaggaggtaagaagctgcaataggttgggttaagtacaaaataagccactgaataggaaggaagtaggaagtagaatacatcagcagcagcaaccaaagaatttgtagcaatacaattaaagttagggttttaataggttttaagtttaagccttcctagttgtattggtaaggacaatactccactaaggggaggtaaatttagtagtctctgtagtagtaatacttagtaaaaaggaaaggaataatagcatagtgtttcttttgttatttgtttaaattaactatttacttatcttcttaaaattaatttagttctactattttaattcttctttttgtttcctttccttaaaaaaaacgaaaaaaacaaaaactaaaactacgtcgttgtattacactacncttcttgtagaactagccaacggacgacaaccaagggaggtaagggngnnnn
>GAA4HQR01EEH0X
aaagaaagaaacgaacgtacgtacgtactactctctctctactacttacctaacctaccttacctacctaactactactaactactactactactactaacgaacgaacgaacggaacgtaacgtaaacgtaacgttaacgttaagttaagtttagttacgttacgttacgttaaccgtaaccttaacgtaacgttaacgtttaagttagttacgtacgtaacggaacgaccgtacgtactacctactactacactactactcctcctcgtccgtcgtacgtacgtacctacgtacctactcgtcgtacgtacgtacgacgacgacgacgacggtacgagagggag
>GAA4HQR01BI2FO
atactggacgaaattaacgtctaataggtggattgtccacggttggtaactaaccctcggcgaatttaaacctaaccaaacgtagccaaccttaggtagtgcggcggagccaacccaaacgaatggtatcatgttccgtcgctcatggttgtagccacaggaacttctgttgtgttgtagagctagaggtgatccaaccaggatctcacttgataaaagaatcagtggcctcggtttgcgctcaggtatccgaataccatccaaatattaggagctggaaagttacaaagactcagaaagaatgggaggaaacaacaagaagtttcacaggccaaaagtaacacttacattgtgctgaagaccaattcatctctttccataaaatttagtcaagtttacgggtacgtcctctaggaacgttgttggaggcttttcgtaaccaaagggctttgtccatgctcctacctcctactcgtcttagaaaagaaatgtgtggtaagcagagatgcgctgagactgccaaggcac
>GAA4HQR01DDFKI
gcctgtggtcgtcaaatgatgaactaaggatgcttaatgaaaggctaaatagtgaagcaaaacggataaagtcgtcagagagagagaaatgcccacgcttcgtatcagagattgtctctacttgtaatacgaagttaaggtccgaccggtggactaatttcttgttcgccaaagacaccaaaaggtaccgttaccgaaataggtttaagttaaacccttcggggtttggggtaaaataagagggcgaagaacaaaactaaattgtaggcgtttgtcaaagtagagctgcagaaaagactaatagagaaattaaaaattaagttgtagaaatagtagaaacaaatacagctgatagctggaaaagtaacggtaggacgtacgtatatttacttggttaaaagtaaagtagtcagttaaaagtaaaaggacaaattaagtctaccaacttacttcgtagaacgtacgccaacggacgaccaacaacgggggaaggtaagggagnnnnn
>GAA4HQR01DZH0S
attgaattcgtagatggtaacagcgtacatgttcatcgagtatcaagcttaaatggcctcaggcctttctagttcactatgaataataaattaactagcatctgatacaagtaccctcgatagtgcttccggtccgatgctccacctccgaaagtaatagcaatagtccactctactcacagttagtatggcttggtaggatgtctggagtaaatttacttgagctgcacttattgcttccttttcgtatcttctaatagcacccctccactgaaagaccgaactcctgtgcatctattgcncccaccgtagcggatcttattagtaaatacttactntccttcggtagttgagaaaagtaaggacgntcaggcgttcctacttctcgttaacgtacaccttctttaaccttactcctttcctttctaactacaacactagtaactagaacctcactctaaacccaaacctttaaccttttggttaggtaaacgaactacgtaagtctacgttaaccgtaaggtaccctaaccttaccttccccgtcccgtacccgtcttcgcgttgattaccaactcgcttctcgtagacg
>GAA4HQR01EKTHY
atcatacaagtacaagccaagtacagctgcatctcttccattgaaccactcatagatgtcacagaacaagccgaccccacctaccttctttccttcgagacgaacggaacgtacgtactactactcttctccacgactgcccacccggcctaccgttcgtctacttccacttacgcattagtaagtacgtacacttagaagtaaggaaggacgactaaccggaactttaaaggtaattaagggttcgtagttcttactacggttgagtccatcctagtagtaggaccccggccgtacccgtcttcgtcgttggagttaccaactacgcttctcgtagtacgtagccaaggccaacgaccacggggaagtaggggatg
>GAA4HQR01EX3LD
tgcactcctacgtacacgagacatggccatttcttcgctatagagagttcggatccgtacttagttgtngntgttgttgttgggaaggaatcagactgtcgtctgtgcatagtcanaacgtacatgagacgtgtggcgatcagagcttgtatttgtcttacttgggccgtcgagaaggaaccgaaactaagggaggtttgttgctgctacaaggaaagtaccgcctttgtcattccgggtttccgtatcagtttgtctggaggggtttggtatgctgaaagacatgaaagacatttgtagatttgtagaagccgggttccggtaacacaacaaccacgcagaagaatgagcagcaacaagcaggaaacgaatgagtatacatatgttgtccgtcctgctgtaaaattttacctactaccaaccctaaacttactttagttttaagttaaagtacgttagtaaaggaaaggtaaaaagtaaaaaaactaaaacttaaaaaaaggaaaaaaaggaaaaagttaattaaattaaagtttaatttttagtttttacgtt
>GAA4HQR01DDTKY
tttgttgccacaaaagacggaacaaattccacaagcatcagccttttagcaacagaggagcattatttgcttctcttacgagcctgagatagtcttggcacccgaaaatcagaccattttgtgcccattgtatcatcttaattttttcccacttttgatggtacaccaaccgaagtaagatggtaaaagttagattagattgaattagatgaaattattagcatgatgccaattgtaaatccagactgtctgaaatatccaataggctgtccactggtcttgattgtttcatgattttatctgccctttgaacttgatatcgatttatccttttttactaaagcatgcagctttgcagttacataaatggtggatttgaaagggaaagtttattttgcgcactgttattgtgctgaatttgc
>GAA4HQR01C3FTE
tacatctcttacggacttacaataacgaacaacgtagtatcttcaccagtntnaagtattaaggtacttagtacttctntgttnttcttaagtaacgtaaccactctccttcctccacttanaagtattaggaagactaagacctnttatntagactccgtggtcgtcgagaccttagatcgtntacaccctactaccgaggtactcgtctcgtacacgttagacctggtaagttcgagttccgccccggtcttaacctaatagtgtgtactacaatac
>GAA4HQR01BLEK3
acaacgatctcagacaacacggcgcactcagacgagagaatgccagtttttcttctactacatagananacacactaactaactaacttatagngnntctctccatcatactaagtaacggaagaacaataagagnggacactactatcacaacaatataactaactactattattatatanaccgaccgccgtgtagaagaaagtaaggacgggaggcaaccttaacctaactcacgaactaacgttcctaccgaaccaaccacatatactacttcgttacgtaaccgtaacctaactatattnttcttgtttcttgttctctctacacgtaaggtggttggttctanananatcacacgacggacgccgccggaccgatataaggacggaacggtacccgtcccctcctccctntcgtcgtagtacctaccactccgtcttcgtcgtacgtacgacgaccgacggaccgaacgacggaacgggtaggtaggang
>GAA4HQR01CF3GE
aaatcgtcgacaaaggcaattaaatcatcatagatagcaaaataaatcaattctaataactagaaaataatcaacaacttcagcaaaactaaaattacaacaaaattagaacaatctgtaaaatactcaaaactaaactatctatagatacaaacatgaactatgtgtaatatctcaaaacaaaattagacaatcactgtgatgtttctggttagggtttaccacacaattccagttcagctaagagaaattttaattccaattccaacttcattttgttggtaatcttaaggaaatttacataccagttcaattaatggaatcagtactgagactgccaaggcacacaggggataggnn
>GAA4HQR01E2XLH
ttacagtctatccaatgtcgattacgctttatcgttgccctccatcgtggtccgttcctatgagattaacgtacctgacagaagtagggttggaaggaattgtaatacatgtaacaatcgaccgttggtccggcctatcctcgtctaaatagaactaccgtttcgtatatgttttattgttgtttgttgtgccacttatcttgtagattgttgtgtttacctttcgtttatttgtcaatacacccttactatatcgtgcaatcttgttatcctttgttcagtatcgaattactaggttatatcctcgttattccaaaaacaaaanaaacaaactaactactcgtgtacgtactacctactctctcgtagacgtcgacgacgacgacacgacggaggaggagnnn
>GAA4HQR01ES0C1
tatgtctcggagtctacacattccaatcttgcgcacaagctcttcaatttcttcgggcacaatgatttgttgaacaagtcagcaagattgtcactggaacggatttgttgaatatctgcttcccgttccgttcctcgctcacgagtggaggagaacttagtcgatatatgcttgttcgtatctcccttcgtatatgtcctttcctttcctatctgagcgaatagcatgctgaattaattacttcgttacctaataataggttgggttcgtttggttgtagtaggtttcgtttccctaccaccncctttcgttattgaactcgatcattgtccgtacgggacgacactctcttcctacgctcatacaaagacgatcaactctgcgttgtataccactgcttctgtagactgccacggcacacagggagtaggnnn
>GAA4HQR01ALDDM
tcttaagtgatgcgcactagaattgtatagttgacataatagatttgccttgaaggaagtagaataccatcaaagacgacaaaattactttcgttgaaaaggttaaattacatggtgggagtacgtcatcaatagaccttttcacttgaactcatttctgtaagatctncggggaaaaacaaccaaacaccagtaaccgcacaaaccactagtcaacgaccgtcgaatacccgccgactctanccgttggattaccactcgcttcccgccgtacctctgtccgttggattaccactcggcttcccgcgtacctctnccgttgatcactcgnttcccgcgtaccnctgccgtgataccactcgcttcgttggattaccactgctttcccggcgtacctctgtccgtgactaccactcgtcttcgtcgtacgacgngtaccagggaccacgacgacgggagtacgggntgng
>GAA4HQR01CUAIY
ttcaactatgttagaacaataacaaagattgaatagaaacagagattgctcagtagtggcgtagatttattggttcgattctgccagcaagtgtcctcaaccttgtagtcagaagagggagcttttatcatcactgcaatctttgttttacaactagcaaactcaataggcaaatcaaaagcaattgaaagacgatcagaacctgtcgagatgatatatagcatcacttgtaaatcagtggattgagcattatatcaattatcatcacttcgtctcacacaagcaatacactacaacgtaattttgtatttcagaaaacaagtcaaaactaaaatacttaactaacacaaaaggagatcatctcctctagatagcaacgacgacacagggagtaggngn
>GAA4HQR01DUB0U
tttaagcagtggtatcataagctagtggtntcaacgctagaggtcgtcgggtaanctagtggtntacaagctagagtcgttggganctagtcggtatacaagctagagtcgttgggtaanctagtcgtatacaaggcttagagtcgttgggtaantacgtcgtagtacaaggacttagtagtacgtgggtaangtactgtacanagaagtttgtagtcgttaggtatgtacgtggttntacagagttagagtgtttgacngtttacccgngtagaacagtacgttagtagtgttagacctagtacgaccgtagtaanagtacgttgtacgttacgtttagtaagtacgtcgtaacgttagaagtaagttacgttcgacgtgttagtatcgtaactacgtaagaagtggtaagttgtacgttgttattagttagtacgtacgtacgtacgtagtaagttagttacgtagtagtacgtacgtacgtacgtacgtacg
>GAA4HQR01B26VI
gatctagaatctgtattttgatgggtaatacagccaagaattttgatcaattgtaatcattgatatttgaactgataaagtaaatggaatgtcaaataaaaggaaggctgcattgttttaaagaaaggtaagcactaataactccacaaactttagtttgactggctgtatgtacactataattgagcgatttattttgtttgtctattttcctatttgtctacattttgtacaagtttatttatttcttgacttccgttgcctctgagactgccaaggcacacagggggataggn
>GAA4HQR01DKK0N
ttcacgacgagtgaaccgccgtcgaacggtctggaccggcggtagagtcgagttaaaagtcttcatcagcagcggagaagtaagtccggccacccaaccctaaacttactaacccgaactccggtccgaagttacagttgtaattaacttaactaggaccgggttccgtaggcttgggtaaggaaggtcaagaacggagtacaaactacggtagatagaagacattgaagaaccggtaggtgagaaagaacgcgcttgggaaggacgcgtgggtccatgattgtctgcaaggaagttctggtggtggtggtggtagtgtggttgttggtgtgatgaggatgtgggagatgagcttggtatgtcgccggagtcgacatgaccggttgagtaaacgccgtcgcttgggtgtcggtggtctgagactgccaaggcacacaggggagtaggnnnn
>GAA4HQR01CU6TH
tatcaacgcagagttatcaatcaacgcagaatccaagcagngttatcacgacgagagtaagacgagtagtagtacaacgacgagagtaagacgagtagtagtacaacgacgagagtaagacgagtagtagtacgaacgacgagagtaagacgagtagtagtacgacgacgagagtagacgagtagtagtacgacgacgagagtagacgagtagtagtacgacgn
>GAA4HQR01CF668
atcgatcattaagataagttatcctaaccttctatcaatatgtcgttgatttaattacgtagaatagttcggtggattcaaaagaaacaaacttttctgagactgccaaggcacacaggggatagg
>GAA4HQR01BVY8J
tttgactagtcatagaactcatgtgaggtctttgattagtacaagacgagccatcaagaagcttctatcacactactagagagtgagagagccttattttttgtagtgatacacttccgtagttgtttttgttttaacctaacctaacgcgtttgtctgttgttgtagtgttttgtcatcatgtcagggacgtcccgccaggttcaaagaagccccgacgcctactcgccccggacgttggtcagtctttatcaagagcttgaaagatagcattgatgggcgtaactacaaggatatctaccttggagacctctaggtgaccccggacctctcgaccactaggagctaacttggagataggagacaattcgagggcgcaaaaccaaggacaagatcgagttccccttcaaagtcagcaagctgcgttccaagcagcgacgaattcgaatgttccgcaaccttctaggcatgcccgtggtttaggcaacattctgagactgccaaggc
>GAA4HQR01CS5SV
ntntgngtgtntaccacctacgttntctctctctctctctatctactactactctacgacgtcgntcgtctccttcctacttagtattctactacatgagagtaggttcggttcgggtaggtctatcgtcggttcgttccgttacgaacttatagttgcgtgaggaagtagtaacgcggacggaggaagggaagttaggtagtagaggcgaggtgtcgtagacgtacggaacgtaggagtggatggaggagtagatattaacttacttacgagacgtagccacggacgaacgaccaacgggaaggtagggag
>GAA4HQR01BNQAQ
gtttaaattgcaacataataagagtcaatggcattgctcacaatgaggttcaaataaaattaaagcataatgtaaataaatattggcacctggagaacaaatgcttctaacagaatatccagaagaatcagcagcatctacagcagtgtctcaaagagcctggcaaattagctgtcttagggcatttctgaagagaaggcgtctaccaactgttcagccaacatcgaaggatcatgtgatagagttgcaacgaaaccatatgcgggccattttttgcgtttcattagaccggcaaaactgagactgccaaggcacacaggggatagg
>GAA4HQR01DDIQT
ttggtaatgaagtgaaaggaagattaagaatgttgctaaggttacgagtaatgctttgtacttgattaatcgtattggttagggcttagtatatgaagatatgaaatgttatgtagcatgtggttatatatctaagttctattagtttcatcatcaaaaaagaaaacaaaactaaactgcgttgtatactgagactgccaacggacgacacaggggagtagg
>GAA4HQR01BQF2G
aagtgcttctgaagctcaggacattacttccttcaccaacgtactatcgaaccactagtgnttatanatatntntctacgcgaacagtggtggtacatnacaaactttaacttatctangcagnggcacaactaacgcatgtgancnctaacaacactcnganactcttgtgcatgcgatggcggatactanaatttgttgctacgtcgtcatcactactgntcttgatagcgtcgactaaggtcgtgtaggaaatagaacgaactaattagctctaacctaactcaactttagtttagtagtaggaaacgaaacgttttactttaaaaacgaaaaaggacgtcgtccgtccccgtacggtacgtaacttttaacgttttcggtagttaaccttacgtagtaggtagtacctaaacccttaaaacggtaccgacggaaagttaggtttccgttttcggttaacccgaaaaaccggttaacgtaaccctttacccttttccggtttccccgtaaaccgggttttaacggtttacgacgaaacttttaaaactttttacgttttgggtttttcgtttaacgcaactacttacccttttacgtttcgtaacgggttagggttagggacggtttccccgttaaaaccgggaaactcccttttggttcgactactaccctttacggttaggggggaaaagggtaattttggtacgtactaaaactaactacctacggtcg
>GAA4HQR01BJ4H8
caacctctccacatggaactctggtgttctgtcttacaagggctccagcagcaaccattgcatgtttctaacaaactaaccactcaagacagggtaagggcaccccaacctgccaactaaaaggaccgtccgtcctccaacaagtacagccactgtaagaacggcgactgtgacctactagtaacaatgttcgccaacttaatagtaggcgaagaacctttcctacgctaagtttaggtatttgttccaccaatgaacaaagggaagtagatcttgtaataattagttcccacgaaccaaactagctaatagctgtttgtcgtcacctccttaagtacacatccactaccaaactaggagggaaccgaaccgtccaactactggacgatctccacgtgatggaaggacattgggttggcaatagaaagacatctttgttctgccactagggacgttgttcaaaataagttctatcagggtggcgatgcctcggagtagttggttccttcggaaaggaaggtaattagtccgttcggtagggcggacttccctaacgacctcgagactgccaacggacgacacagggagg
>GAA4HQR01CJVHQ
tctccagcttttgtcatttgttttcgggttatttttcttatagcatnaaactaactttgttaataactaccaaactaaacttaccggttaagggtataagtacgagacgtttgttttttccgtttttaccttttacttttcggttcggttcgttttcgttaaacgaacgttcgtaggggtttagggttttggggtttaaaagggtttaaagtttggttttggttcgggtaacccgtaaaaggaacccgaaaccttaaggtagggaccgtttcgttccccgaaaacccttaaggtttttccgttaacttacctaacccccttaccccttttttaaaacgggttttaaaagtaggttttggggggtcccggaaaacttaaaaaatttaaccgggtttcgggtttaaaagggtaaaaaccgaaacccccaaaacctttttaaaattttttttacctttttcggggttttaaggtttagtaaaagggaaaagggggaaaaggggggaaaaagggggaacccgaaacttaaaaacctttttacccctttttaacgggtaaaagttagggtttaaaagtttttttttaaaggtttttttcccgaaaaaaaacttaaaaaaggtaaccgaaacgttttaggggttttttaaaaaaccgggtttaaaaaacccccaaaaaacccgggtaaaaaaaaagtttaaaaaacctaaaaaaaaccccccttaaaacccccttaacggttttaagggtttaaggggaaattaagggttttccccgtaaaaaaaaaaaaacgggaaaaaaaaaaaaaaaaccgtaaaaaaaaaaaaacccttaaaaaacccgtttaacggtacccgggttttacgggttaaagtttaaacccctaaaacccccttaacggttaccgtttacccctttttcggtaagggaaaaccgtttaccggtccccgaaaaccgggaaaccggaacccaaaaccccaaacggggggggaaagggggtttttaaaaggggtagggnagagananananananananannnanna
>GAA4HQR01B0MRI
cgatgagaacaagaactttcactgagtgaggcatggaatgcaacgcaaactcagcggggttacgtctcctccgattccgtactttggtttcgtataccaaccaagctcagctgaagacatgaagaacagatcaagttctgggcgtaagtctgttgcgtctaatgtcaatgaatgctaatcacattccatgcattttagtatttatttcctttctatgataactagtactaatttgtcagaaaatacatggtttcccccgttaccctaccgtaagtcgtacttacaatnacacaactaaatagtaaagtgacncgtcttactatctattntagttagtaagtatntcttcgttgtggaaagaaaaacaaaaacaaaaactaaaactacgtgtagtactactactactctctcgtagagacacgacgacgacacgagaggagagnnn
>GAA4HQR01EBR0D
acaaggacacgaaacacaatgcaatgaaattagtaaacattatcatcatcaacatccttccatgcctaaagtatgataaaattttaacttcaacgcgaaaagaagggaaggtcagatatgcattacctaaagaaggcccttgcaagcctcaacctcggatgcttgagtttccaacagtcccttagccgaaggatgcgaattcacaatcctcacgggcagcatgtatacacctcgnttcccgttataccacctcgngttccccgtccgtactctcgcgttggtataccaaccctgtcgttccttcgtaggaacgtacgccgaacggacgacaccaaggggaggtaggnnnn
>GAA4HQR01B6YSV
tacatgaatttaataatctatattcttacataataagcattgctcacttgtgtttaccgttttccttctttggtatgcaacacgtccgtccgtcccnccgacaatagtcnacttgttcttccttctcaacactgcatctaacctaaaccgtaagagccnctaactacttgttctanaattagtccncctctatagccgcttccgtcccttcgtcaacacagcgtcaaccggaccgacgctgatccaacgaacggtaaatactcgtaccttcggttcgttaggagttactactgtactaccgaaactaaagggttaccggaaacgaacttgttggtaccgtcctctccgttacgttgtccgaaacgaaacaacaacccttcgtcgttagttaggttcggactcgtccgacccggggaccgggaaacgtacccttccgtacggaacgtacggtccaaccgggaaccgaccgaaccaacggggaagggtaaggtag
>GAA4HQR01DIEHP
gnnnngaataganntngtgcacngagcncgcatacatctcgatcgacgacatgtgaactagtcaagangagagacgagaggagtagatagnagcgttgttgtacactgttgtagttatactaagtattttgttttgttgtctcttatttgtttgtacgtgtcgttagtttaggtaagtactatattagttacgttgttgtcgttgtttgttcgtttagttagttagttttagttagtaacttaacttaaacttactacttacgttaagttttagtttcgttccgttccgtacgttcgttcgttcgtacgtacgtacgtaacttaacgttaactttaacttattagttaattaagttagttgttaaacgttcgtt
>GAA4HQR01DI34Y
tgcatatcgtttattgaagagtattacgcgtcatgtgttgatagtagggtatgtgatagagagcccactcttaattagttgaatacacttgtcactagttgttattgttgctcgttttctttccacttgttctgtacccgtcctagtttcggtcgtttaaattaatttggtacgattgtcatttattttattggtggaaaattactcctaacttgcataaggaggttttattgcctccattgttagtgtgttgtacaacctgtttatattaacaaaatacgttctacacaaaaaagaaaanaaaactaaaactaactcgtgtgtacacctacnctctctgagacgcgacgacgacgaccacggaggtaggagnnn
>GAA4HQR01A04AM
ctctctctctctcctcctcgtcgccaccaactacctactacgtactactactactactacgtcgtccgtacgtacgtacgtccgtccgtccgtcctctcctcctacctacctaactactacttacttccttccgttccgtacctacctacctacctacgtcgttcgtttcctttcctttaccttaccttaccttcctaccttccttccttccttacctactaacgtaacgtaagtagtacgtaccgtaccgtaccgtacccgtaccgtccgtccggtccggttcgttcgttcgtcgtcgtcgtacgtacgtacgtacgtactactactactactacgtacgtcggtcggtcgttcgtgtagtagagtaagtaagtaactactactactacgtacgtacgtacgtagtacgacgagagacgacgtacgtcgtacgtacgtacgtaacgtaacgtaacgtaacgtacgtacgtacgtagtagtagtagtagtagtaagtaaggtaagtaacgtagtagtacgtacgtacgtacgtaccgtaccgtacgtacgtacgacgacgacgacgacgacgacggaggaggagngnnn
>GAA4HQR01CXXIL
caaggttgaagaataagagttaaggtaactcttgttaaggttgtatcatgtcaaggtcttgtcaagttcatatcttggttctatattcctataatttcctatcaatttcatccattatcatcttctataatcttaccgttatcatccataacattcatattctcgttctttgtagtttctacaaatctcggtcttaccattaagaaatactcgcctgagattttcccttgtcattgatttctatggacttcaatctagatcggaaattacggtctcaaccccgccatcactagcgattgtaagcttccaagacaaggtcattctttttacttggtgcctatgagactgccaaggcacacaggggagtaggnn
>GAA4HQR01DJBZ0
ttgccactttggtcacattgattgtatgtatattctccattagggttgtggaggcagttcctgtcccaccaacacncntagtatactgaanaaacgtcctcctacctacctaactacctcgtcgctaccaacaaccttcccgtccggttcggttaggggtttagggttttaggttaggtagttagtttcgaacaatgtcgttgggtaagggtaagtagtaattagttggtaccgaccccgaaaccgtaacttacctaacgaagtagtaaagtaaactacgtggtacgaaccaaacgtaaaggttactacttaatttagtagaggtaggggtaccggttccctactagttgggtaagggaaagtagggtaggggtaacccctaaccccttagttgacgaagggaagggtaattaggtacggtaaccttcgtacccgaaaacccgaaaaggacgtcgtttccccgttacccctagtgactaggttaaacgggaaaactactcgttacgtttacctaaactaagttttcgtttctaggttagggttaaagtaacgactagtccggttccctttcgtcgaagaacgactactactttaagtttacgaccaactttagtttaggacgtcgggttacggggtttaacggggtttaggttcgctaccttcccccgttcccgtacgtactcgtcggtcgttagaacctaccctcgtcgttccttcgtaggacgtacgtccgaacggacgccaccagggagggtagtgnnnnnn
>GAA4HQR01DAQ6Y
atcaattgtaataaagaaagaattcccaggggtcggatcatagggacgtatggtgaaataagagtactttaattacaggttggtcaaataaaccaccaaacaaacaaattaaagacatacaaagaatgatataaaagtacatgtaaggagaatgcggattctagagattaaagacatccagttgtggttccgactcaatatctcaaaagataacgtggacaaagctgctgagactgccaaggcacacaggggagttagg
>GAA4HQR01CF88F
taggtgactgccactcatggacgttaacctaaacctgaggctccttgggagttttccctaacnctttagtaaacttagcttcttcatatggttagaagattctagtgttgtgtcttctttacttaaacaagnggtgagggatattaaaataggtttcctatgaagttctcncaanatttcctcctaaaaacaaaaaaaaaaaanaaaanaaaaacaaaaacaaaactaaaacgtaacgtacgtacgtacgtactactactactacgtacgtacgtacgacgacgacgacgacgacgacgaggagagng
>GAA4HQR01CGSW2
gtgcactgtagccttgagctcttggcctcaagcaatcctcctgcctcagcctctgagtagctggaactatagacacatgtgttaggccattcttgcattgctataaagaaatacctgaggctaggtaatttataaagataagaggtttaattggctcacagttctgcaagctttacaggaagcatggtgctggcatctgctcagcatctggggaggcctcaagaagtttacaatcatggtgaaaggtaaggggaccagggcacatcacatggtcagagcaggagcaagagagagagagtgagtgattggggaggtgccacacatttttaactgagactgccaaggcacacagggggatagggnnn
>GAA4HQR01CY3D1
tttagtgcataactctgttgcacaaacaagatgcctacttgatgaattgcacaagttgcgtgtacacgattatttatcaagtatattcttctacacagatgttcacagcagattgcaacacagactttatagatataggtacatagataaaacattgaaacacaaacagcaaaggagtaacactatgaccaaatttaggaatgatcgtctctatgtacatgttcgcttcattctggtgtgctggaggttcacgatggaagagcatataagccatgtgttaaacatctcagaatcatcttcttgaattaagtttcttttacctgtcatgcccagttcctttttgcccggagccgagtaagttcgttcctccatttagcggcatcccgactgagactgccaaggcacacaggggataggnn
>GAA4HQR01BD2AG
cacattgcctgagttacatcttacgactgcatctactaccagttatcctaatacttctcaaagtacggacttccacggaagtacatccacgctgcgagataacttgcccaccttaaacctaaaactaaacctttttacgtttcgacttttaatttagtaggaagtaccctacccaacttaaaaactaaaactttaggttagtttacccctttttcccttttaactttaggtcccccgaacccggaaagttttagggggttaaccgggaaacggaaaccccgaaaccttaaaaatttaacctaacttaaatttaggtccgggaacgggaccgttccctaacggttaccgtaacttaccggggttttcggggggtaaaaggttaaggttttgggtcccgttcggtaaaagttttaaggttaccgggaaaaaaaaaaacccccgaaaaaaaccccaaaacttaaggggtaaccggggaaacgggaaagttaggttttccgttaaccccggtaccccgtttttttttccctttttaacggttttagggttccccccccgggcccccgggttaacccgttcccgtttacggtccgggttttcgggtaacggttttaaaccccgaaaccctttaccggtcccgtttttccgtttccggttaacgggaaaccgttacgggtaccccctaaaagggggaccccgaaaaccggaaccccaaacgggggggggtaaaggtttaaaggggggggtatagg
>GAA4HQR01BLR80
aagatgatgatgacgatgaagatatcttcaaccgacgaagactccagaacaacaacgccggacggtttggtttgtctgttccgtcctgcccctcccttccttacttcgattcggtccgtcgagaacgtagctcttccttcgtaagaaaggaaggtcgtgcttgtaacggaaaacgtaacgtggtggtgcaatactgcggtcgttgttatgaagtagtatcttctagttcttgtattatgtgtggaccgaacgaattagtagccggacggaggatgatgtaaccgaccactctttattctgactgtcatgtctatttagtctgatgcttatgttattagtatattcgtatgcaaaaaaaagaaaacaaaactaaaactactcgtgtatacactacgcttctcgtagacgagccaacggacgacacaagggagtaggagn
>GAA4HQR01ET2J0
ttgcagttgaaagaaatcacaacattaacagttgatgttaatgaatcggggtgggcggccctcgtgcaaaagaacaaagaattgtaaattagttgctggaggaagtacggaaggaaactttagtatgaggttggtatggcgtgctgctgcagctgcagcaaatagtgggaggaaggagaggagcaggagttaactctactcaatttacttcattacattcgttgcttccttttgtctattcgtgtgtcgtctgttatgggcgatggaacgtgttttcttgaagctgcggttcctgtactgtctctttagttgtaaacaagtactagttaaagtaatttaatttattcaaacttactgttagctgtaaaacaagattccttagctgttgggtctctgttagtcagtattcactgatgcttgcgtaggacacggttttgttgaaatacttcaattttgtacgtcctctttgattaaggtt
>GAA4HQR01C0WFP
attaggtgttgtagttgtctgataataacagaggcgacttactagtgagggtaggtctcaatactattgttgtcctttacttgctcattcttctggagtatgaggagtgagctttattgggaggcagcttggtcgttctacagagctacaagaaccaactagtaccttacgttactattctatagaataggtagtagtttgggttggctgatgaagactgattactactttggtttgggagtaacaagacatgttggttgcaagaataccttctctctaagtacattctttgttacaaaataagcactgagactgccgaacggacgacacaggggaggtaggngn
>GAA4HQR01BP32W
gaataattgcacatggagtaacatctcatacgtcgaatctgatatcaaccncatgacgaacaaatacctcctccgtacttgaatatattgtgtacaccaaacctacgaattcgtattacgngaatctttacttactttataagtaagaatactttccttttcgttttgttaagttctacctacaccagcttgtctagtagaggtagaggtaagttgtccgtcgccataactacttactcctcgtcgtagtgaagaggaagcctactctcttgtcttgtggtacgttagggtacgttacgacctttactcttagaaaacaaagttaaagttaccgtttcgtcctgcacacaatanactactacctaaccaccacgaggtaggtagtctatatntaaagaagaaaccaacacccaacacgtagngtctataaagaacanatatattctctccctccgtacccgtctcgtcgttggattacaactaccncttctcgtagacgagaccgacgacgaacgacaacgggaaggtagggngnnn
>GAA4HQR01A86WH
aatgcgaaacacagcagaacgtgaagggaggtatttgtatgctgcaattaaaggtttaggttcctcccaacccaccaaacgacagaagaaaagaaagtacgaaggcggctgtgctccactattgtaattgttgtaagagtgtaaagtagaagaacacaagtagggttgggtcgtattctaacagtgttcatgcccttccccttcctttacctttgttgtcgtcgacggaaggacgaggcgaagacctaccttcgttattataataccttcgtgcgaagtagtaggttaggtacgtgtattctagacaatacagattagttatttttgttttcttttctacttttcttctttccttggtagttcgaaaaaaaanaaaaaaaacaaaaaaactaaaaactaaactaccgttggtagttaccgtaactacaccttcttcgtacgtacgtaggacctaacggaccgaacgaacacgggaacgtaaggggagtagnnnn
>GAA4HQR01AS9LE
aatggatttgaatcaagatagatgatgagctttcaatactcaacaagagtttactatttgttccgtcggagtctacacgcattgtctttgttcatgaaggtaaaaagttaaaagccacggaaggacagctattcagatcagaaatacagcgttgtttctaagtagagttcttactctaatagtgtatttttattttgtcgtgtttttgttttattttgtctcntctatttctaattcgtactcgtcttactcctactcccaccgtccacgttcgtgttgttgttcgtatgatgtagttnttagttgttacttgtaatgagagagtacgaagttttagtactttagtgacgtaggaccaaggccacgacacgggatagggagagnnn
>GAA4HQR01CWVJI
gtgatccggacatgagtggtcagctgggttcccactagccgtacggtcgggagtatggcgttatttatttgtttcgttagactattttcgttcagttgttgtctttggtagtattttcccgttactgtagtacttgactgacggctttctttattgattcatgacattattgcatttagtaactattggttgccncttaaaaaataaaaaanaaanaaanaaanaaaanaaaanaaaacaaacaactaactatactactactactactacana
>GAA4HQR01DFB2N
gtcttctcnnnnccgcgntcctacgagttgttgcnccacnctctntatngnttgtgcgcgtcgatacaggtggcgtccaacaatagattaattacggtcgtcgtagttcgtatccacctaactaacctacggtgaccgaacctacgaaggacgaaagaacaatcataagtaactaatagtttggttcgatcctacctacgaatcattcctaacgtaggttgggtacgttgggtccggacgtcttccttcctactaagttcttaagtactaccacgaattagttattctttttgtttggttcncaagttactagtgagagagccaacctaacctaatttcttagatgcttacttacaaagaaaacgaacttctacgaccgtcgngacgacgcaacgacgacacagggagtagg
>GAA4HQR01CL50U
gatctagaatctgtattttgatgggtaaatacagccaagaattttgatcaattgtaatcattgatatttgaactgataaagtaaatggaatgtcaaataaaaggaaggctgcattgttttaaagaaaggtagcactaataactccacaaactttgtttgactggctgtatgtacactataattgagcgatttattttgtttgctattttcctatttgtctacattttgtacaagtttatttatttcttgacttccgttgcctctgagactgccaaaggcacacagggggataggn
>GAA4HQR01EP7HA
tccacctaccttaccttactacgtgacttgtcttggttagttggtccggacgaggcggtgtggaacgaagtaccaacgttactttgttgtctggccgacgaaggtaggttctaatacctaaccaaacctacggttgggcgagtaaacgttagcaactccttcctttgtaggctcgttctaccatggattactaatacaaaataaaagacgtgggcgtttgtattcctacggcgaccttgtttattagaaccaaatacatttaaccttggggttttggtcttcgttgtttaaattaggttggagtagatagtaatagatgatctaagttttaccctacgtgtattgaacaaagtactttgtcctacttgttagttattagttgtcactagttaatacttagttactttgttgtagttattctatactatattataaataactatatagttcgtatagttctagacttgtagattcttcttgtagtacgtgaccgaacggacaccgacaaggggagtaagg
>GAA4HQR01D02U8
tatgcatctgtgtcgacaagcgtcgtgaaggtgaggagtgttgctgggacaagatggttgatcattccattattttntttgttgatatgttcttacaataggttgggtcttacgttacgccatgttacttttcgttttcggtccgtctgactctcgtgtttggttcgtcgtatttattcggtttcgggttcgtctagtttacgtttcggtcggcgtatttttagttttgggtcgggcttcggtaaacgtaaattaggttaccggttcgggtccgggaaaacctaaaattagttttgttttgggttagttaaattttaaagttaagggtagggtagtagttggttccggcccgtccgtgtcgtttaagttttaatttactcgaactaactcctactagttaaggaacgtcgttttgtttaaaaaaggtaaaaaaaacgaaaaaactaaaaaacctaaacgtcgttcggtagttacaacctacgcgtcgttctagagagccacgacgacgacacggaggaggagnnnnn
>GAA4HQR01A3Q02
ttctggataatcaagctgtattagatgctttgcttttgtaagacggagtcggtagttcggtagttcttcttcgtaaaggaactggttgggtaggtggctcgagggaaaggtaattccgactagctttaggttttcggtatttcttaggccgaccctcgagaagaaaacgaaatgatgaaggaaaactaagttcgccggacggctagttgggaggcgggagtaggaaaacgtaaggcgtgaatacggttacccgggttccgacccaaaccttaaggtttggtcatcactaaaattttaaggttcggtggttaccgggttacggatctttttcttttctaacaaacccaaaacaaattactttttactttattttatttatttattatatattntaagaaganatgtttaaagtttaaaagttaagttaaaaaaacaaaacaaaaactaaactacgtgtacgtactacactactcgtcgtacgtagacgacgacgacgacgacgacgaggagngannnnn
>GAA4HQR01ATOVZ
agccaccatcttctcttcaggctccatttatgttcgatgctagaaagaaggaagagaagaacaatgaagggtgttggtagatctttctgggttaattagggaagaggatatcattcattataaacattgagacttaggtttatactttatatagtgacaaagactacctagactgcacatgctcagcttcactcgctccttctggtttccccncccgcgtctctgtcgtatacacctcgtcgtccgtcccgtaccgtactctcgtcggtagtacaacctacgtgtcccgttcccgtaccgtactctcgtcggtgtacaacctacgngtcccgttcccgttcgactctcgtcggtanacaccacgnggtccgtccgtcntncgtgtanacaccncgtcgtctcgtgacncgtcgacgacgacacaggaggtagtcng
>GAA4HQR01DXM4O
tttcaaattttatcgtataacttcgtataatgtatgctatacgaagttattacgctatatccttcacaaacaatttatatcctataaaatacagccttatttcggtatactactaatagatggtttttgtttacgtactcnctnttctcattattatatctgaaccaaaacctaaattcctccagtcttacaagttgttagtagtaagtgtcttacaagttgttaagaagctagtaagtaaaatttactcctaccggtagggtaaacaaaagtgtagttggtaaggtaacgttaacgttttaaaccgttaaccaaaaagtaaaactaaactaaatttagtcgaacaaagactaatacgaacctactacttagtttgctagtttactattgttagtttagttttttaactttttttccttaccttaccttttcgtaagtaaaagttaaacgaaccgtaccggtccggtttttctttttttggttttggtttttggttttacggaactagttcggaactactacttaactttacgtgaacgtactcgaccgaaggccaacacgggagggtagtgnn
>GAA4HQR01CK3KU
tgtgatgctaagcctaactagcaagtaggacttacacttagctgattacaacaaccaggaatcaccttatgaaggatacgtactgctcgccattgtaaggctgaaccaattccttagatgaagacccaaccatgtattattatcaattacacacagaagttcctttgtatgacattgcaccgattatattagatgttggatgttagtagaaacagggaatccagctgctgccgtttgtaagcttttttgtttgttctttatttttaaaaccttaactttacgtnttaataatttaactatttatttatttattaacaactacattgttaaaaaattaagaaaaaaacaaaaactaaaaactaaaactacgttgtagtactaactactacctcttcgtacgtacgtagaccaacgacgaccaacgacgggaagtagggaga
>GAA4HQR01B7MIP
atactactaacgaaagtttaagggttagggcacgacgggaaacgggtaaggttgggtccgggcccgggcccgggcccgggacggggacggggacgggaaggggaagggacgaactaagtaaagtaaagttagtttaattttagttaagttaaagtttaggtagtagtaagtaagtaagtaaaaggttaagggtttgggtttaaaaaaaaggtaaaaaaaaacgaaaaaaacctaaaactacgtcggttacggttagtaacctaacctaacgtcgttccttcgtaggaacgtacgtccgaaccggaacggaccaaccaacgggaagggtaaggagg
>GAA4HQR01EGF59
ataganagagagagatatatatanananacacactattagttagttattagagtnttagtattgtgacgacgtacgtaaccgtaacgtacgttaactcgatnggtagttgaggtaagttagtagtaacgtacgtacacggacggagtaaggtacgtactacncgtcggttcggngtgtagaacgacgaacgacggcgctgcgatcgtacgtntgtagngagtagatgtagggacgtaacgaaggaacaagaaggacaccggtaccggtacgtccgtccgttntctctccttgtcgtgttagtgcgtaggcgtacgtacggaaccggtacggacccgaaaccggaccgggaacgggtaaacggtaaggggggaaggt
>GAA4HQR01ERED4
tgaagaaagtagaggaatgagaagaatcataactggatgattttntttatgcgtggcaggaaggtaagttaggggaaaggggaagtactactccgtcccgaacgaacgacactattagacgacggaccgtaccgttacggaccgtccgttgaggagacgaagaacgtccggtcggggccgggagagtagaaaggaaaggtaaggtcgtcgtacgtccgtcagtattagaagacgtacgaccggccctcctctagtgtacgttcgtgaataactctgtctactatgcgtagtttacgttacgttaccgttccccgttccgttcgttacctacccctaaacccgaaaaccgcgttaagttaaagtcgtccttctttggttagtaacgaaccgtaaagtaagcgacaactccgacccgaaacggaacgttaacttttcctccggtagggggtacgggtaccttaagtttaggaaaggtaaggttacgacccgaacccgtttaccctttaccgacggacaacgtggaagacgtcgaaccggaacggacaccaacgggaggggtaagtagnnnn
>GAA4HQR01DA8E6
ctctctctcactactactacancgcgaagaagagagagagagtagtacgtagcggtgcggcggcggaggagagtctccgactaccgaccgaacgtagngttccgttccgttccgtacctgacgtacctcctctccttcctagngtcgtcccttcctacgggaggtgtggtaggtgcggagggtggngacanaccgacgtcgtgtggtgtgagacgagaaggaaggaccgactcggaggcgactacttaccgtaaggaaccgaacgacgtcgttcgttagagtacgtcgacggacggtgggtacgtggttacgttggtacgaagaacaagatagacgagaagtgtgtcggcggttaaacgtaaacgaacgtcgngacgtagccgaacggacgacacctagggaaggtagg
>GAA4HQR01EF3G6
catcacttgcactctcaccactctttgagaaggagccattagtcaaaggtcctttgtttccctcgttctntntttcttactatananattaattaacctaacctaaccttcctacctttcgttatgttgagtttcgtttcccttccttcgtagagttcctactctacctccactcctaacgtagtagttacttctagactctagcgatggcgattgggtagggagggcggacacgcaaacggacggtactaaggagtaagaagtaccggacgggaagtaggaaggaagtagtgcgtagtactcctacggcggagtacattgtccaccatgaggagtgttgttggtggttcgtactataggtgggtcgatgataggcgtgaacgactccaccatgtaagggtagggcgttgttagttcttcgtcctgagactgccgaacggacgacacaggggagtaggngnnnn
>GAA4HQR01B4BMO
tcaaactcaggttctagaatcaccattttattgttgtatgcaagaagttggtaggatgtttggaattcttacncgttttgtcttgtaanatatggganaacttttctatagacgaaaaaaacaaaaaanaaaanaaaanaaaaagaaaaagaaaaacgaaaaaacaaaaactaaaacgtaacgtacgtacgtaactactactactactactacgtacgacgacgacgacgacgacgacgagagagag
>GAA4HQR01A82UN
aaagagttgaagcggaaggagtgttgatccgatccttgttgctcttactaagctccaatatcgccactacggcccaccagcgcgaacgaaacgtaggtagtagaacatcctcctatttggttggtcgagtcttactaatttacacgatcgctcggcggcaagaagtaggaagaagactccgccttaccttaatctctgaaagaaaacgccgtacttccgcagagagtagtaggaagggaggagaagaaaacgaaacgtaataaagtacccttccccgaccgtacttctcgttggtagttacaacctaccgnttcccgtccccgttacccgcttctcgttggtagttacaacctacgnttcccgtcccgttaccccgtacttactcggttgggtacgttacaaccttaccgnttccccgtccccgttacccgtacttctcgttggtaccgttgacgtagagtcccacggaccgaacgccaacggggaggtaaggggtang
>GAA4HQR01C1UUV
ttctcctcccacacgtgcttcgtttcttgtaacgttactttctatagttagtaatcagaccacggcggaatacatcatattcatctcctaaggttacggttcatcgcaacaacttccttccttctagttactatctgttaattagtccaaccctaaactttactaaccaaccagaaacctaacgggttcgttgtattcttcaaaaacaaacctcctagccactacttttctttagggtttggggtcgtttttctttcttcccgtccatattggtagtctttcctaattagtctaaacaagaacaaataagatttcttccaaaccggaagggaaaaataaggcgttatcttgttcgtcgctattcggtcgcttctacctaactggcgacctactcggcgtttacctacctcgccctcgtagactgccaacggacgacacagggaggtaggngnn
>GAA4HQR01ALPRU
atgctgcaattacagcagaaggataagtgtatctctcgatcgctctcgatgngcatacacgatacgattatcactatntctctcactatancacacactagngctgngagccacactacgcctctggacgtgagctggtttagttgtacgtcatctataatgagagangtttacctactgtaatagtntgatctttcttcgtaggcacgttgcatttagttggtggttcgatgcttcccggtacgtgtcgttgttacgttcactganaattnaatacccctttccacgacaaacctaaagttaaaggacttccagccaatgctcccttccactttgaactattaatacttgaggacngcaacgacacacagggagtagng
>GAA4HQR01BQD36
atactactactactatatatatatatactagtaatagtaagtatatataataataagtaagtacgtacgtcgtcgctctctatagttagttaagtaagttaagtactactactactactatatatatactactacctactaacgtacgtagtatatactatacttactacgtctacgtagagtaggtagtaggtagttattacgttacttattcgtctcgttcggtcggtcggttgggtggttgttgttgttgtgtcgttcgtacgtagtagtaatattcgtacttcttcttagtgttggtggagtcggactcttctagttgttgtagtactatactatactcttcttacttacttactactacttccttcttcttcgtcgtgtgg
>GAA4HQR01BSWT9
agtttagttagtattagtgtatagatagacgacacacgtacacggagtactagagacaacaacaacaaacaacaactaagacgtacgacactaggtaacgtaacaaaacgaaaagggaacgaaacgaaaggtaaccgtacggtacaactaactaccgaatataacgacgagtctccagccgtaacggtaaacggggaagggttagggttaacggggaaagggttacggttcggttccgtttccccttaccggacggggttccgtttccccggttaaacgaagggttgggtaaggttactttaggggttagggggtaccggttttaacgttttaaaatttaaggtttttaggggttaccgtttaaacggtttaggtcccggtaacggtaaccgtaaccaaaagtaacctaaccctttaacttaacgggttaaagttacccctttacgttttacgggtttacgtttaaagttttccctttaacggttttaaaaggttttcggttaacggttacgggttaacggttaggttccggtacccggaacgtacgttacgggtaacgttaatagttaaggtaagggtaagtttaaggtaaggggaccgggaaggttaacgttacgtaggtacctaacttattacaacttcgtaacgacttaacgtccgtaacggacggaccaaccgacggggaaaccggtaacggacggaagggaggag
>GAA4HQR01DAQO6
gagagatttcttgtttatggcttctacttagtgtgctgcaaacttcagtagctcaagattgcttatcatgtacacaagacaattcatcacattacaccatcatagtcgaccttgttctgcgcagtcctggtactcaaattccgatcagcccgtgttttgcgtagtcttggttaatctcagaagaactattgcgccataacagtcgaccttgtgcacattttagctcaagctgaatggtattgttggatacagtgacgggcagtgaaatgcttgaatctgagactgccaaggcacacaggggataggn
>GAA4HQR01DGXBT
tatcatatcaacgcagaggtatatattatactatacacgacagaggtaagacgagtggtatacgaacgacagaaggtaagacgagtaggtagtacgaacgacagagtaagacgagtaggtagtacgaacgacgagaagtaagacgan
>GAA4HQR01BMBP8
tgcttgcagaaagcatcaaacaattagccaaagatctctgttgggacggctgtgttttctttctttggtaagggtaggagtaacaaaccttacgtatgccttcgttcatattcggtttgcggacgtcgtttagtagcgtttctttggagagcctagcctcgcatcagagttcgacaatcctgcaattttgttatgaggagccatcaaccagaattaaacaagctattgaaagagctaagcacctacattccttgtgagtgaaaagaagaatacctaactttagttgtagttcttgtctctattagtccaatagtactatgtgttgtaatataaagtagttgtagttattatatttgttctatttttcgttatattttattaggtggtaaagttagttaaacaaatacaagaatagagggttaagtaaataaataaatttagtaaatttaactaaaaaaagaaaaaacaaaaactaaactagacgttagtataaccaactagcttcttgtagactagccaacggacgacacagggagtaggag
>GAA4HQR01DKJ9M
aacatataatcagttgtacttatacagttattagaccctttactttgcccgtaaattaacacttcggaactgtgttttttgttttacctactaaaataattgtacactaatgcatattcagggcgaagaggggagtcctaacgaaatgaagacagtgatgtaaagtacttattcacttgtccacctgtgtctttgtaaccctccccttcactcttgagtttattgtgagtgtggtgtttgtacct
>GAA4HQR01BBVD3
gatctagaatctgtattttgatgggtaaatacagccaagaattttgatcaattgtaatcattgatatttgaactgataaagtaaatggaatgtcaaataaaggaaggctgcattgttttaaagaaaggtagcactaataactccacaaactttgtttgactggctgtatgtacactataattgagcgatttatttgtttgctattttcctattgtctacattttgtataagtttatttatttcttgacttccgttgcctctgagactgccaaggcacacagggggataggn
>GAA4HQR01BDD5M
ctagagaacataatgagggcttgcgtcgggctggcacccgacgaacaacaatgattcttggaagtaactaacgtaggtaaaggaaattgtaagggaagttgtagtaaatttagttggaaaaataaaaagtacgaagaccctccggttggtaaggacaccaaaccgtaaggttttggttaatagtattgttacttaacgtaagtttggggtcggttgtagtactacgtaagtttacttccttgttggtttgttttggtttgggttttctttaaaggaaaccgttaacggtttacgttaggagtgtcgttaccttaatctttccgtttttagtttctatgtttcttaataggtggtattagttagtgtttgtctgaatattttatttaattacaataggtaagtactgtttctttttctttgtaggactgccaacggacgacacagggaggtagtgnn
>GAA4HQR01EKZZ7
acttacttgatctgtgccgcaatagttcctcagtgttcatttctcaagctcctccattcctcctaccacctgctttaactttactgttgttgaggtccgaacgaacggagtcagcatgcgctccgcccaacgtaggcgtccagggagtgatcccactcagcaaccttaggtaggccttcgttcaacctacctggaggcagtaattacttcagcttttcttgcagccttacggtaggaagccttcggcgagtctttccataagatggcgtgcacatgcttcttgggcgtggctacataaaactaagcgtttctagcatcagcagtttgtttggtcgacaaccaactaggccgaaacgacaccacccagagccacccttcaccaactaactaatggaggattataccacctgcttcttgagactgccaaggcacacaggggagtaggnnnn
>GAA4HQR01BQ2BF
gatctagaatctgtattttgatgggtaaatacagccaagaattttgatcaattgtaatcattgatatttgaactgataaagtaaatggaatgtcaaataaaggaaggctgcattgttttaaagaaaggtagcactaataactccacaaactttgtttgactggctgtatgtacactataattgagcgatttatttgtttgctattttcctatttgtctacatttttgtacaagtttatttatttcttgacttccgttgcctctgagactgccaaaggcacacagggggataggn
>GAA4HQR01BU8MR
aacaacaacaagcaacacaacaagatgtgagatgagataagagaaatagcggattctagagcttaaggtcttggttgtggtttggtagtctagattcttaagaactaggacgatggtcggatgattgtctaagggaagtagatgtttcttcctagtggggaagtagattattggggagggtcgtcacatttctactaccctacttccgtaacaaactaattaccgggttacgtgtctccaaggacgactaacgagtgagactatctcaaccgactcnctctacctaacggaagttagtactaaccttactaccgggccgaagtaatataccacctgcttctgagactgccaaggcacacaggggagtaggnnn
>GAA4HQR01BWVA0
ggttttgtctttctctctctaggctttgcatttcaaggttttgtgctatacctgacacttcccggtgaagcttccattgcagataaggacccaaccgttttcttcaattgatccataattgggggtacagtccaaacaatttctcgggctatttgccatctgagattggacacatacaggtactacagcaaatctaaggccatctcaagagcttgtcgcaaaggatttgcatggggtagagtggaagttcagacacatatatagaggccaaccgcgcaggcatttgctgaccaaggactcaatacggaagcaatatatcattttgatatgtcattcaatttctgggcttgttttatagattgttgggctaaattttgtagtacatactcttgcttatgtcgttggcgtagaaatttttagtatgaatgctcaaattcgtttgtgcacaaatatttgtcagcaattcctttatgtatgctcc
>GAA4HQR01EERPL
aatctgtactataacggcagctctatggaatgggatacaaacttcctttattaataagtatgcaagtcaatcttattgaaatcttgatatggattcacctcttgagtaagtgtgttgagatgtagggaggattgtgtctaattatgtgtctcactggacgtgcacccagagcgaagaataagaaggaatttacctgggacgggt
>GAA4HQR01BSZEV
caatagtaacgtatggatctataatgattaacttgtagtaaggtatggctataggttcttctgtacatctcttctcttactcaacttatatgtgtctcttgtcaatatgcattcctattcttataagcataaatacatcaccatgctgcaaaaaagaaacaaactaaactagcgttgatactagagacgtagccaacggacgacacagggagtaggag
>GAA4HQR01A7HQ0
tgtactttaccttttgttcttgaataaanaaataaggnggnggtatgttcgaaaaacgaaaacaaaactaaaactaaactcgtggtagttacaactacnctctctgagagccacggacgaacgacacggaggtagggag
>GAA4HQR01DY8A6
tattcggcgtagttaagcaagtattccagagtatcgaactcagagaattagtgaaaaccaaatttcaagtaatcgagcaatgaaactaatagaagctttgtcaatattgggaaacagcaaccacaanctacagtctatttaagttacataagctntacaanatactatatataagtaacgacagtagtgaanactcaacgaagtataacanagtaagtatggtgagtactcaactacctatntgtaccaaacaagacnctctctaaagttaaggttgtagcgtntcactaattagtaaagggaaacggtcttaccttacgaggaacgtacgtccgaaccggaacggaccaaccaacggggaaggggtaaagtagg
>GAA4HQR01BU5SZ
tgtagcaataatgatgatgtaagtgttaaccatcatgattttgtttccttcgctggtgggctcccgacggtggatcaagaccccttccctattacctttcgtctgtaccgttcccgggaccgattacgtatactctctatcccacgtaaacaaaacctacgaattaggaggtggattgtaatagattcggaccgggggaggggtagggtcgtgataattagtaaaggtttaaggttaaaccgttaacggaaggttaaggggtaccgaacggaccttggggtccgtttttggggtttccggtaaacggtaggtaaagggaaccgtacgggttgggtttgggtttccaacttaggttttaagttttaggtttttgggttaaaggggaaccgttttaactttttaccttttcggtaaaagtttaaggaattggtccgaactttttttaggttttttagtttaataaccttttttccgtttaggggttttaaagggttttttaaccctttttccgttccggtcttaaaactttaaacctaatgggtaaaagggtttaaggtttaattttcaaaacgaaaaagtaaaatttagtttggttaaccgtacctaactaaaagtaacctccctttcctttatttagtaaacggaaaaaaaaacggaaaaaacgaaaaaaacctaaaaaaccttacgtcgttgggtattaacctaacctaccgtcgttcttcgtagagtaggtccacggacgacacacgggaggtaggtgnnnn
>GAA4HQR01CEPFV
tcaaggaatcaggcgtgaccacattaggaccgaatgggatgctcctccttccactcctactctggccctcgcgntaagaacntgcagcggcggtgaccgaaccgagtcaataactaccaagaataacgtccgtcttccttattagttcgttaacgtaagtttccttaactaagttcgtttcgttttggttttcgtttaacgttaaacgtaagtcgtcctaatactttcctaatttagtttattactttgaggacaataaattagtagttaggttcgtattagtatttagttcgtaattagtcgtcccgttcccttcttcgttagttaatttcctttttttacttttaatctattttcgttttggaataatattgtcagttgtccacttttaggtttacgt
>GAA4HQR01DABCO
tcatcatcaacgtttccgtcatgcttatcatcacagatgtcagtatctccgacgtccactgaggacccaccaggagtaatactttcctttactttgtttctatgatgcgggccgtcgagtcttcgatcggtccgatacgaccgttggtaatttacttctctccagaaaaggaactaccaacgttctatcgccattgtcttttggttttcgtagccacgctccgacggctgaggaatttagtatgttacgtttctaattacttcgttctggtcgagataaatactccaaacttacgtcggtggttggtacggtcgccgggacggacgaggttggtaagtagggagtcccctttcgttattcgtcccgggacggacagacggaggatgggttggtccgtcgtcctcgttactaggttggtaattacctactcgcggcggctgtcatcagtagggtaaaacgtaaacctacgtctcacgacggtcgtaaacccaacgctcacgttcccttacttcttcgagactgccgaacggacgacaccaggggagtaggngnn
>GAA4HQR01DR1RT
tagtagatactactagagtattagttacgtccttcttggtacggaccgcngagtaagtacgcncataagagtgtntaagaagtaatatngacacgagttagttcgcgaganagagactcctctaacttaactaacgagggacggacanatgtagatactacggacggagctctcgttggtgagatgagagtagtccacggaaaggaagacgaattaactttcttcctttcggtttacgtaaataanacttacctacaacaagagtcggtacggtagacagagagantgggaggtacggttcctcctatattagttctaaggaagtattctacacanccttcctacgtagtagtcaacaagagtggacgaacaatactaanaacgacacanagagggcggccggtcgcagacgacttattaggtggtagtatatgtggacgnacgcgggacgtgagagagcgacgacggacacacgggtaggaggng
>GAA4HQR01C8CWM
aacttgctgctagtcacctcaacagacaggaatcaggctaaattggatacattatgtagctactattgagagaacttttggagcaactaggctgtcagagactactaccagaaggattacctagagtctctaaactaaggtcaatcgattattactgagaaaattgtaatcaattgcctctaaagttggtcggtggccttcttctggtctcgagaaagagaacagtgccaacatctaatgttgaagatagaacccgtgataataccagctgaattcttctgtccaccaatcaagttagattcaagctcgctcaaagcacatattcagtaagcatagacaacttccagggaggatttgacaagatggaaactggttggattggtccagacaactcaaggagagtagtctgtgatgagtcgatctgagactgccaaggcacacaggggatagg
>GAA4HQR01C9DZB
[truncated: 26,534,942 more chars]
