# Supplementary material for: De novo sequencing and characterization of floral transcriptome in two species of buckwheat (Fagopyrum)
Source: BMC Genomics. 2011 Jan 13;12:30. doi: 10.1186/1471-2164-12-30 (PMC3027159; doi:10.1186/1471-2164-12-30)
Supplement: Additional file 1 — Fagopyrum esculentum transcriptome sequence data. The sequences of F. esculentum contigs and singletons and the summary of BLAST search and GO annotation of these sequences. [file 1471-2164-12-30-S1.ZIP › Fagopyrum_esculentum_MIRA_ver3_singlets_BLASTresults.txt]

Sequence name	Sequence description	Sequence length	Hit description	Hit accession number	E-Value	Similarity	Score	Alignment length	Positives
FesculentumALTLSC_s25477	60s ribosomal protein l30	422	gi|224104913|ref|XP_002313617.1|predicted protein [Populus trichocarpa] >gi|224131730|ref|XP_002328094.1| predicted protein [Populus trichocarpa] >gi|118483895|gb|ABK93838.1| unknown [Populus trichocarpa] >gi|222837609|gb|EEE75974.1| predicted protein [Populus trichocarpa] >gi|222850025|gb|EEE87572.1| predicted protein [Populus trichocarpa]	XP_002313617	5.2057E-33	95	101.293	48	46
FesculentumALTLSC_s25395	glycosyl hydrolase family 1 protein	302	gi|17226270|gb|AAL37714.1|AF403444_1beta-mannosidase enzyme [Solanum lycopersicum] >gi|17226296|gb|AAL37719.1|AF413204_1 beta-mannosidase [Solanum lycopersicum]	AAL37714	2.12675E-9	79	55.4546	34	27
FesculentumALTLSC_s25411	protein	391	gi|225454422|ref|XP_002279938.1|PREDICTED: hypothetical protein [Vitis vinifera] >gi|225459517|ref|XP_002285844.1| PREDICTED: hypothetical protein [Vitis vinifera] >gi|147807310|emb|CAN73005.1| hypothetical protein [Vitis vinifera] >gi|147821636|emb|CAN70425.1| hypothetical protein [Vitis vinifera]	XP_002279938	2.09309E-34	95	95.5153	46	44
FesculentumALTLSC_s25217	hexose transporter p	259	gi|15625046|gb|AAK62031.1|hexose transporter pGlT [Olea europaea]	AAK62031	3.01364E-7	74	40.817	35	26
GAA4HQR01DP1GF	dna replication licensing factor	516	gi|255568418|ref|XP_002525183.1|DNA replication licensing factor MCM8, putative [Ricinus communis] >gi|223535480|gb|EEF37149.1| DNA replication licensing factor MCM8, putative [Ricinus communis]	XP_002525183	3.51571E-8	83	61.6178	43	36
GAA4HQR01C84SV	PREDICTED: hypothetical protein [Vitis vinifera]	404	gi|225450991|ref|XP_002284823.1|PREDICTED: hypothetical protein [Vitis vinifera]	XP_002284823	5.30324E-12	75	53.5286	41	31
GAA4HQR01BOH4W	domain gpi-anchored protein 1	446	gi|188509929|gb|ACD56618.1|peptidoglycan-binding LysM domain-containing related protein [Gossypioides kirkii]	ACD56618	7.5969E-10	88	67.0106	36	32
GAA4HQR01B81ZQ	elicitor like protein	414	gi|225433007|ref|XP_002284580.1|PREDICTED: hypothetical protein [Vitis vinifera]	XP_002284580	6.21954E-14	81	55.8398	37	30
GAA4HQR01CLCWD	protein	384	gi|224130364|ref|XP_002328590.1|predicted protein [Populus trichocarpa] >gi|222838572|gb|EEE76937.1| predicted protein [Populus trichocarpa]	XP_002328590	8.62188E-19	91	61.6178	34	31
GAA4HQR01BHOAM	autoinhibited calcium atpase	361	gi|225432814|ref|XP_002279443.1|PREDICTED: hypothetical protein [Vitis vinifera]	XP_002279443	1.27606E-9	90	66.2402	40	36
GAA4HQR01C6X0Z	predicted protein [Populus trichocarpa]	465	gi|224134244|ref|XP_002327791.1|predicted protein [Populus trichocarpa] >gi|222836876|gb|EEE75269.1| predicted protein [Populus trichocarpa]	XP_002327791	4.66196E-8	72	45.8246	36	26
GAA4HQR01C9AYZ	charged multivesicular body protein	493	gi|255560663|ref|XP_002521345.1|Charged multivesicular body protein 2a, putative [Ricinus communis] >gi|223539423|gb|EEF41013.1| Charged multivesicular body protein 2a, putative [Ricinus communis]	XP_002521345	3.36555E-11	75	46.595	36	27
GAA4HQR01DQFF4	ring finger	511	gi|225427183|ref|XP_002277896.1|PREDICTED: hypothetical protein [Vitis vinifera]	XP_002277896	4.36249E-11	65	40.817	43	28
GAA4HQR01BGFSA	ubiquitin extension protein	476	gi|126038342|gb|ABN72579.1|ubiquitin extension protein [Hevea brasiliensis]	ABN72579	1.96849E-18	97	95.5153	41	40
GAA4HQR01CURFA	transcriptional corepressor	453	gi|225455451|ref|XP_002279763.1|PREDICTED: hypothetical protein [Vitis vinifera]	XP_002279763	2.70404E-9	83	53.9138	37	31
GAA4HQR01CSWRG	pp2ac-2 - phosphatase 2a isoform 2 belonging to family 2	364	gi|224138154|ref|XP_002322743.1|predicted protein [Populus trichocarpa] >gi|222867373|gb|EEF04504.1| predicted protein [Populus trichocarpa]	XP_002322743	4.98667E-14	100	80.8777	38	38
GAA4HQR01CPIEB	dna binding	409	gi|224082358|ref|XP_002306661.1|predicted protein [Populus trichocarpa] >gi|222856110|gb|EEE93657.1| predicted protein [Populus trichocarpa]	XP_002306661	5.19251E-11	76	70.8626	46	35
GAA4HQR01DSHIF	global transcription factor group	462	gi|297734375|emb|CBI15622.3|unnamed protein product [Vitis vinifera]	CBI15622	8.43927E-9	97	63.5438	35	34
GAA4HQR01DH58T	mitochondrial phosphate carrier protein	394	gi|302804065|ref|XP_002983785.1|hypothetical protein SELMODRAFT_118858 [Selaginella moellendorffii] >gi|300148622|gb|EFJ15281.1| hypothetical protein SELMODRAFT_118858 [Selaginella moellendorffii]	XP_002983785	1.18082E-10	100	69.707	34	34
GAA4HQR01B1XYR	cell division cycle protein	478	gi|255556934|ref|XP_002519500.1|Transitional endoplasmic reticulum ATPase, putative [Ricinus communis] >gi|223541363|gb|EEF42914.1| Transitional endoplasmic reticulum ATPase, putative [Ricinus communis]	XP_002519500	2.0497E-19	95	87.0409	46	44
GAA4HQR01CRR5H	heavy-metal-associated domain-containing protein	396	gi|23092567|gb|AAN08440.1|hypothetical protein [Arabidopsis thaliana]	AAN08440	2.8559E-9	80	52.373	35	28
GAA4HQR01A4746	predicted protein [Populus trichocarpa]	680	gi|224120364|ref|XP_002318311.1|predicted protein [Populus trichocarpa] >gi|222858984|gb|EEE96531.1| predicted protein [Populus trichocarpa]	XP_002318311	1.23784E-7	73	60.8474	49	36
GAA4HQR01DELXN	phd-type zinc finger protein	382	gi|297827161|ref|XP_002881463.1|hypothetical protein ARALYDRAFT_482652 [Arabidopsis lyrata subsp. lyrata] >gi|297327302|gb|EFH57722.1| hypothetical protein ARALYDRAFT_482652 [Arabidopsis lyrata subsp. lyrata]	XP_002881463	1.23861E-9	71	51.6026	42	30
GAA4HQR01C9734	u3 small nucleolar rna-associated	416	gi|225439057|ref|XP_002265743.1|PREDICTED: hypothetical protein [Vitis vinifera] >gi|239056174|emb|CAQ58608.1| unknown gene [Vitis vinifera] >gi|239056194|emb|CAQ58632.1| unknown protein / putative CGI-94 protein [Vitis vinifera] >gi|296085811|emb|CBI31135.3| unnamed protein product [Vitis vinifera]	XP_002265743	1.7698E-11	97	72.4034	39	38
GAA4HQR01DM8FV	protein translation factor sui1	512	gi|300078630|gb|ADJ67213.1|hypothetical protein [Jatropha curcas]	ADJ67213	6.49491E-15	97	83.9593	40	39
GAA4HQR01BPBN8	synaptic glycoprotein sc2	858	gi|157673580|gb|ABV60089.1|trans-2-enoyl-CoA reductase [Gossypium hirsutum]	ABV60089	1.27254E-14	97	84.7297	41	40
GAA4HQR01BPD1P	protein	462	gi|255565605|ref|XP_002523792.1|catalytic, putative [Ricinus communis] >gi|223536880|gb|EEF38518.1| catalytic, putative [Ricinus communis]	XP_002523792	2.22086E-9	86	65.4698	45	39
GAA4HQR01DPIF3	elf4-like protein	237	gi|255569353|ref|XP_002525644.1|conserved hypothetical protein [Ricinus communis] >gi|223535080|gb|EEF36762.1| conserved hypothetical protein [Ricinus communis]	XP_002525644	4.12401E-17	86	80.8777	50	43
GAA4HQR01DAUB4	F25A4.34 [Arabidopsis lyrata subsp. lyrata]	407	gi|297839341|ref|XP_002887552.1|F25A4.34 [Arabidopsis lyrata subsp. lyrata] >gi|297333393|gb|EFH63811.1| F25A4.34 [Arabidopsis lyrata subsp. lyrata]	XP_002887552	7.79144E-7	54	56.9954	120	65
GAA4HQR01EUANE	hypothetical protein RCOM_0065530 [Ricinus communis]	362	gi|255581199|ref|XP_002531412.1|hypothetical protein RCOM_0065530 [Ricinus communis] >gi|223528962|gb|EEF30954.1| hypothetical protein RCOM_0065530 [Ricinus communis]	XP_002531412	4.53855E-7	75	57.7658	40	30
GAA4HQR01D8GZA	pentatricopeptide repeat-containing	460	gi|225437286|ref|XP_002266871.1|PREDICTED: hypothetical protein [Vitis vinifera]	XP_002266871	3.80574E-13	78	52.7582	46	36
GAA4HQR01CXBL2	acr3 amino acid binding	373	gi|224095019|ref|XP_002310330.1|predicted protein [Populus trichocarpa] >gi|222853233|gb|EEE90780.1| predicted protein [Populus trichocarpa]	XP_002310330	5.44594E-16	91	87.4261	49	45
GAA4HQR01C59Z8	hypothetical protein ARALYDRAFT_357185 [Arabidopsis lyrata subsp. lyrata]	373	gi|297792193|ref|XP_002863981.1|hypothetical protein ARALYDRAFT_357185 [Arabidopsis lyrata subsp. lyrata] >gi|297309816|gb|EFH40240.1| hypothetical protein ARALYDRAFT_357185 [Arabidopsis lyrata subsp. lyrata]	XP_002863981	2.21616E-9	91	65.4698	35	32
GAA4HQR01BB007	PREDICTED: hypothetical protein [Vitis vinifera]	246	gi|225448990|ref|XP_002273467.1|PREDICTED: hypothetical protein [Vitis vinifera]	XP_002273467	1.37076E-7	72	46.595	40	29
GAA4HQR01EBPUN	potassium transporter	433	gi|255587597|ref|XP_002534326.1|Potassium transporter, putative [Ricinus communis] >gi|223525500|gb|EEF28062.1| Potassium transporter, putative [Ricinus communis]	XP_002534326	2.69269E-9	82	59.6918	40	33
GAA4HQR01CJISX	della protein	276	gi|282759334|gb|ADA84480.1|GRAS [Antirrhinum majus]	ADA84480	1.27178E-12	65	41.9726	43	28
GAA4HQR01ERR16	d111 g-patch domain-containing protein	503	gi|242034091|ref|XP_002464440.1|hypothetical protein SORBIDRAFT_01g018460 [Sorghum bicolor] >gi|241918294|gb|EER91438.1| hypothetical protein SORBIDRAFT_01g018460 [Sorghum bicolor]	XP_002464440	5.29285E-11	89	70.8626	38	34
GAA4HQR01CHHRX	conserved hypothetical protein [Ricinus communis]	422	gi|255568900|ref|XP_002525420.1|conserved hypothetical protein [Ricinus communis] >gi|223535233|gb|EEF36910.1| conserved hypothetical protein [Ricinus communis]	XP_002525420	1.29909E-9	75	66.2402	48	36
GAA4HQR01DSAB3	ubiquitin ligase	622	gi|225426294|ref|XP_002267317.1|PREDICTED: hypothetical protein [Vitis vinifera] >gi|297742353|emb|CBI34502.3| unnamed protein product [Vitis vinifera]	XP_002267317	1.8612E-9	72	66.6254	44	32
GAA4HQR01A6741	vesicle transport v-snare 11-like	440	gi|296082955|emb|CBI22256.3|unnamed protein product [Vitis vinifera]	CBI22256	4.81186E-9	87	64.3142	41	36
GAA4HQR01D4E5F	protein	404	gi|224106692|ref|XP_002314250.1|predicted protein [Populus trichocarpa] >gi|222850658|gb|EEE88205.1| predicted protein [Populus trichocarpa]	XP_002314250	3.4825E-15	82	63.929	47	39
GAA4HQR01CYHO7	amp deaminase	306	gi|255582650|ref|XP_002532104.1|AMP deaminase, putative [Ricinus communis] >gi|223528207|gb|EEF30266.1| AMP deaminase, putative [Ricinus communis]	XP_002532104	1.63423E-14	89	82.4185	47	42
GAA4HQR01D1B95	unnamed protein product [Vitis vinifera]	295	gi|297742214|emb|CBI34363.3|unnamed protein product [Vitis vinifera]	CBI34363	1.96263E-16	92	74.3294	39	36
GAA4HQR01B1FCZ	ubiquinol-cytochrome c reductase complex ubiquinone-binding protein qp-c	353	gi|224145402|ref|XP_002325629.1|predicted protein [Populus trichocarpa] >gi|118484575|gb|ABK94161.1| unknown [Populus trichocarpa] >gi|118487047|gb|ABK95354.1| unknown [Populus trichocarpa] >gi|222862504|gb|EEF00011.1| predicted protein [Populus trichocarpa]	XP_002325629	4.09235E-14	88	73.559	45	40
GAA4HQR01CXAK3	kelch repeat-containing f-box family protein	380	gi|297849838|ref|XP_002892800.1|kelch repeat-containing F-box family protein [Arabidopsis lyrata subsp. lyrata] >gi|297338642|gb|EFH69059.1| kelch repeat-containing F-box family protein [Arabidopsis lyrata subsp. lyrata]	XP_002892800	4.68445E-9	78	58.9214	41	32
GAA4HQR01A4Y98	cysteine proteinase precursor	429	gi|2414681|emb|CAB16318.1|cysteine proteinase precursor [Vicia narbonensis]	CAB16318	2.2792E-13	77	63.1586	44	34
GAA4HQR01DIB4N	atp synthase protein i -related	476	gi|18402535|ref|NP_565711.1|ATP synthase protein I -related [Arabidopsis thaliana] >gi|3746067|gb|AAC63842.1| expressed protein [Arabidopsis thaliana] >gi|15215861|gb|AAK91474.1| At2g31040/T16B12.15 [Arabidopsis thaliana] >gi|19699268|gb|AAL91000.1| At2g31040/T16B12.15 [Arabidopsis thaliana] >gi|20197222|gb|AAM14978.1| expressed protein [Arabidopsis thaliana]	NP_565711	8.85668E-11	84	70.0922	44	37
GAA4HQR01C4FID	60s acidic ribosomal protein	346	gi|121955995|gb|ABM65702.1|60S acidic ribosomal protein P2 [Juglans regia]	ABM65702	3.50794E-11	80	67.0106	45	36
GAA4HQR01A9BM0	small nuclear ribonucleoprotein g	345	gi|15224075|ref|NP_179971.1|SNRNP-G (PROBABLE SMALL NUCLEAR RIBONUCLEOPROTEIN G) [Arabidopsis thaliana] >gi|297821653|ref|XP_002878709.1| hypothetical protein ARALYDRAFT_900880 [Arabidopsis lyrata subsp. lyrata] >gi|6094211|sp|O82221.1|RUXG_ARATH RecName: Full=Probable small nuclear ribonucleoprotein G; Short=snRNP-G; AltName: Full=Sm protein G; Short=Sm-G; Short=SmG >gi|3738322|gb|AAC63663.1| pu…	NP_179971	4.04468E-11	75	71.2478	49	37
GAA4HQR01C2RKB	PREDICTED: hypothetical protein [Vitis vinifera]	430	gi|225431076|ref|XP_002264968.1|PREDICTED: hypothetical protein [Vitis vinifera]	XP_002264968	1.72973E-7	66	47.3654	48	32
GAA4HQR01CO3J1	protein	541	gi|125550179|gb|EAY96001.1|hypothetical protein OsI_17872 [Oryza sativa Indica Group]	EAY96001	8.64878E-17	97	87.0409	40	39
GAA4HQR01BI6CE	homeobox protein hd1	390	gi|225426739|ref|XP_002282231.1|PREDICTED: hypothetical protein [Vitis vinifera] >gi|297742619|emb|CBI34768.3| unnamed protein product [Vitis vinifera]	XP_002282231	4.5192E-27	97	75.0998	40	39
GAA4HQR01DLZPU	predicted protein [Populus trichocarpa]	487	gi|224116420|ref|XP_002317295.1|predicted protein [Populus trichocarpa] >gi|222860360|gb|EEE97907.1| predicted protein [Populus trichocarpa]	XP_002317295	1.21188E-7	77	59.6918	49	38
GAA4HQR01DUKUK	cue domain containing protein	471	gi|255572465|ref|XP_002527167.1|conserved hypothetical protein [Ricinus communis] >gi|223533432|gb|EEF35180.1| conserved hypothetical protein [Ricinus communis]	XP_002527167	2.19132E-9	94	65.4698	36	34
GAA4HQR01DNMHZ	short-chain dehydrogenase reductase sdr	457	gi|255573868|ref|XP_002527853.1|short-chain dehydrogenase, putative [Ricinus communis] >gi|223532777|gb|EEF34556.1| short-chain dehydrogenase, putative [Ricinus communis]	XP_002527853	5.8673E-10	84	62.3882	44	37
GAA4HQR01CVGIJ	pyrophosphate-energized vacuolar membrane proton	415	gi|307104762|gb|EFN53014.1|hypothetical protein CHLNCDRAFT_32356 [Chlorella variabilis]	EFN53014	1.0737E-8	94	63.1586	35	33
GAA4HQR01CQSO6	branched-chain aminotransferase	460	gi|158635126|gb|ABW76425.1|branched-chain aminotransferase [Nicotiana benthamiana]	ABW76425	5.32622E-8	87	60.8474	39	34
GAA4HQR01DZPJH	expressed unknown protein [Ectocarpus siliculosus]	527	gi|299117000|emb|CBN73771.1|expressed unknown protein [Ectocarpus siliculosus]	CBN73771	1.86379E-7	63	59.3066	55	35
GAA4HQR01EBPYF	multicopper oxidase	565	gi|238596176|ref|XP_002393980.1|hypothetical protein MPER_06203 [Moniliophthora perniciosa FA553] >gi|215462268|gb|EEB94910.1| hypothetical protein MPER_06203 [Moniliophthora perniciosa FA553]	XP_002393980	2.47664E-9	74	55.8398	39	29
GAA4HQR01EUEQP	40s ribosomal protein sa	450	gi|226502398|ref|NP_001141003.1|acidic ribosomal protein P40 [Zea mays] >gi|194702126|gb|ACF85147.1| unknown [Zea mays]	NP_001141003	2.64984E-16	97	77.411	37	36
GAA4HQR01ER7XH	calcium-dependent protein kinase	464	gi|62361408|gb|AAX81331.1|calcium-dependent protein kinase [Nicotiana tabacum]	AAX81331	7.89892E-7	83	56.9954	37	31
GAA4HQR01DWU5B	protein	385	gi|147774145|emb|CAN76949.1|hypothetical protein [Vitis vinifera]	CAN76949	1.05282E-7	88	55.0694	35	31
GAA4HQR01A522O	peptidyl-prolyl cis-trans isomerase cyclophilin-type family protein	347	gi|217071554|gb|ACJ84137.1|unknown [Medicago truncatula]	ACJ84137	2.89861E-9	83	65.0846	42	35
GAA4HQR01CLR6H	retrotransposon ty3-gypsy sub-class	228	gi|147780116|emb|CAN77801.1|hypothetical protein [Vitis vinifera]	CAN77801	4.24885E-11	81	54.299	37	30
GAA4HQR01C4UYS	ubiquitin-conjugating enzyme e2	278	gi|115187678|gb|ABI84266.1|ubiquitin-conjugating enzyme 1 like protein [Arachis hypogaea]	ABI84266	2.26657E-22	100	98.9821	49	49
GAA4HQR01A5DTY	protein	385	gi|147794689|emb|CAN69150.1|hypothetical protein [Vitis vinifera]	CAN69150	4.51277E-27	90	82.8037	50	45
GAA4HQR01B6DQZ	glutaredoxin c4	391	gi|224076364|ref|XP_002335825.1|glutaredoxin C4 [Populus trichocarpa] >gi|222835038|gb|EEE73487.1| glutaredoxin C4 [Populus trichocarpa]	XP_002335825	2.1633E-9	86	65.4698	38	33
GAA4HQR01CQJ8B	predicted protein [Populus trichocarpa]	482	gi|224104945|ref|XP_002313628.1|predicted protein [Populus trichocarpa] >gi|222850036|gb|EEE87583.1| predicted protein [Populus trichocarpa]	XP_002313628	1.16894E-16	79	62.3882	39	31
GAA4HQR01DFTI4	heat shock protein 70 kda	290	gi|297833710|ref|XP_002884737.1|heat shock cognate 70 kDa protein 3 [Arabidopsis lyrata subsp. lyrata] >gi|297330577|gb|EFH60996.1| heat shock cognate 70 kDa protein 3 [Arabidopsis lyrata subsp. lyrata]	XP_002884737	3.75265E-8	80	51.6026	36	29
GAA4HQR01DCALM	hypothetical protein PhapfoPp091 [Phalaenopsis aphrodite subsp. formosana]	385	gi|78103323|ref|YP_358637.1|hypothetical protein PhapfoPp091 [Phalaenopsis aphrodite subsp. formosana] >gi|58802853|gb|AAW82573.1| hypothetical protein [Phalaenopsis aphrodite subsp. formosana]	YP_358637	5.50566E-12	75	65.4698	40	30
GAA4HQR01BGIK2	protein	375	gi|255544900|ref|XP_002513511.1|transferase, transferring glycosyl groups, putative [Ricinus communis] >gi|223547419|gb|EEF48914.1| transferase, transferring glycosyl groups, putative [Ricinus communis]	XP_002513511	9.41623E-11	88	54.299	45	40
GAA4HQR01DAR1W	c4-specific pyruvate orthophosphate dikinase	238	gi|108796050|gb|ABG21182.1|pyruvate orthophosphate dikinase [Saccharum officinarum]	ABG21182	8.26052E-7	82	50.447	34	28
GAA4HQR01EA3NC	at5g04990 mug13_15	448	gi|224110050|ref|XP_002315397.1|predicted protein [Populus trichocarpa] >gi|222864437|gb|EEF01568.1| predicted protein [Populus trichocarpa]	XP_002315397	2.12322E-23	94	63.929	34	32
GAA4HQR01DC3EC	protein	387	gi|224113935|ref|XP_002316618.1|predicted protein [Populus trichocarpa] >gi|222859683|gb|EEE97230.1| predicted protein [Populus trichocarpa]	XP_002316618	1.61206E-9	66	45.8246	45	30
GAA4HQR01CTV90	unknown [Picea sitchensis]	306	gi|148910439|gb|ABR18295.1|unknown [Picea sitchensis]	ABR18295	2.65557E-17	97	65.0846	34	33
GAA4HQR01A71RK	abc transporter cholesterol phospholipid flippase	274	gi|297739642|emb|CBI29824.3|unnamed protein product [Vitis vinifera]	CBI29824	2.43404E-16	92	74.7146	40	37
GAA4HQR01DZLF7	mitochondrial processing peptidase	388	gi|296082995|emb|CBI22296.3|unnamed protein product [Vitis vinifera]	CBI22296	2.40155E-8	75	62.003	49	37
GAA4HQR01EOUMH	chromosome 10 open reading frame 119	259	gi|301759219|ref|XP_002915459.1|PREDICTED: UPF0557 protein C10orf119 homolog [Ailuropoda melanoleuca]	XP_002915459	5.28336E-11	94	70.8626	38	36
GAA4HQR01C38NI	inositolphosphorylceramide-b c-26 hydroxylase	432	gi|224122174|ref|XP_002330558.1|predicted protein [Populus trichocarpa] >gi|222872116|gb|EEF09247.1| predicted protein [Populus trichocarpa]	XP_002330558	1.97047E-10	97	68.9366	35	34
GAA4HQR01E2WQI	histone h4	394	gi|462243|sp|P35057.2|H4_SOLLCRecName: Full=Histone H4 >gi|51315706|sp|Q6V9I2.3|H4_SOLCH RecName: Full=Histone H4 >gi|51315714|sp|Q71V09.3|H4_CAPAN RecName: Full=Histone H4; AltName: Full=CaH4 >gi|297150|emb|CAA48923.1| histone H4 [Solanum lycopersicum] >gi|297152|emb|CAA48924.1| histone H4 [Solanum lycopersicum] >gi|2746721|gb|AAB94924.1| histone H4 [Capsicum annuum] >gi|33667914|gb|AAQ24536.1| …	P35057	7.6361E-18	94	93.5893	50	47
GAA4HQR01DGOS3	unknown [Picea sitchensis]	625	gi|294461564|gb|ADE76343.1|unknown [Picea sitchensis]	ADE76343	4.3551E-12	72	48.521	43	31
GAA4HQR01D041S	importin alpha-like protein	540	gi|297843718|ref|XP_002889740.1|hypothetical protein ARALYDRAFT_888168 [Arabidopsis lyrata subsp. lyrata] >gi|297335582|gb|EFH65999.1| hypothetical protein ARALYDRAFT_888168 [Arabidopsis lyrata subsp. lyrata]	XP_002889740	3.43356E-7	85	58.5362	34	29
GAA4HQR01DNXVM	14-3-3 protein	393	gi|224063273|ref|XP_002301071.1|predicted protein [Populus trichocarpa] >gi|118482439|gb|ABK93142.1| unknown [Populus trichocarpa] >gi|222842797|gb|EEE80344.1| predicted protein [Populus trichocarpa]	XP_002301071	1.6507E-23	83	78.5666	48	40
GAA4HQR01BM3JY	aspartate semialdehyde	492	gi|294461231|gb|ADE76178.1|unknown [Picea sitchensis]	ADE76178	4.87514E-9	86	64.3142	38	33
GAA4HQR01DOSIA	caax prenyl protease	456	gi|225454328|ref|XP_002277525.1|PREDICTED: hypothetical protein [Vitis vinifera] >gi|297745342|emb|CBI40422.3| unnamed protein product [Vitis vinifera]	XP_002277525	9.46775E-24	91	77.7962	46	42
GAA4HQR01B6PDZ	zinc ribbon 1	389	gi|225423816|ref|XP_002280593.1|PREDICTED: hypothetical protein [Vitis vinifera] >gi|297737905|emb|CBI27106.3| unnamed protein product [Vitis vinifera]	XP_002280593	6.7522E-11	94	70.4774	37	35
GAA4HQR01CIDN3	signal peptidase subunit family protein	401	gi|218202610|gb|EEC85037.1|hypothetical protein OsI_32346 [Oryza sativa Indica Group] >gi|222642071|gb|EEE70203.1| hypothetical protein OsJ_30293 [Oryza sativa Japonica Group]	EEC85037	1.33285E-14	91	67.3958	35	32
GAA4HQR01CJL92	af105034_1delta7 sterol c-5 desaturase	361	gi|90657622|gb|ABD96921.1|hypothetical protein [Cleome spinosa]	ABD96921	5.21619E-17	65	55.8398	47	31
GAA4HQR01DUKXI	SecY protein [Populus trichocarpa]	344	gi|224152913|ref|XP_002337291.1|SecY protein [Populus trichocarpa] >gi|222838700|gb|EEE77065.1| SecY protein [Populus trichocarpa]	XP_002337291	1.39802E-10	88	55.4546	34	30
GAA4HQR01DHXGK	conserved hypothetical protein [Ricinus communis]	462	gi|255580629|ref|XP_002531137.1|conserved hypothetical protein [Ricinus communis] >gi|223529250|gb|EEF31222.1| conserved hypothetical protein [Ricinus communis]	XP_002531137	3.13148E-7	71	49.6766	46	33
GAA4HQR01D9BE6	predicted protein [Populus trichocarpa]	518	gi|224087031|ref|XP_002308036.1|predicted protein [Populus trichocarpa] >gi|222854012|gb|EEE91559.1| predicted protein [Populus trichocarpa]	XP_002308036	4.31059E-7	69	46.595	46	32
GAA4HQR01BOLSY	vacuolar h+-atpase subunit e isoform 2	537	gi|192910830|gb|ACF06523.1|vacuolar ATP synthase subunit E [Elaeis guineensis]	ACF06523	7.77599E-9	94	62.3882	37	35
GAA4HQR01C3YYS	cbl-interacting protein kinase 19	394	gi|297800192|ref|XP_002867980.1|CIPK12 [Arabidopsis lyrata subsp. lyrata] >gi|297313816|gb|EFH44239.1| CIPK12 [Arabidopsis lyrata subsp. lyrata]	XP_002867980	1.2543E-23	100	83.1889	43	43
GAA4HQR01CEODV	protein	586	gi|223452496|gb|ACM89575.1|protein kinase-like protein [Glycine max]	ACM89575	5.80227E-9	85	55.0694	34	29
GAA4HQR01CM1K8	small uorf	453	gi|148807144|gb|ABR13282.1|putative S-adenosylmethionine decarboxylase [Prunus dulcis]	ABR13282	5.57499E-13	94	71.633	37	35
GAA4HQR01BSIKS	desiccation-related protein lb_13-62	498	gi|255582160|ref|XP_002531874.1|conserved hypothetical protein [Ricinus communis] >gi|223528482|gb|EEF30511.1| conserved hypothetical protein [Ricinus communis]	XP_002531874	1.40585E-8	87	62.7734	40	35
GAA4HQR01EW14I	hypothetical protein ARALYDRAFT_487044 [Arabidopsis lyrata subsp. lyrata]	437	gi|297806201|ref|XP_002870984.1|hypothetical protein ARALYDRAFT_487044 [Arabidopsis lyrata subsp. lyrata] >gi|297316821|gb|EFH47243.1| hypothetical protein ARALYDRAFT_487044 [Arabidopsis lyrata subsp. lyrata]	XP_002870984	3.70009E-9	63	50.0618	73	46
GAA4HQR01BZQS3	3-methyl-2-oxobutanoate hydroxymethyltransferase	478	gi|255541718|ref|XP_002511923.1|3-methyl-2-oxobutanoate hydroxymethyltransferase, putative [Ricinus communis] >gi|223549103|gb|EEF50592.1| 3-methyl-2-oxobutanoate hydroxymethyltransferase, putative [Ricinus communis]	XP_002511923	3.52516E-19	80	73.9442	50	40
GAA4HQR01DFL2R	low-temperature inducible	383	gi|197312925|gb|ACH63243.1|low-temperature inducible [Rheum australe]	ACH63243	1.22306E-17	75	55.8398	37	28
GAA4HQR01B27MS	glutathione s-transferase	472	gi|12329923|emb|CAC24549.1|glutathione S-transferase [Cichorium intybus x Cichorium endivia]	CAC24549	8.2216E-10	72	40.4318	36	26
GAA4HQR01DX1BX	ubiquitin extension protein	401	gi|294769208|gb|ADF36485.1|ubiquitin extension protein [Ageratina adenophora]	ADF36485	1.33741E-14	100	82.8037	34	34
GAA4HQR01B41O0	rna polymerase beta chain	731	gi|189162261|ref|YP_001936507.1|RNA polymerase beta'' chain [Fagopyrum esculentum subsp. ancestrale] >gi|212288319|sp|B2XWN9.1|RPOC2_FAGEA RecName: Full=DNA-directed RNA polymerase subunit beta''; AltName: Full=PEP; AltName: Full=Plastid-encoded RNA polymerase subunit beta''; Short=RNA polymerase subunit beta'' >gi|166065347|gb|ABY79722.1| RNA polymerase beta'' chain [Fagopyrum esculentum subsp. …	YP_001936507	1.10591E-7	86	61.2326	37	32
GAA4HQR01D43B1	zinc finger (an1-like) family protein	179	gi|242054507|ref|XP_002456399.1|hypothetical protein SORBIDRAFT_03g035600 [Sorghum bicolor] >gi|241928374|gb|EES01519.1| hypothetical protein SORBIDRAFT_03g035600 [Sorghum bicolor]	XP_002456399	1.31083E-14	88	82.8037	44	39
GAA4HQR01ENF8S	histone h2ai	532	gi|74004258|ref|XP_854287.1|PREDICTED: similar to histone 1, H2ai (predicted) [Canis familiaris]	XP_854287	5.65558E-7	83	57.7658	36	30
GAA4HQR01EXWAR	histone h2a protein	440	gi|15223708|ref|NP_175517.1|HTA10; DNA binding [Arabidopsis thaliana] >gi|297847464|ref|XP_002891613.1| hypothetical protein ARALYDRAFT_474223 [Arabidopsis lyrata subsp. lyrata] >gi|75308805|sp|Q9C681.1|H2A1_ARATH RecName: Full=Probable histone H2A.1; AltName: Full=HTA10 >gi|12320785|gb|AAG50540.1|AC079828_11 histone H2A, putative [Arabidopsis thaliana] >gi|13877851|gb|AAK44003.1|AF370188_1 putat…	NP_175517	2.5524E-10	100	68.5514	34	34
GAA4HQR01DRCO3	nramp transporter	486	gi|225465528|ref|XP_002273263.1|PREDICTED: hypothetical protein [Vitis vinifera] >gi|297745101|emb|CBI38940.3| unnamed protein product [Vitis vinifera]	XP_002273263	3.4465E-10	62	44.2838	50	31
GAA4HQR01DNBIC	protein	416	gi|297746234|emb|CBI16290.3|unnamed protein product [Vitis vinifera]	CBI16290	2.73142E-12	94	75.0998	38	36
GAA4HQR01EK2WT	histidyl-trna synthetase	376	gi|224068773|ref|XP_002326196.1|predicted protein [Populus trichocarpa] >gi|222833389|gb|EEE71866.1| predicted protein [Populus trichocarpa]	XP_002326196	2.60843E-10	95	68.5514	42	40
GAA4HQR01B6OQK	chaperonin 21 precursor	436	gi|225444649|ref|XP_002276749.1|PREDICTED: hypothetical protein [Vitis vinifera] >gi|50660327|gb|AAT80888.1| chloroplast chaperonin 21 [Vitis vinifera] >gi|297738526|emb|CBI27771.3| unnamed protein product [Vitis vinifera]	XP_002276749	7.64593E-15	93	73.1738	43	40
GAA4HQR01DUS7I	nadh-ubiquinone oxidoreductase 18 kda subunit	479	gi|296088915|emb|CBI38470.3|unnamed protein product [Vitis vinifera]	CBI38470	1.04186E-11	90	73.1738	41	37
GAA4HQR01DLKCS	lhca2 protein	452	gi|115766|sp|P13869.1|CB12_PETHYRecName: Full=Chlorophyll a-b binding protein, chloroplastic; AltName: Full=LHCI type II CAB; Flags: Precursor >gi|169214|gb|AAA33711.1| chlorophyll binding protein precursor [Petunia x hybrida] >gi|226259|prf||1503272A chlorophyll binding protein	P13869	5.39707E-8	76	60.8474	42	32
GAA4HQR01EEZ9I	ceramide kinase	401	gi|226492531|ref|NP_001147585.1|LOC100281194 [Zea mays] >gi|195612334|gb|ACG27997.1| diacylglycerol kinase [Zea mays]	NP_001147585	9.26188E-16	97	86.6557	45	44
GAA4HQR01A9B7S	arsenite inducuble rna associated protein aip-	582	gi|56605374|emb|CAI30888.1|putative zinc finger protein [Cucumis sativus]	CAI30888	1.10262E-11	80	58.9214	35	28
GAA4HQR01DRM4D	protein	542	gi|224062940|ref|XP_002300939.1|predicted protein [Populus trichocarpa] >gi|222842665|gb|EEE80212.1| predicted protein [Populus trichocarpa]	XP_002300939	7.14536E-13	97	77.411	41	40
GAA4HQR01CAJR4	serine threonine-protein kinase expressed	723	gi|218192174|gb|EEC74601.1|hypothetical protein OsI_10191 [Oryza sativa Indica Group]	EEC74601	3.15754E-7	97	59.6918	34	33
GAA4HQR01ASHNB	PREDICTED: hypothetical protein [Vitis vinifera]	294	gi|225441127|ref|XP_002265442.1|PREDICTED: hypothetical protein [Vitis vinifera] >gi|297739995|emb|CBI30177.3| unnamed protein product [Vitis vinifera]	XP_002265442	2.69691E-7	76	58.5362	43	33
GAA4HQR01BAXEX	auxin efflux carrier family protein	420	gi|297797791|ref|XP_002866780.1|predicted protein [Arabidopsis lyrata subsp. lyrata] >gi|297312615|gb|EFH43039.1| predicted protein [Arabidopsis lyrata subsp. lyrata]	XP_002866780	3.51146E-15	84	64.3142	44	37
GAA4HQR01ENC8L	wd-40 repeat protein	328	gi|297844756|ref|XP_002890259.1|hypothetical protein ARALYDRAFT_889221 [Arabidopsis lyrata subsp. lyrata] >gi|297336101|gb|EFH66518.1| hypothetical protein ARALYDRAFT_889221 [Arabidopsis lyrata subsp. lyrata]	XP_002890259	8.33879E-9	88	63.5438	34	30
GAA4HQR01ER8ZZ	ab gtp-binding protein	473	gi|255629553|gb|ACU15124.1|unknown [Glycine max]	ACU15124	1.20285E-7	75	59.6918	48	36
GAA4HQR01DW7FY	at4g15540 dl3810w	480	gi|225465079|ref|XP_002266129.1|PREDICTED: hypothetical protein [Vitis vinifera] >gi|296082687|emb|CBI21692.3| unnamed protein product [Vitis vinifera]	XP_002266129	9.70729E-10	92	66.6254	38	35
GAA4HQR01EGPUT	seed maturation protein	478	gi|242091157|ref|XP_002441411.1|hypothetical protein SORBIDRAFT_09g026210 [Sorghum bicolor] >gi|241946696|gb|EES19841.1| hypothetical protein SORBIDRAFT_09g026210 [Sorghum bicolor]	XP_002441411	8.57902E-7	80	55.8398	40	32
GAA4HQR01BGGS5	elongation factor 1-beta	444	gi|6015064|sp|P93447.3|EF1D_PIMBRRecName: Full=Elongation factor 1-delta; Short=EF-1-delta; AltName: Full=Elongation factor 1B-beta; AltName: Full=eEF-1B beta >gi|1841870|gb|AAB68395.1| elongation factor 1-beta [Pimpinella brachycarpa]	P93447	4.45372E-10	94	67.781	36	34
GAA4HQR01DIWZU	unnamed protein product [Vitis vinifera]	451	gi|296082670|emb|CBI21675.3|unnamed protein product [Vitis vinifera]	CBI21675	8.32951E-9	85	63.5438	40	34
GAA4HQR01CJHN9	williams-beuren syndrome chromosome region 16	448	gi|297810989|ref|XP_002873378.1|hypothetical protein ARALYDRAFT_487713 [Arabidopsis lyrata subsp. lyrata] >gi|297319215|gb|EFH49637.1| hypothetical protein ARALYDRAFT_487713 [Arabidopsis lyrata subsp. lyrata]	XP_002873378	7.3093E-13	82	77.0258	50	41
GAA4HQR01BNOHF	perq_sedli ame: full=peroxiredoxin chloroplastic ame: full=thioredoxin reductase flags: precursor	516	gi|75336180|sp|Q9MB35.1|PERQ_SEDLIRecName: Full=Peroxiredoxin Q, chloroplastic; AltName: Full=Thioredoxin reductase; Flags: Precursor >gi|6899842|dbj|BAA90524.1| peroxiredoxin Q [Sedum lineare]	Q9MB35	8.66257E-7	75	56.9954	44	33
GAA4HQR01DXVF8	ribosomal protein l29 family protein	499	gi|255640572|gb|ACU20571.1|unknown [Glycine max]	ACU20571	2.75795E-24	89	64.3142	37	33
GAA4HQR01B4RKA	vicilin-like protein	402	gi|44890133|gb|AAS48514.1|vicilin-like protein [Fagopyrum esculentum]	AAS48514	5.23568E-11	94	70.8626	38	36
GAA4HQR01DLDA9	short-chain dehydrogenase reductase family protein	564	gi|297809153|ref|XP_002872460.1|short-chain dehydrogenase/reductase family protein [Arabidopsis lyrata subsp. lyrata] >gi|297318297|gb|EFH48719.1| short-chain dehydrogenase/reductase family protein [Arabidopsis lyrata subsp. lyrata]	XP_002872460	1.02312E-7	91	60.4622	34	31
GAA4HQR01BNWDN	gtp-binding protein	231	gi|297794129|ref|XP_002864949.1|hypothetical protein ARALYDRAFT_919858 [Arabidopsis lyrata subsp. lyrata] >gi|297310784|gb|EFH41208.1| hypothetical protein ARALYDRAFT_919858 [Arabidopsis lyrata subsp. lyrata]	XP_002864949	1.17011E-10	97	69.707	36	35
GAA4HQR01DYJPG	Os12g0481200 [Oryza sativa Japonica Group]	311	gi|115488570|ref|NP_001066772.1|Os12g0481200 [Oryza sativa Japonica Group] >gi|108862675|gb|ABA98488.2| expressed protein [Oryza sativa (japonica cultivar-group)] >gi|113649279|dbj|BAF29791.1| Os12g0481200 [Oryza sativa Japonica Group] >gi|215716975|dbj|BAG95338.1| unnamed protein product [Oryza sativa Japonica Group] >gi|218186851|gb|EEC69278.1| hypothetical protein OsI_38329 [Oryza sativa Indic…	NP_001066772	7.44454E-10	94	67.0106	35	33
GAA4HQR01ESQPC	ubiquitin-conjugating enzyme e2	632	gi|168025671|ref|XP_001765357.1|predicted protein [Physcomitrella patens subsp. patens] >gi|162683410|gb|EDQ69820.1| predicted protein [Physcomitrella patens subsp. patens]	XP_001765357	2.03116E-11	97	73.1738	40	39
GAA4HQR01DYMAV	rna polymerase sigma factor	527	gi|225462725|ref|XP_002268709.1|PREDICTED: hypothetical protein [Vitis vinifera] >gi|302143685|emb|CBI22546.3| unnamed protein product [Vitis vinifera]	XP_002268709	9.54998E-12	100	73.559	37	37
GAA4HQR01BJE19	actin depolymerizing	559	gi|297796049|ref|XP_002865909.1|hypothetical protein ARALYDRAFT_495305 [Arabidopsis lyrata subsp. lyrata] >gi|297311744|gb|EFH42168.1| hypothetical protein ARALYDRAFT_495305 [Arabidopsis lyrata subsp. lyrata]	XP_002865909	4.38206E-11	97	71.633	37	36
GAA4HQR01C732M	hypothetical protein [Vitis vinifera]	275	gi|147781098|emb|CAN73845.1|hypothetical protein [Vitis vinifera]	CAN73845	4.8345E-8	75	48.9062	36	27
GAA4HQR01CIQFD	pyrroline-5-carboxylate synthetase	455	gi|270282571|gb|ACZ67848.1|pyrroline-5-carboxylate synthetase [Medicago sativa subsp. falcata]	ACZ67848	9.16905E-8	76	60.077	47	36
GAA4HQR01DM5JG	PREDICTED: hypothetical protein [Vitis vinifera]	343	gi|225433467|ref|XP_002263384.1|PREDICTED: hypothetical protein [Vitis vinifera] >gi|298205214|emb|CBI17273.3| unnamed protein product [Vitis vinifera]	XP_002263384	2.2673E-8	70	50.8322	48	34
GAA4HQR01DNLML	act domain containing expressed	344	gi|297838675|ref|XP_002887219.1|hypothetical protein ARALYDRAFT_476032 [Arabidopsis lyrata subsp. lyrata] >gi|297333060|gb|EFH63478.1| hypothetical protein ARALYDRAFT_476032 [Arabidopsis lyrata subsp. lyrata]	XP_002887219	3.80966E-26	97	82.0333	38	37
GAA4HQR01CM9EI	homogentisate -dioxygenase	465	gi|297792833|ref|XP_002864301.1|homogentisate 1,2-dioxygenase [Arabidopsis lyrata subsp. lyrata] >gi|297310136|gb|EFH40560.1| homogentisate 1,2-dioxygenase [Arabidopsis lyrata subsp. lyrata]	XP_002864301	9.41296E-11	62	45.8246	48	30
GAA4HQR01DIG8N	atp binding coupled to transmembrane movement of phosphorylative mechanism	283	gi|255582495|ref|XP_002532033.1|conserved hypothetical protein [Ricinus communis] >gi|223528303|gb|EEF30349.1| conserved hypothetical protein [Ricinus communis]	XP_002532033	2.39148E-11	86	72.0182	46	40
GAA4HQR01ECK4N	enolase	466	gi|225441000|ref|XP_002283632.1|PREDICTED: similar to Enolase 2 [Vitis vinifera] >gi|297740056|emb|CBI30238.3| unnamed protein product [Vitis vinifera]	XP_002283632	1.23638E-34	97	90.8929	45	44
GAA4HQR01B65FU	glutathione peroxidase	501	gi|225436960|ref|XP_002276256.1|PREDICTED: hypothetical protein [Vitis vinifera] >gi|296086717|emb|CBI32352.3| unnamed protein product [Vitis vinifera]	XP_002276256	6.25545E-23	90	69.3218	40	36
GAA4HQR01D63CY	ap2 erf domain-containing transcription factor	568	gi|300079022|gb|ADJ67442.1|ethylene response factor 13 [Actinidia deliciosa]	ADJ67442	2.09705E-8	68	62.7734	47	32
GAA4HQR01DT9M6	proline synthetase associated	446	gi|242089533|ref|XP_002440599.1|hypothetical protein SORBIDRAFT_09g003850 [Sorghum bicolor] >gi|241945884|gb|EES19029.1| hypothetical protein SORBIDRAFT_09g003850 [Sorghum bicolor]	XP_002440599	4.02969E-11	89	71.2478	39	35
GAA4HQR01BB9M6	purine permease family protein	432	gi|225427292|ref|XP_002278972.1|PREDICTED: hypothetical protein [Vitis vinifera]	XP_002278972	2.57445E-10	88	68.5514	43	38
GAA4HQR01BUAXA	nucleotide-binding protein 1	375	gi|255537013|ref|XP_002509573.1|nucleotide-binding protein, putative [Ricinus communis] >gi|223549472|gb|EEF50960.1| nucleotide-binding protein, putative [Ricinus communis]	XP_002509573	3.88876E-14	95	81.2629	42	40
GAA4HQR01D4FLM	zinc ion binding protein	382	gi|255552348|ref|XP_002517218.1|conserved hypothetical protein [Ricinus communis] >gi|223543589|gb|EEF45118.1| conserved hypothetical protein [Ricinus communis]	XP_002517218	1.12242E-13	100	79.7221	38	38
GAA4HQR01C5AU3	transcription factor perianthia	566	gi|255576507|ref|XP_002529145.1|Transcription factor HBP-1b(c1), putative [Ricinus communis] >gi|223531424|gb|EEF33258.1| Transcription factor HBP-1b(c1), putative [Ricinus communis]	XP_002529145	1.20857E-8	78	63.5438	47	37
GAA4HQR01DD8H5	rna (guanine-9-) methyltransferase domain containing 2	557	gi|91091366|ref|XP_972690.1|PREDICTED: similar to RNA (guanine-9-) methyltransferase domain containing 2 [Tribolium castaneum] >gi|270014152|gb|EFA10600.1| hypothetical protein TcasGA2_TC012861 [Tribolium castaneum]	XP_972690	4.00689E-10	73	46.2098	41	30
GAA4HQR01C66H8	abc transporter-like	669	gi|296082487|emb|CBI21492.3|unnamed protein product [Vitis vinifera]	CBI21492	6.78881E-11	92	71.633	39	36
GAA4HQR01CX8R5	ubiquitin-associated ts-n domain-containing protein	453	gi|255574215|ref|XP_002528022.1|ubiquitin-associated uba/ubx domain-containing protein, putative [Ricinus communis] >gi|223532552|gb|EEF34340.1| ubiquitin-associated uba/ubx domain-containing protein, putative [Ricinus communis]	XP_002528022	4.36833E-24	94	73.559	38	36
GAA4HQR01DXHTZ	protein	529	gi|224144904|ref|XP_002325457.1|predicted protein [Populus trichocarpa] >gi|222862332|gb|EEE99838.1| predicted protein [Populus trichocarpa]	XP_002325457	2.08334E-21	82	57.3806	41	34
GAA4HQR01B7ZY3	nadp-dependent d-sorbitol-6-phosphate dehydrogenase	368	gi|297824975|ref|XP_002880370.1|hypothetical protein ARALYDRAFT_480985 [Arabidopsis lyrata subsp. lyrata] >gi|297326209|gb|EFH56629.1| hypothetical protein ARALYDRAFT_480985 [Arabidopsis lyrata subsp. lyrata]	XP_002880370	6.074E-12	79	73.9442	49	39
GAA4HQR01C17DG	protein	459	gi|297817776|ref|XP_002876771.1|hypothetical protein ARALYDRAFT_484085 [Arabidopsis lyrata subsp. lyrata] >gi|297322609|gb|EFH53030.1| hypothetical protein ARALYDRAFT_484085 [Arabidopsis lyrata subsp. lyrata]	XP_002876771	2.22987E-13	89	78.5666	49	44
GAA4HQR01AQ2WG	tcp-1 chaperonin-like protein	563	gi|302399067|gb|ADL36828.1|TCP domain class transcription factor [Malus x domestica]	ADL36828	2.3932E-9	90	65.855	41	37
GAA4HQR01CHG8A	predicted protein [Populus trichocarpa]	441	gi|224082828|ref|XP_002306856.1|predicted protein [Populus trichocarpa] >gi|222856305|gb|EEE93852.1| predicted protein [Populus trichocarpa]	XP_002306856	7.14392E-8	89	60.4622	38	34
GAA4HQR01BT5UT	hypothetical protein SORBIDRAFT_05g018020 [Sorghum bicolor]	338	gi|242068515|ref|XP_002449534.1|hypothetical protein SORBIDRAFT_05g018020 [Sorghum bicolor] >gi|241935377|gb|EES08522.1| hypothetical protein SORBIDRAFT_05g018020 [Sorghum bicolor]	XP_002449534	5.70502E-23	72	57.3806	47	34
GAA4HQR01CNNCX	protein	500	gi|168000765|ref|XP_001753086.1|predicted protein [Physcomitrella patens subsp. patens] >gi|162695785|gb|EDQ82127.1| predicted protein [Physcomitrella patens subsp. patens]	XP_001753086	9.56917E-15	86	62.7734	36	31
GAA4HQR01C29CB	atp sulfurylase	415	gi|479090|emb|CAA55655.1|sulfate adenylyltransferase [Solanum tuberosum]	CAA55655	1.00299E-14	85	83.1889	47	40
GAA4HQR01BD5V2	ascorbate peroxidase	325	gi|24421233|gb|AAN60795.1|ascorbate peroxidase [Brassica juncea]	AAN60795	1.09066E-16	93	89.7373	48	45
GAA4HQR01E0ZZ7	hypothetical protein ARALYDRAFT_479518 [Arabidopsis lyrata subsp. lyrata]	513	gi|297830678|ref|XP_002883221.1|hypothetical protein ARALYDRAFT_479518 [Arabidopsis lyrata subsp. lyrata] >gi|297329061|gb|EFH59480.1| hypothetical protein ARALYDRAFT_479518 [Arabidopsis lyrata subsp. lyrata]	XP_002883221	8.46569E-7	67	56.9954	62	42
GAA4HQR01BRCL9	protein	474	gi|225438781|ref|XP_002283105.1|PREDICTED: hypothetical protein [Vitis vinifera] >gi|296082381|emb|CBI21386.3| unnamed protein product [Vitis vinifera]	XP_002283105	1.08304E-8	85	63.1586	34	29
GAA4HQR01EPEZ5	fur1 (fudr resistant 1) nucleoside transmembrane transporter	443	gi|15234601|ref|NP_192421.1|FUR1 (FUDR RESISTANT 1); nucleoside transmembrane transporter [Arabidopsis thaliana] >gi|16518993|gb|AAL25096.1|AF426400_1 putative equilibrative nucleoside transporter ENT3 [Arabidopsis thaliana] >gi|7267271|emb|CAB81054.1| putative protein [Arabidopsis thaliana] >gi|51969648|dbj|BAD43516.1| putative protein [Arabidopsis thaliana]	NP_192421	3.93615E-7	72	55.4546	48	35
GAA4HQR01DKNE3	at1g48450 t1n15_5	333	gi|297852466|ref|XP_002894114.1|hypothetical protein ARALYDRAFT_473985 [Arabidopsis lyrata subsp. lyrata] >gi|297339956|gb|EFH70373.1| hypothetical protein ARALYDRAFT_473985 [Arabidopsis lyrata subsp. lyrata]	XP_002894114	3.46891E-15	91	84.7297	48	44
GAA4HQR01BFTTQ	p150	499	gi|126661643|ref|ZP_01732662.1|hypothetical protein CY0110_00950 [Cyanothece sp. CCY0110] >gi|126617072|gb|EAZ87922.1| hypothetical protein CY0110_00950 [Cyanothece sp. CCY0110]	ZP_01732662	2.37566E-21	90	76.2554	40	36
GAA4HQR01C4UDB	sodium calcium exchanger family-like protein	430	gi|302142926|emb|CBI20221.3|unnamed protein product [Vitis vinifera]	CBI20221	4.97536E-13	72	60.077	48	35
GAA4HQR01B8PKU	alpha beta fold family protein	973	gi|30687879|ref|NP_850316.1|hydrolase, alpha/beta fold family protein [Arabidopsis thaliana] >gi|20197113|gb|AAC27832.2| putative phospholipase; alternative splicing isoform [Arabidopsis thaliana]	NP_850316	9.18527E-7	72	58.9214	44	32
GAA4HQR01CPXON	cbs domain-containing protein	506	gi|224128944|ref|XP_002329005.1|predicted protein [Populus trichocarpa] >gi|222839239|gb|EEE77590.1| predicted protein [Populus trichocarpa]	XP_002329005	1.26176E-10	76	59.3066	46	35
GAA4HQR01B9CAQ	tga10 transcription factor	438	gi|224120410|ref|XP_002331041.1|predicted protein [Populus trichocarpa] >gi|222872971|gb|EEF10102.1| predicted protein [Populus trichocarpa]	XP_002331041	3.44967E-7	78	58.151	38	30
GAA4HQR01EGFB9	ribosomal protein-like [Arabidopsis thaliana]	414	gi|9755620|emb|CAC01774.1|ribosomal protein-like [Arabidopsis thaliana]	CAC01774	6.6776E-7	74	46.9802	35	26
GAA4HQR01CJ176	serine threonine kinase	285	gi|189032255|gb|ACD75053.1|Ser/Thr protein kinase [Solanum chacoense]	ACD75053	9.98828E-18	97	93.2041	48	47
GAA4HQR01DJ8X6	nucleolar gtp-binding protein 1	562	gi|66808697|ref|XP_638071.1|nucleolar GTP-binding protein 1 [Dictyostelium discoideum AX4] >gi|74853836|sp|Q54N72.1|NOG1_DICDI RecName: Full=Probable nucleolar GTP-binding protein 1 >gi|60466518|gb|EAL64570.1| nucleolar GTP-binding protein 1 [Dictyostelium discoideum AX4]	XP_638071	5.01023E-9	94	58.5362	34	32
GAA4HQR01BU2WD	unnamed protein product [Vitis vinifera]	451	gi|296086242|emb|CBI31683.3|unnamed protein product [Vitis vinifera]	CBI31683	5.96933E-7	72	57.3806	37	27
GAA4HQR01AZ725	adenine phosphoribosyltransferase expressed	421	gi|125579903|gb|EAZ21049.1|hypothetical protein OsJ_36694 [Oryza sativa Japonica Group]	EAZ21049	2.07404E-7	91	58.9214	34	31
GAA4HQR01AR8Q0	zinc finger protein id1	476	gi|51535881|dbj|BAD37964.1|putative zinc finger protein ID1 [Oryza sativa Japonica Group]	BAD37964	4.97355E-7	76	48.9062	46	35
GAA4HQR01CEH9Q	gdp dissociation inhibitor	395	gi|297817290|ref|XP_002876528.1|ATGDI2 [Arabidopsis lyrata subsp. lyrata] >gi|297322366|gb|EFH52787.1| ATGDI2 [Arabidopsis lyrata subsp. lyrata]	XP_002876528	4.05991E-11	97	71.2478	37	36
GAA4HQR01AIDN7	protein	477	gi|225428709|ref|XP_002281840.1|PREDICTED: hypothetical protein [Vitis vinifera] >gi|297741329|emb|CBI32460.3| unnamed protein product [Vitis vinifera]	XP_002281840	2.30026E-20	82	62.7734	45	37
GAA4HQR01BB1KD	dna-directed rna polymerase ii subunit j	428	gi|255553542|ref|XP_002517812.1|DNA-directed RNA polymerase II 13.6 kD polypeptide, putative [Ricinus communis] >gi|223543084|gb|EEF44619.1| DNA-directed RNA polymerase II 13.6 kD polypeptide, putative [Ricinus communis]	XP_002517812	3.74933E-9	89	64.6994	39	35
GAA4HQR01C9XR3	hypothetical protein ARALYDRAFT_488230 [Arabidopsis lyrata subsp. lyrata]	355	gi|297811521|ref|XP_002873644.1|hypothetical protein ARALYDRAFT_488230 [Arabidopsis lyrata subsp. lyrata] >gi|297319481|gb|EFH49903.1| hypothetical protein ARALYDRAFT_488230 [Arabidopsis lyrata subsp. lyrata]	XP_002873644	8.49268E-7	77	48.1358	35	27
GAA4HQR01AQMTJ	nhl repeat-containing protein	347	gi|225424717|ref|XP_002265467.1|PREDICTED: hypothetical protein [Vitis vinifera] >gi|296086531|emb|CBI32120.3| unnamed protein product [Vitis vinifera]	XP_002265467	3.32315E-11	86	60.8474	38	33
GAA4HQR01EBP8M	cytosolic phosphoglucomutase	523	gi|255573724|ref|XP_002527783.1|phosphoglucomutase, putative [Ricinus communis] >gi|223532818|gb|EEF34593.1| phosphoglucomutase, putative [Ricinus communis]	XP_002527783	1.0228E-11	82	63.5438	41	34
GAA4HQR01D25D0	mcm family protein	581	gi|67598160|ref|XP_666198.1|minichromosome maintenance protein mcm7p [Cryptosporidium hominis TU502] >gi|54657141|gb|EAL35964.1| minichromosome maintenance protein mcm7p [Cryptosporidium hominis]	XP_666198	8.85717E-10	82	59.3066	46	38
GAA4HQR01EB5HO	pentatricopeptide repeat-containing protein	512	gi|224107129|ref|XP_002314384.1|predicted protein [Populus trichocarpa] >gi|222863424|gb|EEF00555.1| predicted protein [Populus trichocarpa]	XP_002314384	2.23825E-7	86	58.9214	38	33
GAA4HQR01CX2HK	cg16916 protein	512	gi|301154176|emb|CBA35188.1|CG16916 protein [Drosophila melanogaster]	CBA35188	3.45313E-8	82	61.6178	46	38
GAA4HQR01D1ICX	protein	521	gi|255577969|ref|XP_002529856.1|Mitochondrial deoxynucleotide carrier, putative [Ricinus communis] >gi|223530632|gb|EEF32506.1| Mitochondrial deoxynucleotide carrier, putative [Ricinus communis]	XP_002529856	5.72922E-14	85	80.8777	49	42
GAA4HQR01BZXNJ	major latex-like protein	365	gi|211906510|gb|ACJ11748.1|major latex-like protein [Gossypium hirsutum]	ACJ11748	2.02926E-7	86	58.9214	36	31
GAA4HQR01DVNQH	unnamed protein product [Vitis vinifera]	520	gi|297737260|emb|CBI26461.3|unnamed protein product [Vitis vinifera]	CBI26461	8.85629E-7	77	56.9954	40	31
GAA4HQR01CG2DT	unknown [Glycine max]	459	gi|255627447|gb|ACU14068.1|unknown [Glycine max]	ACU14068	1.55025E-7	91	59.3066	36	33
GAA4HQR01BIZ0R	nodulin 3 family protein	474	gi|297805666|ref|XP_002870717.1|nodulin MtN3 family protein [Arabidopsis lyrata subsp. lyrata] >gi|297316553|gb|EFH46976.1| nodulin MtN3 family protein [Arabidopsis lyrata subsp. lyrata]	XP_002870717	2.66145E-15	89	85.1149	47	42
GAA4HQR01DI3Y5	squamosa promoter binding 4	457	gi|224128280|ref|XP_002329125.1|predicted protein [Populus trichocarpa] >gi|222869794|gb|EEF06925.1| predicted protein [Populus trichocarpa]	XP_002329125	4.65841E-20	82	61.6178	40	33
GAA4HQR01CEFHI	protein	523	gi|118481483|gb|ABK92684.1|unknown [Populus trichocarpa] >gi|118482744|gb|ABK93290.1| unknown [Populus trichocarpa]	ABK92684	4.26128E-29	88	66.6254	36	32
GAA4HQR01EYFAH	protein kinase	153	gi|217072916|gb|ACJ84818.1|unknown [Medicago truncatula]	ACJ84818	1.29995E-17	92	92.8189	50	46
GAA4HQR01EKEQ0	predicted protein [Populus trichocarpa]	351	gi|224108057|ref|XP_002314706.1|predicted protein [Populus trichocarpa] >gi|222863746|gb|EEF00877.1| predicted protein [Populus trichocarpa]	XP_002314706	1.34476E-8	77	46.2098	35	27
GAA4HQR01BAI6J	pis v allergen 11s globulin precusor	381	gi|171853010|gb|ACB55490.1|Pis v 5.0101 allergen 11S globulin precusor [Pistacia vera]	ACB55490	1.01671E-8	65	43.5134	40	26
GAA4HQR01B6FEM	achain crystal structure of the ferredoxin:nadp+ reductase from maize root at angstroms - test set withheld	478	gi|302800702|ref|XP_002982108.1|hypothetical protein SELMODRAFT_179376 [Selaginella moellendorffii] >gi|300150124|gb|EFJ16776.1| hypothetical protein SELMODRAFT_179376 [Selaginella moellendorffii]	XP_002982108	1.15191E-10	86	69.707	36	31
GAA4HQR01BSVD8	hypothetical protein LOC402160 [Homo sapiens]	518	gi|300797344|ref|NP_001180211.1|hypothetical protein LOC402160 [Homo sapiens]	NP_001180211	4.43708E-11	97	71.2478	34	33
GAA4HQR01BAVSG	afg1-like atpase family protein	386	gi|297743712|emb|CBI36595.3|unnamed protein product [Vitis vinifera]	CBI36595	7.63746E-13	66	48.521	45	30
GAA4HQR01BO47I	y3913_arath ame: full=uncharacterized protein at3g49135	422	gi|225464621|ref|XP_002274287.1|PREDICTED: hypothetical protein [Vitis vinifera] >gi|302143770|emb|CBI22631.3| unnamed protein product [Vitis vinifera]	XP_002274287	4.53561E-15	97	71.2478	36	35
GAA4HQR01B50N0	protein brick1	558	gi|242067102|ref|XP_002454840.1|hypothetical protein SORBIDRAFT_04g038300 [Sorghum bicolor] >gi|241934671|gb|EES07816.1| hypothetical protein SORBIDRAFT_04g038300 [Sorghum bicolor]	XP_002454840	1.19292E-8	80	63.5438	46	37
GAA4HQR01CM73H	catalytic nucleotide binding	487	gi|225465821|ref|XP_002263648.1|PREDICTED: hypothetical protein [Vitis vinifera] >gi|296087853|emb|CBI35109.3| unnamed protein product [Vitis vinifera]	XP_002263648	7.61509E-11	80	57.7658	41	33
GAA4HQR01AN2QB	phosphoglycerate kinase	541	gi|3328122|gb|AAC26785.1|phosphoglycerate kinase precursor [Solanum tuberosum]	AAC26785	2.12593E-28	100	76.6406	37	37
GAA4HQR01EZGT1	pentatricopeptide repeat-containing protein	397	gi|225441828|ref|XP_002278166.1|PREDICTED: hypothetical protein [Vitis vinifera]	XP_002278166	1.17601E-10	82	69.707	39	32
GAA4HQR01BKOFQ	protein	399	gi|225457620|ref|XP_002274272.1|PREDICTED: hypothetical protein [Vitis vinifera] >gi|297745586|emb|CBI40751.3| unnamed protein product [Vitis vinifera]	XP_002274272	1.33299E-14	88	80.8777	45	40
GAA4HQR01EVTGA	snf1-kinase beta	356	gi|224104553|ref|XP_002313477.1|predicted protein [Populus trichocarpa] >gi|222849885|gb|EEE87432.1| predicted protein [Populus trichocarpa]	XP_002313477	8.90978E-11	90	70.0922	40	36
GAA4HQR01E1X6J	conserved hypothetical protein [Ricinus communis]	347	gi|255546329|ref|XP_002514224.1|conserved hypothetical protein [Ricinus communis] >gi|223546680|gb|EEF48178.1| conserved hypothetical protein [Ricinus communis]	XP_002514224	3.65963E-12	97	74.7146	44	43
GAA4HQR01D9Q6Z	pentatricopeptide repeat-containing	510	gi|255556157|ref|XP_002519113.1|pentatricopeptide repeat-containing protein, putative [Ricinus communis] >gi|223541776|gb|EEF43324.1| pentatricopeptide repeat-containing protein, putative [Ricinus communis]	XP_002519113	1.48808E-7	66	45.8246	48	32
GAA4HQR01DDCUF	silencing group b protein	452	gi|255628397|gb|ACU14543.1|unknown [Glycine max]	ACU14543	1.91512E-13	97	78.9518	41	40
GAA4HQR01B7A35	_rbz domain protein	487	gi|255580228|ref|XP_002530944.1|hypothetical protein RCOM_0844850 [Ricinus communis] >gi|223529459|gb|EEF31416.1| hypothetical protein RCOM_0844850 [Ricinus communis]	XP_002530944	1.38336E-11	85	72.7886	48	41
GAA4HQR01DFZ73	heat shock 70 kda protein 4	384	gi|297743290|emb|CBI36157.3|unnamed protein product [Vitis vinifera]	CBI36157	1.27857E-9	89	66.2402	39	35
GAA4HQR01C37XD	non-ltr retroelement reverse transcriptase	537	gi|3327392|gb|AAC26674.1|putative non-LTR retroelement reverse transcriptase [Arabidopsis thaliana]	AAC26674	1.15737E-7	71	60.077	49	35
GAA4HQR01AYL74	chloroplast protein translocon component tic40 precursor	446	gi|168041293|ref|XP_001773126.1|predicted protein [Physcomitrella patens subsp. patens] >gi|162675485|gb|EDQ61979.1| predicted protein [Physcomitrella patens subsp. patens]	XP_001773126	4.65718E-9	78	55.0694	47	37
GAA4HQR01BQTX3	dead-box protein abstrakt	420	gi|15241415|ref|NP_199941.1|DEAD-box protein abstrakt, putative [Arabidopsis thaliana] >gi|75335491|sp|Q9LU46.1|RH35_ARATH RecName: Full=DEAD-box ATP-dependent RNA helicase 35 >gi|8843865|dbj|BAA97391.1| DEAD-box protein abstrakt [Arabidopsis thaliana] >gi|110740861|dbj|BAE98527.1| DEAD-box protein abstrakt [Arabidopsis thaliana]	NP_199941	7.34517E-24	95	91.6633	47	45
GAA4HQR01BBN9A	conserved hypothetical protein [Ricinus communis]	462	gi|255549776|ref|XP_002515939.1|conserved hypothetical protein [Ricinus communis] >gi|223544844|gb|EEF46359.1| conserved hypothetical protein [Ricinus communis]	XP_002515939	1.32298E-8	72	43.5134	40	29
GAA4HQR01BA6FS	zinc finger family protein	482	gi|145334333|ref|NP_001078548.1|zinc finger (C3HC4-type RING finger) family protein [Arabidopsis thaliana]	NP_001078548	4.2115E-16	73	56.225	46	34
GAA4HQR01B2CI3	26s proteasome regulatory subunit s12 (mov34 protein)	426	gi|255644953|gb|ACU22976.1|unknown [Glycine max]	ACU22976	6.3954E-9	83	63.929	43	36
GAA4HQR01D26AH	trans-caffeoyl-coa 3-o-methyltransferase-like protein	469	gi|224068269|ref|XP_002302692.1|trans-caffeoyl-coa 3-o-methyltransferase-like protein [Populus trichocarpa] >gi|222844418|gb|EEE81965.1| trans-caffeoyl-coa 3-o-methyltransferase-like protein [Populus trichocarpa]	XP_002302692	4.90546E-9	89	64.3142	37	33
GAA4HQR01DH07F	qa- syp3 sed5p syntaxin 5-type	476	gi|147856394|emb|CAN80309.1|hypothetical protein [Vitis vinifera]	CAN80309	1.59412E-34	97	90.8929	47	46
GAA4HQR01DH0EK	eukaryotic translation initiation factor 3	424	gi|225466498|ref|XP_002264089.1|PREDICTED: similar to eukaryotic translation initiation factor 3 (eIF-3), putative, partial [Vitis vinifera]	XP_002264089	1.66659E-9	80	65.4698	45	36
GAA4HQR01CD8EC	aminotransferase class iv family protein	436	gi|224131446|ref|XP_002328541.1|predicted protein [Populus trichocarpa] >gi|222838256|gb|EEE76621.1| predicted protein [Populus trichocarpa]	XP_002328541	2.31064E-36	92	70.4774	41	38
GAA4HQR01BEE6N	protein	405	gi|255586946|ref|XP_002534073.1|RNA-binding protein, putative [Ricinus communis] >gi|223525900|gb|EEF28317.1| RNA-binding protein, putative [Ricinus communis]	XP_002534073	1.37264E-11	87	72.7886	41	36
GAA4HQR01CBSGP	prefoldin subunit 2	512	gi|226509172|ref|NP_001149133.1|prefoldin subunit 2 [Zea mays] >gi|195624998|gb|ACG34329.1| prefoldin subunit 2 [Zea mays]	NP_001149133	3.81788E-7	85	58.151	41	35
GAA4HQR01CZG4J	pectate lyase family protein	558	gi|242072278|ref|XP_002446075.1|hypothetical protein SORBIDRAFT_06g001410 [Sorghum bicolor] >gi|241937258|gb|EES10403.1| hypothetical protein SORBIDRAFT_06g001410 [Sorghum bicolor]	XP_002446075	1.04059E-20	95	103.605	47	45
GAA4HQR01BIDJK	PREDICTED: hypothetical protein [Vitis vinifera]	366	gi|225455764|ref|XP_002269953.1|PREDICTED: hypothetical protein [Vitis vinifera] >gi|297734129|emb|CBI15376.3| unnamed protein product [Vitis vinifera]	XP_002269953	1.76726E-11	95	72.4034	40	38
GAA4HQR01AUUGL	hydroxyethylthiazole kinase family protein	414	gi|255554254|ref|XP_002518167.1|Hydroxyethylthiazole kinase, putative [Ricinus communis] >gi|223542763|gb|EEF44300.1| Hydroxyethylthiazole kinase, putative [Ricinus communis]	XP_002518167	1.0741E-8	77	63.1586	45	35
GAA4HQR01DSJVX	unknown [Zea mays]	298	gi|224033089|gb|ACN35620.1|unknown [Zea mays]	ACN35620	1.79346E-10	82	63.929	35	29
GAA4HQR01DW0UK	map kinase	439	gi|68342446|gb|AAY90121.1|mitogen-activated protein kinase [Rheum australe]	AAY90121	5.67298E-18	100	93.9745	44	44
GAA4HQR01A5PWY	electron carrier electron transporter iron ion binding protein	378	gi|296081922|emb|CBI20927.3|unnamed protein product [Vitis vinifera]	CBI20927	1.57193E-15	95	85.8853	43	41
GAA4HQR01B7Q8A	methionine sulfoxide	385	gi|255554535|ref|XP_002518306.1|methionine sulfoxide reductase, putative [Ricinus communis] >gi|223542526|gb|EEF44066.1| methionine sulfoxide reductase, putative [Ricinus communis]	XP_002518306	3.83178E-33	100	93.9745	40	40
GAA4HQR01DTE71	protein	382	gi|290760652|gb|ADD59911.1|aquaporin [Chimonanthus praecox]	ADD59911	3.24699E-18	81	82.8037	49	40
GAA4HQR01EC6FZ	atp-binding cassette	422	gi|297743356|emb|CBI36223.3|unnamed protein product [Vitis vinifera]	CBI36223	2.04469E-27	87	81.2629	47	41
GAA4HQR01DB1VH	fmt protein	575	gi|225453106|ref|XP_002270626.1|PREDICTED: hypothetical protein [Vitis vinifera]	XP_002270626	3.13079E-7	85	58.9214	35	30
GAA4HQR01B22XU	apx4_sollc ame: full= l-ascorbate chloroplastic ame: full= x09 ame: full=p29 ame: full=thylakoid lumenal 29 kda protein short=tl29 flags: precursor	344	gi|225459219|ref|XP_002284058.1|PREDICTED: hypothetical protein [Vitis vinifera]	XP_002284058	2.38124E-11	92	72.0182	42	39
GAA4HQR01DOJNU	pbs lyase heat-like repeat family expressed	418	gi|242067016|ref|XP_002454797.1|hypothetical protein SORBIDRAFT_04g037570 [Sorghum bicolor] >gi|241934628|gb|EES07773.1| hypothetical protein SORBIDRAFT_04g037570 [Sorghum bicolor]	XP_002454797	2.15113E-12	95	75.485	42	40
GAA4HQR01CEH8B	unnamed protein product [Vitis vinifera]	283	gi|296081526|emb|CBI20049.3|unnamed protein product [Vitis vinifera]	CBI20049	5.32767E-11	79	70.8626	49	39
GAA4HQR01A7ISY	one helix protein	486	gi|255581494|ref|XP_002531553.1|OHP, putative [Ricinus communis] >gi|223528814|gb|EEF30819.1| OHP, putative [Ricinus communis]	XP_002531553	1.60907E-12	80	54.299	35	28
GAA4HQR01AQWEF	af132854_1carbonic anhydrase isoform 1	550	gi|255630357|gb|ACU15535.1|unknown [Glycine max]	ACU15535	9.57061E-8	81	60.4622	37	30
GAA4HQR01CURBK	down syndrome cell adhesion isoform aa	574	gi|116007610|ref|NP_001036501.1|down syndrome cell adhesion molecule, isoform AA [Drosophila melanogaster] >gi|113194606|gb|ABI31052.1| down syndrome cell adhesion molecule, isoform AA [Drosophila melanogaster]	NP_001036501	1.6595E-8	77	63.1586	49	38
GAA4HQR01CIG5P	unnamed protein product [Vitis vinifera]	497	gi|296081178|emb|CBI18204.3|unnamed protein product [Vitis vinifera]	CBI18204	4.27501E-16	97	68.9366	34	33
GAA4HQR01A7EUM	3-hydroxyisobutyrate dehydrogenase-like protein	436	gi|225444069|ref|XP_002264140.1|PREDICTED: hypothetical protein [Vitis vinifera] >gi|297740847|emb|CBI31029.3| unnamed protein product [Vitis vinifera]	XP_002264140	7.4557E-10	85	67.0106	41	35
GAA4HQR01BQ5JF	beta-tubulin	522	gi|59894449|gb|AAX11061.1|beta-tubulin [Barrina polyspora]	AAX11061	1.03341E-10	97	70.0922	34	33
GAA4HQR01EXF8M	magnesium transporter	485	gi|225443146|ref|XP_002263392.1|PREDICTED: hypothetical protein [Vitis vinifera]	XP_002263392	8.32483E-21	85	69.707	48	41
GAA4HQR01B4HL0	tubulin alpha-b chain	139	gi|302418957|ref|XP_003007309.1|tubulin alpha-B chain [Verticillium albo-atrum VaMs.102] >gi|261352960|gb|EEY15388.1| tubulin alpha-B chain [Verticillium albo-atrum VaMs.102]	XP_003007309	8.23526E-9	80	63.5438	42	34
GAA4HQR01B1HA1	pollen specific protein	513	gi|255634903|gb|ACU17810.1|unknown [Glycine max]	ACU17810	1.82247E-9	94	65.855	34	32
GAA4HQR01EL4TP	pentatricopeptide repeat-containing	470	gi|255584314|ref|XP_002532893.1|pentatricopeptide repeat-containing protein, putative [Ricinus communis] >gi|223527353|gb|EEF29498.1| pentatricopeptide repeat-containing protein, putative [Ricinus communis]	XP_002532893	1.31236E-8	82	50.8322	35	29
GAA4HQR01BNUJZ	protein	419	gi|224070913|ref|XP_002303293.1|predicted protein [Populus trichocarpa] >gi|222840725|gb|EEE78272.1| predicted protein [Populus trichocarpa]	XP_002303293	1.98421E-24	100	83.5741	45	45
GAA4HQR01EF5NR	cap-binding protein	492	gi|225441601|ref|XP_002281697.1|PREDICTED: hypothetical protein [Vitis vinifera] >gi|297739767|emb|CBI29949.3| unnamed protein product [Vitis vinifera]	XP_002281697	2.31729E-43	92	178.333	100	92
GAA4HQR01EDXAV	protein	483	gi|224089481|ref|XP_002308728.1|predicted protein [Populus trichocarpa] >gi|222854704|gb|EEE92251.1| predicted protein [Populus trichocarpa]	XP_002308728	6.05285E-19	76	82.4185	55	42
GAA4HQR01DWNEX	AC066689_9unknown protein; 62092-56687 [Arabidopsis thaliana]	602	gi|12323471|gb|AAG51710.1|AC066689_9unknown protein; 62092-56687 [Arabidopsis thaliana]	AAG51710	4.4556E-10	60	49.6766	53	32
FesculentumALTLSC_s25459	2-oxoglutarate-dependent dioxygenase	529	gi|270246114|emb|CBI32491.1|unnamed protein product [Vitis vinifera]	CBI32491	9.5039E-22	82	106.686	67	55
FesculentumALTLSC_s25472	saur family protein	368	gi|225428209|ref|XP_002279108.1|PREDICTED: hypothetical protein [Vitis vinifera]	XP_002279108	1.40876E-26	74	122.479	106	79
FesculentumALTLSC_s25502	saur family protein	431	gi|224080736|ref|XP_002306218.1|SAUR family protein [Populus trichocarpa] >gi|222849182|gb|EEE86729.1| SAUR family protein [Populus trichocarpa]	XP_002306218	1.09294E-23	80	112.849	105	85
FesculentumALTLSC_s25450	saur family protein	444	gi|224147130|ref|XP_002336416.1|SAUR family protein [Populus trichocarpa] >gi|222834943|gb|EEE73392.1| SAUR family protein [Populus trichocarpa]	XP_002336416	1.39339E-26	81	122.479	100	81
FesculentumALTLSC_s25407	protein	417	gi|197312901|gb|ACH63231.1|translation initiation factor [Rheum australe]	ACH63231	1.34637E-53	96	212.231	108	104
FesculentumALTLSC_s25442	at3g12630-like protein	402	gi|238816899|gb|ACR56824.1|At3g12630-like protein [Solanum hirtum]	ACR56824	8.13138E-27	91	123.25	60	55
FesculentumALTLSC_s25436	ethylene-responsive transcription	294	gi|255553661|ref|XP_002517871.1|Ethylene-responsive transcription factor, putative [Ricinus communis] >gi|223542853|gb|EEF44389.1| Ethylene-responsive transcription factor, putative [Ricinus communis]	XP_002517871	9.99391E-17	57	89.7373	100	57
FesculentumALTLSC_s25384	protein	526	gi|225450011|ref|XP_002274498.1|PREDICTED: hypothetical protein [Vitis vinifera]	XP_002274498	2.5223E-83	97	277.33	146	143
FesculentumALTLSC_s25495	saur family protein	428	gi|224080736|ref|XP_002306218.1|SAUR family protein [Populus trichocarpa] >gi|222849182|gb|EEE86729.1| SAUR family protein [Populus trichocarpa]	XP_002306218	2.61858E-17	80	91.6633	68	55
FesculentumALTLSC_s25343	unnamed protein product [Vitis vinifera]	284	gi|270239153|emb|CBI26389.1|unnamed protein product [Vitis vinifera]	CBI26389	1.39649E-20	74	72.4034	54	40
FesculentumALTLSC_rep_c25344	aldo keto	431	gi|18406861|ref|NP_564761.1|ATB2; oxidoreductase [Arabidopsis thaliana] >gi|15912325|gb|AAL08296.1| At1g60710/F8A5_23 [Arabidopsis thaliana] >gi|20466378|gb|AAM20506.1| auxin-induced protein, putative [Arabidopsis thaliana] >gi|23198086|gb|AAN15570.1| auxin-induced protein, putative [Arabidopsis thaliana] >gi|38490140|emb|CAE55217.1| hypothetical protein [Arabidopsis thaliana]	NP_564761	7.0842E-23	85	110.153	67	57
FesculentumALTLSC_s25339	atp synthase delta mitochondrial precursor	410	gi|212274417|ref|NP_001130528.1|hypothetical protein LOC100191627 [Zea mays] >gi|194689388|gb|ACF78778.1| unknown [Zea mays] >gi|195657677|gb|ACG48306.1| ATP synthase delta chain [Zea mays]	NP_001130528	1.32613E-37	93	159.073	90	84
FesculentumALTLSC_s25332	saur family protein	327	gi|270255392|emb|CBI37776.1|unnamed protein product [Vitis vinifera]	CBI37776	1.06189E-18	77	96.2857	76	59
FesculentumALTLSC_s25307	atp synthase gamma	475	gi|255635639|gb|ACU18169.1|unknown [Glycine max]	ACU18169	3.0559E-34	98	147.902	78	77
FesculentumALTLSC_s25292	atp synthase delta mitochondrial precursor	404	gi|242045722|ref|XP_002460732.1|hypothetical protein SORBIDRAFT_02g033950 [Sorghum bicolor] >gi|241924109|gb|EER97253.1| hypothetical protein SORBIDRAFT_02g033950 [Sorghum bicolor]	XP_002460732	3.16804E-55	89	217.624	131	117
FesculentumALTLSC_s25237	retrotransposon gag protein	198	gi|89179395|gb|ABD63131.1|Retrotransposon gag protein [Asparagus officinalis]	ABD63131	3.21922E-7	67	58.151	59	40
FesculentumALTLSC_s25213	40s ribosomal protein s30	369	gi|270253593|emb|CBI35991.1|unnamed protein product [Vitis vinifera]	CBI35991	1.07438E-26	95	122.865	65	62
FesculentumALTLSC_s25180	protein	398	gi|255551591|ref|XP_002516841.1|NADH dehydrogenase, putative [Ricinus communis] >gi|223543929|gb|EEF45455.1| NADH dehydrogenase, putative [Ricinus communis]	XP_002516841	1.10296E-39	84	166.007	103	87
FesculentumALTLSC_s25527	60s ribosomal protein l21	449	gi|255628799|gb|ACU14744.1|unknown [Glycine max]	ACU14744	3.51976E-38	97	160.999	80	78
FesculentumALTLSC_s25530	saur family protein	357	gi|270255359|emb|CBI37743.1|unnamed protein product [Vitis vinifera]	CBI37743	4.45399E-9	55	64.3142	99	55
FesculentumALTLSC_s25537	gtp-binding protein	382	gi|188509957|gb|ACD56641.1|putative GTP-binding protein [Gossypioides kirkii]	ACD56641	3.16133E-47	97	191.045	101	98
FesculentumALTLSC_s25544	proteasome subunit beta	407	gi|224084924|ref|XP_002307450.1|predicted protein [Populus trichocarpa] >gi|222856899|gb|EEE94446.1| predicted protein [Populus trichocarpa]	XP_002307450	6.82782E-48	97	187.578	101	98
FesculentumALTLSC_s25547	splicing factor 3b	345	gi|115476652|ref|NP_001061922.1|Os08g0444100 [Oryza sativa (japonica cultivar-group)] >gi|42407437|dbj|BAD10044.1| splicing factor 3B subunit 5-like protein [Oryza sativa Japonica Group] >gi|113623891|dbj|BAF23836.1| Os08g0444100 [Oryza sativa Japonica Group] >gi|215707157|dbj|BAG93617.1| unnamed protein product [Oryza sativa Japonica Group]	NP_001061922	4.97039E-29	100	111.309	52	52
GAA4HQR01CWWJW	phenylalanine ammonia-lyase	368	gi|285028552|gb|ADC34597.1|phenylalanine ammonia-lyase [Fagopyrum esculentum]	ADC34597	1.62411E-13	68	78.5666	95	65
GAA4HQR01BBPNC	receptor protein	611	gi|224109272|ref|XP_002315143.1|predicted protein [Populus trichocarpa] >gi|222864183|gb|EEF01314.1| predicted protein [Populus trichocarpa]	XP_002315143	3.59711E-8	54	57.3806	73	40
GAA4HQR01B1YMD	PREDICTED: hypothetical protein [Vitis vinifera]	391	gi|225470012|ref|XP_002272373.1|PREDICTED: hypothetical protein [Vitis vinifera]	XP_002272373	8.74166E-12	69	67.781	52	36
GAA4HQR01CNP2O	sam domain family protein	267	gi|224134921|ref|XP_002321938.1|predicted protein [Populus trichocarpa] >gi|222868934|gb|EEF06065.1| predicted protein [Populus trichocarpa]	XP_002321938	6.8937E-18	85	93.5893	81	69
GAA4HQR01DQTI0	TRL19 [Capsella rubella]	394	gi|158828276|gb|ABW81152.1|TRL19 [Capsella rubella]	ABW81152	1.25074E-9	54	38.891	51	28
GAA4HQR01EN9BH	dt-related protein	400	gi|255581482|ref|XP_002531548.1|N-acylneuraminate-9-phosphatase, putative [Ricinus communis] >gi|223528839|gb|EEF30842.1| N-acylneuraminate-9-phosphatase, putative [Ricinus communis]	XP_002531548	2.89003E-21	53	87.8113	99	53
GAA4HQR01CP6SE	40s ribosomal protein s26	366	gi|270236107|emb|CBI25376.1|unnamed protein product [Vitis vinifera]	CBI25376	4.71356E-22	73	103.219	72	53
GAA4HQR01DLCVP	exocyst complex	411	gi|255540257|ref|XP_002511193.1|Exocyst complex component, putative [Ricinus communis] >gi|223550308|gb|EEF51795.1| Exocyst complex component, putative [Ricinus communis]	XP_002511193	1.583E-13	59	70.0922	91	54
GAA4HQR01DF3KW	protein	336	gi|18414726|ref|NP_568145.1|short-chain dehydrogenase/reductase (SDR) family protein [Arabidopsis thaliana] >gi|75301367|sp|Q8LEU3.1|NOL_ARATH RecName: Full=Chlorophyll(ide) b reductase NOL, chloroplastic; AltName: Full=Protein NON-YELLOW COLORING 1-LIKE; Short=Protein NYC1-LIKE; Short=AtNOL; AltName: Full=Short-chain dehydrogenase/reductase NOL; Flags: Precursor >gi|21553369|gb|AAM62462.1| unkno…	NP_568145	9.13295E-39	85	162.925	101	86
GAA4HQR01BKG0X	heat shock protein 82	304	gi|255072105|ref|XP_002499727.1|predicted protein [Micromonas sp. RCC299] >gi|226514989|gb|ACO60985.1| predicted protein [Micromonas sp. RCC299]	XP_002499727	6.19111E-19	90	97.0561	55	50
GAA4HQR01DT2MG	potassium transporter	433	gi|270260294|emb|CBI32128.1|unnamed protein product [Vitis vinifera]	CBI32128	4.14496E-15	77	84.3445	57	44
GAA4HQR01C724N	membrane trafficking factor	429	gi|255554763|ref|XP_002518419.1|NSFL1 cofactor p47, putative [Ricinus communis] >gi|223542264|gb|EEF43806.1| NSFL1 cofactor p47, putative [Ricinus communis]	XP_002518419	1.99642E-17	82	92.0485	57	47
GAA4HQR01ETGAQ	glycerophosphodiester phosphodiesterase	533	gi|225457190|ref|XP_002283945.1|PREDICTED: hypothetical protein [Vitis vinifera] >gi|270226374|emb|CBI15108.1| unnamed protein product [Vitis vinifera]	XP_002283945	2.31457E-15	73	85.5001	78	57
GAA4HQR01DRI3D	arsenical pump-driving	494	gi|255541428|ref|XP_002511778.1|arsenical pump-driving atpase, putative [Ricinus communis] >gi|223548958|gb|EEF50447.1| arsenical pump-driving atpase, putative [Ricinus communis]	XP_002511778	4.45701E-9	56	64.3142	125	71
GAA4HQR01EZU3H	protein	245	gi|255567168|ref|XP_002524565.1|elongation factor ts, putative [Ricinus communis] >gi|223536118|gb|EEF37773.1| elongation factor ts, putative [Ricinus communis]	XP_002524565	6.59973E-21	75	103.605	78	59
GAA4HQR01BZRBL	hypothetical protein OsJ_18502 [Oryza sativa Japonica Group]	389	gi|222631552|gb|EEE63684.1|hypothetical protein OsJ_18502 [Oryza sativa Japonica Group]	EEE63684	1.85981E-7	78	58.9214	52	41
GAA4HQR01D6MEI	protein	516	gi|225462509|ref|XP_002263050.1|PREDICTED: hypothetical protein [Vitis vinifera]	XP_002263050	8.97263E-14	66	80.1073	105	70
GAA4HQR01CECTH	rhodanese family	382	gi|225441393|ref|XP_002278312.1|PREDICTED: hypothetical protein [Vitis vinifera] >gi|270243101|emb|CBI30041.1| unnamed protein product [Vitis vinifera]	XP_002278312	7.33894E-20	69	100.138	108	75
GAA4HQR01CX4JX	glutamate carboxypeptidase	465	gi|194758264|ref|XP_001961382.1|GF13844 [Drosophila ananassae] >gi|190622680|gb|EDV38204.1| GF13844 [Drosophila ananassae]	XP_001961382	1.25862E-32	78	119.398	89	70
GAA4HQR01ECOUB	coatomer protein epsilon subunit family protein cope family protein	507	gi|225444159|ref|XP_002270662.1|PREDICTED: similar to coatomer protein epsilon subunit family protein / COPE family protein [Vitis vinifera] >gi|270244141|emb|CBI31080.1| unnamed protein product [Vitis vinifera]	XP_002270662	2.52148E-10	61	68.5514	92	57
GAA4HQR01BPHCA	pectin methylesterase-like protein	424	gi|224093384|ref|XP_002309906.1|predicted protein [Populus trichocarpa] >gi|222852809|gb|EEE90356.1| predicted protein [Populus trichocarpa]	XP_002309906	3.90437E-11	52	46.595	73	38
GAA4HQR01DT9C0	3-isopropylmalate dehydrogenase	504	gi|126201|sp|P29102.1|LEU3_BRANARecName: Full=3-isopropylmalate dehydrogenase, chloroplastic; Short=3-IPM-DH; Short=IMDH; AltName: Full=Beta-IPM dehydrogenase; Flags: Precursor >gi|17827|emb|CAA42596.1| 3-isopropylmalate dehydrogenase [Brassica napus]	P29102	9.87812E-52	88	206.068	131	116
GAA4HQR01EQYY9	cazy family gt47	430	gi|224065537|ref|XP_002301846.1|glycosyltransferase, CAZy family GT47 [Populus trichocarpa] >gi|222843572|gb|EEE81119.1| glycosyltransferase, CAZy family GT47 [Populus trichocarpa]	XP_002301846	7.51634E-49	94	196.438	103	97
GAA4HQR01DEK72	beclin 1 protein	239	gi|111154052|dbj|BAF02669.1|putative beclin-1 like protein [Beta vulgaris]	BAF02669	4.17213E-15	71	84.3445	76	54
GAA4HQR01DT4YH	ubiquitin carboxyl-terminal	401	gi|255566265|ref|XP_002524120.1|Ubiquitin carboxyl-terminal hydrolase, putative [Ricinus communis] >gi|223536688|gb|EEF38330.1| Ubiquitin carboxyl-terminal hydrolase, putative [Ricinus communis]	XP_002524120	9.98111E-25	85	116.316	76	65
GAA4HQR01DZ4SK	ribulose- bisphosphate carboxylase oxygenase large subunit n- chloroplast	524	gi|255568191|ref|XP_002525071.1|Ribulose-1,5 bisphosphate carboxylase/oxygenase large subunit N-methyltransferase, chloroplast precursor, putative [Ricinus communis] >gi|223535652|gb|EEF37318.1| Ribulose-1,5 bisphosphate carboxylase/oxygenase large subunit N-methyltransferase, chloroplast precursor, putative [Ricinus communis]	XP_002525071	5.49404E-14	66	80.8777	81	54
GAA4HQR01CYGEV	carboxyphosphonoenolpyruvate mutase	386	gi|255583854|ref|XP_002532678.1|carboxyphosphonoenolpyruvate mutase, putative [Ricinus communis] >gi|223527591|gb|EEF29706.1| carboxyphosphonoenolpyruvate mutase, putative [Ricinus communis]	XP_002532678	1.94297E-9	66	62.3882	63	42
GAA4HQR01BYZLZ	dna repair atpase-related	403	gi|224121216|ref|XP_002330772.1|predicted protein [Populus trichocarpa] >gi|118485922|gb|ABK94806.1| unknown [Populus trichocarpa] >gi|222872574|gb|EEF09705.1| predicted protein [Populus trichocarpa]	XP_002330772	5.64424E-20	71	100.523	89	64
GAA4HQR01BVSWZ	unnamed protein product [Vitis vinifera]	310	gi|270255653|emb|CBI38036.1|unnamed protein product [Vitis vinifera]	CBI38036	5.48603E-9	63	49.2914	57	36
GAA4HQR01DBF7W	translation initiation factor (eif-4a)	347	gi|147779855|emb|CAN61608.1|hypothetical protein [Vitis vinifera]	CAN61608	1.52987E-37	94	132.494	72	68
GAA4HQR01B5VNW	protein disulfide	294	gi|224145166|ref|XP_002325550.1|predicted protein [Populus trichocarpa] >gi|222862425|gb|EEE99931.1| predicted protein [Populus trichocarpa]	XP_002325550	4.88034E-12	87	67.3958	58	51
GAA4HQR01A9F0G	fumarate hydratase	335	gi|255645672|gb|ACU23330.1|unknown [Glycine max]	ACU23330	7.81538E-14	80	80.1073	56	45
GAA4HQR01DQ834	oligopeptide transporter opt family	422	gi|224116524|ref|XP_002331918.1|oligopeptide transporter OPT family [Populus trichocarpa] >gi|222874590|gb|EEF11721.1| oligopeptide transporter OPT family [Populus trichocarpa]	XP_002331918	3.44115E-25	82	117.857	73	60
GAA4HQR01CDKEQ	protein	321	gi|82795807|gb|ABB91775.1|methionine aminopeptidase 2 [Ananas comosus]	ABB91775	7.1271E-39	100	163.31	78	78
GAA4HQR01COIFW	haloacid dehalogenase-like hydrolase family protein	379	gi|270228728|emb|CBI17665.1|unnamed protein product [Vitis vinifera]	CBI17665	6.47019E-8	62	60.4622	62	39
GAA4HQR01BP9MH	cyclin 2b protein	453	gi|225469610|ref|XP_002263338.1|PREDICTED: hypothetical protein [Vitis vinifera]	XP_002263338	5.74934E-18	90	83.5741	65	59
GAA4HQR01CLMXG	calmodulin-binding transcription activator	338	gi|255556328|ref|XP_002519198.1|calmodulin-binding transcription activator (camta), plants, putative [Ricinus communis] >gi|223541513|gb|EEF43062.1| calmodulin-binding transcription activator (camta), plants, putative [Ricinus communis]	XP_002519198	3.16087E-15	64	84.7297	106	68
GAA4HQR01BVZ4Z	endonuclease reverse transcriptase	515	gi|194665066|ref|XP_001790492.1|PREDICTED: similar to endonuclease reverse transcriptase [Bos taurus]	XP_001790492	1.82933E-11	60	72.4034	89	54
GAA4HQR01EE1N6	exocyst complex component	365	gi|224146468|ref|XP_002326016.1|predicted protein [Populus trichocarpa] >gi|222862891|gb|EEF00398.1| predicted protein [Populus trichocarpa]	XP_002326016	3.05316E-18	71	94.7449	96	69
GAA4HQR01CM8T6	protein	443	gi|255644724|gb|ACU22864.1|unknown [Glycine max]	ACU22864	6.53097E-8	63	60.4622	57	36
GAA4HQR01B5428	ascorbate peroxidase	490	gi|187962068|gb|ACD44386.1|ascorbate peroxidase [Vigna luteola]	ACD44386	9.33657E-7	59	56.6102	69	41
GAA4HQR01BCW9R	ras-related gtp-binding protein	384	gi|21536526|gb|AAM60858.1|GTP binding protein, putative [Arabidopsis thaliana]	AAM60858	1.67727E-32	100	142.124	71	71
GAA4HQR01BMRMS	protein	444	gi|225455529|ref|XP_002266109.1|PREDICTED: hypothetical protein [Vitis vinifera] >gi|270235400|emb|CBI24528.1| unnamed protein product [Vitis vinifera]	XP_002266109	2.61566E-41	65	171.4	150	98
GAA4HQR01D3GL5	pectate lyase	577	gi|224140941|ref|XP_002323835.1|predicted protein [Populus trichocarpa] >gi|222866837|gb|EEF03968.1| predicted protein [Populus trichocarpa]	XP_002323835	4.17944E-22	58	108.227	137	80
GAA4HQR01DOEW0	glycosyl transferase family 1 protein	497	gi|224119626|ref|XP_002318120.1|predicted protein [Populus trichocarpa] >gi|222858793|gb|EEE96340.1| predicted protein [Populus trichocarpa]	XP_002318120	4.00319E-18	94	94.3597	52	49
GAA4HQR01CACJ5	glycosyltransferase	482	gi|255641059|gb|ACU20809.1|unknown [Glycine max]	ACU20809	1.50427E-20	54	102.449	151	83
GAA4HQR01DDZB7	dna binding	400	gi|225450161|ref|XP_002263009.1|PREDICTED: hypothetical protein [Vitis vinifera]	XP_002263009	5.23267E-38	79	101.679	74	59
GAA4HQR01DSMSQ	fam175a protein	498	gi|119626937|gb|EAX06532.1|hCG2031845 [Homo sapiens]	EAX06532	1.3208E-16	70	89.3521	72	51
GAA4HQR01AP0T2	udp-glucose 4-epimerase	265	gi|84873492|gb|ABC67797.1|UDP-D-xylose epimerase 1 [Hordeum vulgare]	ABC67797	6.93426E-10	58	67.0106	87	51
GAA4HQR01D6DF5	cell division cycle 16	396	gi|22324595|gb|AAM95623.1|anaphase promoting complex/cyclosome subunit [Arabidopsis thaliana]	AAM95623	3.95029E-13	64	77.7962	88	57
GAA4HQR01DKFC6	unknown [Glycine max]	386	gi|255647104|gb|ACU24020.1|unknown [Glycine max]	ACU24020	9.56838E-12	72	73.1738	73	53
GAA4HQR01EXAC4	long chain acyl- synthetase	353	gi|225447498|ref|XP_002267417.1|PREDICTED: hypothetical protein [Vitis vinifera] >gi|270241242|emb|CBI28468.1| unnamed protein product [Vitis vinifera]	XP_002267417	2.84557E-12	73	64.6994	61	45
GAA4HQR01EC004	adp-ribosylation factor	405	gi|226532652|ref|NP_001149117.1|ADP-ribosylation factor [Zea mays] >gi|242054753|ref|XP_002456522.1| hypothetical protein SORBIDRAFT_03g037760 [Sorghum bicolor] >gi|194699598|gb|ACF83883.1| unknown [Zea mays] >gi|194707852|gb|ACF88010.1| unknown [Zea mays] >gi|195624848|gb|ACG34254.1| ADP-ribosylation factor [Zea mays] >gi|195645320|gb|ACG42128.1| ADP-ribosylation factor [Zea mays] >gi|241928497|…	NP_001149117	3.6349E-27	100	124.405	58	58
GAA4HQR01A6U4K	predicted protein [Populus trichocarpa]	417	gi|224081194|ref|XP_002306329.1|predicted protein [Populus trichocarpa] >gi|222855778|gb|EEE93325.1| predicted protein [Populus trichocarpa]	XP_002306329	1.21292E-18	67	64.3142	70	47
GAA4HQR01CTNH3	hydroxyproline-rich glycoprotein homolog	491	gi|18414336|ref|NP_567447.1|hydroxyproline-rich glycoprotein family protein [Arabidopsis thaliana] >gi|15451076|gb|AAK96809.1| hydroxyproline-rich glycoprotein homolog [Arabidopsis thaliana] >gi|20148429|gb|AAM10105.1| hydroxyproline-rich glycoprotein homolog [Arabidopsis thaliana] >gi|21554367|gb|AAM63474.1| hydroxyproline-rich glycoprotein-like protein [Arabidopsis thaliana]	NP_567447	3.87854E-16	60	55.8398	79	48
GAA4HQR01BPWVW	ubiquitin-specific protease 6	664	gi|225442341|ref|XP_002281000.1|PREDICTED: hypothetical protein [Vitis vinifera] >gi|270253580|emb|CBI35978.1| unnamed protein product [Vitis vinifera]	XP_002281000	3.05906E-10	70	69.3218	67	47
GAA4HQR01BVZN2	binding catalytic	462	gi|224073720|ref|XP_002304142.1|predicted protein [Populus trichocarpa] >gi|222841574|gb|EEE79121.1| predicted protein [Populus trichocarpa]	XP_002304142	2.91213E-32	80	141.354	97	78
GAA4HQR01CIMQI	cysteine proteinase inhibitor like protein	475	gi|270247741|emb|CBI33099.1|unnamed protein product [Vitis vinifera]	CBI33099	3.28774E-12	68	74.7146	90	62
GAA4HQR01CPBTE	ape2 (acclimation of photosynthesis to environment 2) antiporter triose-phosphate transmembrane transporter	469	gi|1352198|sp|P49131.1|TPT_FLAPRRecName: Full=Triose phosphate/phosphate translocator, chloroplastic; Short=cTPT; Flags: Precursor >gi|406286|emb|CAA81386.1| triose phosphate/phosphate translocator [Flaveria pringlei]	P49131	3.42519E-17	65	91.2781	102	67
GAA4HQR01BC5DS	tga1 dna binding calmodulin binding transcription factor	382	gi|270232159|emb|CBI21482.1|unnamed protein product [Vitis vinifera]	CBI21482	4.30249E-20	83	100.908	66	55
GAA4HQR01DA4WB	reverse-transcriptase-like protein	347	gi|147858335|emb|CAN83518.1|hypothetical protein [Vitis vinifera]	CAN83518	3.19963E-12	67	52.373	53	36
GAA4HQR01BBAEC	emb2756 (embryo defective 2756)	459	gi|168049315|ref|XP_001777109.1|predicted protein [Physcomitrella patens subsp. patens] >gi|162671552|gb|EDQ58102.1| predicted protein [Physcomitrella patens subsp. patens]	XP_001777109	7.14004E-9	52	42.3578	65	34
GAA4HQR01ENAYM	sorting and assembly machinery	352	gi|225434863|ref|XP_002280661.1|PREDICTED: hypothetical protein [Vitis vinifera]	XP_002280661	2.37941E-31	90	130.568	102	92
GAA4HQR01DR4EY	o-linked n-acetylglucosamine	523	gi|147859668|emb|CAN83109.1|hypothetical protein [Vitis vinifera]	CAN83109	4.50484E-8	47	61.2326	182	86
GAA4HQR01B6WAW	protein	452	gi|255586505|ref|XP_002533893.1|peptide transporter, putative [Ricinus communis] >gi|223526157|gb|EEF28493.1| peptide transporter, putative [Ricinus communis]	XP_002533893	1.24928E-27	90	125.946	74	67
GAA4HQR01BQ2BJ	actin	612	gi|281211110|gb|EFA85276.1|actin [Polysphondylium pallidum PN500]	EFA85276	4.74368E-17	90	91.6633	53	48
GAA4HQR01A7Z3Z	mur4 (murus 4) udp-arabinose 4-epimerase catalytic	442	gi|24417398|gb|AAN60309.1|unknown [Arabidopsis thaliana]	AAN60309	2.80677E-43	90	177.948	108	98
GAA4HQR01CNX8M	predicted protein [Populus trichocarpa]	490	gi|224140475|ref|XP_002323608.1|predicted protein [Populus trichocarpa] >gi|222868238|gb|EEF05369.1| predicted protein [Populus trichocarpa]	XP_002323608	5.47361E-7	53	57.3806	126	68
GAA4HQR01DOGL1	protein phosphatase 2c	591	gi|224055331|ref|XP_002298484.1|predicted protein [Populus trichocarpa] >gi|222845742|gb|EEE83289.1| predicted protein [Populus trichocarpa]	XP_002298484	4.67383E-19	72	98.2117	90	65
GAA4HQR01BCAS7	PREDICTED: hypothetical protein [Vitis vinifera]	387	gi|225464842|ref|XP_002271410.1|PREDICTED: hypothetical protein [Vitis vinifera] >gi|270241042|emb|CBI28270.1| unnamed protein product [Vitis vinifera]	XP_002271410	6.39207E-8	68	60.4622	58	40
GAA4HQR01CC4ED	protein	299	gi|224101817|ref|XP_002334240.1|predicted protein [Populus trichocarpa] >gi|224131364|ref|XP_002321066.1| predicted protein [Populus trichocarpa] >gi|222861839|gb|EEE99381.1| predicted protein [Populus trichocarpa] >gi|222870324|gb|EEF07455.1| predicted protein [Populus trichocarpa]	XP_002334240	1.05287E-25	79	105.916	77	61
GAA4HQR01CS3MG	unnamed protein product [Vitis vinifera]	548	gi|270247234|emb|CBI32609.1|unnamed protein product [Vitis vinifera]	CBI32609	3.33912E-7	47	58.5362	124	59
GAA4HQR01CH615	protein	347	gi|270244906|emb|CBI32284.1|unnamed protein product [Vitis vinifera]	CBI32284	3.80325E-32	84	140.969	93	79
GAA4HQR01EL182	ran-related gtp-binding protein	396	gi|2058280|emb|CAA66049.1|atran3 [Arabidopsis thaliana]	CAA66049	8.77994E-21	63	103.219	102	65
GAA4HQR01EUX4T	cmp-sialic acid	341	gi|18422134|ref|NP_568596.1|nucleotide-sugar transporter family protein [Arabidopsis thaliana] >gi|79329489|ref|NP_001031992.1| nucleotide-sugar transporter family protein [Arabidopsis thaliana] >gi|21536568|gb|AAM60900.1| CMP-sialic acid transporter-like protein [Arabidopsis thaliana] >gi|28393785|gb|AAO42302.1| putative CMP-sialic acid transporter [Arabidopsis thaliana] >gi|28973255|gb|AAO63952…	NP_568596	4.98247E-48	96	193.741	104	100
GAA4HQR01DRTWH	bw10kd allergen protein	351	gi|17907758|dbj|BAB79444.1|BW8KD allergen protein [Fagopyrum esculentum] >gi|144228125|gb|ABO93593.1| BW10KD allergen protein [Fagopyrum esculentum]	BAB79444	4.46823E-25	100	117.472	52	52
GAA4HQR01CU3C9	conserved hypothetical protein [Ricinus communis]	394	gi|255539571|ref|XP_002510850.1|conserved hypothetical protein [Ricinus communis] >gi|223549965|gb|EEF51452.1| conserved hypothetical protein [Ricinus communis]	XP_002510850	9.76987E-12	75	73.1738	60	45
GAA4HQR01CEP58	protein	319	gi|224089368|ref|XP_002308707.1|predicted protein [Populus trichocarpa] >gi|118485813|gb|ABK94754.1| unknown [Populus trichocarpa] >gi|222854683|gb|EEE92230.1| predicted protein [Populus trichocarpa]	XP_002308707	1.79069E-11	63	67.781	63	40
GAA4HQR01EBR77	sucrose synthase	404	gi|225444613|ref|XP_002275155.1|PREDICTED: hypothetical protein [Vitis vinifera] >gi|270240526|emb|CBI27755.1| unnamed protein product [Vitis vinifera]	XP_002275155	6.90608E-29	86	111.309	69	60
GAA4HQR01A8EEB	ornithine aminotransferase	413	gi|71018171|ref|XP_759316.1|hypothetical protein UM03169.1 [Ustilago maydis 521] >gi|46099166|gb|EAK84399.1| hypothetical protein UM03169.1 [Ustilago maydis 521]	XP_759316	3.38902E-8	52	44.669	88	46
GAA4HQR01D8VLH	zip transporter	454	gi|38036062|gb|AAR08414.1|metal transport protein [Medicago truncatula]	AAR08414	1.42969E-7	90	59.3066	53	48
GAA4HQR01COXY4	AC008030_18Unknown protein [Arabidopsis thaliana]	339	gi|9972368|gb|AAG10618.1|AC008030_18Unknown protein [Arabidopsis thaliana]	AAG10618	1.01564E-8	62	63.1586	61	38
GAA4HQR01DAXOG	protein phosphatase 2 (formerly 2a) catalytic alpha isoform	481	gi|225708536|gb|ACO10114.1|Serine/threonine-protein phosphatase 2A catalytic subunit beta isoform [Osmerus mordax]	ACO10114	2.73096E-33	66	93.5893	93	62
GAA4HQR01DKTN9	predicted protein [Populus trichocarpa]	451	gi|224073098|ref|XP_002303970.1|predicted protein [Populus trichocarpa] >gi|222841402|gb|EEE78949.1| predicted protein [Populus trichocarpa]	XP_002303970	3.09139E-10	73	68.1662	60	44
GAA4HQR01ES0DP	unnamed protein product [Vitis vinifera]	484	gi|270229235|emb|CBI18163.1|unnamed protein product [Vitis vinifera]	CBI18163	5.90209E-9	48	63.929	148	72
GAA4HQR01DOVZV	protein	377	gi|224110126|ref|XP_002315422.1|predicted protein [Populus trichocarpa] >gi|222864462|gb|EEF01593.1| predicted protein [Populus trichocarpa]	XP_002315422	6.70698E-13	76	77.0258	63	48
GAA4HQR01DEMWW	protein	470	gi|255545152|ref|XP_002513637.1|heat shock protein binding protein, putative [Ricinus communis] >gi|223547545|gb|EEF49040.1| heat shock protein binding protein, putative [Ricinus communis]	XP_002513637	1.17006E-50	88	186.808	116	103
GAA4HQR01B6UUU	thioredoxin-dependent peroxidase	441	gi|18654477|gb|AAL35363.2|AF442385_1thioredoxin peroxidase [Capsicum annuum]	AAL35363	4.97229E-17	60	83.5741	101	61
GAA4HQR01CY95P	at5g05860 mjj3_28	398	gi|225449288|ref|XP_002276871.1|PREDICTED: hypothetical protein [Vitis vinifera]	XP_002276871	5.12428E-11	70	66.2402	61	43
GAA4HQR01D4YUJ	unknown [Arabidopsis thaliana]	454	gi|21554361|gb|AAM63468.1|unknown [Arabidopsis thaliana]	AAM63468	1.76501E-16	64	64.6994	82	53
GAA4HQR01DQW3W	chaperonin 21 precursor	447	gi|224068518|ref|XP_002326137.1|predicted protein [Populus trichocarpa] >gi|118488687|gb|ABK96154.1| unknown [Populus trichocarpa] >gi|222833330|gb|EEE71807.1| predicted protein [Populus trichocarpa]	XP_002326137	7.15816E-7	53	56.9954	75	40
GAA4HQR01D2XO0	nitrilase-associated protein	365	gi|225455139|ref|XP_002267582.1|PREDICTED: hypothetical protein isoform 2 [Vitis vinifera] >gi|225455141|ref|XP_002267630.1| PREDICTED: hypothetical protein isoform 3 [Vitis vinifera] >gi|225455143|ref|XP_002267545.1| PREDICTED: hypothetical protein isoform 1 [Vitis vinifera] >gi|270234521|emb|CBI23124.1| unnamed protein product [Vitis vinifera]	XP_002267582	1.37368E-10	62	69.3218	79	49
GAA4HQR01EDNYB	dna-directed rna polymerase ii kda polypeptide	372	gi|255631340|gb|ACU16037.1|unknown [Glycine max]	ACU16037	7.93605E-22	89	106.686	57	51
GAA4HQR01BX3DI	phosducin-like 3	469	gi|255536977|ref|XP_002509555.1|Phosducin, putative [Ricinus communis] >gi|223549454|gb|EEF50942.1| Phosducin, putative [Ricinus communis]	XP_002509555	3.43315E-9	75	64.6994	56	42
GAA4HQR01D1JK7	heat shock protein 70	437	gi|48474196|dbj|BAD22699.1|heat shock protein 70 [Nicotiana benthamiana]	BAD22699	9.44862E-36	85	152.91	101	86
GAA4HQR01BGL3J	calcium lipid binding	449	gi|148910198|gb|ABR18180.1|unknown [Picea sitchensis]	ABR18180	7.44328E-8	63	58.5362	58	37
GAA4HQR01A2YPY	unnamed protein product [Vitis vinifera]	519	gi|270228466|emb|CBI17403.1|unnamed protein product [Vitis vinifera]	CBI17403	3.6682E-9	61	38.1206	55	34
GAA4HQR01CC0DU	PREDICTED: hypothetical protein [Vitis vinifera]	302	gi|225431279|ref|XP_002275676.1|PREDICTED: hypothetical protein [Vitis vinifera] >gi|270228515|emb|CBI17452.1| unnamed protein product [Vitis vinifera]	XP_002275676	1.13509E-12	79	76.2554	58	46
GAA4HQR01CAGX3	glyceraldehyde-3-phosphate dehydrogenase	443	gi|75206970|sp|Q9SNX8.1|GAPN_APIGRRecName: Full=NADP-dependent glyceraldehyde-3-phosphate dehydrogenase; AltName: Full=Non-phosphorylating glyceraldehyde 3-phosphate dehydrogenase; AltName: Full=Glyceraldehyde-3-phosphate dehydrogenase [NADP+]; AltName: Full=nr-G3PDH; AltName: Full=Triosephosphate dehydrogenase >gi|6425093|gb|AAF08296.1|AF196292_1 nonreversible glyceraldehyde-3-phosphate dehydrog…	Q9SNX8	2.38159E-34	98	148.288	75	74
GAA4HQR01CXAII	protein	418	gi|21913294|gb|AAM81204.1|AF521253_1fructose-1,6-diphosphate aldolase [Metasequoia glyptostroboides]	AAM81204	5.17007E-16	60	65.855	70	42
GAA4HQR01C9JLQ	glutamate decarboxylase	352	gi|225466257|ref|XP_002270937.1|PREDICTED: hypothetical protein [Vitis vinifera] >gi|270240124|emb|CBI27356.1| unnamed protein product [Vitis vinifera]	XP_002270937	5.14932E-24	68	92.4337	87	60
GAA4HQR01C57LS	lysosomal pro-x	560	gi|255579351|ref|XP_002530520.1|lysosomal pro-X carboxypeptidase, putative [Ricinus communis] >gi|223529924|gb|EEF31852.1| lysosomal pro-X carboxypeptidase, putative [Ricinus communis]	XP_002530520	9.2317E-8	67	60.4622	61	41
GAA4HQR01DCRJR	unknown [Picea sitchensis]	565	gi|148906277|gb|ABR16294.1|unknown [Picea sitchensis]	ABR16294	5.20121E-7	55	43.8986	70	39
GAA4HQR01B76WZ	isopentenyl diphosphate isomerase	471	gi|164604982|dbj|BAF98287.1|isopentenyl-diphosphate Delta-isomerase [Hevea brasiliensis]	BAF98287	4.05576E-38	89	159.073	92	82
GAA4HQR01A0LAD	rab7_vigac ame: full=ras-related protein rab7	324	gi|3914558|sp|Q41640.1|RAB7_VIGACRecName: Full=Ras-related protein Rab7 >gi|414842|gb|AAA34242.1| Rab7p [Vigna aconitifolia]	Q41640	2.90953E-8	59	61.6178	83	49
GAA4HQR01CL8PA	nramp transporter	515	gi|79346106|ref|NP_173048.3|NRAMP6; inorganic anion transmembrane transporter/ metal ion transmembrane transporter [Arabidopsis thaliana] >gi|30173130|sp|Q9S9N8.2|NRAM6_ARATH RecName: Full=Metal transporter Nramp6; Short=AtNramp6 >gi|12666983|emb|CAC28123.1| putative metal transporter [Arabidopsis thaliana]	NP_173048	5.08174E-13	69	53.5286	52	36
GAA4HQR01EE12W	domains rearranged methyltransferase	366	gi|225452416|ref|XP_002273972.1|PREDICTED: hypothetical protein [Vitis vinifera]	XP_002273972	7.92399E-43	90	136.346	74	67
GAA4HQR01D39C2	unknown [Glycine max]	493	gi|255628837|gb|ACU14763.1|unknown [Glycine max]	ACU14763	1.02417E-7	48	55.0694	110	53
GAA4HQR01DT51K	protein	413	gi|215706389|dbj|BAG93245.1|unnamed protein product [Oryza sativa Japonica Group]	BAG93245	1.05123E-18	94	96.2857	51	48
GAA4HQR01EWA7P	placental protein 6	417	gi|224113005|ref|XP_002316359.1|hypothetical protein POPTRDRAFT_659857 [Populus trichocarpa] >gi|222865399|gb|EEF02530.1| hypothetical protein POPTRDRAFT_659857 [Populus trichocarpa]	XP_002316359	1.96227E-20	66	102.064	103	68
GAA4HQR01CJG7W	pentatricopeptide repeat-containing	478	gi|255556711|ref|XP_002519389.1|pentatricopeptide repeat-containing protein, putative [Ricinus communis] >gi|223541456|gb|EEF43006.1| pentatricopeptide repeat-containing protein, putative [Ricinus communis]	XP_002519389	1.91427E-20	61	102.064	116	71
GAA4HQR01DE7IV	peptidylprolyl cis-trans isomerase	368	gi|255581541|ref|XP_002531576.1|fk506 binding protein, putative [Ricinus communis] >gi|223528806|gb|EEF30812.1| fk506 binding protein, putative [Ricinus communis]	XP_002531576	1.29184E-36	93	107.071	59	55
GAA4HQR01BKIWM	general transcription factor polypeptide 102kda	464	gi|224055499|ref|XP_002189275.1|PREDICTED: general transcription factor IIIC, polypeptide 3, 102kDa [Taeniopygia guttata]	XP_002189275	1.19564E-26	66	115.546	123	82
GAA4HQR01DP32P	vesicle-associated membrane	491	gi|225453969|ref|XP_002280265.1|PREDICTED: hypothetical protein [Vitis vinifera] >gi|270259747|emb|CBI38880.1| unnamed protein product [Vitis vinifera]	XP_002280265	3.10091E-10	53	68.1662	99	53
GAA4HQR01C84FU	ubiquinol-cytochrome c reductase complex 14 kda	323	gi|15239430|ref|NP_197927.1|ubiquinol-cytochrome C reductase complex 14 kDa protein, putative [Arabidopsis thaliana]	NP_197927	1.8682E-20	85	83.9593	54	46
GAA4HQR01B63J0	fructan 1-exohydrolase iia	420	gi|38488412|emb|CAD48404.1|fructan 6-exohydrolase [Beta vulgaris]	CAD48404	3.72395E-21	49	65.855	87	43
GAA4HQR01D26PZ	peroxidase 17	420	gi|19698448|gb|AAL93152.1|AF485266_1gaiacol peroxidase [Gossypium hirsutum]	AAL93152	1.31067E-16	78	89.3521	69	54
GAA4HQR01DUF09	protein	325	gi|255574840|ref|XP_002528327.1|sorting and assembly machinery (sam50) protein, putative [Ricinus communis] >gi|223532282|gb|EEF34085.1| sorting and assembly machinery (sam50) protein, putative [Ricinus communis]	XP_002528327	9.97676E-17	77	89.7373	76	59
GAA4HQR01BIP4Q	cc-nbs-lrr resistance protein	349	gi|224069330|ref|XP_002302957.1|cc-nbs-lrr resistance protein [Populus trichocarpa] >gi|222844683|gb|EEE82230.1| cc-nbs-lrr resistance protein [Populus trichocarpa]	XP_002302957	8.4989E-8	53	60.077	91	49
GAA4HQR01DNT1B	set domain protein	456	gi|255573673|ref|XP_002527758.1|phd finger protein, putative [Ricinus communis] >gi|223532845|gb|EEF34619.1| phd finger protein, putative [Ricinus communis]	XP_002527758	1.9193E-12	64	75.485	77	50
GAA4HQR01C8ZWU	hypothetical protein OsJ_24378 [Oryza sativa Japonica Group]	208	gi|222637103|gb|EEE67235.1|hypothetical protein OsJ_24378 [Oryza sativa Japonica Group]	EEE67235	4.25193E-9	71	60.077	56	40
GAA4HQR01D1DWY	rgs1 (regulator of g-protein signaling 1) g-protein coupled receptor	419	gi|225425938|ref|XP_002267857.1|PREDICTED: hypothetical protein [Vitis vinifera] >gi|270240287|emb|CBI27518.1| unnamed protein product [Vitis vinifera]	XP_002267857	2.53914E-52	83	207.994	130	108
GAA4HQR01DU3AN	endo- -beta-	329	gi|224088722|ref|XP_002308519.1|predicted protein [Populus trichocarpa] >gi|222854495|gb|EEE92042.1| predicted protein [Populus trichocarpa]	XP_002308519	1.37448E-11	64	65.0846	71	46
GAA4HQR01D5O9S	gdp-mannose pyrophosphorylase	469	gi|224831509|gb|ACN66754.1|GMP [Carica papaya]	ACN66754	1.5837E-30	98	135.576	66	65
GAA4HQR01B2V6T	zinc finger	493	gi|255573002|ref|XP_002527431.1|zinc finger protein, putative [Ricinus communis] >gi|223533166|gb|EEF34923.1| zinc finger protein, putative [Ricinus communis]	XP_002527431	1.90331E-34	91	140.584	78	71
GAA4HQR01C4JJG	beta-carotene hydroxylase	406	gi|2956717|emb|CAA70888.1|beta-carotene hydroxylase 2 [Capsicum annuum]	CAA70888	6.13139E-29	68	82.4185	70	48
GAA4HQR01B761R	PREDICTED: hypothetical protein [Vitis vinifera]	490	gi|225456402|ref|XP_002280540.1|PREDICTED: hypothetical protein [Vitis vinifera]	XP_002280540	8.44458E-8	61	60.077	75	46
GAA4HQR01DE09O	6-deoxocastasterone oxidase	446	gi|225451804|ref|XP_002281338.1|PREDICTED: brassinosteroid-6-oxidase [Vitis vinifera] >gi|270306130|emb|CBI16941.1| unnamed protein product [Vitis vinifera]	XP_002281338	7.43214E-37	69	126.716	107	74
GAA4HQR01EOO18	aspartate ammonia	385	gi|224068388|ref|XP_002302734.1|predicted protein [Populus trichocarpa] >gi|222844460|gb|EEE82007.1| predicted protein [Populus trichocarpa]	XP_002302734	1.73168E-37	97	158.688	80	78
GAA4HQR01ERE3S	aladin-related adracalin-related	461	gi|9663009|emb|CAC00753.1|putative protein [Arabidopsis thaliana]	CAC00753	8.28838E-16	59	86.6557	93	55
GAA4HQR01BJ2I4	af380625_1 at3g02420 f16b3_5	416	gi|224127372|ref|XP_002329261.1|predicted protein [Populus trichocarpa] >gi|222870715|gb|EEF07846.1| predicted protein [Populus trichocarpa]	XP_002329261	2.40773E-23	70	111.694	114	80
GAA4HQR01B3ZA5	pumilio mpt5 family rna-binding protein	423	gi|225448992|ref|XP_002273503.1|PREDICTED: hypothetical protein [Vitis vinifera] >gi|270244498|emb|CBI31431.1| unnamed protein product [Vitis vinifera]	XP_002273503	6.63141E-20	68	71.633	69	47
GAA4HQR01DJ2WO	chromatin remodeling complex subunit	449	gi|225432366|ref|XP_002275787.1|PREDICTED: hypothetical protein [Vitis vinifera] >gi|270238867|emb|CBI26103.1| unnamed protein product [Vitis vinifera]	XP_002275787	3.90964E-21	91	104.375	62	57
GAA4HQR01C3B1C	unknown protein [Arabidopsis thaliana]	477	gi|15221682|ref|NP_173826.1|unknown protein [Arabidopsis thaliana] >gi|2829868|gb|AAC00576.1| Unknown protein [Arabidopsis thaliana]	NP_173826	1.08951E-7	62	59.6918	66	41
GAA4HQR01C11Y6	proline transporter	461	gi|225437245|ref|XP_002275636.1|PREDICTED: hypothetical protein [Vitis vinifera] >gi|270229018|emb|CBI17949.1| unnamed protein product [Vitis vinifera]	XP_002275636	1.56312E-14	51	82.4185	140	72
GAA4HQR01CWN92	palmitoyl-protein thioesterase 1	452	gi|225453416|ref|XP_002274560.1|PREDICTED: hypothetical protein [Vitis vinifera] >gi|270227935|emb|CBI16648.1| unnamed protein product [Vitis vinifera]	XP_002274560	1.99451E-25	70	118.627	111	78
GAA4HQR01BPEMI	dna nick sensor protein	355	gi|225461681|ref|XP_002285464.1|PREDICTED: hypothetical protein [Vitis vinifera] >gi|270230861|emb|CBI20188.1| unnamed protein product [Vitis vinifera]	XP_002285464	6.21059E-27	73	123.635	98	72
GAA4HQR01DOQGP	transmembrane protein kinase	500	gi|225455588|ref|XP_002269540.1|PREDICTED: hypothetical protein [Vitis vinifera]	XP_002269540	2.29739E-28	65	95.9005	101	66
GAA4HQR01B81OK	nucleic acid binding nucleotide binding	449	gi|255645608|gb|ACU23298.1|unknown [Glycine max]	ACU23298	5.09432E-29	74	130.568	127	95
GAA4HQR01BSQKG	citrate synthase-like protein	475	gi|1345933|sp|P49299.1|CYSZ_CUCMARecName: Full=Citrate synthase, glyoxysomal; AltName: Full=GCS; Flags: Precursor >gi|1084323|pir||S53007 citrate synthase - cucurbit >gi|975633|dbj|BAA07328.1| glyoxysomal citrate synthase [Cucurbita cv. Kurokawa Amakuri]	P49299	6.18605E-19	78	97.0561	82	64
GAA4HQR01B9X84	protein	384	gi|225442565|ref|XP_002284327.1|PREDICTED: hypothetical protein isoform 1 [Vitis vinifera]	XP_002284327	1.32898E-29	80	132.494	105	84
GAA4HQR01C9IQD	small gtp binding protein	565	gi|2500196|sp|Q41254.1|RAC9_GOSHIRecName: Full=Rac-like GTP-binding protein RAC9; Flags: Precursor >gi|1087113|gb|AAB35094.1| mammalian rac protein homolog [Gossypium hirsutum]	Q41254	2.97045E-9	76	65.4698	51	39
GAA4HQR01A65RE	y2309_arath ame: full=uncharacterized protein at2g23090	488	gi|256353448|dbj|BAH97744.1|hypothetical protein [Hypochaeris radicata]	BAH97744	1.54249E-17	82	92.4337	62	51
GAA4HQR01EBO91	xylan endohydrolase	534	gi|60656567|gb|AAX33301.1|putative endo-1,4-beta-xylanase [Populus tremula x Populus tremuloides]	AAX33301	9.21057E-84	92	245.358	127	117
GAA4HQR01CDPRG	calcium ion binding	443	gi|255566026|ref|XP_002524001.1|calcium ion binding protein, putative [Ricinus communis] >gi|223536728|gb|EEF38369.1| calcium ion binding protein, putative [Ricinus communis]	XP_002524001	1.31595E-8	67	62.7734	65	44
GAA4HQR01AU1JX	PREDICTED: hypothetical protein [Vitis vinifera]	362	gi|225438428|ref|XP_002276437.1|PREDICTED: hypothetical protein [Vitis vinifera] >gi|270232253|emb|CBI21576.1| unnamed protein product [Vitis vinifera]	XP_002276437	6.17627E-19	84	97.0561	79	67
GAA4HQR01A2EIX	spermidine synthase x	395	gi|179399176|gb|ACB86615.1|putative spermidine synthase [Silene diclinis]	ACB86615	2.23153E-40	95	168.318	92	88
GAA4HQR01DTPPD	udp-glucoronosyl udp-glucosyl transferase family protein	399	gi|270247391|emb|CBI32766.1|unnamed protein product [Vitis vinifera]	CBI32766	1.49494E-12	69	75.8702	79	55
GAA4HQR01DVK92	myosin xi	362	gi|255560295|ref|XP_002521165.1|myosin XI, putative [Ricinus communis] >gi|223539734|gb|EEF41316.1| myosin XI, putative [Ricinus communis]	XP_002521165	1.01277E-28	96	122.865	64	62
GAA4HQR01CRBSP	lysophospholipase 2-like	350	gi|270253861|emb|CBI36259.1|unnamed protein product [Vitis vinifera]	CBI36259	7.68694E-9	70	63.5438	51	36
GAA4HQR01DPM97	sterol delta-7 reductase	433	gi|225443407|ref|XP_002268455.1|PREDICTED: hypothetical protein [Vitis vinifera]	XP_002268455	1.30121E-19	62	78.5666	110	69
GAA4HQR01BK3DY	short-chain dehydrogenase reductase sdr	442	gi|270242701|emb|CBI29642.1|unnamed protein product [Vitis vinifera]	CBI29642	1.91992E-27	88	85.8853	54	48
GAA4HQR01BJOJU	o-acetyltransferase family protein	567	gi|222618900|gb|EEE55032.1|hypothetical protein OsJ_02705 [Oryza sativa Japonica Group]	EEE55032	1.03823E-9	58	67.0106	90	53
GAA4HQR01B97YO	prolyl 4- alpha subunit	484	gi|225468574|ref|XP_002263060.1|PREDICTED: hypothetical protein [Vitis vinifera] >gi|270235318|emb|CBI24447.1| unnamed protein product [Vitis vinifera]	XP_002263060	1.89424E-15	80	85.5001	57	46
GAA4HQR01DX6BC	phytoene synthase	386	gi|57282088|emb|CAD29284.1|putative phytoene synthase [Oryza sativa]	CAD29284	2.43323E-15	84	85.1149	51	43
GAA4HQR01ATB1C	50s ribosomal protein mitochondrial	377	gi|225468407|ref|XP_002263105.1|PREDICTED: hypothetical protein, partial [Vitis vinifera]	XP_002263105	9.64004E-28	86	126.331	80	69
GAA4HQR01CEFMA	protein	440	gi|255641342|gb|ACU20948.1|unknown [Glycine max]	ACU20948	2.91715E-40	80	167.933	134	108
GAA4HQR01BHC5B	protein	484	gi|224097618|ref|XP_002311013.1|predicted protein [Populus trichocarpa] >gi|222850833|gb|EEE88380.1| predicted protein [Populus trichocarpa]	XP_002311013	2.02852E-9	76	65.4698	52	40
GAA4HQR01CEFY2	retrotransposon ty3-gypsy sub-class	314	gi|225460508|ref|XP_002271693.1|PREDICTED: similar to retrotransposon protein, putative, Ty3-gypsy sub-class [Vitis vinifera]	XP_002271693	8.30419E-11	64	70.0922	96	62
GAA4HQR01A7AWY	gtp-binding protein	411	gi|224145285|ref|XP_002325590.1|predicted protein [Populus trichocarpa] >gi|222862465|gb|EEE99971.1| predicted protein [Populus trichocarpa]	XP_002325590	4.74399E-41	84	92.4337	64	54
GAA4HQR01CVZMO	arf1-binding protein	197	gi|85069279|gb|ABC69711.1|auxin response factor 2 [Solanum lycopersicum]	ABC69711	6.95316E-10	88	67.0106	52	46
GAA4HQR01CC7H4	orf 2	523	gi|72093866|ref|XP_786063.1|PREDICTED: similar to ORF 2 [Strongylocentrotus purpuratus] >gi|115939219|ref|XP_001178976.1| PREDICTED: similar to ORF 2 [Strongylocentrotus purpuratus]	XP_786063	2.23573E-7	51	58.9214	99	51
GAA4HQR01EX9TU	c-1-tetrahydrofolate cytoplasmic	463	gi|242086917|ref|XP_002439291.1|hypothetical protein SORBIDRAFT_09g003920 [Sorghum bicolor] >gi|241944576|gb|EES17721.1| hypothetical protein SORBIDRAFT_09g003920 [Sorghum bicolor]	XP_002439291	5.99988E-22	72	84.3445	72	52
GAA4HQR01E0ND8	hypothetical protein SORBIDRAFT_09g019820 [Sorghum bicolor]	478	gi|242087877|ref|XP_002439771.1|hypothetical protein SORBIDRAFT_09g019820 [Sorghum bicolor] >gi|241945056|gb|EES18201.1| hypothetical protein SORBIDRAFT_09g019820 [Sorghum bicolor]	XP_002439771	5.88086E-8	44	40.4318	83	37
GAA4HQR01DYDR8	legumin a	427	gi|6979768|gb|AAF34635.1|AF216801_1allergenic protein [Fagopyrum esculentum] >gi|270272191|gb|ACZ67528.1| legumin-like protein [Fagopyrum esculentum]	AAF34635	2.98217E-29	67	131.339	124	84
GAA4HQR01BUCAV	pyrophosphate-dependent phosphofructo-1-kinase-like protein	372	gi|224122506|ref|XP_002330498.1|predicted protein [Populus trichocarpa] >gi|222872432|gb|EEF09563.1| predicted protein [Populus trichocarpa]	XP_002330498	3.28335E-44	87	137.117	90	79
GAA4HQR01EG5ZN	protein kinase c inhibitor	493	gi|270239953|emb|CBI27186.1|unnamed protein product [Vitis vinifera]	CBI27186	2.35237E-26	74	121.709	141	105
GAA4HQR01DYD01	pearli 1-like protein	578	gi|15235388|ref|NP_192986.1|protease inhibitor/seed storage/lipid transfer protein (LTP) family protein [Arabidopsis thaliana] >gi|4725948|emb|CAB41719.1| pEARLI 1-like protein [Arabidopsis thaliana] >gi|7267951|emb|CAB78292.1| pEARLI 1-like protein [Arabidopsis thaliana] >gi|15450471|gb|AAK96529.1| AT4g12490/T1P17_80 [Arabidopsis thaliana] >gi|16974459|gb|AAL31233.1| AT4g12490/T1P17_80 [Arabidop…	NP_192986	1.05029E-10	67	58.9214	58	39
GAA4HQR01APB9U	white-brown-complex abc transporter family	371	gi|224106203|ref|XP_002314084.1|white-brown-complex ABC transporter family [Populus trichocarpa] >gi|222850492|gb|EEE88039.1| white-brown-complex ABC transporter family [Populus trichocarpa]	XP_002314084	5.51566E-19	63	72.7886	77	49
GAA4HQR01DT0P5	40s ribosomal protein s26	394	gi|270236107|emb|CBI25376.1|unnamed protein product [Vitis vinifera]	CBI25376	1.15408E-12	75	76.2554	57	43
GAA4HQR01CWWDE	tom (target of myb1)-like protein	430	gi|147784756|emb|CAN70382.1|hypothetical protein [Vitis vinifera]	CAN70382	1.27961E-25	80	96.2857	67	54
GAA4HQR01D616S	PREDICTED: hypothetical protein [Vitis vinifera]	453	gi|225450960|ref|XP_002284709.1|PREDICTED: hypothetical protein [Vitis vinifera] >gi|270254381|emb|CBI36772.1| unnamed protein product [Vitis vinifera]	XP_002284709	1.80438E-10	69	68.9366	69	48
GAA4HQR01D6VCB	60s ribosomal protein	456	gi|225437447|ref|XP_002272357.1|PREDICTED: similar to 60S ribosomal protein L19 [Vitis vinifera]	XP_002272357	5.77885E-9	50	63.929	120	61
GAA4HQR01C40GU	auxin-independent growth promoter	345	gi|90657636|gb|ABD96934.1|hypothetical protein [Cleome spinosa]	ABD96934	3.92688E-16	68	62.003	61	42
GAA4HQR01B7JPI	histone h3	443	gi|19611|emb|CAA31966.1|histone H3 (AA 1-123) [Medicago sativa] >gi|2916748|emb|CAA05554.1| histone H3 [Pisum sativum]	CAA31966	2.83293E-11	78	71.633	51	40
GAA4HQR01BYWER	lipase sil1	307	gi|31616513|gb|AAP55714.1|GDSL-lipase [Chenopodium rubrum]	AAP55714	3.06836E-10	75	68.1662	54	41
GAA4HQR01ESAPM	protein	407	gi|1666171|emb|CAA70322.1|unknown [Nicotiana plumbaginifolia]	CAA70322	4.93555E-8	60	60.8474	75	45
GAA4HQR01AVPZ9	protein	481	gi|255551016|ref|XP_002516556.1|catalytic, putative [Ricinus communis] >gi|223544376|gb|EEF45897.1| catalytic, putative [Ricinus communis]	XP_002516556	3.2159E-47	93	191.045	125	117
GAA4HQR01EHBL6	protein	516	gi|255564160|ref|XP_002523077.1|Phytochrome A-associated F-box protein, putative [Ricinus communis] >gi|223537639|gb|EEF39262.1| Phytochrome A-associated F-box protein, putative [Ricinus communis]	XP_002523077	1.33149E-33	95	145.976	72	69
GAA4HQR01DIH1H	gdsl-motif lipase hydrolase family protein	408	gi|164519779|gb|ABY59947.1|nectar protein 1 [Jacaranda mimosifolia]	ABY59947	3.38016E-33	68	144.436	131	90
GAA4HQR01CYUMF	atp binding	513	gi|225459707|ref|XP_002285889.1|PREDICTED: hypothetical protein [Vitis vinifera]	XP_002285889	7.93506E-15	79	83.5741	63	50
GAA4HQR01DB8UH	betaine aldehyde dehydrogenase	570	gi|256260278|gb|ACU65243.1|betaine aldehyde dehydrogenase [Helianthus annuus]	ACU65243	8.93566E-9	60	63.929	68	41
GAA4HQR01CITDY	calmodulin-domain protein kinase cdpk isoform 5	448	gi|71492981|gb|AAZ32752.1|putative calcium dependent kinase 6 [Brassica rapa subsp. pekinensis]	AAZ32752	2.14032E-27	94	125.176	68	64
GAA4HQR01BQ554	at1g04240	455	gi|255580941|ref|XP_002531289.1|Auxin-induced protein 22D, putative [Ricinus communis] >gi|223529122|gb|EEF31102.1| Auxin-induced protein 22D, putative [Ricinus communis]	XP_002531289	3.39503E-17	47	91.2781	161	76
GAA4HQR01DU9KO	unknown [Glycine max]	482	gi|255632876|gb|ACU16791.1|unknown [Glycine max]	ACU16791	3.25341E-7	64	58.151	71	46
GAA4HQR01DWWFL	mitogen-activated protein kinase erk-	540	gi|270013169|gb|EFA09617.1|hypothetical protein TcasGA2_TC011738 [Tribolium castaneum]	EFA09617	3.67043E-11	66	71.633	87	58
GAA4HQR01ELSIT	60s ribosomal protein l34	382	gi|730558|sp|P41098.1|RL34_TOBACRecName: Full=60S ribosomal protein L34 >gi|436030|gb|AAA57158.1| 60S ribosomal protein L34 [Nicotiana tabacum] >gi|436032|gb|AAA57159.1| 60S ribosomal protein L34 [Nicotiana tabacum]	P41098	8.99207E-10	67	66.6254	64	43
GAA4HQR01C4C2U	atglx1 (glyoxalase i homolog) lactoylglutathione lyase metal ion binding	597	gi|222423971|dbj|BAH19947.1|AT1G11840 [Arabidopsis thaliana]	BAH19947	9.41564E-7	65	57.3806	58	38
GAA4HQR01DX3DP	conserved hypothetical protein [Ricinus communis]	482	gi|255576491|ref|XP_002529137.1|conserved hypothetical protein [Ricinus communis] >gi|223531416|gb|EEF33250.1| conserved hypothetical protein [Ricinus communis]	XP_002529137	4.62497E-7	71	53.1434	53	38
GAA4HQR01BZA1H	protein	480	gi|255642031|gb|ACU21282.1|unknown [Glycine max]	ACU21282	6.29079E-35	79	150.214	112	89
GAA4HQR01DEBDU	PREDICTED: hypothetical protein [Vitis vinifera]	373	gi|225463653|ref|XP_002272656.1|PREDICTED: hypothetical protein [Vitis vinifera]	XP_002272656	1.31419E-8	62	62.7734	97	61
GAA4HQR01BNSWV	putative polyprotein [Oryza sativa Japonica Group]	455	gi|51854440|gb|AAU10819.1|putative polyprotein [Oryza sativa Japonica Group] >gi|53981353|gb|AAV24907.1| hypothetical protein [Oryza sativa Japonica Group]	AAU10819	4.87055E-11	68	53.1434	51	35
GAA4HQR01BI2OH	pentatricopeptide repeat-containing	482	gi|225453947|ref|XP_002274056.1|PREDICTED: hypothetical protein [Vitis vinifera]	XP_002274056	2.66753E-40	76	103.99	86	66
GAA4HQR01D1HJS	glutathione reductase	503	gi|113472844|gb|ABI35910.1|glutathione reductase [Rheum australe]	ABI35910	2.5479E-36	90	154.836	93	84
GAA4HQR01DSPGE	protein	513	gi|225462187|ref|XP_002267587.1|PREDICTED: hypothetical protein [Vitis vinifera]	XP_002267587	4.68406E-10	56	50.0618	82	46
GAA4HQR01CHGML	multidrug resistance	510	gi|115442469|ref|NP_001045514.1|Os01g0968000 [Oryza sativa (japonica cultivar-group)] >gi|57899860|dbj|BAD87696.1| pentatricopeptide (PPR) repeat-containing protein-like [Oryza sativa Japonica Group] >gi|113535045|dbj|BAF07428.1| Os01g0968000 [Oryza sativa Japonica Group]	NP_001045514	5.787E-14	57	50.8322	68	39
GAA4HQR01EF6PR	blue copper protein	413	gi|255625899|gb|ACU13294.1|unknown [Glycine max]	ACU13294	4.70784E-27	92	124.02	64	59
GAA4HQR01CZ0VT	protein	445	gi|224102957|ref|XP_002312869.1|predicted protein [Populus trichocarpa] >gi|222849277|gb|EEE86824.1| predicted protein [Populus trichocarpa]	XP_002312869	4.97889E-8	66	60.8474	51	34
GAA4HQR01EPH3O	protein	425	gi|270306883|emb|CBI38350.1|unnamed protein product [Vitis vinifera]	CBI38350	6.00657E-46	83	186.808	119	99
GAA4HQR01CYAWU	unnamed protein product [Vitis vinifera]	446	gi|270240974|emb|CBI28203.1|unnamed protein product [Vitis vinifera]	CBI28203	1.22067E-22	71	109.383	97	69
GAA4HQR01DMJBK	ubiquitin-conjugating enzyme family protein	552	gi|46577794|gb|AAT01417.1|ubiquitin-conjugating enzyme family protein [Tamarix androssowii]	AAT01417	7.32731E-24	73	101.293	82	60
GAA4HQR01CWGU7	membrane-associated phospholipid phosphatase	502	gi|225450248|ref|XP_002268686.1|PREDICTED: hypothetical protein [Vitis vinifera] >gi|270229668|emb|CBI18588.1| unnamed protein product [Vitis vinifera]	XP_002268686	5.96688E-49	81	96.6709	60	49
GAA4HQR01DWDHJ	protein	492	gi|225447959|ref|XP_002267673.1|PREDICTED: hypothetical protein [Vitis vinifera] >gi|270306303|emb|CBI23779.1| unnamed protein product [Vitis vinifera]	XP_002267673	5.7941E-25	60	117.087	142	86
GAA4HQR01BK0B3	hypothetical protein OsI_09412 [Oryza sativa Indica Group]	351	gi|125541595|gb|EAY87990.1|hypothetical protein OsI_09412 [Oryza sativa Indica Group]	EAY87990	1.54285E-9	68	65.855	63	43
GAA4HQR01C3F7T	rna polymerase alpha subunit	471	gi|189162303|ref|YP_001936549.1|RNA polymerase alpha subunit [Fagopyrum esculentum subsp. ancestrale] >gi|166065389|gb|ABY79764.1| RNA polymerase alpha subunit [Fagopyrum esculentum subsp. ancestrale]	YP_001936549	1.80803E-18	60	95.5153	110	67
GAA4HQR01DJ622	vacuolar protein sorting	380	gi|255565515|ref|XP_002523748.1|vacuolar protein sorting vps41, putative [Ricinus communis] >gi|223537052|gb|EEF38688.1| vacuolar protein sorting vps41, putative [Ricinus communis]	XP_002523748	9.3694E-38	88	112.464	72	64
GAA4HQR01B6NH0	preprotein subunit	507	gi|159477715|ref|XP_001696954.1|chloroplast-associated SecA protein [Chlamydomonas reinhardtii] >gi|158274866|gb|EDP00646.1| chloroplast-associated SecA protein [Chlamydomonas reinhardtii]	XP_001696954	7.58786E-44	89	125.176	77	69
GAA4HQR01B5AJT	glutathione s-transferase	454	gi|222820694|gb|ACM68391.1|glutathione S-transferase [Limonium bicolor]	ACM68391	5.79104E-17	73	90.5077	72	53
GAA4HQR01DI5H3	protein	233	gi|224070482|ref|XP_002303156.1|predicted protein [Populus trichocarpa] >gi|222840588|gb|EEE78135.1| predicted protein [Populus trichocarpa]	XP_002303156	3.6631E-27	98	124.405	60	59
GAA4HQR01EBIBQ	PREDICTED: hypothetical protein [Vitis vinifera]	589	gi|225427625|ref|XP_002269629.1|PREDICTED: hypothetical protein [Vitis vinifera]	XP_002269629	1.34269E-10	65	70.0922	76	50
GAA4HQR01EADWM	shoot gravitropism 2	414	gi|255569112|ref|XP_002525525.1|conserved hypothetical protein [Ricinus communis] >gi|223535204|gb|EEF36883.1| conserved hypothetical protein [Ricinus communis]	XP_002525525	1.07828E-31	72	139.428	119	86
GAA4HQR01DK26G	monodehydroascorbate reductase	408	gi|113472842|gb|ABI35909.1|monodehydroascorbate reductase [Rheum australe]	ABI35909	1.10538E-15	63	70.4774	83	53
GAA4HQR01EW6SY	protein	432	gi|2832694|emb|CAA16792.1|putative protein [Arabidopsis thaliana] >gi|7268613|emb|CAB78822.1| putative protein [Arabidopsis thaliana]	CAA16792	2.35365E-10	72	68.5514	68	49
GAA4HQR01DAWOT	receptor-like kinase	438	gi|255571471|ref|XP_002526683.1|Systemin receptor SR160 precursor, putative [Ricinus communis] >gi|223533983|gb|EEF35705.1| Systemin receptor SR160 precursor, putative [Ricinus communis]	XP_002526683	3.35317E-20	79	101.293	89	71
GAA4HQR01DVYWF	xyloglucan endotransglycosylase	394	gi|224075417|ref|XP_002304625.1|predicted protein [Populus trichocarpa] >gi|222842057|gb|EEE79604.1| predicted protein [Populus trichocarpa]	XP_002304625	3.45876E-25	84	117.857	71	60
GAA4HQR01AZA6U	at3g14120 mag2_7	254	gi|30682993|ref|NP_188028.2|unknown protein [Arabidopsis thaliana] >gi|22654979|gb|AAM98082.1| AT3g14120/MAG2_7 [Arabidopsis thaliana]	NP_188028	3.67944E-17	58	61.2326	67	39
GAA4HQR01CRG8M	protein	460	gi|255585835|ref|XP_002533595.1|DNA-directed RNA polymerase 2B, chloroplast/mitochondrial precursor, putative [Ricinus communis] >gi|223526524|gb|EEF28786.1| DNA-directed RNA polymerase 2B, chloroplast/mitochondrial precursor, putative [Ricinus communis]	XP_002533595	6.78033E-18	57	93.5893	135	77
GAA4HQR01CMK50	protein	480	gi|255626107|gb|ACU13398.1|unknown [Glycine max]	ACU13398	1.59414E-40	95	157.918	86	82
GAA4HQR01BRXDW	PREDICTED: hypothetical protein [Vitis vinifera]	524	gi|225435155|ref|XP_002281741.1|PREDICTED: hypothetical protein [Vitis vinifera] >gi|270227495|emb|CBI16228.1| unnamed protein product [Vitis vinifera]	XP_002281741	5.88351E-8	56	60.8474	108	61
GAA4HQR01B6133	cytochrome b-561	480	gi|225451954|ref|XP_002283161.1|PREDICTED: hypothetical protein [Vitis vinifera]	XP_002283161	9.5355E-19	65	88.5817	81	53
GAA4HQR01B9K52	protein	461	gi|225470696|ref|XP_002263439.1|PREDICTED: hypothetical protein [Vitis vinifera] >gi|270259950|emb|CBI31786.1| unnamed protein product [Vitis vinifera]	XP_002263439	1.47777E-34	70	90.1225	75	53
GAA4HQR01BTRXO	heat shock protein	290	gi|147844532|emb|CAN79988.1|hypothetical protein [Vitis vinifera]	CAN79988	1.14915E-20	75	102.834	85	64
GAA4HQR01C9YG8	nadh dehydrogenase subunit 5	551	gi|189162318|ref|YP_001936564.1|NADH dehydrogenase subunit 5 [Fagopyrum esculentum subsp. ancestrale] >gi|221272285|sp|B2XWI8.1|NU5C_FAGEA RecName: Full=NAD(P)H-quinone oxidoreductase subunit 5, chloroplastic; AltName: Full=NAD(P)H dehydrogenase subunit 5; AltName: Full=NADH-plastoquinone oxidoreductase subunit 5 >gi|166065404|gb|ABY79779.1| NADH dehydrogenase subunit 5 [Fagopyrum esculentum subs…	YP_001936564	1.81862E-61	100	114.775	56	56
GAA4HQR01EATGT	adp-glucose pyrophosphorylase large subunit	458	gi|2642638|gb|AAB91467.1|ADP-glucose pyrophosphorylase large subunit 1 [Citrullus lanatus subsp. vulgaris]	AAB91467	7.03497E-19	63	84.7297	98	62
GAA4HQR01AUNQ3	white-brown-complex abc transporter family	411	gi|225454545|ref|XP_002262619.1|PREDICTED: hypothetical protein [Vitis vinifera] >gi|270239156|emb|CBI26391.1| unnamed protein product [Vitis vinifera]	XP_002262619	4.41663E-17	65	90.8929	98	64
GAA4HQR01B0MTG	protein	491	gi|224121350|ref|XP_002330805.1|predicted protein [Populus trichocarpa] >gi|222872607|gb|EEF09738.1| predicted protein [Populus trichocarpa]	XP_002330805	9.90062E-26	64	105.531	124	80
GAA4HQR01CDQA8	abc-type transport system involved in resistance to organic periplasmic component	410	gi|255645879|gb|ACU23429.1|unknown [Glycine max]	ACU23429	1.73198E-37	94	158.688	97	92
GAA4HQR01BBWNV	unnamed protein product [Vitis vinifera]	535	gi|270231485|emb|CBI20810.1|unnamed protein product [Vitis vinifera]	CBI20810	2.36729E-7	57	58.9214	98	56
GAA4HQR01DS6TY	auxin response	489	gi|255570833|ref|XP_002526369.1|Auxin response factor, putative [Ricinus communis] >gi|223534328|gb|EEF36040.1| Auxin response factor, putative [Ricinus communis]	XP_002526369	1.09779E-23	80	112.849	91	73
GAA4HQR01C17L7	adp-ribosylation factor 3	336	gi|225446168|ref|XP_002277581.1|PREDICTED: hypothetical protein [Vitis vinifera] >gi|270228835|emb|CBI17767.1| unnamed protein product [Vitis vinifera]	XP_002277581	1.41152E-31	91	111.309	70	64
GAA4HQR01BUHIK	60s ribosomal protein	354	gi|209967449|gb|ACJ02353.1|60S ribosomal protein L27A [Vernicia fordii]	ACJ02353	1.41906E-20	94	97.4413	51	48
GAA4HQR01DI5KM	rna polymerase ii and iii kda subunit	331	gi|15228724|ref|NP_188871.1|NRPB5; DNA binding / DNA-directed RNA polymerase [Arabidopsis thaliana] >gi|13899113|gb|AAK48978.1|AF370551_1 RNA polymerase I, II and III 24.3 kDa subunit [Arabidopsis thaliana] >gi|15724322|gb|AAL06554.1|AF412101_1 AT3g22320/MCB17_5 [Arabidopsis thaliana] >gi|3372233|gb|AAC28253.1| RNA polymerase I, II and III 24.3 kDa subunit [Arabidopsis thaliana] >gi|9293866|dbj|B…	NP_188871	9.6294E-9	45	41.5874	73	33
GAA4HQR01CLXLY	nuclear transcription factor y subunit a-	466	gi|270242926|emb|CBI29866.1|unnamed protein product [Vitis vinifera]	CBI29866	5.86876E-17	68	90.5077	87	60
GAA4HQR01B4XYX	amino acid transporter	407	gi|255557208|ref|XP_002519635.1|amino acid transporter, putative [Ricinus communis] >gi|223541225|gb|EEF42780.1| amino acid transporter, putative [Ricinus communis]	XP_002519635	4.90133E-32	78	140.584	112	88
GAA4HQR01CRA2C	calmodulin 2-like protein	412	gi|50299511|gb|AAT73619.1|calmodulin cam-206 [Daucus carota]	AAT73619	4.8945E-8	58	60.8474	91	53
GAA4HQR01E0ZZA	PREDICTED: hypothetical protein [Vitis vinifera]	577	gi|225438773|ref|XP_002278328.1|PREDICTED: hypothetical protein [Vitis vinifera]	XP_002278328	2.09208E-16	52	69.3218	123	65
GAA4HQR01B7BXV	phospho-2-dehydro-3-deoxyheptonate aldolase chloroplast	444	gi|255581748|ref|XP_002531676.1|Phospho-2-dehydro-3-deoxyheptonate aldolase 1, chloroplast precursor, putative [Ricinus communis] >gi|223528707|gb|EEF30720.1| Phospho-2-dehydro-3-deoxyheptonate aldolase 1, chloroplast precursor, putative [Ricinus communis]	XP_002531676	4.60637E-46	96	187.193	100	96
GAA4HQR01DZ4CC	zinc finger	721	gi|225431920|ref|XP_002276973.1|PREDICTED: hypothetical protein [Vitis vinifera]	XP_002276973	4.92389E-23	88	112.079	62	55
GAA4HQR01A6GHJ	11-beta-hydroxysteroid dehydrogenase-like	392	gi|8777392|dbj|BAA96982.1|11-beta-hydroxysteroid dehydrogenase-like [Arabidopsis thaliana]	BAA96982	1.31819E-29	76	132.494	111	85
GAA4HQR01EGBWJ	vacuolar atp synthase proteolipid subunit	391	gi|260839816|gb|ACX50967.1|vacuolar membrane H+-ATPase c subunit [Tamarix hispida]	ACX50967	1.12111E-12	60	76.2554	94	57
GAA4HQR01EQ119	PREDICTED: hypothetical protein [Vitis vinifera]	302	gi|225432977|ref|XP_002280696.1|PREDICTED: hypothetical protein [Vitis vinifera]	XP_002280696	6.79128E-10	65	55.0694	61	40
GAA4HQR01DYBU4	predicted protein [Populus trichocarpa]	533	gi|224101727|ref|XP_002312396.1|predicted protein [Populus trichocarpa] >gi|222852216|gb|EEE89763.1| predicted protein [Populus trichocarpa]	XP_002312396	7.21177E-9	69	63.929	55	38
GAA4HQR01A8ZIM	phosphatidylinositol phophatidylcholine transfer protein	512	gi|225428406|ref|XP_002280238.1|PREDICTED: hypothetical protein, partial [Vitis vinifera]	XP_002280238	1.3075E-56	83	194.126	127	106
GAA4HQR01EKMNV	magnesium transporter	359	gi|224115768|ref|XP_002332052.1|magnesium transporter [Populus trichocarpa] >gi|222831938|gb|EEE70415.1| magnesium transporter [Populus trichocarpa]	XP_002332052	8.30302E-48	95	192.971	109	104
GAA4HQR01DNOHD	40s ribosomal protein s11	481	gi|224063643|ref|XP_002301243.1|predicted protein [Populus trichocarpa] >gi|118484152|gb|ABK93959.1| unknown [Populus trichocarpa] >gi|118485320|gb|ABK94519.1| unknown [Populus trichocarpa] >gi|222842969|gb|EEE80516.1| predicted protein [Populus trichocarpa]	XP_002301243	5.33784E-26	75	120.553	96	72
GAA4HQR01C6WRY	predicted protein [Populus trichocarpa]	356	gi|224117112|ref|XP_002317479.1|predicted protein [Populus trichocarpa] >gi|222860544|gb|EEE98091.1| predicted protein [Populus trichocarpa]	XP_002317479	4.18519E-7	66	57.7658	53	35
GAA4HQR01E0545	aminoacyl-trna hydrolase	504	gi|255633376|gb|ACU17045.1|unknown [Glycine max]	ACU17045	8.07035E-18	48	70.4774	149	72
GAA4HQR01EE6OT	carboxypeptidase c cbp31	431	gi|18447763|gb|AAL67992.1|putative serine carboxypeptidase precursor [Gossypium hirsutum]	AAL67992	3.76509E-16	73	87.8113	72	53
GAA4HQR01DY2MW	PREDICTED: hypothetical protein [Vitis vinifera]	486	gi|225436992|ref|XP_002272356.1|PREDICTED: hypothetical protein [Vitis vinifera]	XP_002272356	6.30845E-21	54	88.9669	145	79
GAA4HQR01CY4OV	cationic amino acid transporter	348	gi|224097572|ref|XP_002310991.1|cationic amino acid transporter [Populus trichocarpa] >gi|222850811|gb|EEE88358.1| cationic amino acid transporter [Populus trichocarpa]	XP_002310991	1.1407E-28	82	129.413	92	76
GAA4HQR01BBGZP	cation proton exchanger	366	gi|270255141|emb|CBI37527.1|unnamed protein product [Vitis vinifera]	CBI37527	4.38943E-20	92	100.908	57	53
GAA4HQR01BOCMN	lysine-specific histone demethylase 1	384	gi|242077616|ref|XP_002448744.1|hypothetical protein SORBIDRAFT_06g032460 [Sorghum bicolor] >gi|241939927|gb|EES13072.1| hypothetical protein SORBIDRAFT_06g032460 [Sorghum bicolor]	XP_002448744	5.31415E-15	60	74.3294	86	52
GAA4HQR01CH7ZA	protein	375	gi|218185963|gb|EEC68390.1|hypothetical protein OsI_36542 [Oryza sativa Indica Group]	EEC68390	3.66321E-27	72	124.405	118	85
GAA4HQR01ESYTY	beta-ketoacyl-coa synthase family protein	377	gi|225430155|ref|XP_002284751.1|PREDICTED: hypothetical protein [Vitis vinifera]	XP_002284751	9.22124E-27	92	120.553	67	62
GAA4HQR01DDOQ2	nitrate transporter ntl1	491	gi|255540909|ref|XP_002511519.1|nitrate transporter, putative [Ricinus communis] >gi|223550634|gb|EEF52121.1| nitrate transporter, putative [Ricinus communis]	XP_002511519	1.06083E-26	89	122.865	93	83
GAA4HQR01BA5Q6	glutamine-rich protein	452	gi|255566124|ref|XP_002524050.1|conserved hypothetical protein [Ricinus communis] >gi|223536777|gb|EEF38418.1| conserved hypothetical protein [Ricinus communis]	XP_002524050	1.05513E-34	65	149.443	152	100
GAA4HQR01D1KY4	auxin-induced protein	478	gi|224057230|ref|XP_002299184.1|predicted protein [Populus trichocarpa] >gi|222846442|gb|EEE83989.1| predicted protein [Populus trichocarpa]	XP_002299184	1.2357E-13	60	58.9214	71	43
GAA4HQR01C7HZO	gtp-binding protein	457	gi|225466135|ref|XP_002268388.1|PREDICTED: hypothetical protein [Vitis vinifera] >gi|270235482|emb|CBI24610.1| unnamed protein product [Vitis vinifera]	XP_002268388	9.0352E-41	78	120.168	87	68
GAA4HQR01CFRNN	calcium-dependent protein kinase	418	gi|110742404|dbj|BAE99123.1|calcium-dependent protein kinase [Arabidopsis thaliana]	BAE99123	4.82204E-27	86	124.02	88	76
GAA4HQR01DXOMX	protein	496	gi|15240002|ref|NP_196811.1|MSF1-like family protein [Arabidopsis thaliana] >gi|9955551|emb|CAC05435.1| putative protein [Arabidopsis thaliana] >gi|62867619|gb|AAY17413.1| At5g13070 [Arabidopsis thaliana] >gi|66841354|gb|AAY57314.1| At5g13070 [Arabidopsis thaliana]	NP_196811	2.12268E-19	70	98.5969	81	57
GAA4HQR01A5MVY	histone h3	453	gi|262095257|gb|EEY53309.1|histone H3.3 [Phytophthora infestans T30-4]	EEY53309	9.24554E-15	64	83.1889	99	64
GAA4HQR01EREKN	phd finger family protein	407	gi|147820730|emb|CAN63105.1|hypothetical protein [Vitis vinifera]	CAN63105	1.09053E-27	82	110.153	79	65
GAA4HQR01DMNKN	protein binding	498	gi|225435790|ref|XP_002285744.1|PREDICTED: hypothetical protein [Vitis vinifera]	XP_002285744	9.16809E-10	59	66.6254	99	59
GAA4HQR01CR2LI	protein	447	gi|147800223|emb|CAN66414.1|hypothetical protein [Vitis vinifera]	CAN66414	2.76953E-59	88	231.106	136	121
GAA4HQR01EYPB5	peroxidase 9	523	gi|255538756|ref|XP_002510443.1|Peroxidase 9 precursor, putative [Ricinus communis] >gi|223551144|gb|EEF52630.1| Peroxidase 9 precursor, putative [Ricinus communis]	XP_002510443	3.55288E-21	68	104.76	106	73
GAA4HQR01CSDMM	protein	413	gi|224142595|ref|XP_002324641.1|predicted protein [Populus trichocarpa] >gi|222866075|gb|EEF03206.1| predicted protein [Populus trichocarpa]	XP_002324641	3.74758E-8	56	61.2326	76	43
GAA4HQR01C9NET	proliferating cell nuclear antigen	347	gi|25005275|emb|CAD56690.1|proliferating cell nuclear antigen [Solanum lycopersicum]	CAD56690	2.50595E-27	90	122.094	74	67
GAA4HQR01EW4CZ	protein	495	gi|255626749|gb|ACU13719.1|unknown [Glycine max]	ACU13719	6.96242E-39	76	97.8265	95	73
GAA4HQR01EN1YQ	malate oxidoreductase	551	gi|585450|sp|P37224.1|MAOM_AMAHPRecName: Full=NAD-dependent malic enzyme 65 kDa isoform, mitochondrial; Short=NAD-ME; Flags: Precursor >gi|437104|gb|AAA19014.1| C4 photosynthetic NAD-dependent malic enzyme subunit alpha precursor [Amaranthus hypochondriacus]	P37224	4.19414E-10	53	50.0618	78	42
GAA4HQR01B8LHQ	protein phosphatase pp2a regulatory subunit	416	gi|270253577|emb|CBI35975.1|unnamed protein product [Vitis vinifera]	CBI35975	3.32098E-65	97	250.751	129	126
GAA4HQR01DMCLM	nitrilase-associated protein	365	gi|197312861|gb|ACH63211.1|nitrilase-associated protein [Rheum australe]	ACH63211	2.41356E-23	77	111.694	76	59
GAA4HQR01CAGGL	trans-cinnamate 4-monooxygenase	470	gi|221328921|gb|ACM17896.1|cinnamate-4-hydroxylase [Rubus occidentalis]	ACM17896	7.71511E-7	61	56.225	57	35
GAA4HQR01BS8RZ	kinase, putative [Ricinus communis]	429	gi|255585902|ref|XP_002533624.1|kinase, putative [Ricinus communis] >gi|223526482|gb|EEF28753.1| kinase, putative [Ricinus communis]	XP_002533624	1.87293E-7	70	58.9214	67	47
GAA4HQR01EO5EC	nhl repeat-containing protein	338	gi|225452518|ref|XP_002274991.1|PREDICTED: hypothetical protein [Vitis vinifera]	XP_002274991	8.03805E-19	64	96.6709	101	65
GAA4HQR01CCM94	protein	471	gi|224072270|ref|XP_002303682.1|predicted protein [Populus trichocarpa] >gi|222841114|gb|EEE78661.1| predicted protein [Populus trichocarpa]	XP_002303682	3.51225E-30	82	134.42	103	85
GAA4HQR01BKPPP	protein	501	gi|18414255|ref|NP_568121.1|RABC2A (RAB GTPASE HOMOLOG C2A); GTP binding / GTP-dependent protein binding / myosin XI tail binding [Arabidopsis thaliana] >gi|2723477|dbj|BAA24074.1| GTP-binding protein [Arabidopsis thaliana] >gi|7378638|emb|CAB83314.1| AtRab GTP-binding protein [Arabidopsis thaliana] >gi|26453054|dbj|BAC43603.1| putative AtRab GTP-binding protein [Arabidopsis thaliana] >gi|2982425…	NP_568121	2.69274E-53	83	186.808	128	107
GAA4HQR01DKZ47	protein	313	gi|225429494|ref|XP_002278305.1|PREDICTED: hypothetical protein [Vitis vinifera] >gi|147857102|emb|CAN81797.1| hypothetical protein [Vitis vinifera] >gi|270231317|emb|CBI20642.1| unnamed protein product [Vitis vinifera]	XP_002278305	4.68271E-30	89	134.035	75	67
GAA4HQR01CC6JM	zinc finger	480	gi|225431920|ref|XP_002276973.1|PREDICTED: hypothetical protein [Vitis vinifera]	XP_002276973	1.04174E-21	90	106.301	55	50
GAA4HQR01BC0GF	rna helicase	405	gi|224127608|ref|XP_002320116.1|predicted protein [Populus trichocarpa] >gi|222860889|gb|EEE98431.1| predicted protein [Populus trichocarpa]	XP_002320116	1.66291E-17	66	80.4925	100	66
GAA4HQR01CJRR7	cytochrome p450	410	gi|225448341|ref|XP_002266768.1|PREDICTED: hypothetical protein [Vitis vinifera] >gi|270236252|emb|CBI25521.1| unnamed protein product [Vitis vinifera]	XP_002266768	1.20087E-22	77	107.071	87	67
GAA4HQR01BWC1C	protein	442	gi|255546369|ref|XP_002514244.1|oligosaccharyl transferase, putative [Ricinus communis] >gi|223546700|gb|EEF48198.1| oligosaccharyl transferase, putative [Ricinus communis]	XP_002514244	1.91773E-19	73	95.5153	73	54
GAA4HQR01C24WB	conserved hypothetical protein [Mollicutes bacterium D7]	322	gi|237732585|ref|ZP_04563066.1|conserved hypothetical protein [Mollicutes bacterium D7] >gi|229384336|gb|EEO34427.1| conserved hypothetical protein [Mollicutes bacterium D7]	ZP_04563066	3.1131E-18	54	94.7449	134	73
GAA4HQR01CV8AM	heat shock protein 70 kda	450	gi|123601|sp|P26413.1|HSP70_SOYBNRecName: Full=Heat shock 70 kDa protein >gi|18663|emb|CAA44620.1| Heat Shock 70kD protein [Glycine max]	P26413	9.92163E-17	93	89.7373	89	83
GAA4HQR01B85AY	alpha- -mannosyltransferase alg9	371	gi|255564762|ref|XP_002523375.1|glycosyltransferase, putative [Ricinus communis] >gi|223537325|gb|EEF38954.1| glycosyltransferase, putative [Ricinus communis]	XP_002523375	3.81237E-32	92	140.969	83	77
GAA4HQR01A71BH	brassinosteroid-regulated protein bru1	395	gi|543905|sp|P35694.1|BRU1_SOYBNRecName: Full=Brassinosteroid-regulated protein BRU1; Flags: Precursor >gi|347459|gb|AAA81350.1| brassinosteroid-regulated protein [Glycine max] >gi|255641725|gb|ACU21133.1| unknown [Glycine max]	P35694	2.24711E-16	71	88.5817	71	51
GAA4HQR01A2GXG	protein	329	gi|270231670|emb|CBI20995.1|unnamed protein product [Vitis vinifera]	CBI20995	8.3944E-24	82	113.235	81	67
GAA4HQR01CZ67A	fructose- -bisphosphatase	447	gi|255646999|gb|ACU23968.1|unknown [Glycine max]	ACU23968	1.39377E-10	72	69.3218	66	48
GAA4HQR01C4XHK	gag-pol identical	496	gi|225424938|ref|XP_002263548.1|PREDICTED: hypothetical protein [Vitis vinifera]	XP_002263548	1.19975E-30	67	135.961	149	100
GAA4HQR01CI3FG	ctp synthase	514	gi|168032984|ref|XP_001768997.1|predicted protein [Physcomitrella patens subsp. patens] >gi|162679752|gb|EDQ66195.1| predicted protein [Physcomitrella patens subsp. patens]	XP_001768997	1.14582E-13	83	79.7221	54	45
GAA4HQR01CEXYE	protein	395	gi|255548814|ref|XP_002515463.1|conserved hypothetical protein [Ricinus communis] >gi|223545407|gb|EEF46912.1| conserved hypothetical protein [Ricinus communis]	XP_002515463	4.47021E-26	80	114.775	92	74
GAA4HQR01ANDIE	cc-nbs-lrr resistance protein	472	gi|224102623|ref|XP_002334156.1|cc-nbs-lrr resistance protein [Populus trichocarpa] >gi|222869855|gb|EEF06986.1| cc-nbs-lrr resistance protein [Populus trichocarpa]	XP_002334156	9.94402E-9	55	63.1586	99	55
GAA4HQR01CLPWU	fmn binding	505	gi|255644601|gb|ACU22803.1|unknown [Glycine max]	ACU22803	7.03005E-74	91	279.641	158	144
GAA4HQR01DUN5O	rna binding	379	gi|255573933|ref|XP_002527885.1|RNA binding protein, putative [Ricinus communis] >gi|223532736|gb|EEF34516.1| RNA binding protein, putative [Ricinus communis]	XP_002527885	5.1083E-24	74	84.3445	78	58
GAA4HQR01AY9AS	protein	382	gi|255628951|gb|ACU14820.1|unknown [Glycine max]	ACU14820	6.41433E-24	86	113.62	73	63
GAA4HQR01CESIS	protein	384	gi|227206336|dbj|BAH57223.1|AT3G63400 [Arabidopsis thaliana]	BAH57223	2.86763E-24	94	114.775	58	55
GAA4HQR01BY8OO	protein	431	gi|255541470|ref|XP_002511799.1|cop9 signalosome complex subunit, putative [Ricinus communis] >gi|223548979|gb|EEF50468.1| cop9 signalosome complex subunit, putative [Ricinus communis]	XP_002511799	2.94203E-61	95	237.654	133	127
GAA4HQR01B3VPW	aldehyde oxidase	408	gi|224104955|ref|XP_002313633.1|aldehyde oxidase 1 [Populus trichocarpa] >gi|222850041|gb|EEE87588.1| aldehyde oxidase 1 [Populus trichocarpa]	XP_002313633	6.77928E-50	91	199.904	114	104
GAA4HQR01EBLBP	PREDICTED: hypothetical protein [Vitis vinifera]	430	gi|225432526|ref|XP_002280269.1|PREDICTED: hypothetical protein [Vitis vinifera]	XP_002280269	2.28994E-25	66	102.064	100	66
GAA4HQR01CTOU6	aminotransferase y4ub	404	gi|226502304|ref|NP_001148620.1|aminotransferase y4uB [Zea mays] >gi|195620864|gb|ACG32262.1| aminotransferase y4uB [Zea mays]	NP_001148620	8.7108E-20	71	90.1225	76	54
GAA4HQR01DAZT4	nodulin-like protein	504	gi|24461856|gb|AAN62343.1|AF506028_10nodulin-like protein [Citrus trifoliata]	AAN62343	2.37452E-16	57	68.1662	112	64
GAA4HQR01B02QZ	protein binding	402	gi|224065344|ref|XP_002301784.1|predicted protein [Populus trichocarpa] >gi|222843510|gb|EEE81057.1| predicted protein [Populus trichocarpa]	XP_002301784	9.56086E-44	92	179.489	105	97
GAA4HQR01C80GJ	PREDICTED: hypothetical protein [Vitis vinifera]	330	gi|225442845|ref|XP_002281427.1|PREDICTED: hypothetical protein [Vitis vinifera] >gi|270253866|emb|CBI36264.1| unnamed protein product [Vitis vinifera]	XP_002281427	2.79224E-17	86	89.7373	74	64
GAA4HQR01CRTSJ	tonoplast intrinsic protein	405	gi|284520984|gb|ADB93067.1|aquaporin [Jatropha curcas]	ADB93067	3.61808E-43	96	177.563	95	92
GAA4HQR01C3R66	PREDICTED: hypothetical protein [Vitis vinifera]	387	gi|225450265|ref|XP_002269745.1|PREDICTED: hypothetical protein [Vitis vinifera]	XP_002269745	8.50705E-35	85	122.479	77	66
GAA4HQR01DOP9U	son of sevenless homolog 2	258	gi|149410485|ref|XP_001515100.1|PREDICTED: similar to Son of sevenless homolog 2 (Drosophila) [Ornithorhynchus anatinus]	XP_001515100	1.35973E-13	82	79.337	51	42
GAA4HQR01DQWAP	udp-n-acetylglucosamine pyrophosphorylase	460	gi|225423637|ref|XP_002276048.1|PREDICTED: hypothetical protein [Vitis vinifera] >gi|270239970|emb|CBI27203.1| unnamed protein product [Vitis vinifera]	XP_002276048	2.57652E-17	59	91.6633	118	70
GAA4HQR01CSLGF	hds (4-hydroxy-3-methylbut-2-enyl diphosphate synthase) 4 4 sulfur cluster binding 4-hydroxy-3-methylbut-2-en-1-yl diphosphate synthase	401	gi|224132490|ref|XP_002328295.1|predicted protein [Populus trichocarpa] >gi|222837810|gb|EEE76175.1| predicted protein [Populus trichocarpa]	XP_002328295	6.39498E-64	98	246.514	122	120
GAA4HQR01CWFO0	gpi transamidase component pig-s-related	410	gi|22330899|ref|NP_187374.2|GPI transamidase component PIG-S-related [Arabidopsis thaliana] >gi|17065106|gb|AAL32707.1| Unknown protein [Arabidopsis thaliana] >gi|22136078|gb|AAM91117.1| unknown protein [Arabidopsis thaliana]	NP_187374	3.91364E-20	76	86.6557	76	58
GAA4HQR01CZKJA	brassinosteroid insensitive 1-associated receptor kinase 1	539	gi|224102457|ref|XP_002312685.1|predicted protein [Populus trichocarpa] >gi|222852505|gb|EEE90052.1| predicted protein [Populus trichocarpa]	XP_002312685	4.65813E-43	66	177.563	185	123
GAA4HQR01B8BSE	dna polymerase alpha catalytic	484	gi|224096742|ref|XP_002310719.1|predicted protein [Populus trichocarpa] >gi|222853622|gb|EEE91169.1| predicted protein [Populus trichocarpa]	XP_002310719	3.09777E-70	97	154.451	82	80
GAA4HQR01CTMA9	protein	476	gi|18416058|ref|NP_567675.1|UBX domain-containing protein [Arabidopsis thaliana] >gi|13430704|gb|AAK25974.1|AF360264_1 unknown protein [Arabidopsis thaliana] >gi|23296844|gb|AAN13184.1| unknown protein [Arabidopsis thaliana]	NP_567675	7.32699E-30	89	122.865	74	66
GAA4HQR01DQ884	stem-specific protein	394	gi|255552037|ref|XP_002517063.1|Stem-specific protein TSJT1, putative [Ricinus communis] >gi|223543698|gb|EEF45226.1| Stem-specific protein TSJT1, putative [Ricinus communis]	XP_002517063	3.57096E-30	85	134.42	87	74
GAA4HQR01DDQLT	hydroxyproline-rich glycoprotein homolog	502	gi|255552183|ref|XP_002517136.1|Protein FRIGIDA, putative [Ricinus communis] >gi|223543771|gb|EEF45299.1| Protein FRIGIDA, putative [Ricinus communis]	XP_002517136	2.04671E-40	78	131.339	96	75
GAA4HQR01E0SIJ	conserved hypothetical protein [Ricinus communis]	390	gi|255574761|ref|XP_002528288.1|conserved hypothetical protein [Ricinus communis] >gi|223532288|gb|EEF34090.1| conserved hypothetical protein [Ricinus communis]	XP_002528288	7.04442E-19	84	82.8037	53	45
GAA4HQR01DJL4J	sugar transporter spinster transmembrane protein	446	gi|255554517|ref|XP_002518297.1|transporter, putative [Ricinus communis] >gi|223542517|gb|EEF44057.1| transporter, putative [Ricinus communis]	XP_002518297	1.86849E-54	94	153.68	85	80
GAA4HQR01EZR2A	at1g24510 f21j9_150	356	gi|242047226|ref|XP_002461359.1|hypothetical protein SORBIDRAFT_02g001450 [Sorghum bicolor] >gi|241924736|gb|EER97880.1| hypothetical protein SORBIDRAFT_02g001450 [Sorghum bicolor]	XP_002461359	1.09436E-39	100	132.109	71	71
GAA4HQR01E2J27	tubby protein	352	gi|225436797|ref|XP_002269323.1|PREDICTED: hypothetical protein [Vitis vinifera]	XP_002269323	1.69792E-24	72	115.546	94	68
GAA4HQR01D26FN	amidohydrolas	450	gi|115488528|ref|NP_001066751.1|Os12g0468600 [Oryza sativa (japonica cultivar-group)] >gi|77555621|gb|ABA98417.1| Amidohydrolase family protein, expressed [Oryza sativa (japonica cultivar-group)] >gi|108862664|gb|ABG22018.1| Amidohydrolase family protein, expressed [Oryza sativa (japonica cultivar-group)] >gi|113649258|dbj|BAF29770.1| Os12g0468600 [Oryza sativa Japonica Group] >gi|215686380|dbj|B…	NP_001066751	2.05444E-38	70	161.77	154	108
GAA4HQR01EJRVK	branched-chain amino acid aminotransferase	504	gi|158635126|gb|ABW76425.1|branched-chain aminotransferase [Nicotiana benthamiana]	ABW76425	2.03254E-9	57	43.8986	64	37
GAA4HQR01DB1QZ	anthocyanidin synthase	528	gi|21554535|gb|AAM63604.1|putative anthocyanidin synthase [Arabidopsis thaliana]	AAM63604	6.15112E-35	64	111.694	112	72
GAA4HQR01AXM4N	kip-related cyclin-dependent kinase inhibitor 7	468	gi|270232116|emb|CBI21439.1|unnamed protein product [Vitis vinifera]	CBI21439	1.30157E-16	76	89.3521	71	54
GAA4HQR01CEG46	PREDICTED: hypothetical protein [Vitis vinifera]	376	gi|225428129|ref|XP_002278507.1|PREDICTED: hypothetical protein [Vitis vinifera]	XP_002278507	2.65204E-18	78	70.8626	60	47
GAA4HQR01D769F	unknown [Glycine max]	487	gi|255631640|gb|ACU16187.1|unknown [Glycine max]	ACU16187	1.67877E-13	63	55.4546	55	35
GAA4HQR01BNJVX	at4g39670 t19p19_60	429	gi|224101715|ref|XP_002312392.1|predicted protein [Populus trichocarpa] >gi|222852212|gb|EEE89759.1| predicted protein [Populus trichocarpa]	XP_002312392	2.3707E-20	73	87.4261	78	57
GAA4HQR01D2D5N	protein	455	gi|134104|sp|P21241.1|RUBB_BRANARecName: Full=RuBisCO large subunit-binding protein subunit beta, chloroplastic; AltName: Full=60 kDa chaperonin subunit beta; AltName: Full=CPN-60 beta; Flags: Precursor >gi|167117|gb|AAA32980.1| 60-kDa beta-polypeptide of plastid chaperonin-60 precursor [Brassica napus]	P21241	2.94672E-45	86	184.496	143	124
GAA4HQR01D5CXO	bgal7 (beta-galactosidase 7) beta-galactosidase	399	gi|225444655|ref|XP_002276918.1|PREDICTED: hypothetical protein [Vitis vinifera]	XP_002276918	2.46414E-15	55	85.1149	114	63
GAA4HQR01B8F2H	nucleobase ascorbate transporter	484	gi|255540763|ref|XP_002511446.1|purine permease, putative [Ricinus communis] >gi|223550561|gb|EEF52048.1| purine permease, putative [Ricinus communis]	XP_002511446	7.39722E-36	87	153.295	94	82
GAA4HQR01D44SI	fas protein	483	gi|225436100|ref|XP_002277937.1|PREDICTED: hypothetical protein [Vitis vinifera] >gi|270235277|emb|CBI24407.1| unnamed protein product [Vitis vinifera]	XP_002277937	9.12995E-38	80	99.3673	72	58
GAA4HQR01BNBB9	uridine cytidine kinase	384	gi|224111798|ref|XP_002315982.1|predicted protein [Populus trichocarpa] >gi|222865022|gb|EEF02153.1| predicted protein [Populus trichocarpa]	XP_002315982	1.4325E-27	78	118.627	94	74
GAA4HQR01CAELT	ligatin, putative [Ricinus communis]	533	gi|255564966|ref|XP_002523476.1|ligatin, putative [Ricinus communis] >gi|223537304|gb|EEF38935.1| ligatin, putative [Ricinus communis]	XP_002523476	9.36855E-7	70	42.3578	51	36
GAA4HQR01CJ4TT	thioredoxin-like 4a	451	gi|116782603|gb|ABK22569.1|unknown [Picea sitchensis] >gi|116782987|gb|ABK22751.1| unknown [Picea sitchensis]	ABK22569	2.12601E-35	78	151.754	107	84
GAA4HQR01DM5UJ	4-diphosphocytidyl-2-c-methyl-d-erythritol kinase	484	gi|164604994|dbj|BAF98293.1|4-(cytidine 5'-diphospho)-2-C-methyl-D-erythritol kinase [Hevea brasiliensis] >gi|208429108|gb|ACI26723.1| 4-diphosphocytidyl-2C-methyl-D-erythritol kinase [Hevea brasiliensis]	BAF98293	1.80937E-58	91	228.409	152	139
GAA4HQR01C9SBI	pseudouridylate synthase transporter	486	gi|255560950|ref|XP_002521488.1|tRNA-pseudouridine synthase, putative [Ricinus communis] >gi|223539387|gb|EEF40978.1| tRNA-pseudouridine synthase, putative [Ricinus communis]	XP_002521488	9.57184E-14	58	55.8398	86	50
GAA4HQR01B5F3W	histone -like	398	gi|293360612|ref|XP_002729864.1|PREDICTED: histone H3.3B-like [Rattus norvegicus]	XP_002729864	6.29213E-19	98	97.0561	68	67
GAA4HQR01AWIUR	protein phosphatase-5	207	gi|255558752|ref|XP_002520400.1|protein phosphatase-5, putative [Ricinus communis] >gi|223540447|gb|EEF42016.1| protein phosphatase-5, putative [Ricinus communis]	XP_002520400	3.43273E-18	84	81.2629	51	43
GAA4HQR01BZ2OH	bzip family transcription factor	533	gi|255584594|ref|XP_002533021.1|Transcription factor RF2a, putative [Ricinus communis] >gi|223527183|gb|EEF29352.1| Transcription factor RF2a, putative [Ricinus communis]	XP_002533021	7.00974E-30	89	90.5077	68	61
GAA4HQR01ERG3X	heat shock protein 70	433	gi|229464991|sp|P11143.2|HSP70_MAIZERecName: Full=Heat shock 70 kDa protein	P11143	4.90766E-8	55	60.8474	98	54
GAA4HQR01B6CBY	macrophage migration inhibitory factor	379	gi|108863914|gb|ABG22330.1|Macrophage migration inhibitory factor family protein, expressed [Oryza sativa (japonica cultivar-group)] >gi|215768665|dbj|BAH00894.1| unnamed protein product [Oryza sativa Japonica Group] >gi|218185085|gb|EEC67512.1| hypothetical protein OsI_34803 [Oryza sativa Indica Group] >gi|218186274|gb|EEC68701.1| hypothetical protein OsI_37177 [Oryza sativa Indica Group] >gi|22…	ABG22330	5.3732E-20	84	97.4413	69	58
GAA4HQR01D0F9E	protein	419	gi|225459257|ref|XP_002285770.1|PREDICTED: hypothetical protein [Vitis vinifera]	XP_002285770	1.76658E-37	76	158.688	128	98
GAA4HQR01B680F	lethal denticleless-like protein	457	gi|125545377|gb|EAY91516.1|hypothetical protein OsI_13151 [Oryza sativa Indica Group]	EAY91516	3.89206E-30	71	66.2402	53	38
GAA4HQR01D1WU4	protein	476	gi|225440111|ref|XP_002282852.1|PREDICTED: hypothetical protein [Vitis vinifera]	XP_002282852	2.46216E-34	78	143.665	99	78
GAA4HQR01EJ74H	lactoylglutathione lyase	422	gi|18401734|ref|NP_029429.1|lactoylglutathione lyase family protein / glyoxalase I family protein [Arabidopsis thaliana] >gi|4432835|gb|AAD20684.1| expressed protein [Arabidopsis thaliana]	NP_029429	1.24744E-22	77	106.301	80	62
GAA4HQR01CWYOZ	ac012680_8 mitochondrial carrier protein 51683-53289	443	gi|145337703|ref|NP_565171.4|binding [Arabidopsis thaliana] >gi|12324250|gb|AAG52097.1|AC012680_8 putative mitochondrial carrier protein; 51683-53289 [Arabidopsis thaliana]	NP_565171	3.3954E-14	81	76.2554	55	45
GAA4HQR01D763K	tryptophan synthase alpha 1-like protein	460	gi|15235430|ref|NP_192170.1|tryptophan synthase, alpha subunit, putative [Arabidopsis thaliana] >gi|3892048|gb|AAC78257.1| putative tryptophan synthase alpha 1-like protein [Arabidopsis thaliana] >gi|7269021|emb|CAB80754.1| tryptophan synthase alpha 1-like protein [Arabidopsis thaliana] >gi|26450413|dbj|BAC42321.1| putative tryptophan synthase alpha 1 [Arabidopsis thaliana] >gi|29824243|gb|AAP040…	NP_192170	5.55954E-12	58	73.9442	143	83
GAA4HQR01BI28L	protein	419	gi|255628693|gb|ACU14691.1|unknown [Glycine max]	ACU14691	5.38535E-20	76	88.5817	64	49
GAA4HQR01CHA21	protein binding	391	gi|225464400|ref|XP_002268110.1|PREDICTED: hypothetical protein [Vitis vinifera]	XP_002268110	1.98923E-40	95	125.176	68	65
GAA4HQR01DCK48	unnamed protein product [Vitis vinifera]	393	gi|270232177|emb|CBI21500.1|unnamed protein product [Vitis vinifera]	CBI21500	1.0921E-11	56	50.447	93	53
GAA4HQR01ATY7I	conserved hypothetical protein [Ricinus communis]	305	gi|255581809|ref|XP_002531705.1|conserved hypothetical protein [Ricinus communis] >gi|223528648|gb|EEF30664.1| conserved hypothetical protein [Ricinus communis]	XP_002531705	1.86881E-10	65	51.2174	52	34
GAA4HQR01DF248	protein binding structural molecule	436	gi|147832854|emb|CAN72815.1|hypothetical protein [Vitis vinifera]	CAN72815	7.26819E-20	60	100.138	119	72
GAA4HQR01BTY56	hypothetical protein [Vitis vinifera]	418	gi|147774128|emb|CAN62863.1|hypothetical protein [Vitis vinifera]	CAN62863	3.46322E-7	55	50.0618	74	41
GAA4HQR01D0ON1	oxysterol-binding protein	460	gi|15224597|ref|NP_180659.1|ORP1A (OSBP(OXYSTEROL BINDING PROTEIN)-RELATED PROTEIN 1A); oxysterol binding [Arabidopsis thaliana] >gi|3201627|gb|AAC20736.1| putative oxysterol-binding protein [Arabidopsis thaliana]	NP_180659	3.04355E-18	67	94.7449	153	104
GAA4HQR01CZ5RF	leucine-rich repeat transmembrane protein kinase	534	gi|78099323|gb|ABB20817.1|putative leucine-rich repeat transmembrane protein kinase [Isatis tinctoria] >gi|95020537|gb|ABF50792.1| leucine-rich repeat transmembrane protein kinase [Isatis tinctoria]	ABB20817	8.32791E-20	54	80.1073	147	80
GAA4HQR01D0RHG	ethylene receptor	412	gi|163639425|gb|ABY28263.1|ethylene receptor ERS1b [Actinidia deliciosa]	ABY28263	2.12308E-11	86	72.0182	51	44
GAA4HQR01CR68C	zinc finger	411	gi|225442416|ref|XP_002283363.1|PREDICTED: hypothetical protein [Vitis vinifera] >gi|147769690|emb|CAN65529.1| hypothetical protein [Vitis vinifera] >gi|270253632|emb|CBI36030.1| unnamed protein product [Vitis vinifera]	XP_002283363	5.39896E-15	88	83.9593	52	46
GAA4HQR01C5XGV	protein	431	gi|224129292|ref|XP_002328938.1|predicted protein [Populus trichocarpa] >gi|222839368|gb|EEE77705.1| predicted protein [Populus trichocarpa]	XP_002328938	1.33602E-21	91	105.916	62	57
GAA4HQR01A06ZZ	PREDICTED: hypothetical protein [Vitis vinifera]	512	gi|225445611|ref|XP_002282479.1|PREDICTED: hypothetical protein [Vitis vinifera] >gi|270241026|emb|CBI28255.1| unnamed protein product [Vitis vinifera]	XP_002282479	1.94761E-11	46	55.8398	140	65
GAA4HQR01B5RCM	methyl binding domain protein	396	gi|255567630|ref|XP_002524794.1|DNA binding protein, putative [Ricinus communis] >gi|223535978|gb|EEF37637.1| DNA binding protein, putative [Ricinus communis]	XP_002524794	5.70421E-12	58	73.9442	104	61
GAA4HQR01DN8PU	protein	533	gi|205326549|gb|ACI03398.1|rac-like small GTP-binding protein [Scoparia dulcis]	ACI03398	2.08859E-24	95	115.546	63	60
GAA4HQR01CPNG6	wrky transcription	492	gi|259121431|gb|ACV92035.1|WRKY transcription factor 33 [(Populus tomentosa x P. bolleana) x P. tomentosa]	ACV92035	1.73648E-37	76	158.688	113	86
GAA4HQR01D65XL	cytochrome p450	324	gi|225453799|ref|XP_002276053.1|PREDICTED: hypothetical protein [Vitis vinifera]	XP_002276053	1.70244E-12	62	73.9442	74	46
GAA4HQR01CD4ON	pentatricopeptide repeat-containing protein	481	gi|224112267|ref|XP_002316137.1|predicted protein [Populus trichocarpa] >gi|222865177|gb|EEF02308.1| predicted protein [Populus trichocarpa]	XP_002316137	6.74657E-24	64	105.531	116	75
GAA4HQR01B42N9	translation factor	402	gi|225460969|ref|XP_002280080.1|PREDICTED: hypothetical protein isoform 2 [Vitis vinifera] >gi|225460971|ref|XP_002280065.1| PREDICTED: hypothetical protein isoform 1 [Vitis vinifera] >gi|270239404|emb|CBI26638.1| unnamed protein product [Vitis vinifera]	XP_002280080	1.81569E-18	71	95.5153	91	65
GAA4HQR01DR7JW	er lumen protein retaining	435	gi|255554088|ref|XP_002518084.1|er lumen protein retaining receptor, putative [Ricinus communis] >gi|223542680|gb|EEF44217.1| er lumen protein retaining receptor, putative [Ricinus communis]	XP_002518084	1.24751E-37	92	101.293	56	52
GAA4HQR01C5NVI	photosystem i subunit vi precursor	401	gi|115465409|ref|NP_001056304.1|Os05g0560000 [Oryza sativa (japonica cultivar-group)] >gi|122168800|sp|Q0DG05.1|PSAH_ORYSJ RecName: Full=Photosystem I reaction center subunit VI, chloroplastic; Short=PSI-H; AltName: Full=Light-harvesting complex I 11 kDa protein; AltName: Full=Protein GOS5; Flags: Precursor >gi|158512932|sp|A2Y7D9.1|PSAH_ORYSI RecName: Full=Photosystem I reaction center subunit V…	NP_001056304	4.80906E-11	60	70.8626	92	56
GAA4HQR01D10ZC	membrane protein	476	gi|255537321|ref|XP_002509727.1|conserved hypothetical protein [Ricinus communis] >gi|223549626|gb|EEF51114.1| conserved hypothetical protein [Ricinus communis]	XP_002509727	1.47238E-20	73	102.449	76	56
GAA4HQR01DSI6Y	PREDICTED: hypothetical protein [Vitis vinifera]	515	gi|225451146|ref|XP_002270188.1|PREDICTED: hypothetical protein [Vitis vinifera] >gi|270306793|emb|CBI34297.1| unnamed protein product [Vitis vinifera]	XP_002270188	5.49521E-16	55	87.4261	143	79
GAA4HQR01D7TII	protein	434	gi|224141803|ref|XP_002324252.1|predicted protein [Populus trichocarpa] >gi|222865686|gb|EEF02817.1| predicted protein [Populus trichocarpa]	XP_002324252	1.68674E-8	59	62.3882	83	49
GAA4HQR01BZFDW	microtubule-associated protein rp eb family member 3	527	gi|225438831|ref|XP_002283607.1|PREDICTED: hypothetical protein [Vitis vinifera]	XP_002283607	3.41485E-12	48	55.8398	107	52
GAA4HQR01C9B0D	reverse transcriptase	454	gi|88595607|gb|ABD43110.1|reverse transcriptase [Orobanche crenata]	ABD43110	8.21852E-7	57	51.6026	77	44
GAA4HQR01EOI4C	heat shock protein	529	gi|255542586|ref|XP_002512356.1|conserved hypothetical protein [Ricinus communis] >gi|223548317|gb|EEF49808.1| conserved hypothetical protein [Ricinus communis]	XP_002512356	1.98628E-11	52	72.4034	138	73
GAA4HQR01DK1AT	dna binding	532	gi|151384860|gb|ABS11091.1|PHD zinc finger protein [Triticum aestivum]	ABS11091	7.70512E-11	60	70.4774	88	53
GAA4HQR01EU7DV	galactosyltransferase family protein	391	gi|225460949|ref|XP_002279828.1|PREDICTED: hypothetical protein isoform 2 [Vitis vinifera]	XP_002279828	8.31429E-8	57	60.077	77	44
GAA4HQR01ESPIW	galactokinase	472	gi|255546650|ref|XP_002514384.1|galactokinase, putative [Ricinus communis] >gi|223546481|gb|EEF47980.1| galactokinase, putative [Ricinus communis]	XP_002514384	6.09937E-29	88	123.25	85	75
GAA4HQR01DIG9B	phosphoglycerate mutase-like protein	508	gi|225429240|ref|XP_002264303.1|PREDICTED: hypothetical protein [Vitis vinifera]	XP_002264303	6.09645E-73	78	276.559	195	154
GAA4HQR01A7UJ6	legumin-like protein	474	gi|255641424|gb|ACU20988.1|unknown [Glycine max]	ACU20988	3.99112E-34	86	147.517	104	90
GAA4HQR01C4C1L	translation initiation factor eif-2b delta subunit	398	gi|270306050|emb|CBI16861.1|unnamed protein product [Vitis vinifera]	CBI16861	2.72933E-22	90	108.227	65	59
GAA4HQR01DWD6K	protein	384	gi|255598307|ref|XP_002536978.1|dead box ATP-dependent RNA helicase, putative [Ricinus communis] >gi|223517927|gb|EEF25405.1| dead box ATP-dependent RNA helicase, putative [Ricinus communis]	XP_002536978	5.79571E-8	57	38.891	56	32
GAA4HQR01A44JK	atgb1 (arabidopsis thaliana gtp-binding protein 1) gtp binding	465	gi|224120084|ref|XP_002318238.1|predicted protein [Populus trichocarpa] >gi|118488882|gb|ABK96250.1| unknown [Populus trichocarpa x Populus deltoides] >gi|222858911|gb|EEE96458.1| predicted protein [Populus trichocarpa]	XP_002318238	2.16884E-36	93	110.538	61	57
GAA4HQR01BSK10	ubiquinol-cytochrome c reductase complex kda mitochondrial hinge	422	gi|125533523|gb|EAY80071.1|hypothetical protein OsI_35238 [Oryza sativa Indica Group] >gi|222615572|gb|EEE51704.1| hypothetical protein OsJ_33084 [Oryza sativa Japonica Group]	EAY80071	1.97291E-20	78	80.4925	52	41
GAA4HQR01C5LN0	atpase subunit 8	346	gi|12830475|emb|CAC29087.1|hypoghetical protein [Olea europaea var. sylvestris] >gi|14594885|emb|CAC43435.1| hypothetical protein [Olea europaea] >gi|27527162|emb|CAC79246.1| hypothetical protein [Olea europaea subsp. europaea]	CAC29087	3.45843E-9	60	57.3806	65	39
GAA4HQR01CIHCW	fiddlehead-like protein	476	gi|242042005|ref|XP_002468397.1|hypothetical protein SORBIDRAFT_01g045150 [Sorghum bicolor] >gi|241922251|gb|EER95395.1| hypothetical protein SORBIDRAFT_01g045150 [Sorghum bicolor]	XP_002468397	2.77036E-27	88	124.79	71	63
GAA4HQR01BR1BB	PREDICTED: hypothetical protein [Vitis vinifera]	367	gi|225458591|ref|XP_002284646.1|PREDICTED: hypothetical protein [Vitis vinifera]	XP_002284646	2.09794E-8	78	44.2838	57	45
GAA4HQR01CL8NE	cinnamyl-alcohol dehydrogenase cad1	282	gi|166865122|gb|ABZ01816.1|cinnamyl alcohol dehydrogenase [Gossypium hirsutum] >gi|211906488|gb|ACJ11737.1| mannitol dehydrogenase [Gossypium hirsutum]	ABZ01816	3.24121E-10	62	53.1434	58	36
GAA4HQR01CU5S7	retrotransposon ty3-gypsy subclass	326	gi|9294241|dbj|BAB02143.1|retroelement pol polyprotein-like [Arabidopsis thaliana]	BAB02143	1.65484E-25	85	107.071	78	67
GAA4HQR01DCKI2	nuclear matrix constituent protein 1-like	538	gi|270239849|emb|CBI27082.1|unnamed protein product [Vitis vinifera]	CBI27082	1.77009E-42	78	175.637	156	122
GAA4HQR01B1KD5	gibberellin-regulated protein 2 precursor	557	gi|224135527|ref|XP_002327240.1|predicted protein [Populus trichocarpa] >gi|222835610|gb|EEE74045.1| predicted protein [Populus trichocarpa]	XP_002327240	1.39602E-16	77	89.7373	54	42
GAA4HQR01BWK5S	small heat shock protein	444	gi|224054659|ref|XP_002298345.1|predicted protein [Populus trichocarpa] >gi|222845603|gb|EEE83150.1| predicted protein [Populus trichocarpa]	XP_002298345	4.50322E-9	67	64.3142	58	39
GAA4HQR01DCUHF	f-box family protein	236	gi|255547748|ref|XP_002514931.1|Protein AFR, putative [Ricinus communis] >gi|223545982|gb|EEF47485.1| Protein AFR, putative [Ricinus communis]	XP_002514931	1.53375E-25	86	119.013	65	56
GAA4HQR01C8TA6	protein	285	gi|225457229|ref|XP_002284129.1|PREDICTED: hypothetical protein [Vitis vinifera] >gi|270226395|emb|CBI15129.1| unnamed protein product [Vitis vinifera]	XP_002284129	2.76045E-29	94	112.849	59	56
GAA4HQR01A5QLS	predicted protein [Populus trichocarpa]	540	gi|224113403|ref|XP_002316485.1|predicted protein [Populus trichocarpa] >gi|222865525|gb|EEF02656.1| predicted protein [Populus trichocarpa]	XP_002316485	3.81957E-17	58	63.5438	82	48
GAA4HQR01EGNWD	protein with unknown function [Ricinus communis]	487	gi|255561939|ref|XP_002521978.1|protein with unknown function [Ricinus communis] >gi|223538782|gb|EEF40382.1| protein with unknown function [Ricinus communis]	XP_002521978	7.39759E-20	59	100.138	141	84
GAA4HQR01D00RO	pistillata-like mads box protein	509	gi|186909207|gb|ACC94210.1|PISTILLATA-like protein [Hydrastis canadensis]	ACC94210	4.77864E-14	70	61.6178	61	43
GAA4HQR01C7X4P	mitogen-activated protein kinase	495	gi|225435169|ref|XP_002284710.1|PREDICTED: hypothetical protein [Vitis vinifera] >gi|270227504|emb|CBI16237.1| unnamed protein product [Vitis vinifera]	XP_002284710	5.60572E-78	96	280.026	149	144
GAA4HQR01A6435	aspartyl protease family protein	469	gi|270238558|emb|CBI25840.1|unnamed protein product [Vitis vinifera]	CBI25840	5.82896E-25	68	117.087	111	76
GAA4HQR01B2EL1	leucine-rich repeat containing	514	gi|255573846|ref|XP_002527842.1|leucine-rich repeat containing protein, putative [Ricinus communis] >gi|223532766|gb|EEF34545.1| leucine-rich repeat containing protein, putative [Ricinus communis]	XP_002527842	1.18574E-10	66	69.707	57	38
GAA4HQR01CSB5T	protein	424	gi|115474241|ref|NP_001060719.1|Os07g0691800 [Oryza sativa (japonica cultivar-group)] >gi|109940120|sp|P46466.2|PRS4_ORYSJ RecName: Full=26S protease regulatory subunit 4 homolog; AltName: Full=Tat-binding protein homolog 2 >gi|29837173|dbj|BAC75555.1| 26S proteasome regulatory subunit 4 homolog [Oryza sativa Japonica Group] >gi|113612255|dbj|BAF22633.1| Os07g0691800 [Oryza sativa Japonica Group]…	NP_001060719	3.94597E-52	97	168.318	88	86
GAA4HQR01DL48R	PREDICTED: hypothetical protein [Vitis vinifera]	341	gi|225427286|ref|XP_002281714.1|PREDICTED: hypothetical protein [Vitis vinifera] >gi|270250754|emb|CBI33932.1| unnamed protein product [Vitis vinifera]	XP_002281714	1.46319E-15	90	85.8853	54	49
GAA4HQR01CNTJ7	transposon en spm sub-class	492	gi|254971800|gb|ACT98135.1|TNP2 [Glycine max]	ACT98135	1.18891E-22	54	91.6633	135	73
GAA4HQR01DIK99	ptd008 protein	397	gi|255629829|gb|ACU15265.1|unknown [Glycine max]	ACU15265	6.94065E-26	73	120.168	101	74
GAA4HQR01DSK16	3 -	186	gi|2995405|emb|CAA73042.1|polyprotein [Ananas comosus]	CAA73042	4.26004E-7	69	57.7658	55	38
GAA4HQR01DCKPE	microtubule-associated protein map65-1a	346	gi|147781093|emb|CAN73840.1|hypothetical protein [Vitis vinifera]	CAN73840	1.67745E-17	91	84.3445	57	52
GAA4HQR01A5ZMG	unnamed protein product [Vitis vinifera]	380	gi|270234466|emb|CBI23069.1|unnamed protein product [Vitis vinifera]	CBI23069	7.07554E-9	72	62.003	69	50
GAA4HQR01CN6SY	zinc finger	326	gi|225446404|ref|XP_002274722.1|PREDICTED: hypothetical protein [Vitis vinifera] >gi|270232552|emb|CBI21873.1| unnamed protein product [Vitis vinifera]	XP_002274722	6.02468E-30	92	133.65	105	97
GAA4HQR01B61SX	aldehyde dehydrogenase	348	gi|225424691|ref|XP_002263479.1|PREDICTED: hypothetical protein [Vitis vinifera] >gi|270260298|emb|CBI32132.1| unnamed protein product [Vitis vinifera]	XP_002263479	1.18592E-9	57	66.2402	106	61
GAA4HQR01C1BWV	protein	387	gi|224131288|ref|XP_002321047.1|predicted protein [Populus trichocarpa] >gi|222861820|gb|EEE99362.1| predicted protein [Populus trichocarpa]	XP_002321047	1.72866E-29	73	132.109	114	84
GAA4HQR01ES8U5	hypothetical chloroplast rf1	619	gi|189162317|ref|YP_001936563.1|hypothetical chloroplast RF1 [Fagopyrum esculentum subsp. ancestrale] >gi|189162329|ref|YP_001936575.1| hypothetical chloroplast RF1 [Fagopyrum esculentum subsp. ancestrale] >gi|166065403|gb|ABY79778.1| hypothetical chloroplast RF1 [Fagopyrum esculentum subsp. ancestrale] >gi|166065415|gb|ABY79790.1| hypothetical chloroplast RF1 [Fagopyrum esculentum subsp. ancestr…	YP_001936563	7.26583E-21	69	104.375	109	76
GAA4HQR01DWFYH	farnesyl diphosphate synthase	372	gi|225462001|ref|XP_002272641.1|PREDICTED: hypothetical protein [Vitis vinifera] >gi|270257744|emb|CBI39786.1| unnamed protein product [Vitis vinifera]	XP_002272641	7.91766E-30	83	133.265	84	70
GAA4HQR01EJV11	salicylic acid-induced fragment 1 protein	409	gi|255584172|ref|XP_002532825.1|conserved hypothetical protein [Ricinus communis] >gi|288558965|sp|B9T3K6.1|U497G_RICCO RecName: Full=UPF0497 membrane protein 16 >gi|223527416|gb|EEF29555.1| conserved hypothetical protein [Ricinus communis]	XP_002532825	1.38879E-24	81	103.605	77	63
GAA4HQR01BC6YK	pre-mrna-processing atp-dependent rna helicase prp-5	499	gi|225437591|ref|XP_002277419.1|PREDICTED: hypothetical protein [Vitis vinifera] >gi|270254572|emb|CBI36962.1| unnamed protein product [Vitis vinifera]	XP_002277419	3.19345E-79	98	297.36	160	158
GAA4HQR01CRWVY	photosystem i assembly protein ycf4	478	gi|189162282|ref|YP_001936528.1|photosystem I assembly protein Ycf4 [Fagopyrum esculentum subsp. ancestrale] >gi|166065368|gb|ABY79743.1| photosystem I assembly protein ycf4 [Fagopyrum esculentum subsp. ancestrale]	YP_001936528	3.379E-17	66	91.2781	98	65
GAA4HQR01DVQB3	proteasome maturation factor ump1 family protein	384	gi|225451958|ref|XP_002283197.1|PREDICTED: hypothetical protein [Vitis vinifera] >gi|270306049|emb|CBI16860.1| unnamed protein product [Vitis vinifera]	XP_002283197	3.85778E-37	86	157.532	99	86
GAA4HQR01BL2G2	thymidine kinase	415	gi|270241183|emb|CBI28409.1|unnamed protein product [Vitis vinifera]	CBI28409	1.03956E-42	88	176.022	110	97
GAA4HQR01CUHTT	anthranilate n-benzoyltransferase	496	gi|227206308|dbj|BAH57209.1|AT5G48930 [Arabidopsis thaliana]	BAH57209	4.12348E-31	65	137.502	139	91
GAA4HQR01CO4VM	peptidylprolyl expressed	492	gi|255568603|ref|XP_002525275.1|cyclophilin-10, putative [Ricinus communis] >gi|223535433|gb|EEF37103.1| cyclophilin-10, putative [Ricinus communis]	XP_002525275	2.86892E-32	84	141.354	94	79
GAA4HQR01C8HNX	neutral alkaline invertase	347	gi|224135579|ref|XP_002327253.1|predicted protein [Populus trichocarpa] >gi|222835623|gb|EEE74058.1| predicted protein [Populus trichocarpa]	XP_002327253	2.9926E-53	93	211.075	107	100
GAA4HQR01DNG0Z	abc transporter	464	gi|21537128|gb|AAM61469.1|putative ABC transporter [Arabidopsis thaliana]	AAM61469	6.47252E-40	87	166.777	127	111
GAA4HQR01BVAH5	casein kinase 2 beta regulatory subunit	425	gi|159463382|ref|XP_001689921.1|casein kinase 2 beta chain, CK2B [Chlamydomonas reinhardtii] >gi|158283909|gb|EDP09659.1| casein kinase 2 beta chain, CK2B [Chlamydomonas reinhardtii]	XP_001689921	1.50986E-19	64	63.929	62	40
GAA4HQR01BH67K	trafficking protein particle complex subunit 4	463	gi|222634966|gb|EEE65098.1|hypothetical protein OsJ_20146 [Oryza sativa Japonica Group] >gi|255676723|dbj|BAH93332.1| Os06g0151300 [Oryza sativa Japonica Group]	EEE65098	5.15233E-21	78	103.99	69	54
GAA4HQR01EEK4D	unknown protein [Arabidopsis thaliana]	453	gi|22330944|ref|NP_187609.2|unknown protein [Arabidopsis thaliana] >gi|19310542|gb|AAL85004.1| unknown protein [Arabidopsis thaliana] >gi|21436257|gb|AAM51267.1| unknown protein [Arabidopsis thaliana] >gi|71143076|gb|AAZ23929.1| At3g09980 [Arabidopsis thaliana] >gi|110741104|dbj|BAE98646.1| hypothetical protein [Arabidopsis thaliana]	NP_187609	1.2075E-14	62	82.8037	117	73
GAA4HQR01D765K	2og-fe oxygenase family protein	469	gi|270229140|emb|CBI18069.1|unnamed protein product [Vitis vinifera]	CBI18069	6.47463E-8	54	60.4622	103	56
GAA4HQR01B1YMM	probable origin recognition complex subunit	449	gi|142942524|gb|ABO93015.1|putative origin-recognition complex subunit 6 [Solanum tuberosum]	ABO93015	4.05524E-10	73	67.781	57	42
GAA4HQR01DUSYV	al-induced protein	499	gi|227202544|dbj|BAH56745.1|AT5G19140 [Arabidopsis thaliana]	BAH56745	2.79901E-10	83	61.2326	54	45
GAA4HQR01BEV51	y5994_arath ame: full=uncharacterized protein at5g49945 flags: precursor	361	gi|224129386|ref|XP_002328704.1|predicted protein [Populus trichocarpa] >gi|222839002|gb|EEE77353.1| predicted protein [Populus trichocarpa]	XP_002328704	6.27199E-21	90	90.5077	53	48
GAA4HQR01DKS46	aldose reductase	515	gi|255577999|ref|XP_002529871.1|aldo-keto reductase, putative [Ricinus communis] >gi|223530647|gb|EEF32521.1| aldo-keto reductase, putative [Ricinus communis]	XP_002529871	4.88416E-14	61	75.8702	93	57
GAA4HQR01C5KLJ	transport inhibitor response 1	488	gi|255551539|ref|XP_002516815.1|TRANSPORT INHIBITOR RESPONSE 1 protein, putative [Ricinus communis] >gi|223543903|gb|EEF45429.1| TRANSPORT INHIBITOR RESPONSE 1 protein, putative [Ricinus communis]	XP_002516815	2.07029E-38	90	161.77	96	87
GAA4HQR01BPBSF	nucleic acid binding	516	gi|255561871|ref|XP_002521944.1|conserved hypothetical protein [Ricinus communis] >gi|223538748|gb|EEF40348.1| conserved hypothetical protein [Ricinus communis]	XP_002521944	1.00148E-27	95	104.76	61	58
GAA4HQR01DEQID	abi3-like factor	425	gi|32469224|dbj|BAC78904.1|transcription factor VP-1 homologue [Fagopyrum esculentum]	BAC78904	6.58337E-61	100	181.8	85	85
GAA4HQR01C22MA	srx dna binding acting on sulfur group of donors	378	gi|255632314|gb|ACU16515.1|unknown [Glycine max]	ACU16515	5.61583E-36	93	153.68	83	78
GAA4HQR01DJC31	zinc finger (c3hc4-type ring finger) family protein	525	gi|255569920|ref|XP_002525923.1|60S ribosomal protein L7a, putative [Ricinus communis] >gi|223534752|gb|EEF36443.1| 60S ribosomal protein L7a, putative [Ricinus communis]	XP_002525923	9.0135E-17	79	90.1225	83	66
GAA4HQR01BS4WT	short-chain dehydrogenase reductase	469	gi|50346893|gb|AAT75153.1|short-chain dehydrogenase/reductase [Solanum tuberosum]	AAT75153	1.07664E-20	81	88.5817	61	50
GAA4HQR01DVMMI	pod-specific dehydrogenase sac25	487	gi|224090667|ref|XP_002309049.1|predicted protein [Populus trichocarpa] >gi|222855025|gb|EEE92572.1| predicted protein [Populus trichocarpa]	XP_002309049	2.59962E-30	80	109.383	72	58
GAA4HQR01D1VLY	peroxidase [Spinacia oleracea]	537	gi|1781330|emb|CAA71492.1|peroxidase [Spinacia oleracea]	CAA71492	2.63539E-8	45	41.2022	102	46
GAA4HQR01ASK8C	protein	429	gi|225470956|ref|XP_002266406.1|PREDICTED: hypothetical protein [Vitis vinifera] >gi|147833320|emb|CAN64101.1| hypothetical protein [Vitis vinifera] >gi|270258547|emb|CBI40581.1| unnamed protein product [Vitis vinifera]	XP_002266406	2.61346E-9	53	65.0846	130	69
GAA4HQR01D8JC3	fumarylacetoacetase (fumarylacetoacetate hydrolase)(beta-diketonase)	527	gi|22329501|ref|NP_172669.2|fumarylacetoacetase, putative [Arabidopsis thaliana] >gi|20334820|gb|AAM16166.1| At1g12050/F12F1_8 [Arabidopsis thaliana]	NP_172669	2.36648E-25	79	118.627	82	65
GAA4HQR01D1JJV	protein	482	gi|255578511|ref|XP_002530119.1|conserved hypothetical protein [Ricinus communis] >gi|223530373|gb|EEF32263.1| conserved hypothetical protein [Ricinus communis]	XP_002530119	3.58874E-14	69	81.2629	85	59
GAA4HQR01DM4XA	protein	517	gi|225435989|ref|XP_002269808.1|PREDICTED: hypothetical protein [Vitis vinifera]	XP_002269808	1.13241E-16	72	89.7373	85	62
GAA4HQR01A0QK7	ubiquitin conjugating enzyme	437	gi|224286796|gb|ACN41101.1|unknown [Picea sitchensis]	ACN41101	9.19428E-15	72	83.1889	72	52
GAA4HQR01CP3KX	peptidylprolyl isomerase b	410	gi|53749651|ref|NP_998184.1|peptidylprolyl isomerase B [Danio rerio] >gi|37747992|gb|AAH59560.1| Ppib protein [Danio rerio] >gi|47937999|gb|AAH71458.1| Peptidylprolyl isomerase B (cyclophilin B) [Danio rerio] >gi|157422730|gb|AAI53470.1| Ppib protein [Danio rerio] >gi|158254297|gb|AAI54214.1| Peptidylprolyl isomerase B (cyclophilin B) [Danio rerio]	NP_998184	1.00855E-32	72	88.9669	70	51
GAA4HQR01DOFDJ	aldo keto	504	gi|30696459|ref|NP_564762.2|aldo/keto reductase family protein [Arabidopsis thaliana] >gi|13605501|gb|AAK32744.1|AF361576_1 At1g60730/F8A5_24 [Arabidopsis thaliana] >gi|21700895|gb|AAM70571.1| At1g60730/F8A5_24 [Arabidopsis thaliana]	NP_564762	4.16947E-34	87	147.517	88	77
GAA4HQR01BQAQR	hypothetical protein [Vitis vinifera]	469	gi|147822046|emb|CAN65820.1|hypothetical protein [Vitis vinifera]	CAN65820	9.9427E-25	58	116.316	149	87
GAA4HQR01DPKLB	protein	546	gi|255537321|ref|XP_002509727.1|conserved hypothetical protein [Ricinus communis] >gi|223549626|gb|EEF51114.1| conserved hypothetical protein [Ricinus communis]	XP_002509727	2.6335E-20	88	102.064	60	53
GAA4HQR01CEOJ6	peroxidase 57	426	gi|225442631|ref|XP_002279534.1|PREDICTED: hypothetical protein [Vitis vinifera]	XP_002279534	8.69694E-21	76	103.219	78	60
GAA4HQR01BWL8T	multidrug resistance protein abc transporter family	430	gi|270251058|emb|CBI34432.1|unnamed protein product [Vitis vinifera]	CBI34432	3.59481E-12	71	53.1434	52	37
GAA4HQR01CXG9O	Os11g0520500 [Oryza sativa Japonica Group]	447	gi|255680131|dbj|BAF28344.2|Os11g0520500 [Oryza sativa Japonica Group]	BAF28344	1.09921E-15	66	63.929	62	41
GAA4HQR01BMCRH	nf-yb13 (nuclear factor subunit b13) transcription factor	461	gi|30688804|ref|NP_851060.1|NF-YB13 (NUCLEAR FACTOR Y, SUBUNIT B13); transcription factor [Arabidopsis thaliana] >gi|30688813|ref|NP_851061.1| NF-YB13 (NUCLEAR FACTOR Y, SUBUNIT B13); transcription factor [Arabidopsis thaliana] >gi|1352316|sp|P49592.1|NC2B_ARATH RecName: Full=Protein Dr1 homolog; AltName: Full=Negative co-factor 2-beta homolog; Short=NC2-beta homolog >gi|633026|dbj|BAA07288.1| Dr…	NP_851060	1.00897E-32	96	115.931	61	59
GAA4HQR01DRZCY	myosin heavy striated	443	gi|224065939|ref|XP_002301986.1|predicted protein [Populus trichocarpa] >gi|222843712|gb|EEE81259.1| predicted protein [Populus trichocarpa]	XP_002301986	3.95302E-13	62	77.7962	88	55
GAA4HQR01EDFO8	dual specificity phosphatase	380	gi|255552529|ref|XP_002517308.1|Dual specificity phosphatase Cdc25, putative [Ricinus communis] >gi|223543571|gb|EEF45101.1| Dual specificity phosphatase Cdc25, putative [Ricinus communis]	XP_002517308	3.20369E-15	60	84.7297	105	63
GAA4HQR01EA2C6	unknown [Glycine max]	538	gi|255642074|gb|ACU21303.1|unknown [Glycine max]	ACU21303	4.39032E-17	72	91.2781	85	62
GAA4HQR01DIFVM	triose phosphate phosphate non-green chloroplast	329	gi|224121440|ref|XP_002330828.1|predicted protein [Populus trichocarpa] >gi|222872630|gb|EEF09761.1| predicted protein [Populus trichocarpa]	XP_002330828	4.4305E-41	89	170.629	99	89
GAA4HQR01D5BD3	cysteine proteinase	371	gi|224056176|ref|XP_002298740.1|predicted protein [Populus trichocarpa] >gi|222845998|gb|EEE83545.1| predicted protein [Populus trichocarpa]	XP_002298740	1.66137E-19	80	98.9821	72	58
GAA4HQR01DATXZ	transmembrane 9 superfamily protein member 2 precursor	553	gi|125603882|gb|EAZ43207.1|hypothetical protein OsJ_27806 [Oryza sativa Japonica Group]	EAZ43207	9.51714E-10	53	67.0106	105	56
GAA4HQR01BSUIO	lysosomal pro-x	317	gi|270228302|emb|CBI17112.1|unnamed protein product [Vitis vinifera]	CBI17112	3.31332E-9	74	58.151	51	38
GAA4HQR01BXZZK	dna repair and recombination protein	493	gi|255635337|gb|ACU18022.1|unknown [Glycine max]	ACU18022	1.01802E-37	71	159.458	154	110
GAA4HQR01A6FZ4	saur family protein	398	gi|116831262|gb|ABK28585.1|unknown [Arabidopsis thaliana]	ABK28585	1.86322E-20	73	93.9745	75	55
GAA4HQR01CKTKT	trehalose-6-phosphate phosphatase	556	gi|270260052|emb|CBI31887.1|unnamed protein product [Vitis vinifera]	CBI31887	2.79986E-33	91	145.206	85	78
GAA4HQR01C9EQT	PREDICTED: hypothetical protein [Vitis vinifera]	489	gi|225454246|ref|XP_002274895.1|PREDICTED: hypothetical protein [Vitis vinifera]	XP_002274895	1.98712E-8	58	48.9062	73	43
GAA4HQR01CEJ77	unnamed protein product [Vitis vinifera]	434	gi|270228322|emb|CBI17132.1|unnamed protein product [Vitis vinifera]	CBI17132	9.5557E-12	57	73.1738	111	64
GAA4HQR01EERU3	global transcription factor group	476	gi|255536997|ref|XP_002509565.1|bromodomain-containing protein, putative [Ricinus communis] >gi|223549464|gb|EEF50952.1| bromodomain-containing protein, putative [Ricinus communis]	XP_002509565	7.53277E-22	82	99.7525	81	67
GAA4HQR01BZXMV	beclin 1 protein	333	gi|111154052|dbj|BAF02669.1|putative beclin-1 like protein [Beta vulgaris]	BAF02669	5.76918E-25	71	117.087	90	64
GAA4HQR01AQC6W	map kinase kinase	411	gi|37542839|gb|AAL62336.1|mitogen-activated protein kinase kinase MAPKK2 [Glycine max]	AAL62336	1.05367E-10	54	69.707	114	62
GAA4HQR01DHOQA	dihydrolipoamide dehydrogenase	463	gi|5823556|gb|AAD53185.1|AF181096_1ferric leghemoglobin reductase [Vigna unguiculata]	AAD53185	1.26476E-29	81	98.2117	65	53
GAA4HQR01DHJ60	PREDICTED: hypothetical protein [Vitis vinifera]	442	gi|225442333|ref|XP_002280889.1|PREDICTED: hypothetical protein [Vitis vinifera] >gi|270253576|emb|CBI35974.1| unnamed protein product [Vitis vinifera]	XP_002280889	3.57536E-14	78	81.2629	55	43
GAA4HQR01A0HYG	indole-3-glycerol phosphate synthase	427	gi|15228142|ref|NP_178521.1|indole-3-glycerol phosphate synthase (IGPS) [Arabidopsis thaliana] >gi|27735264|sp|P49572.2|TRPC_ARATH RecName: Full=Indole-3-glycerol phosphate synthase, chloroplastic; Short=IGPS; Flags: Precursor >gi|4587610|gb|AAD25838.1| putative indole-3-glycerol phosphate synthase [Arabidopsis thaliana] >gi|109134119|gb|ABG25058.1| At2g04400 [Arabidopsis thaliana]	NP_178521	7.67184E-22	67	71.633	70	47
GAA4HQR01AZNXY	40s ribosomal protein s11	469	gi|255583494|ref|XP_002532505.1|40S ribosomal protein S11, putative [Ricinus communis] >gi|223527780|gb|EEF29881.1| 40S ribosomal protein S11, putative [Ricinus communis]	XP_002532505	4.31283E-28	66	127.487	147	98
GAA4HQR01DONGV	pentatricopeptide repeat-containing	512	gi|225468781|ref|XP_002262720.1|PREDICTED: hypothetical protein [Vitis vinifera]	XP_002262720	3.37463E-31	71	130.183	134	96
GAA4HQR01CIECG	cytochrome c oxidase subunit 1	401	gi|38638276|ref|NP_943703.1|cytochrome c oxidase subunit 1 [Chara vulgaris] >gi|32966590|gb|AAP92173.1| cytochrome c oxidase subunit 1 [Chara vulgaris]	NP_943703	1.26554E-11	51	72.7886	107	55
GAA4HQR01BWZPD	electron transfer flavoprotein-ubiquinone oxidoreductase	450	gi|294463473|gb|ADE77266.1|unknown [Picea sitchensis]	ADE77266	5.61076E-30	78	88.9669	55	43
GAA4HQR01BE0V4	protein	446	gi|255538570|ref|XP_002510350.1|acyltransferase, putative [Ricinus communis] >gi|223551051|gb|EEF52537.1| acyltransferase, putative [Ricinus communis]	XP_002510350	1.72314E-55	90	142.124	90	81
GAA4HQR01C3LFM	phosphatidylinositol phosphatidylcholine transfer protein	490	gi|225428404|ref|XP_002283681.1|PREDICTED: hypothetical protein [Vitis vinifera]	XP_002283681	1.4666E-60	91	235.343	167	153
GAA4HQR01DZAO6	protein	427	gi|255564498|ref|XP_002523245.1|AP-2 complex subunit beta-1, putative [Ricinus communis] >gi|223537541|gb|EEF39166.1| AP-2 complex subunit beta-1, putative [Ricinus communis]	XP_002523245	7.29441E-52	90	206.453	130	117
GAA4HQR01CHD15	rna helicase	491	gi|212722402|ref|NP_001132565.1|hypothetical protein LOC100194030 [Zea mays] >gi|194694744|gb|ACF81456.1| unknown [Zea mays]	NP_001132565	1.10583E-28	89	100.138	55	49
GAA4HQR01DTSZ2	mitogen-activated protein kinase kinase	565	gi|224066881|ref|XP_002302260.1|predicted protein [Populus trichocarpa] >gi|222843986|gb|EEE81533.1| predicted protein [Populus trichocarpa]	XP_002302260	1.92093E-16	73	89.3521	68	50
GAA4HQR01B16LN	magnesium transporter	479	gi|224115768|ref|XP_002332052.1|magnesium transporter [Populus trichocarpa] >gi|222831938|gb|EEE70415.1| magnesium transporter [Populus trichocarpa]	XP_002332052	3.36736E-42	91	160.614	117	107
GAA4HQR01B46VW	protein	403	gi|224082442|ref|XP_002306695.1|predicted protein [Populus trichocarpa] >gi|222856144|gb|EEE93691.1| predicted protein [Populus trichocarpa]	XP_002306695	3.18277E-39	72	164.466	134	97
GAA4HQR01DHM8B	serine threonine protein	430	gi|270227953|emb|CBI16666.1|unnamed protein product [Vitis vinifera]	CBI16666	9.57458E-20	65	99.7525	111	73
GAA4HQR01C974B	protein	427	gi|15231858|ref|NP_188063.1|CID9 (CTC-Interacting Domain 9); RNA binding / protein binding [Arabidopsis thaliana] >gi|11994215|dbj|BAB01337.1| unnamed protein product [Arabidopsis thaliana]	NP_188063	5.65028E-12	68	73.9442	83	57
GAA4HQR01EPGHS	heat shock	262	gi|260505494|gb|ACX42226.1|heat shock protein 90 [Ipomoea nil]	ACX42226	2.1582E-19	67	98.5969	81	55
GAA4HQR01CSZWG	at4g08900 t3h13_7	480	gi|148828535|gb|ABR13881.1|arginase [Malus hupehensis]	ABR13881	9.12612E-18	63	93.2041	137	87
GAA4HQR01CTXVD	bs14a (bet1p sft1p-like protein 14a) snap receptor protein transporter	463	gi|255630034|gb|ACU15369.1|unknown [Glycine max]	ACU15369	2.56301E-12	84	75.0998	52	44
GAA4HQR01CR5QU	unnamed protein product [Vitis vinifera]	483	gi|270254880|emb|CBI37270.1|unnamed protein product [Vitis vinifera]	CBI37270	2.45633E-15	59	62.3882	77	46
GAA4HQR01EE1D4	protein	506	gi|270243401|emb|CBI30341.1|unnamed protein product [Vitis vinifera]	CBI30341	1.21877E-17	55	92.8189	153	85
GAA4HQR01C53EW	shoot1 protein	310	gi|13650078|gb|AAK37555.1|AF349572_1SHOOT1 protein [Glycine max]	AAK37555	1.61719E-19	81	98.9821	71	58
GAA4HQR01EIPEW	serine decarboxylase	475	gi|255635497|gb|ACU18100.1|unknown [Glycine max]	ACU18100	8.69269E-56	92	152.91	85	79
GAA4HQR01BI5K0	polygalacturonase precursor	491	gi|225217043|gb|ACN85327.1|polygalacturonase precursor [Oryza brachyantha]	ACN85327	9.97943E-22	66	93.9745	116	77
GAA4HQR01CQWJN	wrky transcription factor 2	487	gi|255585125|ref|XP_002533268.1|transcription factor, putative [Ricinus communis] >gi|223526924|gb|EEF29130.1| transcription factor, putative [Ricinus communis]	XP_002533268	2.70265E-18	62	69.707	91	57
GAA4HQR01DYC7S	protein	446	gi|836954|gb|AAC23542.1|receptor protein kinase [Ipomoea trifida]	AAC23542	2.4312E-63	93	244.588	139	130
GAA4HQR01C9NFU	autoinhibited h+ atpase	456	gi|255565063|ref|XP_002523524.1|H(\+)-transporting atpase plant/fungi plasma membrane type, putative [Ricinus communis] >gi|223537231|gb|EEF38863.1| H(\+)-transporting atpase plant/fungi plasma membrane type, putative [Ricinus communis]	XP_002523524	4.68374E-43	82	177.178	153	126
GAA4HQR01DYP62	protein	431	gi|225447868|ref|XP_002272289.1|PREDICTED: hypothetical protein isoform 2 [Vitis vinifera] >gi|225447870|ref|XP_002272257.1| PREDICTED: hypothetical protein isoform 1 [Vitis vinifera] >gi|270230724|emb|CBI20052.1| unnamed protein product [Vitis vinifera]	XP_002272289	1.69007E-16	86	88.9669	58	50
GAA4HQR01A19J8	auxin-induced protein	485	gi|147778870|emb|CAN62735.1|hypothetical protein [Vitis vinifera]	CAN62735	2.30441E-16	84	83.9593	52	44
GAA4HQR01EFHVL	protein kinase c inhibitor	462	gi|1177046|sp|P42855.1|ZB14_BRAJURecName: Full=14 kDa zinc-binding protein; AltName: Full=Protein kinase C inhibitor; Short=PKCI >gi|493053|gb|AAA18397.1| putative protein kinase C inhibitor [Brassica juncea]	P42855	3.12581E-18	90	94.7449	52	47
GAA4HQR01BNC5R	PREDICTED: hypothetical protein [Vitis vinifera]	474	gi|225457967|ref|XP_002279939.1|PREDICTED: hypothetical protein [Vitis vinifera]	XP_002279939	6.41642E-8	58	60.4622	118	69
GAA4HQR01C5DIA	s-adenosyl-l-homocysteine hydrolase	492	gi|148906855|gb|ABR16573.1|unknown [Picea sitchensis]	ABR16573	4.46003E-40	79	136.346	107	85
GAA4HQR01BPTLT	multicopper oxidase	376	gi|115470345|ref|NP_001058771.1|Os07g0119400 [Oryza sativa (japonica cultivar-group)] >gi|33146556|dbj|BAC79733.1| putative pollen-specific protein NTP303 precursor [Oryza sativa Japonica Group] >gi|113610307|dbj|BAF20685.1| Os07g0119400 [Oryza sativa Japonica Group] >gi|125557054|gb|EAZ02590.1| hypothetical protein OsI_24700 [Oryza sativa Indica Group] >gi|125598942|gb|EAZ38518.1| hypothetical p…	NP_001058771	4.4676E-33	74	144.05	100	74
GAA4HQR01D3U87	tyrosine specific protein phosphatase family protein	506	gi|255587792|ref|XP_002534397.1|Tyrosine-protein phosphatase SIW14, putative [Ricinus communis] >gi|223525370|gb|EEF27985.1| Tyrosine-protein phosphatase SIW14, putative [Ricinus communis]	XP_002534397	7.11205E-34	77	146.747	105	81
GAA4HQR01BC3C8	protein	430	gi|225437810|ref|XP_002282028.1|PREDICTED: hypothetical protein [Vitis vinifera] >gi|270254685|emb|CBI37075.1| unnamed protein product [Vitis vinifera]	XP_002282028	1.79733E-34	80	148.673	108	87
GAA4HQR01CCNUS	non-ltr retroelement reverse transcriptase-like protein	326	gi|224120166|ref|XP_002331075.1|predicted protein [Populus trichocarpa] >gi|222873039|gb|EEF10170.1| predicted protein [Populus trichocarpa]	XP_002331075	4.33765E-12	64	74.3294	81	52
GAA4HQR01DSY4L	protein	474	gi|147805322|emb|CAN69621.1|hypothetical protein [Vitis vinifera]	CAN69621	9.11182E-19	84	93.5893	64	54
GAA4HQR01B6R6A	dna binding	489	gi|255564675|ref|XP_002523332.1|DNA binding protein, putative [Ricinus communis] >gi|223537420|gb|EEF39048.1| DNA binding protein, putative [Ricinus communis]	XP_002523332	3.64481E-17	80	77.7962	68	55
GAA4HQR01BU9JH	armadillo beta-catenin repeat family protein	491	gi|224129230|ref|XP_002320533.1|predicted protein [Populus trichocarpa] >gi|222861306|gb|EEE98848.1| predicted protein [Populus trichocarpa]	XP_002320533	2.22226E-8	63	62.003	96	61
GAA4HQR01DATRH	amidase family protein	359	gi|255579275|ref|XP_002530483.1|amidase, putative [Ricinus communis] >gi|223529980|gb|EEF31906.1| amidase, putative [Ricinus communis]	XP_002530483	1.15592E-30	91	120.553	73	67
GAA4HQR01AZNU5	polynucleotidyl ribonuclease h fold	389	gi|9838387|ref|NP_063999.1|orf100a [Beta vulgaris subsp. vulgaris] >gi|9049301|dbj|BAA99311.1| orf100a [Beta vulgaris subsp. vulgaris]	NP_063999	3.74738E-8	68	61.2326	66	45
GAA4HQR01DWWNJ	chloroplast photosystem ii 10 kda protein	519	gi|83776786|gb|ABC46708.1|chloroplast photosystem II 10 kDa protein [Arachis hypogaea]	ABC46708	1.23964E-10	74	69.707	58	43
GAA4HQR01D0YLH	elongation factor ts	445	gi|255546407|ref|XP_002514263.1|elongation factor ts, putative [Ricinus communis] >gi|223546719|gb|EEF48217.1| elongation factor ts, putative [Ricinus communis]	XP_002514263	1.22067E-22	92	109.383	64	59
GAA4HQR01C433V	cellulose synthase-like glycosyltransferase family 2 protein	391	gi|242091732|ref|XP_002436356.1|hypothetical protein SORBIDRAFT_10g000980 [Sorghum bicolor] >gi|241914579|gb|EER87723.1| hypothetical protein SORBIDRAFT_10g000980 [Sorghum bicolor]	XP_002436356	3.15211E-15	67	84.7297	88	59
GAA4HQR01DSZMH	non-imprinted in prader-willi angelman syndrome region	483	gi|21593618|gb|AAM65585.1|unknown [Arabidopsis thaliana]	AAM65585	8.48316E-24	62	113.235	132	83
GAA4HQR01BUVB4	r- vamp71-family	391	gi|255647244|gb|ACU24090.1|unknown [Glycine max]	ACU24090	1.55431E-26	70	95.9005	92	65
GAA4HQR01D9REA	transmembrane bax inhibitor motif-containing protein 4	470	gi|225437118|ref|XP_002280313.1|PREDICTED: hypothetical protein [Vitis vinifera]	XP_002280313	1.06907E-44	96	101.679	55	53
GAA4HQR01DSOO3	spx (syg1 pho81 xpr1) domain-containing protein	471	gi|255541430|ref|XP_002511779.1|conserved hypothetical protein [Ricinus communis] >gi|223548959|gb|EEF50448.1| conserved hypothetical protein [Ricinus communis]	XP_002511779	4.1712E-19	68	62.003	67	46
GAA4HQR01CFO1S	hsp like protein	416	gi|255559152|ref|XP_002520598.1|Heat shock 70 kDa protein, putative [Ricinus communis] >gi|223540258|gb|EEF41831.1| Heat shock 70 kDa protein, putative [Ricinus communis]	XP_002520598	1.04925E-10	58	69.707	94	55
GAA4HQR01C1HO3	retrotransposon ty3-gypsy subclass	584	gi|2995405|emb|CAA73042.1|polyprotein [Ananas comosus]	CAA73042	4.78105E-13	75	78.1814	61	46
GAA4HQR01D0LVI	anthranilate phosphoribosyltransferase-like protein	347	gi|124360660|gb|ABN08649.1|C2 [Medicago truncatula]	ABN08649	1.70325E-40	97	168.703	81	79
GAA4HQR01DA6Y2	scp21_arath ame: full=serine carboxypeptidase-like 21 flags: precursor	503	gi|229559951|sp|Q9LSV8.2|SCP21_ARATHRecName: Full=Serine carboxypeptidase-like 21; Flags: Precursor	Q9LSV8	6.98703E-10	71	67.0106	52	37
GAA4HQR01A2P6D	aspartate aminotransferase	407	gi|2605932|gb|AAC12674.1|aspartate aminotransferase [Lotus corniculatus]	AAC12674	2.70195E-14	57	81.6481	109	63
GAA4HQR01BCWM4	ump synthase	487	gi|255638751|gb|ACU19680.1|unknown [Glycine max]	ACU19680	1.13641E-23	81	84.7297	60	49
GAA4HQR01D1FP6	zinc finger	429	gi|255575202|ref|XP_002528505.1|zinc finger protein, putative [Ricinus communis] >gi|223532065|gb|EEF33874.1| zinc finger protein, putative [Ricinus communis]	XP_002528505	9.11454E-41	89	100.908	58	52
GAA4HQR01BVTME	vamp-like protein ykt62	430	gi|238481584|ref|NP_001154785.1|YKT61 [Arabidopsis thaliana]	NP_001154785	1.71514E-32	83	125.176	84	70
GAA4HQR01BM25Z	endo- -beta-glucanase	440	gi|42765931|gb|AAS45400.1|endo-1,4-beta-glucanase [Populus tremuloides]	AAS45400	1.88209E-55	92	218.394	138	127
GAA4HQR01EG57Y	predicted protein [Populus trichocarpa]	396	gi|224105823|ref|XP_002313944.1|predicted protein [Populus trichocarpa] >gi|222850352|gb|EEE87899.1| predicted protein [Populus trichocarpa]	XP_002313944	8.52381E-8	45	60.077	107	49
GAA4HQR01A65FU	phi class glutathione transferase gstf7	507	gi|283135888|gb|ADB11335.1|phi class glutathione transferase GSTF7 [Populus trichocarpa]	ADB11335	5.81296E-7	45	57.3806	133	61
GAA4HQR01BBCLG	protein binding zinc ion binding	353	gi|21593126|gb|AAM65075.1|inhibitor of apoptosis-like protein [Arabidopsis thaliana]	AAM65075	1.22424E-8	69	57.3806	52	36
GAA4HQR01E1PH1	u548_arath ame: full=upf0548 protein at2g17695	437	gi|217073422|gb|ACJ85070.1|unknown [Medicago truncatula]	ACJ85070	2.50384E-12	55	75.0998	101	56
GAA4HQR01C6FW4	unknown [Glycine max]	496	gi|255628689|gb|ACU14689.1|unknown [Glycine max]	ACU14689	4.43633E-9	75	64.3142	62	47
GAA4HQR01ETZZV	lectin [Limonium bicolor]	469	gi|157674549|gb|ABV60370.1|lectin [Limonium bicolor]	ABV60370	8.79789E-11	67	62.3882	61	41
GAA4HQR01DU3LZ	nac domain ipr003441	396	gi|255546265|ref|XP_002514192.1|conserved hypothetical protein [Ricinus communis] >gi|223546648|gb|EEF48146.1| conserved hypothetical protein [Ricinus communis]	XP_002514192	2.14261E-51	87	204.912	122	107
GAA4HQR01ECNRB	dual specificity protein phosphatase 12	487	gi|255562308|ref|XP_002522161.1|Dual specificity protein phosphatase, putative [Ricinus communis] >gi|223538599|gb|EEF40202.1| Dual specificity protein phosphatase, putative [Ricinus communis]	XP_002522161	8.69807E-37	69	156.377	149	103
GAA4HQR01CSW13	protein	499	gi|224075473|ref|XP_002304648.1|predicted protein [Populus trichocarpa] >gi|222842080|gb|EEE79627.1| predicted protein [Populus trichocarpa]	XP_002304648	9.54724E-51	90	137.502	76	69
GAA4HQR01DOCN1	sel-1 expressed	507	gi|255579265|ref|XP_002530478.1|conserved hypothetical protein [Ricinus communis] >gi|223529975|gb|EEF31901.1| conserved hypothetical protein [Ricinus communis]	XP_002530478	2.43265E-11	60	62.3882	94	57
GAA4HQR01BTI7Q	inh3 (inhibitor-3)	465	gi|255550560|ref|XP_002516330.1|expressed protein, putative [Ricinus communis] >gi|223544560|gb|EEF46077.1| expressed protein, putative [Ricinus communis]	XP_002516330	3.68449E-11	68	71.2478	74	51
GAA4HQR01CMW1R	predicted protein [Populus trichocarpa]	506	gi|224138054|ref|XP_002322718.1|predicted protein [Populus trichocarpa] >gi|222867348|gb|EEF04479.1| predicted protein [Populus trichocarpa]	XP_002322718	1.14338E-7	50	59.6918	66	33
GAA4HQR01DTBK9	unnamed protein product [Vitis vinifera]	468	gi|270258898|emb|CBI40980.1|unnamed protein product [Vitis vinifera]	CBI40980	8.37805E-40	74	166.392	145	108
GAA4HQR01B908F	tRNA-pseudouridine synthase, putative [Ricinus communis]	588	gi|255560950|ref|XP_002521488.1|tRNA-pseudouridine synthase, putative [Ricinus communis] >gi|223539387|gb|EEF40978.1| tRNA-pseudouridine synthase, putative [Ricinus communis]	XP_002521488	1.33126E-20	68	82.0333	80	55
GAA4HQR01CXM5W	transporter, putative, expressed [Oryza sativa (japonica cultivar-group)]	513	gi|108863966|gb|ABG22349.1|transporter, putative, expressed [Oryza sativa (japonica cultivar-group)]	ABG22349	7.71136E-15	76	61.6178	51	39
GAA4HQR01EDXX0	af240006_17s globulin	455	gi|225437076|ref|XP_002279410.1|PREDICTED: hypothetical protein isoform 1 [Vitis vinifera]	XP_002279410	4.47069E-22	75	103.99	91	69
GAA4HQR01CI1VF	ribosomal rna	505	gi|255543715|ref|XP_002512920.1|ribosomal RNA methyltransferase, putative [Ricinus communis] >gi|223547931|gb|EEF49423.1| ribosomal RNA methyltransferase, putative [Ricinus communis]	XP_002512920	1.40139E-11	62	49.2914	58	36
GAA4HQR01DTNR9	proline transporter	454	gi|242055335|ref|XP_002456813.1|hypothetical protein SORBIDRAFT_03g043280 [Sorghum bicolor] >gi|241928788|gb|EES01933.1| hypothetical protein SORBIDRAFT_03g043280 [Sorghum bicolor]	XP_002456813	5.96505E-30	81	133.65	85	69
GAA4HQR01DRZ23	small zinc finger-like protein	515	gi|15241279|ref|NP_199894.1|TIM8; P-P-bond-hydrolysis-driven protein transmembrane transporter [Arabidopsis thaliana] >gi|12230183|sp|Q9XGY4.1|TIM8_ARATH RecName: Full=Mitochondrial import inner membrane translocase subunit Tim8 >gi|5107155|gb|AAD39990.1|AF150083_1 small zinc finger-like protein [Arabidopsis thaliana] >gi|9758528|dbj|BAB08904.1| small zinc finger-like protein [Arabidopsis thalian…	NP_199894	2.64155E-10	64	68.5514	76	49
GAA4HQR01EA0ZR	peroxiredoxin-like protein	458	gi|224136087|ref|XP_002327377.1|predicted protein [Populus trichocarpa] >gi|222835747|gb|EEE74182.1| predicted protein [Populus trichocarpa]	XP_002327377	3.99271E-18	83	94.3597	66	55
GAA4HQR01BLM48	protein	342	gi|225428380|ref|XP_002283529.1|PREDICTED: hypothetical protein [Vitis vinifera]	XP_002283529	4.53406E-40	95	141.354	81	77
GAA4HQR01BOT7Y	myeloid lymphoid or mixed-lineage leukemia 2	514	gi|255553540|ref|XP_002517811.1|protein binding protein, putative [Ricinus communis] >gi|223543083|gb|EEF44618.1| protein binding protein, putative [Ricinus communis]	XP_002517811	7.28155E-67	89	184.111	85	76
GAA4HQR01CSB23	chaperonin containing t-complex protein zeta	457	gi|90657661|gb|ABD96959.1|hypothetical protein [Cleome spinosa]	ABD96959	7.50997E-40	100	150.214	76	76
GAA4HQR01C1ISJ	conserved hypothetical protein [Ricinus communis]	416	gi|255568721|ref|XP_002525332.1|conserved hypothetical protein [Ricinus communis] >gi|223535391|gb|EEF37065.1| conserved hypothetical protein [Ricinus communis]	XP_002525332	2.5844E-9	57	65.0846	96	55
GAA4HQR01BFQ2W	peptidyl-prolyl cis-trans isomerase-like 3	493	gi|30678211|ref|NP_171696.2|peptidyl-prolyl cis-trans isomerase cyclophilin-type family protein [Arabidopsis thaliana] >gi|8570445|gb|AAF76472.1|AC020622_6 Contains similarity to cyclophilin E from Dictyostelium discoideum gb|AF215865 and contains a Cyclophilin type peptidyl-prolyl cis-trans isomerase PF|00160 domain [Arabidopsis thaliana] >gi|27754497|gb|AAO22696.1| unknown protein [Arabidopsis …	NP_171696	5.62507E-12	53	73.9442	109	58
GAA4HQR01B81D3	emb2754 (embryo defective 2754) binding small gtpase regulator	473	gi|255561166|ref|XP_002521595.1|conserved hypothetical protein [Ricinus communis] >gi|223539273|gb|EEF40866.1| conserved hypothetical protein [Ricinus communis]	XP_002521595	1.58391E-14	61	82.4185	109	67
GAA4HQR01BNHBE	two-component response regulator expressed	411	gi|255646817|gb|ACU23880.1|unknown [Glycine max]	ACU23880	9.63641E-14	59	52.373	61	36
GAA4HQR01B0NFI	60s ribosomal protein l6	463	gi|270235721|emb|CBI24846.1|unnamed protein product [Vitis vinifera]	CBI24846	4.5032E-25	100	117.472	61	61
GAA4HQR01EBTC4	hypothetical protein POPTRDRAFT_661153 [Populus trichocarpa]	499	gi|224115364|ref|XP_002317013.1|hypothetical protein POPTRDRAFT_661153 [Populus trichocarpa] >gi|222860078|gb|EEE97625.1| hypothetical protein POPTRDRAFT_661153 [Populus trichocarpa]	XP_002317013	1.97459E-9	50	64.3142	133	67
GAA4HQR01CL8BD	zinc finger protein isoform cra_a	543	gi|119630189|gb|EAX09784.1|hCG2007893 [Homo sapiens]	EAX09784	3.10081E-13	66	66.2402	53	35
GAA4HQR01ECB7G	nucleic acid binding	530	gi|255553609|ref|XP_002517845.1|nucleic acid binding protein, putative [Ricinus communis] >gi|223542827|gb|EEF44363.1| nucleic acid binding protein, putative [Ricinus communis]	XP_002517845	4.27601E-14	86	81.2629	51	44
GAA4HQR01AVFS4	hypothetical protein RCOM_1581370 [Ricinus communis]	464	gi|255545094|ref|XP_002513608.1|hypothetical protein RCOM_1581370 [Ricinus communis] >gi|223547516|gb|EEF49011.1| hypothetical protein RCOM_1581370 [Ricinus communis]	XP_002513608	3.70098E-11	65	71.2478	96	63
GAA4HQR01EWIMA	oleosin bn-v	529	gi|224118876|ref|XP_002317928.1|predicted protein [Populus trichocarpa] >gi|222858601|gb|EEE96148.1| predicted protein [Populus trichocarpa]	XP_002317928	7.75667E-32	85	140.198	87	74
GAA4HQR01CXMF5	protein	507	gi|256016311|gb|ACU56981.1|importin alpha [Citrus sinensis]	ACU56981	2.04365E-44	87	181.8	134	117
GAA4HQR01CGJQC	protein	396	gi|255541806|ref|XP_002511967.1|F-box and wd40 domain protein, putative [Ricinus communis] >gi|223549147|gb|EEF50636.1| F-box and wd40 domain protein, putative [Ricinus communis]	XP_002511967	1.02995E-45	92	186.037	121	112
GAA4HQR01CW83X	autoinhibited h+ atpase	508	gi|1297189|gb|AAA98916.1|Theoretical protein with similarity to Swiss-Prot Accession Number P19456 plasma membrane ATPase 2 (proton pump) [Arabidopsis thaliana]	AAA98916	8.11132E-9	62	63.5438	67	42
GAA4HQR01DIQQL	general substrate transporter	552	gi|270306834|emb|CBI34338.1|unnamed protein product [Vitis vinifera]	CBI34338	8.47492E-17	73	84.3445	65	48
GAA4HQR01EERK1	organic anion	364	gi|255563586|ref|XP_002522795.1|organic anion transporter, putative [Ricinus communis] >gi|223538033|gb|EEF39646.1| organic anion transporter, putative [Ricinus communis]	XP_002522795	4.54932E-43	95	119.013	64	61
GAA4HQR01B9XC6	60s ribosomal protein l28	299	gi|194698148|gb|ACF83158.1|unknown [Zea mays]	ACF83158	8.44899E-8	68	60.077	63	43
GAA4HQR01CJNMI	beta- beta-	371	gi|112383516|gb|ABI17895.1|neutral/alkaline invertase [Coffea arabica]	ABI17895	1.07327E-48	98	174.866	86	85
GAA4HQR01CMJUX	starch branching enzyme interacting protein-1	487	gi|225442355|ref|XP_002276359.1|PREDICTED: hypothetical protein [Vitis vinifera]	XP_002276359	1.63091E-46	91	179.874	119	109
GAA4HQR01BRN7P	histone acetyltransferase	382	gi|218190015|gb|EEC72442.1|hypothetical protein OsI_05772 [Oryza sativa Indica Group]	EEC72442	1.86206E-47	92	143.665	79	73
GAA4HQR01EILTL	4-coumarate- ligase-like protein	322	gi|116743285|emb|CAJ41420.1|4-coumarate-CoA ligase-like protein [Coffea arabica]	CAJ41420	2.06671E-18	92	90.5077	64	59
GAA4HQR01BPW98	protein	488	gi|225424041|ref|XP_002279572.1|PREDICTED: hypothetical protein [Vitis vinifera]	XP_002279572	1.18502E-14	71	68.1662	60	43
GAA4HQR01BEJAM	s-adenosylmethionine decarboxylase	359	gi|1169232|sp|P46255.1|DCAM_SPIOLRecName: Full=S-adenosylmethionine decarboxylase proenzyme; Short=AdoMetDC; Short=SAMDC; Contains: RecName: Full=S-adenosylmethionine decarboxylase alpha chain; Contains: RecName: Full=S-adenosylmethionine decarboxylase beta chain; Flags: Precursor >gi|547472|emb|CAA57170.1| adenosylmethionine decarboxylase [Spinacia oleracea]	P46255	3.4103E-9	80	64.6994	56	45
GAA4HQR01D2CA8	60s ribosomal protein l11	407	gi|550544|emb|CAA57394.1|ribosomal protein L16 [Arabidopsis thaliana]	CAA57394	2.98736E-13	98	78.1814	52	51
GAA4HQR01BTRD7	protein	359	gi|225455992|ref|XP_002276828.1|PREDICTED: hypothetical protein [Vitis vinifera]	XP_002276828	1.87627E-15	88	73.1738	61	54
GAA4HQR01DYE57	zinc knuckle (cchc-type) family protein	337	gi|225439817|ref|XP_002277105.1|PREDICTED: hypothetical protein [Vitis vinifera]	XP_002277105	6.90039E-10	64	56.6102	56	36
GAA4HQR01DXX0E	hypothetical protein LOC100275762 [Zea mays]	474	gi|226496061|ref|NP_001143238.1|hypothetical protein LOC100275762 [Zea mays] >gi|195616438|gb|ACG30049.1| hypothetical protein [Zea mays] >gi|195628600|gb|ACG36130.1| hypothetical protein [Zea mays]	NP_001143238	2.60503E-9	59	65.0846	83	49
GAA4HQR01CVBID	receptor-like serine threonine kinase	412	gi|147843452|emb|CAN82073.1|hypothetical protein [Vitis vinifera]	CAN82073	1.5215E-9	58	65.855	106	62
GAA4HQR01CAV2E	trp1 (telomeric repeat binding protein 1) dna binding double-stranded telomeric dna binding	447	gi|270227380|emb|CBI16113.1|unnamed protein product [Vitis vinifera]	CBI16113	8.49663E-16	67	71.2478	96	65
GAA4HQR01CXQYA	cytochrome p450	590	gi|255548610|ref|XP_002515361.1|cytochrome P450, putative [Ricinus communis] >gi|223545305|gb|EEF46810.1| cytochrome P450, putative [Ricinus communis]	XP_002515361	1.93884E-9	73	66.2402	52	38
GAA4HQR01ERURQ	orc5 (origin recognition complex protein 5) protein binding	540	gi|225456232|ref|XP_002283101.1|PREDICTED: hypothetical protein [Vitis vinifera]	XP_002283101	5.04903E-16	87	85.8853	65	57
GAA4HQR01CQ48U	multidrug resistance	366	gi|224074731|ref|XP_002304444.1|predicted protein [Populus trichocarpa] >gi|222841876|gb|EEE79423.1| predicted protein [Populus trichocarpa]	XP_002304444	1.23413E-22	74	109.383	89	66
GAA4HQR01CZ9U1	nuclear transcription factor y subunit a-	431	gi|255553570|ref|XP_002517826.1|Nuclear transcription factor Y subunit A-1, putative [Ricinus communis] >gi|223543098|gb|EEF44633.1| Nuclear transcription factor Y subunit A-1, putative [Ricinus communis]	XP_002517826	1.38578E-10	52	69.3218	127	67
GAA4HQR01BEPZF	ein3-like protein	382	gi|163639437|gb|ABY28269.1|EIN3-like protein EIL1 [Actinidia deliciosa]	ABY28269	4.74594E-27	88	124.02	88	78
GAA4HQR01DLW17	rna binding	453	gi|255584888|ref|XP_002533159.1|RNA binding protein, putative [Ricinus communis] >gi|223527031|gb|EEF29218.1| RNA binding protein, putative [Ricinus communis]	XP_002533159	7.51376E-18	83	80.8777	53	44
GAA4HQR01CYECH	actin depolymerizing	502	gi|15223471|ref|NP_171680.1|ADF11 (ACTIN DEPOLYMERIZING FACTOR 11); actin binding [Arabidopsis thaliana] >gi|17366957|sp|Q9LQ81.1|ADF10_ARATH RecName: Full=Actin-depolymerizing factor 10; Short=ADF-10; Short=AtADF10 >gi|8671845|gb|AAF78408.1|AC009273_14 Contains similarity to actin depolymerizing factor 4 from Arabidopsis thaliana gb|AF102822. It contains cofilin/tropomyosin-type actin-binding pr…	NP_171680	6.50951E-24	88	113.62	88	78
GAA4HQR01BBPGT	glutaredoxin	513	gi|53748489|emb|CAH59431.1|glutaredoxin 1 [Plantago major]	CAH59431	2.90162E-11	73	53.5286	52	38
GAA4HQR01DP0MT	gdp-mannose pyrophosphorylase	394	gi|224831509|gb|ACN66754.1|GMP [Carica papaya]	ACN66754	4.23796E-15	74	84.3445	67	50
GAA4HQR01DEUSM	protein	486	gi|255557603|ref|XP_002519831.1|clathrin coat associated protein ap-50, putative [Ricinus communis] >gi|223540877|gb|EEF42435.1| clathrin coat associated protein ap-50, putative [Ricinus communis]	XP_002519831	1.46999E-68	87	261.922	161	141
GAA4HQR01BUMG2	heat shock protein hsp82	315	gi|47224556|emb|CAG03540.1|unnamed protein product [Tetraodon nigroviridis]	CAG03540	1.36373E-13	86	79.337	51	44
GAA4HQR01BLYYU	26s proteasome aaa-atpase subunit rpt6a	371	gi|224285939|gb|ACN40682.1|unknown [Picea sitchensis]	ACN40682	6.76075E-13	59	77.0258	110	65
GAA4HQR01C29PF	hydrogen peroxide-induced 1	493	gi|217323620|gb|ACK38177.1|hydrogen peroxide-induced 1 [Nicotiana tabacum]	ACK38177	2.06557E-14	64	82.0333	100	64
GAA4HQR01B001M	predicted protein [Micromonas pusilla CCMP1545]	395	gi|226456851|gb|EEH54151.1|predicted protein [Micromonas pusilla CCMP1545]	EEH54151	3.71255E-11	76	71.2478	51	39
GAA4HQR01CIDUC	dna binding protein	439	gi|255563907|ref|XP_002522953.1|nuclear acid binding protein, putative [Ricinus communis] >gi|223537765|gb|EEF39383.1| nuclear acid binding protein, putative [Ricinus communis]	XP_002522953	9.13175E-18	67	93.2041	85	57
GAA4HQR01DFVGF	stress-associated protein 2	444	gi|222822679|gb|ACM68452.1|stress-associated protein 2 [Solanum pennellii]	ACM68452	1.03338E-21	76	106.301	81	62
GAA4HQR01DKU01	calmodulin binding	317	gi|255546139|ref|XP_002514129.1|calmodulin binding protein, putative [Ricinus communis] >gi|223546585|gb|EEF48083.1| calmodulin binding protein, putative [Ricinus communis]	XP_002514129	5.89013E-26	93	105.916	59	55
GAA4HQR01DXZ73	protein	493	gi|224063639|ref|XP_002301241.1|predicted protein [Populus trichocarpa] >gi|222842967|gb|EEE80514.1| predicted protein [Populus trichocarpa]	XP_002301241	1.19027E-53	93	185.652	94	88
GAA4HQR01CM00X	glutaminyl-trna synthetase	517	gi|226502106|ref|NP_001152305.1|glutaminyl-tRNA synthetase [Zea mays] >gi|195654899|gb|ACG46917.1| glutaminyl-tRNA synthetase [Zea mays]	NP_001152305	6.9178E-36	62	141.354	168	105
GAA4HQR01EV1IA	40s ribosomal protein	453	gi|118484853|gb|ABK94293.1|unknown [Populus trichocarpa]	ABK94293	1.8941E-10	58	61.2326	87	51
GAA4HQR01BSBIW	protein	507	gi|225456739|ref|XP_002275470.1|PREDICTED: hypothetical protein [Vitis vinifera] >gi|270226506|emb|CBI15240.1| unnamed protein product [Vitis vinifera]	XP_002275470	7.53956E-27	63	110.923	107	68
GAA4HQR01B0KCD	glyoxalase i	392	gi|217073098|gb|ACJ84908.1|unknown [Medicago truncatula]	ACJ84908	1.88403E-34	89	98.2117	55	49
GAA4HQR01EEQXZ	at3g53990 f5k20_290	459	gi|225440536|ref|XP_002275745.1|PREDICTED: hypothetical protein [Vitis vinifera] >gi|147866185|emb|CAN81966.1| hypothetical protein [Vitis vinifera] >gi|270243525|emb|CBI30465.1| unnamed protein product [Vitis vinifera]	XP_002275745	7.74045E-22	67	103.99	98	66
GAA4HQR01AWWIF	cipk8 (cbl-interacting protein kinase 8) kinase protein kinase	564	gi|15233820|ref|NP_194171.1|CIPK8 (CBL-INTERACTING PROTEIN KINASE 8); kinase/ protein kinase [Arabidopsis thaliana] >gi|75337651|sp|Q9STV4.1|CIPK8_ARATH RecName: Full=CBL-interacting serine/threonine-protein kinase 8; AltName: Full=SOS2-like protein kinase PKS11; AltName: Full=SNF1-related kinase 3.13 >gi|19343483|gb|AAK16683.2|AF290193_1 CBL-interacting protein kinase 8 [Arabidopsis thaliana] >g…	NP_194171	2.90278E-10	57	53.5286	64	37
GAA4HQR01BA3QL	cpd photolyase	421	gi|147862663|emb|CAN79335.1|hypothetical protein [Vitis vinifera]	CAN79335	4.35316E-20	81	100.908	66	54
GAA4HQR01DD1I1	protein	473	gi|223975331|gb|ACN31853.1|unknown [Zea mays] >gi|238011110|gb|ACR36590.1| unknown [Zea mays]	ACN31853	1.72705E-61	86	238.424	146	126
GAA4HQR01B42ZH	transferring glycosyl	417	gi|224028753|gb|ACN33452.1|unknown [Zea mays]	ACN33452	8.05657E-36	86	96.6709	61	53
GAA4HQR01BDWN4	peroxidase atp2a	393	gi|46949198|gb|AAT07455.1|peroxidase [Mirabilis jalapa]	AAT07455	9.31497E-12	67	64.6994	62	42
GAA4HQR01B3MZB	methionyl-trna synthetase	399	gi|255560103|ref|XP_002521069.1|methionine-tRNA synthetase, putative [Ricinus communis] >gi|223539638|gb|EEF41220.1| methionine-tRNA synthetase, putative [Ricinus communis]	XP_002521069	6.7004E-20	86	90.8929	52	45
GAA4HQR01DVL33	polygalacturonase	314	gi|270255144|emb|CBI37530.1|unnamed protein product [Vitis vinifera]	CBI37530	2.56956E-28	79	128.257	93	74
GAA4HQR01D9D56	protein arginine n-	341	gi|255544137|ref|XP_002513131.1|protein arginine n-methyltransferase, putative [Ricinus communis] >gi|223548142|gb|EEF49634.1| protein arginine n-methyltransferase, putative [Ricinus communis]	XP_002513131	6.82554E-24	85	94.7449	83	71
GAA4HQR01CHNEF	calreticulin	340	gi|162457732|ref|NP_001105712.1|calreticulin2 [Zea mays] >gi|577612|emb|CAA86728.1| calcium-binding protein [Zea mays] >gi|927572|emb|CAA61939.1| Calreticulin precursor [Zea mays] >gi|195622592|gb|ACG33126.1| calreticulin precursor [Zea mays] >gi|1587033|prf||2205314A calreticulin	NP_001105712	1.83389E-42	96	175.252	85	82
GAA4HQR01D519I	gibberellin 20-oxidase	514	gi|225453833|ref|XP_002272415.1|PREDICTED: hypothetical protein [Vitis vinifera]	XP_002272415	8.11697E-52	82	206.453	128	106
GAA4HQR01DXGPR	signal recognition particle 14 kda family protein srp14 family protein	463	gi|15224325|ref|NP_181892.1|signal recognition particle 14 kDa family protein / SRP14 family protein [Arabidopsis thaliana] >gi|145331117|ref|NP_001078050.1| signal recognition particle 14 kDa family protein / SRP14 family protein [Arabidopsis thaliana] >gi|148887436|sp|O04421.2|SRP14_ARATH RecName: Full=Signal recognition particle 14 kDa protein; Short=SRP14 >gi|2281106|gb|AAB64042.1| putative s…	NP_181892	5.75933E-27	73	73.9442	63	46
GAA4HQR01DKB04	geranylgeranyl reductase	382	gi|89258493|gb|ABD65460.1|geranylgeranyl dehydrogenase [Gossypium hirsutum]	ABD65460	8.62931E-37	91	156.377	86	79
GAA4HQR01CPG7Q	protein	461	gi|147779360|emb|CAN70085.1|hypothetical protein [Vitis vinifera]	CAN70085	5.87667E-32	77	120.168	96	74
GAA4HQR01BZBCV	protein binding	360	gi|225428358|ref|XP_002283292.1|PREDICTED: hypothetical protein [Vitis vinifera]	XP_002283292	1.72853E-37	80	158.688	99	80
GAA4HQR01EJ4FP	splicing factor	491	gi|255645285|gb|ACU23139.1|unknown [Glycine max]	ACU23139	6.67566E-13	64	77.0258	74	48
GAA4HQR01C2YQ9	hypothetical salt-inducible protein	515	gi|255559226|ref|XP_002520634.1|hypothetical protein RCOM_1554420 [Ricinus communis] >gi|223540195|gb|EEF41770.1| hypothetical protein RCOM_1554420 [Ricinus communis]	XP_002520634	5.87123E-18	63	93.9745	103	65
GAA4HQR01BBSHR	tpst_arath ame: full=protein-tyrosine sulfotransferase ame: full=tyrosylprotein sulfotransferase flags: precursor	405	gi|255578139|ref|XP_002529939.1|conserved hypothetical protein [Ricinus communis] >gi|223530569|gb|EEF32447.1| conserved hypothetical protein [Ricinus communis]	XP_002529939	3.30299E-12	67	74.7146	82	55
GAA4HQR01AUENE	60s ribosomal protein l34	405	gi|212722032|ref|NP_001132454.1|hypothetical protein LOC100193910 [Zea mays] >gi|194694430|gb|ACF81299.1| unknown [Zea mays] >gi|195605368|gb|ACG24514.1| 60S ribosomal protein L34 [Zea mays] >gi|195605588|gb|ACG24624.1| 60S ribosomal protein L34 [Zea mays] >gi|195611046|gb|ACG27353.1| 60S ribosomal protein L34 [Zea mays]	NP_001132454	1.98622E-23	72	108.997	99	72
GAA4HQR01DDTN7	mitochondrial import inner membrane translocase subunit	539	gi|255555823|ref|XP_002518947.1|Mitochondrial import inner membrane translocase subunit Tim13, putative [Ricinus communis] >gi|223541934|gb|EEF43480.1| Mitochondrial import inner membrane translocase subunit Tim13, putative [Ricinus communis]	XP_002518947	4.25244E-12	98	74.7146	51	50
GAA4HQR01BLSUN	4-hydroxy-3-methylbut-2-enyl diphosphate	467	gi|113170997|gb|ABI30631.1|1-hydroxy-2-methyl-butenyl 4-diphosphate reductase [Catharanthus roseus]	ABI30631	4.19618E-23	62	110.923	132	82
GAA4HQR01C8YK3	pentatricopeptide repeat-containing	480	gi|255587382|ref|XP_002534254.1|pentatricopeptide repeat-containing protein, putative [Ricinus communis] >gi|223525641|gb|EEF28132.1| pentatricopeptide repeat-containing protein, putative [Ricinus communis]	XP_002534254	3.68808E-35	66	150.984	158	105
GAA4HQR01AYO7X	PREDICTED: hypothetical protein [Vitis vinifera]	290	gi|225463446|ref|XP_002272547.1|PREDICTED: hypothetical protein [Vitis vinifera] >gi|270243907|emb|CBI30846.1| unnamed protein product [Vitis vinifera]	XP_002272547	2.09916E-14	79	82.0333	77	61
GAA4HQR01BX7TK	peptidylprolyl isomerase	528	gi|224131530|ref|XP_002321107.1|predicted protein [Populus trichocarpa] >gi|222861880|gb|EEE99422.1| predicted protein [Populus trichocarpa]	XP_002321107	1.65828E-58	82	228.794	175	145
GAA4HQR01CVDJN	unknown [Picea sitchensis]	527	gi|116790327|gb|ABK25577.1|unknown [Picea sitchensis] >gi|148910729|gb|ABR18431.1| unknown [Picea sitchensis]	ABK25577	2.2253E-7	56	58.9214	98	55
GAA4HQR01EJSKG	atp synthase cf0 b subunit	419	gi|189162257|ref|YP_001936503.1|ATP synthase CF0 B subunit [Fagopyrum esculentum subsp. ancestrale] >gi|226741452|sp|B2XWN5.1|ATPF_FAGEA RecName: Full=ATP synthase subunit b, chloroplastic; AltName: Full=ATPase subunit I; AltName: Full=ATP synthase F(0) sector subunit b >gi|166065343|gb|ABY79718.1| ATP synthase CF0 B subunit [Fagopyrum esculentum subsp. ancestrale]	YP_001936503	3.03444E-13	70	78.1814	64	45
GAA4HQR01DO97M	predicted protein [Populus trichocarpa]	502	gi|224108462|ref|XP_002333390.1|predicted protein [Populus trichocarpa] >gi|222836425|gb|EEE74832.1| predicted protein [Populus trichocarpa]	XP_002333390	8.54121E-8	55	60.077	93	52
GAA4HQR01D3WX6	protein	495	gi|224114147|ref|XP_002316680.1|predicted protein [Populus trichocarpa] >gi|222859745|gb|EEE97292.1| predicted protein [Populus trichocarpa]	XP_002316680	7.81285E-14	55	80.1073	123	68
GAA4HQR01C0PDT	protein	528	gi|255581482|ref|XP_002531548.1|N-acylneuraminate-9-phosphatase, putative [Ricinus communis] >gi|223528839|gb|EEF30842.1| N-acylneuraminate-9-phosphatase, putative [Ricinus communis]	XP_002531548	9.76697E-43	91	176.407	97	89
GAA4HQR01CUH0G	protein	515	gi|224120648|ref|XP_002330917.1|predicted protein [Populus trichocarpa] >gi|222873111|gb|EEF10242.1| predicted protein [Populus trichocarpa]	XP_002330917	7.26242E-58	88	158.303	94	83
GAA4HQR01C90RN	ribosomal protein l20	445	gi|189162294|ref|YP_001936540.1|ribosomal protein L20 [Fagopyrum esculentum subsp. ancestrale] >gi|215274701|sp|B2XWM8.1|RK20_FAGEA RecName: Full=50S ribosomal protein L20, chloroplastic >gi|166065380|gb|ABY79755.1| ribosomal protein L20 [Fagopyrum esculentum subsp. ancestrale]	YP_001936540	3.49339E-15	65	77.0258	78	51
GAA4HQR01BSW9F	ugpi6_arath ame: full=uncharacterized gpi-anchored protein at1g61900 flags: precursor	517	gi|270235506|emb|CBI24633.1|unnamed protein product [Vitis vinifera]	CBI24633	5.41841E-27	78	124.02	101	79
GAA4HQR01C04SZ	protein	399	gi|270243809|emb|CBI30748.1|unnamed protein product [Vitis vinifera]	CBI30748	1.30058E-32	75	142.51	122	92
GAA4HQR01BFP55	protein	363	gi|255548814|ref|XP_002515463.1|conserved hypothetical protein [Ricinus communis] >gi|223545407|gb|EEF46912.1| conserved hypothetical protein [Ricinus communis]	XP_002515463	5.9603E-29	86	120.168	87	75
GAA4HQR01D8G92	af290958_1atp:citrate lyase	436	gi|225431960|ref|XP_002278181.1|PREDICTED: hypothetical protein [Vitis vinifera] >gi|270234274|emb|CBI22878.1| unnamed protein product [Vitis vinifera]	XP_002278181	3.74158E-8	51	61.2326	125	64
GAA4HQR01EGJWD	protein phosphatase 2c	513	gi|74267246|dbj|BAE44121.1|protein phosphatase 2C [Nicotiana benthamiana]	BAE44121	1.76368E-22	63	108.997	146	92
GAA4HQR01EHEYH	nadp-dependent glyceraldehyde-3-phosphate dehydrogenase	525	gi|225430350|ref|XP_002285286.1|PREDICTED: hypothetical protein [Vitis vinifera] >gi|270231748|emb|CBI21073.1| unnamed protein product [Vitis vinifera]	XP_002285286	3.77821E-23	58	111.309	170	100
GAA4HQR01C5IXQ	ring finger	440	gi|224092390|ref|XP_002309588.1|predicted protein [Populus trichocarpa] >gi|222855564|gb|EEE93111.1| predicted protein [Populus trichocarpa]	XP_002309588	6.61097E-40	88	84.3445	61	54
GAA4HQR01E0JIU	xh xs domain-containing protein xs zinc finger domain-containing protein	408	gi|225446269|ref|XP_002267670.1|PREDICTED: hypothetical protein [Vitis vinifera]	XP_002267670	3.19793E-34	83	129.413	95	79
GAA4HQR01C4UXR	bzip family transcription factor	530	gi|255565613|ref|XP_002523796.1|DNA binding protein, putative [Ricinus communis] >gi|223536884|gb|EEF38522.1| DNA binding protein, putative [Ricinus communis]	XP_002523796	1.30467E-31	87	95.1301	57	50
GAA4HQR01ED752	protein	308	gi|270235175|emb|CBI24305.1|unnamed protein product [Vitis vinifera]	CBI24305	3.60787E-27	100	124.405	64	64
GAA4HQR01CJ9B9	f-box family protein	601	gi|225441048|ref|XP_002283923.1|PREDICTED: hypothetical protein [Vitis vinifera] >gi|147860674|emb|CAN81450.1| hypothetical protein [Vitis vinifera] >gi|270243279|emb|CBI30219.1| unnamed protein product [Vitis vinifera]	XP_002283923	3.71784E-36	89	131.724	76	68
GAA4HQR01D0J1V	heat shock protein 18	444	gi|140083587|gb|ABO84841.1|cytosolic class I small heat-shock protein HSP17.5 [Rosa hybrid cultivar]	ABO84841	3.71016E-29	95	129.413	73	70
GAA4HQR01BB2W5	nuclear inhibitor of protein phosphatase-	429	gi|294461652|gb|ADE76386.1|unknown [Picea sitchensis]	ADE76386	7.79642E-38	95	159.844	83	79
GAA4HQR01CIRMP	cer1 (eceriferum 1) octadecanal decarbonylase	464	gi|270228048|emb|CBI16761.1|unnamed protein product [Vitis vinifera]	CBI16761	1.82408E-34	84	148.673	144	121
GAA4HQR01BT1QM	unknown [Glycine max]	386	gi|255627461|gb|ACU14075.1|unknown [Glycine max]	ACU14075	5.59665E-20	78	100.523	66	52
GAA4HQR01CYGVL	glycosyltransferase	457	gi|255579934|ref|XP_002530802.1|Glycosyltransferase QUASIMODO1, putative [Ricinus communis] >gi|223529623|gb|EEF31570.1| Glycosyltransferase QUASIMODO1, putative [Ricinus communis]	XP_002530802	8.7199E-48	86	114.775	87	75
GAA4HQR01D5GPL	thiol-disulphide oxidoreductase dcc	476	gi|18146782|dbj|BAB82450.1|PBng143 [Vigna radiata]	BAB82450	2.41017E-47	91	191.43	113	103
GAA4HQR01C6CBF	auxin response factor 4	314	gi|255570833|ref|XP_002526369.1|Auxin response factor, putative [Ricinus communis] >gi|223534328|gb|EEF36040.1| Auxin response factor, putative [Ricinus communis]	XP_002526369	1.07707E-34	93	149.443	82	77
GAA4HQR01BX9F0	protein	410	gi|255636552|gb|ACU18614.1|unknown [Glycine max]	ACU18614	3.60311E-43	83	177.563	124	104
GAA4HQR01C8TFN	embryonic flower 2	501	gi|196122479|gb|ACG69839.1|vernalization 2-2 protein [Malus x domestica]	ACG69839	1.59223E-46	83	188.734	131	109
GAA4HQR01C0N4I	udp-glucose 4-epimerase	415	gi|225426310|ref|XP_002268294.1|PREDICTED: hypothetical protein [Vitis vinifera] >gi|147811171|emb|CAN63477.1| hypothetical protein [Vitis vinifera] >gi|270251121|emb|CBI34495.1| unnamed protein product [Vitis vinifera]	XP_002268294	3.24668E-28	89	127.872	95	85
GAA4HQR01BNVEP	serine-threonine protein plant-	485	gi|255561070|ref|XP_002521547.1|serine-threonine protein kinase, plant-type, putative [Ricinus communis] >gi|223539225|gb|EEF40818.1| serine-threonine protein kinase, plant-type, putative [Ricinus communis]	XP_002521547	2.08141E-13	68	60.8474	58	40
GAA4HQR01DERNT	clathrin coat adaptor ap3 medium	476	gi|225450531|ref|XP_002281428.1|PREDICTED: hypothetical protein [Vitis vinifera] >gi|270257580|emb|CBI39623.1| unnamed protein product [Vitis vinifera]	XP_002281428	8.52429E-61	92	202.601	114	106
GAA4HQR01EP2M2	heat shock factor protein hsf8	331	gi|270251335|emb|CBI34709.1|unnamed protein product [Vitis vinifera]	CBI34709	1.12764E-28	81	129.413	87	71
GAA4HQR01CFZSK	protein	455	gi|255560832|ref|XP_002521429.1|conserved hypothetical protein [Ricinus communis] >gi|223539328|gb|EEF40919.1| conserved hypothetical protein [Ricinus communis]	XP_002521429	6.14442E-43	95	176.792	94	90
GAA4HQR01BUBWZ	mutant low phytic acid protein 1	454	gi|255587268|ref|XP_002534208.1|conserved hypothetical protein [Ricinus communis] >gi|223525703|gb|EEF28172.1| conserved hypothetical protein [Ricinus communis]	XP_002534208	4.78957E-31	58	66.2402	87	51
GAA4HQR01CXWZM	global transcription factor group	400	gi|224121914|ref|XP_002318704.1|global transcription factor group [Populus trichocarpa] >gi|222859377|gb|EEE96924.1| global transcription factor group [Populus trichocarpa]	XP_002318704	3.93415E-13	65	77.7962	98	64
GAA4HQR01CRKWN	at4g15540 dl3810w	420	gi|225432448|ref|XP_002278619.1|PREDICTED: hypothetical protein [Vitis vinifera]	XP_002278619	6.30228E-17	79	85.8853	68	54
GAA4HQR01ARC2D	pentatricopeptide repeat-containing	473	gi|87162884|gb|ABD28679.1|Tetratricopeptide-like helical [Medicago truncatula]	ABD28679	1.79068E-20	63	90.8929	109	69
GAA4HQR01C4H2X	f-box family protein	507	gi|224082450|ref|XP_002306697.1|f-box family protein [Populus trichocarpa] >gi|222856146|gb|EEE93693.1| f-box family protein [Populus trichocarpa]	XP_002306697	1.68743E-14	61	82.4185	117	72
GAA4HQR01BORDO	brassinosteroid insensitive 1-associated receptor kinase 1	511	gi|270242019|emb|CBI29235.1|unnamed protein product [Vitis vinifera]	CBI29235	4.85733E-17	62	90.8929	113	71
GAA4HQR01EEK31	nak-type protein kinase	393	gi|255558822|ref|XP_002520434.1|protein kinase, putative [Ricinus communis] >gi|223540276|gb|EEF41847.1| protein kinase, putative [Ricinus communis]	XP_002520434	7.74131E-9	69	63.5438	89	62
GAA4HQR01C7HMA	histone deacetylase	427	gi|225428959|ref|XP_002263779.1|PREDICTED: hypothetical protein [Vitis vinifera]	XP_002263779	1.36241E-12	67	72.7886	70	47
GAA4HQR01BBGX2	exopolyphosphatase	460	gi|242243750|ref|ZP_04798194.1|Ppx/GppA phosphatase family Ppx-GppA [Staphylococcus epidermidis W23144] >gi|242232848|gb|EES35160.1| Ppx/GppA phosphatase family Ppx-GppA [Staphylococcus epidermidis W23144]	ZP_04798194	2.60516E-50	88	154.451	96	85
GAA4HQR01ERZBS	esterase, putative [Burkholderia thailandensis MSMB43]	548	gi|167835628|ref|ZP_02462511.1|esterase, putative [Burkholderia thailandensis MSMB43]	ZP_02462511	3.48363E-9	66	56.225	53	35
GAA4HQR01CS988	predicted protein [Populus trichocarpa]	462	gi|224072889|ref|XP_002303929.1|predicted protein [Populus trichocarpa] >gi|222841361|gb|EEE78908.1| predicted protein [Populus trichocarpa]	XP_002303929	3.34746E-12	64	74.7146	65	42
GAA4HQR01B90R7	exocyst complex	328	gi|270229269|emb|CBI18197.1|unnamed protein product [Vitis vinifera]	CBI18197	9.96237E-9	53	63.1586	106	57
GAA4HQR01BWOCO	rna polymerase iii large subunit	449	gi|270227493|emb|CBI16226.1|unnamed protein product [Vitis vinifera]	CBI16226	5.04233E-45	81	166.392	120	98
GAA4HQR01EZ6WJ	hypothetical protein LOC100274886 [Zea mays]	482	gi|226508484|ref|NP_001142617.1|hypothetical protein LOC100274886 [Zea mays] >gi|195607352|gb|ACG25506.1| hypothetical protein [Zea mays]	NP_001142617	4.47711E-57	86	223.787	140	121
GAA4HQR01A8076	transcription factor e2fe	353	gi|255540801|ref|XP_002511465.1|E2F, putative [Ricinus communis] >gi|223550580|gb|EEF52067.1| E2F, putative [Ricinus communis]	XP_002511465	2.01507E-9	72	65.4698	51	37
GAA4HQR01DNUS1	diacylglycerol acyltransferase	477	gi|157092190|gb|ABV21945.1|type 1 diaclyglycerol acyltransferase [Vernonia galamensis]	ABV21945	3.91819E-82	92	306.99	156	144
GAA4HQR01B81OD	aminophospholipid atpase	224	gi|255541872|ref|XP_002512000.1|Phospholipid-transporting ATPase, putative [Ricinus communis] >gi|223549180|gb|EEF50669.1| Phospholipid-transporting ATPase, putative [Ricinus communis]	XP_002512000	2.40435E-18	79	95.1301	74	59
GAA4HQR01AIBBH	protein	402	gi|186511629|ref|NP_192690.3|catalytic/ metal ion binding / phosphoglycerate mutase [Arabidopsis thaliana]	NP_192690	8.28509E-52	92	146.747	85	79
GAA4HQR01AZXEA	protein	438	gi|270226551|emb|CBI15285.1|unnamed protein product [Vitis vinifera]	CBI15285	3.12402E-34	91	147.902	89	81
GAA4HQR01EJ74O	sni1 transcription repressor	394	gi|255563034|ref|XP_002522521.1|conserved hypothetical protein [Ricinus communis] >gi|223538212|gb|EEF39821.1| conserved hypothetical protein [Ricinus communis]	XP_002522521	1.19155E-17	62	92.8189	124	78
GAA4HQR01BM9WB	polygalacturonase-1 non-catalytic subunit beta	441	gi|224119298|ref|XP_002318036.1|predicted protein [Populus trichocarpa] >gi|222858709|gb|EEE96256.1| predicted protein [Populus trichocarpa]	XP_002318036	6.53111E-8	66	60.4622	65	43
GAA4HQR01A2TJR	transthyretin precursor family expressed	506	gi|224065296|ref|XP_002301761.1|predicted protein [Populus trichocarpa] >gi|222843487|gb|EEE81034.1| predicted protein [Populus trichocarpa]	XP_002301761	4.42186E-23	77	87.0409	61	47
GAA4HQR01BPRD8	dna repair protein	452	gi|255586967|ref|XP_002534081.1|DNA repair protein RAD50, putative [Ricinus communis] >gi|223525882|gb|EEF28304.1| DNA repair protein RAD50, putative [Ricinus communis]	XP_002534081	1.80818E-18	65	95.5153	149	98
GAA4HQR01BM0TA	small nuclear ribonucleoprotein lsm1	358	gi|224119520|ref|XP_002331181.1|predicted protein [Populus trichocarpa] >gi|118489961|gb|ABK96777.1| unknown [Populus trichocarpa x Populus deltoides] >gi|222873302|gb|EEF10433.1| predicted protein [Populus trichocarpa]	XP_002331181	4.74778E-19	88	97.4413	61	54
GAA4HQR01B49SO	mitochondrial processing peptidase beta subunit	524	gi|260809835|ref|XP_002599710.1|hypothetical protein BRAFLDRAFT_287788 [Branchiostoma floridae] >gi|229284991|gb|EEN55722.1| hypothetical protein BRAFLDRAFT_287788 [Branchiostoma floridae]	XP_002599710	4.77973E-34	82	147.517	100	82
GAA4HQR01D4LFX	unnamed protein product [Vitis vinifera]	436	gi|270240963|emb|CBI28192.1|unnamed protein product [Vitis vinifera]	CBI28192	2.95776E-13	81	78.1814	59	48
GAA4HQR01BHZN3	psi-h precursor	521	gi|268044989|gb|ACY92095.1|photosystem I subunit H [Lycoris radiata]	ACY92095	1.55766E-8	53	51.2174	84	45
GAA4HQR01BXKFV	indole-3-acetic acid inducible 4	334	gi|284927122|gb|ADC29373.1|indole-3-acetic acid inducible 4 [Arabidopsis thaliana]	ADC29373	4.00467E-18	81	94.3597	53	43
GAA4HQR01DPDNQ	lol3 (lsd one like 3) caspase cysteine-type endopeptidase	399	gi|270227991|emb|CBI16704.1|unnamed protein product [Vitis vinifera]	CBI16704	4.20008E-57	96	197.978	101	97
GAA4HQR01A3IT6	ornithine aminotransferase	476	gi|77540214|gb|ABA86965.1|ornithine aminotransferase [Glycine max]	ABA86965	3.75302E-16	92	87.8113	51	47
GAA4HQR01ECLS5	atp binding	402	gi|255582963|ref|XP_002532251.1|ATP binding protein, putative [Ricinus communis] >gi|223528039|gb|EEF30117.1| ATP binding protein, putative [Ricinus communis]	XP_002532251	2.01219E-9	64	65.4698	99	64
GAA4HQR01BJ5MD	PREDICTED: hypothetical protein [Vitis vinifera]	535	gi|225441898|ref|XP_002284412.1|PREDICTED: hypothetical protein [Vitis vinifera] >gi|270242866|emb|CBI29806.1| unnamed protein product [Vitis vinifera]	XP_002284412	4.60944E-11	59	71.2478	91	54
GAA4HQR01CDP6F	calcineurin b-like protein 3	494	gi|166788449|dbj|BAG06680.1|calcineurin B-like protein [Phaseolus vulgaris]	BAG06680	2.04341E-42	77	134.42	106	82
GAA4HQR01BOAZF	atp-dependent clp	609	gi|461753|sp|P35100.1|CLPC_PEARecName: Full=ATP-dependent Clp protease ATP-binding subunit clpC homolog, chloroplastic; Flags: Precursor >gi|169128|gb|AAA33680.1| nuclear encoded precursor to chloroplast protein [Pisum sativum]	P35100	1.96574E-15	66	86.2705	103	69
GAA4HQR01A538C	protein chloroplast expressed	491	gi|108706570|gb|ABF94365.1|Protein CutA, chloroplast precursor, putative, expressed [Oryza sativa (japonica cultivar-group)] >gi|125542691|gb|EAY88830.1| hypothetical protein OsI_10303 [Oryza sativa Indica Group] >gi|125585198|gb|EAZ25862.1| hypothetical protein OsJ_09702 [Oryza sativa Japonica Group] >gi|215768974|dbj|BAH01203.1| unnamed protein product [Oryza sativa Japonica Group]	ABF94365	1.81796E-10	80	68.9366	51	41
GAA4HQR01ECG8A	heat repeat family expressed	473	gi|224059694|ref|XP_002299974.1|predicted protein [Populus trichocarpa] >gi|222847232|gb|EEE84779.1| predicted protein [Populus trichocarpa]	XP_002299974	2.28721E-13	57	78.5666	114	65
GAA4HQR01EELDS	predicted protein [Populus trichocarpa]	520	gi|224144970|ref|XP_002325479.1|predicted protein [Populus trichocarpa] >gi|222862354|gb|EEE99860.1| predicted protein [Populus trichocarpa]	XP_002325479	1.51538E-8	76	62.7734	59	45
GAA4HQR01DZHOA	nucleic acid binding related	498	gi|270257804|emb|CBI39846.1|unnamed protein product [Vitis vinifera]	CBI39846	6.31984E-27	56	123.635	160	91
GAA4HQR01CQCQK	pentatricopeptide repeat-containing	395	gi|3107905|dbj|BAA25906.1|leaf protein [Ipomoea nil]	BAA25906	3.95742E-21	85	104.375	63	54
GAA4HQR01DF3S8	protein	509	gi|255541013|ref|XP_002511571.1|Activating signal cointegrator, putative [Ricinus communis] >gi|223550686|gb|EEF52173.1| Activating signal cointegrator, putative [Ricinus communis]	XP_002511571	1.28902E-22	69	109.383	99	69
GAA4HQR01CZUFE	aldehyde dehydrogenase	463	gi|225457075|ref|XP_002283132.1|PREDICTED: hypothetical protein [Vitis vinifera] >gi|270226320|emb|CBI15054.1| unnamed protein product [Vitis vinifera]	XP_002283132	4.63327E-59	91	197.593	109	100
GAA4HQR01EHDTE	atglx1 (glyoxalase i homolog) lactoylglutathione lyase metal ion binding	523	gi|224078584|ref|XP_002305564.1|predicted protein [Populus trichocarpa] >gi|222848528|gb|EEE86075.1| predicted protein [Populus trichocarpa]	XP_002305564	3.28712E-59	94	231.106	124	117
GAA4HQR01BYL6X	programmed cell death 2 c-terminal domain-containing protein	381	gi|224093880|ref|XP_002310032.1|predicted protein [Populus trichocarpa] >gi|222852935|gb|EEE90482.1| predicted protein [Populus trichocarpa]	XP_002310032	8.68956E-13	79	76.6406	72	57
GAA4HQR01CW555	#���?	569	gi|15239652|ref|NP_200261.1|FQR1 (FLAVODOXIN-LIKE QUINONE REDUCTASE 1); FMN binding / oxidoreductase, acting on NADH or NADPH, quinone or similar compound as acceptor [Arabidopsis thaliana] >gi|8885593|dbj|BAA97523.1| 1,4-benzoquinone reductase-like; Trp repressor binding protein-like [Arabidopsis thaliana] >gi|21539481|gb|AAM53293.1| 1,4-benzoquinone reductase-like protein [Arabidopsis thaliana]…	NP_200261	2.16489E-7	62	59.3066	56	35
GAA4HQR01EJ10X	rna polymerase sigma-70 factor	355	gi|225440035|ref|XP_002276710.1|PREDICTED: hypothetical protein [Vitis vinifera] >gi|270247385|emb|CBI32760.1| unnamed protein product [Vitis vinifera]	XP_002276710	4.10209E-15	75	76.2554	61	46
GAA4HQR01A37JA	nadh ubiquinone oxidoreductase b14 subunit	519	gi|242057475|ref|XP_002457883.1|hypothetical protein SORBIDRAFT_03g018290 [Sorghum bicolor] >gi|241929858|gb|EES03003.1| hypothetical protein SORBIDRAFT_03g018290 [Sorghum bicolor]	XP_002457883	3.48543E-13	51	78.1814	141	73
GAA4HQR01CSMGO	protein	489	gi|15223252|ref|NP_177239.1|phosphoglucomutase, putative / glucose phosphomutase, putative [Arabidopsis thaliana] >gi|5902394|gb|AAD55496.1|AC008148_6 Putative phosphoglucomutase [Arabidopsis thaliana] >gi|20260528|gb|AAM13162.1| putative phosphoglucomutase [Arabidopsis thaliana] >gi|30725426|gb|AAP37735.1| At1g70820 [Arabidopsis thaliana]	NP_177239	3.36549E-73	94	277.33	160	151
GAA4HQR01DYQQG	PREDICTED: hypothetical protein [Vitis vinifera]	444	gi|225429728|ref|XP_002282161.1|PREDICTED: hypothetical protein [Vitis vinifera]	XP_002282161	5.3196E-10	61	67.3958	67	41
GAA4HQR01AW7F2	xylose isomerase	386	gi|255583291|ref|XP_002532409.1|Xylose isomerase, putative [Ricinus communis] >gi|223527883|gb|EEF29973.1| Xylose isomerase, putative [Ricinus communis]	XP_002532409	6.35899E-40	91	166.777	94	86
GAA4HQR01D2RTL	receptor-like protein kinase	492	gi|225441038|ref|XP_002283857.1|PREDICTED: hypothetical protein isoform 1 [Vitis vinifera]	XP_002283857	2.889E-8	54	61.6178	111	61
GAA4HQR01CVCAH	proteasome maturation factor ump1 family protein	489	gi|255570003|ref|XP_002525964.1|Proteasome maturation protein, putative [Ricinus communis] >gi|223534696|gb|EEF36388.1| Proteasome maturation protein, putative [Ricinus communis]	XP_002525964	2.53087E-20	66	101.679	118	78
GAA4HQR01AV1NF	methylenetetrahydrofolate dehydrogenase methylenetetrahydrofolate cyclohydrolase	488	gi|255646414|gb|ACU23686.1|unknown [Glycine max]	ACU23686	3.98535E-11	55	63.1586	119	66
GAA4HQR01EEO6X	sec20 family protein	349	gi|255574857|ref|XP_002528335.1|Vesicle transport protein SEC20, putative [Ricinus communis] >gi|223532203|gb|EEF34007.1| Vesicle transport protein SEC20, putative [Ricinus communis]	XP_002528335	2.22626E-24	92	115.161	109	101
GAA4HQR01EQAR8	protein	408	gi|222631867|gb|EEE63999.1|hypothetical protein OsJ_18828 [Oryza sativa Japonica Group]	EEE63999	4.23083E-38	90	105.531	61	55
GAA4HQR01DFIRO	protein	464	gi|147812640|emb|CAN61862.1|hypothetical protein [Vitis vinifera]	CAN61862	5.5525E-23	73	100.138	80	59
GAA4HQR01A1747	PREDICTED: hypothetical protein [Vitis vinifera]	346	gi|225465337|ref|XP_002271745.1|PREDICTED: hypothetical protein [Vitis vinifera]	XP_002271745	1.83677E-10	60	68.9366	88	53
GAA4HQR01CYOFE	retrotransposon ty3-gypsy subclass	502	gi|28558781|gb|AAO45752.1|pol protein [Cucumis melo]	AAO45752	3.10128E-38	72	149.443	127	92
GAA4HQR01A55W7	huntingtin interacting	474	gi|225459669|ref|XP_002284621.1|PREDICTED: hypothetical protein [Vitis vinifera]	XP_002284621	5.62083E-18	70	90.5077	75	53
GAA4HQR01BLX1Y	pentatricopeptide repeat-containing	417	gi|224063635|ref|XP_002301239.1|predicted protein [Populus trichocarpa] >gi|222842965|gb|EEE80512.1| predicted protein [Populus trichocarpa]	XP_002301239	3.0134E-37	80	157.918	117	94
GAA4HQR01C8KRO	dihydroflavonol-4-reductase [Fagopyrum esculentum]	403	gi|269838876|gb|ACZ48698.1|dihydroflavonol-4-reductase [Fagopyrum esculentum]	ACZ48698	4.19567E-7	53	57.7658	84	45
GAA4HQR01C4S1U	glutamate-gated kainate-type ion channel receptor subunit 5	487	gi|270232243|emb|CBI21566.1|unnamed protein product [Vitis vinifera]	CBI21566	6.26256E-19	66	97.0561	101	67
GAA4HQR01BQ2HP	protein	341	gi|217071156|gb|ACJ83938.1|unknown [Medicago truncatula]	ACJ83938	9.68185E-19	84	82.0333	51	43
GAA4HQR01ATGNX	transparent testa 12	492	gi|270239708|emb|CBI26941.1|unnamed protein product [Vitis vinifera]	CBI26941	1.28186E-48	83	195.667	158	132
GAA4HQR01A3QA5	protein	503	gi|15451592|gb|AAK98716.1|AC090483_6Hypothetical protein [Oryza sativa Japonica Group]	AAK98716	1.31053E-32	78	84.7297	64	50
GAA4HQR01DZE0P	alpha- -	442	gi|255569305|ref|XP_002525620.1|alpha-1,3-mannosyltransferase, putative [Ricinus communis] >gi|223535056|gb|EEF36738.1| alpha-1,3-mannosyltransferase, putative [Ricinus communis]	XP_002525620	5.55728E-19	66	58.9214	65	43
GAA4HQR01BGP93	protein cobra	547	gi|255547143|ref|XP_002514629.1|Protein COBRA precursor, putative [Ricinus communis] >gi|223546233|gb|EEF47735.1| Protein COBRA precursor, putative [Ricinus communis]	XP_002514629	1.31005E-11	65	73.1738	63	41
GAA4HQR01BVRD1	protein	402	gi|224125224|ref|XP_002329924.1|predicted protein [Populus trichocarpa] >gi|222871161|gb|EEF08292.1| predicted protein [Populus trichocarpa]	XP_002329924	1.28105E-25	79	107.457	93	74
GAA4HQR01EHB8U	prohibitin-like protein	406	gi|270259600|emb|CBI38733.1|unnamed protein product [Vitis vinifera]	CBI38733	2.28739E-13	63	78.5666	106	67
GAA4HQR01BX5MR	at4g38510 f20m13_70	509	gi|116788110|gb|ABK24760.1|unknown [Picea sitchensis]	ABK24760	1.92173E-26	65	122.094	153	100
GAA4HQR01EBJU6	PREDICTED: hypothetical protein isoform 2 [Vitis vinifera]	392	gi|225446637|ref|XP_002281115.1|PREDICTED: hypothetical protein isoform 2 [Vitis vinifera]	XP_002281115	3.25444E-20	91	101.293	73	67
GAA4HQR01D0CF2	leucine-rich-repeat protein	456	gi|255554408|ref|XP_002518243.1|leucine-rich repeat-containing protein, putative [Ricinus communis] >gi|223542590|gb|EEF44129.1| leucine-rich repeat-containing protein, putative [Ricinus communis]	XP_002518243	8.89501E-18	67	93.2041	99	67
GAA4HQR01EKTGL	pentatricopeptide repeat-containing protein	453	gi|270306488|emb|CBI25186.1|unnamed protein product [Vitis vinifera]	CBI25186	1.96317E-14	60	56.6102	76	46
GAA4HQR01DRH9C	nucleotide binding	421	gi|255540619|ref|XP_002511374.1|nucleotide binding protein, putative [Ricinus communis] >gi|223550489|gb|EEF51976.1| nucleotide binding protein, putative [Ricinus communis]	XP_002511374	5.32138E-18	78	93.9745	66	52
GAA4HQR01C2Z1R	nitroreductase family protein	506	gi|255541242|ref|XP_002511685.1|oxidoreductase, putative [Ricinus communis] >gi|223548865|gb|EEF50354.1| oxidoreductase, putative [Ricinus communis]	XP_002511685	4.00168E-61	87	144.436	83	73
GAA4HQR01CEUU0	mip tip subfamily	415	gi|8699608|gb|AAF78759.1|AF271662_1putative aquaporin TIP2 [Vitis berlandieri x Vitis rupestris]	AAF78759	7.61899E-23	94	89.7373	51	48
GAA4HQR01DPFLE	protein	415	gi|225429750|ref|XP_002282410.1|PREDICTED: hypothetical protein [Vitis vinifera] >gi|147845891|emb|CAN82167.1| hypothetical protein [Vitis vinifera]	XP_002282410	6.51946E-40	97	110.538	72	70
GAA4HQR01D3IM0	PREDICTED: hypothetical protein [Vitis vinifera]	444	gi|225465189|ref|XP_002264276.1|PREDICTED: hypothetical protein [Vitis vinifera]	XP_002264276	2.08702E-14	59	82.0333	122	72
GAA4HQR01EAD9C	flavonoid glycosyltransferase	430	gi|225460460|ref|XP_002272345.1|PREDICTED: hypothetical protein [Vitis vinifera]	XP_002272345	2.36173E-38	85	146.747	96	82
GAA4HQR01CDSI8	pen2_arath ame: full=probable gamma-secretase subunit pen-2	406	gi|225431457|ref|XP_002280563.1|PREDICTED: hypothetical protein [Vitis vinifera]	XP_002280563	1.43273E-15	89	85.8853	55	49
GAA4HQR01CYT7L	ap-4 complex subunit mu-	616	gi|225458187|ref|XP_002281307.1|PREDICTED: hypothetical protein [Vitis vinifera] >gi|270253136|emb|CBI19747.1| unnamed protein product [Vitis vinifera]	XP_002281307	1.07128E-16	88	90.5077	52	46
GAA4HQR01DI2MM	conserved hypothetical protein [Ricinus communis]	411	gi|255544492|ref|XP_002513307.1|conserved hypothetical protein [Ricinus communis] >gi|223547215|gb|EEF48710.1| conserved hypothetical protein [Ricinus communis]	XP_002513307	3.15901E-15	68	72.4034	89	61
GAA4HQR01DBXEV	hydrolyzing o-glycosyl	507	gi|225433524|ref|XP_002267551.1|PREDICTED: hypothetical protein [Vitis vinifera] >gi|270306251|emb|CBI17309.1| unnamed protein product [Vitis vinifera]	XP_002267551	1.20091E-36	90	155.992	85	77
GAA4HQR01DCRIM	pollen-specific calcium-binding protein	441	gi|47606030|sp|Q84V36.1|POLC3_CHEALRecName: Full=Polcalcin Che a 3; AltName: Full=Calcium-binding pollen allergen Che a 3; AltName: Allergen=Che a 3 >gi|126031739|pdb|2OPO|A Chain A, Crystal Structure Of The Calcium-Binding Pollen Allergen Che A 3 >gi|126031740|pdb|2OPO|B Chain B, Crystal Structure Of The Calcium-Binding Pollen Allergen Che A 3 >gi|126031741|pdb|2OPO|C Chain C, Crystal Structure …	Q84V36	3.11052E-34	93	147.902	86	80
GAA4HQR01BS883	arogenate dehydrogenase isoform 2	414	gi|225448588|ref|XP_002274031.1|PREDICTED: hypothetical protein [Vitis vinifera] >gi|270236141|emb|CBI25410.1| unnamed protein product [Vitis vinifera]	XP_002274031	6.54184E-29	83	130.183	90	75
GAA4HQR01C14M3	rna polymerase i largest subunit	531	gi|222635876|gb|EEE66008.1|hypothetical protein OsJ_21959 [Oryza sativa Japonica Group]	EEE66008	1.22731E-16	55	89.7373	136	76
GAA4HQR01EFZ2W	protein	394	gi|224125780|ref|XP_002319673.1|predicted protein [Populus trichocarpa] >gi|222858049|gb|EEE95596.1| predicted protein [Populus trichocarpa]	XP_002319673	7.46337E-20	53	100.138	135	72
GAA4HQR01C7K18	disease resistance protein	528	gi|270252971|emb|CBI19582.1|unnamed protein product [Vitis vinifera]	CBI19582	1.66599E-42	71	175.637	167	119
GAA4HQR01CJFN3	hypothetical plant protein	428	gi|255641186|gb|ACU20870.1|unknown [Glycine max]	ACU20870	2.06527E-30	83	135.191	90	75
GAA4HQR01DSJEP	hypothetical chloroplast rf1	404	gi|189162317|ref|YP_001936563.1|hypothetical chloroplast RF1 [Fagopyrum esculentum subsp. ancestrale] >gi|189162329|ref|YP_001936575.1| hypothetical chloroplast RF1 [Fagopyrum esculentum subsp. ancestrale] >gi|166065403|gb|ABY79778.1| hypothetical chloroplast RF1 [Fagopyrum esculentum subsp. ancestrale] >gi|166065415|gb|ABY79790.1| hypothetical chloroplast RF1 [Fagopyrum esculentum subsp. ancestr…	YP_001936563	4.18595E-15	62	84.3445	117	73
GAA4HQR01CGK2N	protein	479	gi|225446815|ref|XP_002283386.1|PREDICTED: hypothetical protein [Vitis vinifera] >gi|270232775|emb|CBI22096.1| unnamed protein product [Vitis vinifera]	XP_002283386	3.73599E-16	64	87.8113	107	69
GAA4HQR01CX3HE	auxin influx carrier component	486	gi|270255513|emb|CBI37897.1|unnamed protein product [Vitis vinifera]	CBI37897	6.13319E-91	98	336.265	161	159
GAA4HQR01AR1HS	lipid binding	495	gi|255542275|ref|XP_002512201.1|lipid binding protein, putative [Ricinus communis] >gi|223548745|gb|EEF50235.1| lipid binding protein, putative [Ricinus communis]	XP_002512201	7.79475E-22	81	106.686	71	58
GAA4HQR01CG730	phosphoribosyl pyrophosphate synthetase	495	gi|225453242|ref|XP_002265309.1|PREDICTED: hypothetical protein [Vitis vinifera] >gi|270228020|emb|CBI16733.1| unnamed protein product [Vitis vinifera]	XP_002265309	4.09795E-15	58	82.0333	105	61
GAA4HQR01BKINZ	tyrosine-protein phosphatase	417	gi|255547596|ref|XP_002514855.1|Tyrosine-protein phosphatase SIW14, putative [Ricinus communis] >gi|223545906|gb|EEF47409.1| Tyrosine-protein phosphatase SIW14, putative [Ricinus communis]	XP_002514855	3.79923E-17	63	65.4698	76	48
GAA4HQR01CAJTA	protein	421	gi|270256894|emb|CBI23660.1|unnamed protein product [Vitis vinifera]	CBI23660	1.82893E-18	77	95.5153	74	57
GAA4HQR01DS2KT	protein	448	gi|224131042|ref|XP_002320987.1|predicted protein [Populus trichocarpa] >gi|222861760|gb|EEE99302.1| predicted protein [Populus trichocarpa]	XP_002320987	1.92246E-52	78	208.379	147	115
GAA4HQR01EPAUY	zinc finger (c3hc4-type ring finger) family protein	514	gi|255541824|ref|XP_002511976.1|X-linked inhibitor of apoptosis protein, xiap, putative [Ricinus communis] >gi|223549156|gb|EEF50645.1| X-linked inhibitor of apoptosis protein, xiap, putative [Ricinus communis]	XP_002511976	1.25652E-44	71	128.642	125	89
GAA4HQR01B8492	conserved hypothetical protein [Ricinus communis]	412	gi|255564397|ref|XP_002523195.1|conserved hypothetical protein [Ricinus communis] >gi|223537602|gb|EEF39226.1| conserved hypothetical protein [Ricinus communis]	XP_002523195	3.68923E-21	73	70.0922	56	41
GAA4HQR01DHJ3V	glutaredoxin	446	gi|15241374|ref|NP_197550.1|glutaredoxin, putative [Arabidopsis thaliana] >gi|119370637|sp|Q8LFQ6.2|GRXC4_ARATH RecName: Full=Glutaredoxin-C4; Short=AtGrxC4; Flags: Precursor >gi|6735386|emb|CAB69043.1| glutaredoxin [Arabidopsis thaliana] >gi|25082927|gb|AAN72016.1| glutaredoxin [Arabidopsis thaliana] >gi|25082941|gb|AAN72019.1| glutaredoxin [Arabidopsis thaliana] >gi|98960865|gb|ABF58916.1| At5g…	NP_197550	5.63063E-27	82	108.997	91	75
GAA4HQR01BDPPG	hypothetical protein [Vitis vinifera]	426	gi|147774594|emb|CAN65424.1|hypothetical protein [Vitis vinifera]	CAN65424	4.47169E-8	55	55.4546	74	41
GAA4HQR01D7PES	protein	457	gi|255537113|ref|XP_002509623.1|C-4 methyl sterol oxidase, putative [Ricinus communis] >gi|223549522|gb|EEF51010.1| C-4 methyl sterol oxidase, putative [Ricinus communis]	XP_002509623	3.75574E-32	96	110.923	53	51
GAA4HQR01CDQLY	atp synthase cf1 alpha subunit	504	gi|159161145|ref|YP_001542432.1|ATP synthase CF1 alpha subunit [Ceratophyllum demersum] >gi|190358244|sp|A8SE59.1|ATPA_CERDE RecName: Full=ATP synthase subunit alpha, chloroplastic; AltName: Full=F-ATPase subunit alpha; AltName: Full=ATP synthase F1 sector subunit alpha >gi|148508428|gb|ABQ81435.1| ATP synthase CF1 alpha subunit [Ceratophyllum demersum] >gi|227481104|emb|CAP62483.1| ATPase alpha …	YP_001542432	6.02082E-33	75	143.665	127	96
GAA4HQR01C3OGW	minor histocompatibility antigen	499	gi|255537495|ref|XP_002509814.1|Minor histocompatibility antigen H13, putative [Ricinus communis] >gi|223549713|gb|EEF51201.1| Minor histocompatibility antigen H13, putative [Ricinus communis]	XP_002509814	2.82372E-43	86	177.948	126	109
GAA4HQR01CZKFE	map kinase	421	gi|92870989|gb|ABE80150.1|Serine/threonine protein kinase, active site [Medicago truncatula]	ABE80150	9.35142E-34	88	136.346	85	75
GAA4HQR01CBLLY	zinc finger	519	gi|255632988|gb|ACU16848.1|unknown [Glycine max]	ACU16848	1.2253E-35	82	124.405	85	70
GAA4HQR01CEP7P	retroelement pol polyprotein	459	gi|147775589|emb|CAN60648.1|hypothetical protein [Vitis vinifera]	CAN60648	3.82027E-24	71	80.8777	66	47
GAA4HQR01A7E5P	catalytic hydrolase	463	gi|255645771|gb|ACU23378.1|unknown [Glycine max]	ACU23378	7.45737E-12	65	73.559	69	45
GAA4HQR01EL4Z9	predicted protein [Populus trichocarpa]	539	gi|224144884|ref|XP_002325449.1|predicted protein [Populus trichocarpa] >gi|222862324|gb|EEE99830.1| predicted protein [Populus trichocarpa]	XP_002325449	5.11505E-11	63	51.6026	57	36
GAA4HQR01EPA97	ormdl family protein	542	gi|224130584|ref|XP_002320877.1|predicted protein [Populus trichocarpa] >gi|118481425|gb|ABK92655.1| unknown [Populus trichocarpa] >gi|118489633|gb|ABK96618.1| unknown [Populus trichocarpa x Populus deltoides] >gi|222861650|gb|EEE99192.1| predicted protein [Populus trichocarpa]	XP_002320877	4.33582E-12	73	74.7146	63	46
GAA4HQR01DFK58	unknown [Glycine max]	389	gi|255647511|gb|ACU24219.1|unknown [Glycine max]	ACU24219	7.5509E-9	77	63.5438	53	41
GAA4HQR01CV4KT	transposon protein	454	gi|224140255|ref|XP_002323499.1|predicted protein [Populus trichocarpa] >gi|222868129|gb|EEF05260.1| predicted protein [Populus trichocarpa]	XP_002323499	1.13021E-12	60	76.2554	89	54
GAA4HQR01BJZ44	40s ribosomal protein s15a	332	gi|15231316|ref|NP_190190.1|RPS15AD (ribosomal protein S15A D); structural constituent of ribosome [Arabidopsis thaliana] >gi|75311660|sp|Q9LX88.3|R15A4_ARATH RecName: Full=40S ribosomal protein S15a-4 >gi|7798992|emb|CAB90931.1| cytoplasmic ribosomal protein S15a-like [Arabidopsis thaliana] >gi|15027961|gb|AAK76511.1| putative cytoplasmic ribosomal protein S15a [Arabidopsis thaliana] >gi|2025919…	NP_190190	6.40314E-24	93	113.62	58	54
GAA4HQR01EYP0S	ankyrin repeat-containing	717	gi|255547800|ref|XP_002514957.1|ankyrin repeat-containing protein, putative [Ricinus communis] >gi|223546008|gb|EEF47511.1| ankyrin repeat-containing protein, putative [Ricinus communis]	XP_002514957	5.78894E-8	68	62.003	57	39
GAA4HQR01CJA38	phosphatidic acid phosphatase-related pap2-related	488	gi|18404594|ref|NP_565875.1|unknown protein [Arabidopsis thaliana] >gi|13272425|gb|AAK17151.1|AF325083_1 unknown protein [Arabidopsis thaliana] >gi|16604322|gb|AAL24167.1| At2g37940/T8P21.15 [Arabidopsis thaliana] >gi|19699184|gb|AAL90958.1| At2g37940/T8P21.15 [Arabidopsis thaliana]	NP_565875	5.22177E-20	84	87.8113	51	43
GAA4HQR01BLDYS	low affinity inorganic phosphate transporter	467	gi|255646024|gb|ACU23499.1|unknown [Glycine max]	ACU23499	2.47147E-7	56	58.5362	90	51
GAA4HQR01BV9XF	atglx1 (glyoxalase i homolog) lactoylglutathione lyase metal ion binding	474	gi|270234633|emb|CBI23235.1|unnamed protein product [Vitis vinifera]	CBI23235	3.03272E-11	61	67.3958	88	54
GAA4HQR01C3GQ2	potassium transporter	518	gi|212275079|ref|NP_001130304.1|hypothetical protein LOC100191398 [Zea mays] >gi|194688794|gb|ACF78481.1| unknown [Zea mays]	NP_001130304	2.92335E-14	67	53.9138	85	57
GAA4HQR01CXP5V	ankyrin repeat-containing	479	gi|147815182|emb|CAN63350.1|hypothetical protein [Vitis vinifera]	CAN63350	1.2053E-27	70	85.1149	90	63
GAA4HQR01BS9EM	hydrolyzing o-glycosyl	521	gi|224103761|ref|XP_002313183.1|predicted protein [Populus trichocarpa] >gi|222849591|gb|EEE87138.1| predicted protein [Populus trichocarpa]	XP_002313183	4.10767E-22	70	107.842	94	66
GAA4HQR01D6S9S	bet1 sft1-related snare	515	gi|225437830|ref|XP_002262985.1|PREDICTED: hypothetical protein [Vitis vinifera] >gi|270254695|emb|CBI37085.1| unnamed protein product [Vitis vinifera]	XP_002262985	2.82158E-31	88	82.0333	51	45
GAA4HQR01DFKL5	r2r3-myb transcription	374	gi|125575144|gb|EAZ16428.1|hypothetical protein OsJ_31898 [Oryza sativa Japonica Group]	EAZ16428	6.82954E-20	57	62.003	69	40
GAA4HQR01EMIAC	charged multivesicular body protein 1b	487	gi|28916459|gb|AAO59435.1|putative developmental protein [Nicotiana benthamiana]	AAO59435	5.00961E-19	80	82.8037	61	49
GAA4HQR01DBOR6	fgfr1 oncogene	474	gi|224112929|ref|XP_002316335.1|predicted protein [Populus trichocarpa] >gi|222865375|gb|EEF02506.1| predicted protein [Populus trichocarpa]	XP_002316335	5.97353E-59	94	163.696	86	81
GAA4HQR01BFTVW	protein	429	gi|225453213|ref|XP_002275848.1|PREDICTED: hypothetical protein [Vitis vinifera]	XP_002275848	1.92478E-28	75	128.642	134	101
GAA4HQR01DZSKK	zinc finger (c2h2 type) family protein	492	gi|225457303|ref|XP_002281438.1|PREDICTED: hypothetical protein [Vitis vinifera]	XP_002281438	1.48031E-12	61	75.8702	88	54
GAA4HQR01CKFU6	l-galactose-1-phosphate phosphatase	562	gi|255639537|gb|ACU20063.1|unknown [Glycine max]	ACU20063	4.37084E-35	88	129.413	79	70
GAA4HQR01DY0AW	adenylate kinase	417	gi|224145118|ref|XP_002325533.1|predicted protein [Populus trichocarpa] >gi|222862408|gb|EEE99914.1| predicted protein [Populus trichocarpa]	XP_002325533	2.93229E-16	67	88.1965	92	62
GAA4HQR01B7VKC	protein	441	gi|255641390|gb|ACU20972.1|unknown [Glycine max]	ACU20972	7.96524E-14	83	80.1073	55	46
GAA4HQR01DFSHH	aspartate-trna ligase	468	gi|270231491|emb|CBI20816.1|unnamed protein product [Vitis vinifera]	CBI20816	1.30462E-8	63	62.7734	63	40
GAA4HQR01D2M93	hypothetical protein SORBIDRAFT_02g029010 [Sorghum bicolor]	318	gi|242049740|ref|XP_002462614.1|hypothetical protein SORBIDRAFT_02g029010 [Sorghum bicolor] >gi|241925991|gb|EER99135.1| hypothetical protein SORBIDRAFT_02g029010 [Sorghum bicolor]	XP_002462614	4.37057E-12	76	74.3294	56	43
GAA4HQR01C9OEX	zn2+-binding protein	462	gi|38489217|gb|AAR21294.1|RAR1-like protein [Nicotiana benthamiana]	AAR21294	2.77181E-22	63	84.3445	83	53
GAA4HQR01B2JMB	transcription factor e2f	476	gi|11558192|emb|CAC17702.1|transcription factor (E2F) [Chenopodium rubrum]	CAC17702	9.76251E-57	77	222.631	159	124
GAA4HQR01CQBFG	putatative protein	495	gi|255629424|gb|ACU15058.1|unknown [Glycine max]	ACU15058	7.47919E-50	86	112.849	65	56
GAA4HQR01CHFN9	integral membrane protein	480	gi|224097006|ref|XP_002310808.1|predicted protein [Populus trichocarpa] >gi|222853711|gb|EEE91258.1| predicted protein [Populus trichocarpa]	XP_002310808	1.58747E-8	63	55.8398	63	40
GAA4HQR01EWCWH	nadp-malic enzyme	418	gi|2911148|dbj|BAA24950.1|NADP-malic enzyme [Aloe arborescens]	BAA24950	7.89332E-54	94	213.001	125	118
GAA4HQR01BVMDV	protein	473	gi|225435528|ref|XP_002283014.1|PREDICTED: hypothetical protein [Vitis vinifera] >gi|270227689|emb|CBI16422.1| unnamed protein product [Vitis vinifera]	XP_002283014	7.23921E-68	90	259.61	151	136
GAA4HQR01EKKDB	predicted protein [Populus trichocarpa]	403	gi|224108906|ref|XP_002315010.1|predicted protein [Populus trichocarpa] >gi|222864050|gb|EEF01181.1| predicted protein [Populus trichocarpa]	XP_002315010	1.45707E-29	77	73.9442	57	44
GAA4HQR01B1YXY	swi2 snf2-like protein	401	gi|255561188|ref|XP_002521606.1|ISWI chromatin remodeling complex ATPase ISW1, putative [Ricinus communis] >gi|223539284|gb|EEF40877.1| ISWI chromatin remodeling complex ATPase ISW1, putative [Ricinus communis]	XP_002521606	9.66771E-20	83	99.7525	74	62
GAA4HQR01DA3BV	predicted protein [Populus trichocarpa]	475	gi|224101713|ref|XP_002312391.1|predicted protein [Populus trichocarpa] >gi|222852211|gb|EEE89758.1| predicted protein [Populus trichocarpa]	XP_002312391	1.92176E-9	44	50.0618	135	60
GAA4HQR01BTRMB	sno protein	421	gi|222640118|gb|EEE68250.1|hypothetical protein OsJ_26456 [Oryza sativa Japonica Group]	EEE68250	6.52005E-8	70	60.4622	58	41
GAA4HQR01A7SEB	50s ribosomal protein l29	580	gi|15238369|ref|NP_201325.1|ribosomal protein L29 family protein [Arabidopsis thaliana] >gi|46397023|sp|Q9FJP3.1|RK29_ARATH RecName: Full=50S ribosomal protein L29, chloroplastic; AltName: Full=CL29; Flags: Precursor >gi|189096148|pdb|3BBO|Z Chain Z, Homology Model For The Spinach Chloroplast 50s Subunit Fitted To 9.4a Cryo-Em Map Of The 70s Chlororibosome >gi|10178184|dbj|BAB11658.1| 50S ribosom…	NP_201325	5.38484E-9	61	64.6994	102	63
GAA4HQR01EUKTW	protein	396	gi|224104079|ref|XP_002313309.1|predicted protein [Populus trichocarpa] >gi|222849717|gb|EEE87264.1| predicted protein [Populus trichocarpa]	XP_002313309	3.69745E-11	82	71.2478	52	43
GAA4HQR01C6YHH	ubiquitin carboxyl-terminal	486	gi|10178116|dbj|BAB11409.1|ubiquitin carboxyl-terminal hydrolase [Arabidopsis thaliana]	BAB11409	4.35578E-58	84	154.066	111	94
GAA4HQR01EC05Q	respiratory burst	449	gi|255581371|ref|XP_002531494.1|respiratory burst oxidase, putative [Ricinus communis] >gi|223528881|gb|EEF30881.1| respiratory burst oxidase, putative [Ricinus communis]	XP_002531494	4.28279E-52	84	207.223	140	118
GAA4HQR01C0413	topoisomerase i	478	gi|187369233|dbj|BAG31377.1|topoisomerase I [Catharanthus roseus]	BAG31377	1.16406E-9	54	66.2402	97	53
GAA4HQR01B64VE	caspase apoptosis-related cysteine peptidase	519	gi|55960763|emb|CAI12641.1|caspase 7, apoptosis-related cysteine peptidase [Homo sapiens] >gi|55962068|emb|CAI16007.1| caspase 7, apoptosis-related cysteine peptidase [Homo sapiens]	CAI12641	5.65268E-17	73	64.3142	53	39
GAA4HQR01ECNYF	acyl- independent ceramide synthase	392	gi|255554723|ref|XP_002518399.1|alkaline phytoceramidase, putative [Ricinus communis] >gi|223542244|gb|EEF43786.1| alkaline phytoceramidase, putative [Ricinus communis]	XP_002518399	5.44821E-34	84	93.5893	57	48
GAA4HQR01DK2TS	non-ltr retroelement reverse transcriptase-like	636	gi|9759309|dbj|BAB09815.1|non-LTR retroelement reverse transcriptase-like [Arabidopsis thaliana]	BAB09815	3.78093E-7	64	58.9214	56	36
GAA4HQR01ECOM5	carboxyl-terminal proteinase-like protein	505	gi|225425623|ref|XP_002266484.1|PREDICTED: hypothetical protein, partial [Vitis vinifera]	XP_002266484	2.82628E-62	94	198.749	101	95
GAA4HQR01D5BNF	predicted protein [Physcomitrella patens subsp. patens]	485	gi|168004459|ref|XP_001754929.1|predicted protein [Physcomitrella patens subsp. patens] >gi|162694033|gb|EDQ80383.1| predicted protein [Physcomitrella patens subsp. patens]	XP_001754929	4.55657E-8	69	56.225	55	38
GAA4HQR01DCBP0	pentatricopeptide repeat protein	506	gi|270258466|emb|CBI40500.1|unnamed protein product [Vitis vinifera]	CBI40500	2.71233E-53	85	119.013	68	58
GAA4HQR01EXU61	peroxisomal -dienoyl- reductase	440	gi|255544592|ref|XP_002513357.1|2,4-dienoyl-CoA reductase, putative [Ricinus communis] >gi|223547265|gb|EEF48760.1| 2,4-dienoyl-CoA reductase, putative [Ricinus communis]	XP_002513357	6.12524E-14	80	80.4925	57	46
GAA4HQR01C8PER	proline transporter	453	gi|225426008|ref|XP_002273161.1|PREDICTED: hypothetical protein [Vitis vinifera] >gi|270251088|emb|CBI34462.1| unnamed protein product [Vitis vinifera]	XP_002273161	1.46587E-36	85	155.606	148	126
GAA4HQR01DFZPT	hypothetical protein LOC100275421 [Zea mays]	376	gi|226496189|ref|NP_001142968.1|hypothetical protein LOC100275421 [Zea mays] >gi|195612270|gb|ACG27965.1| hypothetical protein [Zea mays]	NP_001142968	3.69865E-12	60	55.0694	69	42
GAA4HQR01EVYMU	atp binding	363	gi|225427772|ref|XP_002275329.1|PREDICTED: hypothetical protein [Vitis vinifera]	XP_002275329	2.95729E-13	65	78.1814	80	52
GAA4HQR01A1LTY	tubulin beta chain	483	gi|121706604|ref|XP_001271564.1|tubulin beta chain [Aspergillus clavatus NRRL 1] >gi|119399712|gb|EAW10138.1| tubulin beta chain [Aspergillus clavatus NRRL 1]	XP_001271564	3.12237E-18	83	94.7449	59	49
GAA4HQR01EIHDJ	hypothetical protein OsI_35238 [Oryza sativa Indica Group]	337	gi|125533523|gb|EAY80071.1|hypothetical protein OsI_35238 [Oryza sativa Indica Group] >gi|222615572|gb|EEE51704.1| hypothetical protein OsJ_33084 [Oryza sativa Japonica Group]	EAY80071	5.40428E-7	60	57.3806	53	32
GAA4HQR01DUHJ0	isoamyl acetate-hydrolyzing	465	gi|115486837|ref|NP_001068562.1|Os11g0708400 [Oryza sativa (japonica cultivar-group)] >gi|32352168|dbj|BAC78577.1| hypothetical protein [Oryza sativa Japonica Group] >gi|62733308|gb|AAX95425.1| GDSL-like Lipase/Acylhydrolase, putative [Oryza sativa Japonica Group] >gi|77552736|gb|ABA95533.1| GDSL-like Lipase/Acylhydrolase family protein, expressed [Oryza sativa (japonica cultivar-group)] >gi|1136…	NP_001068562	6.00469E-33	88	114.005	68	60
GAA4HQR01EC7TH	conserved hypothetical protein [Ricinus communis]	431	gi|255538078|ref|XP_002510104.1|conserved hypothetical protein [Ricinus communis] >gi|223550805|gb|EEF52291.1| conserved hypothetical protein [Ricinus communis]	XP_002510104	9.29547E-7	71	56.6102	52	37
GAA4HQR01C13Z5	protein kinase family protein	418	gi|4753653|emb|CAB41929.1|putative protein [Arabidopsis thaliana] >gi|7268021|emb|CAB78361.1| putative protein [Arabidopsis thaliana]	CAB41929	4.58849E-22	75	73.9442	57	43
GAA4HQR01CG3NA	ethylene-insensitive 3f	522	gi|10241607|emb|CAC09582.1|ethylene insensitive (EIN3/EIL)-like transcription regulator [Fagus sylvatica]	CAC09582	1.40991E-54	87	210.69	132	115
GAA4HQR01EJ7CN	methylenetetrahydrofolate reductase	555	gi|242032523|ref|XP_002463656.1|hypothetical protein SORBIDRAFT_01g003700 [Sorghum bicolor] >gi|241917510|gb|EER90654.1| hypothetical protein SORBIDRAFT_01g003700 [Sorghum bicolor]	XP_002463656	5.85173E-23	61	110.923	126	78
GAA4HQR01B8U0Z	pho1-like protein	433	gi|42563076|ref|NP_177107.2|EXS family protein / ERD1/XPR1/SYG1 family protein [Arabidopsis thaliana] >gi|41079301|gb|AAR99492.1| PHO1-like protein [Arabidopsis thaliana]	NP_177107	1.79383E-26	61	122.094	149	92
GAA4HQR01EQJER	porin-like protein	475	gi|255568593|ref|XP_002525270.1|voltage-dependent anion-selective channel, putative [Ricinus communis] >gi|223535428|gb|EEF37098.1| voltage-dependent anion-selective channel, putative [Ricinus communis]	XP_002525270	6.6247E-13	51	77.0258	152	78
GAA4HQR01AVECQ	brefeldin a-inhibited guanine nucleotide-exchange protein 1	465	gi|270240506|emb|CBI27735.1|unnamed protein product [Vitis vinifera]	CBI27735	5.86887E-17	75	90.5077	80	60
GAA4HQR01CAL3C	at5g60160 f15l12_20	294	gi|225456266|ref|XP_002283475.1|PREDICTED: hypothetical protein [Vitis vinifera] >gi|270226898|emb|CBI15632.1| unnamed protein product [Vitis vinifera]	XP_002283475	4.49661E-9	66	64.3142	62	41
GAA4HQR01EMB0P	btb poz domain-containing protein	501	gi|270258613|emb|CBI40712.1|unnamed protein product [Vitis vinifera]	CBI40712	5.27594E-58	79	226.868	167	133
GAA4HQR01B6UPL	rl13_tobac ame: full=60s ribosomal protein l13 ame: full=clone protein	500	gi|1350664|sp|P49627.1|RL13_TOBACRecName: Full=60S ribosomal protein L13; AltName: Full=Clone 6.2.1 protein >gi|467325|gb|AAA72054.1| unnamed protein product [Nicotiana tabacum]	P49627	2.49676E-7	63	58.5362	83	53
GAA4HQR01CIPD0	auxin-induced protein	543	gi|225457103|ref|XP_002283377.1|PREDICTED: hypothetical protein [Vitis vinifera]	XP_002283377	2.27002E-12	71	65.855	83	59
GAA4HQR01EIFLE	retrotransposon ty3-gypsy sub-class	374	gi|147767853|emb|CAN69016.1|hypothetical protein [Vitis vinifera]	CAN69016	1.67761E-21	83	91.2781	67	56
GAA4HQR01CSHBR	dna-binding protein	388	gi|225463777|ref|XP_002267697.1|PREDICTED: hypothetical protein [Vitis vinifera]	XP_002267697	3.06563E-10	64	68.1662	79	51
GAA4HQR01D2RDD	trna-specific adenosine deaminase	458	gi|255580984|ref|XP_002531310.1|tRNA-specific adenosine deaminase subunit TAD2, putative [Ricinus communis] >gi|223529101|gb|EEF31082.1| tRNA-specific adenosine deaminase subunit TAD2, putative [Ricinus communis]	XP_002531310	3.49786E-14	68	81.2629	72	49
GAA4HQR01CWXLY	protein phosphatase-	398	gi|240254002|ref|NP_171856.4|catalytic/ protein serine/threonine phosphatase [Arabidopsis thaliana] >gi|75180296|sp|Q9LR65.1|P2C01_ARATH RecName: Full=Probable protein phosphatase 2C 1; Short=AtPP2C01; AltName: Full=AtPPC6;6 >gi|9280661|gb|AAF86530.1|AC002560_23 F21B7.20 [Arabidopsis thaliana]	NP_171856	4.05026E-42	80	174.096	127	102
GAA4HQR01CN2F0	sugar	208	gi|255567600|ref|XP_002524779.1|sugar transporter, putative [Ricinus communis] >gi|223535963|gb|EEF37622.1| sugar transporter, putative [Ricinus communis]	XP_002524779	2.51967E-12	82	75.0998	52	43
GAA4HQR01AV074	protein	533	gi|197312907|gb|ACH63234.1|esterase/lipase/thioesterase family protein [Rheum australe]	ACH63234	3.98974E-44	87	139.813	81	71
GAA4HQR01D9VVC	atlcbk1 ( thaliana long-chain base kinase 1) d-erythro-sphingosine kinase diacylglycerol kinase	499	gi|224109930|ref|XP_002315359.1|predicted protein [Populus trichocarpa] >gi|222864399|gb|EEF01530.1| predicted protein [Populus trichocarpa]	XP_002315359	1.70375E-12	63	52.7582	66	42
GAA4HQR01A20DK	major surface like glycoprotein	512	gi|42568277|ref|NP_568608.2|metalloendopeptidase/ zinc ion binding [Arabidopsis thaliana] >gi|51970518|dbj|BAD43951.1| major surface like glycoprotein [Arabidopsis thaliana] >gi|62319804|dbj|BAD93815.1| major surface like glycoprotein [Arabidopsis thaliana] >gi|110740450|dbj|BAF02119.1| major surface like glycoprotein [Arabidopsis thaliana]	NP_568608	5.80818E-10	53	49.6766	81	43
GAA4HQR01BZRMD	glycyl-trna beta subunit	426	gi|225453368|ref|XP_002270774.1|PREDICTED: hypothetical protein [Vitis vinifera]	XP_002270774	2.35478E-31	97	136.732	70	68
GAA4HQR01DM1KR	unknown [Medicago truncatula]	611	gi|217075566|gb|ACJ86143.1|unknown [Medicago truncatula]	ACJ86143	8.70067E-7	50	39.6614	60	30
GAA4HQR01B88DS	isoamylase-type starch debranching enzyme iso2	416	gi|255584716|ref|XP_002533079.1|isoamylase, putative [Ricinus communis] >gi|223527143|gb|EEF29318.1| isoamylase, putative [Ricinus communis]	XP_002533079	2.38494E-29	69	92.8189	89	62
GAA4HQR01C347I	mrna capping enzyme family protein	224	gi|255635366|gb|ACU18036.1|unknown [Glycine max]	ACU18036	1.19327E-17	80	92.8189	65	52
GAA4HQR01EF02A	coated vesicle membrane	469	gi|42565125|ref|NP_188924.3|emp24/gp25L/p24 protein-related [Arabidopsis thaliana] >gi|11994713|dbj|BAB03029.1| coated vesicle membrane protein-like [Arabidopsis thaliana] >gi|17979492|gb|AAL50082.1| AT3g22845/MWI23_22 [Arabidopsis thaliana] >gi|20147305|gb|AAM10366.1| AT3g22845/MWI23_22 [Arabidopsis thaliana]	NP_188924	5.97644E-54	90	213.386	122	110
GAA4HQR01D9B2P	protein	337	gi|255569112|ref|XP_002525525.1|conserved hypothetical protein [Ricinus communis] >gi|223535204|gb|EEF36883.1| conserved hypothetical protein [Ricinus communis]	XP_002525525	4.07585E-27	92	102.449	52	48
GAA4HQR01B7SFA	protein	481	gi|168059949|ref|XP_001781962.1|predicted protein [Physcomitrella patens subsp. patens] >gi|162666608|gb|EDQ53258.1| predicted protein [Physcomitrella patens subsp. patens]	XP_001781962	2.57191E-12	62	75.0998	97	61
GAA4HQR01DUISF	rapamycin-insensitive companion of mtor	488	gi|224090359|ref|XP_002192908.1|PREDICTED: similar to rapamycin-insensitive companion of mTOR [Taeniopygia guttata]	XP_002192908	2.00527E-33	81	145.206	98	80
GAA4HQR01C26QU	PREDICTED: hypothetical protein isoform 2 [Vitis vinifera]	344	gi|225438454|ref|XP_002277336.1|PREDICTED: hypothetical protein isoform 2 [Vitis vinifera] >gi|225438456|ref|XP_002277317.1| PREDICTED: hypothetical protein isoform 1 [Vitis vinifera] >gi|147806136|emb|CAN70005.1| hypothetical protein [Vitis vinifera]	XP_002277336	2.17811E-11	68	72.0182	75	51
GAA4HQR01A8TB5	af479568_11-ascorbate oxidase	680	gi|19387132|gb|AAL87103.1|AF479568_11-ascorbate oxidase [Petunia x hybrida]	AAL87103	3.0241E-8	67	62.7734	52	35
GAA4HQR01DWUR6	conserved hypothetical protein [Ricinus communis]	525	gi|255589836|ref|XP_002535102.1|conserved hypothetical protein [Ricinus communis] >gi|223524033|gb|EEF27282.1| conserved hypothetical protein [Ricinus communis]	XP_002535102	7.39076E-11	75	70.4774	61	46
GAA4HQR01EYFFM	protein	501	gi|3080451|emb|CAA18768.1|hypothetical protein [Arabidopsis thaliana] >gi|7270966|emb|CAB80645.1| hypothetical protein [Arabidopsis thaliana]	CAA18768	4.38607E-47	79	167.162	134	107
GAA4HQR01BJD6F	eukaryotic peptide chain release factor gtp-binding	449	gi|224126561|ref|XP_002319868.1|predicted protein [Populus trichocarpa] >gi|222858244|gb|EEE95791.1| predicted protein [Populus trichocarpa]	XP_002319868	2.30411E-35	83	120.168	81	68
GAA4HQR01D7TV5	nucleobase ascorbate transporter	421	gi|255540763|ref|XP_002511446.1|purine permease, putative [Ricinus communis] >gi|223550561|gb|EEF52048.1| purine permease, putative [Ricinus communis]	XP_002511446	2.70774E-46	89	187.963	128	115
GAA4HQR01AWH6M	propionyl coenzyme a beta polypeptide	505	gi|169158963|emb|CAQ13492.1|propionyl Coenzyme A carboxylase, beta polypeptide [Danio rerio]	CAQ13492	8.91384E-61	93	236.113	130	122
GAA4HQR01CVJ3A	protein sys1	569	gi|255634718|gb|ACU17721.1|unknown [Glycine max]	ACU17721	1.21855E-12	79	75.485	53	42
GAA4HQR01D1PVQ	histone deacetylase complex subunit	433	gi|255541400|ref|XP_002511764.1|Histone deacetylase complex subunit SAP18, putative [Ricinus communis] >gi|223548944|gb|EEF50433.1| Histone deacetylase complex subunit SAP18, putative [Ricinus communis]	XP_002511764	1.86495E-7	56	58.9214	79	45
GAA4HQR01DKLL0	af134116_1apetala2 protein homolog hap2	490	gi|226506192|ref|NP_001146809.1|hypothetical protein LOC100280414 [Zea mays] >gi|219888841|gb|ACL54795.1| unknown [Zea mays]	NP_001146809	2.00533E-17	68	92.0485	73	50
GAA4HQR01BFHH1	af480497_2 apospory-associated protein c	578	gi|116310845|emb|CAH67787.1|OSIGBa0132E09-OSIGBa0108L24.1 [Oryza sativa (indica cultivar-group)] >gi|125550059|gb|EAY95881.1| hypothetical protein OsI_17747 [Oryza sativa Indica Group]	CAH67787	1.26134E-10	58	70.0922	81	47
GAA4HQR01BWAAH	er lumen protein retaining receptor	496	gi|242081953|ref|XP_002445745.1|hypothetical protein SORBIDRAFT_07g024960 [Sorghum bicolor] >gi|241942095|gb|EES15240.1| hypothetical protein SORBIDRAFT_07g024960 [Sorghum bicolor]	XP_002445745	1.91547E-28	58	128.642	157	92
GAA4HQR01D4VB9	cenh3	436	gi|218744591|dbj|BAH03514.1|centromere specific histone H3 variant [Nicotiana tabacum] >gi|218744598|dbj|BAH03517.1| centromere specific histone H3 variant [Nicotiana tomentosiformis]	BAH03514	6.16731E-11	60	70.4774	105	63
GAA4HQR01D48IB	protein	421	gi|255557757|ref|XP_002519908.1|conserved hypothetical protein [Ricinus communis] >gi|223540954|gb|EEF42512.1| conserved hypothetical protein [Ricinus communis]	XP_002519908	4.82416E-11	59	70.8626	105	62
GAA4HQR01C3SBK	set domain protein	439	gi|255580797|ref|XP_002531219.1|histone-lysine n-methyltransferase, suvh, putative [Ricinus communis] >gi|223529179|gb|EEF31155.1| histone-lysine n-methyltransferase, suvh, putative [Ricinus communis]	XP_002531219	4.51161E-8	55	58.5362	76	42
GAA4HQR01BFH10	non-ltr retroelement reverse transcriptase	472	gi|3746069|gb|AAC63844.1|putative non-LTR retroelement reverse transcriptase [Arabidopsis thaliana]	AAC63844	4.66044E-17	61	70.8626	72	44
GAA4HQR01BZ7H8	domain protein	510	gi|255037039|ref|YP_003087660.1|RagB/SusD domain protein [Dyadobacter fermentans DSM 18053] >gi|254949795|gb|ACT94495.1| RagB/SusD domain protein [Dyadobacter fermentans DSM 18053]	YP_003087660	1.06667E-17	60	80.8777	88	53
GAA4HQR01EKQIB	hypothetical protein [Vitis vinifera]	454	gi|147767410|emb|CAN77912.1|hypothetical protein [Vitis vinifera]	CAN77912	2.78381E-11	60	71.633	76	46
GAA4HQR01DV9XE	msl9 (mechanosensitive channel of small conductance-like 9) mechanically-gated ion channel	505	gi|224092103|ref|XP_002309474.1|predicted protein [Populus trichocarpa] >gi|222855450|gb|EEE92997.1| predicted protein [Populus trichocarpa]	XP_002309474	2.72149E-9	60	65.0846	85	51
GAA4HQR01E10LP	unnamed protein product [Vitis vinifera]	473	gi|270256364|emb|CBI39183.1|unnamed protein product [Vitis vinifera]	CBI39183	3.27525E-23	87	82.8037	56	49
GAA4HQR01DCPLC	glycine d-amino acid oxidase-like protein	426	gi|225447101|ref|XP_002273536.1|PREDICTED: hypothetical protein [Vitis vinifera] >gi|270241626|emb|CBI28846.1| unnamed protein product [Vitis vinifera]	XP_002273536	7.47608E-21	81	68.5514	53	43
GAA4HQR01DVNES	jasmonate o-	517	gi|194136581|gb|ACF33513.1|salicylic acid methyl transferase-like protein [Glycine max]	ACF33513	7.57563E-45	77	111.694	100	77
GAA4HQR01A3RHT	unnamed protein product [Vitis vinifera]	406	gi|270258301|emb|CBI40335.1|unnamed protein product [Vitis vinifera]	CBI40335	1.29886E-8	60	62.7734	66	40
GAA4HQR01D0DF3	protein	495	gi|224061069|ref|XP_002300343.1|predicted protein [Populus trichocarpa] >gi|118482559|gb|ABK93200.1| unknown [Populus trichocarpa] >gi|118489389|gb|ABK96499.1| unknown [Populus trichocarpa x Populus deltoides] >gi|222847601|gb|EEE85148.1| predicted protein [Populus trichocarpa]	XP_002300343	1.21536E-15	84	82.8037	51	43
GAA4HQR01CDKBL	protein	491	gi|224106303|ref|XP_002314121.1|predicted protein [Populus trichocarpa] >gi|222850529|gb|EEE88076.1| predicted protein [Populus trichocarpa]	XP_002314121	1.01097E-77	97	292.352	154	150
GAA4HQR01EBJJX	general substrate transporter	483	gi|225451071|ref|XP_002263553.1|PREDICTED: hypothetical protein [Vitis vinifera]	XP_002263553	8.0115E-17	65	76.6406	94	62
GAA4HQR01BAAKY	brca1-associated protein	365	gi|147864239|emb|CAN80946.1|hypothetical protein [Vitis vinifera]	CAN80946	7.03885E-15	73	83.5741	80	59
GAA4HQR01DLU18	fibrillarin 2	490	gi|225464541|ref|XP_002271480.1|PREDICTED: hypothetical protein [Vitis vinifera]	XP_002271480	3.99402E-58	95	227.254	122	116
GAA4HQR01DYEBG	protein	386	gi|255632310|gb|ACU16513.1|unknown [Glycine max]	ACU16513	5.69304E-14	82	50.8322	51	42
GAA4HQR01CHYBR	nadh dehydrogenase subunit 5	629	gi|71647033|ref|YP_271849.1|NADH dehydrogenase subunit 5 [Lepeophtheirus salmonis] >gi|48374464|gb|AAT42066.1| NADH dehydrogenase subunit 5 [Lepeophtheirus salmonis]	YP_271849	2.13449E-7	83	59.6918	59	49
GAA4HQR01B7NNB	PREDICTED: hypothetical protein [Vitis vinifera]	466	gi|225465121|ref|XP_002270724.1|PREDICTED: hypothetical protein [Vitis vinifera] >gi|270231221|emb|CBI20547.1| unnamed protein product [Vitis vinifera]	XP_002270724	2.23017E-16	71	88.5817	87	62
GAA4HQR01EKZZH	ubiquitin-conjugating enzyme e2	376	gi|224114826|ref|XP_002316867.1|predicted protein [Populus trichocarpa] >gi|118484002|gb|ABK93888.1| unknown [Populus trichocarpa] >gi|118487650|gb|ABK95650.1| unknown [Populus trichocarpa] >gi|222859932|gb|EEE97479.1| predicted protein [Populus trichocarpa]	XP_002316867	1.39852E-10	68	69.3218	64	44
GAA4HQR01AJ1DF	importin subunit karyopherin subunit	440	gi|241955207|ref|XP_002420324.1|importin subunit alpha, putative; karyopherin subunit alpha, putative [Candida dubliniensis CD36] >gi|223643666|emb|CAX41399.1| importin subunit alpha, putative; karyopherin subunit alpha, putative [Candida dubliniensis CD36]	XP_002420324	2.58771E-10	63	48.1358	52	33
GAA4HQR01DFMQH	saur family protein	357	gi|224103097|ref|XP_002312924.1|SAUR family protein [Populus trichocarpa] >gi|222849332|gb|EEE86879.1| SAUR family protein [Populus trichocarpa]	XP_002312924	6.41681E-16	72	87.0409	85	62
GAA4HQR01DX0G5	hypothetical protein [Vitis vinifera]	475	gi|147775386|emb|CAN60490.1|hypothetical protein [Vitis vinifera]	CAN60490	4.42555E-22	64	105.145	145	93
GAA4HQR01E1Q1C	ac079280_6 transposon	392	gi|255547872|ref|XP_002514993.1|conserved hypothetical protein [Ricinus communis] >gi|223546044|gb|EEF47547.1| conserved hypothetical protein [Ricinus communis]	XP_002514993	4.86312E-16	63	87.4261	105	67
GAA4HQR01DJQ4D	atcsla03 (cellulose synthase-like a3) cellulose synthase transferring glycosyl groups	467	gi|270258188|emb|CBI40224.1|unnamed protein product [Vitis vinifera]	CBI40224	7.66499E-17	80	90.1225	57	46
GAA4HQR01EKJPU	sll1 protein	415	gi|224145162|ref|XP_002325548.1|predicted protein [Populus trichocarpa] >gi|118481348|gb|ABK92617.1| unknown [Populus trichocarpa] >gi|222862423|gb|EEE99929.1| predicted protein [Populus trichocarpa]	XP_002325548	1.78151E-26	76	122.094	103	79
GAA4HQR01BJ4E9	rcd1 (radical-induced cell death1) protein binding	445	gi|225427124|ref|XP_002277020.1|PREDICTED: hypothetical protein [Vitis vinifera]	XP_002277020	1.0056E-32	73	92.0485	78	57
GAA4HQR01DPETC	protein	486	gi|225425232|ref|XP_002268172.1|PREDICTED: hypothetical protein [Vitis vinifera] >gi|270260483|emb|CBI35664.1| unnamed protein product [Vitis vinifera]	XP_002268172	4.72343E-46	92	139.043	75	69
GAA4HQR01BSB8F	hypothetical protein [Vitis vinifera]	433	gi|147767385|emb|CAN62441.1|hypothetical protein [Vitis vinifera]	CAN62441	5.02445E-11	72	69.3218	65	47
GAA4HQR01CP3FE	cop9 signalosome complex subunit 6a	475	gi|225463552|ref|XP_002267156.1|PREDICTED: hypothetical protein [Vitis vinifera] >gi|270257831|emb|CBI39873.1| unnamed protein product [Vitis vinifera]	XP_002267156	9.45576E-52	86	206.068	151	131
GAA4HQR01DSOI3	mads box regulatory protein	506	gi|887575|emb|CAA61484.1|MADS box regulatory protein [Rumex acetosa] >gi|1046272|gb|AAA80304.1| MADS box regulatory protein [Rumex acetosa]	CAA61484	1.62071E-14	66	53.9138	53	35
GAA4HQR01CZ87R	diphosphonucleotide phosphatase 1	408	gi|255544093|ref|XP_002513109.1|Nucleotide pyrophosphatase/phosphodiesterase, putative [Ricinus communis] >gi|223548120|gb|EEF49612.1| Nucleotide pyrophosphatase/phosphodiesterase, putative [Ricinus communis]	XP_002513109	6.18889E-19	74	97.0561	81	60
GAA4HQR01BJP2W	feronia receptor-like kinase	530	gi|224122108|ref|XP_002330543.1|predicted protein [Populus trichocarpa] >gi|222872101|gb|EEF09232.1| predicted protein [Populus trichocarpa]	XP_002330543	1.17423E-45	84	150.214	95	80
GAA4HQR01BIQ7N	tmt2 (tonoplast monosaccharide transporter2) carbohydrate transmembrane transporter nucleoside transmembrane transporter sugar:hydrogen symporter	410	gi|227204415|dbj|BAH57059.1|AT4G35300 [Arabidopsis thaliana]	BAH57059	1.37874E-18	75	95.9005	84	63
GAA4HQR01ENZVM	PREDICTED: hypothetical protein [Vitis vinifera]	506	gi|225428497|ref|XP_002284362.1|PREDICTED: hypothetical protein [Vitis vinifera] >gi|270246206|emb|CBI32583.1| unnamed protein product [Vitis vinifera]	XP_002284362	2.22632E-11	71	72.0182	64	46
GAA4HQR01BF420	at4g00090 f6n15_8	321	gi|195605042|gb|ACG24351.1|hypothetical protein [Zea mays]	ACG24351	8.19258E-19	64	96.6709	99	64
GAA4HQR01A1KHI	adp-ribosylation factor	490	gi|242056935|ref|XP_002457613.1|hypothetical protein SORBIDRAFT_03g010350 [Sorghum bicolor] >gi|241929588|gb|EES02733.1| hypothetical protein SORBIDRAFT_03g010350 [Sorghum bicolor]	XP_002457613	4.95077E-8	58	60.8474	85	50
GAA4HQR01EFGQL	protein	421	gi|224105209|ref|XP_002313728.1|predicted protein [Populus trichocarpa] >gi|222850136|gb|EEE87683.1| predicted protein [Populus trichocarpa]	XP_002313728	6.06027E-30	83	133.65	86	72
GAA4HQR01EEZ06	nadp-specific isocitrate dehydrogenase	515	gi|31339160|dbj|BAC77064.1|NADP-specific isocitrate dehydrogenase [Lupinus albus]	BAC77064	2.33366E-13	46	59.6918	84	39
GAA4HQR01CVTJI	unnamed protein product [Vitis vinifera]	436	gi|270242887|emb|CBI29827.1|unnamed protein product [Vitis vinifera]	CBI29827	4.88665E-8	64	60.8474	56	36
GAA4HQR01DQP2V	at3g19540 t31j18_4	493	gi|225458778|ref|XP_002285118.1|PREDICTED: hypothetical protein [Vitis vinifera] >gi|147838437|emb|CAN63253.1| hypothetical protein [Vitis vinifera]	XP_002285118	2.04653E-46	91	188.348	105	96
GAA4HQR01CFKKR	s-adenosylmethionine-dependent methyltransferase methyltransferase	508	gi|194698460|gb|ACF83314.1|unknown [Zea mays]	ACF83314	1.12924E-18	77	96.2857	75	58
GAA4HQR01EDXB3	aldehyde dehydrogenase	400	gi|255540719|ref|XP_002511424.1|aldehyde dehydrogenase, putative [Ricinus communis] >gi|223550539|gb|EEF52026.1| aldehyde dehydrogenase, putative [Ricinus communis]	XP_002511424	5.16503E-20	72	89.3521	74	54
GAA4HQR01DGRNZ	dna binding	378	gi|224124924|ref|XP_002329847.1|predicted protein [Populus trichocarpa] >gi|222871084|gb|EEF08215.1| predicted protein [Populus trichocarpa]	XP_002329847	2.28005E-37	97	158.303	82	80
GAA4HQR01EOWGT	plant synaptotagmin	335	gi|224103201|ref|XP_002312964.1|plant synaptotagmin [Populus trichocarpa] >gi|222849372|gb|EEE86919.1| plant synaptotagmin [Populus trichocarpa]	XP_002312964	2.4183E-31	87	138.272	79	69
GAA4HQR01BLOB3	protein	465	gi|24850453|gb|AAN64920.1|putative dehydrogenase [Solanum lycopersicum]	AAN64920	7.57662E-57	93	223.016	125	117
GAA4HQR01CVP7R	rna polymerase iv	490	gi|237512142|gb|ACQ99762.1|RNA polymerase IV [Heliosperma veselskyi subsp. veselskyi]	ACQ99762	2.16364E-49	85	127.102	96	82
GAA4HQR01B2DX0	protein ariadne-	366	gi|270306883|emb|CBI38350.1|unnamed protein product [Vitis vinifera]	CBI38350	6.72513E-45	94	183.341	90	85
GAA4HQR01B8GXD	coiled-coil domain-containing protein 25	417	gi|13878175|gb|AAK44165.1|AF370350_1unknown protein [Arabidopsis thaliana]	AAK44165	2.64446E-9	54	55.4546	79	43
GAA4HQR01D3DT2	protein binding	406	gi|270255779|emb|CBI38158.1|unnamed protein product [Vitis vinifera]	CBI38158	4.59826E-22	91	107.457	68	62
GAA4HQR01B9J94	protein	514	gi|26449340|dbj|BAC41797.1|unknown protein [Arabidopsis thaliana]	BAC41797	1.66278E-30	76	79.337	56	43
GAA4HQR01A5GOY	protein	485	gi|225431328|ref|XP_002269957.1|PREDICTED: hypothetical protein [Vitis vinifera]	XP_002269957	3.54475E-43	88	141.739	81	72
GAA4HQR01BARWQ	phosphoric diester	517	gi|225460668|ref|XP_002267914.1|PREDICTED: hypothetical protein [Vitis vinifera]	XP_002267914	2.13567E-15	62	85.5001	135	84
GAA4HQR01A03YX	protein	392	gi|225443564|ref|XP_002273268.1|PREDICTED: hypothetical protein [Vitis vinifera]	XP_002273268	4.41097E-21	88	99.3673	63	56
GAA4HQR01ENOGY	pectin methylesterase	533	gi|270255274|emb|CBI37658.1|unnamed protein product [Vitis vinifera]	CBI37658	8.47974E-26	53	120.168	168	90
GAA4HQR01C22P9	protein	481	gi|224086948|ref|XP_002308015.1|predicted protein [Populus trichocarpa] >gi|118488342|gb|ABK95989.1| unknown [Populus trichocarpa] >gi|222853991|gb|EEE91538.1| predicted protein [Populus trichocarpa]	XP_002308015	5.62444E-63	94	195.282	111	105
GAA4HQR01BN2MO	protein regulator of	452	gi|225464041|ref|XP_002265814.1|PREDICTED: hypothetical protein [Vitis vinifera]	XP_002265814	1.32859E-45	82	185.652	141	116
GAA4HQR01EGG2J	protein ariadne-	464	gi|147800085|emb|CAN64272.1|hypothetical protein [Vitis vinifera]	CAN64272	1.51077E-9	57	56.6102	82	47
GAA4HQR01A5GM8	zinc finger	384	gi|170779038|gb|ACB36912.1|CONSTANS-like protein 2 [Chenopodium rubrum]	ACB36912	6.58168E-16	78	72.4034	57	45
GAA4HQR01C8HRP	glutamate decarboxylase	412	gi|70609690|gb|AAZ05070.1|glutamate decarboxylase [Citrus sinensis]	AAZ05070	1.94481E-38	87	142.51	95	83
GAA4HQR01CN5R5	protein	424	gi|225425194|ref|XP_002264953.1|PREDICTED: hypothetical protein [Vitis vinifera]	XP_002264953	1.6321E-29	94	92.4337	51	48
GAA4HQR01C5OHN	ethylene-responsive family	525	gi|255546417|ref|XP_002514268.1|transcription factor, putative [Ricinus communis] >gi|223546724|gb|EEF48222.1| transcription factor, putative [Ricinus communis]	XP_002514268	1.01422E-15	63	70.8626	106	67
GAA4HQR01C35XP	cytochrome b5 isoform cb5-d	526	gi|224108870|ref|XP_002314997.1|predicted protein [Populus trichocarpa] >gi|222864037|gb|EEF01168.1| predicted protein [Populus trichocarpa]	XP_002314997	5.29657E-9	53	64.3142	113	61
GAA4HQR01AGB5F	branched-chain amino acid	484	gi|270234948|emb|CBI23506.1|unnamed protein product [Vitis vinifera]	CBI23506	3.792E-22	84	99.7525	70	59
GAA4HQR01A335M	r2r3-myb transcription	414	gi|255639323|gb|ACU19959.1|unknown [Glycine max]	ACU19959	2.04305E-14	69	82.0333	69	48
GAA4HQR01B5GQE	rhamnose biosynthetic enzyme expressed	294	gi|242041387|ref|XP_002468088.1|hypothetical protein SORBIDRAFT_01g039340 [Sorghum bicolor] >gi|241921942|gb|EER95086.1| hypothetical protein SORBIDRAFT_01g039340 [Sorghum bicolor]	XP_002468088	7.39467E-20	94	100.138	55	52
GAA4HQR01AQVS4	beta-ketoacyl-acp synthase ii	488	gi|7385219|gb|AAF61739.1|AF244520_1beta-ketoacyl-ACP synthetase 2 [Brassica napus]	AAF61739	6.16222E-36	70	138.272	117	83
GAA4HQR01DBUM8	protein	495	gi|224134024|ref|XP_002327737.1|predicted protein [Populus trichocarpa] >gi|118481562|gb|ABK92723.1| unknown [Populus trichocarpa] >gi|222836822|gb|EEE75215.1| predicted protein [Populus trichocarpa]	XP_002327737	1.18871E-23	63	70.0922	82	52
GAA4HQR01CGYJO	amidase family protein	357	gi|255579275|ref|XP_002530483.1|amidase, putative [Ricinus communis] >gi|223529980|gb|EEF31906.1| amidase, putative [Ricinus communis]	XP_002530483	6.00596E-14	78	80.4925	65	51
GAA4HQR01EH6O3	excision repair cross-complementing 1	484	gi|270254352|emb|CBI36743.1|unnamed protein product [Vitis vinifera]	CBI36743	5.06378E-77	93	290.041	160	149
GAA4HQR01B0D93	calcineurin b	436	gi|16550928|gb|AAL25647.1|AF197330_1calcineurin-like protein [Eucalyptus grandis] >gi|16550937|gb|AAL25650.1|AF197334_1 calcineurin-like protein [Eucalyptus camaldulensis]	AAL25647	3.59889E-27	90	124.405	70	63
GAA4HQR01BTM2E	vacuolar atp synthase subunit c	454	gi|225456459|ref|XP_002284444.1|PREDICTED: hypothetical protein [Vitis vinifera] >gi|270227004|emb|CBI15738.1| unnamed protein product [Vitis vinifera]	XP_002284444	7.53885E-21	66	63.929	62	41
GAA4HQR01DQYX3	udp-glucose 6- expressed	401	gi|21326129|gb|AAM47595.1|putative UDP-glucose dehydrogenase [Sorghum bicolor]	AAM47595	1.02574E-45	88	186.037	119	105
GAA4HQR01B53MP	40s ribosomal protein s7	423	gi|15221972|ref|NP_175314.1|40S ribosomal protein S7 (RPS7A) [Arabidopsis thaliana] >gi|30694420|ref|NP_849786.1| 40S ribosomal protein S7 (RPS7A) [Arabidopsis thaliana] >gi|75168875|sp|Q9C514.1|RS71_ARATH RecName: Full=40S ribosomal protein S7-1 >gi|12321110|gb|AAG50658.1|AC084242_2 40S ribosomal protein S7 homolog, putative [Arabidopsis thaliana] >gi|12597817|gb|AAG60128.1|AC073555_12 40S ribos…	NP_175314	1.50842E-23	76	100.138	89	68
GAA4HQR01EL1YL	kelch repeat-containing protein serine threonine phosphoesterase family protein	456	gi|270235305|emb|CBI24435.1|unnamed protein product [Vitis vinifera]	CBI24435	1.62482E-11	54	72.4034	141	77
GAA4HQR01A65NU	bile acid:na+ symporter family protein	396	gi|224129384|ref|XP_002320573.1|bile acid:Na+ symporter family protein [Populus trichocarpa] >gi|222861346|gb|EEE98888.1| bile acid:Na+ symporter family protein [Populus trichocarpa]	XP_002320573	8.21797E-19	87	96.6709	63	55
GAA4HQR01C82W1	extensin like protein	431	gi|225447838|ref|XP_002270769.1|PREDICTED: hypothetical protein isoform 1 [Vitis vinifera] >gi|147778026|emb|CAN65287.1| hypothetical protein [Vitis vinifera]	XP_002270769	1.20841E-22	68	109.383	113	77
GAA4HQR01DFJM3	protein	471	gi|255584886|ref|XP_002533158.1|Root phototropism protein, putative [Ricinus communis] >gi|223527030|gb|EEF29217.1| Root phototropism protein, putative [Ricinus communis]	XP_002533158	1.02158E-61	91	216.853	124	114
GAA4HQR01C9U51	40s ribosomal protein s9	499	gi|192913000|gb|ACF06608.1|ribosomal protein [Elaeis guineensis]	ACF06608	2.735E-38	80	161.384	120	97
GAA4HQR01ERZ9K	at1g67350-like protein	399	gi|42565426|gb|AAS20985.1|At1g67350-like protein [Hyacinthus orientalis]	AAS20985	3.4385E-17	88	91.2781	51	45
GAA4HQR01D8ZNM	nadp-malic enzyme	500	gi|7715598|gb|AAF68116.1|AC010793_11F20B17.18 [Arabidopsis thaliana]	AAF68116	1.01312E-12	57	55.4546	69	40
GAA4HQR01A9OVM	b12d-like protein	385	gi|4530585|gb|AAD22104.1|B12D protein [Ipomoea batatas]	AAD22104	3.85787E-37	93	157.532	89	83
GAA4HQR01A8Y6K	f-box family protein	466	gi|255566602|ref|XP_002524285.1|phosphoric diester hydrolase, putative [Ricinus communis] >gi|223536376|gb|EEF38025.1| phosphoric diester hydrolase, putative [Ricinus communis]	XP_002524285	2.61009E-49	82	197.978	143	118
GAA4HQR01BHVK4	protein	435	gi|270235573|emb|CBI24700.1|unnamed protein product [Vitis vinifera]	CBI24700	6.74015E-50	87	199.904	131	114
GAA4HQR01DSW4T	trehalose-6-phosphate phosphatase	533	gi|225459340|ref|XP_002284201.1|PREDICTED: hypothetical protein [Vitis vinifera] >gi|270252531|emb|CBI19142.1| unnamed protein product [Vitis vinifera]	XP_002284201	2.35668E-68	83	261.536	178	148
GAA4HQR01DF1I6	protein	482	gi|224106878|ref|XP_002314315.1|predicted protein [Populus trichocarpa] >gi|222850723|gb|EEE88270.1| predicted protein [Populus trichocarpa]	XP_002314315	1.40798E-18	77	95.9005	77	60
GAA4HQR01DODY7	protein	414	gi|255631360|gb|ACU16047.1|unknown [Glycine max]	ACU16047	6.75406E-34	82	146.747	100	82
GAA4HQR01BOSM1	abcf-type protein	323	gi|195609592|gb|ACG26626.1|hypothetical protein [Zea mays] >gi|223947735|gb|ACN27951.1| unknown [Zea mays] >gi|238009900|gb|ACR35985.1| unknown [Zea mays]	ACG26626	7.68583E-9	55	63.5438	97	54
GAA4HQR01BOHSE	mitochondrial processing peptidase	482	gi|410633|gb|AAB28041.1|cytochrome c reductase-processing peptidase subunit I, MPP subunit I, P55 [potatoes, var. Marfona, tuber, Peptide Mitochondrial, 534 aa]	AAB28041	1.39126E-24	69	112.079	113	78
GAA4HQR01DVFMV	mudra protein	496	gi|225450448|ref|XP_002276424.1|PREDICTED: hypothetical protein [Vitis vinifera]	XP_002276424	1.11517E-52	87	209.149	132	115
GAA4HQR01A4UC6	ubiquitin-conjugating enzyme ubc7	510	gi|115187640|gb|ABI84264.1|ubiquitin-conjugating enzyme [Arachis hypogaea]	ABI84264	3.67306E-23	66	93.9745	100	66
GAA4HQR01BKTVW	protein	468	gi|242092380|ref|XP_002436680.1|hypothetical protein SORBIDRAFT_10g006970 [Sorghum bicolor] >gi|241914903|gb|EER88047.1| hypothetical protein SORBIDRAFT_10g006970 [Sorghum bicolor]	XP_002436680	7.07366E-27	64	91.2781	117	75
GAA4HQR01BESVR	transporter-like protein	434	gi|224097490|ref|XP_002310957.1|predicted protein [Populus trichocarpa] >gi|222850777|gb|EEE88324.1| predicted protein [Populus trichocarpa]	XP_002310957	7.05401E-23	84	110.153	76	64
GAA4HQR01BT2MO	transposon unclassified	450	gi|255678142|dbj|BAF22894.2|Os08g0143800 [Oryza sativa Japonica Group]	BAF22894	8.13542E-11	54	70.0922	134	73
GAA4HQR01DFI7P	cox11 cytochrome c oxidase assembly protein	530	gi|255574478|ref|XP_002528151.1|cytochrome C oxidase assembly protein cox11, putative [Ricinus communis] >gi|223532449|gb|EEF34242.1| cytochrome C oxidase assembly protein cox11, putative [Ricinus communis]	XP_002528151	3.73736E-18	57	94.7449	122	70
GAA4HQR01AYHQA	shaggy-like protein kinase etha (ec -)	390	gi|255639602|gb|ACU20095.1|unknown [Glycine max]	ACU20095	1.56079E-22	88	108.997	61	54
GAA4HQR01DHM12	PREDICTED: hypothetical protein [Vitis vinifera]	478	gi|225435864|ref|XP_002265488.1|PREDICTED: hypothetical protein [Vitis vinifera]	XP_002265488	3.74467E-8	56	61.2326	92	52
GAA4HQR01BC8FP	enoyl- hydratase isomerase family protein	522	gi|255541138|ref|XP_002511633.1|catalytic, putative [Ricinus communis] >gi|223548813|gb|EEF50302.1| catalytic, putative [Ricinus communis]	XP_002511633	5.80231E-56	88	220.32	143	126
GAA4HQR01BTOUI	unknown [Glycine max]	506	gi|255628999|gb|ACU14844.1|unknown [Glycine max]	ACU14844	5.48362E-10	75	67.3958	57	43
GAA4HQR01C0ALO	nadp-dependent glyceraldehyde-3-phosphate dehydrogenase	308	gi|75206970|sp|Q9SNX8.1|GAPN_APIGRRecName: Full=NADP-dependent glyceraldehyde-3-phosphate dehydrogenase; AltName: Full=Non-phosphorylating glyceraldehyde 3-phosphate dehydrogenase; AltName: Full=Glyceraldehyde-3-phosphate dehydrogenase [NADP+]; AltName: Full=nr-G3PDH; AltName: Full=Triosephosphate dehydrogenase >gi|6425093|gb|AAF08296.1|AF196292_1 nonreversible glyceraldehyde-3-phosphate dehydrog…	Q9SNX8	1.04487E-42	98	176.022	92	91
GAA4HQR01CS0YQ	protein	540	gi|255537321|ref|XP_002509727.1|conserved hypothetical protein [Ricinus communis] >gi|223549626|gb|EEF51114.1| conserved hypothetical protein [Ricinus communis]	XP_002509727	1.67204E-49	89	196.052	114	102
GAA4HQR01DFVBW	at5g21070 t10f18_100	431	gi|255647642|gb|ACU24284.1|unknown [Glycine max]	ACU24284	4.75192E-19	98	97.4413	51	50
GAA4HQR01ELVL0	protein phosphatase 2c abi2	364	gi|225442477|ref|XP_002278271.1|PREDICTED: hypothetical protein [Vitis vinifera] >gi|270253668|emb|CBI36066.1| unnamed protein product [Vitis vinifera]	XP_002278271	1.91686E-12	65	75.485	76	50
GAA4HQR01EBPFG	multidrug resistance protein	450	gi|147796332|emb|CAN77320.1|hypothetical protein [Vitis vinifera]	CAN77320	1.68585E-55	89	176.407	109	98
GAA4HQR01C2F7J	heat1_arath ame: full=uncharacterized protein at3g06530	343	gi|270259491|emb|CBI38625.1|unnamed protein product [Vitis vinifera]	CBI38625	1.96545E-20	80	102.064	100	80
GAA4HQR01AXFDY	gaba receptor-associated	343	gi|18414683|ref|NP_567504.1|ATG8F (autophagy 8f); microtubule binding [Arabidopsis thaliana] >gi|30683686|ref|NP_849395.1| ATG8F (autophagy 8f); microtubule binding [Arabidopsis thaliana] >gi|75161497|sp|Q8VYK7.1|ATG8F_ARATH RecName: Full=Autophagy-related protein 8f; AltName: Full=Autophagy-related ubiquitin-like modifier ATG8f; Short=Protein autophagy 8f; Short=AtAPG8f; Flags: Precursor >gi|179…	NP_567504	1.90812E-7	70	58.9214	61	43
GAA4HQR01BZW4E	elongation protein 3 homolog	394	gi|255089789|ref|XP_002506816.1|histone acetyltransferase [Micromonas sp. RCC299] >gi|226522089|gb|ACO68074.1| histone acetyltransferase [Micromonas sp. RCC299]	XP_002506816	1.23864E-43	87	109.768	65	57
GAA4HQR01DWFDA	aldehyde dehydrogenase	503	gi|225424691|ref|XP_002263479.1|PREDICTED: hypothetical protein [Vitis vinifera] >gi|270260298|emb|CBI32132.1| unnamed protein product [Vitis vinifera]	XP_002263479	3.12188E-26	89	121.324	74	66
GAA4HQR01BOZFX	retrotransposon ty3-gypsy subclass	372	gi|28558781|gb|AAO45752.1|pol protein [Cucumis melo]	AAO45752	1.06765E-34	81	149.443	117	95
GAA4HQR01CIQ1P	protein	542	gi|15240103|ref|NP_198523.1|unknown protein [Arabidopsis thaliana] >gi|10177986|dbj|BAB11359.1| unnamed protein product [Arabidopsis thaliana] >gi|34365659|gb|AAQ65141.1| At5g37070 [Arabidopsis thaliana] >gi|51970366|dbj|BAD43875.1| putative protein [Arabidopsis thaliana] >gi|51971132|dbj|BAD44258.1| putative protein [Arabidopsis thaliana]	NP_198523	3.00265E-13	51	78.5666	165	85
GAA4HQR01D5EH9	hos1 ubiquitin-protein ligase	462	gi|270242356|emb|CBI29495.1|unnamed protein product [Vitis vinifera]	CBI29495	2.31819E-13	78	78.5666	65	51
GAA4HQR01CWDVA	dna binding	347	gi|270252701|emb|CBI19312.1|unnamed protein product [Vitis vinifera]	CBI19312	3.1258E-18	94	94.7449	53	50
GAA4HQR01AVJRG	serine proteinase	431	gi|224117852|ref|XP_002317684.1|predicted protein [Populus trichocarpa] >gi|222860749|gb|EEE98296.1| predicted protein [Populus trichocarpa]	XP_002317684	7.81453E-30	84	133.265	90	76
GAA4HQR01CFTHX	auxin-induced protein	492	gi|270251844|emb|CBI35213.1|unnamed protein product [Vitis vinifera]	CBI35213	3.88654E-21	77	104.375	99	77
GAA4HQR01DYDO4	protein	483	gi|255548834|ref|XP_002515473.1|Protein C2orf4, putative [Ricinus communis] >gi|223545417|gb|EEF46922.1| Protein C2orf4, putative [Ricinus communis]	XP_002515473	1.86514E-31	76	112.079	92	70
GAA4HQR01C8P4F	type-a response regulator	512	gi|255545370|ref|XP_002513745.1|Two-component response regulator ARR9, putative [Ricinus communis] >gi|223546831|gb|EEF48328.1| Two-component response regulator ARR9, putative [Ricinus communis]	XP_002513745	1.93944E-35	62	124.02	143	89
GAA4HQR01EX0JH	predicted protein [Micromonas sp. RCC299]	516	gi|255077848|ref|XP_002502504.1|predicted protein [Micromonas sp. RCC299] >gi|226517769|gb|ACO63762.1| predicted protein [Micromonas sp. RCC299]	XP_002502504	7.59592E-13	80	77.0258	51	41
GAA4HQR01A51ER	atp binding	428	gi|255550522|ref|XP_002516311.1|ATP binding protein, putative [Ricinus communis] >gi|223544541|gb|EEF46058.1| ATP binding protein, putative [Ricinus communis]	XP_002516311	1.04366E-11	77	61.6178	53	41
GAA4HQR01BLO5A	retroelement pol polyprotein	466	gi|4581110|gb|AAD24600.1|putative retroelement pol polyprotein [Arabidopsis thaliana]	AAD24600	3.81293E-8	52	61.2326	122	64
GAA4HQR01ET35M	white-brown-complex abc transporter family	351	gi|225436545|ref|XP_002274109.1|PREDICTED: hypothetical protein [Vitis vinifera]	XP_002274109	8.89445E-38	89	124.79	83	74
GAA4HQR01DNA6H	protein	391	gi|255573014|ref|XP_002527437.1|AP-2 complex subunit alpha, putative [Ricinus communis] >gi|223533172|gb|EEF34929.1| AP-2 complex subunit alpha, putative [Ricinus communis]	XP_002527437	3.83545E-29	96	130.954	65	63
GAA4HQR01DJ0ZC	catalytic region zinc cchc-type peptidase catalytic	513	gi|121501697|gb|ABM55238.1|integrase [Beta vulgaris]	ABM55238	3.52361E-19	52	86.2705	140	74
GAA4HQR01CTX4D	myosin heavy striated	511	gi|147790037|emb|CAN60525.1|hypothetical protein [Vitis vinifera]	CAN60525	5.16269E-21	64	62.3882	82	53
GAA4HQR01BCNTW	retrotransposon ty3-gypsy subclass	391	gi|113205427|gb|ABI34389.1|Polyprotein, putative [Solanum tuberosum]	ABI34389	9.129E-31	67	136.346	123	83
GAA4HQR01DNV22	dtdp-glucose 4-6-dehydratase	468	gi|225465764|ref|XP_002266630.1|PREDICTED: hypothetical protein [Vitis vinifera] >gi|270250854|emb|CBI34031.1| unnamed protein product [Vitis vinifera]	XP_002266630	2.70144E-30	97	134.806	68	66
GAA4HQR01DSWC4	hypothetical protein [Vitis vinifera]	310	gi|147798168|emb|CAN60702.1|hypothetical protein [Vitis vinifera]	CAN60702	2.58039E-13	58	70.4774	78	46
GAA4HQR01BC9X8	nadh dehydrogenase subunit 6	423	gi|9280602|gb|AAF86489.1|AF279442_1NADH dehydrogenase subunit 6 [Lupinus luteus]	AAF86489	1.70459E-16	85	88.9669	74	63
GAA4HQR01ETYNX	ccaat-binding transcription factor subunit	666	gi|116831067|gb|ABK28488.1|unknown [Arabidopsis thaliana]	ABK28488	5.08724E-21	55	105.145	147	82
GAA4HQR01BFGM5	protein	509	gi|270243659|emb|CBI30598.1|unnamed protein product [Vitis vinifera]	CBI30598	2.10884E-50	85	165.622	96	82
GAA4HQR01DGVW4	unnamed protein product [Vitis vinifera]	357	gi|270228446|emb|CBI17383.1|unnamed protein product [Vitis vinifera]	CBI17383	6.00596E-14	60	80.4925	108	65
GAA4HQR01B4XZR	plpb (pas lov protein b) signal transducer two-component sensor	416	gi|255558228|ref|XP_002520141.1|twin lov protein, putative [Ricinus communis] >gi|223540633|gb|EEF42196.1| twin lov protein, putative [Ricinus communis]	XP_002520141	7.00558E-23	72	110.153	110	80
GAA4HQR01C23ZP	carboxyl-terminal proteinase	553	gi|255648032|gb|ACU24472.1|unknown [Glycine max]	ACU24472	3.86398E-11	55	71.633	86	48
GAA4HQR01BZF48	luminal binding protein	513	gi|3913786|sp|Q42434.1|BIP_SPIOLRecName: Full=Luminal-binding protein; Short=BiP; AltName: Full=78 kDa glucose-regulated protein homolog; Short=GRP-78; Flags: Precursor >gi|388065|gb|AAA21808.1| ER-lumenal protein [Spinacia oleracea] >gi|551305|gb|AAA21806.1| ER-lumenal protein [Spinacia oleracea]	Q42434	8.52594E-13	70	68.5514	90	63
GAA4HQR01EAVZJ	nuclear pore complex protein nup107	421	gi|270253440|emb|CBI35838.1|unnamed protein product [Vitis vinifera]	CBI35838	5.21628E-48	87	177.948	109	95
GAA4HQR01D2TA9	l-ascorbate peroxidase	459	gi|111124995|gb|AAY90125.2|ascorbate peroxidase [Rheum australe]	AAY90125	2.4729E-44	79	137.117	114	91
GAA4HQR01EK0UL	protein	482	gi|255578511|ref|XP_002530119.1|conserved hypothetical protein [Ricinus communis] >gi|223530373|gb|EEF32263.1| conserved hypothetical protein [Ricinus communis]	XP_002530119	4.51884E-25	93	117.472	63	59
GAA4HQR01EQE8E	aminophospholipid atpase	361	gi|255546773|ref|XP_002514445.1|phospholipid-transporting atpase, putative [Ricinus communis] >gi|223546441|gb|EEF47941.1| phospholipid-transporting atpase, putative [Ricinus communis]	XP_002514445	4.16808E-44	91	169.474	106	97
GAA4HQR01C4ML3	streptomyces cyclase dehydrase family protein	450	gi|217073334|gb|ACJ85026.1|unknown [Medicago truncatula]	ACJ85026	1.86252E-31	80	138.658	97	78
GAA4HQR01B69XD	glycosyl transferase	458	gi|225429979|ref|XP_002281445.1|PREDICTED: hypothetical protein [Vitis vinifera]	XP_002281445	5.529E-28	79	106.301	72	57
GAA4HQR01BTEGQ	protein kinase	445	gi|15227478|ref|NP_181728.1|protein kinase, putative [Arabidopsis thaliana] >gi|75319137|sp|P93749.1|Y2197_ARATH RecName: Full=Probable protein kinase At2g41970 >gi|1871186|gb|AAB63546.1| putative protein kinase [Arabidopsis thaliana] >gi|38603828|gb|AAR24659.1| At2g41970 [Arabidopsis thaliana] >gi|51968610|dbj|BAD42997.1| putative protein kinase [Arabidopsis thaliana] >gi|51968682|dbj|BAD43033.1…	NP_181728	6.28385E-11	55	70.4774	122	68
GAA4HQR01BUXBG	sulfite oxidase	436	gi|255536913|ref|XP_002509523.1|sulfite reductase, putative [Ricinus communis] >gi|223549422|gb|EEF50910.1| sulfite reductase, putative [Ricinus communis]	XP_002509523	9.94912E-56	88	201.06	117	104
GAA4HQR01DGJSO	non-ltr retroelement reverse transcriptase-like	536	gi|9759309|dbj|BAB09815.1|non-LTR retroelement reverse transcriptase-like [Arabidopsis thaliana]	BAB09815	9.61076E-13	62	70.4774	75	47
GAA4HQR01CU319	dual-specificity phosphatase 3	390	gi|255559653|ref|XP_002520846.1|dual specificity protein phosphatase, putative [Ricinus communis] >gi|223539977|gb|EEF41555.1| dual specificity protein phosphatase, putative [Ricinus communis]	XP_002520846	5.31546E-10	65	59.6918	61	40
GAA4HQR01B0C8X	protein	402	gi|224133182|ref|XP_002327980.1|predicted protein [Populus trichocarpa] >gi|222837389|gb|EEE75768.1| predicted protein [Populus trichocarpa]	XP_002327980	4.42074E-57	94	223.787	116	110
GAA4HQR01EO15N	40s ribosomal protein s12	300	gi|15218373|ref|NP_173045.1|40S ribosomal protein S12 (RPS12A) [Arabidopsis thaliana] >gi|30684617|ref|NP_849673.1| 40S ribosomal protein S12 (RPS12A) [Arabidopsis thaliana] >gi|12229932|sp|Q9S9P1.1|RS121_ARATH RecName: Full=40S ribosomal protein S12-1 >gi|6587799|gb|AAF18490.1|AC010924_3 Strong similarity to gb|AF067732 ribosomal protein S12 from Hordeum vulgare. ESTs gb|T41772, gb|T42570, gb|AI…	NP_173045	7.35762E-12	65	73.559	72	47
GAA4HQR01CC17W	dna binding	532	gi|217075046|gb|ACJ85883.1|unknown [Medicago truncatula]	ACJ85883	1.07452E-10	62	61.6178	87	54
GAA4HQR01DFVR2	predicted protein [Populus trichocarpa]	417	gi|224138364|ref|XP_002326584.1|predicted protein [Populus trichocarpa] >gi|222833906|gb|EEE72383.1| predicted protein [Populus trichocarpa]	XP_002326584	2.56881E-12	60	75.0998	92	56
GAA4HQR01C35L0	protein	349	gi|224058081|ref|XP_002299445.1|predicted protein [Populus trichocarpa] >gi|222846703|gb|EEE84250.1| predicted protein [Populus trichocarpa]	XP_002299445	7.41114E-20	85	100.138	54	46
GAA4HQR01C7UA2	unnamed protein product [Vitis vinifera]	352	gi|270232249|emb|CBI21572.1|unnamed protein product [Vitis vinifera]	CBI21572	4.94033E-24	96	114.005	65	63
GAA4HQR01EXWU0	unnamed protein product [Vitis vinifera]	597	gi|270241468|emb|CBI28689.1|unnamed protein product [Vitis vinifera]	CBI28689	5.89769E-9	58	64.6994	94	55
GAA4HQR01A2A76	protein	496	gi|119952178|dbj|BAA96365.3|oxygen evolving enhancer protein 1 precursor [Bruguiera gymnorhiza]	BAA96365	1.51772E-25	60	119.013	155	94
GAA4HQR01EQICM	hypothetical protein PhapfoPp091 [Phalaenopsis aphrodite subsp. formosana]	305	gi|78103323|ref|YP_358637.1|hypothetical protein PhapfoPp091 [Phalaenopsis aphrodite subsp. formosana] >gi|58802853|gb|AAW82573.1| hypothetical protein [Phalaenopsis aphrodite subsp. formosana]	YP_358637	1.68605E-16	68	88.9669	92	63
GAA4HQR01C5XII	hypothetical protein OsI_25167 [Oryza sativa Indica Group]	330	gi|218199208|gb|EEC81635.1|hypothetical protein OsI_25167 [Oryza sativa Indica Group] >gi|222636571|gb|EEE66703.1| hypothetical protein OsJ_23368 [Oryza sativa Japonica Group]	EEC81635	1.22685E-14	90	78.5666	51	46
GAA4HQR01CT6JN	serine threonine-protein kinase nak	514	gi|222616531|gb|EEE52663.1|hypothetical protein OsJ_35037 [Oryza sativa Japonica Group]	EEE52663	1.45506E-32	100	109.383	53	53
GAA4HQR01B4WNZ	protein	570	gi|225424364|ref|XP_002284976.1|PREDICTED: hypothetical protein [Vitis vinifera] >gi|270239605|emb|CBI26838.1| unnamed protein product [Vitis vinifera]	XP_002284976	4.7272E-18	87	94.7449	64	56
GAA4HQR01A6790	transcription factor	413	gi|224126013|ref|XP_002319734.1|predicted protein [Populus trichocarpa] >gi|222858110|gb|EEE95657.1| predicted protein [Populus trichocarpa]	XP_002319734	1.41424E-31	94	139.043	67	63
GAA4HQR01DMSRJ	ketoacyl-acp reductase	567	gi|255547878|ref|XP_002514996.1|Ketoacyl-ACP Reductase (KAR) [Ricinus communis] >gi|223546047|gb|EEF47550.1| Ketoacyl-ACP Reductase (KAR) [Ricinus communis]	XP_002514996	8.84909E-22	61	68.5514	68	42
GAA4HQR01DUBZ6	atp binding domain 1 family member b	500	gi|255538048|ref|XP_002510089.1|XPA-binding protein, putative [Ricinus communis] >gi|223550790|gb|EEF52276.1| XPA-binding protein, putative [Ricinus communis]	XP_002510089	5.82471E-14	57	57.3806	61	35
GAA4HQR01DGYA4	carboxy-	483	gi|199601720|dbj|BAG70979.1|putative lysine decarboxylase [Musa balbisiana]	BAG70979	2.10439E-11	58	54.6842	98	57
GAA4HQR01DMBL8	sugar transporter	301	gi|270244928|emb|CBI32306.1|unnamed protein product [Vitis vinifera]	CBI32306	7.61395E-9	55	63.5438	85	47
GAA4HQR01CG8DC	acs-like protein	460	gi|168032974|ref|XP_001768992.1|predicted protein [Physcomitrella patens subsp. patens] >gi|162679747|gb|EDQ66190.1| predicted protein [Physcomitrella patens subsp. patens]	XP_001768992	7.55422E-13	59	58.151	64	38
GAA4HQR01B6BT8	map kinase	378	gi|218198862|gb|EEC81289.1|hypothetical protein OsI_24409 [Oryza sativa Indica Group]	EEC81289	4.57281E-7	68	55.4546	57	39
GAA4HQR01DIFWU	protein	277	gi|270260267|emb|CBI32101.1|unnamed protein product [Vitis vinifera]	CBI32101	1.12162E-28	90	129.413	81	73
GAA4HQR01EGULS	thylakoid lumenal kda chloroplast	489	gi|224142609|ref|XP_002324647.1|predicted protein [Populus trichocarpa] >gi|222866081|gb|EEF03212.1| predicted protein [Populus trichocarpa]	XP_002324647	6.19053E-43	85	176.792	119	102
GAA4HQR01D41BF	PREDICTED: hypothetical protein [Vitis vinifera]	369	gi|225462106|ref|XP_002277570.1|PREDICTED: hypothetical protein [Vitis vinifera]	XP_002277570	2.3237E-13	67	78.5666	84	57
GAA4HQR01EPHT0	PREDICTED: hypothetical protein [Vitis vinifera]	433	gi|225430551|ref|XP_002283470.1|PREDICTED: hypothetical protein [Vitis vinifera]	XP_002283470	9.58944E-8	60	49.2914	53	32
GAA4HQR01C1R8X	60s ribosomal protein l27a	603	gi|15220698|ref|NP_173743.1|RPL27AB; structural constituent of ribosome [Arabidopsis thaliana] >gi|20143883|sp|Q9LR33.1|R27A2_ARATH RecName: Full=60S ribosomal protein L27a-2 >gi|9295692|gb|AAF86998.1|AC005292_7 F26F24.13 [Arabidopsis thaliana] >gi|11692928|gb|AAG40067.1|AF324716_1 At1g23290 [Arabidopsis thaliana] >gi|13194820|gb|AAK15572.1|AF349525_1 putative 60s ribosomal protein l27a [Arabidop…	NP_173743	3.86894E-29	90	106.301	53	48
GAA4HQR01D5FPK	vacuolar protein sorting 29	500	gi|242064710|ref|XP_002453644.1|hypothetical protein SORBIDRAFT_04g009820 [Sorghum bicolor] >gi|241933475|gb|EES06620.1| hypothetical protein SORBIDRAFT_04g009820 [Sorghum bicolor]	XP_002453644	8.4823E-48	97	192.971	93	91
GAA4HQR01EZEIA	histone h2a	564	gi|45680447|gb|AAS75248.1|putative histone H2A [Oryza sativa Japonica Group]	AAS75248	9.23409E-11	68	70.4774	69	47
GAA4HQR01E29G9	protein	504	gi|224117208|ref|XP_002331748.1|predicted protein [Populus trichocarpa] >gi|222874445|gb|EEF11576.1| predicted protein [Populus trichocarpa]	XP_002331748	7.65176E-12	51	73.559	141	72
GAA4HQR01B1ICS	oxalate oxidase (germin protein)-like protein	470	gi|270248479|emb|CBI33611.1|unnamed protein product [Vitis vinifera]	CBI33611	3.38884E-12	56	44.2838	65	37
GAA4HQR01C5X98	atp binding	500	gi|225457335|ref|XP_002281701.1|PREDICTED: hypothetical protein [Vitis vinifera] >gi|270226449|emb|CBI15183.1| unnamed protein product [Vitis vinifera]	XP_002281701	1.11297E-31	70	139.428	128	90
GAA4HQR01EE3K5	cdc2-like protein kinase	488	gi|270260455|emb|CBI35639.1|unnamed protein product [Vitis vinifera]	CBI35639	4.8539E-49	92	120.939	69	64
GAA4HQR01DTIMK	protein	459	gi|255539827|ref|XP_002510978.1|conserved hypothetical protein [Ricinus communis] >gi|223550093|gb|EEF51580.1| conserved hypothetical protein [Ricinus communis]	XP_002510978	2.32501E-26	58	121.709	151	89
GAA4HQR01CMO11	ctf2a monooxygenase oxidoreductase	313	gi|224138708|ref|XP_002326670.1|predicted protein [Populus trichocarpa] >gi|222833992|gb|EEE72469.1| predicted protein [Populus trichocarpa]	XP_002326670	2.75171E-22	87	108.227	65	57
GAA4HQR01CN9J4	gmp synthase	454	gi|270255866|emb|CBI38243.1|unnamed protein product [Vitis vinifera]	CBI38243	4.00121E-26	64	120.939	125	80
GAA4HQR01CWBE1	protein	378	gi|224138342|ref|XP_002322790.1|predicted protein [Populus trichocarpa] >gi|222867420|gb|EEF04551.1| predicted protein [Populus trichocarpa]	XP_002322790	1.02585E-29	80	132.88	98	79
GAA4HQR01D208N	pentatricopeptide repeat-containing	473	gi|147820978|emb|CAN74604.1|hypothetical protein [Vitis vinifera]	CAN74604	5.81524E-40	72	133.265	111	81
GAA4HQR01CURC5	pentatricopeptide repeat-containing	494	gi|270252306|emb|CBI18917.1|unnamed protein product [Vitis vinifera]	CBI18917	3.50708E-30	95	134.42	70	67
GAA4HQR01CY666	dual specificity protein	439	gi|255559653|ref|XP_002520846.1|dual specificity protein phosphatase, putative [Ricinus communis] >gi|223539977|gb|EEF41555.1| dual specificity protein phosphatase, putative [Ricinus communis]	XP_002520846	3.14583E-10	69	68.1662	56	39
GAA4HQR01D2NCY	protein	469	gi|224099925|ref|XP_002311676.1|predicted protein [Populus trichocarpa] >gi|118483982|gb|ABK93878.1| unknown [Populus trichocarpa] >gi|222851496|gb|EEE89043.1| predicted protein [Populus trichocarpa]	XP_002311676	6.03215E-22	76	107.071	75	57
GAA4HQR01C8ZS9	rna-directed rna polymerase	443	gi|225457089|ref|XP_002280099.1|PREDICTED: hypothetical protein [Vitis vinifera] >gi|270226328|emb|CBI15062.1| unnamed protein product [Vitis vinifera]	XP_002280099	4.35456E-30	75	101.679	84	63
GAA4HQR01A2HZV	iron superoxide dismutase 3	539	gi|4164149|dbj|BAA37131.1|iron-superoxide dismutase [Oryza sativa Japonica Group]	BAA37131	4.20907E-19	56	69.707	123	70
GAA4HQR01CJMKB	pyruvate kinase	521	gi|115487322|ref|NP_001066148.1|Os12g0145700 [Oryza sativa (japonica cultivar-group)] >gi|77553678|gb|ABA96474.1| pyruvate kinase family protein, expressed [Oryza sativa (japonica cultivar-group)] >gi|113648655|dbj|BAF29167.1| Os12g0145700 [Oryza sativa Japonica Group] >gi|215701048|dbj|BAG92472.1| unnamed protein product [Oryza sativa Japonica Group] >gi|218186432|gb|EEC68859.1| hypothetical pro…	NP_001066148	2.47476E-43	88	178.333	112	99
GAA4HQR01EHQSZ	dna repair protein	511	gi|225423953|ref|XP_002282352.1|PREDICTED: hypothetical protein [Vitis vinifera] >gi|270239797|emb|CBI27030.1| unnamed protein product [Vitis vinifera]	XP_002282352	7.98788E-28	54	126.716	166	91
GAA4HQR01C4IM3	leucine carboxyl	482	gi|147788699|emb|CAN69755.1|hypothetical protein [Vitis vinifera]	CAN69755	9.29214E-71	87	269.24	160	140
GAA4HQR01EQGM0	siah binding protein 1 gb	395	gi|224111298|ref|XP_002315807.1|predicted protein [Populus trichocarpa] >gi|222864847|gb|EEF01978.1| predicted protein [Populus trichocarpa]	XP_002315807	4.23796E-15	64	84.3445	82	53
GAA4HQR01CNOMS	heavy meromyosin-like	489	gi|225433351|ref|XP_002282738.1|PREDICTED: hypothetical protein [Vitis vinifera] >gi|270248179|emb|CBI33315.1| unnamed protein product [Vitis vinifera]	XP_002282738	2.16988E-21	82	87.4261	63	52
GAA4HQR01B6R4X	protein	487	gi|224126783|ref|XP_002329472.1|predicted protein [Populus trichocarpa] >gi|222870152|gb|EEF07283.1| predicted protein [Populus trichocarpa]	XP_002329472	2.80462E-27	71	124.79	111	79
GAA4HQR01DM134	sulfite reductase	530	gi|225435417|ref|XP_002285398.1|PREDICTED: hypothetical protein [Vitis vinifera] >gi|270227625|emb|CBI16358.1| unnamed protein product [Vitis vinifera]	XP_002285398	1.86429E-26	58	92.8189	111	65
GAA4HQR01EC9V3	reduced leaflet 1	549	gi|270240470|emb|CBI27700.1|unnamed protein product [Vitis vinifera]	CBI27700	1.49184E-7	45	59.6918	135	62
GAA4HQR01BP6PB	grx_a2 - glutaredoxin subgroup iii	461	gi|225429512|ref|XP_002278652.1|PREDICTED: hypothetical protein [Vitis vinifera] >gi|147866668|emb|CAN83675.1| hypothetical protein [Vitis vinifera]	XP_002278652	9.46135E-20	74	99.7525	89	66
GAA4HQR01CQWJK	p-aminobenzoate synthase	349	gi|224109752|ref|XP_002315300.1|p-aminobenzoate synthase [Populus trichocarpa] >gi|222864340|gb|EEF01471.1| p-aminobenzoate synthase [Populus trichocarpa]	XP_002315300	2.15642E-17	68	73.559	85	58
GAA4HQR01DR4UA	dna binding	501	gi|255576609|ref|XP_002529195.1|DNA binding protein, putative [Ricinus communis] >gi|223531373|gb|EEF33209.1| DNA binding protein, putative [Ricinus communis]	XP_002529195	2.93557E-8	63	61.6178	77	49
GAA4HQR01D9VPR	non-ltr retroelement reverse transcriptase	440	gi|5001454|gb|AAD37021.1|putative non-LTR retrolelement reverse transcriptase [Arabidopsis thaliana]	AAD37021	3.47812E-9	52	64.6994	110	58
GAA4HQR01CKT3E	orf 143	363	gi|11577|emb|CAA30522.1|ORF 143 [Glycine max]	CAA30522	2.33778E-18	80	95.1301	68	55
GAA4HQR01DQA3Y	wrky transcription	528	gi|224128798|ref|XP_002328969.1|predicted protein [Populus trichocarpa] >gi|222839203|gb|EEE77554.1| predicted protein [Populus trichocarpa]	XP_002328969	1.31699E-47	69	192.586	172	120
GAA4HQR01DBY7F	translocon-associated protein beta family protein	542	gi|225451561|ref|XP_002274525.1|PREDICTED: hypothetical protein isoform 1 [Vitis vinifera]	XP_002274525	1.64379E-19	75	99.3673	79	60
GAA4HQR01BYBLE	heat shock	434	gi|255547031|ref|XP_002514573.1|heat shock protein, putative [Ricinus communis] >gi|223546177|gb|EEF47679.1| heat shock protein, putative [Ricinus communis]	XP_002514573	3.03155E-58	91	227.639	134	123
GAA4HQR01CM5O0	xylulose kinase	313	gi|8809688|dbj|BAA97229.1|xylulose kinase [Arabidopsis thaliana]	BAA97229	3.48713E-26	78	114.39	80	63
GAA4HQR01DS5R3	protein	480	gi|124365585|gb|ABN09819.1|Not CCR4-Not complex component, N-terminal; tRNA-binding arm [Medicago truncatula]	ABN09819	1.41565E-31	86	115.161	82	71
GAA4HQR01BN81L	reticulon family protein	387	gi|225428904|ref|XP_002285375.1|PREDICTED: similar to reticulon family protein (RTNLB11) [Vitis vinifera] >gi|270258230|emb|CBI40265.1| unnamed protein product [Vitis vinifera]	XP_002285375	2.84662E-17	83	57.3806	62	52
GAA4HQR01EJW8F	serine threonine kinase-like protein	374	gi|270260492|emb|CBI35672.1|unnamed protein product [Vitis vinifera]	CBI35672	7.66743E-22	64	84.3445	91	59
GAA4HQR01A6S5P	myb transcription factor r2r3-like protein	404	gi|270240596|emb|CBI27825.1|unnamed protein product [Vitis vinifera]	CBI27825	4.59602E-38	71	160.614	116	83
GAA4HQR01EQGTL	solute carrier family 30 (zinc transporter) member 7	429	gi|224139788|ref|XP_002323276.1|metal tolerance protein [Populus trichocarpa] >gi|222867906|gb|EEF05037.1| metal tolerance protein [Populus trichocarpa]	XP_002323276	1.04884E-50	87	202.601	129	113
GAA4HQR01BU0A4	fructose bisphosphate aldolase	466	gi|15231715|ref|NP_190861.1|fructose-bisphosphate aldolase, putative [Arabidopsis thaliana] >gi|7529717|emb|CAB86897.1| fructose bisphosphate aldolase-like protein [Arabidopsis thaliana] >gi|15450683|gb|AAK96613.1| AT3g52930/F8J2_100 [Arabidopsis thaliana] >gi|16323105|gb|AAL15287.1| AT3g52930/F8J2_100 [Arabidopsis thaliana] >gi|17380610|gb|AAL36068.1| AT3g52930/F8J2_100 [Arabidopsis thaliana] >g…	NP_190861	2.11269E-27	82	64.6994	51	42
GAA4HQR01BIHD5	xie motor protein binding	431	gi|15221848|ref|NP_175858.1|XIE; motor/ protein binding [Arabidopsis thaliana]	NP_175858	9.74829E-13	65	57.3806	66	43
GAA4HQR01BGY7S	cysteine proteinase precursor	488	gi|2511689|emb|CAB17074.1|cysteine proteinase precursor [Phaseolus vulgaris]	CAB17074	9.1452E-15	68	69.707	58	40
GAA4HQR01CL8F3	unnamed protein product [Vitis vinifera]	374	gi|270257491|emb|CBI39534.1|unnamed protein product [Vitis vinifera]	CBI39534	4.51693E-9	64	64.3142	64	41
GAA4HQR01EKZC9	small proline-rich protein 2h	376	gi|226443382|ref|NP_001139892.1|Small proline-rich protein 2H [Salmo salar] >gi|221219744|gb|ACM08533.1| Small proline-rich protein 2H [Salmo salar]	NP_001139892	4.97411E-8	53	60.8474	67	36
GAA4HQR01EXK9N	c7orf10 protein	520	gi|47228518|emb|CAG05338.1|unnamed protein product [Tetraodon nigroviridis]	CAG05338	2.33789E-9	72	65.4698	51	37
GAA4HQR01C1RHL	mrg family protein	235	gi|224094262|ref|XP_002310115.1|predicted protein [Populus trichocarpa] >gi|222853018|gb|EEE90565.1| predicted protein [Populus trichocarpa]	XP_002310115	2.89816E-12	66	72.4034	62	41
GAA4HQR01EUH81	protein	508	gi|225454601|ref|XP_002265002.1|PREDICTED: hypothetical protein [Vitis vinifera]	XP_002265002	1.93101E-31	69	91.6633	71	49
GAA4HQR01A029T	dna methyltransferase	514	gi|225463167|ref|XP_002267200.1|PREDICTED: hypothetical protein [Vitis vinifera]	XP_002267200	1.89565E-40	71	145.976	124	89
GAA4HQR01B4OLP	crabs claw	520	gi|225423420|ref|XP_002263611.1|PREDICTED: hypothetical protein [Vitis vinifera]	XP_002263611	1.85416E-26	88	100.523	60	53
GAA4HQR01BJF1W	ef-hand ca2+-binding protein ccd1	391	gi|255564611|ref|XP_002523300.1|ccd1, putative [Ricinus communis] >gi|223537388|gb|EEF39016.1| ccd1, putative [Ricinus communis]	XP_002523300	1.78577E-18	94	95.5153	53	50
GAA4HQR01EG841	PREDICTED: hypothetical protein [Vitis vinifera]	502	gi|225460909|ref|XP_002278970.1|PREDICTED: hypothetical protein [Vitis vinifera]	XP_002278970	3.52128E-13	65	60.077	73	48
GAA4HQR01CSFGM	protein	481	gi|270254416|emb|CBI36807.1|unnamed protein product [Vitis vinifera]	CBI36807	3.83431E-16	62	87.8113	109	68
GAA4HQR01DGK92	holocarboxylase synthetase	746	gi|225438489|ref|XP_002278435.1|PREDICTED: hypothetical protein [Vitis vinifera] >gi|270232221|emb|CBI21544.1| unnamed protein product [Vitis vinifera]	XP_002278435	2.42516E-20	90	103.219	62	56
GAA4HQR01DKCW6	transcription factor	495	gi|255574826|ref|XP_002528320.1|transcription factor, putative [Ricinus communis] >gi|223532275|gb|EEF34078.1| transcription factor, putative [Ricinus communis]	XP_002528320	1.80031E-11	78	66.2402	57	45
GAA4HQR01ELS0O	at5g02940 f9g14_250	428	gi|18422366|ref|NP_568628.1|phosphotransferase-related [Arabidopsis thaliana] >gi|15450498|gb|AAK96542.1| AT5g02940/F9G14_250 [Arabidopsis thaliana] >gi|16974323|gb|AAL31146.1| AT5g02940/F9G14_250 [Arabidopsis thaliana]	NP_568628	1.28425E-39	93	164.081	109	102
GAA4HQR01BJ38Y	cyclin-dependent kinases regulatory subunit	416	gi|226506878|ref|NP_001147261.1|cyclin-dependent kinases regulatory subunit [Zea mays] >gi|194702034|gb|ACF85101.1| unknown [Zea mays] >gi|195604506|gb|ACG24083.1| cyclin-dependent kinases regulatory subunit [Zea mays] >gi|195606852|gb|ACG25256.1| cyclin-dependent kinases regulatory subunit [Zea mays] >gi|195608282|gb|ACG25971.1| cyclin-dependent kinases regulatory subunit [Zea mays] >gi|19560853…	NP_001147261	3.23916E-36	94	154.451	87	82
GAA4HQR01EZSG4	40s ribosomal protein s20	383	gi|224067716|ref|XP_002302530.1|predicted protein [Populus trichocarpa] >gi|222844256|gb|EEE81803.1| predicted protein [Populus trichocarpa]	XP_002302530	4.9228E-16	79	87.4261	62	49
GAA4HQR01DX8YL	attrans11 p-p-bond-hydrolysis-driven protein transmembrane transporter catalytic	499	gi|270243921|emb|CBI30860.1|unnamed protein product [Vitis vinifera]	CBI30860	7.70758E-33	69	143.28	155	107
GAA4HQR01DLCRR	leucine zipper-ef-hand containing transmembrane	443	gi|125548882|gb|EAY94704.1|hypothetical protein OsI_16482 [Oryza sativa Indica Group]	EAY94704	1.52237E-30	72	101.293	86	62
GAA4HQR01C4ACN	predicted protein [Populus trichocarpa]	459	gi|224128770|ref|XP_002328962.1|predicted protein [Populus trichocarpa] >gi|118482664|gb|ABK93251.1| unknown [Populus trichocarpa] >gi|222839196|gb|EEE77547.1| predicted protein [Populus trichocarpa]	XP_002328962	1.28171E-8	60	62.7734	118	71
GAA4HQR01CDTXJ	coronitine insensitive 1	477	gi|116829914|gb|ABK27928.1|coronatine-insensitive 1 [Nicotiana attenuata]	ABK27928	8.55316E-37	75	156.377	132	100
GAA4HQR01EW5O3	multicatalytic endopeptidase complex	438	gi|225431090|ref|XP_002264052.1|PREDICTED: hypothetical protein [Vitis vinifera] >gi|270228412|emb|CBI17349.1| unnamed protein product [Vitis vinifera]	XP_002264052	2.9444E-8	49	61.6178	134	66
GAA4HQR01A1374	40s ribosomal protein	314	gi|270306708|emb|CBI34212.1|unnamed protein product [Vitis vinifera]	CBI34212	1.78361E-21	94	105.531	53	50
GAA4HQR01DRR13	snf7-like protein	397	gi|255631060|gb|ACU15894.1|unknown [Glycine max]	ACU15894	8.99268E-11	69	47.3654	52	36
GAA4HQR01ECLTW	hydroxypyruvate reductase	537	gi|1304042|dbj|BAA08410.1|hydroxypyruvate reductase [Cucurbita cv. Kurokawa Amakuri]	BAA08410	2.95676E-16	62	55.0694	87	54
GAA4HQR01BF15U	protein	442	gi|255571157|ref|XP_002526529.1|protein transport protein sec23, putative [Ricinus communis] >gi|223534204|gb|EEF35920.1| protein transport protein sec23, putative [Ricinus communis]	XP_002526529	6.49095E-17	68	56.225	57	39
GAA4HQR01D0QYS	cell cycle switch protein ccs52a	419	gi|255537225|ref|XP_002509679.1|WD-repeat protein, putative [Ricinus communis] >gi|223549578|gb|EEF51066.1| WD-repeat protein, putative [Ricinus communis]	XP_002509679	1.26721E-29	98	109.383	74	73
GAA4HQR01BU1HI	protein	375	gi|225468805|ref|XP_002263365.1|PREDICTED: hypothetical protein [Vitis vinifera] >gi|270240259|emb|CBI27490.1| unnamed protein product [Vitis vinifera]	XP_002263365	1.54267E-17	61	92.4337	85	52
GAA4HQR01C55EY	cationic amino acid transporter	477	gi|224144852|ref|XP_002325438.1|cationic amino acid transporter [Populus trichocarpa] >gi|222862313|gb|EEE99819.1| cationic amino acid transporter [Populus trichocarpa]	XP_002325438	3.22018E-68	90	260.766	151	136
GAA4HQR01ARORK	subfamily member 11	514	gi|255548499|ref|XP_002515306.1|Chaperone protein dnaJ, putative [Ricinus communis] >gi|223545786|gb|EEF47290.1| Chaperone protein dnaJ, putative [Ricinus communis]	XP_002515306	9.5325E-17	57	61.2326	91	52
GAA4HQR01B57VQ	protein	426	gi|224131006|ref|XP_002328430.1|predicted protein [Populus trichocarpa] >gi|222838145|gb|EEE76510.1| predicted protein [Populus trichocarpa]	XP_002328430	6.18124E-13	64	59.3066	70	45
GAA4HQR01CJFMT	PREDICTED: hypothetical protein [Vitis vinifera]	391	gi|225449870|ref|XP_002265393.1|PREDICTED: hypothetical protein [Vitis vinifera]	XP_002265393	5.94475E-14	68	80.4925	91	62
GAA4HQR01BVTE9	protein	460	gi|255642413|gb|ACU21470.1|unknown [Glycine max]	ACU21470	1.12023E-12	81	76.2554	53	43
GAA4HQR01D7DXB	predicted protein [Populus trichocarpa]	452	gi|224111524|ref|XP_002332922.1|predicted protein [Populus trichocarpa] >gi|222872005|gb|EEF09136.1| predicted protein [Populus trichocarpa]	XP_002332922	2.00382E-9	53	65.4698	125	67
GAA4HQR01EDF7R	transcription elongation factor 1	455	gi|224061282|ref|XP_002300406.1|predicted protein [Populus trichocarpa] >gi|222847664|gb|EEE85211.1| predicted protein [Populus trichocarpa]	XP_002300406	1.51694E-33	86	145.591	86	74
GAA4HQR01EGJQK	protein	494	gi|224067411|ref|XP_002302482.1|predicted protein [Populus trichocarpa] >gi|222844208|gb|EEE81755.1| predicted protein [Populus trichocarpa]	XP_002302482	8.61823E-37	80	156.377	126	102
GAA4HQR01BEG42	protein	452	gi|225441712|ref|XP_002282962.1|PREDICTED: hypothetical protein [Vitis vinifera]	XP_002282962	9.58782E-20	57	99.7525	143	82
GAA4HQR01B6RSC	ribosomal protein s1	385	gi|255588809|ref|XP_002534726.1|conserved hypothetical protein [Ricinus communis] >gi|223524680|gb|EEF27654.1| conserved hypothetical protein [Ricinus communis]	XP_002534726	6.34426E-48	92	193.356	111	103
GAA4HQR01DE21Y	ndp1 (random potato cdna clone) binding	455	gi|224063175|ref|XP_002301027.1|predicted protein [Populus trichocarpa] >gi|222842753|gb|EEE80300.1| predicted protein [Populus trichocarpa]	XP_002301027	3.22785E-23	77	86.6557	70	54
GAA4HQR01DK1RL	betl1_arath ame: full=bet1-like protein at4g14600	332	gi|224082037|ref|XP_002306555.1|predicted protein [Populus trichocarpa] >gi|222856004|gb|EEE93551.1| predicted protein [Populus trichocarpa]	XP_002306555	4.74866E-19	81	97.4413	74	60
GAA4HQR01AQKN0	pentatricopeptide repeat-containing protein	431	gi|224067108|ref|XP_002302359.1|predicted protein [Populus trichocarpa] >gi|222844085|gb|EEE81632.1| predicted protein [Populus trichocarpa]	XP_002302359	4.17255E-7	61	57.7658	59	36
GAA4HQR01B7SIR	multidrug resistance	411	gi|270252606|emb|CBI19217.1|unnamed protein product [Vitis vinifera]	CBI19217	2.25787E-29	84	131.724	84	71
GAA4HQR01BHQ7L	phosphoethanolamine phosphocholine	414	gi|225442333|ref|XP_002280889.1|PREDICTED: hypothetical protein [Vitis vinifera] >gi|270253576|emb|CBI35974.1| unnamed protein product [Vitis vinifera]	XP_002280889	5.37644E-15	68	83.9593	83	57
GAA4HQR01CW4GJ	peptidylprolyl isomerase roc1	468	gi|15227259|ref|NP_179251.1|ROC3; peptidyl-prolyl cis-trans isomerase [Arabidopsis thaliana] >gi|75281785|sp|Q38900.1|CP19A_ARATH RecName: Full=Peptidyl-prolyl cis-trans isomerase CYP19-1; Short=PPIase CYP19-1; AltName: Full=Rotamase cyclophilin-3; AltName: Full=Cyclophilin of 19 kDa 1 >gi|1305455|gb|AAB96832.1| cytosolic cyclophilin [Arabidopsis thaliana] >gi|4581104|gb|AAD24594.1| cytosolic cyc…	NP_179251	6.4421E-52	93	167.162	98	92
GAA4HQR01D5KJ1	protein	492	gi|224072254|ref|XP_002303675.1|predicted protein [Populus trichocarpa] >gi|222841107|gb|EEE78654.1| predicted protein [Populus trichocarpa]	XP_002303675	6.38482E-25	74	80.1073	74	55
GAA4HQR01CX6KC	protein	480	gi|224105811|ref|XP_002313939.1|predicted protein [Populus trichocarpa] >gi|118483865|gb|ABK93823.1| unknown [Populus trichocarpa] >gi|222850347|gb|EEE87894.1| predicted protein [Populus trichocarpa]	XP_002313939	4.89177E-49	85	170.629	130	111
GAA4HQR01CQI3A	protein	468	gi|224165574|ref|XP_002338831.1|predicted protein [Populus trichocarpa] >gi|222873580|gb|EEF10711.1| predicted protein [Populus trichocarpa]	XP_002338831	5.81557E-33	74	143.665	113	84
GAA4HQR01DYBQE	predicted protein [Populus trichocarpa]	430	gi|224141353|ref|XP_002324037.1|predicted protein [Populus trichocarpa] >gi|222867039|gb|EEF04170.1| predicted protein [Populus trichocarpa]	XP_002324037	3.64686E-11	72	71.2478	58	42
GAA4HQR01C4G1U	choline transporter-like protein	531	gi|225423919|ref|XP_002282011.1|PREDICTED: hypothetical protein [Vitis vinifera] >gi|270239817|emb|CBI27050.1| unnamed protein product [Vitis vinifera]	XP_002282011	1.05087E-27	81	99.7525	65	53
GAA4HQR01BGZN0	origin recognition complex subunit 4	451	gi|270239713|emb|CBI26946.1|unnamed protein product [Vitis vinifera]	CBI26946	9.20081E-47	91	189.504	126	115
GAA4HQR01BO4NQ	pectinacetylesterase family protein	416	gi|224137038|ref|XP_002322478.1|predicted protein [Populus trichocarpa] >gi|222869474|gb|EEF06605.1| predicted protein [Populus trichocarpa]	XP_002322478	1.72154E-29	62	132.109	127	79
GAA4HQR01BM3WT	protein	460	gi|255553963|ref|XP_002518022.1|hypothetical protein RCOM_1176900 [Ricinus communis] >gi|223543004|gb|EEF44540.1| hypothetical protein RCOM_1176900 [Ricinus communis]	XP_002518022	1.36622E-18	70	95.9005	127	90
GAA4HQR01DDRFQ	nadh dehydrogenase subunit 4l	378	gi|112253862|ref|YP_717118.1|NADH dehydrogenase subunit 4L [Brassica napus] >gi|37591064|dbj|BAC98866.1| NADH dehydrogenase subunit 4L [Brassica napus]	YP_717118	1.88258E-7	73	58.9214	91	67
GAA4HQR01AWMDF	unknown protein [Arabidopsis thaliana]	435	gi|15223745|ref|NP_175525.1|unknown protein [Arabidopsis thaliana] >gi|12320790|gb|AAG50545.1|AC079828_16 hypothetical protein [Arabidopsis thaliana] >gi|28393397|gb|AAO42122.1| unknown protein [Arabidopsis thaliana] >gi|29824223|gb|AAP04072.1| unknown protein [Arabidopsis thaliana]	NP_175525	9.21583E-7	56	56.6102	72	41
GAA4HQR01DWC4P	protein	195	gi|225441054|ref|XP_002277869.1|PREDICTED: hypothetical protein [Vitis vinifera]	XP_002277869	1.8892E-15	87	85.5001	57	50
GAA4HQR01BNJ9B	protein	472	gi|224129092|ref|XP_002328888.1|predicted protein [Populus trichocarpa] >gi|222839318|gb|EEE77655.1| predicted protein [Populus trichocarpa]	XP_002328888	7.59638E-17	89	90.1225	73	65
GAA4HQR01BOBZ9	protein	493	gi|255647042|gb|ACU23989.1|unknown [Glycine max]	ACU23989	2.28379E-13	63	78.5666	91	58
GAA4HQR01BP7RU	predicted protein [Populus trichocarpa]	520	gi|224101263|ref|XP_002312207.1|predicted protein [Populus trichocarpa] >gi|222852027|gb|EEE89574.1| predicted protein [Populus trichocarpa]	XP_002312207	1.02827E-9	57	47.3654	56	32
GAA4HQR01D90EF	acht4 (atypical cys his rich thioredoxin 4) acting on sulfur group of disulfide as acceptor	454	gi|270226474|emb|CBI15208.1|unnamed protein product [Vitis vinifera]	CBI15208	2.51785E-12	56	75.0998	99	56
GAA4HQR01EF2JU	brain protein 44	396	gi|270230475|emb|CBI18807.1|unnamed protein product [Vitis vinifera]	CBI18807	2.30521E-29	94	131.724	69	65
GAA4HQR01CEYGM	bola-like protein	379	gi|255630800|gb|ACU15761.1|unknown [Glycine max]	ACU15761	1.43145E-31	96	139.043	81	78
GAA4HQR01EFNJ5	protein	544	gi|224132916|ref|XP_002327911.1|predicted protein [Populus trichocarpa] >gi|222837320|gb|EEE75699.1| predicted protein [Populus trichocarpa]	XP_002327911	1.18683E-57	84	226.098	152	129
GAA4HQR01C3G3O	squamosa promoter binding 1	420	gi|224068683|ref|XP_002302799.1|predicted protein [Populus trichocarpa] >gi|222844525|gb|EEE82072.1| predicted protein [Populus trichocarpa]	XP_002302799	1.35636E-13	75	79.337	87	66
GAA4HQR01BVCF2	nucleobase ascorbate transporter	595	gi|52851180|emb|CAH58638.1|putative xanthine/uracil permease [Plantago major]	CAH58638	8.96696E-10	55	67.3958	80	44
GAA4HQR01DYQNZ	mgp nucleic acid binding protein binding transcription factor zinc ion binding	376	gi|224132860|ref|XP_002327898.1|predicted protein [Populus trichocarpa] >gi|222837307|gb|EEE75686.1| predicted protein [Populus trichocarpa]	XP_002327898	8.98126E-42	93	172.94	88	82
GAA4HQR01C3CIC	protein	491	gi|225464882|ref|XP_002273260.1|PREDICTED: hypothetical protein [Vitis vinifera] >gi|270241057|emb|CBI28285.1| unnamed protein product [Vitis vinifera]	XP_002273260	8.88432E-38	93	104.375	59	55
GAA4HQR01A4KUE	hypothetical protein SORBIDRAFT_06g022260 [Sorghum bicolor]	452	gi|242076436|ref|XP_002448154.1|hypothetical protein SORBIDRAFT_06g022260 [Sorghum bicolor] >gi|241939337|gb|EES12482.1| hypothetical protein SORBIDRAFT_06g022260 [Sorghum bicolor]	XP_002448154	2.29712E-25	77	70.0922	53	41
GAA4HQR01D4TNG	protein	439	gi|225434468|ref|XP_002274566.1|PREDICTED: hypothetical protein [Vitis vinifera]	XP_002274566	3.76616E-21	77	97.4413	72	56
GAA4HQR01EUX1T	conserved hypothetical protein [Ricinus communis]	424	gi|255547361|ref|XP_002514738.1|conserved hypothetical protein [Ricinus communis] >gi|223546342|gb|EEF47844.1| conserved hypothetical protein [Ricinus communis]	XP_002514738	1.59545E-14	70	82.4185	65	46
GAA4HQR01CTMNM	glycogenin 1	487	gi|224061196|ref|XP_002190614.1|PREDICTED: glycogenin [Taeniopygia guttata]	XP_002190614	2.22224E-24	100	115.161	58	58
GAA4HQR01CWLYL	dnaj heat shock n-terminal domain-containing protein	399	gi|227202532|dbj|BAH56739.1|AT1G18690 [Arabidopsis thaliana]	BAH56739	4.80918E-11	77	70.8626	54	42
GAA4HQR01C10RI	40s ribosomal protein s4	510	gi|257815610|gb|ACV70143.1|putative 40S ribosomal protein S4 [Jatropha curcas]	ACV70143	1.02224E-18	56	70.0922	102	58
GAA4HQR01AZIKS	beta- -glucanase	355	gi|225445059|ref|XP_002283473.1|PREDICTED: similar to beta-1,3-glucanase [Vitis vinifera] >gi|270240754|emb|CBI27983.1| unnamed protein product [Vitis vinifera]	XP_002283473	1.01899E-45	92	186.037	105	97
GAA4HQR01A3NTZ	plastid-lipid associated protein pap fibrillin family protein	495	gi|224053000|ref|XP_002297657.1|predicted protein [Populus trichocarpa] >gi|222844915|gb|EEE82462.1| predicted protein [Populus trichocarpa]	XP_002297657	6.36174E-32	61	140.198	157	96
GAA4HQR01DTI9P	protein	449	gi|255574470|ref|XP_002528147.1|rhythmically-expressed protein 2 protein, putative [Ricinus communis] >gi|223532445|gb|EEF34238.1| rhythmically-expressed protein 2 protein, putative [Ricinus communis]	XP_002528147	6.62273E-45	94	183.341	103	97
GAA4HQR01CPMWX	protein with unknown function [Ricinus communis]	410	gi|255539042|ref|XP_002510586.1|protein with unknown function [Ricinus communis] >gi|223551287|gb|EEF52773.1| protein with unknown function [Ricinus communis]	XP_002510586	2.77229E-7	64	48.9062	51	33
GAA4HQR01DNDSP	protein	669	gi|255577969|ref|XP_002529856.1|Mitochondrial deoxynucleotide carrier, putative [Ricinus communis] >gi|223530632|gb|EEF32506.1| Mitochondrial deoxynucleotide carrier, putative [Ricinus communis]	XP_002529856	3.12786E-10	60	69.3218	82	50
GAA4HQR01DCG7G	cbl (cystathionine beta-lyase) cystathionine beta-lyase	306	gi|30694567|ref|NP_850713.1|CBL (cystathionine beta-lyase); cystathionine beta-lyase [Arabidopsis thaliana]	NP_850713	5.23398E-10	67	67.3958	68	46
GAA4HQR01D0Z74	tir-nbs resistance protein	423	gi|224071947|ref|XP_002303599.1|tir-nbs resistance protein [Populus trichocarpa] >gi|222841031|gb|EEE78578.1| tir-nbs resistance protein [Populus trichocarpa]	XP_002303599	4.63129E-22	86	107.457	72	62
GAA4HQR01EDDV5	porin voltage-dependent anion-selective channel protein	473	gi|255558216|ref|XP_002520135.1|voltage-dependent anion-selective channel, putative [Ricinus communis] >gi|223540627|gb|EEF42190.1| voltage-dependent anion-selective channel, putative [Ricinus communis]	XP_002520135	9.95239E-53	87	193.356	129	113
GAA4HQR01DOB9O	protein	441	gi|225426637|ref|XP_002273005.1|PREDICTED: hypothetical protein [Vitis vinifera]	XP_002273005	9.40905E-15	61	83.1889	111	68
GAA4HQR01BPEL8	endo- - -beta-d-	460	gi|225432508|ref|XP_002277464.1|PREDICTED: hypothetical protein [Vitis vinifera]	XP_002277464	5.36004E-23	81	110.538	71	58
GAA4HQR01BP1NY	protein disulfide-isomerase	422	gi|242089607|ref|XP_002440636.1|hypothetical protein SORBIDRAFT_09g004370 [Sorghum bicolor] >gi|241945921|gb|EES19066.1| hypothetical protein SORBIDRAFT_09g004370 [Sorghum bicolor]	XP_002440636	1.77147E-13	71	78.9518	63	45
GAA4HQR01DZ755	chromatin remodeling complex subunit	388	gi|224095220|ref|XP_002310362.1|chromatin remodeling complex subunit [Populus trichocarpa] >gi|222853265|gb|EEE90812.1| chromatin remodeling complex subunit [Populus trichocarpa]	XP_002310362	3.37376E-25	70	117.857	129	91
GAA4HQR01C05TM	histone deacetylase hd2	363	gi|218197385|gb|EEC79812.1|hypothetical protein OsI_21251 [Oryza sativa Indica Group]	EEC79812	9.84471E-9	68	63.1586	57	39
GAA4HQR01BYHJ9	glycosyl transferase family 17 protein	447	gi|255560942|ref|XP_002521484.1|acetylglucosaminyltransferase, putative [Ricinus communis] >gi|223539383|gb|EEF40974.1| acetylglucosaminyltransferase, putative [Ricinus communis]	XP_002521484	1.678E-17	55	70.0922	114	63
GAA4HQR01D6TAO	protein phosphatase 2c	484	gi|255553671|ref|XP_002517876.1|protein phosphatase 2c, putative [Ricinus communis] >gi|223542858|gb|EEF44394.1| protein phosphatase 2c, putative [Ricinus communis]	XP_002517876	2.47753E-41	86	155.221	101	87
GAA4HQR01CCKCB	12-oxophytodienoate reductase opr2	528	gi|225460246|ref|XP_002281398.1|PREDICTED: hypothetical protein isoform 2 [Vitis vinifera]	XP_002281398	2.15383E-52	85	189.119	114	98
GAA4HQR01A2NBU	protein	475	gi|270239955|emb|CBI27188.1|unnamed protein product [Vitis vinifera]	CBI27188	4.50263E-43	90	132.109	73	66
GAA4HQR01AR4FG	mercapto-pyruvate sulfurtransferase 1	490	gi|226444215|gb|ACO57704.1|mercapto-pyruvate sulfurtransferase 1 [Chrysanthemum x morifolium]	ACO57704	3.24162E-34	98	140.198	71	70
GAA4HQR01A2KG0	somatic embryogenesis receptor kinase	402	gi|255558673|ref|XP_002520361.1|BRASSINOSTEROID INSENSITIVE 1-associated receptor kinase 1 precursor, putative [Ricinus communis] >gi|223540459|gb|EEF42027.1| BRASSINOSTEROID INSENSITIVE 1-associated receptor kinase 1 precursor, putative [Ricinus communis]	XP_002520361	9.91757E-53	93	153.68	86	80
GAA4HQR01AXWT8	huntingtin interacting	493	gi|225459669|ref|XP_002284621.1|PREDICTED: hypothetical protein [Vitis vinifera]	XP_002284621	8.96797E-19	61	86.6557	88	54
GAA4HQR01BZO4A	exocyst complex	490	gi|270229269|emb|CBI18197.1|unnamed protein product [Vitis vinifera]	CBI18197	1.29982E-16	64	89.3521	159	102
GAA4HQR01BNS2K	aluminium tolerance associated protein	513	gi|26451446|dbj|BAC42822.1|GPI-anchored protein [Arabidopsis thaliana]	BAC42822	7.9352E-15	67	83.5741	92	62
GAA4HQR01EIF2G	protein	426	gi|255554380|ref|XP_002518229.1|CIL, putative [Ricinus communis] >gi|223542576|gb|EEF44115.1| CIL, putative [Ricinus communis]	XP_002518229	1.58125E-22	89	98.5969	57	51
GAA4HQR01A82TM	protein	372	gi|255631582|gb|ACU16158.1|unknown [Glycine max]	ACU16158	1.88896E-23	88	112.079	61	54
GAA4HQR01BQJZR	xyloglucan endotransglucosylase hydrolase protein 5	412	gi|224063955|ref|XP_002301319.1|predicted protein [Populus trichocarpa] >gi|222843045|gb|EEE80592.1| predicted protein [Populus trichocarpa]	XP_002301319	4.70794E-27	69	124.02	101	70
GAA4HQR01DT0HX	ubiquitin-conjugating enzyme	493	gi|147845872|emb|CAN82178.1|hypothetical protein [Vitis vinifera] >gi|270246175|emb|CBI32552.1| unnamed protein product [Vitis vinifera]	CAN82178	2.19161E-40	71	168.318	153	110
GAA4HQR01D2XDC	unnamed protein product [Vitis vinifera]	508	gi|270241870|emb|CBI29088.1|unnamed protein product [Vitis vinifera]	CBI29088	4.30107E-10	76	67.781	68	52
GAA4HQR01C6C2S	protein	391	gi|255566915|ref|XP_002524440.1|RNA binding protein, putative [Ricinus communis] >gi|223536228|gb|EEF37880.1| RNA binding protein, putative [Ricinus communis]	XP_002524440	1.46085E-20	78	102.449	83	65
GAA4HQR01BXMIX	dopamine beta-	382	gi|224065431|ref|XP_002301814.1|predicted protein [Populus trichocarpa] >gi|222843540|gb|EEE81087.1| predicted protein [Populus trichocarpa]	XP_002301814	2.68873E-30	90	134.806	77	70
GAA4HQR01DKKU2	n-acetylglucosamine-phosphate mutase	362	gi|225427306|ref|XP_002281997.1|PREDICTED: hypothetical protein isoform 2 [Vitis vinifera]	XP_002281997	1.97769E-33	77	145.206	118	91
GAA4HQR01ANTAG	at4g32480 f8b4_180	481	gi|255553727|ref|XP_002517904.1|conserved hypothetical protein [Ricinus communis] >gi|223542886|gb|EEF44422.1| conserved hypothetical protein [Ricinus communis]	XP_002517904	2.66151E-9	55	65.0846	81	45
GAA4HQR01A7HE0	pglct (plastidic glc translocator) carbohydrate transmembrane transporter sugar:hydrogen symporter	394	gi|8347246|gb|AAF74567.1|AF215853_1hexose transporter [Solanum tuberosum]	AAF74567	1.83403E-26	91	122.094	91	83
GAA4HQR01BGY5D	protein	436	gi|89276325|gb|ABD66519.1|unknown [Gymnadenia conopsea]	ABD66519	6.96666E-27	60	76.2554	78	47
GAA4HQR01A5QC0	protein	414	gi|224093724|ref|XP_002309963.1|predicted protein [Populus trichocarpa] >gi|222852866|gb|EEE90413.1| predicted protein [Populus trichocarpa]	XP_002309963	7.50221E-17	70	90.1225	72	51
GAA4HQR01AXVZL	xanthine uracil vitamin c permease	472	gi|89330191|emb|CAJ84113.1|root uracil permease 1 [Oryza sativa (japonica cultivar-group)]	CAJ84113	1.58394E-14	69	82.4185	71	49
GAA4HQR01ELLSR	dna binding protein	340	gi|52076728|dbj|BAD45640.1|MADS-box protein-like [Oryza sativa Japonica Group] >gi|125597356|gb|EAZ37136.1| hypothetical protein OsJ_21477 [Oryza sativa Japonica Group]	BAD45640	9.16507E-18	77	93.2041	71	55
GAA4HQR01COVTF	adp-ribosylation factor related protein 1	402	gi|224078301|ref|XP_002197595.1|PREDICTED: ADP-ribosylation factor related protein 1 [Taeniopygia guttata] >gi|197127449|gb|ACH43947.1| putative ADP-ribosylation factor related protein 1 variant 1 [Taeniopygia guttata]	XP_002197595	1.57597E-46	98	188.734	94	93
GAA4HQR01BP1PN	chalcone synthase	488	gi|190590531|gb|ABK92282.2|chalcone synthase [Polygonum cuspidatum]	ABK92282	1.32955E-69	94	265.388	145	137
GAA4HQR01A0BP8	protein	397	gi|224091174|ref|XP_002309200.1|predicted protein [Populus trichocarpa] >gi|222855176|gb|EEE92723.1| predicted protein [Populus trichocarpa]	XP_002309200	1.39853E-26	78	122.479	80	63
GAA4HQR01CRW7M	50s ribosomal protein l20	450	gi|15219330|ref|NP_173118.1|ribosomal protein L20 family protein [Arabidopsis thaliana] >gi|21554397|gb|AAM63502.1| ribosomal protein L20, putative [Arabidopsis thaliana] >gi|88011169|gb|ABD38912.1| At1g16740 [Arabidopsis thaliana]	NP_173118	3.69046E-46	88	119.013	72	64
GAA4HQR01BCIEG	protein	392	gi|225427419|ref|XP_002264766.1|PREDICTED: hypothetical protein [Vitis vinifera] >gi|270255003|emb|CBI37390.1| unnamed protein product [Vitis vinifera]	XP_002264766	3.97828E-18	92	94.3597	56	52
GAA4HQR01ECXBD	40s ribosomal protein s25	513	gi|116779097|gb|ABK21138.1|unknown [Picea sitchensis] >gi|116779909|gb|ABK21473.1| unknown [Picea sitchensis] >gi|116788763|gb|ABK24990.1| unknown [Picea sitchensis] >gi|116790134|gb|ABK25512.1| unknown [Picea sitchensis] >gi|116793648|gb|ABK26827.1| unknown [Picea sitchensis] >gi|148906644|gb|ABR16473.1| unknown [Picea sitchensis] >gi|148906786|gb|ABR16539.1| unknown [Picea sitchensis] >gi|22428…	ABK21138	2.30415E-15	73	83.5741	73	54
GAA4HQR01D3F4R	sesquiterpene cyclase	513	gi|18766934|gb|AAL79181.1|beta-caryophyllene synthase QHS1 [Artemisia annua]	AAL79181	2.46673E-16	55	88.5817	145	80
GAA4HQR01D571D	peroxidase prxr1	608	gi|224076226|ref|XP_002304909.1|predicted protein [Populus trichocarpa] >gi|118487860|gb|ABK95753.1| unknown [Populus trichocarpa] >gi|222847873|gb|EEE85420.1| predicted protein [Populus trichocarpa] >gi|225626261|gb|ACN97180.1| peroxidase [Populus trichocarpa]	XP_002304909	6.80416E-8	56	61.2326	89	50
GAA4HQR01DWIRW	50s ribosomal protein chloroplast	535	gi|255574972|ref|XP_002528392.1|50S ribosomal protein L35, chloroplast precursor, putative [Ricinus communis] >gi|223532180|gb|EEF33985.1| 50S ribosomal protein L35, chloroplast precursor, putative [Ricinus communis]	XP_002528392	1.87141E-12	77	75.8702	58	45
GAA4HQR01BIQRJ	protein	489	gi|15228802|ref|NP_191819.1|ATERDJ3B; heat shock protein binding / unfolded protein binding [Arabidopsis thaliana] >gi|7362740|emb|CAB83110.1| putative protein [Arabidopsis thaliana] >gi|20453120|gb|AAM19802.1| AT3g62600/F26K9_30 [Arabidopsis thaliana] >gi|21593230|gb|AAM65179.1| unknown [Arabidopsis thaliana] >gi|21928031|gb|AAM78044.1| At3g62600/F26K9_30 [Arabidopsis thaliana]	NP_191819	2.89569E-16	64	88.1965	92	59
GAA4HQR01EBBF5	protein	430	gi|225456353|ref|XP_002283942.1|PREDICTED: hypothetical protein [Vitis vinifera]	XP_002283942	1.42492E-20	94	93.9745	53	50
GAA4HQR01CEUIV	peptidyl-prolyl cis-trans isomerase nima-interacting 4	508	gi|217075350|gb|ACJ86035.1|unknown [Medicago truncatula]	ACJ86035	5.0807E-11	59	70.8626	88	52
GAA4HQR01AV70O	peroxisomal biogenesis factor 11	523	gi|224063967|ref|XP_002301325.1|predicted protein [Populus trichocarpa] >gi|118484040|gb|ABK93906.1| unknown [Populus trichocarpa] >gi|222843051|gb|EEE80598.1| predicted protein [Populus trichocarpa]	XP_002301325	8.20991E-10	78	67.0106	60	47
GAA4HQR01DNIAF	proline-rich family expressed	506	gi|224103993|ref|XP_002313274.1|predicted protein [Populus trichocarpa] >gi|222849682|gb|EEE87229.1| predicted protein [Populus trichocarpa]	XP_002313274	2.90093E-19	72	98.2117	111	80
GAA4HQR01EBDJ7	photoperiod-response-like protein	469	gi|169647210|gb|ACA61626.1|hypothetical protein AP9_G11.1 [Arabidopsis lyrata subsp. petraea]	ACA61626	2.62872E-9	65	65.0846	78	51
GAA4HQR01DROJQ	hydroxyproline-rich glycoprotein family	485	gi|225447492|ref|XP_002267265.1|PREDICTED: hypothetical protein [Vitis vinifera] >gi|270241244|emb|CBI28470.1| unnamed protein product [Vitis vinifera]	XP_002267265	1.26767E-19	57	99.3673	119	68
GAA4HQR01DBUT1	cral trio domain containing protein	463	gi|225435008|ref|XP_002281203.1|PREDICTED: hypothetical protein [Vitis vinifera]	XP_002281203	1.71522E-16	62	88.9669	116	73
GAA4HQR01D9B2M	annexin	534	gi|643076|gb|AAA79922.1|annexin [Fragaria x ananassa]	AAA79922	7.84429E-19	78	97.0561	78	61
GAA4HQR01BE8LN	pyrophosphate-dependent phosphofructokinase alpha subunit	419	gi|255539346|ref|XP_002510738.1|phosphofructokinase, putative [Ricinus communis] >gi|223551439|gb|EEF52925.1| phosphofructokinase, putative [Ricinus communis]	XP_002510738	3.47315E-53	96	159.844	88	85
GAA4HQR01AXYV0	at4g24880 f13m23_20	378	gi|225456315|ref|XP_002283742.1|PREDICTED: hypothetical protein [Vitis vinifera] >gi|270226929|emb|CBI15663.1| unnamed protein product [Vitis vinifera]	XP_002283742	1.43477E-23	77	112.464	90	70
GAA4HQR01CY6FV	conserved protein	347	gi|293596775|ref|ZP_06684335.1|conserved hypothetical protein [Listeria monocytogenes J2818] >gi|293592716|gb|EFG00477.1| conserved hypothetical protein [Listeria monocytogenes J2818]	ZP_06684335	3.95415E-13	69	77.7962	69	48
GAA4HQR01D3SGB	dna binding	428	gi|255559611|ref|XP_002520825.1|DNA binding protein, putative [Ricinus communis] >gi|223539956|gb|EEF41534.1| DNA binding protein, putative [Ricinus communis]	XP_002520825	8.42385E-16	85	86.6557	55	47
GAA4HQR01ERYB2	cbl-interacting protein kinase 25	328	gi|224144097|ref|XP_002325185.1|predicted protein [Populus trichocarpa] >gi|222866619|gb|EEF03750.1| predicted protein [Populus trichocarpa]	XP_002325185	9.3245E-7	61	56.6102	80	49
GAA4HQR01AO2J9	protein	462	gi|270226664|emb|CBI15398.1|unnamed protein product [Vitis vinifera]	CBI15398	5.1405E-29	74	130.568	107	80
GAA4HQR01DL6B5	transposon unclassified	429	gi|218197970|gb|EEC80397.1|hypothetical protein OsI_22533 [Oryza sativa Indica Group]	EEC80397	1.0538E-17	64	57.3806	56	36
GAA4HQR01DXNN8	protein kinase-like	474	gi|225469916|ref|XP_002269141.1|PREDICTED: similar to Protein kinase-like [Vitis vinifera]	XP_002269141	3.27259E-28	59	127.872	154	92
GAA4HQR01DR3YI	leucine-rich repeat containing	510	gi|225450109|ref|XP_002275109.1|PREDICTED: hypothetical protein [Vitis vinifera]	XP_002275109	8.8727E-11	75	70.0922	64	48
GAA4HQR01BK1D5	oxalyl- decarboxylase	401	gi|225462809|ref|XP_002266004.1|PREDICTED: hypothetical protein [Vitis vinifera]	XP_002266004	9.27747E-47	90	189.504	114	103
GAA4HQR01AVY38	multidrug resistance protein	436	gi|83032237|gb|ABB97035.1|ABC transporter-like protein [Brassica rapa]	ABB97035	3.18287E-44	96	179.104	112	108
GAA4HQR01BSD14	PREDICTED: hypothetical protein [Vitis vinifera]	504	gi|225423907|ref|XP_002281818.1|PREDICTED: hypothetical protein [Vitis vinifera] >gi|270239823|emb|CBI27056.1| unnamed protein product [Vitis vinifera]	XP_002281818	1.8344E-35	76	148.288	117	89
GAA4HQR01DGOI6	glucose-methanol-choline oxidoreductase family protein	468	gi|225469322|ref|XP_002267848.1|PREDICTED: hypothetical protein [Vitis vinifera]	XP_002267848	5.03876E-28	73	85.5001	73	54
GAA4HQR01D96FP	tubulin folding cofactor	437	gi|225467664|ref|XP_002269385.1|PREDICTED: hypothetical protein [Vitis vinifera]	XP_002269385	3.93189E-20	71	91.2781	78	56
GAA4HQR01EEBCM	rab geranylgeranyl transferase like protein	469	gi|225459067|ref|XP_002283768.1|PREDICTED: hypothetical protein [Vitis vinifera]	XP_002283768	3.81646E-14	71	63.1586	64	46
GAA4HQR01C0HW6	retroelement pol polyprotein	329	gi|225423830|ref|XP_002278349.1|PREDICTED: hypothetical protein [Vitis vinifera]	XP_002278349	6.62068E-37	86	156.762	102	88
GAA4HQR01BM4AO	delta-8 sphingolipid desaturase	537	gi|3819708|emb|CAA11857.1|delta-8 sphingolipid desaturase [Brassica napus]	CAA11857	3.39507E-18	55	58.5362	74	41
GAA4HQR01BLEW0	atp-dependent rna helicase	444	gi|270226615|emb|CBI15349.1|unnamed protein product [Vitis vinifera]	CBI15349	2.80114E-35	70	151.369	140	99
GAA4HQR01D29C9	unknown [Glycine max]	415	gi|255641605|gb|ACU21075.1|unknown [Glycine max]	ACU21075	9.82093E-9	82	63.1586	51	42
GAA4HQR01C1D1O	conserved hypothetical protein [Ricinus communis]	522	gi|255561907|ref|XP_002521962.1|conserved hypothetical protein [Ricinus communis] >gi|223538766|gb|EEF40366.1| conserved hypothetical protein [Ricinus communis]	XP_002521962	2.01419E-12	79	75.485	54	43
GAA4HQR01AWSHH	sv1 protein	460	gi|61611729|gb|AAX47182.1|FVE [Pisum sativum]	AAX47182	3.47427E-22	93	107.842	74	69
GAA4HQR01C6SEQ	protein	372	gi|255539218|ref|XP_002510674.1|protein binding protein, putative [Ricinus communis] >gi|223551375|gb|EEF52861.1| protein binding protein, putative [Ricinus communis]	XP_002510674	2.21589E-48	91	194.897	105	96
GAA4HQR01ENV1V	sulfate transporter	457	gi|117557160|gb|ABK35757.1|sulfate transporter [Populus tremula x Populus alba]	ABK35757	9.44679E-47	65	165.236	158	104
GAA4HQR01BPVEZ	hypothetical protein [Vitis vinifera]	551	gi|147798814|emb|CAN74239.1|hypothetical protein [Vitis vinifera]	CAN74239	4.32704E-29	73	99.7525	79	58
GAA4HQR01DEXK1	purple acid phosphatase	488	gi|145839433|gb|ABP96799.1|purple acid phosphatase [Nicotiana tabacum]	ABP96799	4.60571E-59	88	195.282	114	101
GAA4HQR01ECYZ6	bromodomain protein	409	gi|140053518|gb|ABE79573.2|Bromodomain [Medicago truncatula]	ABE79573	1.24702E-19	90	99.3673	51	46
GAA4HQR01BESG4	hydrolyzing o-glycosyl	332	gi|225457225|ref|XP_002284112.1|PREDICTED: hypothetical protein [Vitis vinifera] >gi|270226393|emb|CBI15127.1| unnamed protein product [Vitis vinifera]	XP_002284112	2.87424E-24	78	114.775	79	62
GAA4HQR01CCNLO	gtp-binding protein	423	gi|499068|emb|CAA54506.1|GTPase [Glycine max]	CAA54506	8.19397E-11	79	70.0922	63	50
GAA4HQR01BLOKY	12-oxophytodienoate reductase	461	gi|147778557|emb|CAN60665.1|hypothetical protein [Vitis vinifera]	CAN60665	5.687E-49	76	196.823	150	114
GAA4HQR01C3HTE	protease m50 membrane-bound transcription factor site 2	347	gi|255583910|ref|XP_002532703.1|protease m50 membrane-bound transcription factor site 2 protease, putative [Ricinus communis] >gi|223527549|gb|EEF29670.1| protease m50 membrane-bound transcription factor site 2 protease, putative [Ricinus communis]	XP_002532703	3.34739E-12	75	74.7146	57	43
GAA4HQR01EE1US	hexokinase	433	gi|45387413|gb|AAS60197.1|hexokinase 5 [Nicotiana tabacum]	AAS60197	6.43288E-42	90	121.709	73	66
GAA4HQR01B39HH	sucrose phosphate synthase	299	gi|110339461|gb|ABG67969.1|putative sucrose phosphate synthase [Gossypium hirsutum]	ABG67969	1.96684E-37	100	103.99	51	51
GAA4HQR01DJFQ4	protein	395	gi|224089390|ref|XP_002308714.1|predicted protein [Populus trichocarpa] >gi|222854690|gb|EEE92237.1| predicted protein [Populus trichocarpa]	XP_002308714	7.65859E-22	74	102.449	82	61
GAA4HQR01BATIA	metal ion binding	423	gi|225456373|ref|XP_002284075.1|PREDICTED: hypothetical protein [Vitis vinifera]	XP_002284075	1.85332E-31	89	114.005	73	65
GAA4HQR01CROJ7	unnamed protein product [Vitis vinifera]	338	gi|270243438|emb|CBI30378.1|unnamed protein product [Vitis vinifera]	CBI30378	2.26529E-13	60	78.5666	81	49
GAA4HQR01D4IYB	non-ltr retroelement reverse transcriptase	506	gi|3746069|gb|AAC63844.1|putative non-LTR retroelement reverse transcriptase [Arabidopsis thaliana]	AAC63844	9.66808E-14	54	68.5514	82	45
GAA4HQR01ERFSS	trehalose-6-phosphate synthase	534	gi|15218422|ref|NP_177979.1|ATTPS1 (TREHALOSE-6-PHOSPHATE SYNTHASE); alpha,alpha-trehalose-phosphate synthase (UDP-forming)/ transferase, transferring glycosyl groups [Arabidopsis thaliana] >gi|75213463|sp|Q9SYM4.1|TPS1_ARATH RecName: Full=Alpha,alpha-trehalose-phosphate synthase [UDP-forming] 1; AltName: Full=Trehalose-6-phosphate synthase 1; Short=AtTPS1 >gi|4836875|gb|AAD30578.1|AC007260_9 tre…	NP_177979	1.91872E-41	75	172.17	142	107
GAA4HQR01C55II	protein	432	gi|270234191|emb|CBI22796.1|unnamed protein product [Vitis vinifera]	CBI22796	4.42861E-17	78	90.8929	79	62
GAA4HQR01B7SO5	hypothetical protein [Vitis vinifera]	433	gi|147866155|emb|CAN84128.1|hypothetical protein [Vitis vinifera]	CAN84128	2.60232E-9	64	65.0846	75	48
GAA4HQR01D261K	translation elongation factor ts	467	gi|5669636|gb|AAD46403.1|AF096247_1ethylene-responsive elongation factor EF-Ts precursor [Solanum lycopersicum]	AAD46403	3.9275E-21	67	104.375	116	78
GAA4HQR01B8MMA	3-phosphoinositide-dependent protein kinase-	447	gi|270258155|emb|CBI40191.1|unnamed protein product [Vitis vinifera]	CBI40191	1.86637E-39	90	165.236	98	89
GAA4HQR01BL6XW	yellow stripe-like protein	517	gi|255558132|ref|XP_002520094.1|oligopeptide transporter, putative [Ricinus communis] >gi|223540722|gb|EEF42283.1| oligopeptide transporter, putative [Ricinus communis]	XP_002520094	2.16315E-23	67	89.7373	106	72
GAA4HQR01AT470	act domain containing expressed	469	gi|255541934|ref|XP_002512031.1|amino acid binding protein, putative [Ricinus communis] >gi|223549211|gb|EEF50700.1| amino acid binding protein, putative [Ricinus communis]	XP_002512031	1.24328E-59	84	232.261	154	130
GAA4HQR01AGJEU	structural constituent of ribosome	487	gi|164605530|dbj|BAF98596.1|CM0545.370.nc [Lotus japonicus]	BAF98596	6.46572E-24	93	113.62	62	58
GAA4HQR01DG5SX	leucine-rich repeat family protein extensin family protein	445	gi|15226640|ref|NP_179188.1|leucine-rich repeat family protein / extensin family protein [Arabidopsis thaliana] >gi|5306245|gb|AAD41978.1| unknown protein [Arabidopsis thaliana]	NP_179188	3.43211E-25	65	117.857	101	66
GAA4HQR01CGMZ9	fha-hit protein	348	gi|224140455|ref|XP_002323598.1|predicted protein [Populus trichocarpa] >gi|222868228|gb|EEF05359.1| predicted protein [Populus trichocarpa]	XP_002323598	2.53538E-36	82	154.836	105	87
GAA4HQR01DDF98	proline transporter	496	gi|224058347|ref|XP_002299485.1|proline transporter [Populus trichocarpa] >gi|222846743|gb|EEE84290.1| proline transporter [Populus trichocarpa]	XP_002299485	1.9066E-44	87	181.8	163	142
GAA4HQR01B71PU	protein	466	gi|224121702|ref|XP_002318651.1|predicted protein [Populus trichocarpa] >gi|222859324|gb|EEE96871.1| predicted protein [Populus trichocarpa]	XP_002318651	9.78645E-18	89	88.9669	55	49
GAA4HQR01BEX6D	p-coumaroyl-shikimate 3 -hydroxylase	436	gi|295413824|gb|ADG08112.1|4-coumarate 3-hydroxylase [Eucalyptus globulus]	ADG08112	1.85693E-7	71	58.9214	59	42
GAA4HQR01CIAQK	PREDICTED: hypothetical protein [Vitis vinifera]	439	gi|225437779|ref|XP_002281404.1|PREDICTED: hypothetical protein [Vitis vinifera] >gi|270254669|emb|CBI37059.1| unnamed protein product [Vitis vinifera]	XP_002281404	2.09832E-7	52	55.0694	87	46
GAA4HQR01BL87U	pol protein	331	gi|28558781|gb|AAO45752.1|pol protein [Cucumis melo]	AAO45752	3.41102E-9	63	64.6994	80	51
GAA4HQR01DTY9J	retroelement pol polyprotein	472	gi|225459693|ref|XP_002284671.1|PREDICTED: hypothetical protein [Vitis vinifera]	XP_002284671	2.28287E-24	82	90.5077	64	53
GAA4HQR01DGU82	predicted protein [Populus trichocarpa]	471	gi|224075002|ref|XP_002304513.1|predicted protein [Populus trichocarpa] >gi|222841945|gb|EEE79492.1| predicted protein [Populus trichocarpa]	XP_002304513	1.53417E-9	68	65.855	61	42
GAA4HQR01A92Z5	nucleolar gtp-binding	541	gi|255634965|gb|ACU17841.1|unknown [Glycine max]	ACU17841	6.23945E-17	60	80.1073	105	63
GAA4HQR01BZ4SV	protein	491	gi|270228507|emb|CBI17444.1|unnamed protein product [Vitis vinifera]	CBI17444	3.60049E-36	87	108.997	70	61
GAA4HQR01B9LV9	electron transporter, putative [Ricinus communis]	492	gi|255538418|ref|XP_002510274.1|electron transporter, putative [Ricinus communis] >gi|223550975|gb|EEF52461.1| electron transporter, putative [Ricinus communis]	XP_002510274	2.97582E-21	100	104.76	53	53
GAA4HQR01DPR6Z	potassium channel	510	gi|166359597|gb|ABY86891.1|K+ channel protein [Populus euphratica]	ABY86891	1.71979E-59	86	215.698	143	123
GAA4HQR01BEXTI	protein	489	gi|225424382|ref|XP_002284919.1|PREDICTED: hypothetical protein [Vitis vinifera] >gi|270239594|emb|CBI26827.1| unnamed protein product [Vitis vinifera]	XP_002284919	5.06418E-45	79	183.726	164	130
GAA4HQR01CCC6P	protein	438	gi|270227799|emb|CBI16532.1|unnamed protein product [Vitis vinifera]	CBI16532	3.68174E-43	97	177.563	121	118
GAA4HQR01C96M5	protein binding	325	gi|255551177|ref|XP_002516636.1|protein binding protein, putative [Ricinus communis] >gi|223544238|gb|EEF45760.1| protein binding protein, putative [Ricinus communis]	XP_002516636	4.78815E-25	75	111.694	88	66
GAA4HQR01BW4II	calmodulin-binding heat-shock protein	446	gi|1087073|gb|AAB34987.1|calmodulin-binding heat-shock protein [Nicotiana tabacum]	AAB34987	5.4736E-57	97	178.718	95	93
GAA4HQR01BKHAL	proton-dependent oligopeptide transporter	527	gi|224135663|ref|XP_002327274.1|predicted protein [Populus trichocarpa] >gi|222835644|gb|EEE74079.1| predicted protein [Populus trichocarpa]	XP_002327274	8.15251E-18	62	93.5893	145	91
GAA4HQR01B94PS	somatic embryogenesis receptor kinase	475	gi|73913647|gb|AAZ91738.1|leucine rich repeat protein 1 [Nicotiana tabacum]	AAZ91738	1.57314E-22	76	108.997	91	70
GAA4HQR01C9X5H	protein	541	gi|225430525|ref|XP_002285573.1|PREDICTED: hypothetical protein [Vitis vinifera] >gi|147864285|emb|CAN83012.1| hypothetical protein [Vitis vinifera] >gi|270231835|emb|CBI21160.1| unnamed protein product [Vitis vinifera]	XP_002285573	3.9125E-21	61	104.76	157	96
GAA4HQR01D9370	flavonol synthase flavanone 3-	506	gi|224061029|ref|XP_002300323.1|predicted protein [Populus trichocarpa] >gi|222847581|gb|EEE85128.1| predicted protein [Populus trichocarpa]	XP_002300323	3.61172E-21	60	57.3806	61	37
GAA4HQR01B59QO	aldo keto	480	gi|255598502|ref|XP_002537023.1|aldo/keto reductase, putative [Ricinus communis] >gi|223517777|gb|EEF25360.1| aldo/keto reductase, putative [Ricinus communis]	XP_002537023	2.71617E-54	87	214.542	138	121
GAA4HQR01BOV2O	gpn-loop gtpase 2	473	gi|224127260|ref|XP_002320027.1|predicted protein [Populus trichocarpa] >gi|222860800|gb|EEE98342.1| predicted protein [Populus trichocarpa]	XP_002320027	2.42673E-39	98	164.851	82	81
GAA4HQR01DV5TW	rna binding	453	gi|270227978|emb|CBI16691.1|unnamed protein product [Vitis vinifera]	CBI16691	4.85724E-48	78	193.741	155	122
GAA4HQR01CDIOY	beta-glycosidase	392	gi|270234241|emb|CBI22845.1|unnamed protein product [Vitis vinifera]	CBI22845	1.00466E-45	94	186.037	97	92
GAA4HQR01BRNYJ	protein	409	gi|255638519|gb|ACU19568.1|unknown [Glycine max]	ACU19568	1.75645E-28	73	112.464	78	57
GAA4HQR01CG8FJ	harpin binding protein 1	421	gi|255575855|ref|XP_002528825.1|structural molecule, putative [Ricinus communis] >gi|223531737|gb|EEF33559.1| structural molecule, putative [Ricinus communis]	XP_002528825	2.09257E-14	63	82.0333	83	53
GAA4HQR01EXD24	cazy family gt8	504	gi|270231175|emb|CBI20502.1|unnamed protein product [Vitis vinifera]	CBI20502	2.3783E-35	92	117.857	67	62
GAA4HQR01DJIAZ	retrotransposon ty1-copia subclass	318	gi|218199595|gb|EEC82022.1|hypothetical protein OsI_25984 [Oryza sativa Indica Group]	EEC82022	2.8484E-21	76	101.293	72	55
GAA4HQR01D7IEC	callose synthase	510	gi|225460131|ref|XP_002275804.1|PREDICTED: similar to Putative callose synthase [Vitis vinifera]	XP_002275804	1.19087E-31	61	139.428	167	103
GAA4HQR01DFQGK	chain crystal structure of phosphopantothenoylcysteine synthetase	472	gi|255545580|ref|XP_002513850.1|cornichon, putative [Ricinus communis] >gi|223546936|gb|EEF48433.1| cornichon, putative [Ricinus communis]	XP_002513850	2.85334E-56	82	221.09	156	129
GAA4HQR01CVU5Y	glycogen synthase	469	gi|3192881|gb|AAC19119.1|starch synthase [Ipomoea batatas]	AAC19119	3.29463E-36	94	154.451	85	80
GAA4HQR01B8M78	upl7 ubiquitin-protein ligase	522	gi|255575451|ref|XP_002528627.1|ubiquitin-protein ligase, putative [Ricinus communis] >gi|223531916|gb|EEF33730.1| ubiquitin-protein ligase, putative [Ricinus communis]	XP_002528627	2.67708E-28	81	111.694	81	66
GAA4HQR01DDSNK	zinc finger	425	gi|255565366|ref|XP_002523674.1|zinc finger protein, putative [Ricinus communis] >gi|223537074|gb|EEF38709.1| zinc finger protein, putative [Ricinus communis]	XP_002523674	8.59467E-17	56	60.4622	65	37
GAA4HQR01DOE62	protein binding protein	313	gi|255573852|ref|XP_002527845.1|conserved hypothetical protein [Ricinus communis] >gi|223532769|gb|EEF34548.1| conserved hypothetical protein [Ricinus communis]	XP_002527845	3.84861E-16	66	87.8113	81	54
GAA4HQR01CRB66	flavonoid 3 -hydroxylase	382	gi|262021252|gb|ACY06905.1|flavonoid 3'-hydroxylase [Gossypium hirsutum]	ACY06905	3.1761E-31	88	137.887	78	69
GAA4HQR01DES2U	glutamine synthetase	519	gi|117622288|gb|ABK51388.1|cytosolic glutamine synthetase [Camellia sinensis]	ABK51388	2.3784E-49	81	134.42	82	67
GAA4HQR01DC3AE	af361586_1 at3g17900 meb5_12	391	gi|224100447|ref|XP_002311880.1|predicted protein [Populus trichocarpa] >gi|222851700|gb|EEE89247.1| predicted protein [Populus trichocarpa]	XP_002311880	3.98752E-10	56	67.781	108	61
GAA4HQR01DC902	ribosomal protein	481	gi|225423704|ref|XP_002277425.1|PREDICTED: hypothetical protein [Vitis vinifera]	XP_002277425	1.36443E-45	98	152.14	81	80
GAA4HQR01CTAYQ	protein serine threonine kinase	426	gi|270258623|emb|CBI40722.1|unnamed protein product [Vitis vinifera]	CBI40722	1.09256E-39	68	166.007	163	111
GAA4HQR01BM4XF	PREDICTED: hypothetical protein [Vitis vinifera]	449	gi|225429690|ref|XP_002280069.1|PREDICTED: hypothetical protein [Vitis vinifera] >gi|270231402|emb|CBI20727.1| unnamed protein product [Vitis vinifera]	XP_002280069	7.84682E-41	90	83.9593	51	46
GAA4HQR01DN5QL	protein	550	gi|224060375|ref|XP_002300168.1|predicted protein [Populus trichocarpa] >gi|118481282|gb|ABK92586.1| unknown [Populus trichocarpa] >gi|222847426|gb|EEE84973.1| predicted protein [Populus trichocarpa]	XP_002300168	2.62724E-12	63	75.485	84	53
GAA4HQR01D9PRM	protein kinase chloroplast	461	gi|255556958|ref|XP_002519512.1|Protein kinase APK1A, chloroplast precursor, putative [Ricinus communis] >gi|223541375|gb|EEF42926.1| Protein kinase APK1A, chloroplast precursor, putative [Ricinus communis]	XP_002519512	8.19299E-56	86	219.55	141	122
GAA4HQR01CQ19P	non-ltr retroelement reverse transcriptase	349	gi|3327392|gb|AAC26674.1|putative non-LTR retroelement reverse transcriptase [Arabidopsis thaliana]	AAC26674	2.08856E-14	56	82.0333	99	56
GAA4HQR01B9ZKL	protein	539	gi|38564256|gb|AAR23707.1|At4g32960 [Arabidopsis thaliana]	AAR23707	1.74424E-28	81	77.0258	58	47
GAA4HQR01DABZD	conserved hypothetical protein [Ricinus communis]	394	gi|255567184|ref|XP_002524573.1|conserved hypothetical protein [Ricinus communis] >gi|223536126|gb|EEF37781.1| conserved hypothetical protein [Ricinus communis]	XP_002524573	7.99245E-14	55	80.1073	104	58
GAA4HQR01BZH5B	soluble acid invertase	399	gi|1076261|pir||S49256beta-fructofuranosidase (EC 3.2.1.26) - red goosefoot (fragment)	S49256	1.65289E-11	55	72.4034	121	67
GAA4HQR01AU8OI	pentatricopeptide repeat-containing	303	gi|225443152|ref|XP_002263537.1|PREDICTED: hypothetical protein [Vitis vinifera]	XP_002263537	9.25165E-15	75	83.1889	78	59
GAA4HQR01EMLKA	cysteine proteinase inhibitor	392	gi|110748606|gb|ABG89856.1|cystatin [Amaranthus hypochondriacus]	ABG89856	6.34191E-32	81	107.842	87	71
GAA4HQR01DIU2Y	conserved hypothetical protein [Ricinus communis]	368	gi|255561959|ref|XP_002521988.1|conserved hypothetical protein [Ricinus communis] >gi|223538792|gb|EEF40392.1| conserved hypothetical protein [Ricinus communis]	XP_002521988	7.7124E-33	77	143.28	104	81
GAA4HQR01DBIEG	protein kinase-like	489	gi|225469916|ref|XP_002269141.1|PREDICTED: similar to Protein kinase-like [Vitis vinifera]	XP_002269141	2.72014E-62	96	165.236	87	84
GAA4HQR01EOS6Q	carbonic anhydrase	525	gi|224140105|ref|XP_002323427.1|predicted protein [Populus trichocarpa] >gi|222868057|gb|EEF05188.1| predicted protein [Populus trichocarpa]	XP_002323427	8.73044E-12	66	73.559	80	53
GAA4HQR01EGPOA	protein	510	gi|255582581|ref|XP_002532073.1|Insulin-degrading enzyme, putative [Ricinus communis] >gi|223528255|gb|EEF30307.1| Insulin-degrading enzyme, putative [Ricinus communis]	XP_002532073	5.73779E-18	83	93.9745	62	52
GAA4HQR01CXWIA	villin 2	430	gi|270242887|emb|CBI29827.1|unnamed protein product [Vitis vinifera]	CBI29827	2.14121E-49	82	157.147	103	85
GAA4HQR01BIJJ3	protein	453	gi|147837153|emb|CAN63633.1|hypothetical protein [Vitis vinifera]	CAN63633	1.61321E-51	87	205.297	133	116
GAA4HQR01CG45Y	thiol-disulphide oxidoreductase dcc	507	gi|225457126|ref|XP_002283569.1|PREDICTED: hypothetical protein [Vitis vinifera] >gi|270226346|emb|CBI15080.1| unnamed protein product [Vitis vinifera]	XP_002283569	1.73009E-43	77	178.718	136	105
GAA4HQR01EDO68	hypothetical protein RCOM_1516730 [Ricinus communis]	447	gi|255566034|ref|XP_002524005.1|hypothetical protein RCOM_1516730 [Ricinus communis] >gi|223536732|gb|EEF38373.1| hypothetical protein RCOM_1516730 [Ricinus communis]	XP_002524005	6.03183E-22	56	107.071	171	97
GAA4HQR01B2W22	protein	312	gi|62318857|dbj|BAD93922.1|hypothetical protein [Arabidopsis thaliana]	BAD93922	7.25817E-15	73	83.5741	69	51
GAA4HQR01CEP95	transferring glycosyl	501	gi|225443956|ref|XP_002272405.1|PREDICTED: hypothetical protein [Vitis vinifera]	XP_002272405	8.95775E-74	90	279.256	166	151
GAA4HQR01EVI2N	protein disulfide isomerase -like protein 2	351	gi|255568796|ref|XP_002525369.1|nucleoredoxin, putative [Ricinus communis] >gi|223535332|gb|EEF37007.1| nucleoredoxin, putative [Ricinus communis]	XP_002525369	1.28222E-17	85	90.8929	55	47
GAA4HQR01DD8B4	protein	528	gi|224088182|ref|XP_002308359.1|predicted protein [Populus trichocarpa] >gi|222854335|gb|EEE91882.1| predicted protein [Populus trichocarpa]	XP_002308359	8.35767E-29	81	113.62	61	50
GAA4HQR01EXHYQ	ankyrin-repeat protein	398	gi|224132478|ref|XP_002328290.1|predicted protein [Populus trichocarpa] >gi|222837805|gb|EEE76170.1| predicted protein [Populus trichocarpa]	XP_002328290	5.74379E-37	79	134.035	105	83
GAA4HQR01BARIQ	bet v i allergen	470	gi|224121712|ref|XP_002330634.1|predicted protein [Populus trichocarpa] >gi|222872238|gb|EEF09369.1| predicted protein [Populus trichocarpa]	XP_002330634	2.2048E-40	82	168.318	125	103
GAA4HQR01CYVDL	kinase interacting family protein	422	gi|270256197|emb|CBI38516.1|unnamed protein product [Vitis vinifera]	CBI38516	1.107E-23	77	112.849	101	78
GAA4HQR01C00BU	beta -glycosyltransferase-like protein ii	485	gi|255548848|ref|XP_002515480.1|galactosyltransferase, putative [Ricinus communis] >gi|223545424|gb|EEF46929.1| galactosyltransferase, putative [Ricinus communis]	XP_002515480	2.45685E-39	80	164.851	120	97
GAA4HQR01EABAU	xri1 (x-ray induced transcript 1)	550	gi|225469590|ref|XP_002272402.1|PREDICTED: hypothetical protein, partial [Vitis vinifera]	XP_002272402	2.53291E-23	70	112.079	112	79
GAA4HQR01B87EZ	protein	454	gi|6003681|gb|AAF00542.1|fibrillarin homolog [Arabidopsis thaliana]	AAF00542	5.42036E-15	58	83.9593	116	68
GAA4HQR01B3NGV	receptor serine-threonine protein	514	gi|224102639|ref|XP_002312759.1|serine/threonine protein kinase PBS1 [Populus trichocarpa] >gi|222852579|gb|EEE90126.1| serine/threonine protein kinase PBS1 [Populus trichocarpa]	XP_002312759	5.43195E-56	82	220.32	152	125
GAA4HQR01CIZM3	protein	385	gi|224103105|ref|XP_002334090.1|predicted protein [Populus trichocarpa] >gi|222839602|gb|EEE77939.1| predicted protein [Populus trichocarpa]	XP_002334090	1.16157E-33	79	145.976	115	91
GAA4HQR01BWB40	leaf senescence related	456	gi|255570404|ref|XP_002526161.1|conserved hypothetical protein [Ricinus communis] >gi|223534538|gb|EEF36237.1| conserved hypothetical protein [Ricinus communis]	XP_002526161	3.31346E-37	89	136.346	82	73
GAA4HQR01C2MII	PREDICTED: hypothetical protein [Vitis vinifera]	494	gi|225435307|ref|XP_002285127.1|PREDICTED: hypothetical protein [Vitis vinifera]	XP_002285127	9.29361E-7	61	56.6102	73	45
GAA4HQR01CAN5O	bglu41 (beta glucosidase 41) catalytic cation binding hydrolyzing o-glycosyl compounds	413	gi|270231144|emb|CBI20471.1|unnamed protein product [Vitis vinifera]	CBI20471	3.97628E-34	89	147.517	86	77
GAA4HQR01AQ3C3	dead box atp-dependent rna	391	gi|15215678|gb|AAK91384.1|AT3g19760/MMB12_21 [Arabidopsis thaliana] >gi|25090064|gb|AAN72219.1| At3g19760/MMB12_21 [Arabidopsis thaliana]	AAK91384	6.36617E-8	56	60.4622	122	69
GAA4HQR01CMMPX	chloroplast ferritin 2 precursor	430	gi|225448548|ref|XP_002277114.1|PREDICTED: hypothetical protein [Vitis vinifera] >gi|270236158|emb|CBI25427.1| unnamed protein product [Vitis vinifera]	XP_002277114	2.61352E-9	71	65.0846	104	74
GAA4HQR01B26GU	acyl-acp thioesterase	474	gi|255583996|ref|XP_002532744.1|Oleoyl-acyl carrier protein thioesterase, putative [Ricinus communis] >gi|152206074|gb|ABS30422.1| acyl-ACP thioesterase FatA [Ricinus communis] >gi|223527521|gb|EEF29646.1| Oleoyl-acyl carrier protein thioesterase, putative [Ricinus communis]	XP_002532744	2.75735E-29	68	83.1889	82	56
GAA4HQR01BEX0B	saur family protein	432	gi|224080736|ref|XP_002306218.1|SAUR family protein [Populus trichocarpa] >gi|222849182|gb|EEE86729.1| SAUR family protein [Populus trichocarpa]	XP_002306218	1.67897E-24	85	115.546	76	65
GAA4HQR01A558I	unnamed protein product [Vitis vinifera]	355	gi|270253428|emb|CBI35826.1|unnamed protein product [Vitis vinifera]	CBI35826	1.17674E-9	76	66.2402	51	39
GAA4HQR01CMR5X	glutathione s-transferase	523	gi|186688078|gb|ACC86120.1|glutathione S-transferase [Knorringia sibirica]	ACC86120	1.65041E-18	56	95.9005	132	74
GAA4HQR01C8R05	inositol-tetrakisphosphate 1-	380	gi|255576442|ref|XP_002529113.1|Inositol-tetrakisphosphate 1-kinase, putative [Ricinus communis] >gi|223531464|gb|EEF33297.1| Inositol-tetrakisphosphate 1-kinase, putative [Ricinus communis]	XP_002529113	6.58798E-11	78	69.3218	55	43
GAA4HQR01DSNOR	unknown [Glycine max]	323	gi|255645578|gb|ACU23283.1|unknown [Glycine max]	ACU23283	2.55912E-23	73	65.0846	53	39
GAA4HQR01BEF7E	protein	342	gi|255543767|ref|XP_002512946.1|Chaperone protein dnaJ, putative [Ricinus communis] >gi|223547957|gb|EEF49449.1| Chaperone protein dnaJ, putative [Ricinus communis]	XP_002512946	1.6004E-38	86	162.155	103	89
GAA4HQR01EO6A1	cadmium-induced protein	395	gi|147819109|emb|CAN68956.1|hypothetical protein [Vitis vinifera]	CAN68956	2.99542E-16	73	85.1149	65	48
GAA4HQR01CJ1XY	PREDICTED: similar to transposase [Strongylocentrotus purpuratus]	544	gi|115663165|ref|XP_001181738.1|PREDICTED: similar to transposase [Strongylocentrotus purpuratus] >gi|115937335|ref|XP_001176769.1| PREDICTED: similar to transposase [Strongylocentrotus purpuratus]	XP_001181738	1.7378E-8	46	62.7734	164	76
GAA4HQR01CF18X	alpha- -glucan-protein synthase	422	gi|270306129|emb|CBI16940.1|unnamed protein product [Vitis vinifera]	CBI16940	5.15417E-13	71	77.411	59	42
GAA4HQR01D33LP	2-on-2 hemoglobin	483	gi|225430075|ref|XP_002284484.1|PREDICTED: hypothetical protein [Vitis vinifera] >gi|270231599|emb|CBI20924.1| unnamed protein product [Vitis vinifera]	XP_002284484	2.61884E-49	85	197.978	119	102
GAA4HQR01D4WXN	unnamed protein product [Vitis vinifera]	419	gi|270243910|emb|CBI30849.1|unnamed protein product [Vitis vinifera]	CBI30849	1.01015E-8	57	63.1586	100	57
GAA4HQR01DAVB2	atp-dependent protease	603	gi|399213|sp|P31542.1|CLPAB_SOLLCRecName: Full=ATP-dependent Clp protease ATP-binding subunit clpA homolog CD4B, chloroplastic; Flags: Precursor >gi|170435|gb|AAA34161.1| ATP-dependent protease (CD4B) [Solanum lycopersicum]	P31542	8.16944E-29	66	105.145	160	107
GAA4HQR01DBT3A	unnamed protein product [Vitis vinifera]	383	gi|270253525|emb|CBI35923.1|unnamed protein product [Vitis vinifera]	CBI35923	5.45543E-7	61	57.3806	63	39
GAA4HQR01ELWKD	caax prenyl protease	471	gi|225454328|ref|XP_002277525.1|PREDICTED: hypothetical protein [Vitis vinifera] >gi|270258388|emb|CBI40422.1| unnamed protein product [Vitis vinifera]	XP_002277525	6.87064E-18	62	93.5893	108	67
GAA4HQR01DG18S	unnamed protein product [Vitis vinifera]	505	gi|270254880|emb|CBI37270.1|unnamed protein product [Vitis vinifera]	CBI37270	8.9752E-16	65	56.225	52	34
GAA4HQR01CQU3S	protein kinase family protein	511	gi|270246015|emb|CBI32392.1|unnamed protein product [Vitis vinifera]	CBI32392	1.22381E-52	99	209.149	105	104
GAA4HQR01EW02K	protein	369	gi|224097993|ref|XP_002311103.1|predicted protein [Populus trichocarpa] >gi|222850923|gb|EEE88470.1| predicted protein [Populus trichocarpa]	XP_002311103	2.03094E-17	88	92.0485	60	53
GAA4HQR01A9LO6	phenazine biosynthesis	463	gi|225436972|ref|XP_002276833.1|PREDICTED: hypothetical protein [Vitis vinifera]	XP_002276833	3.15017E-38	81	144.05	99	81
GAA4HQR01BCQ3D	hydrolase-like protein	505	gi|270234740|emb|CBI23337.1|unnamed protein product [Vitis vinifera]	CBI23337	1.63119E-56	85	208.764	131	112
GAA4HQR01CZK7P	srg1-like protein	507	gi|255557471|ref|XP_002519766.1|Flavonol synthase/flavanone 3-hydroxylase, putative [Ricinus communis] >gi|223541183|gb|EEF42739.1| Flavonol synthase/flavanone 3-hydroxylase, putative [Ricinus communis]	XP_002519766	7.25193E-50	81	199.904	138	112
GAA4HQR01B5SQA	nucleic acid binding	493	gi|255570041|ref|XP_002525983.1|nucleic acid binding protein, putative [Ricinus communis] >gi|223534715|gb|EEF36407.1| nucleic acid binding protein, putative [Ricinus communis]	XP_002525983	8.93918E-26	69	119.783	132	92
GAA4HQR01DYOO8	atp binding protein	463	gi|270247982|emb|CBI33279.1|unnamed protein product [Vitis vinifera]	CBI33279	7.12323E-55	82	216.468	147	121
GAA4HQR01EZE60	21 kda protein	464	gi|255539741|ref|XP_002510935.1|21 kDa protein precursor, putative [Ricinus communis] >gi|223550050|gb|EEF51537.1| 21 kDa protein precursor, putative [Ricinus communis]	XP_002510935	3.82999E-8	74	61.2326	55	41
GAA4HQR01DFPWM	nucleoside diphosphate kinase	336	gi|225453348|ref|XP_002271321.1|PREDICTED: hypothetical protein isoform 1 [Vitis vinifera] >gi|225453350|ref|XP_002271352.1| PREDICTED: hypothetical protein isoform 2 [Vitis vinifera] >gi|147811500|emb|CAN74274.1| hypothetical protein [Vitis vinifera]	XP_002271321	1.19944E-14	71	80.8777	74	53
GAA4HQR01D36YA	protein	469	gi|242032775|ref|XP_002463782.1|hypothetical protein SORBIDRAFT_01g006060 [Sorghum bicolor] >gi|241917636|gb|EER90780.1| hypothetical protein SORBIDRAFT_01g006060 [Sorghum bicolor]	XP_002463782	2.40576E-38	92	113.235	63	58
GAA4HQR01ELSFN	chaperonin containing t-complex protein gamma	431	gi|225463163|ref|XP_002268799.1|PREDICTED: hypothetical protein [Vitis vinifera] >gi|270240491|emb|CBI27721.1| unnamed protein product [Vitis vinifera]	XP_002268799	3.87318E-11	69	60.077	79	55
GAA4HQR01EJ4WT	adp-ribosylation factor	496	gi|225425567|ref|XP_002265983.1|PREDICTED: similar to ADP-ribosylation factor isoform 2 [Vitis vinifera] >gi|225425569|ref|XP_002265874.1| PREDICTED: similar to ADP-ribosylation factor isoform 1 [Vitis vinifera]	XP_002265983	6.53181E-42	100	130.568	62	62
GAA4HQR01ASC4M	protein	557	gi|225437515|ref|XP_002275221.1|PREDICTED: hypothetical protein [Vitis vinifera] >gi|147769615|emb|CAN72389.1| hypothetical protein [Vitis vinifera] >gi|270254538|emb|CBI36928.1| unnamed protein product [Vitis vinifera]	XP_002275221	1.70655E-14	69	82.8037	78	54
GAA4HQR01BID0N	dcda_orysj ame: full=probable diaminopimelate chloroplastic short=dap decarboxylase flags: precursor	372	gi|218190654|gb|EEC73081.1|hypothetical protein OsI_07046 [Oryza sativa Indica Group]	EEC73081	3.12083E-18	94	94.7449	52	49
GAA4HQR01B3QGU	late embryogenesis abundant protein lea14-	416	gi|218664717|gb|ACK99529.1|LEA [Knorringia sibirica]	ACK99529	3.47684E-22	89	107.842	64	57
GAA4HQR01CL804	protein	455	gi|217071032|gb|ACJ83876.1|unknown [Medicago truncatula] >gi|217071192|gb|ACJ83956.1| unknown [Medicago truncatula] >gi|217075697|gb|ACJ86208.1| unknown [Medicago truncatula]	ACJ83876	5.79116E-17	57	90.5077	135	77
GAA4HQR01ET8EH	kinesin light	458	gi|225426234|ref|XP_002263593.1|PREDICTED: hypothetical protein [Vitis vinifera]	XP_002263593	1.21253E-62	93	203.756	115	108
GAA4HQR01DVY52	protein	473	gi|147859066|emb|CAN80417.1|hypothetical protein [Vitis vinifera] >gi|270240659|emb|CBI27888.1| unnamed protein product [Vitis vinifera]	CAN80417	1.24344E-43	71	179.104	162	116
GAA4HQR01BHHJ4	hypothetical protein [Vitis vinifera]	427	gi|147767257|emb|CAN62447.1|hypothetical protein [Vitis vinifera]	CAN62447	2.65771E-7	56	43.5134	53	30
GAA4HQR01BETJZ	predicted protein [Physcomitrella patens subsp. patens]	431	gi|168018043|ref|XP_001761556.1|predicted protein [Physcomitrella patens subsp. patens] >gi|162687240|gb|EDQ73624.1| predicted protein [Physcomitrella patens subsp. patens]	XP_001761556	3.56803E-10	77	54.299	61	47
GAA4HQR01B962I	small nuclear ribonucleoprotein snrnp core protein sm protein	500	gi|224068340|ref|XP_002302713.1|predicted protein [Populus trichocarpa] >gi|224128478|ref|XP_002320342.1| predicted protein [Populus trichocarpa] >gi|118481477|gb|ABK92681.1| unknown [Populus trichocarpa] >gi|222844439|gb|EEE81986.1| predicted protein [Populus trichocarpa] >gi|222861115|gb|EEE98657.1| predicted protein [Populus trichocarpa]	XP_002302713	7.32034E-38	96	102.064	53	51
GAA4HQR01BPB0N	chloroplast processing enzyme-like protein	514	gi|222618676|gb|EEE54808.1|hypothetical protein OsJ_02226 [Oryza sativa Japonica Group]	EEE54808	6.50648E-9	47	63.929	171	81
GAA4HQR01D3PDZ	protein	403	gi|225439697|ref|XP_002267737.1|PREDICTED: hypothetical protein [Vitis vinifera]	XP_002267737	2.00587E-26	87	92.0485	54	47
GAA4HQR01CRO3B	trichohyalin like protein	499	gi|270228552|emb|CBI17489.1|unnamed protein product [Vitis vinifera]	CBI17489	2.25299E-16	74	88.5817	83	62
GAA4HQR01C5DID	#���?	473	gi|18405782|ref|NP_565956.1|camphor resistance CrcB family protein [Arabidopsis thaliana] >gi|238479528|ref|NP_001154568.1| camphor resistance CrcB family protein [Arabidopsis thaliana] >gi|20196897|gb|AAM14827.1| Expressed protein [Arabidopsis thaliana] >gi|26453266|dbj|BAC43706.1| unknown protein [Arabidopsis thaliana]	NP_565956	1.04503E-16	71	78.5666	91	65
GAA4HQR01DDACD	at4g37080 c7a10_280	436	gi|270238651|emb|CBI25900.1|unnamed protein product [Vitis vinifera]	CBI25900	7.50414E-25	80	116.701	84	68
GAA4HQR01ECZYI	splicing endonuclease positive effector	451	gi|225459354|ref|XP_002284214.1|PREDICTED: hypothetical protein [Vitis vinifera]	XP_002284214	1.91404E-52	84	208.379	133	112
GAA4HQR01CGMK4	autoinhibited h+ atpase	442	gi|224143678|ref|XP_002325038.1|autoinhibited H+ ATPase [Populus trichocarpa] >gi|222866472|gb|EEF03603.1| autoinhibited H+ ATPase [Populus trichocarpa]	XP_002325038	4.17484E-55	84	217.238	138	117
GAA4HQR01D5A6C	protein phosphatase	544	gi|255556416|ref|XP_002519242.1|protein phosphatase 2c, putative [Ricinus communis] >gi|223541557|gb|EEF43106.1| protein phosphatase 2c, putative [Ricinus communis]	XP_002519242	3.26478E-27	81	91.2781	76	62
GAA4HQR01D4J85	conserved hypothetical protein [Ricinus communis]	371	gi|255562918|ref|XP_002522464.1|conserved hypothetical protein [Ricinus communis] >gi|223538349|gb|EEF39956.1| conserved hypothetical protein [Ricinus communis]	XP_002522464	4.23477E-15	82	84.3445	56	46
GAA4HQR01C8DHD	PREDICTED: hypothetical protein [Vitis vinifera]	215	gi|225450543|ref|XP_002281636.1|PREDICTED: hypothetical protein [Vitis vinifera]	XP_002281636	8.31255E-16	77	86.6557	58	45
GAA4HQR01DA2XP	ac034107_18est gb	469	gi|144923531|gb|ABE80160.2|Prefoldin [Medicago truncatula]	ABE80160	2.53434E-20	62	101.679	130	81
GAA4HQR01D35DZ	retrotransposon unclassified	534	gi|12323627|gb|AAG51783.1|AC079679_3reverse transcriptase, putative; 16838-20266 [Arabidopsis thaliana]	AAG51783	5.91319E-12	50	50.447	96	48
GAA4HQR01CBIZ8	nuclear cap-binding protein	414	gi|255544958|ref|XP_002513540.1|cap binding protein, putative [Ricinus communis] >gi|223547448|gb|EEF48943.1| cap binding protein, putative [Ricinus communis]	XP_002513540	8.48466E-53	85	209.534	129	110
GAA4HQR01DI9DI	kelch motif family protein	515	gi|225443351|ref|XP_002265018.1|PREDICTED: hypothetical protein [Vitis vinifera] >gi|270229534|emb|CBI18458.1| unnamed protein product [Vitis vinifera]	XP_002265018	6.64029E-13	67	69.707	78	53
GAA4HQR01BHHSU	protein	472	gi|255556318|ref|XP_002519193.1|conserved hypothetical protein [Ricinus communis] >gi|223541508|gb|EEF43057.1| conserved hypothetical protein [Ricinus communis]	XP_002519193	4.54833E-15	77	71.633	54	42
GAA4HQR01CK0XS	at5g19750 t29j13_170	388	gi|224139654|ref|XP_002323213.1|predicted protein [Populus trichocarpa] >gi|222867843|gb|EEF04974.1| predicted protein [Populus trichocarpa]	XP_002323213	8.89894E-18	92	93.2041	51	47
GAA4HQR01C423W	sui1 b protein	508	gi|225460969|ref|XP_002280080.1|PREDICTED: hypothetical protein isoform 2 [Vitis vinifera] >gi|225460971|ref|XP_002280065.1| PREDICTED: hypothetical protein isoform 1 [Vitis vinifera] >gi|270239404|emb|CBI26638.1| unnamed protein product [Vitis vinifera]	XP_002280080	1.17129E-7	54	59.6918	124	67
GAA4HQR01CRFXV	ras-gtpase-activating protein-binding	364	gi|270256955|emb|CBI23721.1|unnamed protein product [Vitis vinifera]	CBI23721	9.19303E-15	64	83.1889	110	71
GAA4HQR01BGU84	sam domain family protein	436	gi|225463868|ref|XP_002267796.1|PREDICTED: hypothetical protein [Vitis vinifera] >gi|270229412|emb|CBI18337.1| unnamed protein product [Vitis vinifera]	XP_002267796	5.52406E-19	74	94.7449	82	61
GAA4HQR01DE3R8	diphenol oxidase	408	gi|224106309|ref|XP_002314124.1|predicted protein [Populus trichocarpa] >gi|222850532|gb|EEE88079.1| predicted protein [Populus trichocarpa]	XP_002314124	4.4045E-41	78	170.629	130	102
GAA4HQR01C6YQK	type i inositol polyphosphate 5-	450	gi|270251636|emb|CBI35009.1|unnamed protein product [Vitis vinifera]	CBI35009	9.26505E-23	72	109.768	88	64
GAA4HQR01C1TOS	ubiquitin conjugating enzyme	518	gi|224136282|ref|XP_002322290.1|predicted protein [Populus trichocarpa] >gi|118481915|gb|ABK92892.1| unknown [Populus trichocarpa] >gi|222869286|gb|EEF06417.1| predicted protein [Populus trichocarpa]	XP_002322290	6.41544E-20	67	100.523	93	63
GAA4HQR01B7RGC	ubiquitin-activating enzyme	414	gi|270229195|emb|CBI18124.1|unnamed protein product [Vitis vinifera]	CBI18124	6.69169E-66	96	253.062	127	122
GAA4HQR01C6N5V	rna polymerase rpc34 subunit family protein	347	gi|255536881|ref|XP_002509507.1|DNA-directed RNA polymerase III subunit F, putative [Ricinus communis] >gi|223549406|gb|EEF50894.1| DNA-directed RNA polymerase III subunit F, putative [Ricinus communis]	XP_002509507	4.67089E-14	62	80.8777	69	43
GAA4HQR01CFSMD	ribosomal protein l16	532	gi|156573683|gb|ABU85174.1|ribosomal protein L16 [Anethum graveolens]	ABU85174	1.6362E-13	60	52.373	69	42
GAA4HQR01DOTIT	protein	494	gi|270243234|emb|CBI30174.1|unnamed protein product [Vitis vinifera]	CBI30174	1.33723E-64	86	169.088	104	90
GAA4HQR01C91BE	protein	424	gi|222631712|gb|EEE63844.1|hypothetical protein OsJ_18668 [Oryza sativa Japonica Group] >gi|224471619|dbj|BAH24103.1| signal peptide peptidase 2 [Oryza sativa Japonica Group]	EEE63844	9.56765E-52	97	206.068	104	101
GAA4HQR01B1EYR	unnamed protein product [Vitis vinifera]	305	gi|270259672|emb|CBI38805.1|unnamed protein product [Vitis vinifera]	CBI38805	1.68996E-8	72	62.3882	58	42
GAA4HQR01C69Q0	protein	524	gi|270244268|emb|CBI31204.1|unnamed protein product [Vitis vinifera]	CBI31204	2.46212E-43	80	114.775	87	70
GAA4HQR01C6LZJ	protein kinase-like	488	gi|255567439|ref|XP_002524699.1|ATATH13, putative [Ricinus communis] >gi|223536060|gb|EEF37718.1| ATATH13, putative [Ricinus communis]	XP_002524699	1.76168E-56	89	190.274	126	113
GAA4HQR01B8LOB	PREDICTED: hypothetical protein [Vitis vinifera]	571	gi|225463321|ref|XP_002267890.1|PREDICTED: hypothetical protein [Vitis vinifera]	XP_002267890	3.97584E-9	64	63.929	74	48
GAA4HQR01BE1NX	oligopeptide transporter opt family	448	gi|224121000|ref|XP_002318472.1|oligopeptide transporter OPT family [Populus trichocarpa] >gi|222859145|gb|EEE96692.1| oligopeptide transporter OPT family [Populus trichocarpa]	XP_002318472	5.51907E-39	70	163.696	148	104
GAA4HQR01AGXJO	uba and ubx domain-containing protein	462	gi|170116974|ref|XP_001889676.1|predicted protein [Laccaria bicolor S238N-H82] >gi|164635391|gb|EDQ99699.1| predicted protein [Laccaria bicolor S238N-H82]	XP_001889676	1.58071E-9	61	65.855	86	53
GAA4HQR01DZ7BX	retroelement pol polyprotein	501	gi|2995405|emb|CAA73042.1|polyprotein [Ananas comosus]	CAA73042	7.85225E-9	55	63.5438	98	54
GAA4HQR01CU9XV	protein	461	gi|224145287|ref|XP_002325591.1|predicted protein [Populus trichocarpa] >gi|222862466|gb|EEE99972.1| predicted protein [Populus trichocarpa]	XP_002325591	1.96056E-37	80	115.931	86	69
GAA4HQR01ATNSY	protein of unknown function [Solanum tuberosum]	543	gi|142942526|gb|ABO93017.1|protein of unknown function [Solanum tuberosum]	ABO93017	1.3072E-11	49	73.1738	161	80
GAA4HQR01COUAS	endosomal p24a protein	392	gi|255567166|ref|XP_002524564.1|Endosomal P24A protein precursor, putative [Ricinus communis] >gi|223536117|gb|EEF37772.1| Endosomal P24A protein precursor, putative [Ricinus communis]	XP_002524564	8.92352E-50	92	199.519	120	111
GAA4HQR01A5IYD	pyruvate kinase	478	gi|115484175|ref|NP_001065749.1|Os11g0148500 [Oryza sativa (japonica cultivar-group)] >gi|77548686|gb|ABA91483.1| pyruvate kinase family protein, expressed [Oryza sativa (japonica cultivar-group)] >gi|113644453|dbj|BAF27594.1| Os11g0148500 [Oryza sativa Japonica Group] >gi|215692631|dbj|BAG88051.1| unnamed protein product [Oryza sativa Japonica Group] >gi|218185248|gb|EEC67675.1| hypothetical pro…	NP_001065749	1.87733E-41	97	140.584	76	74
GAA4HQR01EW7GV	protein	509	gi|224053771|ref|XP_002297971.1|predicted protein [Populus trichocarpa] >gi|222845229|gb|EEE82776.1| predicted protein [Populus trichocarpa]	XP_002297971	4.67087E-12	82	74.3294	52	43
GAA4HQR01DH1VX	protein	452	gi|255538698|ref|XP_002510414.1|proteasome subunit alpha type, putative [Ricinus communis] >gi|223551115|gb|EEF52601.1| proteasome subunit alpha type, putative [Ricinus communis]	XP_002510414	1.43269E-71	97	271.937	137	134
GAA4HQR01EIP9R	disease resistance protein	495	gi|255577491|ref|XP_002529624.1|leucine-rich repeat containing protein, putative [Ricinus communis] >gi|223530909|gb|EEF32769.1| leucine-rich repeat containing protein, putative [Ricinus communis]	XP_002529624	1.30619E-24	66	115.931	155	103
GAA4HQR01A5ZK2	60s ribosomal protein l13a	473	gi|217075178|gb|ACJ85949.1|unknown [Medicago truncatula]	ACJ85949	4.09474E-18	56	94.3597	139	78
GAA4HQR01EAJE1	ferredoxin- chloroplast	457	gi|225464948|ref|XP_002275771.1|PREDICTED: hypothetical protein isoform 2 [Vitis vinifera] >gi|225464950|ref|XP_002275749.1| PREDICTED: hypothetical protein isoform 1 [Vitis vinifera]	XP_002275771	2.70996E-30	72	134.806	129	94
GAA4HQR01AJYYX	protein	345	gi|225461846|ref|XP_002285664.1|PREDICTED: hypothetical protein [Vitis vinifera]	XP_002285664	8.09024E-13	63	72.0182	86	55
GAA4HQR01DPC5U	atp synthase epsilon mitochondrial	549	gi|242129052|gb|ACS83605.1|ATP synthase epsilon subunit 1 [Gossypium hirsutum]	ACS83605	1.61668E-17	85	92.8189	56	48
GAA4HQR01C420Q	transferring glycosyl groups	463	gi|270242874|emb|CBI29814.1|unnamed protein product [Vitis vinifera]	CBI29814	6.15237E-43	79	174.481	144	114
GAA4HQR01E2TMM	zinc finger	401	gi|116787301|gb|ABK24454.1|unknown [Picea sitchensis]	ABK24454	1.85324E-18	90	95.5153	54	49
GAA4HQR01AM4LU	protein	451	gi|224134182|ref|XP_002327776.1|predicted protein [Populus trichocarpa] >gi|222836861|gb|EEE75254.1| predicted protein [Populus trichocarpa]	XP_002327776	6.73271E-29	79	130.183	89	71
GAA4HQR01DY6PJ	protein	353	gi|225435588|ref|XP_002283224.1|PREDICTED: hypothetical protein [Vitis vinifera]	XP_002283224	8.03511E-14	80	80.1073	66	53
GAA4HQR01CE69P	receptor protein	499	gi|270227414|emb|CBI16147.1|unnamed protein product [Vitis vinifera]	CBI16147	6.38356E-12	63	60.8474	120	76
GAA4HQR01C40CS	chromatin remodeling complex subunit	506	gi|225441914|ref|XP_002278785.1|PREDICTED: hypothetical protein [Vitis vinifera]	XP_002278785	4.63266E-73	90	276.944	169	153
GAA4HQR01AXT52	retrotransposon like protein	346	gi|9989054|gb|AAG10817.1|AC011808_5Putative retroelement polyprotein [Arabidopsis thaliana]	AAG10817	4.41496E-8	67	44.669	59	40
GAA4HQR01DQF82	dna binding	507	gi|225458627|ref|XP_002284791.1|PREDICTED: ripening-related bZIP protein-like isoform 2 [Vitis vinifera] >gi|225458629|ref|XP_002284785.1| PREDICTED: ripening-related bZIP protein-like isoform 1 [Vitis vinifera] >gi|7406677|emb|CAB85632.1| putative ripening-related bZIP protein [Vitis vinifera]	XP_002284791	5.20998E-21	70	64.3142	64	45
GAA4HQR01BV4GW	sucrose phosphate synthase	505	gi|157313316|gb|ABV32551.1|sucrose phosphate synthase protein 1 [Prunus persica]	ABV32551	3.68774E-54	78	214.157	169	133
GAA4HQR01AXEJ3	mitochondrial nad-dependent malate dehydrogenase	512	gi|168029479|ref|XP_001767253.1|predicted protein [Physcomitrella patens subsp. patens] >gi|162681508|gb|EDQ67934.1| predicted protein [Physcomitrella patens subsp. patens]	XP_001767253	9.09791E-12	57	66.2402	102	59
GAA4HQR01A9CPF	rop guanine nucleotide exchange	488	gi|224127676|ref|XP_002320133.1|predicted protein [Populus trichocarpa] >gi|222860906|gb|EEE98448.1| predicted protein [Populus trichocarpa]	XP_002320133	3.06586E-45	76	103.605	95	73
GAA4HQR01CKJK1	ap2 domain class transcription factor	450	gi|292668955|gb|ADE41132.1|AP2 domain class transcription factor [Malus x domestica]	ADE41132	1.55965E-9	49	65.855	132	65
GAA4HQR01BWU97	binding catalytic coenzyme binding	460	gi|90657568|gb|ABD96868.1|hypothetical protein [Cleome spinosa]	ABD96868	2.76173E-13	74	55.8398	51	38
GAA4HQR01EKE68	s-adenosylmethionine-dependent methyltransferase methyltransferase	438	gi|242032801|ref|XP_002463795.1|hypothetical protein SORBIDRAFT_01g006290 [Sorghum bicolor] >gi|241917649|gb|EER90793.1| hypothetical protein SORBIDRAFT_01g006290 [Sorghum bicolor]	XP_002463795	9.43322E-15	77	77.411	54	42
GAA4HQR01EDYW4	auxin-binding protein 1	476	gi|262064796|gb|ACX54195.3|auxin-binding protein 1 [Dimocarpus longan]	ACX54195	6.09119E-14	57	80.4925	109	63
GAA4HQR01C5M1K	conserved hypothetical protein [Ricinus communis]	430	gi|255566028|ref|XP_002524002.1|conserved hypothetical protein [Ricinus communis] >gi|223536729|gb|EEF38370.1| conserved hypothetical protein [Ricinus communis]	XP_002524002	3.46101E-17	79	91.2781	79	63
GAA4HQR01DRST5	protein	430	gi|255547718|ref|XP_002514916.1|conserved hypothetical protein [Ricinus communis] >gi|223545967|gb|EEF47470.1| conserved hypothetical protein [Ricinus communis]	XP_002514916	3.22502E-31	95	137.887	71	68
GAA4HQR01DCXLB	beclin 1 protein	475	gi|73587482|emb|CAJ27523.1|beclin 1 protein [Medicago truncatula]	CAJ27523	2.46726E-23	64	111.694	119	77
GAA4HQR01BCKW9	general substrate transporter	530	gi|124360168|gb|ABN08184.1|General substrate transporter [Medicago truncatula] >gi|124361038|gb|ABN09010.1| General substrate transporter [Medicago truncatula]	ABN08184	7.67367E-11	63	70.4774	92	58
GAA4HQR01A4UP5	iron-sulfur assembly protein	425	gi|255626663|gb|ACU13676.1|unknown [Glycine max]	ACU13676	2.39126E-40	94	131.724	72	68
GAA4HQR01CP28E	pathogenesis-related protein 4	364	gi|7381205|gb|AAF61435.1|AF137352_1pre-hevein-like protein [Pisum sativum]	AAF61435	6.45575E-24	86	113.62	59	51
GAA4HQR01A8CMT	heat repeat family expressed	426	gi|255556820|ref|XP_002519443.1|conserved hypothetical protein [Ricinus communis] >gi|223541306|gb|EEF42857.1| conserved hypothetical protein [Ricinus communis]	XP_002519443	1.6634E-27	80	125.561	89	72
GAA4HQR01ESMSN	atp binding	416	gi|255567514|ref|XP_002524736.1|ATP binding protein, putative [Ricinus communis] >gi|223535920|gb|EEF37579.1| ATP binding protein, putative [Ricinus communis]	XP_002524736	1.69886E-16	70	88.9669	87	61
GAA4HQR01AOCIV	histone ubiquitination proteins group	473	gi|270227754|emb|CBI16487.1|unnamed protein product [Vitis vinifera]	CBI16487	2.14619E-59	87	231.491	157	138
GAA4HQR01COOPG	g-box binding factor	369	gi|270258434|emb|CBI40468.1|unnamed protein product [Vitis vinifera]	CBI40468	4.90096E-27	77	124.02	98	76
GAA4HQR01ETM79	protein	462	gi|224104228|ref|XP_002333970.1|predicted protein [Populus trichocarpa] >gi|222839426|gb|EEE77763.1| predicted protein [Populus trichocarpa]	XP_002333970	4.12136E-42	72	174.096	151	109
GAA4HQR01C6NOX	proton-dependent oligopeptide transport family protein	275	gi|224090809|ref|XP_002309091.1|predicted protein [Populus trichocarpa] >gi|222855067|gb|EEE92614.1| predicted protein [Populus trichocarpa]	XP_002309091	1.39838E-26	91	122.479	84	77
GAA4HQR01DLQGJ	protein	449	gi|225452112|ref|XP_002281005.1|PREDICTED: hypothetical protein [Vitis vinifera]	XP_002281005	6.98296E-34	86	146.747	102	88
GAA4HQR01DYEEZ	dna-mediated transposase	436	gi|111378686|gb|ABH09251.1|putative DNA-mediated transposase [Helicoverpa zea]	ABH09251	9.05267E-10	60	66.6254	74	45
GAA4HQR01CN6YR	cell division protein	335	gi|296083956|emb|CBI24344.3|unnamed protein product [Vitis vinifera]	CBI24344	3.7919E-32	88	140.969	95	84
GAA4HQR01DSAT4	crt dre binding factor	441	gi|225196199|gb|ABV65907.2|CRT/DRE-binding factor 1 [Fragaria x ananassa] >gi|225349654|gb|ACN87752.1| CBF-like transcription factor [Fragaria x ananassa]	ABV65907	8.95211E-13	68	76.6406	112	77
GAA4HQR01C26W0	adenylyl cyclase-associated protein	482	gi|15236128|ref|NP_195175.1|ATCAP1 (ARABIDOPSIS THALIANA CYCLASE ASSOCIATED PROTEIN 1); actin binding [Arabidopsis thaliana] >gi|3096918|emb|CAA18828.1| putative cyclase associated protein CAP [Arabidopsis thaliana] >gi|3169136|dbj|BAA28621.1| Atcap1 [Arabidopsis thaliana] >gi|7270399|emb|CAB80166.1| putative cyclase associated protein CAP [Arabidopsis thaliana] >gi|115646727|gb|ABJ17096.1| At4g3…	NP_195175	2.70317E-22	56	108.227	162	91
GAA4HQR01C3VEZ	nucleoside phosphatase family protein gda1 cd39 family protein	490	gi|147866651|emb|CAN81571.1|hypothetical protein [Vitis vinifera]	CAN81571	1.03495E-53	85	212.616	154	131
GAA4HQR01BID52	pointed first leaf	477	gi|224085191|ref|XP_002307515.1|predicted protein [Populus trichocarpa] >gi|222856964|gb|EEE94511.1| predicted protein [Populus trichocarpa]	XP_002307515	1.88056E-23	64	112.079	142	91
GAA4HQR01CI1OJ	protection of telomeres 1 protein	520	gi|270226847|emb|CBI15581.1|unnamed protein product [Vitis vinifera]	CBI15581	2.61419E-32	72	120.553	118	85
GAA4HQR01B2RSG	protein	483	gi|255570871|ref|XP_002526387.1|conserved hypothetical protein [Ricinus communis] >gi|223534249|gb|EEF35963.1| conserved hypothetical protein [Ricinus communis]	XP_002526387	6.52029E-39	66	158.688	156	104
GAA4HQR01EHCG3	cation efflux protein zinc	407	gi|225426520|ref|XP_002278303.1|PREDICTED: hypothetical protein [Vitis vinifera]	XP_002278303	3.12785E-26	74	121.324	123	92
GAA4HQR01EG59D	tetrafunctional protein of glyoxysomal fatty acid beta-oxidation	497	gi|34922417|sp|O49809.2|MFPA_BRANARecName: Full=Glyoxysomal fatty acid beta-oxidation multifunctional protein MFP-a; Includes: RecName: Full=Enoyl-CoA hydratase/3-2-trans-enoyl-CoA isomerase/3-hydroxybutyryl-CoA epimerase; Includes: RecName: Full=3-hydroxyacyl-CoA dehydrogenase >gi|2832898|emb|CAA04386.1| Tetrafunctional protein of glyoxysomal fatty acid beta-oxidation [Brassica napus]	O49809	8.16252E-35	71	149.828	144	103
GAA4HQR01B1IPG	acyltransferase family protein	440	gi|115455177|ref|NP_001051189.1|Os03g0735900 [Oryza sativa (japonica cultivar-group)] >gi|38000002|gb|AAR07089.1| unknown protein [Oryza sativa Japonica Group] >gi|113549660|dbj|BAF13103.1| Os03g0735900 [Oryza sativa Japonica Group]	NP_001051189	1.41393E-11	66	57.7658	53	35
GAA4HQR01D758N	protein	562	gi|224083444|ref|XP_002307029.1|predicted protein [Populus trichocarpa] >gi|222856478|gb|EEE94025.1| predicted protein [Populus trichocarpa]	XP_002307029	4.426E-13	74	78.1814	58	43
GAA4HQR01DHUWX	growth regulator like protein	436	gi|255562950|ref|XP_002522480.1|conserved hypothetical protein [Ricinus communis] >gi|223538365|gb|EEF39972.1| conserved hypothetical protein [Ricinus communis]	XP_002522480	1.20917E-46	78	189.119	136	107
GAA4HQR01DEQBH	atrfnr2 (root fnr 2) fad binding nadp or nadph binding electron carrier ferredoxin-nadp+ reductase oxidoreductase	369	gi|263202219|gb|ACY70395.1|heterotrophic ferredoxin NADP+ oxidoreductase [Populus tremula x Populus tremuloides]	ACY70395	1.40958E-16	73	78.9518	71	52
GAA4HQR01A2QOJ	interferon-induced gtp-binding protein	454	gi|224135375|ref|XP_002327202.1|predicted protein [Populus trichocarpa] >gi|222835572|gb|EEE74007.1| predicted protein [Populus trichocarpa]	XP_002327202	1.10489E-31	68	139.428	141	96
GAA4HQR01DIYZX	60s ribosomal protein l23a	450	gi|225439858|ref|XP_002278186.1|PREDICTED: hypothetical protein [Vitis vinifera]	XP_002278186	1.90177E-15	74	85.5001	71	53
GAA4HQR01B30P9	tigger transposable element derived 1	398	gi|2226004|gb|AAB61714.1|putative transposase [Homo sapiens]	AAB61714	8.92116E-16	54	55.0694	71	39
GAA4HQR01EONAA	coclaurine n-methyltransferase	410	gi|255634590|gb|ACU17657.1|unknown [Glycine max]	ACU17657	2.09418E-14	61	82.0333	110	68
GAA4HQR01D0JX9	bzip family transcription factor	403	gi|255584594|ref|XP_002533021.1|Transcription factor RF2a, putative [Ricinus communis] >gi|223527183|gb|EEF29352.1| Transcription factor RF2a, putative [Ricinus communis]	XP_002533021	1.23224E-30	76	135.961	132	101
GAA4HQR01CVY52	ribosomal protein s3	549	gi|139389302|ref|YP_001123068.1|ribosomal protein S3 [Aethionema grandiflorum] >gi|139390386|ref|YP_001122984.1| ribosomal protein S3 [Aethionema cordifolium] >gi|152060526|sp|A4QJF3.1|RR3_AETCO RecName: Full=30S ribosomal protein S3, chloroplastic >gi|152060527|sp|A4QJN7.1|RR3_AETGR RecName: Full=30S ribosomal protein S3, chloroplastic >gi|134286179|dbj|BAF49808.1| ribosomal protein S3 [Aethione…	YP_001123068	1.33947E-29	80	88.5817	62	50
GAA4HQR01EHIKE	galactosyltransferase family protein	494	gi|224137320|ref|XP_002322528.1|predicted protein [Populus trichocarpa] >gi|222867158|gb|EEF04289.1| predicted protein [Populus trichocarpa]	XP_002322528	1.09203E-31	82	122.479	74	61
GAA4HQR01DOGWN	predicted protein [Populus trichocarpa]	463	gi|224107637|ref|XP_002314546.1|predicted protein [Populus trichocarpa] >gi|222863586|gb|EEF00717.1| predicted protein [Populus trichocarpa]	XP_002314546	5.41388E-10	62	55.0694	62	39
GAA4HQR01EFUJ0	myo-inositol 1-phosphate synthase	498	gi|144227392|gb|ABO93456.1|1L-myo-inositol 1-phosphate synthase [Jatropha curcas]	ABO93456	1.13127E-31	94	139.428	78	74
GAA4HQR01CB0ET	zinc finger (c3hc4-type ring finger) family protein	411	gi|255554674|ref|XP_002518375.1|ring finger protein, putative [Ricinus communis] >gi|223542470|gb|EEF44011.1| ring finger protein, putative [Ricinus communis]	XP_002518375	1.39211E-26	64	122.479	113	73
GAA4HQR01CWUQ3	atp binding	462	gi|14190425|gb|AAK55693.1|AF378890_1At1g68400/T2E12_5 [Arabidopsis thaliana] >gi|20857353|gb|AAM26714.1| At1g68400/T2E12_5 [Arabidopsis thaliana]	AAK55693	7.04496E-34	80	146.747	107	86
GAA4HQR01DSUNF	beta-galactosidase	464	gi|224135029|ref|XP_002327549.1|predicted protein [Populus trichocarpa] >gi|222836103|gb|EEE74524.1| predicted protein [Populus trichocarpa]	XP_002327549	1.33644E-32	74	112.079	93	69
GAA4HQR01A6U56	predicted protein [Populus trichocarpa]	490	gi|224096038|ref|XP_002310522.1|predicted protein [Populus trichocarpa] >gi|222853425|gb|EEE90972.1| predicted protein [Populus trichocarpa]	XP_002310522	7.66667E-42	83	143.665	89	74
GAA4HQR01EW0NU	protein kinase	482	gi|113205211|gb|AAT39953.2|Protein kinase APK1B, chloroplast precursor, putative [Solanum demissum]	AAT39953	2.99507E-13	60	78.1814	128	78
GAA4HQR01DWB09	cytochrome p450	383	gi|255547910|ref|XP_002515012.1|cytochrome P450, putative [Ricinus communis] >gi|223546063|gb|EEF47566.1| cytochrome P450, putative [Ricinus communis]	XP_002515012	9.07489E-34	86	146.362	121	105
GAA4HQR01CQSM1	abo1 (aba-overly sensitive 1) transcription elongation regulator	277	gi|15240688|ref|NP_196872.1|ABO1 (ABA-OVERLY SENSITIVE 1); transcription elongation regulator [Arabidopsis thaliana] >gi|9758034|dbj|BAB08695.1| unnamed protein product [Arabidopsis thaliana]	NP_196872	2.82063E-11	63	71.633	77	49
GAA4HQR01DBCBM	pre-mrna-splicing factor cwc-22	422	gi|15220892|ref|NP_178208.1|MIF4G domain-containing protein / MA3 domain-containing protein [Arabidopsis thaliana] >gi|6503305|gb|AAF14681.1|AC011713_29 Contains similarity to gb|U19615 LET 858 gene from Caenorhabditis elegans. ESTs gb|AI995150, gb|H76674 and gb|R84035 come from this gene [Arabidopsis thaliana] >gi|22654971|gb|AAM98078.1| At1g80930/F23A5_23 [Arabidopsis thaliana] >gi|28416525|gb|…	NP_178208	4.26526E-31	81	137.502	123	100
GAA4HQR01CER76	vacuolar atp synthase subunit v-atpase b vacuolar proton pump b v-atpase 57 kda	520	gi|26986106|emb|CAD27443.1|vacuolar ATPase subunit B [Mesembryanthemum crystallinum]	CAD27443	2.75548E-74	97	281.182	149	146
GAA4HQR01CFD5U	sterol-c5 -desaturase	504	gi|90657622|gb|ABD96921.1|hypothetical protein [Cleome spinosa]	ABD96921	2.39541E-45	73	184.882	133	98
GAA4HQR01BLO7S	mitochondrial small ribosomal subunit protein	448	gi|225461465|ref|XP_002282433.1|PREDICTED: hypothetical protein, partial [Vitis vinifera]	XP_002282433	3.18123E-38	91	160.614	94	86
GAA4HQR01A4WW2	protein	396	gi|225469974|ref|XP_002271157.1|PREDICTED: hypothetical protein [Vitis vinifera]	XP_002271157	2.22304E-21	69	75.8702	78	54
GAA4HQR01E0O79	chromatin remodeling complex subunit	471	gi|224147596|ref|XP_002336506.1|hypothetical protein POPTRDRAFT_592433 [Populus trichocarpa] >gi|222835795|gb|EEE74230.1| hypothetical protein POPTRDRAFT_592433 [Populus trichocarpa]	XP_002336506	1.60309E-22	77	88.5817	72	56
GAA4HQR01D46KJ	protein	466	gi|225437314|ref|XP_002263866.1|PREDICTED: hypothetical protein [Vitis vinifera] >gi|270254441|emb|CBI36831.1| unnamed protein product [Vitis vinifera]	XP_002263866	2.94725E-32	73	141.354	111	82
GAA4HQR01DFSXF	clathrin heavy	424	gi|255574808|ref|XP_002528311.1|clathrin heavy chain, putative [Ricinus communis] >gi|223532266|gb|EEF34069.1| clathrin heavy chain, putative [Ricinus communis]	XP_002528311	3.42933E-54	98	194.897	99	98
GAA4HQR01DLQTG	dapa2_wheat ame: full=dihydrodipicolinate synthase chloroplastic short=dhdps 2 flags: precursor	415	gi|118237|sp|P24847.1|DAPA2_WHEATRecName: Full=Dihydrodipicolinate synthase 2, chloroplastic; Short=DHDPS 2; Flags: Precursor >gi|170682|gb|AAA34264.1| dihydrodipicolinate synthase [Triticum aestivum]	P24847	4.24721E-23	65	68.1662	63	41
GAA4HQR01A97VF	aux iaa protein	449	gi|121483459|gb|ABM53871.1|IAA3 [Cestrum elegans]	ABM53871	8.22805E-43	93	176.407	95	89
GAA4HQR01A13EH	unknown [Glycine max]	432	gi|255639105|gb|ACU19852.1|unknown [Glycine max]	ACU19852	2.82625E-11	59	71.633	111	66
GAA4HQR01C0EHI	tubulin folding cofactor a	430	gi|225453329|ref|XP_002270593.1|PREDICTED: hypothetical protein [Vitis vinifera] >gi|147854591|emb|CAN82778.1| hypothetical protein [Vitis vinifera] >gi|270227977|emb|CBI16690.1| unnamed protein product [Vitis vinifera]	XP_002270593	6.27943E-35	96	150.214	83	80
GAA4HQR01DYY6D	protein	404	gi|255540125|ref|XP_002511127.1|conserved hypothetical protein [Ricinus communis] >gi|223550242|gb|EEF51729.1| conserved hypothetical protein [Ricinus communis]	XP_002511127	1.19607E-17	69	92.8189	79	55
GAA4HQR01DTO9Y	vacuolar sorting protein 4b	510	gi|224078565|ref|XP_002305558.1|predicted protein [Populus trichocarpa] >gi|222848522|gb|EEE86069.1| predicted protein [Populus trichocarpa]	XP_002305558	1.21608E-15	67	86.2705	74	50
GAA4HQR01CDM4S	dna binding	422	gi|270243482|emb|CBI30422.1|unnamed protein product [Vitis vinifera]	CBI30422	5.39657E-26	84	120.553	82	69
GAA4HQR01BXEXC	hypothetical protein [Vitis vinifera]	506	gi|147815801|emb|CAN77154.1|hypothetical protein [Vitis vinifera]	CAN77154	2.67312E-12	76	75.0998	78	60
GAA4HQR01DDC12	protein	520	gi|225810597|gb|ACO34813.1|Sal k 1 pollen allergen [Salsola kali]	ACO34813	9.53659E-51	69	202.986	163	113
GAA4HQR01D91IM	zip transporter	403	gi|224059803|ref|XP_002299993.1|ZIP transporter [Populus trichocarpa] >gi|222847251|gb|EEE84798.1| ZIP transporter [Populus trichocarpa]	XP_002299993	3.32377E-19	89	97.8265	79	71
GAA4HQR01C49W4	glutamate-gated kainate-type ion channel receptor subunit 5	401	gi|224077014|ref|XP_002305093.1|glutamate-gated kainate-type ion channel receptor subunit GluR5 [Populus trichocarpa] >gi|222848057|gb|EEE85604.1| glutamate-gated kainate-type ion channel receptor subunit GluR5 [Populus trichocarpa]	XP_002305093	2.2707E-8	62	62.003	86	54
GAA4HQR01EZA1I	pentatricopeptide repeat-containing protein	521	gi|296082436|emb|CBI21441.3|unnamed protein product [Vitis vinifera]	CBI21441	3.54343E-13	59	78.1814	100	59
GAA4HQR01C4YLP	novel plant	312	gi|255637073|gb|ACU18868.1|unknown [Glycine max]	ACU18868	2.53529E-15	67	85.1149	97	65
GAA4HQR01DA88S	60s ribosomal protein	480	gi|224125704|ref|XP_002329697.1|predicted protein [Populus trichocarpa] >gi|222870605|gb|EEF07736.1| predicted protein [Populus trichocarpa]	XP_002329697	3.07138E-42	69	174.481	147	102
GAA4HQR01DQ12G	alpha-glucosidase 1	449	gi|225425480|ref|XP_002279616.1|PREDICTED: hypothetical protein isoform 1 [Vitis vinifera] >gi|270240392|emb|CBI27623.1| unnamed protein product [Vitis vinifera]	XP_002279616	1.9904E-37	82	133.265	97	80
GAA4HQR01B3SAE	predicted protein [Populus trichocarpa]	548	gi|224145000|ref|XP_002325490.1|predicted protein [Populus trichocarpa] >gi|222862365|gb|EEE99871.1| predicted protein [Populus trichocarpa]	XP_002325490	2.99942E-8	47	62.003	159	76
GAA4HQR01E4HLK	afg1-like atpase family protein	491	gi|270254202|emb|CBI36595.1|unnamed protein product [Vitis vinifera]	CBI36595	2.61636E-14	57	56.6102	104	60
GAA4HQR01B3F38	protein	448	gi|225440801|ref|XP_002281777.1|PREDICTED: hypothetical protein [Vitis vinifera] >gi|270243398|emb|CBI30338.1| unnamed protein product [Vitis vinifera]	XP_002281777	1.84582E-18	59	95.5153	133	79
GAA4HQR01EFN4M	predicted protein [Populus trichocarpa]	526	gi|224125262|ref|XP_002319542.1|predicted protein [Populus trichocarpa] >gi|222857918|gb|EEE95465.1| predicted protein [Populus trichocarpa]	XP_002319542	3.08936E-14	67	50.0618	56	38
GAA4HQR01BAWFR	hhp2 (heptahelical transmembrane protein2) receptor	244	gi|225445767|ref|XP_002274323.1|PREDICTED: hypothetical protein [Vitis vinifera]	XP_002274323	9.99728E-25	85	116.316	71	61
GAA4HQR01DL8EL	soluble inorganic pyrophosphatase	393	gi|255561090|ref|XP_002521557.1|inorganic pyrophosphatase, putative [Ricinus communis] >gi|223539235|gb|EEF40828.1| inorganic pyrophosphatase, putative [Ricinus communis]	XP_002521557	5.79498E-28	90	127.102	73	66
GAA4HQR01C2UZB	seven transmembrane helix receptor	412	gi|21928473|dbj|BAC05826.1|seven transmembrane helix receptor [Homo sapiens]	BAC05826	3.8094E-8	58	61.2326	65	38
GAA4HQR01AVEAZ	nucleoid dna-binding-like protein	552	gi|224072901|ref|XP_002303933.1|predicted protein [Populus trichocarpa] >gi|222841365|gb|EEE78912.1| predicted protein [Populus trichocarpa]	XP_002303933	9.96466E-23	77	110.153	83	64
GAA4HQR01DOTJR	gtp-binding protein rab11	456	gi|8778562|gb|AAF79570.1|AC022464_28F22G5.24 [Arabidopsis thaliana]	AAF79570	9.4858E-19	63	90.8929	107	68
GAA4HQR01BPWCM	Cyclic phosphodiesterase, putative [Ricinus communis]	393	gi|255562558|ref|XP_002522285.1|Cyclic phosphodiesterase, putative [Ricinus communis] >gi|223538538|gb|EEF40143.1| Cyclic phosphodiesterase, putative [Ricinus communis]	XP_002522285	2.46061E-11	61	65.0846	78	48
GAA4HQR01AWIBX	heat shock protein 18	280	gi|255585824|ref|XP_002533590.1|heat-shock protein, putative [Ricinus communis] >gi|223526534|gb|EEF28795.1| heat-shock protein, putative [Ricinus communis]	XP_002533590	2.22134E-16	64	88.5817	93	60
GAA4HQR01AY2NJ	hypothetical protein RCOM_1069440 [Ricinus communis]	446	gi|255565850|ref|XP_002523914.1|hypothetical protein RCOM_1069440 [Ricinus communis] >gi|223536844|gb|EEF38483.1| hypothetical protein RCOM_1069440 [Ricinus communis]	XP_002523914	7.67761E-8	65	52.7582	64	42
GAA4HQR01BPAD6	protein	418	gi|255648257|gb|ACU24581.1|unknown [Glycine max]	ACU24581	3.51222E-30	90	132.88	82	74
GAA4HQR01D5TPK	nucleic acid binding	498	gi|147818474|emb|CAN74119.1|hypothetical protein [Vitis vinifera]	CAN74119	1.02236E-32	76	116.701	86	66
GAA4HQR01CJEBT	80 kd mcm3-associated	353	gi|225432468|ref|XP_002277304.1|PREDICTED: hypothetical protein [Vitis vinifera]	XP_002277304	2.25392E-24	78	115.161	96	75
GAA4HQR01BTSU0	gpi-anchor transamidase	465	gi|296087890|emb|CBI35173.3|unnamed protein product [Vitis vinifera]	CBI35173	4.35331E-68	96	260.381	140	135
GAA4HQR01CQYFT	cytochrome c biogenesis protein precursor	419	gi|224122910|ref|XP_002330394.1|predicted protein [Populus trichocarpa] >gi|222871779|gb|EEF08910.1| predicted protein [Populus trichocarpa]	XP_002330394	1.69602E-29	64	98.2117	99	64
GAA4HQR01ESWYR	protein binding	368	gi|225463556|ref|XP_002268265.1|PREDICTED: hypothetical protein [Vitis vinifera] >gi|270254033|emb|CBI36431.1| unnamed protein product [Vitis vinifera]	XP_002268265	3.09686E-13	64	78.1814	87	56
GAA4HQR01BB5PI	nli interacting factor family protein	374	gi|225463384|ref|XP_002271705.1|PREDICTED: hypothetical protein [Vitis vinifera]	XP_002271705	4.39551E-44	90	180.644	105	95
GAA4HQR01C3C4A	endomembrane protein emp70 precusor isolog	506	gi|110739674|dbj|BAF01745.1|putative endomembrane protein EMP70 precusor isolog [Arabidopsis thaliana]	BAF01745	4.68579E-33	98	144.05	71	70
GAA4HQR01EWZ8G	protein	460	gi|13507025|gb|AAK28403.1|AF249876_1transcription factor APFI [Arabidopsis thaliana]	AAK28403	2.00976E-9	55	65.4698	101	56
GAA4HQR01DNB02	unknown [Picea sitchensis]	348	gi|116789715|gb|ABK25354.1|unknown [Picea sitchensis]	ABK25354	2.05604E-9	71	65.4698	52	37
GAA4HQR01BBSPI	uncharacterized plant-specific domain tigr01589 family expressed	444	gi|255585984|ref|XP_002533662.1|conserved hypothetical protein [Ricinus communis] >gi|223526444|gb|EEF28721.1| conserved hypothetical protein [Ricinus communis]	XP_002533662	1.24848E-23	81	107.457	74	60
GAA4HQR01ELJCL	non-ltr retroelement reverse transcriptase	387	gi|2244915|emb|CAB10337.1|reverse transcriptase like protein [Arabidopsis thaliana] >gi|7268307|emb|CAB78601.1| reverse transcriptase like protein [Arabidopsis thaliana]	CAB10337	1.54965E-26	75	80.1073	61	46
GAA4HQR01CPOCI	ap2 domain-containing transcription factor family protein	518	gi|224069864|ref|XP_002303060.1|AP2 domain-containing transcription factor [Populus trichocarpa] >gi|222844786|gb|EEE82333.1| AP2 domain-containing transcription factor [Populus trichocarpa]	XP_002303060	6.10459E-18	75	93.9745	69	52
GAA4HQR01CX9R2	transcription factor	433	gi|225452765|ref|XP_002283094.1|PREDICTED: hypothetical protein [Vitis vinifera] >gi|296082887|emb|CBI22188.3| unnamed protein product [Vitis vinifera]	XP_002283094	3.43822E-25	92	117.857	92	85
GAA4HQR01BXT8U	chlorophyll a-b binding protein 4	387	gi|217073418|gb|ACJ85068.1|unknown [Medicago truncatula]	ACJ85068	2.01505E-17	75	92.0485	61	46
GAA4HQR01CG8V2	lipase (class 3)-like protein	401	gi|270232776|emb|CBI22097.1|unnamed protein product [Vitis vinifera]	CBI22097	6.36951E-19	87	97.0561	55	48
GAA4HQR01DKRHW	protein	446	gi|225424540|ref|XP_002281928.1|PREDICTED: hypothetical protein [Vitis vinifera] >gi|296081414|emb|CBI16847.3| unnamed protein product [Vitis vinifera]	XP_002281928	1.6732E-27	80	125.561	89	72
GAA4HQR01CHA0R	oligopeptide dipeptide abc atpase subunit	421	gi|289426051|ref|ZP_06427798.1|putative oligopeptide ABC transporter, ATP-binding protein OppD [Propionibacterium acnes SK187] >gi|289427989|ref|ZP_06429693.1| putative oligopeptide ABC transporter, ATP-binding protein OppD [Propionibacterium acnes J165] >gi|289153594|gb|EFD02308.1| putative oligopeptide ABC transporter, ATP-binding protein OppD [Propionibacterium acnes SK187] >gi|289158872|gb|EF…	ZP_06427798	1.19113E-57	93	225.713	129	121
GAA4HQR01CVJLE	plant-specific domain tigr01589 family protein	492	gi|225441256|ref|XP_002274015.1|PREDICTED: hypothetical protein [Vitis vinifera] >gi|270243165|emb|CBI30105.1| unnamed protein product [Vitis vinifera]	XP_002274015	2.92967E-16	73	88.1965	76	56
GAA4HQR01CDIL4	protein	477	gi|224136964|ref|XP_002322460.1|predicted protein [Populus trichocarpa] >gi|222869456|gb|EEF06587.1| predicted protein [Populus trichocarpa]	XP_002322460	1.65096E-11	45	72.4034	156	71
GAA4HQR01CCS9W	neuronal thread protein ad7c-ntp	537	gi|119568399|gb|EAW48014.1|hCG2030582 [Homo sapiens]	EAW48014	4.76883E-19	74	97.8265	70	52
GAA4HQR01DAUU5	synaptic glycoprotein sc2	470	gi|157673580|gb|ABV60089.1|trans-2-enoyl-CoA reductase [Gossypium hirsutum]	ABV60089	2.47809E-39	80	164.851	109	88
GAA4HQR01BNW46	iaa-amino acid hydrolase	507	gi|224082302|ref|XP_002306640.1|iaa-amino acid hydrolase 8 [Populus trichocarpa] >gi|222856089|gb|EEE93636.1| iaa-amino acid hydrolase 8 [Populus trichocarpa]	XP_002306640	3.70809E-46	71	102.449	100	71
GAA4HQR01B39IU	heat shock protein 101	594	gi|242091131|ref|XP_002441398.1|hypothetical protein SORBIDRAFT_09g025900 [Sorghum bicolor] >gi|241946683|gb|EES19828.1| hypothetical protein SORBIDRAFT_09g025900 [Sorghum bicolor]	XP_002441398	2.0871E-30	98	135.961	68	67
GAA4HQR01DV70J	xyloglucan endotransglucosylase hydrolase protein 9	410	gi|224146658|ref|XP_002326087.1|predicted protein [Populus trichocarpa] >gi|222862962|gb|EEF00469.1| predicted protein [Populus trichocarpa]	XP_002326087	8.46292E-32	89	139.813	86	77
GAA4HQR01BOE5K	alpha-galactosidase alpha-n-	486	gi|255544191|ref|XP_002513158.1|alpha-galactosidase/alpha-n-acetylgalactosaminidase, putative [Ricinus communis] >gi|223548169|gb|EEF49661.1| alpha-galactosidase/alpha-n-acetylgalactosaminidase, putative [Ricinus communis]	XP_002513158	2.6563E-41	67	171.4	163	110
GAA4HQR01EKWK6	amino acid transporter	452	gi|225465048|ref|XP_002265140.1|PREDICTED: hypothetical protein [Vitis vinifera] >gi|147833560|emb|CAN75004.1| hypothetical protein [Vitis vinifera]	XP_002265140	1.02289E-36	76	134.035	113	86
GAA4HQR01EV2EU	lipoxygenase	402	gi|224111206|ref|XP_002315780.1|predicted protein [Populus trichocarpa] >gi|222864820|gb|EEF01951.1| predicted protein [Populus trichocarpa]	XP_002315780	2.45502E-54	89	187.193	97	87
GAA4HQR01BBGQV	hydrolyzing o-glycosyl	390	gi|224112122|ref|XP_002316090.1|predicted protein [Populus trichocarpa] >gi|222865130|gb|EEF02261.1| predicted protein [Populus trichocarpa]	XP_002316090	5.29346E-10	64	67.3958	77	50
GAA4HQR01COEYM	ankyrin repeat-containing	474	gi|225441151|ref|XP_002267396.1|PREDICTED: hypothetical protein [Vitis vinifera] >gi|270243225|emb|CBI30165.1| unnamed protein product [Vitis vinifera]	XP_002267396	7.95535E-14	63	80.1073	87	55
GAA4HQR01CDYXV	atp binding	418	gi|255547313|ref|XP_002514714.1|ATP binding protein, putative [Ricinus communis] >gi|223546318|gb|EEF47820.1| ATP binding protein, putative [Ricinus communis]	XP_002514714	3.76174E-19	81	97.8265	72	59
GAA4HQR01DOM7Z	vtc2-like protein	433	gi|189345250|gb|ACD92981.1|VTC2-like protein [Nicotiana tabacum]	ACD92981	2.31202E-13	72	78.5666	59	43
GAA4HQR01DHKW3	protein	526	gi|270252674|emb|CBI19285.1|unnamed protein product [Vitis vinifera]	CBI19285	9.99167E-64	86	246.128	166	144
GAA4HQR01C2ZFZ	predicted protein [Populus trichocarpa]	495	gi|224086012|ref|XP_002307777.1|predicted protein [Populus trichocarpa] >gi|222857226|gb|EEE94773.1| predicted protein [Populus trichocarpa]	XP_002307777	1.60626E-8	57	61.6178	125	72
GAA4HQR01CKKN3	PREDICTED: hypothetical protein [Vitis vinifera]	446	gi|225448960|ref|XP_002269222.1|PREDICTED: hypothetical protein [Vitis vinifera]	XP_002269222	5.59751E-10	57	57.7658	76	44
GAA4HQR01BDS8E	hypothetical protein [Vitis vinifera]	259	gi|147857574|emb|CAN81001.1|hypothetical protein [Vitis vinifera]	CAN81001	9.90302E-12	68	73.1738	72	49
GAA4HQR01BS665	retroelement pol polyprotein	434	gi|10176701|dbj|BAB09923.1|copia-like retrotransposable element [Arabidopsis thaliana]	BAB09923	2.23937E-8	56	62.003	109	62
GAA4HQR01AOR9P	os01g67210-like protein	427	gi|225469081|ref|XP_002268391.1|PREDICTED: hypothetical protein, partial [Vitis vinifera]	XP_002268391	1.36391E-21	82	105.916	88	73
GAA4HQR01D3OBH	cysteine proteinase precursor	459	gi|225458143|ref|XP_002280937.1|PREDICTED: hypothetical protein [Vitis vinifera] >gi|270253161|emb|CBI19772.1| unnamed protein product [Vitis vinifera]	XP_002280937	1.43723E-15	81	85.8853	54	44
GAA4HQR01EPRQH	receptor protein	413	gi|270241624|emb|CBI28844.1|unnamed protein product [Vitis vinifera]	CBI28844	9.31783E-31	85	136.346	97	83
GAA4HQR01BCAW5	transketolase precursor	493	gi|296084152|emb|CBI24540.3|unnamed protein product [Vitis vinifera]	CBI24540	3.07313E-82	93	307.375	162	152
GAA4HQR01EVVPQ	hypothetical protein [Vitis vinifera]	343	gi|147832703|emb|CAN70443.1|hypothetical protein [Vitis vinifera]	CAN70443	1.96836E-9	72	51.2174	69	50
GAA4HQR01BO10F	an1-type zinc finger-containing protein	478	gi|224090282|ref|XP_002308965.1|predicted protein [Populus trichocarpa] >gi|222854941|gb|EEE92488.1| predicted protein [Populus trichocarpa]	XP_002308965	9.84085E-46	85	109.383	69	59
GAA4HQR01BZ91S	zinc finger	510	gi|225447184|ref|XP_002271851.1|PREDICTED: hypothetical protein [Vitis vinifera]	XP_002271851	2.03541E-31	81	129.413	87	71
GAA4HQR01BL8H7	calmodulin binding	459	gi|225461401|ref|XP_002282190.1|PREDICTED: hypothetical protein [Vitis vinifera]	XP_002282190	7.81351E-46	84	186.422	133	113
GAA4HQR01A4SYD	udp-glucuronic acid decarboxylase	493	gi|48093467|gb|AAT40110.1|putative UDP-glucuronate decarboxylase 4 [Nicotiana tabacum]	AAT40110	5.61646E-63	83	164.851	115	96
GAA4HQR01EV83U	kelch repeat-containing f-box family protein	463	gi|225425742|ref|XP_002271344.1|PREDICTED: hypothetical protein [Vitis vinifera]	XP_002271344	7.22444E-63	90	243.047	144	130
[truncated: 12,436 more rows]
