# Supplementary material for: De novo sequencing and characterization of floral transcriptome in two species of buckwheat (Fagopyrum)
Source: BMC Genomics. 2011 Jan 13;12:30. doi: 10.1186/1471-2164-12-30 (PMC3027159; doi:10.1186/1471-2164-12-30)
Supplement: Additional file 1 — Fagopyrum esculentum transcriptome sequence data. The sequences of F. esculentum contigs and singletons and the summary of BLAST search and GO annotation of these sequences. [file 1471-2164-12-30-S1.ZIP › Fagopyrum_esculentum_MIRA_ver3_singlets_GOannot.txt]

FesculentumALTLSC_s25477	GO:0003735
FesculentumALTLSC_s25477	GO:0022625
FesculentumALTLSC_s25477	GO:0006412
FesculentumALTLSC_s25477	EC:3.6.5.3
FesculentumALTLSC_s25395	GO:0004553
FesculentumALTLSC_s25395	GO:0009505
FesculentumALTLSC_s25395	GO:0022626
FesculentumALTLSC_s25395	GO:0005975
FesculentumALTLSC_s25395	GO:0043169
FesculentumALTLSC_s25395	GO:0016023
FesculentumALTLSC_s25395	EC:3.2.1.0
FesculentumALTLSC_s25411	GO:0003723
FesculentumALTLSC_s25411	GO:0006413
FesculentumALTLSC_s25411	GO:0003743
FesculentumALTLSC_s25217	GO:0016020
FesculentumALTLSC_s25217	GO:0006810
FesculentumALTLSC_s25217	GO:0005215
GAA4HQR01DP1GF	GO:0006270
GAA4HQR01DP1GF	GO:0008094
GAA4HQR01DP1GF	GO:0003677
GAA4HQR01DP1GF	GO:0005524
GAA4HQR01BOH4W	GO:0031225
GAA4HQR01BOH4W	GO:0016998
GAA4HQR01BOH4W	GO:0005886
GAA4HQR01B81ZQ	GO:0016023
GAA4HQR01CLCWD	GO:0003723
GAA4HQR01BHOAM	GO:0005388
GAA4HQR01BHOAM	GO:0016021
GAA4HQR01BHOAM	GO:0006754
GAA4HQR01BHOAM	GO:0005524
GAA4HQR01BHOAM	GO:0006816
GAA4HQR01BHOAM	EC:3.6.3.8
GAA4HQR01DQFF4	GO:0005488
GAA4HQR01BGFSA	GO:0005840
GAA4HQR01BGFSA	GO:0006464
GAA4HQR01BGFSA	GO:0003735
GAA4HQR01BGFSA	GO:0005634
GAA4HQR01BGFSA	GO:0008270
GAA4HQR01BGFSA	GO:0006412
GAA4HQR01BGFSA	EC:3.6.5.3
GAA4HQR01CSWRG	GO:0005506
GAA4HQR01CSWRG	GO:0004721
GAA4HQR01CSWRG	EC:3.1.3.16
GAA4HQR01DH58T	GO:0006810
GAA4HQR01DH58T	GO:0016021
GAA4HQR01DH58T	GO:0005488
GAA4HQR01B1XYR	GO:0005618
GAA4HQR01B1XYR	GO:0007049
GAA4HQR01B1XYR	GO:0005730
GAA4HQR01B1XYR	GO:0042802
GAA4HQR01B1XYR	GO:0051301
GAA4HQR01B1XYR	GO:0005524
GAA4HQR01B1XYR	GO:0009860
GAA4HQR01B1XYR	GO:0016887
GAA4HQR01B1XYR	GO:0005819
GAA4HQR01B1XYR	GO:0005635
GAA4HQR01B1XYR	GO:0009846
GAA4HQR01B1XYR	GO:0046686
GAA4HQR01B1XYR	GO:0009524
GAA4HQR01B1XYR	GO:0005886
GAA4HQR01CRR5H	GO:0030001
GAA4HQR01CRR5H	GO:0046872
GAA4HQR01DELXN	GO:0003677
GAA4HQR01DELXN	GO:0006355
GAA4HQR01C9734	GO:0032040
GAA4HQR01C9734	GO:0006364
GAA4HQR01C9734	GO:0009561
GAA4HQR01DM8FV	GO:0006413
GAA4HQR01DM8FV	GO:0003743
GAA4HQR01DM8FV	GO:0006417
GAA4HQR01BPBN8	GO:0016021
GAA4HQR01BPBN8	GO:0003865
GAA4HQR01BPBN8	GO:0005737
GAA4HQR01BPBN8	GO:0055114
GAA4HQR01BPBN8	GO:0006629
GAA4HQR01BPBN8	EC:1.3.99.5
GAA4HQR01BPD1P	GO:0005488
GAA4HQR01DPIF3	GO:0042753
GAA4HQR01DPIF3	GO:0048573
GAA4HQR01DPIF3	GO:0009909
GAA4HQR01DPIF3	GO:0005634
GAA4HQR01DPIF3	GO:0010114
GAA4HQR01DPIF3	GO:0010017
GAA4HQR01CXBL2	GO:0016597
GAA4HQR01CXBL2	GO:0005829
GAA4HQR01CXBL2	GO:0008152
GAA4HQR01CXBL2	GO:0005634
GAA4HQR01EBPUN	GO:0015079
GAA4HQR01EBPUN	GO:0016020
GAA4HQR01EBPUN	GO:0006813
GAA4HQR01CJISX	GO:0080010
GAA4HQR01CJISX	GO:0009938
GAA4HQR01CJISX	GO:0009867
GAA4HQR01CJISX	GO:0010187
GAA4HQR01CJISX	GO:0042538
GAA4HQR01CJISX	GO:0010233
GAA4HQR01CJISX	GO:0009737
GAA4HQR01CJISX	GO:0005515
GAA4HQR01CJISX	GO:0009863
GAA4HQR01CJISX	GO:0006808
GAA4HQR01CJISX	GO:0009723
GAA4HQR01CJISX	GO:0010218
GAA4HQR01CJISX	GO:0005634
GAA4HQR01ERR16	GO:0003676
GAA4HQR01ERR16	GO:0005622
GAA4HQR01DSAB3	GO:0016874
GAA4HQR01DSAB3	GO:0046872
GAA4HQR01DSAB3	GO:0044267
GAA4HQR01A6741	GO:0016020
GAA4HQR01A6741	GO:0006886
GAA4HQR01CYHO7	GO:0005792
GAA4HQR01CYHO7	GO:0003876
GAA4HQR01CYHO7	GO:0009168
GAA4HQR01CYHO7	GO:0005515
GAA4HQR01CYHO7	GO:0009793
GAA4HQR01CYHO7	EC:3.5.4.6
GAA4HQR01B1FCZ	GO:0005750
GAA4HQR01B1FCZ	GO:0006810
GAA4HQR01B1FCZ	GO:0022900
GAA4HQR01A4Y98	GO:0006624
GAA4HQR01A4Y98	GO:0006508
GAA4HQR01A4Y98	GO:0004197
GAA4HQR01A4Y98	EC:3.4.22.0
GAA4HQR01DIB4N	GO:0015078
GAA4HQR01DIB4N	GO:0015986
GAA4HQR01DIB4N	GO:0045263
GAA4HQR01DIB4N	GO:0009507
GAA4HQR01C4FID	GO:0005840
GAA4HQR01C4FID	GO:0003735
GAA4HQR01C4FID	GO:0006414
GAA4HQR01A9BM0	GO:0005730
GAA4HQR01A9BM0	GO:0005732
GAA4HQR01CO3J1	GO:0016023
GAA4HQR01CO3J1	GO:0016798
GAA4HQR01BI6CE	GO:0010089
GAA4HQR01BI6CE	GO:0043565
GAA4HQR01BI6CE	GO:0016563
GAA4HQR01BI6CE	GO:0003700
GAA4HQR01BI6CE	GO:0005634
GAA4HQR01BI6CE	GO:0006355
GAA4HQR01DUKUK	GO:0009507
GAA4HQR01DNMHZ	GO:0006760
GAA4HQR01DNMHZ	GO:0004316
GAA4HQR01DNMHZ	GO:0005829
GAA4HQR01DNMHZ	GO:0055114
GAA4HQR01DNMHZ	GO:0005488
GAA4HQR01DNMHZ	EC:1.1.1.100
GAA4HQR01CVGIJ	GO:0009678
GAA4HQR01CVGIJ	GO:0016023
GAA4HQR01CVGIJ	GO:0015992
GAA4HQR01CVGIJ	GO:0004427
GAA4HQR01CVGIJ	GO:0016020
GAA4HQR01CVGIJ	EC:3.6.1.1
GAA4HQR01CQSO6	GO:0004084
GAA4HQR01CQSO6	GO:0009081
GAA4HQR01CQSO6	EC:2.6.1.42
GAA4HQR01EBPYF	GO:0016023
GAA4HQR01EUEQP	GO:0003735
GAA4HQR01EUEQP	GO:0015935
GAA4HQR01EUEQP	GO:0006412
GAA4HQR01EUEQP	EC:3.6.5.3
GAA4HQR01ER7XH	GO:0006468
GAA4HQR01ER7XH	GO:0005509
GAA4HQR01ER7XH	GO:0005524
GAA4HQR01ER7XH	GO:0004674
GAA4HQR01ER7XH	EC:2.7.11.0
GAA4HQR01DWU5B	GO:0016614
GAA4HQR01DWU5B	GO:0005975
GAA4HQR01A522O	GO:0006457
GAA4HQR01A522O	GO:0003755
GAA4HQR01A522O	GO:0005794
GAA4HQR01A522O	GO:0005739
GAA4HQR01A522O	GO:0005886
GAA4HQR01A522O	EC:5.2.1.8
GAA4HQR01CLR6H	GO:0000785
GAA4HQR01CLR6H	GO:0003964
GAA4HQR01CLR6H	GO:0003677
GAA4HQR01CLR6H	GO:0006333
GAA4HQR01CLR6H	GO:0003682
GAA4HQR01CLR6H	GO:0006278
GAA4HQR01CLR6H	GO:0003723
GAA4HQR01CLR6H	GO:0004190
GAA4HQR01CLR6H	GO:0006508
GAA4HQR01CLR6H	GO:0005634
GAA4HQR01CLR6H	GO:0008270
GAA4HQR01CLR6H	GO:0015074
GAA4HQR01CLR6H	EC:2.7.7.49
GAA4HQR01CLR6H	EC:3.4.23.0
GAA4HQR01C4UYS	GO:0016579
GAA4HQR01C4UYS	GO:0031372
GAA4HQR01C4UYS	GO:0005515
GAA4HQR01C4UYS	GO:0006511
GAA4HQR01C4UYS	GO:0004842
GAA4HQR01C4UYS	GO:0051246
GAA4HQR01C4UYS	GO:0006301
GAA4HQR01C4UYS	EC:6.3.2.19
GAA4HQR01B6DQZ	GO:0045454
GAA4HQR01B6DQZ	GO:0009055
GAA4HQR01B6DQZ	GO:0015035
GAA4HQR01CQJ8B	GO:0009536
GAA4HQR01DFTI4	GO:0009615
GAA4HQR01DFTI4	GO:0005618
GAA4HQR01DFTI4	GO:0004674
GAA4HQR01DFTI4	GO:0006457
GAA4HQR01DFTI4	GO:0005730
GAA4HQR01DFTI4	GO:0009409
GAA4HQR01DFTI4	GO:0009408
GAA4HQR01DFTI4	GO:0005524
GAA4HQR01DFTI4	GO:0005515
GAA4HQR01DFTI4	GO:0009507
GAA4HQR01DFTI4	GO:0005773
GAA4HQR01DFTI4	GO:0046686
GAA4HQR01DFTI4	GO:0022626
GAA4HQR01DFTI4	GO:0005886
GAA4HQR01DFTI4	GO:0006468
GAA4HQR01DFTI4	GO:0048046
GAA4HQR01DFTI4	EC:2.7.11.0
GAA4HQR01DCALM	GO:0009536
GAA4HQR01BGIK2	GO:0012505
GAA4HQR01BGIK2	GO:0005794
GAA4HQR01BGIK2	GO:0008378
GAA4HQR01BGIK2	GO:0010584
GAA4HQR01BGIK2	GO:0006486
GAA4HQR01BGIK2	GO:0016021
GAA4HQR01BGIK2	GO:0009536
GAA4HQR01DAR1W	GO:0016301
GAA4HQR01DAR1W	GO:0005524
GAA4HQR01DAR1W	GO:0016310
GAA4HQR01DAR1W	GO:0050242
GAA4HQR01DAR1W	EC:2.7.9.1
GAA4HQR01EA3NC	GO:0005635
GAA4HQR01EA3NC	GO:0005783
GAA4HQR01EA3NC	GO:0005819
GAA4HQR01EA3NC	GO:0009524
GAA4HQR01EA3NC	GO:0009536
GAA4HQR01DC3EC	GO:0016301
GAA4HQR01CTV90	GO:0005622
GAA4HQR01CTV90	GO:0006888
GAA4HQR01A71RK	GO:0016887
GAA4HQR01A71RK	GO:0005524
GAA4HQR01A71RK	GO:0003677
GAA4HQR01DZLF7	GO:0005618
GAA4HQR01DZLF7	GO:0005730
GAA4HQR01DZLF7	GO:0046872
GAA4HQR01DZLF7	GO:0005750
GAA4HQR01DZLF7	GO:0005741
GAA4HQR01DZLF7	GO:0004222
GAA4HQR01DZLF7	GO:0006508
GAA4HQR01DZLF7	GO:0005758
GAA4HQR01DZLF7	GO:0005759
GAA4HQR01DZLF7	GO:0005886
GAA4HQR01DZLF7	EC:3.4.24.0
GAA4HQR01C38NI	GO:0045735
GAA4HQR01C38NI	GO:0006633
GAA4HQR01C38NI	GO:0046424
GAA4HQR01C38NI	GO:0030145
GAA4HQR01C38NI	GO:0010224
GAA4HQR01C38NI	GO:0005506
GAA4HQR01C38NI	GO:0000038
GAA4HQR01C38NI	GO:0055114
GAA4HQR01C38NI	GO:0009809
GAA4HQR01C38NI	GO:0008393
GAA4HQR01C38NI	GO:0016020
GAA4HQR01C38NI	GO:0048046
GAA4HQR01C38NI	GO:0005783
GAA4HQR01E2WQI	GO:0000786
GAA4HQR01E2WQI	GO:0003677
GAA4HQR01E2WQI	GO:0006334
GAA4HQR01E2WQI	GO:0003779
GAA4HQR01E2WQI	GO:0007010
GAA4HQR01E2WQI	GO:0005634
GAA4HQR01E2WQI	GO:0015629
GAA4HQR01D041S	GO:0005737
GAA4HQR01D041S	GO:0005643
GAA4HQR01D041S	GO:0006606
GAA4HQR01D041S	GO:0005488
GAA4HQR01D041S	GO:0030581
GAA4HQR01D041S	GO:0080034
GAA4HQR01D041S	GO:0008565
GAA4HQR01DNXVM	GO:0004519
GAA4HQR01DNXVM	GO:0019904
GAA4HQR01BM3JY	GO:0009088
GAA4HQR01BM3JY	GO:0051287
GAA4HQR01BM3JY	GO:0004073
GAA4HQR01BM3JY	GO:0050661
GAA4HQR01BM3JY	GO:0046983
GAA4HQR01BM3JY	GO:0009086
GAA4HQR01BM3JY	GO:0009570
GAA4HQR01BM3JY	GO:0005739
GAA4HQR01BM3JY	EC:1.2.1.11
GAA4HQR01DOSIA	GO:0004222
GAA4HQR01DOSIA	GO:0016023
GAA4HQR01DOSIA	GO:0006508
GAA4HQR01DOSIA	GO:0016020
GAA4HQR01DOSIA	GO:0008270
GAA4HQR01DOSIA	GO:0005783
GAA4HQR01DOSIA	EC:3.4.24.0
GAA4HQR01B6PDZ	GO:0009507
GAA4HQR01CIDN3	GO:0008233
GAA4HQR01CIDN3	GO:0016023
GAA4HQR01CIDN3	GO:0006465
GAA4HQR01CIDN3	GO:0005618
GAA4HQR01CIDN3	GO:0016021
GAA4HQR01CIDN3	GO:0005787
GAA4HQR01CJL92	GO:0016020
GAA4HQR01CJL92	GO:0000248
GAA4HQR01CJL92	GO:0005783
GAA4HQR01CJL92	GO:0016126
GAA4HQR01BOLSY	GO:0005753
GAA4HQR01BOLSY	GO:0008553
GAA4HQR01BOLSY	GO:0015986
GAA4HQR01BOLSY	GO:0046961
GAA4HQR01BOLSY	GO:0033178
GAA4HQR01BOLSY	EC:3.6.3.6
GAA4HQR01BOLSY	EC:3.6.3.14
GAA4HQR01C3YYS	GO:0006468
GAA4HQR01C3YYS	GO:0005515
GAA4HQR01C3YYS	GO:0005524
GAA4HQR01C3YYS	GO:0007165
GAA4HQR01C3YYS	GO:0004674
GAA4HQR01C3YYS	EC:2.7.11.0
GAA4HQR01CEODV	GO:0006468
GAA4HQR01CEODV	GO:0004713
GAA4HQR01CEODV	GO:0005524
GAA4HQR01CEODV	GO:0004674
GAA4HQR01CEODV	EC:2.7.10.0
GAA4HQR01CEODV	EC:2.7.11.0
GAA4HQR01CM1K8	GO:0006597
GAA4HQR01CM1K8	GO:0004014
GAA4HQR01CM1K8	GO:0008295
GAA4HQR01CM1K8	EC:4.1.1.50
GAA4HQR01BSIKS	GO:0003676
GAA4HQR01BSIKS	GO:0000166
GAA4HQR01BZQS3	GO:0003864
GAA4HQR01BZQS3	GO:0015940
GAA4HQR01BZQS3	GO:0005739
GAA4HQR01BZQS3	GO:0009536
GAA4HQR01BZQS3	EC:2.1.2.11
GAA4HQR01DX1BX	GO:0005840
GAA4HQR01DX1BX	GO:0006464
GAA4HQR01DX1BX	GO:0003735
GAA4HQR01DX1BX	GO:0005634
GAA4HQR01DX1BX	GO:0008270
GAA4HQR01DX1BX	GO:0006412
GAA4HQR01DX1BX	EC:3.6.5.3
GAA4HQR01B41O0	GO:0003899
GAA4HQR01B41O0	GO:0006351
GAA4HQR01B41O0	GO:0003677
GAA4HQR01B41O0	GO:0009507
GAA4HQR01B41O0	EC:2.7.7.6
GAA4HQR01D43B1	GO:0008270
GAA4HQR01D43B1	GO:0003677
GAA4HQR01EXWAR	GO:0000786
GAA4HQR01EXWAR	GO:0003677
GAA4HQR01EXWAR	GO:0006334
GAA4HQR01EXWAR	GO:0005618
GAA4HQR01EXWAR	GO:0005634
GAA4HQR01DNBIC	GO:0015031
GAA4HQR01DNBIC	GO:0005886
GAA4HQR01EK2WT	GO:0006427
GAA4HQR01EK2WT	GO:0005524
GAA4HQR01EK2WT	GO:0009507
GAA4HQR01EK2WT	GO:0004821
GAA4HQR01EK2WT	GO:0005739
GAA4HQR01EK2WT	EC:6.1.1.21
GAA4HQR01B6OQK	GO:0006457
GAA4HQR01B6OQK	GO:0005524
GAA4HQR01B6OQK	GO:0009536
GAA4HQR01DUS7I	GO:0005743
GAA4HQR01DUS7I	GO:0000293
GAA4HQR01DUS7I	GO:0045271
GAA4HQR01DUS7I	GO:0008137
GAA4HQR01DUS7I	GO:0006970
GAA4HQR01DUS7I	GO:0009631
GAA4HQR01DUS7I	GO:0022900
GAA4HQR01DUS7I	EC:1.16.1.7
GAA4HQR01DUS7I	EC:1.6.5.3
GAA4HQR01DLKCS	GO:0046872
GAA4HQR01DLKCS	GO:0009782
GAA4HQR01DLKCS	GO:0030076
GAA4HQR01DLKCS	GO:0009768
GAA4HQR01DLKCS	GO:0016168
GAA4HQR01DLKCS	GO:0009535
GAA4HQR01EEZ9I	GO:0007205
GAA4HQR01EEZ9I	GO:0004143
GAA4HQR01EEZ9I	EC:2.7.1.107
GAA4HQR01A9B7S	GO:0008270
GAA4HQR01A9B7S	GO:0005622
GAA4HQR01DRM4D	GO:0004185
GAA4HQR01DRM4D	GO:0006508
GAA4HQR01DRM4D	EC:3.4.16.0
GAA4HQR01CAJR4	GO:0006468
GAA4HQR01CAJR4	GO:0004713
GAA4HQR01CAJR4	GO:0005524
GAA4HQR01CAJR4	GO:0004674
GAA4HQR01CAJR4	GO:0009536
GAA4HQR01CAJR4	EC:2.7.10.0
GAA4HQR01CAJR4	EC:2.7.11.0
GAA4HQR01BAXEX	GO:0009926
GAA4HQR01BAXEX	GO:0012505
GAA4HQR01BAXEX	GO:0016023
GAA4HQR01BAXEX	GO:0016021
GAA4HQR01ENC8L	GO:0046686
GAA4HQR01ENC8L	GO:0000166
GAA4HQR01ENC8L	GO:0009507
GAA4HQR01ENC8L	GO:0005834
GAA4HQR01ENC8L	EC:3.6.5.1
GAA4HQR01ER8ZZ	GO:0005525
GAA4HQR01ER8ZZ	GO:0030742
GAA4HQR01ER8ZZ	GO:0005777
GAA4HQR01DW7FY	GO:0005886
GAA4HQR01DW7FY	GO:0009536
GAA4HQR01EGPUT	GO:0005783
GAA4HQR01BGGS5	GO:0003746
GAA4HQR01BGGS5	GO:0005853
GAA4HQR01BGGS5	GO:0006414
GAA4HQR01DIWZU	GO:0016021
GAA4HQR01CJHN9	GO:0003682
GAA4HQR01BNOHF	GO:0004601
GAA4HQR01BNOHF	GO:0009536
GAA4HQR01BNOHF	EC:1.11.1.7
GAA4HQR01DXVF8	GO:0005761
GAA4HQR01DXVF8	GO:0003735
GAA4HQR01DXVF8	GO:0006412
GAA4HQR01DXVF8	EC:3.6.5.3
GAA4HQR01B4RKA	GO:0045735
GAA4HQR01BNWDN	GO:0015031
GAA4HQR01BNWDN	GO:0005886
GAA4HQR01BNWDN	GO:0005525
GAA4HQR01BNWDN	GO:0007264
GAA4HQR01DYJPG	GO:0012505
GAA4HQR01ESQPC	GO:0016579
GAA4HQR01ESQPC	GO:0019941
GAA4HQR01ESQPC	GO:0004842
GAA4HQR01ESQPC	GO:0051246
GAA4HQR01ESQPC	EC:6.3.2.19
GAA4HQR01DYMAV	GO:0003899
GAA4HQR01DYMAV	GO:0006352
GAA4HQR01DYMAV	GO:0010114
GAA4HQR01DYMAV	GO:0006355
GAA4HQR01DYMAV	GO:0009536
GAA4HQR01DYMAV	GO:0009637
GAA4HQR01DYMAV	GO:0003700
GAA4HQR01DYMAV	GO:0016987
GAA4HQR01DYMAV	GO:0010218
GAA4HQR01DYMAV	EC:2.7.7.6
GAA4HQR01BJE19	GO:0003779
GAA4HQR01BJE19	GO:0005622
GAA4HQR01C732M	GO:0017111
GAA4HQR01C732M	GO:0000166
GAA4HQR01C732M	EC:3.6.1.15
GAA4HQR01CIQFD	GO:0006561
GAA4HQR01CIQFD	GO:0004349
GAA4HQR01CIQFD	GO:0004350
GAA4HQR01CIQFD	EC:2.7.2.11
GAA4HQR01CIQFD	EC:1.2.1.41
GAA4HQR01DNLML	GO:0005829
GAA4HQR01DNLML	GO:0009793
GAA4HQR01DNLML	GO:0009735
GAA4HQR01DNLML	GO:0019199
GAA4HQR01DNLML	GO:0009786
GAA4HQR01DNLML	GO:0030139
GAA4HQR01DNLML	GO:0009986
GAA4HQR01DNLML	GO:0006521
GAA4HQR01DNLML	GO:0010311
GAA4HQR01DNLML	GO:0048829
GAA4HQR01DNLML	GO:0016597
GAA4HQR01DNLML	GO:0005886
GAA4HQR01CM9EI	GO:0009072
GAA4HQR01DIG8N	GO:0005524
GAA4HQR01DIG8N	GO:0006139
GAA4HQR01DIG8N	GO:0009507
GAA4HQR01ECK4N	GO:0008415
GAA4HQR01ECK4N	GO:0000015
GAA4HQR01ECK4N	GO:0004634
GAA4HQR01ECK4N	GO:0000287
GAA4HQR01ECK4N	GO:0006096
GAA4HQR01ECK4N	EC:4.2.1.11
GAA4HQR01B65FU	GO:0006979
GAA4HQR01B65FU	GO:0047066
GAA4HQR01B65FU	GO:0009793
GAA4HQR01B65FU	GO:0055114
GAA4HQR01B65FU	GO:0004602
GAA4HQR01B65FU	GO:0005829
GAA4HQR01B65FU	GO:0005783
GAA4HQR01B65FU	EC:1.11.1.12
GAA4HQR01B65FU	EC:1.11.1.9
GAA4HQR01DT9M6	GO:0030170
GAA4HQR01DT9M6	GO:0009536
GAA4HQR01BB9M6	GO:0016021
GAA4HQR01BUAXA	GO:0005829
GAA4HQR01BUAXA	GO:0005524
GAA4HQR01BUAXA	GO:0042803
GAA4HQR01BUAXA	GO:0051536
GAA4HQR01D4FLM	GO:0030528
GAA4HQR01D4FLM	GO:0008270
GAA4HQR01D4FLM	GO:0006352
GAA4HQR01D4FLM	GO:0006355
GAA4HQR01D4FLM	GO:0005667
GAA4HQR01C5AU3	GO:0003700
GAA4HQR01C66H8	GO:0009507
GAA4HQR01C66H8	GO:0006810
GAA4HQR01C66H8	GO:0005215
GAA4HQR01CX8R5	GO:0008270
GAA4HQR01CX8R5	GO:0005622
GAA4HQR01DXHTZ	GO:0016740
GAA4HQR01DXHTZ	GO:0016020
GAA4HQR01DXHTZ	GO:0009561
GAA4HQR01B7ZY3	GO:0046686
GAA4HQR01B7ZY3	GO:0009536
GAA4HQR01C17DG	GO:0005886
GAA4HQR01C17DG	GO:0005488
GAA4HQR01AQ2WG	GO:0005737
GAA4HQR01AQ2WG	GO:0006457
GAA4HQR01AQ2WG	GO:0046686
GAA4HQR01AQ2WG	GO:0005524
GAA4HQR01AQ2WG	GO:0051082
GAA4HQR01AQ2WG	GO:0016020
GAA4HQR01CNNCX	GO:0012505
GAA4HQR01CNNCX	GO:0005622
GAA4HQR01CNNCX	GO:0006511
GAA4HQR01CNNCX	GO:0004221
GAA4HQR01CNNCX	GO:0008270
GAA4HQR01CNNCX	EC:3.1.2.15
GAA4HQR01C29CB	GO:0000103
GAA4HQR01C29CB	GO:0004781
GAA4HQR01C29CB	GO:0030931
GAA4HQR01C29CB	GO:0048573
GAA4HQR01C29CB	GO:0019252
GAA4HQR01C29CB	GO:0009570
GAA4HQR01C29CB	GO:0008878
GAA4HQR01C29CB	GO:0046686
GAA4HQR01C29CB	GO:0005886
GAA4HQR01C29CB	GO:0048046
GAA4HQR01C29CB	EC:2.7.7.4
GAA4HQR01C29CB	EC:2.7.7.27
GAA4HQR01BD5V2	GO:0046686
GAA4HQR01BD5V2	GO:0005886
GAA4HQR01BD5V2	GO:0005515
GAA4HQR01BD5V2	GO:0020037
GAA4HQR01BD5V2	GO:0005618
GAA4HQR01BD5V2	GO:0009793
GAA4HQR01BD5V2	GO:0055114
GAA4HQR01BD5V2	GO:0016688
GAA4HQR01BD5V2	GO:0009507
GAA4HQR01BD5V2	GO:0005829
GAA4HQR01BD5V2	GO:0009408
GAA4HQR01BD5V2	GO:0009651
GAA4HQR01BD5V2	GO:0000302
GAA4HQR01BD5V2	EC:1.11.1.11
GAA4HQR01BRCL9	GO:0000166
GAA4HQR01BRCL9	GO:0003723
GAA4HQR01EPEZ5	GO:0005337
GAA4HQR01EPEZ5	GO:0015864
GAA4HQR01EPEZ5	GO:0005886
GAA4HQR01DKNE3	GO:0010224
GAA4HQR01DKNE3	GO:0009507
GAA4HQR01BFTTQ	GO:0004519
GAA4HQR01BFTTQ	GO:0003964
GAA4HQR01BFTTQ	GO:0004871
GAA4HQR01BFTTQ	GO:0006278
GAA4HQR01BFTTQ	GO:0003723
GAA4HQR01BFTTQ	GO:0005634
GAA4HQR01BFTTQ	GO:0007166
GAA4HQR01BFTTQ	EC:2.7.7.49
GAA4HQR01C4UDB	GO:0016020
GAA4HQR01C4UDB	GO:0016023
GAA4HQR01CPXON	GO:0005773
GAA4HQR01B9CAQ	GO:0003677
GAA4HQR01CJ176	GO:0006468
GAA4HQR01CJ176	GO:0003677
GAA4HQR01CJ176	GO:0004713
GAA4HQR01CJ176	GO:0005524
GAA4HQR01CJ176	GO:0005634
GAA4HQR01CJ176	GO:0004674
GAA4HQR01CJ176	GO:0000775
GAA4HQR01CJ176	GO:0015074
GAA4HQR01CJ176	GO:0005739
GAA4HQR01CJ176	EC:2.7.10.0
GAA4HQR01CJ176	EC:2.7.11.0
GAA4HQR01DJ8X6	GO:0030336
GAA4HQR01DJ8X6	GO:0008156
GAA4HQR01DJ8X6	GO:0050821
GAA4HQR01DJ8X6	GO:0008285
GAA4HQR01DJ8X6	GO:0042254
GAA4HQR01DJ8X6	GO:0005515
GAA4HQR01DJ8X6	GO:0033342
GAA4HQR01DJ8X6	GO:0003924
GAA4HQR01DJ8X6	GO:0031397
GAA4HQR01DJ8X6	GO:0048471
GAA4HQR01DJ8X6	GO:0000079
GAA4HQR01DJ8X6	GO:0022408
GAA4HQR01DJ8X6	GO:0005634
GAA4HQR01DJ8X6	GO:0005525
GAA4HQR01DJ8X6	EC:3.6.5.1
GAA4HQR01DJ8X6	EC:3.6.5.2
GAA4HQR01DJ8X6	EC:3.6.5.3
GAA4HQR01DJ8X6	EC:3.6.5.4
GAA4HQR01AZ725	GO:0006166
GAA4HQR01AZ725	GO:0045261
GAA4HQR01AZ725	GO:0046933
GAA4HQR01AZ725	GO:0005739
GAA4HQR01AZ725	GO:0015986
GAA4HQR01AZ725	GO:0009536
GAA4HQR01AZ725	GO:0005524
GAA4HQR01AZ725	GO:0046961
GAA4HQR01AZ725	GO:0006168
GAA4HQR01AZ725	GO:0003999
GAA4HQR01AZ725	EC:3.6.3.14
GAA4HQR01AZ725	EC:2.4.2.7
GAA4HQR01AR8Q0	GO:0009536
GAA4HQR01CEH9Q	GO:0005093
GAA4HQR01CEH9Q	GO:0015031
GAA4HQR01CEH9Q	GO:0043087
GAA4HQR01AIDN7	GO:0005488
GAA4HQR01BB1KD	GO:0003899
GAA4HQR01BB1KD	GO:0016591
GAA4HQR01BB1KD	GO:0003677
GAA4HQR01BB1KD	GO:0046983
GAA4HQR01BB1KD	GO:0006350
GAA4HQR01BB1KD	GO:0005739
GAA4HQR01BB1KD	EC:2.7.7.6
GAA4HQR01AQMTJ	GO:0012505
GAA4HQR01EBP8M	GO:0046686
GAA4HQR01EBP8M	GO:0005886
GAA4HQR01EBP8M	GO:0006006
GAA4HQR01EBP8M	GO:0000287
GAA4HQR01EBP8M	GO:0004614
GAA4HQR01EBP8M	GO:0009507
GAA4HQR01EBP8M	EC:5.4.2.2
GAA4HQR01D25D0	GO:0006270
GAA4HQR01D25D0	GO:0008094
GAA4HQR01D25D0	GO:0003677
GAA4HQR01D25D0	GO:0005524
GAA4HQR01D25D0	GO:0010182
GAA4HQR01D25D0	GO:0005634
GAA4HQR01EB5HO	GO:0005488
GAA4HQR01CX2HK	GO:0005737
GAA4HQR01CX2HK	GO:0006457
GAA4HQR01CX2HK	GO:0004175
GAA4HQR01CX2HK	GO:0008540
GAA4HQR01CX2HK	GO:0016887
GAA4HQR01CX2HK	GO:0005515
GAA4HQR01CX2HK	GO:0030163
GAA4HQR01CX2HK	GO:0005524
GAA4HQR01CX2HK	GO:0006508
GAA4HQR01CX2HK	GO:0005634
GAA4HQR01D1ICX	GO:0005488
GAA4HQR01D1ICX	GO:0005743
GAA4HQR01D1ICX	GO:0005886
GAA4HQR01D1ICX	GO:0006839
GAA4HQR01D1ICX	GO:0016021
GAA4HQR01D1ICX	GO:0005215
GAA4HQR01CG2DT	GO:0016787
GAA4HQR01BIZ0R	GO:0016021
GAA4HQR01BIZ0R	GO:0005886
GAA4HQR01BIZ0R	GO:0010208
GAA4HQR01DI3Y5	GO:0045449
GAA4HQR01DI3Y5	GO:0010321
GAA4HQR01DI3Y5	GO:0003700
GAA4HQR01DI3Y5	GO:0005634
GAA4HQR01CEFHI	GO:0005840
GAA4HQR01CEFHI	GO:0000166
GAA4HQR01CEFHI	GO:0019843
GAA4HQR01EYFAH	GO:0006468
GAA4HQR01EYFAH	GO:0004713
GAA4HQR01EYFAH	GO:0004712
GAA4HQR01EYFAH	GO:0005524
GAA4HQR01EYFAH	GO:0004674
GAA4HQR01EYFAH	EC:2.7.10.0
GAA4HQR01EYFAH	EC:2.7.112.1
GAA4HQR01EYFAH	EC:2.7.11.0
GAA4HQR01B6FEM	GO:0050661
GAA4HQR01B6FEM	GO:0009055
GAA4HQR01B6FEM	GO:0042651
GAA4HQR01B6FEM	GO:0004324
GAA4HQR01B6FEM	GO:0050660
GAA4HQR01B6FEM	GO:0009536
GAA4HQR01B6FEM	GO:0022900
GAA4HQR01B6FEM	EC:1.18.1.2
GAA4HQR01BO47I	GO:0005488
GAA4HQR01B50N0	GO:0007163
GAA4HQR01B50N0	GO:0010090
GAA4HQR01B50N0	GO:0042802
GAA4HQR01B50N0	GO:0030041
GAA4HQR01B50N0	GO:0031209
GAA4HQR01B50N0	GO:0045010
GAA4HQR01AN2QB	GO:0019253
GAA4HQR01AN2QB	GO:0004618
GAA4HQR01AN2QB	GO:0005739
GAA4HQR01AN2QB	GO:0009579
GAA4HQR01AN2QB	GO:0005524
GAA4HQR01AN2QB	GO:0006096
GAA4HQR01AN2QB	GO:0009570
GAA4HQR01AN2QB	GO:0046686
GAA4HQR01AN2QB	GO:0016020
GAA4HQR01AN2QB	EC:2.7.2.3
GAA4HQR01EZGT1	GO:0005488
GAA4HQR01EZGT1	GO:0009536
GAA4HQR01EZGT1	GO:0009793
GAA4HQR01BKOFQ	GO:0009941
GAA4HQR01EVTGA	GO:0016301
GAA4HQR01EVTGA	GO:0009507
GAA4HQR01DDCUF	GO:0008080
GAA4HQR01DDCUF	GO:0008152
GAA4HQR01DFZ73	GO:0006457
GAA4HQR01DFZ73	GO:0005886
GAA4HQR01DFZ73	GO:0005524
GAA4HQR01DFZ73	GO:0005634
GAA4HQR01DFZ73	GO:0009408
GAA4HQR01AYL74	GO:0005515
GAA4HQR01BQTX3	GO:0003676
GAA4HQR01BQTX3	GO:0005524
GAA4HQR01BQTX3	GO:0008270
GAA4HQR01BQTX3	GO:0008026
GAA4HQR01BA6FS	GO:0005515
GAA4HQR01BA6FS	GO:0010492
GAA4HQR01BA6FS	GO:0008270
GAA4HQR01B2CI3	GO:0005829
GAA4HQR01B2CI3	GO:0006511
GAA4HQR01B2CI3	GO:0009793
GAA4HQR01B2CI3	GO:0009965
GAA4HQR01B2CI3	GO:0016023
GAA4HQR01B2CI3	GO:0008541
GAA4HQR01B2CI3	GO:0005634
GAA4HQR01DH07F	GO:0016020
GAA4HQR01DH07F	GO:0005484
GAA4HQR01DH07F	GO:0016192
GAA4HQR01DH07F	GO:0006886
GAA4HQR01DH07F	GO:0006944
GAA4HQR01CD8EC	GO:0004084
GAA4HQR01CD8EC	GO:0009081
GAA4HQR01CD8EC	EC:2.6.1.42
GAA4HQR01BEE6N	GO:0000166
GAA4HQR01BEE6N	GO:0003723
GAA4HQR01CBSGP	GO:0006457
GAA4HQR01CBSGP	GO:0016272
GAA4HQR01CBSGP	GO:0051082
GAA4HQR01CZG4J	GO:0030570
GAA4HQR01CZG4J	GO:0016020
GAA4HQR01CZG4J	EC:4.2.2.2
GAA4HQR01AUUGL	GO:0004417
GAA4HQR01AUUGL	GO:0009228
GAA4HQR01AUUGL	EC:2.7.1.50
GAA4HQR01DW0UK	GO:0004707
GAA4HQR01DW0UK	GO:0006468
GAA4HQR01DW0UK	GO:0000746
GAA4HQR01DW0UK	GO:0007067
GAA4HQR01DW0UK	GO:0005524
GAA4HQR01DW0UK	GO:0051301
GAA4HQR01DW0UK	EC:2.7.11.24
GAA4HQR01A5PWY	GO:0046872
GAA4HQR01A5PWY	GO:0009055
GAA4HQR01A5PWY	GO:0051536
GAA4HQR01A5PWY	GO:0009507
GAA4HQR01B7Q8A	GO:0008113
GAA4HQR01B7Q8A	GO:0009507
GAA4HQR01B7Q8A	EC:1.8.4.11
GAA4HQR01DTE71	GO:0006810
GAA4HQR01DTE71	GO:0005886
GAA4HQR01DTE71	GO:0016021
GAA4HQR01DTE71	GO:0005215
GAA4HQR01EC6FZ	GO:0016020
GAA4HQR01EC6FZ	GO:0016887
GAA4HQR01EC6FZ	GO:0005524
GAA4HQR01DB1VH	GO:0009152
GAA4HQR01DB1VH	GO:0016742
GAA4HQR01DB1VH	GO:0009058
GAA4HQR01DB1VH	GO:0008864
GAA4HQR01DB1VH	EC:2.1.2.0
GAA4HQR01DB1VH	EC:3.5.1.10
GAA4HQR01B22XU	GO:0042744
GAA4HQR01B22XU	GO:0009543
GAA4HQR01B22XU	GO:0020037
GAA4HQR01B22XU	GO:0055114
GAA4HQR01B22XU	GO:0016688
GAA4HQR01B22XU	GO:0005634
GAA4HQR01B22XU	GO:0009535
GAA4HQR01B22XU	EC:1.11.1.11
GAA4HQR01DOJNU	GO:0005488
GAA4HQR01DOJNU	GO:0030089
GAA4HQR01A7ISY	GO:0009644
GAA4HQR01A7ISY	GO:0019761
GAA4HQR01A7ISY	GO:0016702
GAA4HQR01A7ISY	GO:0009535
GAA4HQR01A7ISY	EC:1.13.11.0
GAA4HQR01AQWEF	GO:0016829
GAA4HQR01AQWEF	GO:0009536
GAA4HQR01CURBK	GO:0007411
GAA4HQR01CURBK	GO:0030424
GAA4HQR01CURBK	GO:0008046
GAA4HQR01CURBK	GO:0006909
GAA4HQR01CURBK	GO:0030425
GAA4HQR01CURBK	GO:0016319
GAA4HQR01CURBK	GO:0043025
GAA4HQR01CURBK	GO:0007413
GAA4HQR01CURBK	GO:0007422
GAA4HQR01CURBK	GO:0005515
GAA4HQR01CURBK	GO:0021551
GAA4HQR01CURBK	GO:0008367
GAA4HQR01CURBK	GO:0005887
GAA4HQR01BQ5JF	GO:0007018
GAA4HQR01BQ5JF	GO:0043234
GAA4HQR01BQ5JF	GO:0005525
GAA4HQR01BQ5JF	GO:0051258
GAA4HQR01BQ5JF	GO:0005198
GAA4HQR01BQ5JF	GO:0003924
GAA4HQR01BQ5JF	GO:0005874
GAA4HQR01BQ5JF	EC:3.6.5.1
GAA4HQR01BQ5JF	EC:3.6.5.2
GAA4HQR01BQ5JF	EC:3.6.5.3
GAA4HQR01BQ5JF	EC:3.6.5.4
GAA4HQR01EXF8M	GO:0030001
GAA4HQR01EXF8M	GO:0016020
GAA4HQR01EXF8M	GO:0005773
GAA4HQR01EXF8M	GO:0046873
GAA4HQR01EXF8M	GO:0009536
GAA4HQR01B4HL0	GO:0007018
GAA4HQR01B4HL0	GO:0043234
GAA4HQR01B4HL0	GO:0005525
GAA4HQR01B4HL0	GO:0051258
GAA4HQR01B4HL0	GO:0005198
GAA4HQR01B4HL0	GO:0003924
GAA4HQR01B4HL0	GO:0005874
GAA4HQR01B4HL0	EC:3.6.5.1
GAA4HQR01B4HL0	EC:3.6.5.2
GAA4HQR01B4HL0	EC:3.6.5.3
GAA4HQR01B4HL0	EC:3.6.5.4
GAA4HQR01BNUJZ	GO:0005515
GAA4HQR01BNUJZ	GO:0005794
GAA4HQR01EF5NR	GO:0003723
GAA4HQR01EF5NR	GO:0005737
GAA4HQR01EF5NR	GO:0006413
GAA4HQR01EF5NR	GO:0003743
GAA4HQR01EDXAV	GO:0006511
GAA4HQR01EDXAV	GO:0004221
GAA4HQR01EDXAV	GO:0004197
GAA4HQR01EDXAV	EC:3.1.2.15
GAA4HQR01EDXAV	EC:3.4.22.0
FesculentumALTLSC_s25459	GO:0055114
FesculentumALTLSC_s25459	GO:0016491
FesculentumALTLSC_s25459	GO:0005506
FesculentumALTLSC_s25407	GO:0003723
FesculentumALTLSC_s25407	GO:0006413
FesculentumALTLSC_s25407	GO:0003743
FesculentumALTLSC_s25442	GO:0008270
FesculentumALTLSC_s25442	GO:0003677
FesculentumALTLSC_s25436	GO:0030528
FesculentumALTLSC_s25436	GO:0050896
FesculentumALTLSC_s25436	GO:0003677
FesculentumALTLSC_s25436	GO:0006350
FesculentumALTLSC_s25436	GO:0043231
FesculentumALTLSC_s25436	GO:0050794
FesculentumALTLSC_s25384	GO:0003735
FesculentumALTLSC_s25384	GO:0015934
FesculentumALTLSC_s25384	GO:0009570
FesculentumALTLSC_s25384	GO:0005634
FesculentumALTLSC_s25384	GO:0006412
FesculentumALTLSC_s25384	GO:0019843
FesculentumALTLSC_s25384	GO:0009535
FesculentumALTLSC_s25384	GO:0006396
FesculentumALTLSC_s25384	EC:3.6.5.3
FesculentumALTLSC_s25495	GO:0009733
FesculentumALTLSC_s25343	GO:0016757
FesculentumALTLSC_s25343	GO:0016020
FesculentumALTLSC_rep_c25344	GO:0009744
FesculentumALTLSC_rep_c25344	GO:0016491
FesculentumALTLSC_rep_c25344	GO:0055114
FesculentumALTLSC_rep_c25344	GO:0003700
FesculentumALTLSC_rep_c25344	GO:0009507
FesculentumALTLSC_rep_c25344	GO:0046982
FesculentumALTLSC_rep_c25344	GO:0006355
FesculentumALTLSC_s25339	GO:0046933
FesculentumALTLSC_s25339	GO:0009651
FesculentumALTLSC_s25339	GO:0015986
FesculentumALTLSC_s25339	GO:0005754
FesculentumALTLSC_s25339	GO:0046961
FesculentumALTLSC_s25339	EC:3.6.3.14
FesculentumALTLSC_s25332	GO:0009733
FesculentumALTLSC_s25307	GO:0046933
FesculentumALTLSC_s25307	GO:0015986
FesculentumALTLSC_s25307	GO:0005754
FesculentumALTLSC_s25307	GO:0046961
FesculentumALTLSC_s25307	EC:3.6.3.14
FesculentumALTLSC_s25292	GO:0046933
FesculentumALTLSC_s25292	GO:0009651
FesculentumALTLSC_s25292	GO:0015986
FesculentumALTLSC_s25292	GO:0005754
FesculentumALTLSC_s25292	GO:0046961
FesculentumALTLSC_s25292	EC:3.6.3.14
FesculentumALTLSC_s25237	GO:0003676
FesculentumALTLSC_s25237	GO:0034960
FesculentumALTLSC_s25237	GO:0044238
FesculentumALTLSC_s25213	GO:0005730
FesculentumALTLSC_s25213	GO:0003735
FesculentumALTLSC_s25213	GO:0022627
FesculentumALTLSC_s25213	GO:0006412
FesculentumALTLSC_s25213	GO:0005739
FesculentumALTLSC_s25213	EC:3.6.5.3
FesculentumALTLSC_s25180	GO:0006120
FesculentumALTLSC_s25180	GO:0008137
FesculentumALTLSC_s25180	GO:0009536
FesculentumALTLSC_s25180	EC:1.6.5.3
FesculentumALTLSC_s25527	GO:0005840
FesculentumALTLSC_s25527	GO:0003735
FesculentumALTLSC_s25527	GO:0006412
FesculentumALTLSC_s25527	GO:0005739
FesculentumALTLSC_s25527	EC:3.6.5.3
FesculentumALTLSC_s25537	GO:0005773
FesculentumALTLSC_s25537	GO:0005525
FesculentumALTLSC_s25537	GO:0005886
FesculentumALTLSC_s25537	GO:0007264
FesculentumALTLSC_s25537	GO:0015031
FesculentumALTLSC_s25544	GO:0005839
FesculentumALTLSC_s25544	GO:0016023
FesculentumALTLSC_s25544	GO:0006511
FesculentumALTLSC_s25544	GO:0005634
FesculentumALTLSC_s25544	GO:0005829
FesculentumALTLSC_s25544	GO:0004298
FesculentumALTLSC_s25544	EC:3.4.25.0
FesculentumALTLSC_s25547	GO:0005739
FesculentumALTLSC_s25547	GO:0000398
GAA4HQR01CWWJW	GO:0008152
GAA4HQR01CWWJW	GO:0016829
GAA4HQR01CNP2O	GO:0015450
GAA4HQR01CNP2O	GO:0009941
GAA4HQR01CNP2O	GO:0005773
GAA4HQR01CNP2O	GO:0005886
GAA4HQR01CNP2O	GO:0015031
GAA4HQR01CP6SE	GO:0003735
GAA4HQR01CP6SE	GO:0042254
GAA4HQR01CP6SE	GO:0022627
GAA4HQR01CP6SE	GO:0016020
GAA4HQR01CP6SE	GO:0006412
GAA4HQR01CP6SE	EC:3.6.5.3
GAA4HQR01DF3KW	GO:0015996
GAA4HQR01DF3KW	GO:0005488
GAA4HQR01DF3KW	GO:0010304
GAA4HQR01DF3KW	GO:0034256
GAA4HQR01DF3KW	GO:0055114
GAA4HQR01DF3KW	GO:0009507
GAA4HQR01DF3KW	EC:1.1.1.294
GAA4HQR01BKG0X	GO:0006457
GAA4HQR01BKG0X	GO:0051082
GAA4HQR01BKG0X	GO:0005524
GAA4HQR01DT2MG	GO:0016020
GAA4HQR01C724N	GO:0005515
GAA4HQR01ETGAQ	GO:0006071
GAA4HQR01ETGAQ	GO:0016023
GAA4HQR01ETGAQ	GO:0005773
GAA4HQR01EZU3H	GO:0005739
GAA4HQR01EZU3H	GO:0006414
GAA4HQR01BZRBL	GO:0005739
GAA4HQR01CECTH	GO:0009535
GAA4HQR01CX4JX	GO:0009987
GAA4HQR01CX4JX	GO:0070011
GAA4HQR01ECOUB	GO:0005886
GAA4HQR01DT9C0	GO:0009941
GAA4HQR01DT9C0	GO:0030145
GAA4HQR01DT9C0	GO:0055114
GAA4HQR01DT9C0	GO:0000287
GAA4HQR01DT9C0	GO:0009570
GAA4HQR01DT9C0	GO:0003862
GAA4HQR01DT9C0	GO:0009098
GAA4HQR01DT9C0	GO:0009651
GAA4HQR01DT9C0	EC:1.1.1.85
GAA4HQR01EQYY9	GO:0030173
GAA4HQR01EQYY9	GO:0016023
GAA4HQR01EQYY9	GO:0009863
GAA4HQR01EQYY9	GO:0009826
GAA4HQR01EQYY9	GO:0009969
GAA4HQR01EQYY9	GO:0010256
GAA4HQR01EQYY9	GO:0016757
GAA4HQR01EQYY9	GO:0042353
GAA4HQR01DT4YH	GO:0004843
GAA4HQR01CYGEV	GO:0009507
GAA4HQR01BYZLZ	GO:0005886
GAA4HQR01DBF7W	GO:0008026
GAA4HQR01DBF7W	GO:0003723
GAA4HQR01DBF7W	GO:0005524
GAA4HQR01DBF7W	GO:0003743
GAA4HQR01DBF7W	GO:0006412
GAA4HQR01DBF7W	EC:3.6.5.3
GAA4HQR01B5VNW	GO:0009505
GAA4HQR01B5VNW	GO:0016023
GAA4HQR01B5VNW	GO:0045454
GAA4HQR01B5VNW	GO:0003756
GAA4HQR01B5VNW	GO:0005783
GAA4HQR01B5VNW	EC:5.3.4.1
GAA4HQR01A9F0G	GO:0006979
GAA4HQR01A9F0G	GO:0005739
GAA4HQR01A9F0G	GO:0009651
GAA4HQR01A9F0G	GO:0004333
GAA4HQR01A9F0G	EC:4.2.1.2
GAA4HQR01CDKEQ	GO:0005737
GAA4HQR01CDKEQ	GO:0050897
GAA4HQR01CDKEQ	GO:0008235
GAA4HQR01CDKEQ	GO:0016485
GAA4HQR01CDKEQ	GO:0004177
GAA4HQR01CDKEQ	GO:0006508
GAA4HQR01CDKEQ	EC:3.4.11.0
GAA4HQR01COIFW	GO:0009507
GAA4HQR01BP9MH	GO:0019941
GAA4HQR01BP9MH	GO:0005515
GAA4HQR01BP9MH	GO:0016567
GAA4HQR01BP9MH	GO:0051726
GAA4HQR01BP9MH	GO:0016538
GAA4HQR01BP9MH	GO:0004842
GAA4HQR01BP9MH	GO:0005634
GAA4HQR01BP9MH	GO:0051301
GAA4HQR01BP9MH	GO:0000151
GAA4HQR01BP9MH	EC:6.3.2.19
GAA4HQR01EE1N6	GO:0009846
GAA4HQR01EE1N6	GO:0005515
GAA4HQR01EE1N6	GO:0000145
GAA4HQR01EE1N6	GO:0009860
GAA4HQR01BCW9R	GO:0015031
GAA4HQR01BCW9R	GO:0005886
GAA4HQR01BCW9R	GO:0005525
GAA4HQR01BCW9R	GO:0007264
GAA4HQR01BMRMS	GO:0000911
GAA4HQR01BMRMS	GO:0006412
GAA4HQR01BMRMS	GO:0005618
GAA4HQR01BMRMS	GO:0005730
GAA4HQR01BMRMS	GO:0010090
GAA4HQR01BMRMS	GO:0022627
GAA4HQR01BMRMS	GO:0009507
GAA4HQR01BMRMS	GO:0016020
GAA4HQR01BMRMS	EC:3.6.5.3
GAA4HQR01D3GL5	GO:0016023
GAA4HQR01DOEW0	GO:0016757
GAA4HQR01DOEW0	GO:0009058
GAA4HQR01CACJ5	GO:0045489
GAA4HQR01CACJ5	GO:0016740
GAA4HQR01DDZB7	GO:0080008
GAA4HQR01DDZB7	GO:0006355
GAA4HQR01DSMSQ	GO:0006367
GAA4HQR01DSMSQ	GO:0005515
GAA4HQR01DSMSQ	GO:0005654
GAA4HQR01DSMSQ	GO:0003702
GAA4HQR01EXAC4	GO:0004467
GAA4HQR01EXAC4	GO:0006631
GAA4HQR01EXAC4	GO:0009507
GAA4HQR01EXAC4	GO:0016020
GAA4HQR01EXAC4	GO:0005783
GAA4HQR01EXAC4	GO:0005739
GAA4HQR01EXAC4	EC:6.2.1.3
GAA4HQR01EC004	GO:0005525
GAA4HQR01EC004	GO:0005794
GAA4HQR01EC004	GO:0005515
GAA4HQR01EC004	GO:0016004
GAA4HQR01EC004	GO:0016192
GAA4HQR01EC004	GO:0006886
GAA4HQR01EC004	GO:0006471
GAA4HQR01EC004	GO:0009536
GAA4HQR01EC004	GO:0007264
GAA4HQR01EC004	GO:0005215
GAA4HQR01BPWVW	GO:0004843
GAA4HQR01BPWVW	GO:0016579
GAA4HQR01BPWVW	GO:0005516
GAA4HQR01BVZN2	GO:0009535
GAA4HQR01BVZN2	GO:0008152
GAA4HQR01BVZN2	GO:0003824
GAA4HQR01BVZN2	GO:0005488
GAA4HQR01CIMQI	GO:0005773
GAA4HQR01CIMQI	GO:0005618
GAA4HQR01CIMQI	GO:0030234
GAA4HQR01CPBTE	GO:0022857
GAA4HQR01CPBTE	GO:0006810
GAA4HQR01CPBTE	GO:0016021
GAA4HQR01CPBTE	GO:0009507
GAA4HQR01BC5DS	GO:0042742
GAA4HQR01BC5DS	GO:0009409
GAA4HQR01BC5DS	GO:0043565
GAA4HQR01BC5DS	GO:0046983
GAA4HQR01BC5DS	GO:0003700
GAA4HQR01BC5DS	GO:0005634
GAA4HQR01BC5DS	GO:0005516
GAA4HQR01BC5DS	GO:0006355
GAA4HQR01DA4WB	GO:0006259
GAA4HQR01DA4WB	GO:0003676
GAA4HQR01DA4WB	GO:0043229
GAA4HQR01DA4WB	GO:0003824
GAA4HQR01ENAYM	GO:0009662
GAA4HQR01ENAYM	GO:0015450
GAA4HQR01ENAYM	GO:0005739
GAA4HQR01ENAYM	GO:0031359
GAA4HQR01ENAYM	GO:0048598
GAA4HQR01ENAYM	GO:0009658
GAA4HQR01ENAYM	GO:0010006
GAA4HQR01ENAYM	GO:0045036
GAA4HQR01ENAYM	GO:0005886
GAA4HQR01B6WAW	GO:0042939
GAA4HQR01B6WAW	GO:0042936
GAA4HQR01B6WAW	GO:0005886
GAA4HQR01B6WAW	GO:0006807
GAA4HQR01B6WAW	GO:0042937
GAA4HQR01B6WAW	GO:0009860
GAA4HQR01B6WAW	GO:0042938
GAA4HQR01BQ2BJ	GO:0005856
GAA4HQR01BQ2BJ	GO:0005737
GAA4HQR01BQ2BJ	GO:0005524
GAA4HQR01BQ2BJ	GO:0005515
GAA4HQR01A7Z3Z	GO:0050373
GAA4HQR01A7Z3Z	GO:0005794
GAA4HQR01A7Z3Z	GO:0019567
GAA4HQR01A7Z3Z	GO:0003978
GAA4HQR01A7Z3Z	GO:0009225
GAA4HQR01A7Z3Z	GO:0009832
GAA4HQR01A7Z3Z	GO:0006012
GAA4HQR01A7Z3Z	GO:0050662
GAA4HQR01A7Z3Z	GO:0005739
GAA4HQR01A7Z3Z	EC:5.1.3.5
GAA4HQR01A7Z3Z	EC:5.1.3.2
GAA4HQR01DOGL1	GO:0046872
GAA4HQR01DOGL1	GO:0009611
GAA4HQR01DOGL1	GO:0004722
GAA4HQR01DOGL1	GO:0050832
GAA4HQR01DOGL1	GO:0044464
GAA4HQR01BCAS7	GO:0009535
GAA4HQR01CC4ED	GO:0009718
GAA4HQR01CC4ED	GO:0048573
GAA4HQR01CC4ED	GO:0043153
GAA4HQR01CC4ED	GO:0000166
GAA4HQR01CH615	GO:0005730
GAA4HQR01CH615	GO:0080008
GAA4HQR01CH615	GO:0006364
GAA4HQR01CH615	GO:0009561
GAA4HQR01CH615	GO:0009536
GAA4HQR01CH615	GO:0000166
GAA4HQR01EL182	GO:0006810
GAA4HQR01EUX4T	GO:0000139
GAA4HQR01EUX4T	GO:0015780
GAA4HQR01EUX4T	GO:0005338
GAA4HQR01EUX4T	GO:0005351
GAA4HQR01EUX4T	GO:0016021
GAA4HQR01CU3C9	GO:0009507
GAA4HQR01EBR77	GO:0046524
GAA4HQR01EBR77	GO:0016157
GAA4HQR01EBR77	GO:0009058
GAA4HQR01EBR77	GO:0005985
GAA4HQR01EBR77	EC:2.4.1.14
GAA4HQR01EBR77	EC:2.4.1.13
GAA4HQR01A8EEB	GO:0003824
GAA4HQR01D8VLH	GO:0016021
GAA4HQR01D8VLH	GO:0006829
GAA4HQR01D8VLH	GO:0005385
GAA4HQR01DAXOG	GO:0000159
GAA4HQR01DAXOG	GO:0006412
GAA4HQR01DAXOG	GO:0007117
GAA4HQR01DAXOG	GO:0007094
GAA4HQR01DAXOG	GO:0006112
GAA4HQR01DAXOG	GO:0046872
GAA4HQR01DAXOG	GO:0007015
GAA4HQR01DAXOG	GO:0006470
GAA4HQR01DAXOG	GO:0000780
GAA4HQR01DAXOG	GO:0004722
GAA4HQR01DAXOG	EC:3.6.5.3
GAA4HQR01DOVZV	GO:0005515
GAA4HQR01DOVZV	GO:0006904
GAA4HQR01DOVZV	GO:0000145
GAA4HQR01DOVZV	GO:0016020
GAA4HQR01DOVZV	GO:0010102
GAA4HQR01DEMWW	GO:0030176
GAA4HQR01DEMWW	GO:0006457
GAA4HQR01DEMWW	GO:0016023
GAA4HQR01DEMWW	GO:0005886
GAA4HQR01DEMWW	GO:0031072
GAA4HQR01DEMWW	GO:0051082
GAA4HQR01DEMWW	GO:0005739
GAA4HQR01B6UUU	GO:0008017
GAA4HQR01B6UUU	GO:0046872
GAA4HQR01B6UUU	GO:0005886
GAA4HQR01B6UUU	GO:0009507
GAA4HQR01B6UUU	GO:0051225
GAA4HQR01B6UUU	GO:0005634
GAA4HQR01CY95P	GO:0050403
GAA4HQR01CY95P	GO:0047807
GAA4HQR01CY95P	GO:0050502
GAA4HQR01CY95P	EC:2.4.1.203
GAA4HQR01CY95P	EC:2.4.1.118
GAA4HQR01CY95P	EC:2.4.1.215
GAA4HQR01EDNYB	GO:0003899
GAA4HQR01EDNYB	GO:0003677
GAA4HQR01EDNYB	GO:0045449
GAA4HQR01EDNYB	GO:0005634
GAA4HQR01EDNYB	GO:0008270
GAA4HQR01EDNYB	EC:2.7.7.6
GAA4HQR01D1JK7	GO:0006457
GAA4HQR01D1JK7	GO:0009941
GAA4HQR01D1JK7	GO:0009409
GAA4HQR01D1JK7	GO:0046686
GAA4HQR01D1JK7	GO:0005524
GAA4HQR01D1JK7	GO:0009570
GAA4HQR01D1JK7	GO:0051082
GAA4HQR01D1JK7	GO:0005634
GAA4HQR01D1JK7	GO:0009408
GAA4HQR01D1JK7	GO:0005739
GAA4HQR01CAGX3	GO:0005737
GAA4HQR01CAGX3	GO:0055114
GAA4HQR01CAGX3	GO:0006950
GAA4HQR01CAGX3	GO:0008886
GAA4HQR01CAGX3	EC:1.2.1.9
GAA4HQR01CXAII	GO:0031977
GAA4HQR01CXAII	GO:0016829
GAA4HQR01CXAII	GO:0009941
GAA4HQR01CXAII	GO:0009570
GAA4HQR01CXAII	GO:0010287
GAA4HQR01CXAII	GO:0008152
GAA4HQR01CXAII	GO:0046686
GAA4HQR01CXAII	GO:0022626
GAA4HQR01CXAII	GO:0048046
GAA4HQR01C9JLQ	GO:0005488
GAA4HQR01C9JLQ	GO:0016829
GAA4HQR01B76WZ	GO:0008299
GAA4HQR01B76WZ	GO:0015995
GAA4HQR01B76WZ	GO:0016787
GAA4HQR01B76WZ	GO:0000287
GAA4HQR01B76WZ	GO:0015979
GAA4HQR01B76WZ	GO:0004452
GAA4HQR01B76WZ	EC:5.3.3.2
GAA4HQR01CL8PA	GO:0015691
GAA4HQR01CL8PA	GO:0006828
GAA4HQR01CL8PA	GO:0015692
GAA4HQR01CL8PA	GO:0005384
GAA4HQR01CL8PA	GO:0015103
GAA4HQR01CL8PA	GO:0006875
GAA4HQR01EE12W	GO:0006306
GAA4HQR01EE12W	GO:0051567
GAA4HQR01EE12W	GO:0003886
GAA4HQR01EE12W	GO:0003677
GAA4HQR01EE12W	GO:0008170
GAA4HQR01EE12W	GO:0005634
GAA4HQR01EE12W	EC:2.1.1.37
GAA4HQR01DT51K	GO:0005739
GAA4HQR01CJG7W	GO:0005739
GAA4HQR01DE7IV	GO:0031072
GAA4HQR01DE7IV	GO:0006457
GAA4HQR01DE7IV	GO:0035259
GAA4HQR01DE7IV	GO:0007566
GAA4HQR01DE7IV	GO:0031503
GAA4HQR01DE7IV	GO:0006463
GAA4HQR01DE7IV	GO:0003755
GAA4HQR01DE7IV	GO:0005528
GAA4HQR01DE7IV	GO:0005524
GAA4HQR01DE7IV	GO:0046661
GAA4HQR01DE7IV	GO:0051219
GAA4HQR01DE7IV	GO:0005737
GAA4HQR01DE7IV	GO:0005634
GAA4HQR01DE7IV	GO:0005525
GAA4HQR01DE7IV	EC:5.2.1.8
GAA4HQR01BKIWM	GO:0003709
GAA4HQR01BKIWM	GO:0042797
GAA4HQR01BKIWM	GO:0003677
GAA4HQR01BKIWM	GO:0042791
GAA4HQR01BKIWM	GO:0000127
GAA4HQR01DP32P	GO:0005783
GAA4HQR01DP32P	GO:0044425
GAA4HQR01C84FU	GO:0005750
GAA4HQR01C84FU	GO:0008121
GAA4HQR01C84FU	GO:0005886
GAA4HQR01C84FU	GO:0006810
GAA4HQR01C84FU	GO:0006122
GAA4HQR01C84FU	GO:0045153
GAA4HQR01C84FU	GO:0009536
GAA4HQR01C84FU	EC:1.10.2.2
GAA4HQR01B63J0	GO:0016798
GAA4HQR01D26PZ	GO:0016491
GAA4HQR01D26PZ	GO:0016023
GAA4HQR01D26PZ	GO:0005506
GAA4HQR01DUF09	GO:0005739
GAA4HQR01DUF09	GO:0019867
GAA4HQR01DUF09	GO:0009536
GAA4HQR01DNT1B	GO:0009908
GAA4HQR01DNT1B	GO:0044424
GAA4HQR01D1DWY	GO:0009737
GAA4HQR01D1DWY	GO:0009414
GAA4HQR01D1DWY	GO:0005634
GAA4HQR01D1DWY	GO:0009749
GAA4HQR01D1DWY	GO:0005515
GAA4HQR01D1DWY	GO:0004930
GAA4HQR01D5O9S	GO:0005739
GAA4HQR01D5O9S	GO:0009058
GAA4HQR01D5O9S	GO:0008928
GAA4HQR01D5O9S	EC:2.7.7.22
GAA4HQR01B2V6T	GO:0012505
GAA4HQR01B2V6T	GO:0016023
GAA4HQR01B2V6T	GO:0006629
GAA4HQR01B2V6T	GO:0016298
GAA4HQR01DE09O	GO:0016132
GAA4HQR01DE09O	GO:0010268
GAA4HQR01DE09O	GO:0004497
GAA4HQR01DE09O	GO:0009647
GAA4HQR01DE09O	GO:0020037
GAA4HQR01DE09O	GO:0001578
GAA4HQR01DE09O	GO:0055114
GAA4HQR01DE09O	GO:0016020
GAA4HQR01EOO18	GO:0045239
GAA4HQR01EOO18	GO:0006979
GAA4HQR01EOO18	GO:0006106
GAA4HQR01EOO18	GO:0005739
GAA4HQR01EOO18	GO:0009651
GAA4HQR01EOO18	GO:0004333
GAA4HQR01EOO18	EC:4.2.1.2
GAA4HQR01BJ2I4	GO:0016020
GAA4HQR01B3ZA5	GO:0005488
GAA4HQR01DJ2WO	GO:0008094
GAA4HQR01DJ2WO	GO:0003676
GAA4HQR01DJ2WO	GO:0006338
GAA4HQR01DJ2WO	GO:0005634
GAA4HQR01CWN92	GO:0005773
GAA4HQR01CWN92	GO:0016023
GAA4HQR01BPEMI	GO:0005488
GAA4HQR01BPEMI	GO:0009536
GAA4HQR01DOQGP	GO:0005488
GAA4HQR01DOQGP	GO:0010103
GAA4HQR01DOQGP	GO:0009553
GAA4HQR01DOQGP	GO:0048481
GAA4HQR01DOQGP	GO:0016023
GAA4HQR01DOQGP	GO:0016301
GAA4HQR01B81OK	GO:0003676
GAA4HQR01B81OK	GO:0000166
GAA4HQR01BSQKG	GO:0044262
GAA4HQR01BSQKG	GO:0005777
GAA4HQR01BSQKG	GO:0006635
GAA4HQR01BSQKG	GO:0004108
GAA4HQR01BSQKG	GO:0009536
GAA4HQR01BSQKG	EC:2.3.3.1
GAA4HQR01B9X84	GO:0030528
GAA4HQR01B9X84	GO:0045449
GAA4HQR01B9X84	GO:0005634
GAA4HQR01C9IQD	GO:0005622
GAA4HQR01C9IQD	GO:0005515
GAA4HQR01C9IQD	GO:0005525
GAA4HQR01EBO91	GO:0043169
GAA4HQR01EBO91	GO:0005618
GAA4HQR01EBO91	GO:0031176
GAA4HQR01EBO91	GO:0005739
GAA4HQR01EBO91	GO:0045493
GAA4HQR01EBO91	EC:3.2.1.8
GAA4HQR01CDPRG	GO:0005509
GAA4HQR01A2EIX	GO:0004766
GAA4HQR01A2EIX	GO:0008295
GAA4HQR01A2EIX	EC:2.5.1.16
GAA4HQR01DTPPD	GO:0016757
GAA4HQR01DVK92	GO:0017137
GAA4HQR01DVK92	GO:0048767
GAA4HQR01DVK92	GO:0005777
GAA4HQR01DVK92	GO:0060151
GAA4HQR01DVK92	GO:0016459
GAA4HQR01DVK92	GO:0005524
GAA4HQR01DVK92	GO:0030742
GAA4HQR01DVK92	GO:0003774
GAA4HQR01DVK92	GO:0003779
GAA4HQR01DVK92	GO:0051646
GAA4HQR01DVK92	GO:0051645
GAA4HQR01DVK92	GO:0030048
GAA4HQR01DPM97	GO:0016132
GAA4HQR01DPM97	GO:0030176
GAA4HQR01DPM97	GO:0009918
GAA4HQR01DPM97	GO:0016126
GAA4HQR01BK3DY	GO:0016491
GAA4HQR01BK3DY	GO:0055114
GAA4HQR01BK3DY	GO:0005488
GAA4HQR01BJOJU	GO:0016020
GAA4HQR01B97YO	GO:0018401
GAA4HQR01B97YO	GO:0005506
GAA4HQR01B97YO	GO:0016706
GAA4HQR01B97YO	GO:0005739
GAA4HQR01B97YO	EC:1.14.11.0
GAA4HQR01ATB1C	GO:0030527
GAA4HQR01ATB1C	GO:0006412
GAA4HQR01ATB1C	GO:0003723
GAA4HQR01ATB1C	GO:0005840
GAA4HQR01ATB1C	GO:0005739
GAA4HQR01ATB1C	GO:0000741
GAA4HQR01ATB1C	GO:0006333
GAA4HQR01ATB1C	GO:0009553
GAA4HQR01ATB1C	GO:0003735
GAA4HQR01ATB1C	GO:0000785
GAA4HQR01ATB1C	GO:0009555
GAA4HQR01ATB1C	GO:0003700
GAA4HQR01ATB1C	GO:0003682
GAA4HQR01ATB1C	GO:0009567
GAA4HQR01ATB1C	EC:3.6.5.3
GAA4HQR01CEFMA	GO:0016021
GAA4HQR01BHC5B	GO:0009570
GAA4HQR01BHC5B	GO:0009535
GAA4HQR01CEFY2	GO:0003676
GAA4HQR01CEFY2	GO:0034960
GAA4HQR01CEFY2	GO:0044238
GAA4HQR01A7AWY	GO:0015031
GAA4HQR01A7AWY	GO:0005886
GAA4HQR01A7AWY	GO:0005525
GAA4HQR01A7AWY	GO:0007264
GAA4HQR01CVZMO	GO:0010047
GAA4HQR01CVZMO	GO:0009911
GAA4HQR01CVZMO	GO:0008285
GAA4HQR01CVZMO	GO:0048481
GAA4HQR01CVZMO	GO:0010227
GAA4HQR01CVZMO	GO:0046983
GAA4HQR01CVZMO	GO:0003700
GAA4HQR01CVZMO	GO:0010150
GAA4HQR01CVZMO	GO:0045892
GAA4HQR01CVZMO	GO:0009734
GAA4HQR01CVZMO	GO:0005634
GAA4HQR01EX9TU	GO:0016491
GAA4HQR01EX9TU	GO:0016787
GAA4HQR01EX9TU	GO:0009396
GAA4HQR01EX9TU	GO:0009507
GAA4HQR01BUCAV	GO:0003872
GAA4HQR01BUCAV	GO:0005945
GAA4HQR01BUCAV	GO:0005524
GAA4HQR01BUCAV	GO:0006096
GAA4HQR01BUCAV	GO:0009507
GAA4HQR01BUCAV	EC:2.7.1.11
GAA4HQR01EG5ZN	GO:0003824
GAA4HQR01EG5ZN	GO:0008270
GAA4HQR01EG5ZN	GO:0009507
GAA4HQR01EG5ZN	GO:0005886
GAA4HQR01DYD01	GO:0050832
GAA4HQR01DYD01	GO:0016023
GAA4HQR01APB9U	GO:0016887
GAA4HQR01APB9U	GO:0010025
GAA4HQR01DT0P5	GO:0005622
GAA4HQR01CWWDE	GO:0006891
GAA4HQR01CWWDE	GO:0005622
GAA4HQR01CWWDE	GO:0006886
GAA4HQR01CWWDE	GO:0008565
GAA4HQR01CWWDE	GO:0005886
GAA4HQR01C40GU	GO:0005739
GAA4HQR01B7JPI	GO:0005694
GAA4HQR01B7JPI	GO:0009536
GAA4HQR01ESAPM	GO:0005488
GAA4HQR01ESAPM	GO:0044464
GAA4HQR01AVPZ9	GO:0016023
GAA4HQR01EHBL6	GO:0003676
GAA4HQR01EHBL6	GO:0005515
GAA4HQR01EHBL6	GO:0048573
GAA4HQR01EHBL6	GO:0009585
GAA4HQR01EHBL6	GO:0004842
GAA4HQR01EHBL6	GO:0048366
GAA4HQR01EHBL6	GO:0010099
GAA4HQR01EHBL6	GO:0005634
GAA4HQR01EHBL6	GO:0000166
GAA4HQR01EHBL6	EC:6.3.2.19
GAA4HQR01DIH1H	GO:0048046
GAA4HQR01DIH1H	GO:0005634
GAA4HQR01CYUMF	GO:0005794
GAA4HQR01DB8UH	GO:0005777
GAA4HQR01DB8UH	GO:0016491
GAA4HQR01CITDY	GO:0004683
GAA4HQR01CITDY	GO:0006468
GAA4HQR01CITDY	GO:0010359
GAA4HQR01CITDY	GO:0009738
GAA4HQR01CITDY	GO:0005886
GAA4HQR01CITDY	GO:0005509
GAA4HQR01CITDY	GO:0005524
GAA4HQR01CITDY	GO:0010119
GAA4HQR01CITDY	EC:2.7.11.17
GAA4HQR01BQ554	GO:0005515
GAA4HQR01BQ554	GO:0009733
GAA4HQR01DWWFL	GO:0008284
GAA4HQR01DWWFL	GO:0007275
GAA4HQR01DWWFL	GO:0004672
GAA4HQR01DWWFL	GO:0007088
GAA4HQR01ELSIT	GO:0005730
GAA4HQR01ELSIT	GO:0009987
GAA4HQR01ELSIT	GO:0009507
GAA4HQR01C4C2U	GO:0046686
GAA4HQR01C4C2U	GO:0005773
GAA4HQR01C4C2U	GO:0005886
GAA4HQR01BZA1H	GO:0012505
GAA4HQR01BZA1H	GO:0017111
GAA4HQR01BZA1H	GO:0016023
GAA4HQR01BZA1H	GO:0005524
GAA4HQR01BZA1H	EC:3.6.1.15
GAA4HQR01BI2OH	GO:0016556
GAA4HQR01BI2OH	GO:0009507
GAA4HQR01D1HJS	GO:0007276
GAA4HQR01D1HJS	GO:0022900
GAA4HQR01D1HJS	GO:0005777
GAA4HQR01D1HJS	GO:0010212
GAA4HQR01D1HJS	GO:0000706
GAA4HQR01D1HJS	GO:0045454
GAA4HQR01D1HJS	GO:0006749
GAA4HQR01D1HJS	GO:0004362
GAA4HQR01D1HJS	GO:0050660
GAA4HQR01D1HJS	GO:0009507
GAA4HQR01D1HJS	GO:0050661
GAA4HQR01D1HJS	EC:1.8.1.7
GAA4HQR01EF6PR	GO:0005507
GAA4HQR01EF6PR	GO:0016023
GAA4HQR01EF6PR	GO:0046658
GAA4HQR01EF6PR	GO:0005773
GAA4HQR01EF6PR	GO:0009055
GAA4HQR01EPH3O	GO:0008270
GAA4HQR01EPH3O	GO:0003676
GAA4HQR01EPH3O	GO:0005622
GAA4HQR01EPH3O	GO:0005515
GAA4HQR01EPH3O	GO:0016020
GAA4HQR01DMJBK	GO:0019538
GAA4HQR01DMJBK	GO:0031372
GAA4HQR01DMJBK	GO:0005515
GAA4HQR01DMJBK	GO:0004842
GAA4HQR01DMJBK	GO:0006301
GAA4HQR01DMJBK	EC:6.3.2.19
GAA4HQR01CWGU7	GO:0016301
GAA4HQR01CWGU7	GO:0006470
GAA4HQR01CWGU7	GO:0016020
GAA4HQR01CWGU7	GO:0008138
GAA4HQR01BK0B3	GO:0016023
GAA4HQR01DJ622	GO:0005515
GAA4HQR01DJ622	GO:0016192
GAA4HQR01DJ622	GO:0006886
GAA4HQR01DJ622	GO:0008270
GAA4HQR01DJ622	GO:0005739
GAA4HQR01B6NH0	GO:0005886
GAA4HQR01B6NH0	GO:0009055
GAA4HQR01B6NH0	GO:0005515
GAA4HQR01B6NH0	GO:0045454
GAA4HQR01B6NH0	GO:0017038
GAA4HQR01B6NH0	GO:0065002
GAA4HQR01B6NH0	GO:0005524
GAA4HQR01B6NH0	GO:0006605
GAA4HQR01B6NH0	GO:0042651
GAA4HQR01B6NH0	GO:0009507
GAA4HQR01B6NH0	GO:0015035
GAA4HQR01B5AJT	GO:0016740
GAA4HQR01DI5H3	GO:0005739
GAA4HQR01DI5H3	GO:0009706
GAA4HQR01EADWM	GO:0046872
GAA4HQR01EADWM	GO:0009705
GAA4HQR01EADWM	GO:0009959
GAA4HQR01EADWM	GO:0009660
GAA4HQR01EADWM	GO:0008970
GAA4HQR01EADWM	GO:0009590
GAA4HQR01EADWM	EC:3.1.1.32
GAA4HQR01DK26G	GO:0042744
GAA4HQR01DK26G	GO:0005886
GAA4HQR01DK26G	GO:0016656
GAA4HQR01DK26G	GO:0005782
GAA4HQR01DK26G	GO:0009507
GAA4HQR01DK26G	GO:0005829
GAA4HQR01DK26G	GO:0048046
GAA4HQR01DK26G	GO:0009651
GAA4HQR01DK26G	EC:1.6.5.4
GAA4HQR01EW6SY	GO:0016020
GAA4HQR01EW6SY	GO:0005345
GAA4HQR01EW6SY	GO:0006863
GAA4HQR01DAWOT	GO:0005488
GAA4HQR01DAWOT	GO:0016301
GAA4HQR01DVYWF	GO:0004553
GAA4HQR01DVYWF	GO:0006073
GAA4HQR01DVYWF	GO:0048046
GAA4HQR01DVYWF	GO:0005618
GAA4HQR01DVYWF	GO:0016762
GAA4HQR01DVYWF	EC:3.2.1.0
GAA4HQR01DVYWF	EC:2.4.1.207
GAA4HQR01CRG8M	GO:0009536
GAA4HQR01CRG8M	GO:0005739
GAA4HQR01CMK50	GO:0005840
GAA4HQR01CMK50	GO:0005975
GAA4HQR01CMK50	GO:0004650
GAA4HQR01CMK50	GO:0007047
GAA4HQR01CMK50	GO:0003735
GAA4HQR01CMK50	GO:0006412
GAA4HQR01CMK50	EC:3.2.1.15
GAA4HQR01CMK50	EC:3.6.5.3
GAA4HQR01BTRXO	GO:0009414
GAA4HQR01BTRXO	GO:0005739
GAA4HQR01BTRXO	GO:0009651
GAA4HQR01BTRXO	GO:0010157
GAA4HQR01BTRXO	GO:0009408
GAA4HQR01BTRXO	GO:0005524
GAA4HQR01BTRXO	GO:0009570
GAA4HQR01BTRXO	GO:0009704
GAA4HQR01BTRXO	GO:0005886
GAA4HQR01C9YG8	GO:0048038
GAA4HQR01C9YG8	GO:0008137
GAA4HQR01C9YG8	GO:0006810
GAA4HQR01C9YG8	GO:0016021
GAA4HQR01C9YG8	GO:0042773
GAA4HQR01C9YG8	GO:0009507
GAA4HQR01C9YG8	GO:0009579
GAA4HQR01C9YG8	EC:1.6.5.3
GAA4HQR01EATGT	GO:0016740
GAA4HQR01EATGT	GO:0009250
GAA4HQR01AUNQ3	GO:0042626
GAA4HQR01AUNQ3	GO:0015908
GAA4HQR01AUNQ3	GO:0009897
GAA4HQR01AUNQ3	GO:0015245
GAA4HQR01AUNQ3	GO:0005524
GAA4HQR01B0MTG	GO:0010100
GAA4HQR01B0MTG	GO:0008180
GAA4HQR01B0MTG	GO:0010387
GAA4HQR01B0MTG	GO:0010388
GAA4HQR01B0MTG	GO:0009733
GAA4HQR01B0MTG	GO:0005515
GAA4HQR01B0MTG	GO:0010093
GAA4HQR01B0MTG	GO:0000085
GAA4HQR01CDQA8	GO:0005319
GAA4HQR01CDQA8	GO:0005543
GAA4HQR01CDQA8	GO:0009706
GAA4HQR01DS6TY	GO:0003677
GAA4HQR01DS6TY	GO:0046983
GAA4HQR01DS6TY	GO:0009734
GAA4HQR01DS6TY	GO:0005634
GAA4HQR01DS6TY	GO:0006355
GAA4HQR01C17L7	GO:0016192
GAA4HQR01C17L7	GO:0009850
GAA4HQR01C17L7	GO:0007264
GAA4HQR01C17L7	GO:0006355
GAA4HQR01C17L7	GO:0010050
GAA4HQR01C17L7	GO:0005795
GAA4HQR01C17L7	GO:0009733
GAA4HQR01C17L7	GO:0010158
GAA4HQR01C17L7	GO:0005515
GAA4HQR01C17L7	GO:0003700
GAA4HQR01C17L7	GO:0015031
GAA4HQR01C17L7	GO:0005525
GAA4HQR01C17L7	GO:0005886
GAA4HQR01BUHIK	GO:0005840
GAA4HQR01BUHIK	GO:0003735
GAA4HQR01BUHIK	GO:0006412
GAA4HQR01BUHIK	EC:3.6.5.3
GAA4HQR01CLXLY	GO:0003700
GAA4HQR01CLXLY	GO:0016602
GAA4HQR01CLXLY	GO:0006355
GAA4HQR01B4XYX	GO:0005886
GAA4HQR01B4XYX	GO:0015171
GAA4HQR01B4XYX	GO:0006865
GAA4HQR01B4XYX	GO:0009507
GAA4HQR01B7BXV	GO:0003849
GAA4HQR01B7BXV	GO:0009073
GAA4HQR01B7BXV	GO:0016829
GAA4HQR01B7BXV	GO:0009507
GAA4HQR01B7BXV	GO:0016020
GAA4HQR01B7BXV	EC:2.5.1.54
GAA4HQR01DZ4CC	GO:0008270
GAA4HQR01DZ4CC	GO:0003676
GAA4HQR01A6GHJ	GO:0009737
GAA4HQR01A6GHJ	GO:0008152
GAA4HQR01A6GHJ	GO:0016491
GAA4HQR01A6GHJ	GO:0009741
GAA4HQR01EGBWJ	GO:0033179
GAA4HQR01EGBWJ	GO:0005773
GAA4HQR01EGBWJ	GO:0015992
GAA4HQR01EGBWJ	GO:0005886
GAA4HQR01A8ZIM	GO:0009536
GAA4HQR01A8ZIM	GO:0006810
GAA4HQR01A8ZIM	GO:0005215
GAA4HQR01EKMNV	GO:0030001
GAA4HQR01EKMNV	GO:0016020
GAA4HQR01EKMNV	GO:0005773
GAA4HQR01EKMNV	GO:0046873
GAA4HQR01EKMNV	GO:0009536
GAA4HQR01DNOHD	GO:0005737
GAA4HQR01DNOHD	GO:0030529
GAA4HQR01EE6OT	GO:0005789
GAA4HQR01EE6OT	GO:0004180
GAA4HQR01EE6OT	GO:0005777
GAA4HQR01EE6OT	GO:0016023
GAA4HQR01EE6OT	GO:0006508
GAA4HQR01DY2MW	GO:0044444
GAA4HQR01DY2MW	GO:0043231
GAA4HQR01CY4OV	GO:0009624
GAA4HQR01CY4OV	GO:0015326
GAA4HQR01CY4OV	GO:0005886
GAA4HQR01CY4OV	GO:0015171
GAA4HQR01CY4OV	GO:0006865
GAA4HQR01CY4OV	GO:0016021
GAA4HQR01CY4OV	GO:0005739
GAA4HQR01BBGZP	GO:0016021
GAA4HQR01BBGZP	GO:0015385
GAA4HQR01BBGZP	GO:0006812
GAA4HQR01BOCMN	GO:0046592
GAA4HQR01BOCMN	GO:0005777
GAA4HQR01BOCMN	GO:0006598
GAA4HQR01BOCMN	EC:1.5.3.11
GAA4HQR01ESYTY	GO:0008415
GAA4HQR01ESYTY	GO:0016020
GAA4HQR01ESYTY	GO:0006633
GAA4HQR01DDOQ2	GO:0016020
GAA4HQR01DDOQ2	GO:0006857
GAA4HQR01DDOQ2	GO:0009624
GAA4HQR01DDOQ2	GO:0005509
GAA4HQR01DDOQ2	GO:0005215
GAA4HQR01C7HZO	GO:0006979
GAA4HQR01C7HZO	GO:0010193
GAA4HQR01C7HZO	GO:0005739
GAA4HQR01C7HZO	GO:0051246
GAA4HQR01C7HZO	GO:0010027
GAA4HQR01C7HZO	GO:0048366
GAA4HQR01C7HZO	GO:0003924
GAA4HQR01C7HZO	GO:0009507
GAA4HQR01C7HZO	GO:0006809
GAA4HQR01C7HZO	GO:0010322
GAA4HQR01C7HZO	EC:3.6.5.1
GAA4HQR01C7HZO	EC:3.6.5.2
GAA4HQR01C7HZO	EC:3.6.5.3
GAA4HQR01C7HZO	EC:3.6.5.4
GAA4HQR01CFRNN	GO:0004683
GAA4HQR01CFRNN	GO:0006468
GAA4HQR01CFRNN	GO:0005509
GAA4HQR01CFRNN	GO:0005524
GAA4HQR01CFRNN	EC:2.7.11.17
GAA4HQR01A5MVY	GO:0043229
GAA4HQR01EREKN	GO:0008270
GAA4HQR01EREKN	GO:0003676
GAA4HQR01EREKN	GO:0005515
GAA4HQR01DMNKN	GO:0009941
GAA4HQR01DMNKN	GO:0009570
GAA4HQR01DMNKN	GO:0009535
GAA4HQR01EYPB5	GO:0012505
GAA4HQR01EYPB5	GO:0006979
GAA4HQR01EYPB5	GO:0016023
GAA4HQR01EYPB5	GO:0009055
GAA4HQR01EYPB5	GO:0020037
GAA4HQR01EYPB5	GO:0055114
GAA4HQR01EYPB5	GO:0005509
GAA4HQR01EYPB5	GO:0004601
GAA4HQR01EYPB5	EC:1.11.1.7
GAA4HQR01C9NET	GO:0030337
GAA4HQR01C9NET	GO:0003677
GAA4HQR01C9NET	GO:0006275
GAA4HQR01C9NET	GO:0043626
GAA4HQR01C9NET	GO:0005634
GAA4HQR01EW4CZ	GO:0016020
GAA4HQR01EN1YQ	GO:0016491
GAA4HQR01EN1YQ	GO:0005524
GAA4HQR01EN1YQ	GO:0009507
GAA4HQR01EN1YQ	GO:0005739
GAA4HQR01B8LHQ	GO:0000159
GAA4HQR01B8LHQ	GO:0007165
GAA4HQR01B8LHQ	GO:0008601
GAA4HQR01BKPPP	GO:0005525
GAA4HQR01BKPPP	GO:0030742
GAA4HQR01BKPPP	GO:0005777
GAA4HQR01BKPPP	GO:0005886
GAA4HQR01BKPPP	GO:0007264
GAA4HQR01BKPPP	GO:0015031
GAA4HQR01DKZ47	GO:0042803
GAA4HQR01CC6JM	GO:0008270
GAA4HQR01CC6JM	GO:0003676
GAA4HQR01BC0GF	GO:0016787
GAA4HQR01BC0GF	GO:0005488
GAA4HQR01CJRR7	GO:0045487
GAA4HQR01CJRR7	GO:0005739
GAA4HQR01CJRR7	GO:0004497
GAA4HQR01CJRR7	GO:0016023
GAA4HQR01CJRR7	GO:0019825
GAA4HQR01CJRR7	GO:0009826
GAA4HQR01CJRR7	GO:0007275
GAA4HQR01CJRR7	GO:0005506
GAA4HQR01BWC1C	GO:0004576
GAA4HQR01BWC1C	GO:0016020
GAA4HQR01BWC1C	GO:0005783
GAA4HQR01BWC1C	GO:0009651
GAA4HQR01CV8AM	GO:0009615
GAA4HQR01CV8AM	GO:0005618
GAA4HQR01CV8AM	GO:0006457
GAA4HQR01CV8AM	GO:0005730
GAA4HQR01CV8AM	GO:0009409
GAA4HQR01CV8AM	GO:0009408
GAA4HQR01CV8AM	GO:0005524
GAA4HQR01CV8AM	GO:0005515
GAA4HQR01CV8AM	GO:0009507
GAA4HQR01CV8AM	GO:0046686
GAA4HQR01CV8AM	GO:0022626
GAA4HQR01CV8AM	GO:0005886
GAA4HQR01CV8AM	GO:0048046
GAA4HQR01B85AY	GO:0016757
GAA4HQR01B85AY	GO:0006506
GAA4HQR01B85AY	GO:0031227
GAA4HQR01A71BH	GO:0008152
GAA4HQR01A71BH	GO:0016787
GAA4HQR01A2GXG	GO:0008661
GAA4HQR01A2GXG	GO:0016114
GAA4HQR01A2GXG	GO:0009536
GAA4HQR01A2GXG	EC:2.2.1.7
GAA4HQR01CZ67A	GO:0016787
GAA4HQR01C4XHK	GO:0003676
GAA4HQR01C4XHK	GO:0005739
GAA4HQR01CI3FG	GO:0006221
GAA4HQR01CI3FG	GO:0003883
GAA4HQR01CI3FG	EC:6.3.4.2
GAA4HQR01CLPWU	GO:0009507
GAA4HQR01CLPWU	GO:0010181
GAA4HQR01DUN5O	GO:0008380
GAA4HQR01DUN5O	GO:0003964
GAA4HQR01DUN5O	GO:0006278
GAA4HQR01DUN5O	GO:0003723
GAA4HQR01DUN5O	GO:0005739
GAA4HQR01DUN5O	EC:2.7.7.49
GAA4HQR01AY9AS	GO:0008270
GAA4HQR01AY9AS	GO:0003677
GAA4HQR01CESIS	GO:0006457
GAA4HQR01CESIS	GO:0003755
GAA4HQR01CESIS	GO:0005488
GAA4HQR01CESIS	GO:0008380
GAA4HQR01CESIS	EC:5.2.1.8
GAA4HQR01BY8OO	GO:0006461
GAA4HQR01BY8OO	GO:0005515
GAA4HQR01BY8OO	GO:0009793
GAA4HQR01BY8OO	GO:0009640
GAA4HQR01BY8OO	GO:0005829
GAA4HQR01BY8OO	GO:0008180
GAA4HQR01BY8OO	GO:0010388
GAA4HQR01B3VPW	GO:0050302
GAA4HQR01B3VPW	GO:0003676
GAA4HQR01B3VPW	GO:0009055
GAA4HQR01B3VPW	GO:0005506
GAA4HQR01B3VPW	GO:0055114
GAA4HQR01B3VPW	GO:0010293
GAA4HQR01B3VPW	GO:0009688
GAA4HQR01B3VPW	GO:0051537
GAA4HQR01B3VPW	GO:0050660
GAA4HQR01B3VPW	EC:1.2.3.7
GAA4HQR01B3VPW	EC:1.2.3.14
GAA4HQR01CTOU6	GO:0030170
GAA4HQR01CTOU6	GO:0005739
GAA4HQR01CTOU6	GO:0008483
GAA4HQR01CTOU6	EC:2.6.1.0
GAA4HQR01DAZT4	GO:0044464
GAA4HQR01B02QZ	GO:0009416
GAA4HQR01B02QZ	GO:0004871
GAA4HQR01B02QZ	GO:0005515
GAA4HQR01B02QZ	GO:0009536
GAA4HQR01B02QZ	GO:0005886
GAA4HQR01CRTSJ	GO:0009705
GAA4HQR01CRTSJ	GO:0005886
GAA4HQR01CRTSJ	GO:0009740
GAA4HQR01CRTSJ	GO:0006810
GAA4HQR01CRTSJ	GO:0016021
GAA4HQR01CRTSJ	GO:0015250
GAA4HQR01C3R66	GO:0044464
GAA4HQR01DOP9U	GO:0005089
GAA4HQR01DOP9U	GO:0003677
GAA4HQR01DOP9U	GO:0005515
GAA4HQR01DOP9U	GO:0035023
GAA4HQR01DOP9U	GO:0005829
GAA4HQR01DQWAP	GO:0005886
GAA4HQR01CSLGF	GO:0009862
GAA4HQR01CSLGF	GO:0019288
GAA4HQR01CSLGF	GO:0055114
GAA4HQR01CSLGF	GO:0009617
GAA4HQR01CSLGF	GO:0051539
GAA4HQR01CSLGF	GO:0016114
GAA4HQR01CSLGF	GO:0009570
GAA4HQR01CSLGF	GO:0046429
GAA4HQR01CSLGF	GO:0005506
GAA4HQR01CSLGF	EC:1.17.4.3
GAA4HQR01CWFO0	GO:0005886
GAA4HQR01CWFO0	GO:0005783
GAA4HQR01CZKJA	GO:0016023
GAA4HQR01CZKJA	GO:0005886
GAA4HQR01CZKJA	GO:0016740
GAA4HQR01B8BSE	GO:0009910
GAA4HQR01B8BSE	GO:0003887
GAA4HQR01B8BSE	GO:0009965
GAA4HQR01B8BSE	GO:0001882
GAA4HQR01B8BSE	GO:0003896
GAA4HQR01B8BSE	GO:0003677
GAA4HQR01B8BSE	GO:0008408
GAA4HQR01B8BSE	GO:0006270
GAA4HQR01B8BSE	GO:0000166
GAA4HQR01B8BSE	GO:0006273
GAA4HQR01B8BSE	GO:0005634
GAA4HQR01B8BSE	EC:2.7.7.7
GAA4HQR01DQ884	GO:0016023
GAA4HQR01DQ884	GO:0005886
GAA4HQR01E0SIJ	GO:0009505
GAA4HQR01E0SIJ	GO:0005794
GAA4HQR01DJL4J	GO:0005351
GAA4HQR01DJL4J	GO:0005886
GAA4HQR01EZR2A	GO:0006457
GAA4HQR01EZR2A	GO:0005737
GAA4HQR01EZR2A	GO:0051082
GAA4HQR01EZR2A	GO:0005524
GAA4HQR01EZR2A	GO:0005886
GAA4HQR01E2J27	GO:0008081
GAA4HQR01E2J27	GO:0045449
GAA4HQR01E2J27	GO:0003700
GAA4HQR01E2J27	EC:3.1.4.0
GAA4HQR01D26FN	GO:0016787
GAA4HQR01EJRVK	GO:0004084
GAA4HQR01EJRVK	GO:0005739
GAA4HQR01EJRVK	GO:0009507
GAA4HQR01EJRVK	EC:2.6.1.42
GAA4HQR01AXM4N	GO:0045736
GAA4HQR01AXM4N	GO:0007050
GAA4HQR01AXM4N	GO:0016301
GAA4HQR01AXM4N	GO:0004861
GAA4HQR01AXM4N	GO:0005634
GAA4HQR01AXM4N	GO:0030332
GAA4HQR01BNJVX	GO:0005737
GAA4HQR01D2D5N	GO:0051085
GAA4HQR01D2D5N	GO:0008219
GAA4HQR01D2D5N	GO:0005730
GAA4HQR01D2D5N	GO:0009409
GAA4HQR01D2D5N	GO:0009941
GAA4HQR01D2D5N	GO:0009627
GAA4HQR01D2D5N	GO:0005524
GAA4HQR01D2D5N	GO:0009570
GAA4HQR01D2D5N	GO:0051082
GAA4HQR01D2D5N	GO:0022626
GAA4HQR01D2D5N	GO:0005886
GAA4HQR01D2D5N	GO:0048046
GAA4HQR01D5CXO	GO:0003824
GAA4HQR01B8F2H	GO:0016020
GAA4HQR01B8F2H	GO:0005773
GAA4HQR01B8F2H	GO:0005618
GAA4HQR01B8F2H	GO:0006810
GAA4HQR01B8F2H	GO:0022857
GAA4HQR01D44SI	GO:0010158
GAA4HQR01D44SI	GO:0003700
GAA4HQR01BNBB9	GO:0016301
GAA4HQR01BNBB9	GO:0005524
GAA4HQR01BNBB9	GO:0009058
GAA4HQR01CJ4TT	GO:0005737
GAA4HQR01CJ4TT	GO:0005682
GAA4HQR01CJ4TT	GO:0031202
GAA4HQR01CJ4TT	GO:0007067
GAA4HQR01CJ4TT	GO:0000245
GAA4HQR01DM5UJ	GO:0009509
GAA4HQR01DM5UJ	GO:0016310
GAA4HQR01DM5UJ	GO:0016114
GAA4HQR01DM5UJ	GO:0050515
GAA4HQR01DM5UJ	GO:0005524
GAA4HQR01DM5UJ	GO:0009507
GAA4HQR01DM5UJ	EC:2.7.1.148
GAA4HQR01C9SBI	GO:0009451
GAA4HQR01C9SBI	GO:0005739
GAA4HQR01B5F3W	GO:0006334
GAA4HQR01B5F3W	GO:0005634
GAA4HQR01B5F3W	GO:0003677
GAA4HQR01AWIUR	GO:0000278
GAA4HQR01AWIUR	GO:0006470
GAA4HQR01AWIUR	GO:0031965
GAA4HQR01AWIUR	GO:0016021
GAA4HQR01AWIUR	GO:0030145
GAA4HQR01AWIUR	GO:0016607
GAA4HQR01AWIUR	GO:0004722
GAA4HQR01AWIUR	GO:0005789
GAA4HQR01AWIUR	GO:0005506
GAA4HQR01BZ2OH	GO:0043565
GAA4HQR01BZ2OH	GO:0046983
GAA4HQR01BZ2OH	GO:0003700
GAA4HQR01BZ2OH	GO:0005634
GAA4HQR01BZ2OH	GO:0005739
GAA4HQR01BZ2OH	GO:0006355
GAA4HQR01B6CBY	GO:0051707
GAA4HQR01B6CBY	GO:0016020
GAA4HQR01B6CBY	GO:0006954
GAA4HQR01B6CBY	GO:0009507
GAA4HQR01D0F9E	GO:0016758
GAA4HQR01D0F9E	GO:0008152
GAA4HQR01D0F9E	EC:2.4.1.0
GAA4HQR01B680F	GO:0005739
GAA4HQR01D1WU4	GO:0004185
GAA4HQR01D1WU4	GO:0006508
GAA4HQR01D1WU4	EC:3.4.16.0
GAA4HQR01EJ74H	GO:0005975
GAA4HQR01EJ74H	GO:0004462
GAA4HQR01EJ74H	EC:4.4.1.5
GAA4HQR01CWYOZ	GO:0005488
GAA4HQR01CWYOZ	GO:0006839
GAA4HQR01D763K	GO:0004834
GAA4HQR01D763K	GO:0009507
GAA4HQR01D763K	EC:4.2.1.20
GAA4HQR01BI28L	GO:0009941
GAA4HQR01BI28L	GO:0003677
GAA4HQR01BI28L	GO:0009508
GAA4HQR01BI28L	GO:0009773
GAA4HQR01BI28L	GO:0030093
GAA4HQR01CHA21	GO:0005515
GAA4HQR01CHA21	GO:0006904
GAA4HQR01CHA21	GO:0000145
GAA4HQR01CHA21	GO:0016020
GAA4HQR01CHA21	GO:0010102
GAA4HQR01DF248	GO:0005886
GAA4HQR01DF248	GO:0005515
GAA4HQR01BTY56	GO:0005488
GAA4HQR01D0ON1	GO:0008202
GAA4HQR01D0ON1	GO:0009536
GAA4HQR01CZ5RF	GO:0016301
GAA4HQR01D0RHG	GO:0000156
GAA4HQR01D0RHG	GO:0018106
GAA4HQR01D0RHG	GO:0006355
GAA4HQR01D0RHG	GO:0004872
GAA4HQR01D0RHG	GO:0005524
GAA4HQR01D0RHG	GO:0000155
GAA4HQR01D0RHG	GO:0005789
GAA4HQR01D0RHG	GO:0009873
GAA4HQR01CR68C	GO:0006629
GAA4HQR01CR68C	GO:0048046
GAA4HQR01CR68C	GO:0016788
GAA4HQR01C5XGV	GO:0031225
GAA4HQR01C5XGV	GO:0012505
[truncated: 42,300 more rows]
