# Supplementary material for: De novo sequencing and characterization of floral transcriptome in two species of buckwheat (Fagopyrum)
Source: BMC Genomics. 2011 Jan 13;12:30. doi: 10.1186/1471-2164-12-30 (PMC3027159; doi:10.1186/1471-2164-12-30)
Supplement: Additional file 2 — Fagopyrum tataricum transcriptome sequence data. The sequences of F. tataricum contigs and singletons and the summary of BLAST search and GO annotation of these sequences. [file 1471-2164-12-30-S2.ZIP › Fagopyrum_tataricum_MIRA_contigs_ver3_BLASTresults.txt]

Sequence name	Sequence description	Sequence length	Hit description	Hit accession number	E-Value	Similarity	Score	Alignment length	Positives
Fagopyrum_tataricum_MIRA_VER3_c1	protein	1501	gi|225423755|ref|XP_002278958.1|PREDICTED: hypothetical protein [Vitis vinifera] >gi|270239906|emb|CBI27139.1| unnamed protein product [Vitis vinifera]	XP_002278958	3.36732E-166	85	589.341	406	348
Fagopyrum_tataricum_MIRA_VER3_c2	protein	1244	gi|255580455|ref|XP_002531053.1|conserved hypothetical protein [Ricinus communis] >gi|223529348|gb|EEF31314.1| conserved hypothetical protein [Ricinus communis]	XP_002531053	8.18667E-128	89	461.455	297	265
Fagopyrum_tataricum_MIRA_VER3_c3	prohibitin	1208	gi|1946329|gb|AAC49690.1|prohibitin [Nicotiana tabacum]	AAC49690	1.43591E-93	94	289.656	179	169
Fagopyrum_tataricum_MIRA_VER3_c4	protein	944	gi|224111912|ref|XP_002316021.1|predicted protein [Populus trichocarpa] >gi|222865061|gb|EEF02192.1| predicted protein [Populus trichocarpa]	XP_002316021	5.60638E-93	84	345.125	237	201
Fagopyrum_tataricum_MIRA_VER3_c5	cinnamyl alcohol dehydrogenase	1239	gi|270055150|dbj|BAG13450.2|phenylacetaldehyde reductase [Rosa x damascena]	BAG13450	1.89358E-100	78	370.548	319	249
Fagopyrum_tataricum_MIRA_VER3_c6	zinc finger	1468	gi|224073204|ref|XP_002304022.1|predicted protein [Populus trichocarpa] >gi|222841454|gb|EEE79001.1| predicted protein [Populus trichocarpa]	XP_002304022	1.3797E-55	66	221.861	253	168
Fagopyrum_tataricum_MIRA_VER3_c7	ap2 domain class transcription factor	1437	gi|225470545|ref|XP_002270484.1|PREDICTED: hypothetical protein [Vitis vinifera]	XP_002270484	9.64142E-43	52	162.155	288	150
Fagopyrum_tataricum_MIRA_VER3_c8	histone h4	533	gi|462243|sp|P35057.2|H4_SOLLCRecName: Full=Histone H4 >gi|51315706|sp|Q6V9I2.3|H4_SOLCH RecName: Full=Histone H4 >gi|51315714|sp|Q71V09.3|H4_CAPAN RecName: Full=Histone H4; AltName: Full=CaH4 >gi|297150|emb|CAA48923.1| histone H4 [Solanum lycopersicum] >gi|297152|emb|CAA48924.1| histone H4 [Solanum lycopersicum] >gi|2746721|gb|AAB94924.1| histone H4 [Capsicum annuum] >gi|33667914|gb|AAQ24536.1| …	P35057	3.92069E-39	100	164.466	83	83
Fagopyrum_tataricum_MIRA_VER3_c9	protein	1323	gi|224074131|ref|XP_002304265.1|predicted protein [Populus trichocarpa] >gi|222841697|gb|EEE79244.1| predicted protein [Populus trichocarpa]	XP_002304265	1.79007E-51	76	207.994	220	168
Fagopyrum_tataricum_MIRA_VER3_c10	pore-forming toxin-like protein hfr-2	1621	gi|225465425|ref|XP_002264858.1|PREDICTED: hypothetical protein [Vitis vinifera]	XP_002264858	2.5879E-58	51	231.106	457	234
Fagopyrum_tataricum_MIRA_VER3_c11	salt tolerance expressed	1093	gi|255585293|ref|XP_002533345.1|Late embryogenesis abundant protein Lea14-A, putative [Ricinus communis] >gi|223526810|gb|EEF29030.1| Late embryogenesis abundant protein Lea14-A, putative [Ricinus communis]	XP_002533345	6.57502E-139	94	498.049	301	283
Fagopyrum_tataricum_MIRA_VER3_c12	protein	1153	gi|255554897|ref|XP_002518486.1|conserved hypothetical protein [Ricinus communis] >gi|223542331|gb|EEF43873.1| conserved hypothetical protein [Ricinus communis]	XP_002518486	5.95881E-45	62	186.037	218	137
Fagopyrum_tataricum_MIRA_VER3_c13	af385697_1 at5g10580 f12b17_70	731	gi|225429830|ref|XP_002283089.1|PREDICTED: hypothetical protein [Vitis vinifera] >gi|147860329|emb|CAN79714.1| hypothetical protein [Vitis vinifera]	XP_002283089	7.30902E-59	88	213.001	150	133
Fagopyrum_tataricum_MIRA_VER3_c14	myosin heavy chain-related	2012	gi|225429824|ref|XP_002280828.1|PREDICTED: hypothetical protein [Vitis vinifera] >gi|270231465|emb|CBI20790.1| unnamed protein product [Vitis vinifera]	XP_002280828	1.1834E-111	72	408.683	387	279
Fagopyrum_tataricum_MIRA_VER3_c15	receptor protein	1328	gi|225430584|ref|XP_002265087.1|PREDICTED: hypothetical protein [Vitis vinifera]	XP_002265087	0.0	96	652.899	365	352
Fagopyrum_tataricum_MIRA_VER3_c16	ef-1-alpha-related gtp-binding protein	1971	gi|224127856|ref|XP_002329194.1|predicted protein [Populus trichocarpa] >gi|222870975|gb|EEF08106.1| predicted protein [Populus trichocarpa]	XP_002329194	0.0	91	758.829	456	418
Fagopyrum_tataricum_MIRA_VER3_c18	ob-fold nucleic acid binding domain containing protein	1098	gi|225446441|ref|XP_002276699.1|PREDICTED: hypothetical protein [Vitis vinifera]	XP_002276699	2.33871E-51	79	207.223	151	120
Fagopyrum_tataricum_MIRA_VER3_c19	branched-chain alpha-keto acid decarboxylase e1 beta subunit	1282	gi|255564812|ref|XP_002523400.1|2-oxoisovalerate dehydrogenase, putative [Ricinus communis] >gi|223537350|gb|EEF38979.1| 2-oxoisovalerate dehydrogenase, putative [Ricinus communis]	XP_002523400	9.69804E-164	95	580.867	324	311
Fagopyrum_tataricum_MIRA_VER3_c20	pathogenesis-related protein class i	818	gi|214015748|gb|ACJ62489.1|pathogenesis-related protein class I [Zea mays subsp. parviglumis]	ACJ62489	1.62789E-55	80	220.32	140	113
Fagopyrum_tataricum_MIRA_VER3_c21	protein	922	gi|224097152|ref|XP_002310854.1|predicted protein [Populus trichocarpa] >gi|222853757|gb|EEE91304.1| predicted protein [Populus trichocarpa]	XP_002310854	2.55784E-50	95	203.371	114	109
Fagopyrum_tataricum_MIRA_VER3_c22	molybdopterin cofactor	1194	gi|225423585|ref|XP_002273557.1|PREDICTED: hypothetical protein [Vitis vinifera] >gi|270240001|emb|CBI27234.1| unnamed protein product [Vitis vinifera]	XP_002273557	3.74714E-114	79	416.001	291	231
Fagopyrum_tataricum_MIRA_VER3_c23	s-adenosylmethionine-dependent methyltransferase methyltransferase	650	gi|270235149|emb|CBI24279.1|unnamed protein product [Vitis vinifera]	CBI24279	3.88543E-54	85	209.534	141	120
Fagopyrum_tataricum_MIRA_VER3_c24	at5g27210 t21b4_120	1220	gi|225451126|ref|XP_002269068.1|PREDICTED: hypothetical protein [Vitis vinifera]	XP_002269068	2.5805E-94	77	350.132	267	207
Fagopyrum_tataricum_MIRA_VER3_c25	gpi-anchored protein	987	gi|224112122|ref|XP_002316090.1|predicted protein [Populus trichocarpa] >gi|222865130|gb|EEF02261.1| predicted protein [Populus trichocarpa]	XP_002316090	2.43062E-33	86	147.132	86	74
Fagopyrum_tataricum_MIRA_VER3_c26	lipase class 3-like	716	gi|225426308|ref|XP_002268223.1|PREDICTED: hypothetical protein [Vitis vinifera]	XP_002268223	1.81493E-62	75	243.047	197	148
Fagopyrum_tataricum_MIRA_VER3_c27	protein	1196	gi|225470293|ref|XP_002266300.1|PREDICTED: hypothetical protein [Vitis vinifera]	XP_002266300	1.11452E-33	63	148.673	221	141
Fagopyrum_tataricum_MIRA_VER3_c29	casein kinase ii beta subunit	1087	gi|225453311|ref|XP_002269113.1|PREDICTED: hypothetical protein isoform 2 [Vitis vinifera]	XP_002269113	6.83837E-88	82	328.561	241	198
Fagopyrum_tataricum_MIRA_VER3_c30	nadph dependent mannose 6-phosphate reductase	1187	gi|255543887|ref|XP_002513006.1|aldo-keto reductase, putative [Ricinus communis] >gi|223548017|gb|EEF49509.1| aldo-keto reductase, putative [Ricinus communis]	XP_002513006	1.71646E-119	90	433.721	260	236
Fagopyrum_tataricum_MIRA_VER3_c31	thioredoxin-like 4b	1013	gi|225464217|ref|XP_002265712.1|PREDICTED: hypothetical protein [Vitis vinifera] >gi|270254879|emb|CBI37269.1| unnamed protein product [Vitis vinifera]	XP_002265712	3.46572E-67	94	259.61	151	142
Fagopyrum_tataricum_MIRA_VER3_c32	protein	633	gi|255626291|gb|ACU13490.1|unknown [Glycine max]	ACU13490	2.54436E-64	93	248.825	156	146
Fagopyrum_tataricum_MIRA_VER3_c33	testis development protein	1013	gi|225425998|ref|XP_002270849.1|PREDICTED: hypothetical protein [Vitis vinifera]	XP_002270849	2.02239E-83	84	313.538	223	188
Fagopyrum_tataricum_MIRA_VER3_c34	protein	646	gi|255633346|gb|ACU17030.1|unknown [Glycine max]	ACU17030	1.7869E-12	75	76.6406	58	44
Fagopyrum_tataricum_MIRA_VER3_c35	synaptic glycoprotein sc2	1435	gi|255580033|ref|XP_002530850.1|Synaptic glycoprotein SC2, putative [Ricinus communis] >gi|223529574|gb|EEF31524.1| Synaptic glycoprotein SC2, putative [Ricinus communis]	XP_002530850	1.93494E-155	95	553.518	310	295
Fagopyrum_tataricum_MIRA_VER3_c36	protein	601	gi|294460702|gb|ADE75925.1|unknown [Picea sitchensis]	ADE75925	1.45162E-55	100	219.55	108	108
Fagopyrum_tataricum_MIRA_VER3_c37	protein	600	gi|118485826|gb|ABK94760.1|unknown [Populus trichocarpa] >gi|118487675|gb|ABK95662.1| unknown [Populus trichocarpa] >gi|118489562|gb|ABK96583.1| unknown [Populus trichocarpa x Populus deltoides]	ABK94760	1.78068E-45	90	186.037	104	94
Fagopyrum_tataricum_MIRA_VER3_c38	cpn20 (chaperonin 20) calmodulin binding	1068	gi|225444649|ref|XP_002276749.1|PREDICTED: hypothetical protein [Vitis vinifera] >gi|50660327|gb|AAT80888.1| chloroplast chaperonin 21 [Vitis vinifera] >gi|270240542|emb|CBI27771.1| unnamed protein product [Vitis vinifera]	XP_002276749	1.24931E-102	89	377.481	249	224
Fagopyrum_tataricum_MIRA_VER3_c39	2-phospho-d-glycerate hydrolase	1699	gi|533474|gb|AAA21277.1|2-phospho-D-glycerate hydrolase [Mesembryanthemum crystallinum]	AAA21277	0.0	95	812.757	444	425
Fagopyrum_tataricum_MIRA_VER3_c40	PREDICTED: hypothetical protein [Vitis vinifera]	896	gi|225440230|ref|XP_002283808.1|PREDICTED: hypothetical protein [Vitis vinifera] >gi|270247481|emb|CBI32856.1| unnamed protein product [Vitis vinifera]	XP_002283808	4.21827E-95	81	352.058	237	193
Fagopyrum_tataricum_MIRA_VER3_c41	nadh dehydrogenase nadh:ubiquinone oxidoreductase (complex i)	1175	gi|6226880|sp|P80269.2|NDUS8_SOLTURecName: Full=NADH dehydrogenase [ubiquinone] iron-sulfur protein 8, mitochondrial; AltName: Full=NADH-ubiquinone oxidoreductase 23 kDa subunit; AltName: Full=Complex I-23kD; Short=CI-23kD; AltName: Full=Complex I-28.5kD; Short=CI-28.5kD; Flags: Precursor >gi|668985|emb|CAA59062.1| NADH dehydrogenase; NADH:ubiquinone oxidoreductase (complex I) [Solanum tuberosum]	P80269	1.2982E-103	92	380.948	229	211
Fagopyrum_tataricum_MIRA_VER3_c42	zinc finger	1216	gi|224077024|ref|XP_002305097.1|predicted protein [Populus trichocarpa] >gi|222848061|gb|EEE85608.1| predicted protein [Populus trichocarpa]	XP_002305097	4.67424E-104	76	382.489	299	229
Fagopyrum_tataricum_MIRA_VER3_c43	rhicadhesin receptor	893	gi|255582407|ref|XP_002531992.1|Rhicadhesin receptor precursor, putative [Ricinus communis] >gi|223528351|gb|EEF30391.1| Rhicadhesin receptor precursor, putative [Ricinus communis]	XP_002531992	3.47752E-49	67	199.519	206	140
Fagopyrum_tataricum_MIRA_VER3_c44	glyoxalase i	878	gi|146760355|dbj|BAF62431.1|glyoxalase I [Cucurbita maxima]	BAF62431	1.14828E-84	96	257.684	128	124
Fagopyrum_tataricum_MIRA_VER3_c45	protein	1057	gi|225446199|ref|XP_002263004.1|PREDICTED: hypothetical protein [Vitis vinifera]	XP_002263004	4.12063E-66	78	256.144	204	161
Fagopyrum_tataricum_MIRA_VER3_c46	leucine-rich repeat protein	1143	gi|270247474|emb|CBI32849.1|unnamed protein product [Vitis vinifera]	CBI32849	2.06448E-90	91	337.035	189	173
Fagopyrum_tataricum_MIRA_VER3_c47	translocon-associated protein alpha subunit precursor	1117	gi|225427923|ref|XP_002275216.1|PREDICTED: hypothetical protein [Vitis vinifera] >gi|147821778|emb|CAN77171.1| hypothetical protein [Vitis vinifera] >gi|270255536|emb|CBI37920.1| unnamed protein product [Vitis vinifera]	XP_002275216	9.24414E-88	84	328.176	246	207
Fagopyrum_tataricum_MIRA_VER3_c48	60s ribosomal protein	717	gi|224125142|ref|XP_002319510.1|predicted protein [Populus trichocarpa] >gi|222857886|gb|EEE95433.1| predicted protein [Populus trichocarpa]	XP_002319510	2.03751E-37	100	159.844	98	98
Fagopyrum_tataricum_MIRA_VER3_c49	protein	1651	gi|224087641|ref|XP_002308200.1|predicted protein [Populus trichocarpa] >gi|222854176|gb|EEE91723.1| predicted protein [Populus trichocarpa]	XP_002308200	1.88803E-80	65	304.679	331	216
Fagopyrum_tataricum_MIRA_VER3_c50	ring zinc finger protein	875	gi|225457622|ref|XP_002274304.1|PREDICTED: hypothetical protein [Vitis vinifera]	XP_002274304	6.11552E-43	75	178.718	136	102
Fagopyrum_tataricum_MIRA_VER3_c51	protein	941	gi|255556974|ref|XP_002519520.1|isocitrate dehydrogenase, putative [Ricinus communis] >gi|223541383|gb|EEF42934.1| isocitrate dehydrogenase, putative [Ricinus communis]	XP_002519520	6.16356E-92	97	341.658	179	175
Fagopyrum_tataricum_MIRA_VER3_c52	plastid lipid-associated protein chloroplast	1243	gi|225427112|ref|XP_002276479.1|PREDICTED: hypothetical protein [Vitis vinifera]	XP_002276479	1.40945E-95	76	354.369	293	224
Fagopyrum_tataricum_MIRA_VER3_c53	protein	1444	gi|225442309|ref|XP_002280297.1|PREDICTED: hypothetical protein [Vitis vinifera]	XP_002280297	4.08479E-145	84	519.235	351	297
Fagopyrum_tataricum_MIRA_VER3_c54	peroxidase	1284	gi|255568557|ref|XP_002525252.1|Peroxidase 73 precursor, putative [Ricinus communis] >gi|223535410|gb|EEF37080.1| Peroxidase 73 precursor, putative [Ricinus communis]	XP_002525252	1.5154E-132	81	477.248	328	267
Fagopyrum_tataricum_MIRA_VER3_c55	protein	1489	gi|225430200|ref|XP_002284962.1|PREDICTED: hypothetical protein [Vitis vinifera]	XP_002284962	6.94284E-164	89	581.637	347	312
Fagopyrum_tataricum_MIRA_VER3_c56	2-dehydro-3-deoxyphosphoheptonate aldolase 3-deoxy-d-arabino-heptulosonate 7-phosphate synthetase	1893	gi|224084626|ref|XP_002307364.1|2-dehydro-3-deoxyphosphoheptonate aldolase/ 3-deoxy-d-arabino-heptulosonate 7-phosphate synthetase [Populus trichocarpa] >gi|118486265|gb|ABK94974.1| unknown [Populus trichocarpa] >gi|222856813|gb|EEE94360.1| 2-dehydro-3-deoxyphosphoheptonate aldolase/ 3-deoxy-d-arabino-heptulosonate 7-phosphate synthetase [Populus trichocarpa]	XP_002307364	0.0	86	791.571	531	460
Fagopyrum_tataricum_MIRA_VER3_c57	zn2+-binding protein	1044	gi|118484300|gb|ABK94029.1|unknown [Populus trichocarpa]	ABK94029	1.86099E-95	83	353.599	212	177
Fagopyrum_tataricum_MIRA_VER3_c58	mei2-like protein	1225	gi|270227022|emb|CBI15756.1|unnamed protein product [Vitis vinifera]	CBI15756	5.25078E-87	75	325.865	259	196
Fagopyrum_tataricum_MIRA_VER3_c59	rac-like gtp-binding protein 6	1086	gi|224083087|ref|XP_002306944.1|predicted protein [Populus trichocarpa] >gi|118481121|gb|ABK92514.1| unknown [Populus trichocarpa] >gi|222856393|gb|EEE93940.1| predicted protein [Populus trichocarpa]	XP_002306944	1.05256E-96	98	357.836	197	194
Fagopyrum_tataricum_MIRA_VER3_c60	emb3006 (embryo defective 3006)	904	gi|270241985|emb|CBI29201.1|unnamed protein product [Vitis vinifera]	CBI29201	2.56001E-39	69	166.777	166	115
Fagopyrum_tataricum_MIRA_VER3_c61	dna-directed rna polymerases and iii kda polypeptide	485	gi|225466239|ref|XP_002267800.1|PREDICTED: hypothetical protein [Vitis vinifera] >gi|225468167|ref|XP_002272054.1| PREDICTED: hypothetical protein [Vitis vinifera] >gi|270240114|emb|CBI27346.1| unnamed protein product [Vitis vinifera]	XP_002267800	7.17315E-23	96	110.153	51	49
Fagopyrum_tataricum_MIRA_VER3_c62	rna-binding protein luc7-like expressed	1529	gi|225430908|ref|XP_002276691.1|PREDICTED: hypothetical protein [Vitis vinifera] >gi|270228669|emb|CBI17606.1| unnamed protein product [Vitis vinifera]	XP_002276691	3.07369E-123	92	417.157	292	270
Fagopyrum_tataricum_MIRA_VER3_c63	protein	1228	gi|225434453|ref|XP_002273518.1|PREDICTED: hypothetical protein [Vitis vinifera] >gi|270227146|emb|CBI15879.1| unnamed protein product [Vitis vinifera]	XP_002273518	2.69426E-99	77	366.696	306	237
Fagopyrum_tataricum_MIRA_VER3_c64	hypothetical protein MtrDRAFT_AC155891g7v1 [Medicago truncatula]	557	gi|124360325|gb|ABN08338.1|hypothetical protein MtrDRAFT_AC155891g7v1 [Medicago truncatula]	ABN08338	3.55006E-20	80	101.679	71	57
Fagopyrum_tataricum_MIRA_VER3_c65	catechol o-methyltransferase	1511	gi|284437809|gb|ADB85561.1|O-methyltransferase-like protein [Prunus mume]	ADB85561	4.3504E-113	74	412.92	351	263
Fagopyrum_tataricum_MIRA_VER3_c66	benzoate carboxyl	850	gi|270228543|emb|CBI17480.1|unnamed protein product [Vitis vinifera]	CBI17480	4.89882E-90	78	335.109	271	213
Fagopyrum_tataricum_MIRA_VER3_c67	lactoylglutathione glyoxalase	1372	gi|270240798|emb|CBI28027.1|unnamed protein product [Vitis vinifera]	CBI28027	1.53421E-162	88	577.015	362	321
Fagopyrum_tataricum_MIRA_VER3_c68	salicylic acid-induced fragment 1 protein	1062	gi|225460947|ref|XP_002279766.1|PREDICTED: hypothetical protein [Vitis vinifera] >gi|226713187|sp|A7P0P3.1|U497G_VITVI RecName: Full=UPF0497 membrane protein 16 >gi|270239414|emb|CBI26648.1| unnamed protein product [Vitis vinifera]	XP_002279766	2.22077E-43	81	180.644	149	121
Fagopyrum_tataricum_MIRA_VER3_c69	protein	1547	gi|224116638|ref|XP_002317353.1|predicted protein [Populus trichocarpa] >gi|222860418|gb|EEE97965.1| predicted protein [Populus trichocarpa]	XP_002317353	5.78297E-169	96	598.586	305	294
Fagopyrum_tataricum_MIRA_VER3_c70	protein	771	gi|256010124|gb|ACU55135.1|dirigent-like protein 1 [Gossypium hirsutum]	ACU55135	5.04769E-56	85	221.861	152	130
Fagopyrum_tataricum_MIRA_VER3_c71	uridylate kinase	1081	gi|217075148|gb|ACJ85934.1|unknown [Medicago truncatula]	ACJ85934	1.9719E-87	88	327.02	208	185
Fagopyrum_tataricum_MIRA_VER3_c72	tubulin folding cofactor a	729	gi|255565982|ref|XP_002523979.1|tubulin-specific chaperone A (tubulin-folding cofactor A) (cfa), putative [Ricinus communis] >gi|223536706|gb|EEF38347.1| tubulin-specific chaperone A (tubulin-folding cofactor A) (cfa), putative [Ricinus communis]	XP_002523979	8.87321E-44	90	181.03	113	102
Fagopyrum_tataricum_MIRA_VER3_c73	glutathione s-	1196	gi|224100423|ref|XP_002311870.1|predicted protein [Populus trichocarpa] >gi|118487147|gb|ABK95402.1| unknown [Populus trichocarpa] >gi|222851690|gb|EEE89237.1| predicted protein [Populus trichocarpa] >gi|283135858|gb|ADB11320.1| tau class glutathione transferase GSTU22 [Populus trichocarpa]	XP_002311870	4.65004E-56	72	223.016	228	166
Fagopyrum_tataricum_MIRA_VER3_c74	rab7_pruar ame: full=ras-related protein rab7	925	gi|225442589|ref|XP_002284408.1|PREDICTED: hypothetical protein [Vitis vinifera] >gi|270253720|emb|CBI36118.1| unnamed protein product [Vitis vinifera]	XP_002284408	6.59791E-99	94	364.77	205	193
Fagopyrum_tataricum_MIRA_VER3_c75	protein	1239	gi|225456794|ref|XP_002277650.1|PREDICTED: hypothetical protein [Vitis vinifera] >gi|270226157|emb|CBI14891.1| unnamed protein product [Vitis vinifera]	XP_002277650	1.64735E-120	88	437.187	281	248
Fagopyrum_tataricum_MIRA_VER3_c76	calcium calmodulin-dependent protein kinase	1527	gi|224137674|ref|XP_002322616.1|predicted protein [Populus trichocarpa] >gi|222867246|gb|EEF04377.1| predicted protein [Populus trichocarpa]	XP_002322616	0.0	91	682.559	397	365
Fagopyrum_tataricum_MIRA_VER3_c77	succinic semialdehyde dehydrogenase	1786	gi|171854593|dbj|BAG16487.1|succinic semialdehyde dehydrogenase [Solanum lycopersicum]	BAG16487	0.0	88	677.167	453	402
Fagopyrum_tataricum_MIRA_VER3_c78	gem-like 1	1133	gi|255646007|gb|ACU23491.1|unknown [Glycine max]	ACU23491	2.65486E-90	81	336.65	253	205
Fagopyrum_tataricum_MIRA_VER3_c79	transmembrane and coiled-coil domains	963	gi|255579029|ref|XP_002530366.1|Transmembrane and coiled-coil domains protein, putative [Ricinus communis] >gi|223530113|gb|EEF32027.1| Transmembrane and coiled-coil domains protein, putative [Ricinus communis]	XP_002530366	3.3325E-64	81	249.595	194	158
Fagopyrum_tataricum_MIRA_VER3_c80	v-type atpase subunit d	1453	gi|270012565|gb|EFA09013.1|hypothetical protein TcasGA2_TC006721 [Tribolium castaneum]	EFA09013	6.61319E-10	47	70.0922	309	148
Fagopyrum_tataricum_MIRA_VER3_c81	inorganic pyrophosphatase	1046	gi|225439878|ref|XP_002278867.1|PREDICTED: hypothetical protein [Vitis vinifera] >gi|270247309|emb|CBI32684.1| unnamed protein product [Vitis vinifera]	XP_002278867	1.05184E-106	93	390.963	217	202
Fagopyrum_tataricum_MIRA_VER3_c82	26s proteasome subunit rpn6a	572	gi|255647860|gb|ACU24389.1|unknown [Glycine max]	ACU24389	2.57587E-40	98	168.703	89	88
Fagopyrum_tataricum_MIRA_VER3_c83	ribosomal protein l4	846	gi|225434666|ref|XP_002280152.1|PREDICTED: hypothetical protein [Vitis vinifera]	XP_002280152	3.38917E-67	87	259.225	164	144
Fagopyrum_tataricum_MIRA_VER3_c84	protein	1141	gi|255626267|gb|ACU13478.1|unknown [Glycine max]	ACU13478	2.44558E-67	92	260.381	151	139
Fagopyrum_tataricum_MIRA_VER3_c85	phd f-box containing	881	gi|255574343|ref|XP_002528085.1|phd/F-box containing protein, putative [Ricinus communis] >gi|223532474|gb|EEF34264.1| phd/F-box containing protein, putative [Ricinus communis]	XP_002528085	3.85304E-69	91	265.774	164	150
Fagopyrum_tataricum_MIRA_VER3_c87	atp binding catalytic protein kinase	1127	gi|18420990|ref|NP_568482.1|ATP binding / catalytic/ protein kinase [Arabidopsis thaliana] >gi|13877555|gb|AAK43855.1|AF370478_1 Unknown protein [Arabidopsis thaliana] >gi|23197896|gb|AAN15475.1| Unknown protein [Arabidopsis thaliana]	NP_568482	7.64181E-98	88	361.688	222	197
Fagopyrum_tataricum_MIRA_VER3_c88	30s ribosomal protein s16	890	gi|225444887|ref|XP_002281553.1|PREDICTED: hypothetical protein [Vitis vinifera] >gi|270240668|emb|CBI27897.1| unnamed protein product [Vitis vinifera]	XP_002281553	1.54588E-57	88	227.254	135	120
Fagopyrum_tataricum_MIRA_VER3_c89	shaggy-like protein kinase etha (ec -)	1675	gi|15221476|ref|NP_172127.1|GSK1 (GSK3/SHAGGY-LIKE PROTEIN KINASE 1); glycogen synthase kinase 3/ kinase [Arabidopsis thaliana] >gi|42571361|ref|NP_973771.1| GSK1 (GSK3/SHAGGY-LIKE PROTEIN KINASE 1); glycogen synthase kinase 3/ kinase [Arabidopsis thaliana] >gi|11133004|sp|Q39012.1|KSG9_ARATH RecName: Full=Shaggy-related protein kinase iota; AltName: Full=ASK-iota >gi|8927676|gb|AAF82167.1|AC0681…	NP_172127	0.0	91	724.161	412	378
Fagopyrum_tataricum_MIRA_VER3_c90	acyl synthetase	1714	gi|224103487|ref|XP_002313075.1|predicted protein [Populus trichocarpa] >gi|222849483|gb|EEE87030.1| predicted protein [Populus trichocarpa]	XP_002313075	0.0	85	711.449	453	388
Fagopyrum_tataricum_MIRA_VER3_c91	protein	1106	gi|225452873|ref|XP_002283843.1|PREDICTED: hypothetical protein [Vitis vinifera]	XP_002283843	5.65933E-70	63	226.868	266	170
Fagopyrum_tataricum_MIRA_VER3_c92	arginine-aspartate-rich rna binding protein	1666	gi|147783651|emb|CAN72521.1|hypothetical protein [Vitis vinifera]	CAN72521	4.4031E-100	95	203.371	106	101
Fagopyrum_tataricum_MIRA_VER3_c93	alpha-expansin 4	924	gi|270243233|emb|CBI30173.1|unnamed protein product [Vitis vinifera]	CBI30173	4.44621E-79	72	298.901	232	168
Fagopyrum_tataricum_MIRA_VER3_c94	alkaline alpha galactosidase	1188	gi|209171772|dbj|BAG74565.1|alkaline alpha galactosidase [Tetragonia tetragonioides]	BAG74565	2.3081E-131	79	332.028	232	185
Fagopyrum_tataricum_MIRA_VER3_c95	receptor protein kinase-like protein	1157	gi|255582421|ref|XP_002531999.1|Receptor protein kinase CLAVATA1 precursor, putative [Ricinus communis] >gi|223528358|gb|EEF30398.1| Receptor protein kinase CLAVATA1 precursor, putative [Ricinus communis]	XP_002531999	4.54436E-100	80	207.223	145	116
Fagopyrum_tataricum_MIRA_VER3_c96	uroporphyrinogen decarboxylase	1456	gi|270236119|emb|CBI25388.1|unnamed protein product [Vitis vinifera]	CBI25388	0.0	92	655.21	377	350
Fagopyrum_tataricum_MIRA_VER3_c97	PREDICTED: hypothetical protein [Vitis vinifera]	1054	gi|225432977|ref|XP_002280696.1|PREDICTED: hypothetical protein [Vitis vinifera]	XP_002280696	2.23745E-80	70	303.523	271	192
Fagopyrum_tataricum_MIRA_VER3_c98	at3g53990 f5k20_290	977	gi|225440536|ref|XP_002275745.1|PREDICTED: hypothetical protein [Vitis vinifera] >gi|147866185|emb|CAN81966.1| hypothetical protein [Vitis vinifera] >gi|270243525|emb|CBI30465.1| unnamed protein product [Vitis vinifera]	XP_002275745	4.63904E-58	88	183.341	117	104
Fagopyrum_tataricum_MIRA_VER3_c99	erg28 like protein	830	gi|284433790|gb|ADB85101.1|hypothetical protein [Jatropha curcas]	ADB85101	2.67485E-53	93	213.001	127	119
Fagopyrum_tataricum_MIRA_VER3_c100	pectate lyase	1609	gi|225424562|ref|XP_002285340.1|PREDICTED: hypothetical protein [Vitis vinifera] >gi|270228125|emb|CBI16836.1| unnamed protein product [Vitis vinifera]	XP_002285340	0.0	91	671.774	389	354
Fagopyrum_tataricum_MIRA_VER3_c101	proline-rich cell wall protein	897	gi|270260070|emb|CBI31905.1|unnamed protein product [Vitis vinifera]	CBI31905	1.64874E-14	86	84.3445	65	56
Fagopyrum_tataricum_MIRA_VER3_c102	protein	661	gi|118481875|gb|ABK92874.1|unknown [Populus trichocarpa]	ABK92874	3.53583E-43	79	178.718	159	127
Fagopyrum_tataricum_MIRA_VER3_c103	histone deacetylase complex subunit	947	gi|225453837|ref|XP_002277566.1|PREDICTED: similar to Os02g0122000 [Vitis vinifera] >gi|270259688|emb|CBI38821.1| unnamed protein product [Vitis vinifera]	XP_002277566	3.96061E-53	90	202.216	116	105
Fagopyrum_tataricum_MIRA_VER3_c104	low molecular weight heat shock protein	826	gi|224088780|ref|XP_002308537.1|predicted protein [Populus trichocarpa] >gi|118482686|gb|ABK93262.1| unknown [Populus trichocarpa] >gi|222854513|gb|EEE92060.1| predicted protein [Populus trichocarpa]	XP_002308537	1.23226E-50	84	204.142	163	138
Fagopyrum_tataricum_MIRA_VER3_c105	protein	649	gi|255571827|ref|XP_002526856.1|protein with unknown function [Ricinus communis] >gi|223533755|gb|EEF35487.1| protein with unknown function [Ricinus communis]	XP_002526856	2.95334E-47	75	192.2	160	121
Fagopyrum_tataricum_MIRA_VER3_c106	er lumen protein retaining receptor	1259	gi|255576737|ref|XP_002529256.1|ER lumen protein retaining receptor, putative [Ricinus communis] >gi|223531292|gb|EEF33134.1| ER lumen protein retaining receptor, putative [Ricinus communis]	XP_002529256	1.98412E-129	92	466.848	269	248
Fagopyrum_tataricum_MIRA_VER3_c107	extracellular cu zn superoxide dismutase	898	gi|225441597|ref|XP_002281571.1|PREDICTED: hypothetical protein isoform 1 [Vitis vinifera] >gi|270243010|emb|CBI29950.1| unnamed protein product [Vitis vinifera]	XP_002281571	2.11865E-70	90	270.011	155	141
Fagopyrum_tataricum_MIRA_VER3_c108	40s ribosomal protein s15a	1081	gi|76573307|gb|ABA46758.1|unknown [Solanum tuberosum] >gi|77745497|gb|ABB02647.1| unknown [Solanum tuberosum]	ABA46758	1.12359E-66	99	258.07	130	129
Fagopyrum_tataricum_MIRA_VER3_c109	dcl protein	977	gi|225458711|ref|XP_002283006.1|PREDICTED: hypothetical protein [Vitis vinifera] >gi|270252862|emb|CBI19473.1| unnamed protein product [Vitis vinifera]	XP_002283006	2.358E-65	78	253.447	185	146
Fagopyrum_tataricum_MIRA_VER3_c110	26s proteasome regulatory particle triple-a atpase subunit6	1649	gi|18420092|ref|NP_568389.1|RPT6A (REGULATORY PARTICLE TRIPLE-A ATPASE 6A); ATPase [Arabidopsis thaliana] >gi|75168996|sp|Q9C5U3.1|PRS8A_ARATH RecName: Full=26S protease regulatory subunit 8 homolog A; AltName: Full=26S proteasome subunit 8 homolog A; AltName: Full=26S proteasome AAA-ATPase subunit RPT6a; AltName: Full=Regulatory particle triple-A ATPase subunit 6a >gi|13537115|dbj|BAB40755.1| At…	NP_568389	0.0	99	585.874	317	315
Fagopyrum_tataricum_MIRA_VER3_c111	protein	975	gi|15239148|ref|NP_196729.1|unknown protein [Arabidopsis thaliana] >gi|7573382|emb|CAB87686.1| putative protein [Arabidopsis thaliana] >gi|17065570|gb|AAL32939.1| putative protein [Arabidopsis thaliana] >gi|17380652|gb|AAL36156.1| unknown protein [Arabidopsis thaliana] >gi|20148563|gb|AAM10172.1| putative protein [Arabidopsis thaliana] >gi|21436275|gb|AAM51276.1| unknown protein [Arabidopsis thal…	NP_196729	2.19172E-87	87	326.635	195	171
Fagopyrum_tataricum_MIRA_VER3_c112	proteasome epsilon chain precursor	1098	gi|225425821|ref|XP_002264828.1|PREDICTED: hypothetical protein [Vitis vinifera] >gi|270240360|emb|CBI27591.1| unnamed protein product [Vitis vinifera]	XP_002264828	1.13408E-130	90	470.7	271	246
Fagopyrum_tataricum_MIRA_VER3_c113	protein	1034	gi|225437209|ref|XP_002281655.1|PREDICTED: hypothetical protein [Vitis vinifera] >gi|270228998|emb|CBI17929.1| unnamed protein product [Vitis vinifera]	XP_002281655	4.61834E-127	93	298.516	167	156
Fagopyrum_tataricum_MIRA_VER3_c114	chloroplast-localized ptr -binding protein1	1290	gi|225447671|ref|XP_002275686.1|PREDICTED: hypothetical protein [Vitis vinifera]	XP_002275686	5.64242E-111	84	405.601	292	247
Fagopyrum_tataricum_MIRA_VER3_c115	at3g12650 t2e22_103	963	gi|255544214|ref|XP_002513169.1|conserved hypothetical protein [Ricinus communis] >gi|223547667|gb|EEF49160.1| conserved hypothetical protein [Ricinus communis]	XP_002513169	2.31856E-49	64	200.29	244	158
Fagopyrum_tataricum_MIRA_VER3_c116	proline-rich protein	1175	gi|270230251|emb|CBI18632.1|unnamed protein product [Vitis vinifera]	CBI18632	4.0052E-20	81	103.605	70	57
Fagopyrum_tataricum_MIRA_VER3_c118	syp51 (syntaxin of plants 51) snap receptor	1046	gi|225460841|ref|XP_002277100.1|PREDICTED: hypothetical protein [Vitis vinifera] >gi|270239473|emb|CBI26707.1| unnamed protein product [Vitis vinifera]	XP_002277100	9.25742E-87	87	324.709	231	202
Fagopyrum_tataricum_MIRA_VER3_c119	isoamyl acetate-hydrolyzing	1025	gi|224119366|ref|XP_002318054.1|predicted protein [Populus trichocarpa] >gi|222858727|gb|EEE96274.1| predicted protein [Populus trichocarpa]	XP_002318054	4.28181E-97	84	358.992	237	200
Fagopyrum_tataricum_MIRA_VER3_c120	ribosomal protein l2	1120	gi|189162313|ref|YP_001936559.1|ribosomal protein L2 [Fagopyrum esculentum subsp. ancestrale] >gi|189162333|ref|YP_001936579.1| ribosomal protein L2 [Fagopyrum esculentum subsp. ancestrale] >gi|166065399|gb|ABY79774.1| ribosomal protein L2 [Fagopyrum esculentum subsp. ancestrale] >gi|166065419|gb|ABY79794.1| ribosomal protein L2 [Fagopyrum esculentum subsp. ancestrale]	YP_001936559	6.82144E-115	99	418.313	222	220
Fagopyrum_tataricum_MIRA_VER3_c121	potassium channel beta subunit	1493	gi|255554204|ref|XP_002518142.1|potassium channel beta, putative [Ricinus communis] >gi|223542738|gb|EEF44275.1| potassium channel beta, putative [Ricinus communis]	XP_002518142	2.15677E-173	96	613.224	327	317
Fagopyrum_tataricum_MIRA_VER3_c122	protein	1516	gi|224129976|ref|XP_002328850.1|predicted protein [Populus trichocarpa] >gi|222839148|gb|EEE77499.1| predicted protein [Populus trichocarpa]	XP_002328850	1.21101E-107	73	318.161	271	200
Fagopyrum_tataricum_MIRA_VER3_c123	inner membrane protein	1515	gi|255581095|ref|XP_002531362.1|Inner membrane protein PPF-1, chloroplast precursor, putative [Ricinus communis] >gi|223529022|gb|EEF31010.1| Inner membrane protein PPF-1, chloroplast precursor, putative [Ricinus communis]	XP_002531362	2.15944E-158	88	532.717	343	302
Fagopyrum_tataricum_MIRA_VER3_c124	predicted protein [Populus trichocarpa]	899	gi|224143355|ref|XP_002324927.1|predicted protein [Populus trichocarpa] >gi|222866361|gb|EEF03492.1| predicted protein [Populus trichocarpa]	XP_002324927	8.67183E-48	80	194.897	151	121
Fagopyrum_tataricum_MIRA_VER3_c125	1-aminocyclopropane-1-carboxylate oxidase	1352	gi|117957299|gb|ABK59094.1|1-amino-cyclopropane-1-carboxylic acid oxidase 3 [Manihot esculenta]	ABK59094	3.04395E-139	87	499.59	314	274
Fagopyrum_tataricum_MIRA_VER3_c126	prohibitin-like protein	1182	gi|270259600|emb|CBI38733.1|unnamed protein product [Vitis vinifera]	CBI38733	6.69231E-132	95	474.937	287	273
Fagopyrum_tataricum_MIRA_VER3_c127	glutamate dehydrogenase	977	gi|255568914|ref|XP_002525427.1|glutamate dehydrogenase, putative [Ricinus communis] >gi|223535240|gb|EEF36917.1| glutamate dehydrogenase, putative [Ricinus communis]	XP_002525427	9.12324E-118	93	427.557	243	228
Fagopyrum_tataricum_MIRA_VER3_c128	galactosyltransferase family protein	1650	gi|225461642|ref|XP_002283081.1|PREDICTED: similar to galactosyltransferase family protein [Vitis vinifera]	XP_002283081	6.60699E-134	84	482.256	323	274
Fagopyrum_tataricum_MIRA_VER3_c129	protein	910	gi|225464842|ref|XP_002271410.1|PREDICTED: hypothetical protein [Vitis vinifera] >gi|270241042|emb|CBI28270.1| unnamed protein product [Vitis vinifera]	XP_002271410	4.4094E-47	87	192.586	148	130
Fagopyrum_tataricum_MIRA_VER3_c130	predicted protein [Populus trichocarpa]	1095	gi|224136882|ref|XP_002322439.1|predicted protein [Populus trichocarpa] >gi|222869435|gb|EEF06566.1| predicted protein [Populus trichocarpa]	XP_002322439	2.06119E-7	76	61.2326	55	42
Fagopyrum_tataricum_MIRA_VER3_c131	carbonic	992	gi|224132524|ref|XP_002328312.1|predicted protein [Populus trichocarpa] >gi|222837827|gb|EEE76192.1| predicted protein [Populus trichocarpa]	XP_002328312	1.82611E-23	51	108.227	209	107
Fagopyrum_tataricum_MIRA_VER3_c132	auxin-binding protein 1	751	gi|158633397|gb|ABW75767.1|putative auxin-binding protein 1 [Boehmeria nivea]	ABW75767	5.42141E-68	83	261.536	168	140
Fagopyrum_tataricum_MIRA_VER3_c133	conserved hypothetical protein [Ricinus communis]	1112	gi|255557319|ref|XP_002519690.1|conserved hypothetical protein [Ricinus communis] >gi|223541107|gb|EEF42663.1| conserved hypothetical protein [Ricinus communis]	XP_002519690	2.23652E-118	86	429.869	270	234
Fagopyrum_tataricum_MIRA_VER3_c134	protein disulfide	1158	gi|270306121|emb|CBI16932.1|unnamed protein product [Vitis vinifera]	CBI16932	2.54323E-80	86	265.388	168	146
Fagopyrum_tataricum_MIRA_VER3_c135	fiber protein fb34	929	gi|225423985|ref|XP_002282642.1|PREDICTED: hypothetical protein [Vitis vinifera] >gi|270239784|emb|CBI27017.1| unnamed protein product [Vitis vinifera]	XP_002282642	2.91228E-62	84	243.047	191	162
Fagopyrum_tataricum_MIRA_VER3_c136	peptidyl-prolyl cis-trans isomerase	1047	gi|255552604|ref|XP_002517345.1|peptidyl-prolyl cis-trans isomerase, putative [Ricinus communis] >gi|223543356|gb|EEF44887.1| peptidyl-prolyl cis-trans isomerase, putative [Ricinus communis]	XP_002517345	9.75512E-153	97	543.888	305	296
Fagopyrum_tataricum_MIRA_VER3_c137	2-oxoglutarate e1 subunit - like protein	1197	gi|255575120|ref|XP_002528465.1|2-oxoglutarate dehydrogenase, putative [Ricinus communis] >gi|223532141|gb|EEF33948.1| 2-oxoglutarate dehydrogenase, putative [Ricinus communis]	XP_002528465	3.88363E-119	93	432.565	232	218
Fagopyrum_tataricum_MIRA_VER3_c138	atp synthase delta mitochondrial precursor	896	gi|225453289|ref|XP_002267995.1|PREDICTED: hypothetical protein [Vitis vinifera] >gi|270227998|emb|CBI16711.1| unnamed protein product [Vitis vinifera]	XP_002267995	2.83603E-83	86	312.768	212	184
Fagopyrum_tataricum_MIRA_VER3_c139	at1g68530 t26j14_10	712	gi|255581653|ref|XP_002531630.1|acyltransferase, putative [Ricinus communis] >gi|223528748|gb|EEF30758.1| acyltransferase, putative [Ricinus communis]	XP_002531630	9.85249E-61	92	237.269	129	119
Fagopyrum_tataricum_MIRA_VER3_c140	caffeic acid methyltransferase	896	gi|47232556|dbj|BAD18975.1|phloroglucinol O-methyltransferase [Rosa chinensis var. spontanea]	BAD18975	1.61224E-70	77	270.396	224	173
Fagopyrum_tataricum_MIRA_VER3_c141	glutathione peroxidase	857	gi|197312911|gb|ACH63236.1|glutathione peroxidase [Rheum australe]	ACH63236	1.20886E-88	93	330.487	183	172
Fagopyrum_tataricum_MIRA_VER3_c142	30s ribosomal protein s17	759	gi|270253730|emb|CBI36128.1|unnamed protein product [Vitis vinifera]	CBI36128	2.36114E-26	84	123.25	103	87
Fagopyrum_tataricum_MIRA_VER3_c143	proteasome alpha subunit	1007	gi|225428005|ref|XP_002278162.1|PREDICTED: hypothetical protein [Vitis vinifera] >gi|270255499|emb|CBI37883.1| unnamed protein product [Vitis vinifera]	XP_002278162	9.96635E-107	94	390.963	219	208
Fagopyrum_tataricum_MIRA_VER3_c144	unknown [Glycine max]	659	gi|255638790|gb|ACU19699.1|unknown [Glycine max]	ACU19699	9.93159E-14	81	80.8777	75	61
Fagopyrum_tataricum_MIRA_VER3_c145	24-sterol c-methyltransferase	1327	gi|73761691|gb|AAZ83345.1|24-sterol C-methyltransferase [Gossypium hirsutum]	AAZ83345	8.60879E-171	92	604.364	346	319
Fagopyrum_tataricum_MIRA_VER3_c146	hydrolyzing o-glycosyl	1061	gi|225457225|ref|XP_002284112.1|PREDICTED: hypothetical protein [Vitis vinifera] >gi|270226393|emb|CBI15127.1| unnamed protein product [Vitis vinifera]	XP_002284112	3.19934E-34	76	150.214	111	85
Fagopyrum_tataricum_MIRA_VER3_c147	syp71 (syntaxin of plants 71) protein transporter	1260	gi|225439930|ref|XP_002280272.1|PREDICTED: hypothetical protein [Vitis vinifera] >gi|270247336|emb|CBI32711.1| unnamed protein product [Vitis vinifera]	XP_002280272	2.02382E-73	88	280.796	180	159
Fagopyrum_tataricum_MIRA_VER3_c148	auxin-binding protein	892	gi|18203684|sp|Q9ZRA4.1|AB19A_PRUPERecName: Full=Auxin-binding protein ABP19a; Flags: Precursor >gi|4098517|gb|AAD00295.1| auxin-binding protein ABP19 [Prunus persica]	Q9ZRA4	4.83555E-59	78	232.261	181	142
Fagopyrum_tataricum_MIRA_VER3_c149	protein	1169	gi|147863572|emb|CAN79768.1|hypothetical protein [Vitis vinifera]	CAN79768	7.9317E-81	92	181.8	104	96
Fagopyrum_tataricum_MIRA_VER3_c150	fatty acid	1720	gi|144583293|gb|ABP01349.1|D8-sphingolipid desaturase [Jatropha curcas]	ABP01349	0.0	86	729.939	447	387
Fagopyrum_tataricum_MIRA_VER3_c152	40s ribosomal protein	1171	gi|270231383|emb|CBI20708.1|unnamed protein product [Vitis vinifera]	CBI20708	2.45121E-110	99	344.739	180	179
Fagopyrum_tataricum_MIRA_VER3_c153	aldo keto reductase	1006	gi|147866709|emb|CAN82646.1|hypothetical protein [Vitis vinifera]	CAN82646	4.73559E-141	94	504.982	285	268
Fagopyrum_tataricum_MIRA_VER3_c154	blue copper-binding 15k	853	gi|225452918|ref|XP_002284104.1|PREDICTED: hypothetical protein [Vitis vinifera]	XP_002284104	1.75004E-55	83	220.32	162	136
Fagopyrum_tataricum_MIRA_VER3_c155	protein	1375	gi|255572002|ref|XP_002526942.1|ATP synthase mitochondrial F1 complex assembly factor 2, mitochondrial precursor, putative [Ricinus communis] >gi|223533694|gb|EEF35429.1| ATP synthase mitochondrial F1 complex assembly factor 2, mitochondrial precursor, putative [Ricinus communis]	XP_002526942	3.97787E-110	82	402.905	334	277
Fagopyrum_tataricum_MIRA_VER3_c156	at1g65720 f1e22_13	946	gi|225466194|ref|XP_002264862.1|PREDICTED: hypothetical protein [Vitis vinifera]	XP_002264862	1.67891E-12	50	77.7962	166	83
Fagopyrum_tataricum_MIRA_VER3_c157	small gtp-binding protein	1264	gi|225435058|ref|XP_002284365.1|PREDICTED: hypothetical protein [Vitis vinifera] >gi|270227451|emb|CBI16184.1| unnamed protein product [Vitis vinifera]	XP_002284365	3.02096E-85	95	320.087	204	195
Fagopyrum_tataricum_MIRA_VER3_c158	protein	1250	gi|224094262|ref|XP_002310115.1|predicted protein [Populus trichocarpa] >gi|222853018|gb|EEE90565.1| predicted protein [Populus trichocarpa]	XP_002310115	1.88022E-47	73	194.512	175	129
Fagopyrum_tataricum_MIRA_VER3_c159	sulfite oxidase	1540	gi|82941457|dbj|BAE48793.1|sulfite oxidase [Codonopsis lanceolata]	BAE48793	0.0	90	679.478	393	357
Fagopyrum_tataricum_MIRA_VER3_c160	protein	1162	gi|147770366|emb|CAN78153.1|hypothetical protein [Vitis vinifera]	CAN78153	6.19157E-74	86	282.337	207	180
Fagopyrum_tataricum_MIRA_VER3_c161	serine	1796	gi|255562254|ref|XP_002522135.1|serine carboxypeptidase, putative [Ricinus communis] >gi|223538734|gb|EEF40335.1| serine carboxypeptidase, putative [Ricinus communis]	XP_002522135	4.01331E-140	70	503.056	486	343
Fagopyrum_tataricum_MIRA_VER3_c162	protein	1475	gi|224133234|ref|XP_002327993.1|predicted protein [Populus trichocarpa] >gi|222837402|gb|EEE75781.1| predicted protein [Populus trichocarpa]	XP_002327993	3.53082E-168	88	595.89	338	300
Fagopyrum_tataricum_MIRA_VER3_c163	pex22 (peroxin 22) protein binding	745	gi|225447340|ref|XP_002280526.1|PREDICTED: hypothetical protein [Vitis vinifera] >gi|270241743|emb|CBI28963.1| unnamed protein product [Vitis vinifera]	XP_002280526	7.67571E-75	90	284.263	174	157
Fagopyrum_tataricum_MIRA_VER3_c164	cytosolic phosphoglucomutase	1523	gi|145864607|gb|ABP96985.1|phosphoglucomutase [Bambusa oldhamii]	ABP96985	0.0	94	494.967	279	264
Fagopyrum_tataricum_MIRA_VER3_c165	cinnamoyl reductase	1272	gi|225465530|ref|XP_002273454.1|PREDICTED: hypothetical protein [Vitis vinifera] >gi|270259809|emb|CBI38941.1| unnamed protein product [Vitis vinifera]	XP_002273454	2.08037E-142	91	509.99	330	301
Fagopyrum_tataricum_MIRA_VER3_c166	protein	1943	gi|255544023|ref|XP_002513074.1|Ubiquitin ligase SINAT5, putative [Ricinus communis] >gi|223548085|gb|EEF49577.1| Ubiquitin ligase SINAT5, putative [Ricinus communis]	XP_002513074	4.12447E-126	90	264.233	141	128
Fagopyrum_tataricum_MIRA_VER3_c167	protein	783	gi|225451348|ref|XP_002274833.1|PREDICTED: hypothetical protein [Vitis vinifera]	XP_002274833	7.34969E-31	85	125.561	106	91
Fagopyrum_tataricum_MIRA_VER3_c168	ethphon-induced protein	853	gi|225453293|ref|XP_002268179.1|PREDICTED: hypothetical protein [Vitis vinifera]	XP_002268179	3.33893E-14	76	83.1889	55	42
Fagopyrum_tataricum_MIRA_VER3_c170	lim domain-containing protein	1192	gi|15228188|ref|NP_191136.1|LIM domain-containing protein [Arabidopsis thaliana] >gi|79315238|ref|NP_001030868.1| LIM domain-containing protein [Arabidopsis thaliana] >gi|79315263|ref|NP_001030869.1| LIM domain-containing protein [Arabidopsis thaliana] >gi|79315283|ref|NP_001030870.1| LIM domain-containing protein [Arabidopsis thaliana] >gi|79586884|ref|NP_680133.2| LIM domain-containing protein …	NP_191136	3.64063E-85	89	319.701	188	168
Fagopyrum_tataricum_MIRA_VER3_c171	gata transcription	1249	gi|225433393|ref|XP_002285624.1|PREDICTED: hypothetical protein [Vitis vinifera]	XP_002285624	3.92049E-45	64	186.808	261	168
Fagopyrum_tataricum_MIRA_VER3_c172	protein	1787	gi|5030906|dbj|BAA78708.1|beta-glucosidase [Polygonum tinctorium]	BAA78708	2.24031E-167	76	593.578	498	380
Fagopyrum_tataricum_MIRA_VER3_c173	protein	943	gi|225435822|ref|XP_002285769.1|PREDICTED: hypothetical protein [Vitis vinifera] >gi|270227837|emb|CBI16570.1| unnamed protein product [Vitis vinifera]	XP_002285769	4.80144E-52	75	209.149	185	140
Fagopyrum_tataricum_MIRA_VER3_c174	PREDICTED: hypothetical protein [Vitis vinifera]	891	gi|225437092|ref|XP_002273549.1|PREDICTED: hypothetical protein [Vitis vinifera]	XP_002273549	5.73191E-34	74	92.8189	70	52
Fagopyrum_tataricum_MIRA_VER3_c175	alpha- -glucan-protein synthase	1454	gi|162463414|ref|NP_001105598.1|golgi associated protein se-wap41 [Zea mays] >gi|34588146|sp|P80607.2|UPTG_MAIZE RecName: Full=Alpha-1,4-glucan-protein synthase [UDP-forming]; AltName: Full=UDP-glucose:protein transglucosylase; Short=UPTG; AltName: Full=Amylogenin; AltName: Full=Golgi-associated protein se-wap41 >gi|1895084|gb|AAB49896.1| golgi associated protein se-wap41 [Zea mays]	NP_001105598	0.0	93	649.047	338	315
Fagopyrum_tataricum_MIRA_VER3_c176	dicarboxylate tricarboxylate carrier	1063	gi|225435760|ref|XP_002285722.1|PREDICTED: similar to dicarboxylate/tricarboxylate carrier [Vitis vinifera]	XP_002285722	3.50568E-109	95	252.677	137	131
Fagopyrum_tataricum_MIRA_VER3_c177	ribose phosphate pyrophosphokinase	1313	gi|270259914|emb|CBI31751.1|unnamed protein product [Vitis vinifera]	CBI31751	1.3564E-160	93	570.466	318	297
Fagopyrum_tataricum_MIRA_VER3_c178	translocon-associated protein beta family protein	982	gi|225451561|ref|XP_002274525.1|PREDICTED: hypothetical protein isoform 1 [Vitis vinifera]	XP_002274525	5.68532E-59	77	232.261	196	152
Fagopyrum_tataricum_MIRA_VER3_c179	protein	1686	gi|225470303|ref|XP_002266562.1|PREDICTED: hypothetical protein [Vitis vinifera]	XP_002266562	1.83202E-139	73	500.745	473	347
Fagopyrum_tataricum_MIRA_VER3_c180	protein	910	gi|255539284|ref|XP_002510707.1|conserved hypothetical protein [Ricinus communis] >gi|223551408|gb|EEF52894.1| conserved hypothetical protein [Ricinus communis]	XP_002510707	2.50668E-34	84	150.214	133	113
Fagopyrum_tataricum_MIRA_VER3_c181	rnase h domain-containing protein	816	gi|224102015|ref|XP_002312512.1|predicted protein [Populus trichocarpa] >gi|222852332|gb|EEE89879.1| predicted protein [Populus trichocarpa]	XP_002312512	7.34967E-32	65	141.739	144	95
Fagopyrum_tataricum_MIRA_VER3_c182	26s proteasome regulatory subunit	1167	gi|225449198|ref|XP_002279347.1|PREDICTED: hypothetical protein [Vitis vinifera] >gi|270244596|emb|CBI31529.1| unnamed protein product [Vitis vinifera]	XP_002279347	7.28786E-115	88	418.313	282	250
Fagopyrum_tataricum_MIRA_VER3_c183	root border cell-specific protein	1443	gi|18396698|ref|NP_566216.1|FMN binding [Arabidopsis thaliana] >gi|21553937|gb|AAM63018.1| unknown [Arabidopsis thaliana] >gi|222422814|dbj|BAH19395.1| AT3G03890 [Arabidopsis thaliana]	NP_566216	5.21637E-102	81	318.161	233	191
Fagopyrum_tataricum_MIRA_VER3_c184	40s ribosomal protein s5	985	gi|255581578|ref|XP_002531594.1|40S ribosomal protein S5, putative [Ricinus communis] >gi|223528790|gb|EEF30797.1| 40S ribosomal protein S5, putative [Ricinus communis]	XP_002531594	1.06823E-84	94	303.138	172	162
Fagopyrum_tataricum_MIRA_VER3_c185	unnamed protein product [Vitis vinifera]	595	gi|270240679|emb|CBI27908.1|unnamed protein product [Vitis vinifera]	CBI27908	1.63035E-19	78	99.7525	103	81
Fagopyrum_tataricum_MIRA_VER3_c186	ferredoxin-thioredoxin variable chain	823	gi|225463817|ref|XP_002271306.1|PREDICTED: hypothetical protein [Vitis vinifera] >gi|147820518|emb|CAN76575.1| hypothetical protein [Vitis vinifera]	XP_002271306	1.23344E-26	64	124.405	144	93
Fagopyrum_tataricum_MIRA_VER3_c187	protein	1010	gi|255537039|ref|XP_002509586.1|conserved hypothetical protein [Ricinus communis] >gi|223549485|gb|EEF50973.1| conserved hypothetical protein [Ricinus communis]	XP_002509586	3.3168E-86	83	322.783	241	202
Fagopyrum_tataricum_MIRA_VER3_c188	phenylalanyl-trna synthetase alpha chain	1763	gi|159473623|ref|XP_001694933.1|predicted protein [Chlamydomonas reinhardtii] >gi|158276312|gb|EDP02085.1| predicted protein [Chlamydomonas reinhardtii]	XP_001694933	3.247E-161	86	315.849	190	165
Fagopyrum_tataricum_MIRA_VER3_c189	ubiquitin-protein ligase	683	gi|255542496|ref|XP_002512311.1|Ubiquitin-protein ligase BRE1A, putative [Ricinus communis] >gi|223548272|gb|EEF49763.1| Ubiquitin-protein ligase BRE1A, putative [Ricinus communis]	XP_002512311	1.04675E-16	66	90.8929	105	70
Fagopyrum_tataricum_MIRA_VER3_c190	protein phosphatase-	2011	gi|224124576|ref|XP_002319366.1|predicted protein [Populus trichocarpa] >gi|222857742|gb|EEE95289.1| predicted protein [Populus trichocarpa]	XP_002319366	0.0	84	416.387	268	227
Fagopyrum_tataricum_MIRA_VER3_c191	sar1 gtp-binding secretory factor	815	gi|255556330|ref|XP_002519199.1|GTP-binding protein sar1, putative [Ricinus communis] >gi|223541514|gb|EEF43063.1| GTP-binding protein sar1, putative [Ricinus communis]	XP_002519199	1.44812E-88	97	330.102	193	188
Fagopyrum_tataricum_MIRA_VER3_c192	lupus la	1344	gi|270243922|emb|CBI30861.1|unnamed protein product [Vitis vinifera]	CBI30861	2.17465E-69	67	229.95	256	172
Fagopyrum_tataricum_MIRA_VER3_c193	eukaryotic translation initiation factor 3 delta subunit	899	gi|13936812|gb|AAK49947.1|AF335551_1TGF-beta receptor-interacting protein 1 [Phaseolus vulgaris]	AAK49947	2.83375E-107	94	392.504	216	205
Fagopyrum_tataricum_MIRA_VER3_c194	cytochrome c oxidase subunit vb	944	gi|255632532|gb|ACU16616.1|unknown [Glycine max]	ACU16616	2.54594E-53	81	213.386	136	111
Fagopyrum_tataricum_MIRA_VER3_c195	dna-directed rna polymerase ii 19 kd polypeptide	963	gi|255633396|gb|ACU17055.1|unknown [Glycine max]	ACU17055	5.33278E-54	82	215.698	180	149
Fagopyrum_tataricum_MIRA_VER3_c197	transferring glycosyl	1687	gi|270228279|emb|CBI17089.1|unnamed protein product [Vitis vinifera]	CBI17089	1.4399E-168	83	597.43	393	329
Fagopyrum_tataricum_MIRA_VER3_c198	proline-rich protein	1208	gi|255569926|ref|XP_002525926.1|conserved hypothetical protein [Ricinus communis] >gi|223534755|gb|EEF36446.1| conserved hypothetical protein [Ricinus communis]	XP_002525926	6.02197E-27	64	126.331	153	98
Fagopyrum_tataricum_MIRA_VER3_c199	leucine zipper protein	1498	gi|38503523|gb|AAR20445.2|putative leucine zipper protein [Gossypium hirsutum]	AAR20445	0.0	90	697.967	409	369
Fagopyrum_tataricum_MIRA_VER3_c200	porin voltage-dependent anion-selective channel protein	1157	gi|161788874|dbj|BAF95071.1|voltage-dependent anion channel [Nicotiana tabacum]	BAF95071	2.71876E-122	89	442.965	276	248
Fagopyrum_tataricum_MIRA_VER3_c201	delta-7-sterol-c5	1225	gi|90657622|gb|ABD96921.1|hypothetical protein [Cleome spinosa]	ABD96921	1.36585E-127	89	460.685	264	236
Fagopyrum_tataricum_MIRA_VER3_c202	protein	710	gi|110739097|dbj|BAF01465.1|hypothetical protein [Arabidopsis thaliana]	BAF01465	4.14266E-27	82	125.561	86	71
Fagopyrum_tataricum_MIRA_VER3_c203	alkyl hydroperoxide reductase thiol specific antioxidant mal allergen	666	gi|225457739|ref|XP_002278020.1|PREDICTED: hypothetical protein [Vitis vinifera]	XP_002278020	5.06157E-61	90	236.884	133	121
Fagopyrum_tataricum_MIRA_VER3_c204	protein	1164	gi|255537970|ref|XP_002510050.1|conserved hypothetical protein [Ricinus communis] >gi|223550751|gb|EEF52237.1| conserved hypothetical protein [Ricinus communis]	XP_002510050	2.16938E-48	86	131.724	123	106
Fagopyrum_tataricum_MIRA_VER3_c205	dihydrolipoyllysine-residue succinyltransferase component of 2-oxoglutarate dehydrogenase complex	1837	gi|255578100|ref|XP_002529920.1|dihydrolipoamide succinyltransferase component of 2-oxoglutarate dehydrogenase, putative [Ricinus communis] >gi|223530597|gb|EEF32474.1| dihydrolipoamide succinyltransferase component of 2-oxoglutarate dehydrogenase, putative [Ricinus communis]	XP_002529920	1.36441E-167	79	594.349	471	374
Fagopyrum_tataricum_MIRA_VER3_c206	iq calmodulin-binding motif family protein	1060	gi|224122636|ref|XP_002318887.1|predicted protein [Populus trichocarpa] >gi|222859560|gb|EEE97107.1| predicted protein [Populus trichocarpa]	XP_002318887	1.33176E-64	78	251.136	265	208
Fagopyrum_tataricum_MIRA_VER3_c207	protein	1584	gi|225448441|ref|XP_002273682.1|PREDICTED: hypothetical protein isoform 1 [Vitis vinifera] >gi|270236205|emb|CBI25474.1| unnamed protein product [Vitis vinifera]	XP_002273682	2.16335E-110	81	404.06	309	253
Fagopyrum_tataricum_MIRA_VER3_c208	gtp-binding protein	1237	gi|225463249|ref|XP_002274573.1|PREDICTED: hypothetical protein [Vitis vinifera] >gi|270234665|emb|CBI23265.1| unnamed protein product [Vitis vinifera]	XP_002274573	2.53219E-121	83	439.884	299	251
Fagopyrum_tataricum_MIRA_VER3_c209	protein	663	gi|224112287|ref|XP_002316142.1|predicted protein [Populus trichocarpa] >gi|222865182|gb|EEF02313.1| predicted protein [Populus trichocarpa]	XP_002316142	3.9492E-50	79	201.83	149	118
Fagopyrum_tataricum_MIRA_VER3_c210	protein	1536	gi|225469268|ref|XP_002267661.1|PREDICTED: hypothetical protein [Vitis vinifera] >gi|270230415|emb|CBI18773.1| unnamed protein product [Vitis vinifera]	XP_002267661	1.32862E-149	88	534.258	332	294
Fagopyrum_tataricum_MIRA_VER3_c211	mta sah	1291	gi|270239273|emb|CBI26508.1|unnamed protein product [Vitis vinifera]	CBI26508	3.13221E-69	62	266.929	316	198
Fagopyrum_tataricum_MIRA_VER3_c212	phenylcoumaran benzylic ether reductase 3	1171	gi|76559894|tpe|CAI56334.1|TPA: isoflavone reductase-like protein 5 [Vitis vinifera]	CAI56334	7.502E-144	90	514.612	306	276
Fagopyrum_tataricum_MIRA_VER3_c213	ap2 erf domain-containing transcription factor	1030	gi|60459383|gb|AAX20037.1|ethylene responsive element binding protein C4 [Capsicum annuum]	AAX20037	1.61189E-43	60	181.03	259	156
Fagopyrum_tataricum_MIRA_VER3_c214	peptidyl-prolyl cis-trans	1107	gi|224105187|ref|XP_002313720.1|predicted protein [Populus trichocarpa] >gi|222850128|gb|EEE87675.1| predicted protein [Populus trichocarpa]	XP_002313720	4.69186E-76	86	289.271	180	156
Fagopyrum_tataricum_MIRA_VER3_c215	casein kinase (serine threonine tyrosine protein kinase)	795	gi|225437034|ref|XP_002272980.1|PREDICTED: hypothetical protein [Vitis vinifera] >gi|270241481|emb|CBI28702.1| unnamed protein product [Vitis vinifera]	XP_002272980	2.16048E-49	71	199.904	163	116
Fagopyrum_tataricum_MIRA_VER3_c216	endo- -beta-	1636	gi|225448471|ref|XP_002269618.1|PREDICTED: hypothetical protein [Vitis vinifera]	XP_002269618	1.14131E-162	74	577.785	479	359
Fagopyrum_tataricum_MIRA_VER3_c217	gibberellin receptor	1332	gi|148270935|gb|ABQ53633.1|esterase [Cucumis melo]	ABQ53633	1.67265E-89	68	334.339	328	225
Fagopyrum_tataricum_MIRA_VER3_c218	cinnamoyl- reductase	1129	gi|225434488|ref|XP_002275195.1|PREDICTED: hypothetical protein [Vitis vinifera] >gi|270227169|emb|CBI15902.1| unnamed protein product [Vitis vinifera]	XP_002275195	8.639E-150	94	534.258	310	293
Fagopyrum_tataricum_MIRA_VER3_c219	holocarboxylase synthetase	973	gi|225438489|ref|XP_002278435.1|PREDICTED: hypothetical protein [Vitis vinifera] >gi|270232221|emb|CBI21544.1| unnamed protein product [Vitis vinifera]	XP_002278435	1.05403E-57	71	228.024	214	154
Fagopyrum_tataricum_MIRA_VER3_c220	protein	1813	gi|12230582|sp|P93690.1|SECY_SPIOLRecName: Full=Preprotein translocase subunit secY, chloroplastic; AltName: Full=CpSecY; Flags: Precursor >gi|1508783|emb|CAA91162.1| SecY [Spinacia oleracea]	P93690	0.0	81	403.675	338	276
Fagopyrum_tataricum_MIRA_VER3_c221	hypothetical plant protein	1415	gi|255646060|gb|ACU23517.1|unknown [Glycine max]	ACU23517	5.5385E-139	79	498.819	395	313
Fagopyrum_tataricum_MIRA_VER3_c222	glutamate-1-semialdehyde -aminomutase	891	gi|255571784|ref|XP_002526835.1|glutamate-1-semialdehyde 2,1-aminomutase, putative [Ricinus communis] >gi|223533839|gb|EEF35570.1| glutamate-1-semialdehyde 2,1-aminomutase, putative [Ricinus communis]	XP_002526835	2.56625E-96	92	340.887	203	188
Fagopyrum_tataricum_MIRA_VER3_c223	conserved hypothetical protein [Ricinus communis]	589	gi|255575194|ref|XP_002528501.1|conserved hypothetical protein [Ricinus communis] >gi|223532061|gb|EEF33870.1| conserved hypothetical protein [Ricinus communis]	XP_002528501	3.18104E-28	75	128.642	137	104
Fagopyrum_tataricum_MIRA_VER3_c224	protein	2549	gi|224074998|ref|XP_002304511.1|predicted protein [Populus trichocarpa] >gi|222841943|gb|EEE79490.1| predicted protein [Populus trichocarpa]	XP_002304511	0.0	86	1040.41	710	617
Fagopyrum_tataricum_MIRA_VER3_c225	uncharacterized protein	1381	gi|225444907|ref|XP_002281896.1|PREDICTED: hypothetical protein [Vitis vinifera]	XP_002281896	1.07936E-22	43	112.464	281	123
Fagopyrum_tataricum_MIRA_VER3_c226	axial regulator	1045	gi|225445565|ref|XP_002285328.1|PREDICTED: hypothetical protein [Vitis vinifera] >gi|270240996|emb|CBI28225.1| unnamed protein product [Vitis vinifera]	XP_002285328	1.69494E-72	79	277.33	198	157
Fagopyrum_tataricum_MIRA_VER3_c227	senescence-associated protein	1273	gi|147776011|emb|CAN71371.1|hypothetical protein [Vitis vinifera]	CAN71371	8.60435E-80	74	301.982	277	206
Fagopyrum_tataricum_MIRA_VER3_c228	40s ribosomal protein s11	717	gi|217071062|gb|ACJ83891.1|unknown [Medicago truncatula]	ACJ83891	1.66488E-47	97	193.356	95	93
Fagopyrum_tataricum_MIRA_VER3_c229	inorganic pyrophosphatase	1167	gi|116781190|gb|ABK21997.1|unknown [Picea sitchensis] >gi|116793659|gb|ABK26831.1| unknown [Picea sitchensis] >gi|148907696|gb|ABR16976.1| unknown [Picea sitchensis] >gi|224285240|gb|ACN40346.1| unknown [Picea sitchensis]	ABK21997	2.43173E-102	91	376.711	215	196
Fagopyrum_tataricum_MIRA_VER3_c230	protein	1208	gi|225457835|ref|XP_002267135.1|PREDICTED: hypothetical protein [Vitis vinifera]	XP_002267135	1.80477E-39	66	167.933	333	220
Fagopyrum_tataricum_MIRA_VER3_c231	calmodulin	868	gi|3121848|sp|P93087.3|CALM_CAPANRecName: Full=Calmodulin; Short=CaM >gi|1835521|gb|AAB46588.1| calmodulin [Capsicum annuum] >gi|7643792|gb|AAF65511.1| calmodulin [Capsicum annuum] >gi|14625417|dbj|BAB61915.1| calmodulin NtCaM9 [Nicotiana tabacum] >gi|14625419|dbj|BAB61916.1| calmodulin NtCaM10 [Nicotiana tabacum] >gi|28192992|emb|CAD20351.1| calmodulin 2 [Brassica oleracea] >gi|42374718|gb|AAS13…	P93087	5.22736E-79	100	298.516	149	149
Fagopyrum_tataricum_MIRA_VER3_c232	mikc mads-box transcription factor sepallata1 2	1418	gi|270306125|emb|CBI16936.1|unnamed protein product [Vitis vinifera]	CBI16936	9.92036E-96	84	355.14	244	206
Fagopyrum_tataricum_MIRA_VER3_c233	flavonol synthase	921	gi|84794470|dbj|BAE75810.1|flavonol synthase [Vitis vinifera]	BAE75810	3.60933E-122	85	407.142	270	230
Fagopyrum_tataricum_MIRA_VER3_c234	endo- -beta-	1921	gi|225458016|ref|XP_002276739.1|PREDICTED: hypothetical protein [Vitis vinifera] >gi|270253232|emb|CBI19843.1| unnamed protein product [Vitis vinifera]	XP_002276739	0.0	89	730.709	470	420
Fagopyrum_tataricum_MIRA_VER3_c235	spermidine synthase	1370	gi|224099715|ref|XP_002311589.1|predicted protein [Populus trichocarpa] >gi|222851409|gb|EEE88956.1| predicted protein [Populus trichocarpa]	XP_002311589	5.99615E-140	91	285.804	173	159
Fagopyrum_tataricum_MIRA_VER3_c236	noi protein	674	gi|224114513|ref|XP_002316782.1|predicted protein [Populus trichocarpa] >gi|222859847|gb|EEE97394.1| predicted protein [Populus trichocarpa]	XP_002316782	5.73617E-28	82	128.257	78	64
Fagopyrum_tataricum_MIRA_VER3_c237	dcn1-like protein 4	1170	gi|224072695|ref|XP_002303837.1|predicted protein [Populus trichocarpa] >gi|222841269|gb|EEE78816.1| predicted protein [Populus trichocarpa]	XP_002303837	1.74967E-100	90	370.548	231	209
Fagopyrum_tataricum_MIRA_VER3_c238	26s proteasome aaa-atpase subunit rpt5a	1520	gi|224123612|ref|XP_002330164.1|predicted protein [Populus trichocarpa] >gi|222871620|gb|EEF08751.1| predicted protein [Populus trichocarpa]	XP_002330164	0.0	97	751.125	421	411
Fagopyrum_tataricum_MIRA_VER3_c239	3-dehydroquinate synthase	898	gi|222136863|gb|ACM45081.1|3-dehydroquinate synthase [Vitis vinifera]	ACM45081	5.04992E-98	94	238.424	144	136
Fagopyrum_tataricum_MIRA_VER3_c240	pyruvate dehydrogenase e1 component subunit beta	1464	gi|118481185|gb|ABK92544.1|unknown [Populus trichocarpa]	ABK92544	4.82528E-166	93	330.872	189	176
Fagopyrum_tataricum_MIRA_VER3_c241	protein	872	gi|118483544|gb|ABK93670.1|unknown [Populus trichocarpa]	ABK93670	2.21824E-61	92	239.965	161	149
Fagopyrum_tataricum_MIRA_VER3_c242	membrane protein	1282	gi|225430995|ref|XP_002278837.1|PREDICTED: hypothetical protein [Vitis vinifera] >gi|270228708|emb|CBI17645.1| unnamed protein product [Vitis vinifera]	XP_002278837	1.98833E-100	85	370.548	276	235
Fagopyrum_tataricum_MIRA_VER3_c243	calcineurin b-like protein 1	1479	gi|225466649|ref|XP_002273174.1|PREDICTED: hypothetical protein [Vitis vinifera] >gi|229609879|gb|ACQ83555.1| calcineurin B-like protein 01 [Vitis vinifera] >gi|270234799|emb|CBI23390.1| unnamed protein product [Vitis vinifera] >gi|270234801|emb|CBI23392.1| unnamed protein product [Vitis vinifera]	XP_002273174	2.49471E-90	91	333.183	195	179
Fagopyrum_tataricum_MIRA_VER3_c244	red chlorophyll catabolite reductase	1113	gi|106880168|emb|CAJ80766.1|red chlorophyll catabolite reductase [Solanum lycopersicum]	CAJ80766	2.2724E-78	76	296.975	267	205
Fagopyrum_tataricum_MIRA_VER3_c245	calmodulin binding	1093	gi|225452729|ref|XP_002277259.1|PREDICTED: hypothetical protein [Vitis vinifera]	XP_002277259	1.84108E-40	52	171.014	310	162
Fagopyrum_tataricum_MIRA_VER3_c246	serine hydroxymethyltransferase	1738	gi|211906466|gb|ACJ11726.1|serine hydroxymethyltransferase [Gossypium hirsutum]	ACJ11726	0.0	96	891.723	465	449
Fagopyrum_tataricum_MIRA_VER3_c247	gl1 protein	1675	gi|225445728|ref|XP_002270904.1|PREDICTED: hypothetical protein isoform 1 [Vitis vinifera]	XP_002270904	0.0	85	691.419	462	395
Fagopyrum_tataricum_MIRA_VER3_c248	small ras-like gtp-binding protein	924	gi|270231675|emb|CBI21000.1|unnamed protein product [Vitis vinifera]	CBI21000	4.10885E-125	97	451.825	221	216
Fagopyrum_tataricum_MIRA_VER3_c249	dag protein	1149	gi|225431796|ref|XP_002272388.1|PREDICTED: hypothetical protein [Vitis vinifera] >gi|147819172|emb|CAN69219.1| hypothetical protein [Vitis vinifera] >gi|270234358|emb|CBI22962.1| unnamed protein product [Vitis vinifera]	XP_002272388	3.57129E-74	74	283.108	262	196
Fagopyrum_tataricum_MIRA_VER3_c250	protein	1018	gi|225456394|ref|XP_002280398.1|PREDICTED: hypothetical protein [Vitis vinifera]	XP_002280398	1.39261E-23	54	114.775	216	118
Fagopyrum_tataricum_MIRA_VER3_c251	ascorbate peroxidase	909	gi|221327587|gb|ACM17463.1|ascorbate peroxidase [Citrus maxima]	ACM17463	2.70792E-113	95	412.535	231	220
Fagopyrum_tataricum_MIRA_VER3_c252	cucumber peeling	562	gi|225426036|ref|XP_002274104.1|PREDICTED: hypothetical protein [Vitis vinifera] >gi|147801285|emb|CAN77117.1| hypothetical protein [Vitis vinifera] >gi|270251074|emb|CBI34448.1| unnamed protein product [Vitis vinifera]	XP_002274104	2.00588E-34	68	149.058	131	90
Fagopyrum_tataricum_MIRA_VER3_c253	auxin response	982	gi|270253220|emb|CBI19831.1|unnamed protein product [Vitis vinifera]	CBI19831	7.86893E-85	83	318.161	226	188
Fagopyrum_tataricum_MIRA_VER3_c254	protein	1086	gi|255584249|ref|XP_002532862.1|conserved hypothetical protein [Ricinus communis] >gi|223527374|gb|EEF29516.1| conserved hypothetical protein [Ricinus communis]	XP_002532862	1.74303E-83	92	313.923	201	185
Fagopyrum_tataricum_MIRA_VER3_c255	ctp:phosphocholine cytidylyltransferase	1381	gi|224086351|ref|XP_002307859.1|predicted protein [Populus trichocarpa] >gi|222853835|gb|EEE91382.1| predicted protein [Populus trichocarpa]	XP_002307859	3.15707E-123	89	446.432	259	231
Fagopyrum_tataricum_MIRA_VER3_c256	argininosuccinate synthase	1530	gi|255560303|ref|XP_002521168.1|argininosuccinate synthase, putative [Ricinus communis] >gi|223539615|gb|EEF41199.1| argininosuccinate synthase, putative [Ricinus communis]	XP_002521168	0.0	97	705.671	378	367
Fagopyrum_tataricum_MIRA_VER3_c257	nucleosome chromatin assembly factor group	924	gi|227343509|gb|ACP27607.1|FVE [Dimocarpus longan]	ACP27607	2.20923E-78	87	296.59	198	174
Fagopyrum_tataricum_MIRA_VER3_c258	protein	1929	gi|225442217|ref|XP_002277513.1|PREDICTED: hypothetical protein [Vitis vinifera]	XP_002277513	2.85828E-115	94	420.624	232	220
Fagopyrum_tataricum_MIRA_VER3_c259	glycogen synthase kinase-3 -3	1299	gi|255635748|gb|ACU18223.1|unknown [Glycine max]	ACU18223	2.19156E-70	66	270.781	252	167
Fagopyrum_tataricum_MIRA_VER3_c261	heat shock 70 kda protein 4	1555	gi|255574576|ref|XP_002528199.1|Heat shock 70 kDa protein, putative [Ricinus communis] >gi|223532411|gb|EEF34206.1| Heat shock 70 kDa protein, putative [Ricinus communis]	XP_002528199	1.94061E-164	80	583.563	445	360
Fagopyrum_tataricum_MIRA_VER3_c262	nucleosome chromatin assembly factor group	1222	gi|15221298|ref|NP_177596.1|NRP1 (NAP1-RELATED PROTEIN 1); DNA binding / chromatin binding / histone binding [Arabidopsis thaliana] >gi|12324815|gb|AAG52377.1|AC011765_29 putative SET protein, phospatase 2A inhibitor; 76220-74135 [Arabidopsis thaliana] >gi|14326533|gb|AAK60311.1|AF385720_1 At1g74560/F1M20_24 [Arabidopsis thaliana] >gi|19548045|gb|AAL87386.1| At1g74560/F1M20_24 [Arabidopsis thalia…	NP_177596	1.12482E-89	85	334.724	228	195
Fagopyrum_tataricum_MIRA_VER3_c263	nuclear matrix constituent protein 1-like	1208	gi|255570013|ref|XP_002525969.1|DNA double-strand break repair rad50 ATPase, putative [Ricinus communis] >gi|223534701|gb|EEF36393.1| DNA double-strand break repair rad50 ATPase, putative [Ricinus communis]	XP_002525969	2.88806E-29	57	134.035	243	139
Fagopyrum_tataricum_MIRA_VER3_c264	mitochondrial import inner membrane translocase subunit tim17 family expressed	732	gi|225434486|ref|XP_002275144.1|PREDICTED: hypothetical protein [Vitis vinifera] >gi|270227168|emb|CBI15901.1| unnamed protein product [Vitis vinifera]	XP_002275144	2.97033E-47	78	192.586	174	137
Fagopyrum_tataricum_MIRA_VER3_c265	alcohol dehydrogenase	1438	gi|224142703|ref|XP_002324694.1|predicted protein [Populus trichocarpa] >gi|222866128|gb|EEF03259.1| predicted protein [Populus trichocarpa]	XP_002324694	3.70265E-114	77	416.387	378	293
Fagopyrum_tataricum_MIRA_VER3_c266	protein	1045	gi|225435496|ref|XP_002285530.1|PREDICTED: hypothetical protein isoform 2 [Vitis vinifera] >gi|225435498|ref|XP_002285531.1| PREDICTED: hypothetical protein isoform 3 [Vitis vinifera] >gi|225435500|ref|XP_002285528.1| PREDICTED: hypothetical protein isoform 1 [Vitis vinifera]	XP_002285530	1.34298E-69	83	267.7	173	144
Fagopyrum_tataricum_MIRA_VER3_c267	signal recognition particle 19 kda	706	gi|224121158|ref|XP_002318513.1|predicted protein [Populus trichocarpa] >gi|222859186|gb|EEE96733.1| predicted protein [Populus trichocarpa]	XP_002318513	9.71931E-45	87	184.111	107	94
Fagopyrum_tataricum_MIRA_VER3_c268	1-aminocyclopropane-1-carboxylate oxidase	1293	gi|2801541|gb|AAB97368.1|1-aminocyclopropane-1-carboxylate oxidase [Rumex palustris]	AAB97368	3.7627E-139	92	499.204	318	295
Fagopyrum_tataricum_MIRA_VER3_c269	aldehyde dehydrogenase	575	gi|270232291|emb|CBI21614.1|unnamed protein product [Vitis vinifera]	CBI21614	1.4316E-46	78	189.504	137	107
Fagopyrum_tataricum_MIRA_VER3_c270	ribosomal protein	872	gi|224135659|ref|XP_002327273.1|predicted protein [Populus trichocarpa] >gi|118483198|gb|ABK93503.1| unknown [Populus trichocarpa] >gi|222835643|gb|EEE74078.1| predicted protein [Populus trichocarpa]	XP_002327273	9.21223E-100	97	367.466	204	199
Fagopyrum_tataricum_MIRA_VER3_c271	centromeric protein	870	gi|224058377|ref|XP_002299490.1|predicted protein [Populus trichocarpa] >gi|222846748|gb|EEE84295.1| predicted protein [Populus trichocarpa]	XP_002299490	6.33164E-16	61	88.9669	157	97
Fagopyrum_tataricum_MIRA_VER3_c272	hmgb2 (high mobility group b 2) dna binding chromatin binding structural constituent of chromatin transcription factor	841	gi|145323960|ref|NP_001077569.1|HMGB2 (HIGH MOBILITY GROUP B 2); DNA binding / chromatin binding / structural constituent of chromatin / transcription factor [Arabidopsis thaliana]	NP_001077569	1.33613E-7	86	61.2326	65	56
Fagopyrum_tataricum_MIRA_VER3_c273	aluminum-induced protein	1060	gi|225432548|ref|XP_002280658.1|PREDICTED: similar to Al-induced protein [Vitis vinifera] >gi|270238956|emb|CBI26192.1| unnamed protein product [Vitis vinifera]	XP_002280658	5.53072E-103	90	378.637	235	213
Fagopyrum_tataricum_MIRA_VER3_c274	14-3-3 protein	1084	gi|225459225|ref|XP_002285749.1|PREDICTED: hypothetical protein [Vitis vinifera]	XP_002285749	8.57208E-99	89	364.77	240	214
Fagopyrum_tataricum_MIRA_VER3_c275	anthocyanin 5-aromatic	1142	gi|147783056|emb|CAN62119.1|hypothetical protein [Vitis vinifera]	CAN62119	5.15584E-113	73	396.356	321	236
Fagopyrum_tataricum_MIRA_VER3_c276	atp synthase cf0 a subunit	1309	gi|42795483|gb|AAS46050.1|ATP synthase CF0 A chain [Oryza sativa Indica Group] >gi|42795549|gb|AAS46115.1| ATP synthase CF0 A chain [Oryza sativa Japonica Group] >gi|42795613|gb|AAS46178.1| ATP synthase CF0 A chain [Oryza sativa Japonica Group]	AAS46050	1.07983E-125	93	454.521	269	252
Fagopyrum_tataricum_MIRA_VER3_c277	PREDICTED: hypothetical protein [Vitis vinifera]	687	gi|225460067|ref|XP_002274416.1|PREDICTED: hypothetical protein [Vitis vinifera]	XP_002274416	6.58608E-27	79	124.79	96	76
Fagopyrum_tataricum_MIRA_VER3_c278	protein	641	gi|147832981|emb|CAN68405.1|hypothetical protein [Vitis vinifera]	CAN68405	1.02793E-52	77	210.305	177	138
Fagopyrum_tataricum_MIRA_VER3_c279	rhomboid-like protein	1191	gi|225448034|ref|XP_002273377.1|PREDICTED: hypothetical protein [Vitis vinifera] >gi|270306367|emb|CBI23843.1| unnamed protein product [Vitis vinifera]	XP_002273377	2.27506E-95	75	353.599	324	243
Fagopyrum_tataricum_MIRA_VER3_c280	aquaporin	1151	gi|111379078|gb|ABH09326.1|putative aquaporin [Vitis vinifera]	ABH09326	1.20487E-138	94	497.278	274	259
Fagopyrum_tataricum_MIRA_VER3_c281	protein	1300	gi|225459882|ref|XP_002262834.1|PREDICTED: hypothetical protein isoform 1 [Vitis vinifera] >gi|270228140|emb|CBI16951.1| unnamed protein product [Vitis vinifera]	XP_002262834	1.32342E-83	90	314.694	218	198
Fagopyrum_tataricum_MIRA_VER3_c282	s-adenosylmethionine decarboxylase proenzyme	1017	gi|3913414|sp|Q39677.1|DCAM2_DIACARecName: Full=S-adenosylmethionine decarboxylase proenzyme 2; Short=AdoMetDC 2; Short=SAMDC 2; Contains: RecName: Full=S-adenosylmethionine decarboxylase 2 alpha chain; Contains: RecName: Full=S-adenosylmethionine decarboxylase 2 beta chain; Flags: Precursor >gi|1155242|gb|AAD09840.1| S-adenosylmethionine decarboxylase 2 [Dianthus caryophyllus]	Q39677	6.50294E-91	83	243.432	166	138
Fagopyrum_tataricum_MIRA_VER3_c283	receptor protein kinase clavata1	1358	gi|225458974|ref|XP_002283604.1|PREDICTED: hypothetical protein [Vitis vinifera]	XP_002283604	1.32891E-142	86	510.76	342	295
Fagopyrum_tataricum_MIRA_VER3_c284	extracellular calcium sensing receptor	1446	gi|164459312|gb|ABY57763.1|extracellular Ca2+ sensing receptor [Glycine max]	ABY57763	3.45114E-121	82	414.461	321	265
Fagopyrum_tataricum_MIRA_VER3_c285	protein	1550	gi|225449208|ref|XP_002279488.1|PREDICTED: hypothetical protein [Vitis vinifera] >gi|270244600|emb|CBI31533.1| unnamed protein product [Vitis vinifera]	XP_002279488	2.91132E-128	85	463.381	337	288
Fagopyrum_tataricum_MIRA_VER3_c286	alpha-galactosidase alpha-n-	856	gi|225463807|ref|XP_002270791.1|PREDICTED: hypothetical protein [Vitis vinifera] >gi|270251978|emb|CBI35343.1| unnamed protein product [Vitis vinifera]	XP_002270791	5.79755E-91	87	338.191	202	176
Fagopyrum_tataricum_MIRA_VER3_c287	phospholipase c	2189	gi|255585958|ref|XP_002533650.1|1-phosphatidylinositol-4,5-bisphosphate phosphodiesterase, putative [Ricinus communis] >gi|223526463|gb|EEF28738.1| 1-phosphatidylinositol-4,5-bisphosphate phosphodiesterase, putative [Ricinus communis]	XP_002533650	0.0	85	861.292	594	506
Fagopyrum_tataricum_MIRA_VER3_c288	protein	1598	gi|7444442|pir||T02087gag/pol polyprotein - maize retrotransposon Hopscotch >gi|531389|gb|AAA57005.1| copia-like retrotransposon Hopscotch polyprotein [Zea mays]	T02087	1.99856E-41	56	162.155	302	170
Fagopyrum_tataricum_MIRA_VER3_c289	protein	1303	gi|225460817|ref|XP_002276902.1|PREDICTED: hypothetical protein [Vitis vinifera]	XP_002276902	1.08885E-77	60	295.049	351	212
Fagopyrum_tataricum_MIRA_VER3_c290	gtp-binding protein	1026	gi|224116798|ref|XP_002317396.1|predicted protein [Populus trichocarpa] >gi|222860461|gb|EEE98008.1| predicted protein [Populus trichocarpa]	XP_002317396	2.43203E-108	96	396.356	218	210
Fagopyrum_tataricum_MIRA_VER3_c291	aldo keto	1394	gi|225433674|ref|XP_002266027.1|PREDICTED: hypothetical protein [Vitis vinifera]	XP_002266027	3.73255E-164	91	582.408	341	312
Fagopyrum_tataricum_MIRA_VER3_c292	jasmonate zim-domain protein 1	1032	gi|225444663|ref|XP_002277157.1|PREDICTED: hypothetical protein [Vitis vinifera]	XP_002277157	1.08702E-31	52	115.931	195	103
Fagopyrum_tataricum_MIRA_VER3_c293	enoyl- hydratase isomerase family protein	1458	gi|255541138|ref|XP_002511633.1|catalytic, putative [Ricinus communis] >gi|223548813|gb|EEF50302.1| catalytic, putative [Ricinus communis]	XP_002511633	6.83204E-148	82	528.48	411	339
Fagopyrum_tataricum_MIRA_VER3_c294	caffeoyl- 3-o-methyltransferase	971	gi|91694371|gb|ABE41833.1|caffeoyl-CoA 3-O-methyltransferase [Brassica rapa subsp. pekinensis]	ABE41833	1.03034E-121	92	440.654	256	237
Fagopyrum_tataricum_MIRA_VER3_c295	ras-related protein rab11c	929	gi|15217568|ref|NP_172434.1|ATRAB11C (ARABIDOPSIS RAB GTPASE 11C); GTP binding [Arabidopsis thaliana] >gi|3024516|sp|O04486.1|RAA2A_ARATH RecName: Full=Ras-related protein RABA2a; AltName: Full=Ras-related protein Rab11C >gi|2160157|gb|AAB60720.1| Strong similarity to A. thaliana ara-2 (gb|ATHARA2). ESTs gb|ATTS2483,gb|ATTS2484,gb|AA042159 come from this gene [Arabidopsis thaliana] >gi|2231303|gb…	NP_172434	1.49413E-88	97	230.335	136	133
Fagopyrum_tataricum_MIRA_VER3_c296	chlorophyll a-b binding protein 6a	916	gi|255585090|ref|XP_002533251.1|chlorophyll A/B binding protein, putative [Ricinus communis] >gi|223526931|gb|EEF29136.1| chlorophyll A/B binding protein, putative [Ricinus communis]	XP_002533251	4.52227E-116	91	421.779	240	219
Fagopyrum_tataricum_MIRA_VER3_c297	membrane steroid-binding protein 1	1005	gi|255539487|ref|XP_002510808.1|steroid binding protein, putative [Ricinus communis] >gi|223549923|gb|EEF51410.1| steroid binding protein, putative [Ricinus communis]	XP_002510808	1.40365E-76	92	290.812	168	155
Fagopyrum_tataricum_MIRA_VER3_c298	phosphoprotein phosphatase	1235	gi|1143511|emb|CAA87385.1|Ser/Thr protein phosphatase homologous to PPX [Malus x domestica] >gi|1586034|prf||2202340A Ser/Thr protein phosphatase	CAA87385	3.58437E-176	99	622.083	303	301
Fagopyrum_tataricum_MIRA_VER3_c299	protein	1143	gi|225430549|ref|XP_002285591.1|PREDICTED: hypothetical protein [Vitis vinifera] >gi|270231849|emb|CBI21174.1| unnamed protein product [Vitis vinifera]	XP_002285591	1.01163E-137	92	494.197	275	253
Fagopyrum_tataricum_MIRA_VER3_c300	gaba receptor-associated	781	gi|225460943|ref|XP_002279682.1|PREDICTED: hypothetical protein isoform 2 [Vitis vinifera]	XP_002279682	1.40649E-53	95	213.772	121	115
Fagopyrum_tataricum_MIRA_VER3_c301	adenine phosphoribosyltransferase 1	950	gi|255538084|ref|XP_002510107.1|Adenine phosphoribosyltransferase, putative [Ricinus communis] >gi|223550808|gb|EEF52294.1| Adenine phosphoribosyltransferase, putative [Ricinus communis]	XP_002510107	3.44505E-70	71	172.94	156	112
Fagopyrum_tataricum_MIRA_VER3_c302	60s ribosomal protein l7	1015	gi|192910824|gb|ACF06520.1|60S ribosomal protein L7 [Elaeis guineensis]	ACF06520	2.15901E-101	92	373.244	241	224
Fagopyrum_tataricum_MIRA_VER3_c303	protein	1729	gi|224053559|ref|XP_002297872.1|predicted protein [Populus trichocarpa] >gi|222845130|gb|EEE82677.1| predicted protein [Populus trichocarpa]	XP_002297872	0.0	88	382.874	237	210
Fagopyrum_tataricum_MIRA_VER3_c304	carboxyl-terminal peptidase	1896	gi|225435772|ref|XP_002285729.1|PREDICTED: hypothetical protein isoform 1 [Vitis vinifera]	XP_002285729	0.0	93	655.21	362	337
Fagopyrum_tataricum_MIRA_VER3_c305	dna-3-methyladenine glycosylase i	835	gi|224072406|ref|XP_002303720.1|predicted protein [Populus trichocarpa] >gi|222841152|gb|EEE78699.1| predicted protein [Populus trichocarpa]	XP_002303720	6.02948E-61	82	238.424	168	138
Fagopyrum_tataricum_MIRA_VER3_c306	2-isopropylmalate synthase expressed	910	gi|7387848|sp|O04973.1|LEU1A_SOLPNRecName: Full=2-isopropylmalate synthase A; AltName: Full=Alpha-isopropylmalate synthase A; AltName: Full=Alpha-IPM synthase A >gi|2213882|gb|AAB61598.1| 2-isopropylmalate synthase [Solanum pennellii]	O04973	7.15157E-82	80	308.145	246	197
Fagopyrum_tataricum_MIRA_VER3_c307	phosphoribulokinase precursor	1582	gi|255646270|gb|ACU23619.1|unknown [Glycine max]	ACU23619	0.0	87	674.085	408	359
Fagopyrum_tataricum_MIRA_VER3_c308	dna binding	1779	gi|255545670|ref|XP_002513895.1|DNA binding protein, putative [Ricinus communis] >gi|223546981|gb|EEF48478.1| DNA binding protein, putative [Ricinus communis]	XP_002513895	2.91127E-58	65	231.106	275	180
Fagopyrum_tataricum_MIRA_VER3_c309	protein	2095	gi|224143649|ref|XP_002325029.1|predicted protein [Populus trichocarpa] >gi|222866463|gb|EEF03594.1| predicted protein [Populus trichocarpa]	XP_002325029	3.8257E-137	70	493.426	530	375
Fagopyrum_tataricum_MIRA_VER3_c310	coiled-coil domain-containing	1139	gi|255551042|ref|XP_002516569.1|Coiled-coil domain-containing protein, putative [Ricinus communis] >gi|223544389|gb|EEF45910.1| Coiled-coil domain-containing protein, putative [Ricinus communis]	XP_002516569	4.54543E-106	94	389.037	215	204
Fagopyrum_tataricum_MIRA_VER3_c311	probable plasma membrane intrinsic protein 1c	1259	gi|186469891|gb|ACC85598.1|aquaporin [Knorringia sibirica]	ACC85598	4.70068E-147	96	525.398	277	267
Fagopyrum_tataricum_MIRA_VER3_c312	coiled-coil domain-containing protein 12	847	gi|224078952|ref|XP_002305693.1|predicted protein [Populus trichocarpa] >gi|222848657|gb|EEE86204.1| predicted protein [Populus trichocarpa]	XP_002305693	8.70916E-39	78	164.851	127	100
Fagopyrum_tataricum_MIRA_VER3_c313	aminotransferase family protein	1514	gi|224117120|ref|XP_002317481.1|aminotransferase family protein [Populus trichocarpa] >gi|222860546|gb|EEE98093.1| aminotransferase family protein [Populus trichocarpa]	XP_002317481	2.12778E-176	88	623.239	405	357
Fagopyrum_tataricum_MIRA_VER3_c314	33kda precursor protein of oxygen-evolving complex	1285	gi|12644171|sp|P23322.2|PSBO_SOLLCRecName: Full=Oxygen-evolving enhancer protein 1, chloroplastic; Short=OEE1; AltName: Full=33 kDa subunit of oxygen evolving system of photosystem II; AltName: Full=OEC 33 kDa subunit; AltName: Full=33 kDa thylakoid membrane protein; Flags: Precursor >gi|19157|emb|CAA78043.1| 33kDa precursor protein of oxygen-evolving complex [Solanum lycopersicum] >gi|738944|prf…	P23322	1.23108E-158	93	563.918	329	306
Fagopyrum_tataricum_MIRA_VER3_c315	pyridoxamine 5 -phosphate oxidase	1145	gi|270252618|emb|CBI19229.1|unnamed protein product [Vitis vinifera]	CBI19229	1.73005E-122	88	297.36	176	155
Fagopyrum_tataricum_MIRA_VER3_c316	pod-specific dehydrogenase sac25	1430	gi|225439725|ref|XP_002273550.1|PREDICTED: hypothetical protein [Vitis vinifera] >gi|270247228|emb|CBI32603.1| unnamed protein product [Vitis vinifera]	XP_002273550	3.7713E-135	87	486.108	316	278
Fagopyrum_tataricum_MIRA_VER3_c317	protein	849	gi|147864480|emb|CAN78386.1|hypothetical protein [Vitis vinifera]	CAN78386	1.18784E-27	67	127.872	137	93
Fagopyrum_tataricum_MIRA_VER3_c318	ribosomal protein s1	1482	gi|133872|sp|P29344.1|RR1_SPIOLRecName: Full=30S ribosomal protein S1, chloroplastic; AltName: Full=CS1; Flags: Precursor >gi|18060|emb|CAA46927.1| ribosomal protein S1 [Spinacia oleracea] >gi|170143|gb|AAA34045.1| chloroplast ribosomal protein S1 [Spinacia oleracea]	P29344	0.0	88	638.647	421	374
Fagopyrum_tataricum_MIRA_VER3_c319	sec61 transport protein	1716	gi|224114762|ref|XP_002316850.1|Sec61 transport protein [Populus trichocarpa] >gi|118487035|gb|ABK95348.1| unknown [Populus trichocarpa] >gi|222859915|gb|EEE97462.1| Sec61 transport protein [Populus trichocarpa]	XP_002316850	0.0	98	889.412	475	466
Fagopyrum_tataricum_MIRA_VER3_c320	protein	1265	gi|225469091|ref|XP_002271340.1|PREDICTED: hypothetical protein isoform 1 [Vitis vinifera]	XP_002271340	5.28325E-114	81	415.616	307	250
Fagopyrum_tataricum_MIRA_VER3_c321	protein	1344	gi|255553512|ref|XP_002517797.1|conserved hypothetical protein [Ricinus communis] >gi|223543069|gb|EEF44604.1| conserved hypothetical protein [Ricinus communis]	XP_002517797	4.97337E-150	87	535.413	332	290
Fagopyrum_tataricum_MIRA_VER3_c322	estradiol 17 beta-	1346	gi|255539120|ref|XP_002510625.1|estradiol 17 beta-dehydrogenase, putative [Ricinus communis] >gi|223551326|gb|EEF52812.1| estradiol 17 beta-dehydrogenase, putative [Ricinus communis]	XP_002510625	7.23167E-125	85	451.825	295	252
Fagopyrum_tataricum_MIRA_VER3_c323	protein	1092	gi|225453510|ref|XP_002277999.1|PREDICTED: hypothetical protein [Vitis vinifera] >gi|270227884|emb|CBI16597.1| unnamed protein product [Vitis vinifera]	XP_002277999	1.03818E-59	76	234.958	233	178
Fagopyrum_tataricum_MIRA_VER3_c325	protein	1157	gi|255546239|ref|XP_002514179.1|Charged multivesicular body protein 4b, putative [Ricinus communis] >gi|223546635|gb|EEF48133.1| Charged multivesicular body protein 4b, putative [Ricinus communis]	XP_002514179	3.16518E-54	90	216.853	197	179
Fagopyrum_tataricum_MIRA_VER3_c326	asymmetric leaves1 and rough	1655	gi|60476408|gb|AAX21343.1|phantastica transcription factor a [Lotus japonicus]	AAX21343	3.33999E-103	83	224.172	170	142
Fagopyrum_tataricum_MIRA_VER3_c327	rna-binding protein cp33	1397	gi|224138286|ref|XP_002322776.1|predicted protein [Populus trichocarpa] >gi|222867406|gb|EEF04537.1| predicted protein [Populus trichocarpa]	XP_002322776	4.61759E-64	72	136.732	125	91
Fagopyrum_tataricum_MIRA_VER3_c328	strictosidine synthase family protein	1514	gi|225436102|ref|XP_002278088.1|PREDICTED: hypothetical protein isoform 1 [Vitis vinifera]	XP_002278088	1.7574E-146	84	276.174	188	159
Fagopyrum_tataricum_MIRA_VER3_c329	ribosomal protein s27	531	gi|255628189|gb|ACU14439.1|unknown [Glycine max]	ACU14439	2.2263E-34	96	148.673	86	83
Fagopyrum_tataricum_MIRA_VER3_c330	gtp binding protein	1084	gi|12311684|emb|CAC24477.1|GTP binding protein [Cichorium intybus x Cichorium endivia]	CAC24477	1.23781E-97	95	360.918	201	192
Fagopyrum_tataricum_MIRA_VER3_c331	protein	1151	gi|224066191|ref|XP_002302024.1|predicted protein [Populus trichocarpa] >gi|118486617|gb|ABK95146.1| unknown [Populus trichocarpa] >gi|222843750|gb|EEE81297.1| predicted protein [Populus trichocarpa]	XP_002302024	3.90301E-113	92	412.535	248	230
Fagopyrum_tataricum_MIRA_VER3_c332	tartrate-resistant acid phosphatase type 5	1291	gi|225424458|ref|XP_002285160.1|PREDICTED: hypothetical protein isoform 1 [Vitis vinifera] >gi|270239550|emb|CBI26783.1| unnamed protein product [Vitis vinifera]	XP_002285160	1.8067E-125	83	453.751	304	255
Fagopyrum_tataricum_MIRA_VER3_c333	sucrose cleavage	1559	gi|225452328|ref|XP_002273410.1|PREDICTED: hypothetical protein [Vitis vinifera]	XP_002273410	3.12275E-97	69	229.565	247	171
Fagopyrum_tataricum_MIRA_VER3_c334	protein	1379	gi|255544874|ref|XP_002513498.1|Translocation protein sec62, putative [Ricinus communis] >gi|223547406|gb|EEF48901.1| Translocation protein sec62, putative [Ricinus communis]	XP_002513498	1.37787E-94	91	351.288	216	197
Fagopyrum_tataricum_MIRA_VER3_c335	protein	1957	gi|225456846|ref|XP_002276473.1|PREDICTED: hypothetical protein [Vitis vinifera]	XP_002276473	0.0	79	575.089	436	346
Fagopyrum_tataricum_MIRA_VER3_c336	pollen ole e 1 allergen and extensin family	778	gi|225461030|ref|XP_002281236.1|PREDICTED: hypothetical protein [Vitis vinifera]	XP_002281236	7.91409E-57	85	224.557	141	121
Fagopyrum_tataricum_MIRA_VER3_c337	class i peptide chain release factor	1130	gi|270228144|emb|CBI16955.1|unnamed protein product [Vitis vinifera]	CBI16955	7.23297E-72	85	275.404	188	161
Fagopyrum_tataricum_MIRA_VER3_c338	protein	853	gi|92896037|gb|ABE93043.1|Harpin-induced 1 [Medicago truncatula]	ABE93043	4.03912E-44	75	182.57	161	121
Fagopyrum_tataricum_MIRA_VER3_c339	pleckstrin homology domain-containing protein 1	737	gi|224106281|ref|XP_002314112.1|predicted protein [Populus trichocarpa] >gi|222850520|gb|EEE88067.1| predicted protein [Populus trichocarpa]	XP_002314112	2.3395E-52	81	209.534	141	115
Fagopyrum_tataricum_MIRA_VER3_c340	40s ribosomal protein	1251	gi|82623405|gb|ABB87117.1|unknown [Solanum tuberosum]	ABB87117	1.6265E-99	98	367.466	236	232
Fagopyrum_tataricum_MIRA_VER3_c341	ubiquitin-conjugating enzyme	1033	gi|147845872|emb|CAN82178.1|hypothetical protein [Vitis vinifera] >gi|270246175|emb|CBI32552.1| unnamed protein product [Vitis vinifera]	CAN82178	1.44646E-92	95	343.969	182	174
Fagopyrum_tataricum_MIRA_VER3_c342	at3g53990 f5k20_290	854	gi|225440536|ref|XP_002275745.1|PREDICTED: hypothetical protein [Vitis vinifera] >gi|147866185|emb|CAN81966.1| hypothetical protein [Vitis vinifera] >gi|270243525|emb|CBI30465.1| unnamed protein product [Vitis vinifera]	XP_002275745	9.58054E-62	89	241.121	158	141
Fagopyrum_tataricum_MIRA_VER3_c343	photosystem i assembly protein ycf4	1930	gi|189162282|ref|YP_001936528.1|photosystem I assembly protein Ycf4 [Fagopyrum esculentum subsp. ancestrale] >gi|166065368|gb|ABY79743.1| photosystem I assembly protein ycf4 [Fagopyrum esculentum subsp. ancestrale]	YP_001936528	3.51376E-84	100	253.447	142	142
Fagopyrum_tataricum_MIRA_VER3_c344	proteasome subunit beta type 2	889	gi|255626205|gb|ACU13447.1|unknown [Glycine max]	ACU13447	8.66692E-101	97	370.933	200	194
Fagopyrum_tataricum_MIRA_VER3_c346	translation elongation factor ef-tu chloroplast	1097	gi|224053971|ref|XP_002298064.1|predicted protein [Populus trichocarpa] >gi|222845322|gb|EEE82869.1| predicted protein [Populus trichocarpa]	XP_002298064	1.47124E-138	96	496.893	295	285
Fagopyrum_tataricum_MIRA_VER3_c347	delta-8 sphingolipid desaturase	1120	gi|15233152|ref|NP_191717.1|delta-8 sphingolipid desaturase (SLD1) [Arabidopsis thaliana] >gi|16226517|gb|AAL16189.1|AF428420_1 AT3g61580/F2A19_180 [Arabidopsis thaliana] >gi|3819710|emb|CAA11858.1| delta-8 sphingolipid desaturase [Arabidopsis thaliana] >gi|6850849|emb|CAB71088.1| delta-8 sphingolipid desaturase [Arabidopsis thaliana] >gi|23306384|gb|AAN17419.1| delta-8 sphingolipid desaturase [A…	NP_191717	1.36967E-123	83	447.203	283	236
Fagopyrum_tataricum_MIRA_VER3_c348	chlorophyll a-b binding protein 4 precursor homolog	1018	gi|33438474|emb|CAE30280.1|chlorophyll a /b binding protein [Beta vulgaris]	CAE30280	1.65178E-125	92	453.366	253	233
Fagopyrum_tataricum_MIRA_VER3_c350	af380625_1 at3g02420 f16b3_5	1359	gi|225451945|ref|XP_002283034.1|PREDICTED: hypothetical protein [Vitis vinifera] >gi|270306058|emb|CBI16869.1| unnamed protein product [Vitis vinifera]	XP_002283034	9.27554E-128	84	461.455	339	286
Fagopyrum_tataricum_MIRA_VER3_c351	ccch-type zinc finger protein	1479	gi|225429416|ref|XP_002275926.1|PREDICTED: hypothetical protein [Vitis vinifera]	XP_002275926	2.06613E-83	65	314.309	319	209
Fagopyrum_tataricum_MIRA_VER3_c352	protein	1390	gi|255558178|ref|XP_002520116.1|UDP-galactose transporter, putative [Ricinus communis] >gi|223540608|gb|EEF42171.1| UDP-galactose transporter, putative [Ricinus communis]	XP_002520116	1.91105E-160	92	570.081	317	293
Fagopyrum_tataricum_MIRA_VER3_c353	serine	1654	gi|225429209|ref|XP_002272116.1|PREDICTED: hypothetical protein [Vitis vinifera] >gi|270236011|emb|CBI25133.1| unnamed protein product [Vitis vinifera]	XP_002272116	1.49801E-170	78	603.979	442	348
Fagopyrum_tataricum_MIRA_VER3_c354	protein	1265	gi|224138144|ref|XP_002326529.1|predicted protein [Populus trichocarpa] >gi|222833851|gb|EEE72328.1| predicted protein [Populus trichocarpa]	XP_002326529	5.02591E-56	66	223.016	268	177
Fagopyrum_tataricum_MIRA_VER3_c355	auxin efflux carrier component	1357	gi|147774879|emb|CAN66787.1|hypothetical protein [Vitis vinifera]	CAN66787	1.34441E-102	81	377.867	295	240
Fagopyrum_tataricum_MIRA_VER3_c356	polyneuridine-aldehyde esterase	983	gi|197312921|gb|ACH63241.1|ethylene esterase-like protein [Rheum australe]	ACH63241	8.69019E-92	79	341.273	254	201
Fagopyrum_tataricum_MIRA_VER3_c357	hypothetical protein [Vitis vinifera]	671	gi|147790683|emb|CAN61027.1|hypothetical protein [Vitis vinifera]	CAN61027	7.8474E-7	44	56.225	152	68
Fagopyrum_tataricum_MIRA_VER3_c358	arginine serine-rich-splicing	1104	gi|255537535|ref|XP_002509834.1|Arginine/serine-rich-splicing factor, putative [Ricinus communis] >gi|223549733|gb|EEF51221.1| Arginine/serine-rich-splicing factor, putative [Ricinus communis]	XP_002509834	6.81649E-43	94	179.104	101	95
Fagopyrum_tataricum_MIRA_VER3_c359	3-ketoacyl- thiolase	1677	gi|147866537|emb|CAN81585.1|hypothetical protein [Vitis vinifera]	CAN81585	0.0	93	673.7	450	422
Fagopyrum_tataricum_MIRA_VER3_c360	isopentenyl diphosphate isomerase	983	gi|13603408|dbj|BAB40974.1|isopentenyl diphosphate isomerase 2 [Nicotiana tabacum]	BAB40974	6.83791E-113	93	411.379	223	209
Fagopyrum_tataricum_MIRA_VER3_c361	tom (target of myb1)-like protein	1809	gi|255558011|ref|XP_002520034.1|protein transporter, putative [Ricinus communis] >gi|223540798|gb|EEF42358.1| protein transporter, putative [Ricinus communis]	XP_002520034	1.69286E-162	86	577.4	396	343
Fagopyrum_tataricum_MIRA_VER3_c362	protein	1171	gi|147833550|emb|CAN63851.1|hypothetical protein [Vitis vinifera]	CAN63851	7.13658E-86	81	322.013	226	185
Fagopyrum_tataricum_MIRA_VER3_c363	nadh dehydrogenase i subunit n	1367	gi|255584394|ref|XP_002532930.1|conserved hypothetical protein [Ricinus communis] >gi|223527306|gb|EEF29457.1| conserved hypothetical protein [Ricinus communis]	XP_002532930	3.85199E-73	80	280.026	223	180
Fagopyrum_tataricum_MIRA_VER3_c364	protein	1125	gi|255545347|ref|XP_002513734.1|J domain-containing protein spf31, putative [Ricinus communis] >gi|223547185|gb|EEF48681.1| J domain-containing protein spf31, putative [Ricinus communis]	XP_002513734	3.32247E-93	94	346.28	241	228
Fagopyrum_tataricum_MIRA_VER3_c365	flavonol synthase flavanone 3-	1290	gi|255645137|gb|ACU23067.1|unknown [Glycine max]	ACU23067	2.15654E-86	68	323.939	361	246
Fagopyrum_tataricum_MIRA_VER3_c366	protein	1446	gi|18378982|ref|NP_563657.1|CLPP5 (NUCLEAR ENCODED CLP PROTEASE 5); serine-type endopeptidase [Arabidopsis thaliana] >gi|75313059|sp|Q9S834.1|CLPP5_ARATH RecName: Full=ATP-dependent Clp protease proteolytic subunit 5, chloroplastic; AltName: Full=Endopeptidase ClpP5; Short=nClpP5; AltName: Full=nClpP1; Flags: Precursor >gi|9972387|gb|AAG10637.1|AC022521_15 ATP-dependent Clp protease subunit ClpP …	NP_563657	8.59182E-119	82	431.795	299	246
Fagopyrum_tataricum_MIRA_VER3_c367	PREDICTED: hypothetical protein [Vitis vinifera]	494	gi|225427232|ref|XP_002278407.1|PREDICTED: hypothetical protein [Vitis vinifera]	XP_002278407	9.92919E-9	57	63.1586	76	44
Fagopyrum_tataricum_MIRA_VER3_c368	cytoplasmic aconitate hydratase	1213	gi|30678219|ref|NP_178634.2|aconitate hydratase, cytoplasmic, putative / citrate hydro-lyase/aconitase, putative [Arabidopsis thaliana] >gi|118572816|sp|Q9SIB9.2|ACO2M_ARATH RecName: Full=Aconitate hydratase 2, mitochondrial; Short=Aconitase 2; AltName: Full=Citrate hydro-lyase 2; Flags: Precursor >gi|22531152|gb|AAM97080.1| cytoplasmic aconitate hydratase [Arabidopsis thaliana] >gi|31711784|gb|A…	NP_178634	6.13928E-148	90	278.485	155	141
Fagopyrum_tataricum_MIRA_VER3_c369	senescence-associated protein	733	gi|225431104|ref|XP_002265009.1|PREDICTED: hypothetical protein [Vitis vinifera] >gi|270228421|emb|CBI17358.1| unnamed protein product [Vitis vinifera]	XP_002265009	9.89967E-43	81	177.563	126	103
Fagopyrum_tataricum_MIRA_VER3_c371	cytochrome p450	1958	gi|225458442|ref|XP_002281995.1|PREDICTED: hypothetical protein [Vitis vinifera]	XP_002281995	1.50535E-144	73	327.405	271	200
Fagopyrum_tataricum_MIRA_VER3_c372	gaba receptor-associated	751	gi|225460943|ref|XP_002279682.1|PREDICTED: hypothetical protein isoform 2 [Vitis vinifera]	XP_002279682	1.02481E-58	100	230.72	120	120
Fagopyrum_tataricum_MIRA_VER3_c373	26s proteasome non-atpase regulatory subunit 8	1230	gi|217074312|gb|ACJ85516.1|unknown [Medicago truncatula]	ACJ85516	1.5214E-126	92	457.218	267	248
Fagopyrum_tataricum_MIRA_VER3_c374	3 protein	1076	gi|224109054|ref|XP_002333315.1|predicted protein [Populus trichocarpa] >gi|222836189|gb|EEE74610.1| predicted protein [Populus trichocarpa]	XP_002333315	2.04984E-63	75	151.369	135	102
Fagopyrum_tataricum_MIRA_VER3_c375	ring zinc finger protein	978	gi|225436896|ref|XP_002274008.1|PREDICTED: hypothetical protein [Vitis vinifera] >gi|270244945|emb|CBI32323.1| unnamed protein product [Vitis vinifera]	XP_002274008	4.02009E-81	88	305.834	230	203
Fagopyrum_tataricum_MIRA_VER3_c376	protein	1057	gi|224119776|ref|XP_002331158.1|predicted protein [Populus trichocarpa] >gi|222873241|gb|EEF10372.1| predicted protein [Populus trichocarpa]	XP_002331158	3.07013E-45	68	186.808	217	149
Fagopyrum_tataricum_MIRA_VER3_c377	pectin acetylesterase	1593	gi|225427659|ref|XP_002273920.1|PREDICTED: hypothetical protein [Vitis vinifera] >gi|270242003|emb|CBI29219.1| unnamed protein product [Vitis vinifera]	XP_002273920	1.82066E-122	72	246.899	195	142
Fagopyrum_tataricum_MIRA_VER3_c378	protein	1507	gi|224126441|ref|XP_002319839.1|predicted protein [Populus trichocarpa] >gi|222858215|gb|EEE95762.1| predicted protein [Populus trichocarpa]	XP_002319839	0.0	85	699.123	429	366
Fagopyrum_tataricum_MIRA_VER3_c379	iojap-like protein	940	gi|255630873|gb|ACU15799.1|unknown [Glycine max]	ACU15799	2.15306E-36	73	157.147	147	108
Fagopyrum_tataricum_MIRA_VER3_c380	drought-inducible cysteine proteinase rd19a precursor	1560	gi|255543801|ref|XP_002512963.1|cysteine protease, putative [Ricinus communis] >gi|223547974|gb|EEF49466.1| cysteine protease, putative [Ricinus communis]	XP_002512963	4.97273E-160	90	568.926	345	313
Fagopyrum_tataricum_MIRA_VER3_c381	ubiquitin-conjugating enzyme e2	740	gi|224121530|ref|XP_002330723.1|predicted protein [Populus trichocarpa] >gi|118482721|gb|ABK93279.1| unknown [Populus trichocarpa] >gi|118483536|gb|ABK93666.1| unknown [Populus trichocarpa] >gi|118484632|gb|ABK94188.1| unknown [Populus trichocarpa] >gi|118484964|gb|ABK94347.1| unknown [Populus trichocarpa] >gi|222872499|gb|EEF09630.1| predicted protein [Populus trichocarpa]	XP_002330723	7.66381E-71	98	197.593	97	96
Fagopyrum_tataricum_MIRA_VER3_c382	cationic peroxidase	1192	gi|211906538|gb|ACJ11762.1|class III peroxidase [Gossypium hirsutum]	ACJ11762	1.46443E-118	81	430.639	327	267
Fagopyrum_tataricum_MIRA_VER3_c383	protein	962	gi|270227054|emb|CBI15787.1|unnamed protein product [Vitis vinifera]	CBI15787	2.90014E-60	87	236.498	158	139
Fagopyrum_tataricum_MIRA_VER3_c384	pyruvate kinase	1934	gi|115484175|ref|NP_001065749.1|Os11g0148500 [Oryza sativa (japonica cultivar-group)] >gi|77548686|gb|ABA91483.1| pyruvate kinase family protein, expressed [Oryza sativa (japonica cultivar-group)] >gi|113644453|dbj|BAF27594.1| Os11g0148500 [Oryza sativa Japonica Group] >gi|215692631|dbj|BAG88051.1| unnamed protein product [Oryza sativa Japonica Group] >gi|218185248|gb|EEC67675.1| hypothetical pro…	NP_001065749	0.0	86	764.992	527	456
Fagopyrum_tataricum_MIRA_VER3_c385	chorismate synthase	1720	gi|255577383|ref|XP_002529571.1|Chorismate synthase, chloroplast precursor, putative [Ricinus communis] >gi|223530947|gb|EEF32805.1| Chorismate synthase, chloroplast precursor, putative [Ricinus communis]	XP_002529571	5.90597E-166	92	373.629	249	230
Fagopyrum_tataricum_MIRA_VER3_c386	protein	994	gi|255631690|gb|ACU16212.1|unknown [Glycine max]	ACU16212	4.7488E-61	76	239.195	186	142
Fagopyrum_tataricum_MIRA_VER3_c387	60s ribosomal protein l10a-1	955	gi|115445821|ref|NP_001046690.1|Os02g0321900 [Oryza sativa (japonica cultivar-group)] >gi|50252685|dbj|BAD28853.1| putative ribosomal protein L10a [Oryza sativa Japonica Group] >gi|113536221|dbj|BAF08604.1| Os02g0321900 [Oryza sativa Japonica Group] >gi|215692826|dbj|BAG88217.1| unnamed protein product [Oryza sativa Japonica Group] >gi|215734901|dbj|BAG95623.1| unnamed protein product [Oryza sati…	NP_001046690	9.44994E-96	94	354.369	216	205
Fagopyrum_tataricum_MIRA_VER3_c388	PREDICTED: hypothetical protein [Vitis vinifera]	634	gi|225461463|ref|XP_002284988.1|PREDICTED: hypothetical protein [Vitis vinifera]	XP_002284988	7.48931E-24	72	114.39	117	85
Fagopyrum_tataricum_MIRA_VER3_c389	oligomycin sensitivity conferring protein	1107	gi|4774163|dbj|BAA77508.1|F1-ATP synthase delta subunit [Ipomoea batatas]	BAA77508	6.135E-76	81	288.886	249	202
Fagopyrum_tataricum_MIRA_VER3_c390	isomerase like protein	1211	gi|255551813|ref|XP_002516952.1|fumarylacetoacetate hydrolase, putative [Ricinus communis] >gi|223544040|gb|EEF45566.1| fumarylacetoacetate hydrolase, putative [Ricinus communis]	XP_002516952	2.31984E-103	96	380.178	214	206
Fagopyrum_tataricum_MIRA_VER3_c391	protein	676	gi|224069170|ref|XP_002302917.1|predicted protein [Populus trichocarpa] >gi|222844643|gb|EEE82190.1| predicted protein [Populus trichocarpa]	XP_002302917	3.27736E-39	81	165.622	123	100
Fagopyrum_tataricum_MIRA_VER3_c392	cytochrome b-561	1205	gi|225451954|ref|XP_002283161.1|PREDICTED: hypothetical protein [Vitis vinifera]	XP_002283161	2.16743E-85	86	320.472	229	199
Fagopyrum_tataricum_MIRA_VER3_c393	chlorophyll a oxygenase	1512	gi|224066823|ref|XP_002302233.1|predicted protein [Populus trichocarpa] >gi|222843959|gb|EEE81506.1| predicted protein [Populus trichocarpa]	XP_002302233	0.0	94	670.618	360	339
Fagopyrum_tataricum_MIRA_VER3_c394	adenylate kinase	1277	gi|255568141|ref|XP_002525046.1|adenylate kinase 1 chloroplast, putative [Ricinus communis] >gi|223535627|gb|EEF37293.1| adenylate kinase 1 chloroplast, putative [Ricinus communis]	XP_002525046	2.40558E-94	94	189.504	121	114
Fagopyrum_tataricum_MIRA_VER3_c395	protein	1126	gi|225446561|ref|XP_002279857.1|PREDICTED: hypothetical protein [Vitis vinifera]	XP_002279857	2.87924E-87	89	179.874	102	91
Fagopyrum_tataricum_MIRA_VER3_c396	signal peptidase	1016	gi|115480605|ref|NP_001063896.1|Os09g0556000 [Oryza sativa (japonica cultivar-group)] >gi|218202610|gb|EEC85037.1| hypothetical protein OsI_32346 [Oryza sativa Indica Group] >gi|222642071|gb|EEE70203.1| hypothetical protein OsJ_30293 [Oryza sativa Japonica Group]	NP_001063896	3.84653E-66	90	256.144	167	151
Fagopyrum_tataricum_MIRA_VER3_c397	pyruvate dehydrogenase e1 alpha subunit	1636	gi|225453620|ref|XP_002267676.1|PREDICTED: similar to putative pyruvate dehydrogenase E1 alpha subunit [Vitis vinifera] >gi|270259579|emb|CBI38712.1| unnamed protein product [Vitis vinifera]	XP_002267676	2.03812E-171	81	563.918	411	337
Fagopyrum_tataricum_MIRA_VER3_c398	small gtp-binding protein	727	gi|255571107|ref|XP_002526504.1|protein with unknown function [Ricinus communis] >gi|223534179|gb|EEF35895.1| protein with unknown function [Ricinus communis]	XP_002526504	2.15823E-73	94	268.855	152	143
Fagopyrum_tataricum_MIRA_VER3_c399	ac034256_12est gb	878	gi|24461867|gb|AAN62354.1|AF506028_23CTV.22 [Citrus trifoliata]	AAN62354	9.56206E-20	60	101.679	138	83
Fagopyrum_tataricum_MIRA_VER3_c400	#���?	1466	gi|225462096|ref|XP_002277249.1|PREDICTED: hypothetical protein [Vitis vinifera] >gi|270247547|emb|CBI32921.1| unnamed protein product [Vitis vinifera]	XP_002277249	4.2273E-97	91	359.762	213	195
Fagopyrum_tataricum_MIRA_VER3_c401	protein	856	gi|225437416|ref|XP_002271045.1|PREDICTED: hypothetical protein [Vitis vinifera]	XP_002271045	7.40227E-54	86	214.927	130	112
Fagopyrum_tataricum_MIRA_VER3_c402	protein	1340	gi|224089579|ref|XP_002308765.1|predicted protein [Populus trichocarpa] >gi|222854741|gb|EEE92288.1| predicted protein [Populus trichocarpa]	XP_002308765	1.34006E-46	71	191.815	248	177
Fagopyrum_tataricum_MIRA_VER3_c403	calcium ion binding	1211	gi|255562295|ref|XP_002522155.1|calcium ion binding protein, putative [Ricinus communis] >gi|223538632|gb|EEF40234.1| calcium ion binding protein, putative [Ricinus communis]	XP_002522155	2.03468E-99	75	367.081	322	243
Fagopyrum_tataricum_MIRA_VER3_c404	ring zinc finger protein	1107	gi|255585132|ref|XP_002533271.1|rnf5, putative [Ricinus communis] >gi|223526896|gb|EEF29103.1| rnf5, putative [Ricinus communis]	XP_002533271	1.62198E-60	66	237.654	233	156
Fagopyrum_tataricum_MIRA_VER3_c405	predicted protein [Populus trichocarpa]	981	gi|224093164|ref|XP_002309816.1|predicted protein [Populus trichocarpa] >gi|222852719|gb|EEE90266.1| predicted protein [Populus trichocarpa]	XP_002309816	2.05545E-39	77	131.724	105	81
Fagopyrum_tataricum_MIRA_VER3_c407	ac006341_31 ests gb	797	gi|224094224|ref|XP_002310098.1|predicted protein [Populus trichocarpa] >gi|118488461|gb|ABK96045.1| unknown [Populus trichocarpa] >gi|222853001|gb|EEE90548.1| predicted protein [Populus trichocarpa]	XP_002310098	2.641E-47	82	192.971	158	130
Fagopyrum_tataricum_MIRA_VER3_c408	60s ribosomal protein l24	843	gi|224122388|ref|XP_002318822.1|predicted protein [Populus trichocarpa] >gi|224147380|ref|XP_002336467.1| predicted protein [Populus trichocarpa] >gi|118481582|gb|ABK92733.1| unknown [Populus trichocarpa] >gi|222835080|gb|EEE73529.1| predicted protein [Populus trichocarpa] >gi|222859495|gb|EEE97042.1| predicted protein [Populus trichocarpa]	XP_002318822	3.15059E-65	97	252.677	134	131
Fagopyrum_tataricum_MIRA_VER3_c409	protein	1226	gi|225470950|ref|XP_002266014.1|PREDICTED: MYBPA1 protein [Vitis vinifera]	XP_002266014	6.87365E-79	66	298.901	310	207
Fagopyrum_tataricum_MIRA_VER3_c410	ubiquinol-cytochrome c reductase complex kda protein	514	gi|282848224|gb|ADB02893.1|ubiquinol-cytochrome C reductase [Jatropha curcas]	ADB02893	1.30492E-25	87	119.398	72	63
Fagopyrum_tataricum_MIRA_VER3_c411	lipase class 3 family protein	1501	gi|270238868|emb|CBI26104.1|unnamed protein product [Vitis vinifera]	CBI26104	1.33031E-146	81	524.242	376	308
Fagopyrum_tataricum_MIRA_VER3_c412	atp binding	1408	gi|225456221|ref|XP_002279127.1|PREDICTED: hypothetical protein, partial [Vitis vinifera]	XP_002279127	1.77318E-122	88	360.147	231	205
Fagopyrum_tataricum_MIRA_VER3_c413	dynein light chain cytoplasmic	637	gi|224130510|ref|XP_002328627.1|predicted protein [Populus trichocarpa] >gi|118482080|gb|ABK92971.1| unknown [Populus trichocarpa] >gi|222838609|gb|EEE76974.1| predicted protein [Populus trichocarpa]	XP_002328627	2.86817E-39	93	165.622	93	87
Fagopyrum_tataricum_MIRA_VER3_c414	protein	887	gi|90265703|dbj|BAE91898.1|tobacco fibrillarin homolog [Nicotiana tabacum]	BAE91898	2.75781E-115	96	419.083	227	218
Fagopyrum_tataricum_MIRA_VER3_c415	60s ribosomal protein l13a	902	gi|19423912|gb|AAL87341.1|putative 60S ribosomal protein [Arabidopsis thaliana]	AAL87341	1.16023E-100	94	370.548	206	195
Fagopyrum_tataricum_MIRA_VER3_c416	arginine serine-rich-splicing	1160	gi|1781299|emb|CAA70700.1|transformer-SR ribonucleoprotein [Nicotiana tabacum]	CAA70700	6.6653E-36	91	155.992	104	95
Fagopyrum_tataricum_MIRA_VER3_c417	glucan endo- -beta-glucosidase	886	gi|224118550|ref|XP_002331390.1|predicted protein [Populus trichocarpa] >gi|222873604|gb|EEF10735.1| predicted protein [Populus trichocarpa]	XP_002331390	7.72429E-99	83	359.377	231	192
Fagopyrum_tataricum_MIRA_VER3_c418	rna polymerase alpha subunit	836	gi|189162303|ref|YP_001936549.1|RNA polymerase alpha subunit [Fagopyrum esculentum subsp. ancestrale] >gi|166065389|gb|ABY79764.1| RNA polymerase alpha subunit [Fagopyrum esculentum subsp. ancestrale]	YP_001936549	3.94247E-145	98	518.079	260	257
Fagopyrum_tataricum_MIRA_VER3_c419	minor histocompatibility antigen	808	gi|255537495|ref|XP_002509814.1|Minor histocompatibility antigen H13, putative [Ricinus communis] >gi|223549713|gb|EEF51201.1| Minor histocompatibility antigen H13, putative [Ricinus communis]	XP_002509814	6.31435E-75	89	260.381	147	131
Fagopyrum_tataricum_MIRA_VER3_c420	adp-ribosylation factor	873	gi|76160984|gb|ABA40455.1|ARF-like small GTPase-like protein [Solanum tuberosum] >gi|83283999|gb|ABC01907.1| ARF-like small GTPase-like protein [Solanum tuberosum]	ABA40455	1.75069E-98	100	363.229	181	181
Fagopyrum_tataricum_MIRA_VER3_c421	gcip-interacting family	1211	gi|224078363|ref|XP_002305528.1|predicted protein [Populus trichocarpa] >gi|222848492|gb|EEE86039.1| predicted protein [Populus trichocarpa]	XP_002305528	1.59728E-128	84	463.766	309	262
Fagopyrum_tataricum_MIRA_VER3_c422	protein	714	gi|42570028|ref|NP_680174.2|unknown protein [Arabidopsis thaliana] >gi|48310058|gb|AAT41745.1| At5g20165 [Arabidopsis thaliana] >gi|50198835|gb|AAT70449.1| At5g20165 [Arabidopsis thaliana] >gi|62318608|dbj|BAD95036.1| putative protein [Arabidopsis thaliana]	NP_680174	7.43721E-32	97	141.354	70	68
Fagopyrum_tataricum_MIRA_VER3_c423	rna binding protein rp120	1647	gi|225447723|ref|XP_002273150.1|PREDICTED: hypothetical protein [Vitis vinifera] >gi|270260436|emb|CBI35621.1| unnamed protein product [Vitis vinifera]	XP_002273150	1.33183E-153	87	341.273	271	237
Fagopyrum_tataricum_MIRA_VER3_c425	methylosome subunit	1039	gi|224120234|ref|XP_002318279.1|predicted protein [Populus trichocarpa] >gi|222858952|gb|EEE96499.1| predicted protein [Populus trichocarpa]	XP_002318279	1.52194E-65	75	254.218	235	177
Fagopyrum_tataricum_MIRA_VER3_c426	fatty acid hydroperoxide lyase	620	gi|270241617|emb|CBI28837.1|unnamed protein product [Vitis vinifera]	CBI28837	1.07322E-56	89	223.402	131	117
Fagopyrum_tataricum_MIRA_VER3_c427	atp-dependent protease proteolytic subunit	2032	gi|189162296|ref|YP_001936542.1|ATP-dependent Clp protease proteolytic subunit [Fagopyrum esculentum subsp. ancestrale] >gi|166065382|gb|ABY79757.1| ATP-dependent Clp protease proteolytic subunit [Fagopyrum esculentum subsp. ancestrale]	YP_001936542	2.06216E-87	100	328.176	181	181
Fagopyrum_tataricum_MIRA_VER3_c428	serine-threonine protein plant-	1001	gi|225469976|ref|XP_002271232.1|PREDICTED: hypothetical protein [Vitis vinifera]	XP_002271232	2.39217E-44	64	183.726	199	128
Fagopyrum_tataricum_MIRA_VER3_c429	domain protein	1547	gi|225461148|ref|XP_002282744.1|PREDICTED: hypothetical protein [Vitis vinifera] >gi|147768263|emb|CAN78127.1| hypothetical protein [Vitis vinifera] >gi|270231170|emb|CBI20497.1| unnamed protein product [Vitis vinifera]	XP_002282744	3.86754E-56	68	223.787	229	156
Fagopyrum_tataricum_MIRA_VER3_c430	clathrin assembly protein ap19 homolog	960	gi|270241292|emb|CBI28516.1|unnamed protein product [Vitis vinifera]	CBI28516	6.4385E-76	94	288.5	161	152
Fagopyrum_tataricum_MIRA_VER3_c431	protein	946	gi|224124438|ref|XP_002330023.1|predicted protein [Populus trichocarpa] >gi|222871448|gb|EEF08579.1| predicted protein [Populus trichocarpa]	XP_002330023	1.19453E-82	93	283.108	159	149
Fagopyrum_tataricum_MIRA_VER3_c432	ca2+ antiporter cation exchanger	1689	gi|255574373|ref|XP_002528100.1|Vacuolar cation/proton exchanger 1a, putative [Ricinus communis] >gi|223532489|gb|EEF34279.1| Vacuolar cation/proton exchanger 1a, putative [Ricinus communis]	XP_002528100	1.29918E-122	88	224.942	211	186
Fagopyrum_tataricum_MIRA_VER3_c433	galactinol synthase	1316	gi|224130924|ref|XP_002320958.1|predicted protein [Populus trichocarpa] >gi|222861731|gb|EEE99273.1| predicted protein [Populus trichocarpa]	XP_002320958	4.85177E-150	86	535.413	323	280
Fagopyrum_tataricum_MIRA_VER3_c434	root phototropism	1482	gi|225444002|ref|XP_002281182.1|PREDICTED: hypothetical protein isoform 1 [Vitis vinifera] >gi|270244046|emb|CBI30985.1| unnamed protein product [Vitis vinifera]	XP_002281182	2.39147E-164	90	583.178	356	323
Fagopyrum_tataricum_MIRA_VER3_c435	cysteine	1267	gi|255568345|ref|XP_002525147.1|cysteine protease, putative [Ricinus communis] >gi|223535606|gb|EEF37274.1| cysteine protease, putative [Ricinus communis]	XP_002525147	2.62685E-84	68	213.772	198	135
Fagopyrum_tataricum_MIRA_VER3_c436	carbon-nitrogen family	1122	gi|224131816|ref|XP_002328115.1|predicted protein [Populus trichocarpa] >gi|118489609|gb|ABK96606.1| unknown [Populus trichocarpa x Populus deltoides] >gi|222837630|gb|EEE75995.1| predicted protein [Populus trichocarpa]	XP_002328115	2.57321E-154	94	549.28	297	282
Fagopyrum_tataricum_MIRA_VER3_c437	nucleoid dna-binding-like protein	1007	gi|255543963|ref|XP_002513044.1|Aspartic proteinase nepenthesin-1 precursor, putative [Ricinus communis] >gi|223548055|gb|EEF49547.1| Aspartic proteinase nepenthesin-1 precursor, putative [Ricinus communis]	XP_002513044	2.22797E-90	88	336.65	215	190
Fagopyrum_tataricum_MIRA_VER3_c438	tetrahydrofolate dehydrogenase cyclohydrolase	1575	gi|255586321|ref|XP_002533811.1|methylenetetrahydrofolate dehydrogenase, putative [Ricinus communis] >gi|223526248|gb|EEF28564.1| methylenetetrahydrofolate dehydrogenase, putative [Ricinus communis]	XP_002533811	2.34857E-141	80	506.908	374	300
Fagopyrum_tataricum_MIRA_VER3_c439	minor allergen alt	1190	gi|225430832|ref|XP_002273030.1|PREDICTED: hypothetical protein [Vitis vinifera]	XP_002273030	3.05582E-100	83	369.777	262	220
Fagopyrum_tataricum_MIRA_VER3_c440	multicatalytic endopeptidase proteasome beta subunit	1198	gi|255574159|ref|XP_002527995.1|proteasome subunit beta type 6,9, putative [Ricinus communis] >gi|223532621|gb|EEF34407.1| proteasome subunit beta type 6,9, putative [Ricinus communis]	XP_002527995	6.85525E-116	96	421.779	229	220
Fagopyrum_tataricum_MIRA_VER3_c441	protein	1786	gi|225449032|ref|XP_002273327.1|PREDICTED: hypothetical protein [Vitis vinifera] >gi|270244517|emb|CBI31450.1| unnamed protein product [Vitis vinifera]	XP_002273327	0.0	88	712.99	457	406
Fagopyrum_tataricum_MIRA_VER3_c442	at1g09210 t12m4_8	1103	gi|255638717|gb|ACU19663.1|unknown [Glycine max]	ACU19663	2.31639E-67	66	260.381	236	156
Fagopyrum_tataricum_MIRA_VER3_c443	harpin-induced protein	932	gi|225447781|ref|XP_002265790.1|PREDICTED: hypothetical protein [Vitis vinifera]	XP_002265790	1.31947E-54	79	217.624	199	159
Fagopyrum_tataricum_MIRA_VER3_c444	fasciclin-like arabinogalactan protein	1107	gi|225461924|ref|XP_002267825.1|PREDICTED: hypothetical protein [Vitis vinifera]	XP_002267825	3.86955E-54	88	216.468	175	155
Fagopyrum_tataricum_MIRA_VER3_c445	serine palmitoyltransferase	497	gi|224119778|ref|XP_002318160.1|predicted protein [Populus trichocarpa] >gi|222858833|gb|EEE96380.1| predicted protein [Populus trichocarpa]	XP_002318160	3.16645E-27	84	123.635	85	72
Fagopyrum_tataricum_MIRA_VER3_c446	protein	1323	gi|225465847|ref|XP_002264859.1|PREDICTED: hypothetical protein [Vitis vinifera] >gi|270251752|emb|CBI35123.1| unnamed protein product [Vitis vinifera]	XP_002264859	5.72529E-74	90	282.722	180	162
Fagopyrum_tataricum_MIRA_VER3_c447	ubiquinol-cytochrome c reductase iron-sulfur	1353	gi|255543531|ref|XP_002512828.1|ubiquinol-cytochrome C reductase iron-sulfur subunit, putative [Ricinus communis] >gi|223547839|gb|EEF49331.1| ubiquinol-cytochrome C reductase iron-sulfur subunit, putative [Ricinus communis]	XP_002512828	2.20378E-113	94	413.69	229	216
Fagopyrum_tataricum_MIRA_VER3_c448	#���?	1354	gi|255582158|ref|XP_002531873.1|methylenetetrahydrofolate dehydrogenase, putative [Ricinus communis] >gi|223528481|gb|EEF30510.1| methylenetetrahydrofolate dehydrogenase, putative [Ricinus communis]	XP_002531873	6.19615E-116	86	422.165	299	258
Fagopyrum_tataricum_MIRA_VER3_c449	inorganic pyrophosphatase	802	gi|790479|emb|CAA58701.1|inorganic pyrophosphatase [Nicotiana tabacum]	CAA58701	1.83568E-88	98	329.717	172	169
Fagopyrum_tataricum_MIRA_VER3_c450	protein	1144	gi|270251098|emb|CBI34472.1|unnamed protein product [Vitis vinifera]	CBI34472	2.89414E-76	90	290.041	172	156
Fagopyrum_tataricum_MIRA_VER3_c451	gtp-binding protein	955	gi|499068|emb|CAA54506.1|GTPase [Glycine max]	CAA54506	3.3571E-93	91	345.895	214	195
Fagopyrum_tataricum_MIRA_VER3_c452	alanine aminotransferase	1904	gi|71842524|gb|AAZ43369.1|AlaT1 [Vitis vinifera]	AAZ43369	0.0	91	850.892	481	442
Fagopyrum_tataricum_MIRA_VER3_c453	protein	788	gi|255581672|ref|XP_002531639.1|conserved hypothetical protein [Ricinus communis] >gi|223528724|gb|EEF30735.1| conserved hypothetical protein [Ricinus communis]	XP_002531639	1.80539E-56	74	223.402	182	136
Fagopyrum_tataricum_MIRA_VER3_c454	minor histocompatibility antigen	638	gi|255541612|ref|XP_002511870.1|Minor histocompatibility antigen H13, putative [Ricinus communis] >gi|223549050|gb|EEF50539.1| Minor histocompatibility antigen H13, putative [Ricinus communis]	XP_002511870	6.022E-24	84	111.309	64	54
Fagopyrum_tataricum_MIRA_VER3_c455	stress related	709	gi|255547720|ref|XP_002514917.1|Small rubber particle protein, putative [Ricinus communis] >gi|223545968|gb|EEF47471.1| Small rubber particle protein, putative [Ricinus communis]	XP_002514917	2.96883E-25	66	119.398	117	78
Fagopyrum_tataricum_MIRA_VER3_c456	protein	766	gi|217073180|gb|ACJ84949.1|unknown [Medicago truncatula]	ACJ84949	7.13714E-71	94	271.166	166	157
Fagopyrum_tataricum_MIRA_VER3_c457	protein	1865	gi|147841234|emb|CAN68973.1|hypothetical protein [Vitis vinifera]	CAN68973	4.44295E-143	71	317.775	321	228
Fagopyrum_tataricum_MIRA_VER3_c458	protein	967	gi|116783040|gb|ABK22771.1|unknown [Picea sitchensis] >gi|116784348|gb|ABK23310.1| unknown [Picea sitchensis] >gi|116792554|gb|ABK26412.1| unknown [Picea sitchensis] >gi|148907989|gb|ABR17114.1| unknown [Picea sitchensis] >gi|224286326|gb|ACN40871.1| unknown [Picea sitchensis]	ABK22771	3.80702E-84	92	315.849	191	176
Fagopyrum_tataricum_MIRA_VER3_c459	60s ribosomal protein l7a	517	gi|270226971|emb|CBI15705.1|unnamed protein product [Vitis vinifera]	CBI15705	1.56919E-42	81	175.637	156	127
Fagopyrum_tataricum_MIRA_VER3_c460	acidic 82 kda	974	gi|225432173|ref|XP_002268095.1|PREDICTED: hypothetical protein [Vitis vinifera]	XP_002268095	1.63184E-50	81	204.142	186	151
Fagopyrum_tataricum_MIRA_VER3_c461	dna binding	1197	gi|195970356|gb|ACG60665.1|basic helix-loop-helix protein [Nicotiana tabacum]	ACG60665	1.94991E-78	80	297.36	238	191
Fagopyrum_tataricum_MIRA_VER3_c462	cysteine proteinase	1670	gi|31559526|dbj|BAC77521.1|cysteine proteinase [Glycine max] >gi|31559528|dbj|BAC77522.1| cysteine proteinase [Glycine max]	BAC77521	1.14828E-93	84	348.591	220	186
Fagopyrum_tataricum_MIRA_VER3_c463	protein	1263	gi|224137846|ref|XP_002322666.1|predicted protein [Populus trichocarpa] >gi|222867296|gb|EEF04427.1| predicted protein [Populus trichocarpa]	XP_002322666	1.26628E-91	81	341.273	253	205
Fagopyrum_tataricum_MIRA_VER3_c464	tpa_exp: phytosulfokine peptide precursor	595	gi|21593669|gb|AAM65636.1|unknown [Arabidopsis thaliana]	AAM65636	1.63414E-11	78	73.1738	51	40
Fagopyrum_tataricum_MIRA_VER3_c465	superoxide dismutase copper	1303	gi|12711645|gb|AAK01931.1|AF329816_1Cu/Zn-superoxide dismutase copper chaperone precursor [Glycine max]	AAK01931	5.52767E-114	89	415.616	268	239
Fagopyrum_tataricum_MIRA_VER3_c466	ump synthase	3298	gi|225465947|ref|XP_002272325.1|PREDICTED: hypothetical protein [Vitis vinifera]	XP_002272325	3.85037E-173	96	382.104	246	237
Fagopyrum_tataricum_MIRA_VER3_c467	2-isopropylmalate synthase	930	gi|270256353|emb|CBI39172.1|unnamed protein product [Vitis vinifera]	CBI39172	7.80301E-60	81	213.001	159	129
Fagopyrum_tataricum_MIRA_VER3_c468	triacylglycerol	1517	gi|255555339|ref|XP_002518706.1|triacylglycerol lipase, putative [Ricinus communis] >gi|223542087|gb|EEF43631.1| triacylglycerol lipase, putative [Ricinus communis]	XP_002518706	1.03042E-154	76	551.206	416	317
Fagopyrum_tataricum_MIRA_VER3_c469	u2 snrnp auxiliary small	1353	gi|270243299|emb|CBI30239.1|unnamed protein product [Vitis vinifera]	CBI30239	2.45067E-88	97	330.487	177	173
Fagopyrum_tataricum_MIRA_VER3_c470	esterase d	608	gi|255565327|ref|XP_002523655.1|Esterase D, putative [Ricinus communis] >gi|223537107|gb|EEF38741.1| Esterase D, putative [Ricinus communis]	XP_002523655	1.30954E-51	90	206.453	116	105
Fagopyrum_tataricum_MIRA_VER3_c472	protein kinase	1741	gi|225456860|ref|XP_002279764.1|PREDICTED: hypothetical protein [Vitis vinifera] >gi|270226192|emb|CBI14926.1| unnamed protein product [Vitis vinifera]	XP_002279764	0.0	93	771.926	430	401
Fagopyrum_tataricum_MIRA_VER3_c473	vacuolar atp synthase subunit	1520	gi|255561094|ref|XP_002521559.1|vacuolar ATP synthase subunit ac39, putative [Ricinus communis] >gi|223539237|gb|EEF40830.1| vacuolar ATP synthase subunit ac39, putative [Ricinus communis]	XP_002521559	0.0	98	681.789	351	345
Fagopyrum_tataricum_MIRA_VER3_c474	protein phosphatase 2c	1151	gi|4206122|gb|AAD11430.1|protein phosphatase 2C homolog [Mesembryanthemum crystallinum]	AAD11430	5.08257E-78	93	255.758	149	139
Fagopyrum_tataricum_MIRA_VER3_c475	protein	1356	gi|225440986|ref|XP_002283513.1|PREDICTED: hypothetical protein [Vitis vinifera] >gi|270243308|emb|CBI30248.1| unnamed protein product [Vitis vinifera]	XP_002283513	4.92534E-113	87	412.535	315	276
Fagopyrum_tataricum_MIRA_VER3_c476	ribonuclease large subunit	1145	gi|225464178|ref|XP_002269817.1|PREDICTED: hypothetical protein isoform 1 [Vitis vinifera] >gi|270244840|emb|CBI32219.1| unnamed protein product [Vitis vinifera]	XP_002269817	9.46853E-136	88	487.649	297	264
Fagopyrum_tataricum_MIRA_VER3_c477	protein	1935	gi|224136522|ref|XP_002326881.1|predicted protein [Populus trichocarpa] >gi|222835196|gb|EEE73631.1| predicted protein [Populus trichocarpa]	XP_002326881	0.0	90	421.779	287	261
Fagopyrum_tataricum_MIRA_VER3_c478	protein	789	gi|14589311|emb|CAC43238.1|calcium binding protein [Sesbania rostrata]	CAC43238	2.87505E-46	75	189.504	160	121
Fagopyrum_tataricum_MIRA_VER3_c479	protein	1149	gi|224126757|ref|XP_002319919.1|predicted protein [Populus trichocarpa] >gi|222858295|gb|EEE95842.1| predicted protein [Populus trichocarpa]	XP_002319919	2.52102E-120	84	436.417	291	245
Fagopyrum_tataricum_MIRA_VER3_c480	glycogen synthase kinase-3	1017	gi|18421039|ref|NP_568486.1|ATSK11; protein kinase/ protein serine/threonine kinase [Arabidopsis thaliana] >gi|27735207|sp|P43288.3|KSG1_ARATH RecName: Full=Shaggy-related protein kinase alpha; AltName: Full=ASK-alpha >gi|16226768|gb|AAL16257.1|AF428327_1 AT5g26750/F2P16_10 [Arabidopsis thaliana] >gi|15028149|gb|AAK76698.1| putative shaggy kinase alpha [Arabidopsis thaliana] >gi|23296760|gb|AAN13…	NP_568486	3.25658E-173	96	506.138	258	248
Fagopyrum_tataricum_MIRA_VER3_c481	glutathione transferase	630	gi|225436697|ref|XP_002263424.1|PREDICTED: hypothetical protein [Vitis vinifera] >gi|270244844|emb|CBI32222.1| unnamed protein product [Vitis vinifera]	XP_002263424	5.42152E-59	79	231.106	162	129
Fagopyrum_tataricum_MIRA_VER3_c482	protein	1058	gi|225470956|ref|XP_002266406.1|PREDICTED: hypothetical protein [Vitis vinifera] >gi|147833320|emb|CAN64101.1| hypothetical protein [Vitis vinifera] >gi|270258547|emb|CBI40581.1| unnamed protein product [Vitis vinifera]	XP_002266406	8.29302E-67	91	258.455	153	140
Fagopyrum_tataricum_MIRA_VER3_c483	protein	1511	gi|150036254|gb|ABR67417.1|ATP/GTP/Ca++ binding protein [Cucumis melo]	ABR67417	3.885E-162	84	575.859	425	359
Fagopyrum_tataricum_MIRA_VER3_c484	p- protein	2262	gi|270231342|emb|CBI20667.1|unnamed protein product [Vitis vinifera]	CBI20667	0.0	92	1115.52	635	587
Fagopyrum_tataricum_MIRA_VER3_c485	protein	1253	gi|225438343|ref|XP_002272907.1|PREDICTED: hypothetical protein [Vitis vinifera] >gi|270232299|emb|CBI21622.1| unnamed protein product [Vitis vinifera]	XP_002272907	5.0444E-109	80	399.053	293	235
Fagopyrum_tataricum_MIRA_VER3_c486	protein	1554	gi|255570707|ref|XP_002526308.1|fructose-bisphosphate aldolase, putative [Ricinus communis] >gi|223534389|gb|EEF36097.1| fructose-bisphosphate aldolase, putative [Ricinus communis]	XP_002526308	3.29096E-180	95	635.95	368	350
Fagopyrum_tataricum_MIRA_VER3_c487	ap2 erf domain-containing transcription factor	1152	gi|7528276|gb|AAF63205.1|AF245119_1AP2-related transcription factor [Mesembryanthemum crystallinum] >gi|32401273|gb|AAP80810.1| ethylene responsive protein [Mesembryanthemum crystallinum]	AAF63205	6.13087E-66	73	255.758	270	199
Fagopyrum_tataricum_MIRA_VER3_c488	avirulence-responsive avirulence induced gene aig	795	gi|270256430|emb|CBI39248.1|unnamed protein product [Vitis vinifera]	CBI39248	3.22093E-53	87	212.616	181	158
Fagopyrum_tataricum_MIRA_VER3_c489	chloroplast lipocalin	1323	gi|77744911|gb|ABB02409.1|chloroplast lipocalin [Ipomoea nil]	ABB02409	8.13417E-129	85	464.922	307	262
Fagopyrum_tataricum_MIRA_VER3_c490	sam domain family protein	1087	gi|225455153|ref|XP_002267996.1|PREDICTED: hypothetical protein [Vitis vinifera]	XP_002267996	8.93118E-88	91	328.176	251	230
Fagopyrum_tataricum_MIRA_VER3_c491	urate oxidase	1137	gi|11414898|dbj|BAB18538.1|uricase [Lotus japonicus]	BAB18538	8.26453E-116	81	421.394	310	252
Fagopyrum_tataricum_MIRA_VER3_c492	serine-threonine protein plant-	1404	gi|224104031|ref|XP_002313289.1|predicted protein [Populus trichocarpa] >gi|151936646|gb|ABS18952.1| DRT100 [Populus deltoides] >gi|222849697|gb|EEE87244.1| predicted protein [Populus trichocarpa]	XP_002313289	5.14283E-137	81	492.271	370	300
Fagopyrum_tataricum_MIRA_VER3_c493	casein kinase ii alpha subunit	1410	gi|224071301|ref|XP_002303393.1|predicted protein [Populus trichocarpa] >gi|222840825|gb|EEE78372.1| predicted protein [Populus trichocarpa]	XP_002303393	2.44212E-167	97	321.627	163	159
Fagopyrum_tataricum_MIRA_VER3_c494	60s ribosomal protein l6	999	gi|255544260|ref|XP_002513192.1|60S ribosomal protein L6, putative [Ricinus communis] >gi|223547690|gb|EEF49183.1| 60S ribosomal protein L6, putative [Ricinus communis]	XP_002513192	3.08825E-84	94	316.235	233	220
Fagopyrum_tataricum_MIRA_VER3_c495	dna-damage inducible protein	668	gi|255638715|gb|ACU19662.1|unknown [Glycine max]	ACU19662	2.27823E-29	84	132.88	111	94
Fagopyrum_tataricum_MIRA_VER3_c496	phenylalanine ammonia-lyase	1184	gi|285028552|gb|ADC34597.1|phenylalanine ammonia-lyase [Fagopyrum esculentum]	ADC34597	4.27788E-179	99	631.713	323	321
Fagopyrum_tataricum_MIRA_VER3_c497	aim1 protein	859	gi|255546439|ref|XP_002514279.1|3-hydroxyacyl-CoA dehyrogenase, putative [Ricinus communis] >gi|223546735|gb|EEF48233.1| 3-hydroxyacyl-CoA dehyrogenase, putative [Ricinus communis]	XP_002514279	2.31114E-63	91	246.514	172	158
Fagopyrum_tataricum_MIRA_VER3_c498	protein	916	gi|224089414|ref|XP_002308717.1|f-box family protein [Populus trichocarpa] >gi|222854693|gb|EEE92240.1| f-box family protein [Populus trichocarpa]	XP_002308717	3.11532E-16	58	90.1225	123	72
Fagopyrum_tataricum_MIRA_VER3_c499	salicylic acid-induced fragment 1 protein	1024	gi|270240261|emb|CBI27492.1|unnamed protein product [Vitis vinifera]	CBI27492	3.3282E-41	83	173.326	107	89
Fagopyrum_tataricum_MIRA_VER3_c500	alpha-expansin 1	1354	gi|29466641|dbj|BAC66786.1|expansin [Prunus persica]	BAC66786	4.32093E-93	96	346.28	229	221
Fagopyrum_tataricum_MIRA_VER3_c501	protein	948	gi|224112583|ref|XP_002332748.1|predicted protein [Populus trichocarpa] >gi|222833076|gb|EEE71553.1| predicted protein [Populus trichocarpa]	XP_002332748	1.20293E-26	58	124.79	237	139
Fagopyrum_tataricum_MIRA_VER3_c502	protein	1444	gi|225432300|ref|XP_002276128.1|PREDICTED: hypothetical protein [Vitis vinifera]	XP_002276128	3.3762E-124	85	352.058	260	223
Fagopyrum_tataricum_MIRA_VER3_c503	seh1-like protein	1534	gi|270251090|emb|CBI34464.1|unnamed protein product [Vitis vinifera]	CBI34464	2.71354E-94	87	350.517	221	193
Fagopyrum_tataricum_MIRA_VER3_c504	protein	2123	gi|224106838|ref|XP_002314302.1|predicted protein [Populus trichocarpa] >gi|222850710|gb|EEE88257.1| predicted protein [Populus trichocarpa]	XP_002314302	5.07784E-137	81	493.041	370	303
Fagopyrum_tataricum_MIRA_VER3_c505	40s ribosomal protein	872	gi|270234044|emb|CBI22651.1|unnamed protein product [Vitis vinifera]	CBI22651	2.8159E-48	94	196.438	102	96
Fagopyrum_tataricum_MIRA_VER3_c506	protein	1368	gi|224126135|ref|XP_002329669.1|predicted protein [Populus trichocarpa] >gi|222870550|gb|EEF07681.1| predicted protein [Populus trichocarpa]	XP_002329669	6.02795E-151	91	538.495	314	288
Fagopyrum_tataricum_MIRA_VER3_c508	rna-binding protein	608	gi|255555781|ref|XP_002518926.1|RNA-binding protein, putative [Ricinus communis] >gi|223541913|gb|EEF43459.1| RNA-binding protein, putative [Ricinus communis]	XP_002518926	3.69903E-38	96	161.77	86	83
Fagopyrum_tataricum_MIRA_VER3_c509	gdsl-motif lipase hydrolase family protein	1317	gi|225451852|ref|XP_002278481.1|PREDICTED: hypothetical protein [Vitis vinifera]	XP_002278481	6.23235E-109	77	311.227	249	192
Fagopyrum_tataricum_MIRA_VER3_c510	protein	901	gi|225467963|ref|XP_002268808.1|PREDICTED: hypothetical protein [Vitis vinifera]	XP_002268808	1.91687E-95	91	353.214	235	216
Fagopyrum_tataricum_MIRA_VER3_c511	PREDICTED: hypothetical protein [Vitis vinifera]	938	gi|225435574|ref|XP_002285600.1|PREDICTED: hypothetical protein [Vitis vinifera] >gi|147828374|emb|CAN73155.1| hypothetical protein [Vitis vinifera]	XP_002285600	1.59505E-15	79	87.8113	97	77
Fagopyrum_tataricum_MIRA_VER3_c512	class iv chitinase	1099	gi|225434074|ref|XP_002275386.1|PREDICTED: class IV chitinase [Vitis vinifera] >gi|33329392|gb|AAQ10093.1| class IV chitinase [Vitis vinifera]	XP_002275386	8.74398E-107	82	391.349	246	204
Fagopyrum_tataricum_MIRA_VER3_c513	actin-depolymerizing factor	1188	gi|255627951|gb|ACU14320.1|unknown [Glycine max]	ACU14320	6.20733E-69	97	265.774	139	136
Fagopyrum_tataricum_MIRA_VER3_c515	isocitrate lyase	971	gi|224095736|ref|XP_002310458.1|predicted protein [Populus trichocarpa] >gi|222853361|gb|EEE90908.1| predicted protein [Populus trichocarpa]	XP_002310458	3.79352E-102	88	318.931	189	168
Fagopyrum_tataricum_MIRA_VER3_c516	methyl binding domain protein	1033	gi|270227394|emb|CBI16127.1|unnamed protein product [Vitis vinifera]	CBI16127	2.1278E-27	63	127.487	141	89
Fagopyrum_tataricum_MIRA_VER3_c517	ac022472_2 pigpen protein from mus musculus gb	1025	gi|225459734|ref|XP_002284740.1|PREDICTED: hypothetical protein [Vitis vinifera]	XP_002284740	2.70695E-67	71	259.996	233	166
Fagopyrum_tataricum_MIRA_VER3_c518	protein	2246	gi|225441779|ref|XP_002283552.1|PREDICTED: hypothetical protein isoform 1 [Vitis vinifera] >gi|270242923|emb|CBI29863.1| unnamed protein product [Vitis vinifera]	XP_002283552	0.0	95	520.776	290	277
Fagopyrum_tataricum_MIRA_VER3_c519	mitochondrial import inner membrane translocase subunit tim10	635	gi|255629950|gb|ACU15327.1|unknown [Glycine max]	ACU15327	1.27452E-31	88	140.198	85	75
Fagopyrum_tataricum_MIRA_VER3_c520	r2r3-myb transcription	1249	gi|255567897|ref|XP_002524926.1|r2r3-myb transcription factor, putative [Ricinus communis] >gi|223535761|gb|EEF37423.1| r2r3-myb transcription factor, putative [Ricinus communis]	XP_002524926	4.53519E-54	74	170.244	164	122
Fagopyrum_tataricum_MIRA_VER3_c521	transcription initiation factor iib	906	gi|224090077|ref|XP_002308933.1|predicted protein [Populus trichocarpa] >gi|222854909|gb|EEE92456.1| predicted protein [Populus trichocarpa]	XP_002308933	1.89018E-66	80	256.914	217	175
Fagopyrum_tataricum_MIRA_VER3_c522	protein	1579	gi|224108009|ref|XP_002314686.1|predicted protein [Populus trichocarpa] >gi|222863726|gb|EEF00857.1| predicted protein [Populus trichocarpa]	XP_002314686	2.49687E-58	60	231.106	289	176
Fagopyrum_tataricum_MIRA_VER3_c523	integral membrane	625	gi|225440474|ref|XP_002272505.1|PREDICTED: hypothetical protein [Vitis vinifera] >gi|270243560|emb|CBI30500.1| unnamed protein product [Vitis vinifera]	XP_002272505	2.63894E-35	92	150.214	104	96
Fagopyrum_tataricum_MIRA_VER3_c526	acyl- oxidase	603	gi|15553480|gb|AAL01888.1|AF404404_1acyl-CoA oxidase [Glycine max]	AAL01888	2.60199E-52	88	208.764	128	113
Fagopyrum_tataricum_MIRA_VER3_c527	phosphoribulokinase precursor	1404	gi|217073120|gb|ACJ84919.1|unknown [Medicago truncatula]	ACJ84919	0.0	96	627.091	332	320
Fagopyrum_tataricum_MIRA_VER3_c528	atp-dependent clp	1356	gi|225456471|ref|XP_002284518.1|PREDICTED: hypothetical protein [Vitis vinifera]	XP_002284518	2.48308E-173	97	612.838	342	335
Fagopyrum_tataricum_MIRA_VER3_c529	3-isopropylmalate dehydrogenase	1228	gi|126201|sp|P29102.1|LEU3_BRANARecName: Full=3-isopropylmalate dehydrogenase, chloroplastic; Short=3-IPM-DH; Short=IMDH; AltName: Full=Beta-IPM dehydrogenase; Flags: Precursor >gi|17827|emb|CAA42596.1| 3-isopropylmalate dehydrogenase [Brassica napus]	P29102	1.07033E-134	92	394.43	239	220
Fagopyrum_tataricum_MIRA_VER3_c530	metal ion binding protein	981	gi|255549056|ref|XP_002515584.1|chloroplast-targeted copper chaperone, putative [Ricinus communis] >gi|223545528|gb|EEF47033.1| chloroplast-targeted copper chaperone, putative [Ricinus communis]	XP_002515584	1.83741E-41	82	174.096	140	115
Fagopyrum_tataricum_MIRA_VER3_c531	photosystem ii cp43 chlorophyll apoprotein	1915	gi|189162267|ref|YP_001936513.1|photosystem II 44 kDa protein [Fagopyrum esculentum subsp. ancestrale] >gi|221222592|sp|B2XWK1.1|PSBC_FAGEA RecName: Full=Photosystem II CP43 chlorophyll apoprotein; AltName: Full=Photosystem II 44 kDa reaction center protein; AltName: Full=PSII 43 kDa protein; AltName: Full=Protein CP-43; AltName: Full=Protein P6; Flags: Precursor >gi|166065353|gb|ABY79728.1| phot…	YP_001936513	6.42561E-160	100	568.926	296	296
Fagopyrum_tataricum_MIRA_VER3_c532	short chain alcohol	1488	gi|255561755|ref|XP_002521887.1|short chain alcohol dehydrogenase, putative [Ricinus communis] >gi|223538925|gb|EEF40523.1| short chain alcohol dehydrogenase, putative [Ricinus communis]	XP_002521887	7.07286E-100	83	369.007	275	230
Fagopyrum_tataricum_MIRA_VER3_c533	protein	1399	gi|225443738|ref|XP_002265546.1|PREDICTED: hypothetical protein [Vitis vinifera] >gi|270243780|emb|CBI30719.1| unnamed protein product [Vitis vinifera]	XP_002265546	3.20156E-139	94	499.59	295	279
Fagopyrum_tataricum_MIRA_VER3_c534	uclacyanin 3-like protein	859	gi|225426036|ref|XP_002274104.1|PREDICTED: hypothetical protein [Vitis vinifera] >gi|147801285|emb|CAN77117.1| hypothetical protein [Vitis vinifera] >gi|270251074|emb|CBI34448.1| unnamed protein product [Vitis vinifera]	XP_002274104	2.76191E-24	57	116.701	133	76
Fagopyrum_tataricum_MIRA_VER3_c535	endo- -beta-	1569	gi|225458016|ref|XP_002276739.1|PREDICTED: hypothetical protein [Vitis vinifera] >gi|270253232|emb|CBI19843.1| unnamed protein product [Vitis vinifera]	XP_002276739	1.06715E-85	90	322.013	190	171
Fagopyrum_tataricum_MIRA_VER3_c536	24 kda seed maturation protein	1078	gi|255537629|ref|XP_002509881.1|conserved hypothetical protein [Ricinus communis] >gi|223549780|gb|EEF51268.1| conserved hypothetical protein [Ricinus communis]	XP_002509881	1.77136E-96	81	357.066	254	207
Fagopyrum_tataricum_MIRA_VER3_c537	pyruvate kinase	1909	gi|225463801|ref|XP_002270400.1|PREDICTED: hypothetical protein [Vitis vinifera]	XP_002270400	0.0	96	748.043	417	402
Fagopyrum_tataricum_MIRA_VER3_c538	protein	1468	gi|255548499|ref|XP_002515306.1|Chaperone protein dnaJ, putative [Ricinus communis] >gi|223545786|gb|EEF47290.1| Chaperone protein dnaJ, putative [Ricinus communis]	XP_002515306	1.52989E-155	90	553.903	343	309
Fagopyrum_tataricum_MIRA_VER3_c540	protein ch-42 chloroplast	1633	gi|225443506|ref|XP_002276262.1|PREDICTED: hypothetical protein [Vitis vinifera]	XP_002276262	2.53919E-163	94	474.552	298	281
Fagopyrum_tataricum_MIRA_VER3_c541	cucumber peeling	882	gi|225426036|ref|XP_002274104.1|PREDICTED: hypothetical protein [Vitis vinifera] >gi|147801285|emb|CAN77117.1| hypothetical protein [Vitis vinifera] >gi|270251074|emb|CBI34448.1| unnamed protein product [Vitis vinifera]	XP_002274104	1.88133E-31	67	140.584	127	86
Fagopyrum_tataricum_MIRA_VER3_c542	poly-a binding	852	gi|255635956|gb|ACU18324.1|unknown [Glycine max]	ACU18324	7.82817E-64	86	248.054	202	174
Fagopyrum_tataricum_MIRA_VER3_c543	at1g03250 f15k9_13	1130	gi|270244981|emb|CBI32359.1|unnamed protein product [Vitis vinifera]	CBI32359	1.07582E-83	78	314.694	247	193
Fagopyrum_tataricum_MIRA_VER3_c544	er lumen-retaining receptor (hdel receptor) protein	1209	gi|255638536|gb|ACU19576.1|unknown [Glycine max] >gi|255639213|gb|ACU19905.1| unknown [Glycine max]	ACU19576	5.17416E-103	95	379.022	215	206
Fagopyrum_tataricum_MIRA_VER3_c545	salt tolerant protein	754	gi|225459447|ref|XP_002285830.1|PREDICTED: hypothetical protein [Vitis vinifera] >gi|270252473|emb|CBI19084.1| unnamed protein product [Vitis vinifera]	XP_002285830	6.48936E-53	96	211.46	135	130
Fagopyrum_tataricum_MIRA_VER3_c546	protein	978	gi|225464087|ref|XP_002270896.1|PREDICTED: hypothetical protein [Vitis vinifera] >gi|147771197|emb|CAN72022.1| hypothetical protein [Vitis vinifera] >gi|270255849|emb|CBI38226.1| unnamed protein product [Vitis vinifera]	XP_002270896	7.04693E-102	84	374.785	241	203
Fagopyrum_tataricum_MIRA_VER3_c547	elicitor like protein	805	gi|255576842|ref|XP_002529307.1|conserved hypothetical protein [Ricinus communis] >gi|223531231|gb|EEF33076.1| conserved hypothetical protein [Ricinus communis]	XP_002529307	4.29869E-53	80	212.231	146	117
Fagopyrum_tataricum_MIRA_VER3_c548	protein	593	gi|225447868|ref|XP_002272289.1|PREDICTED: hypothetical protein isoform 2 [Vitis vinifera] >gi|225447870|ref|XP_002272257.1| PREDICTED: hypothetical protein isoform 1 [Vitis vinifera] >gi|270230724|emb|CBI20052.1| unnamed protein product [Vitis vinifera]	XP_002272289	6.98412E-15	84	84.3445	58	49
Fagopyrum_tataricum_MIRA_VER3_c549	allene oxide cyclase	1244	gi|255638772|gb|ACU19690.1|unknown [Glycine max]	ACU19690	3.72632E-80	78	303.138	224	175
Fagopyrum_tataricum_MIRA_VER3_c550	protein	1387	gi|255557847|ref|XP_002519953.1|50S ribosomal protein L19, putative [Ricinus communis] >gi|223540999|gb|EEF42557.1| 50S ribosomal protein L19, putative [Ricinus communis]	XP_002519953	5.92544E-45	69	186.422	199	139
Fagopyrum_tataricum_MIRA_VER3_c551	acyl:coa ligase	1668	gi|270240434|emb|CBI27665.1|unnamed protein product [Vitis vinifera]	CBI27665	0.0	88	641.343	446	393
Fagopyrum_tataricum_MIRA_VER3_c552	30s ribosomal protein	970	gi|255582939|ref|XP_002532240.1|30S ribosomal protein S20, putative [Ricinus communis] >gi|223528058|gb|EEF30134.1| 30S ribosomal protein S20, putative [Ricinus communis]	XP_002532240	2.84346E-38	72	108.997	129	94
Fagopyrum_tataricum_MIRA_VER3_c553	proteasome subunit beta type 2	661	gi|255626205|gb|ACU13447.1|unknown [Glycine max]	ACU13447	1.1721E-53	96	204.527	111	107
Fagopyrum_tataricum_MIRA_VER3_c554	20s proteasome subunit pac1	1074	gi|224086367|ref|XP_002307867.1|predicted protein [Populus trichocarpa] >gi|118484506|gb|ABK94128.1| unknown [Populus trichocarpa] >gi|222853843|gb|EEE91390.1| predicted protein [Populus trichocarpa]	XP_002307867	7.35712E-119	96	431.409	250	241
Fagopyrum_tataricum_MIRA_VER3_c555	transcription initiation factor iif subunit	1192	gi|255538806|ref|XP_002510468.1|Transcription initiation factor IIF subunit beta, putative [Ricinus communis] >gi|223551169|gb|EEF52655.1| Transcription initiation factor IIF subunit beta, putative [Ricinus communis]	XP_002510468	2.58191E-115	90	419.853	261	235
Fagopyrum_tataricum_MIRA_VER3_c556	glutathione transferase	948	gi|225436697|ref|XP_002263424.1|PREDICTED: hypothetical protein [Vitis vinifera] >gi|270244844|emb|CBI32222.1| unnamed protein product [Vitis vinifera]	XP_002263424	8.79786E-70	74	268.085	216	161
Fagopyrum_tataricum_MIRA_VER3_c557	alpha-l-fucosidase 2	1408	gi|257286215|dbj|BAI23204.1|acetylcholinesterase [Salicornia europaea]	BAI23204	2.19135E-154	88	335.109	209	184
Fagopyrum_tataricum_MIRA_VER3_c558	2-c-methyl-d-erythritol 4-phosphate cytidyltransferase	1260	gi|224129526|ref|XP_002328738.1|predicted protein [Populus trichocarpa] >gi|222839036|gb|EEE77387.1| predicted protein [Populus trichocarpa]	XP_002328738	2.79793E-107	95	393.275	229	219
Fagopyrum_tataricum_MIRA_VER3_c559	60s ribosomal protein l7a	1094	gi|212274547|ref|NP_001130097.1|hypothetical protein LOC100191190 [Zea mays] >gi|194688280|gb|ACF78224.1| unknown [Zea mays] >gi|194702256|gb|ACF85212.1| unknown [Zea mays]	NP_001130097	1.38375E-104	91	384.03	258	236
Fagopyrum_tataricum_MIRA_VER3_c560	aldehyde dehydrogenase	1939	gi|225457075|ref|XP_002283132.1|PREDICTED: hypothetical protein [Vitis vinifera] >gi|270226320|emb|CBI15054.1| unnamed protein product [Vitis vinifera]	XP_002283132	0.0	92	476.863	278	256
Fagopyrum_tataricum_MIRA_VER3_c561	protein	1890	gi|118486499|gb|ABK95089.1|unknown [Populus trichocarpa]	ABK95089	9.20993E-137	77	421.394	351	271
Fagopyrum_tataricum_MIRA_VER3_c562	endo- -beta-glucanase precursor	1103	gi|255564234|ref|XP_002523114.1|endo-1,4-beta-glucanase, putative [Ricinus communis] >gi|223537676|gb|EEF39299.1| endo-1,4-beta-glucanase, putative [Ricinus communis]	XP_002523114	9.31758E-101	84	371.318	235	198
Fagopyrum_tataricum_MIRA_VER3_c563	hypersensitive-induced response protein	1260	gi|224140937|ref|XP_002323833.1|predicted protein [Populus trichocarpa] >gi|118486431|gb|ABK95055.1| unknown [Populus trichocarpa] >gi|222866835|gb|EEF03966.1| predicted protein [Populus trichocarpa]	XP_002323833	6.55303E-135	96	444.891	251	242
Fagopyrum_tataricum_MIRA_VER3_c564	bps1 (bypass 1)	1331	gi|225454332|ref|XP_002277648.1|PREDICTED: hypothetical protein [Vitis vinifera]	XP_002277648	1.11958E-85	71	321.627	332	239
Fagopyrum_tataricum_MIRA_VER3_c565	transcription factor	1268	gi|124430478|dbj|BAF46265.1|putative transcription factor [Humulus lupulus]	BAF46265	4.36764E-92	73	342.813	284	208
Fagopyrum_tataricum_MIRA_VER3_c566	12-oxophytodienoate reductase	1290	gi|63029722|gb|AAY27752.1|12-oxophytodienoate reductase [Hevea brasiliensis]	AAY27752	4.45007E-124	71	449.129	397	285
Fagopyrum_tataricum_MIRA_VER3_c567	ef hand family protein	988	gi|224124022|ref|XP_002319225.1|predicted protein [Populus trichocarpa] >gi|222857601|gb|EEE95148.1| predicted protein [Populus trichocarpa]	XP_002319225	4.55216E-56	88	222.631	142	125
Fagopyrum_tataricum_MIRA_VER3_c568	hexokinase 2	965	gi|270240767|emb|CBI27996.1|unnamed protein product [Vitis vinifera]	CBI27996	5.41712E-115	89	418.313	265	236
Fagopyrum_tataricum_MIRA_VER3_c569	vamp-like protein ykt62	1088	gi|4097579|gb|AAD00116.1|NTGP1 [Nicotiana tabacum]	AAD00116	1.85795E-93	92	347.051	202	186
Fagopyrum_tataricum_MIRA_VER3_c570	family protein	1510	gi|224100353|ref|XP_002311844.1|predicted protein [Populus trichocarpa] >gi|222851664|gb|EEE89211.1| predicted protein [Populus trichocarpa]	XP_002311844	2.13177E-160	91	570.081	330	301
Fagopyrum_tataricum_MIRA_VER3_c571	ferredoxin- chloroplast	771	gi|225464948|ref|XP_002275771.1|PREDICTED: hypothetical protein isoform 2 [Vitis vinifera] >gi|225464950|ref|XP_002275749.1| PREDICTED: hypothetical protein isoform 1 [Vitis vinifera]	XP_002275771	2.26315E-56	85	223.016	151	129
Fagopyrum_tataricum_MIRA_VER3_c572	zinc finger	1334	gi|225442416|ref|XP_002283363.1|PREDICTED: hypothetical protein [Vitis vinifera] >gi|147769690|emb|CAN65529.1| hypothetical protein [Vitis vinifera] >gi|270253632|emb|CBI36030.1| unnamed protein product [Vitis vinifera]	XP_002283363	9.14631E-138	92	353.599	201	186
Fagopyrum_tataricum_MIRA_VER3_c573	auxin response factor 1	1612	gi|225465265|ref|XP_002268348.1|PREDICTED: hypothetical protein [Vitis vinifera] >gi|270242699|emb|CBI29640.1| unnamed protein product [Vitis vinifera]	XP_002268348	6.75288E-121	73	365.54	328	240
Fagopyrum_tataricum_MIRA_VER3_c574	protein	1395	gi|225426927|ref|XP_002264221.1|PREDICTED: hypothetical protein [Vitis vinifera]	XP_002264221	2.8535E-180	96	635.95	351	338
Fagopyrum_tataricum_MIRA_VER3_c575	cytochrome c biogenesis b	1324	gi|7488890|pir||S78218probable heme transport protein - evening primrose mitochondrion	S78218	1.89711E-85	96	320.857	206	199
Fagopyrum_tataricum_MIRA_VER3_c577	nuclear transcription factor y subunit a-	1356	gi|147834809|emb|CAN70549.1|hypothetical protein [Vitis vinifera]	CAN70549	1.15406E-53	63	215.312	231	147
Fagopyrum_tataricum_MIRA_VER3_c578	protein	1186	gi|255565607|ref|XP_002523793.1|catalytic, putative [Ricinus communis] >gi|223536881|gb|EEF38519.1| catalytic, putative [Ricinus communis]	XP_002523793	1.99969E-68	77	148.288	110	85
Fagopyrum_tataricum_MIRA_VER3_c579	protein	1089	gi|225427240|ref|XP_002278451.1|PREDICTED: hypothetical protein [Vitis vinifera]	XP_002278451	5.41099E-101	85	372.089	254	217
Fagopyrum_tataricum_MIRA_VER3_c580	protein	1458	gi|225424823|ref|XP_002268171.1|PREDICTED: hypothetical protein [Vitis vinifera]	XP_002268171	1.38301E-132	78	477.633	419	327
Fagopyrum_tataricum_MIRA_VER3_c581	fructokinase	1295	gi|1052973|gb|AAA80675.1|fructokinase [Beta vulgaris]	AAA80675	8.65436E-144	91	514.612	319	292
Fagopyrum_tataricum_MIRA_VER3_c582	actin depolymerizing factor 6	824	gi|197312883|gb|ACH63222.1|actin depolymerizing factor [Rheum australe]	ACH63222	6.24724E-71	95	271.552	146	140
Fagopyrum_tataricum_MIRA_VER3_c583	2-oxoglutarate malate translocator	646	gi|224059566|ref|XP_002299910.1|2-oxoglutarate/malate translocator [Populus trichocarpa] >gi|222847168|gb|EEE84715.1| 2-oxoglutarate/malate translocator [Populus trichocarpa]	XP_002299910	7.00134E-53	98	127.487	64	63
Fagopyrum_tataricum_MIRA_VER3_c585	protein	842	gi|255583802|ref|XP_002532653.1|ubiquitin-conjugating enzyme E2, putative [Ricinus communis] >gi|223527613|gb|EEF29726.1| ubiquitin-conjugating enzyme E2, putative [Ricinus communis]	XP_002532653	1.07171E-81	98	307.375	148	146
Fagopyrum_tataricum_MIRA_VER3_c586	actin depolymerizing	827	gi|225435040|ref|XP_002284292.1|PREDICTED: hypothetical protein [Vitis vinifera]	XP_002284292	1.5516E-61	97	240.35	139	136
Fagopyrum_tataricum_MIRA_VER3_c587	at5g09960-like protein	713	gi|197312873|gb|ACH63217.1|hypothetical protein [Rheum australe]	ACH63217	1.29576E-36	86	157.147	99	86
Fagopyrum_tataricum_MIRA_VER3_c588	33kda precursor protein of oxygen-evolving complex	1161	gi|224084209|ref|XP_002307234.1|hypothetical protein POPTRDRAFT_716206 [Populus trichocarpa] >gi|118487880|gb|ABK95762.1| unknown [Populus trichocarpa] >gi|118488755|gb|ABK96188.1| unknown [Populus trichocarpa] >gi|222856683|gb|EEE94230.1| hypothetical protein POPTRDRAFT_716206 [Populus trichocarpa]	XP_002307234	4.32541E-160	93	568.54	331	308
Fagopyrum_tataricum_MIRA_VER3_c589	pectinesterase family protein	2007	gi|270234363|emb|CBI22967.1|unnamed protein product [Vitis vinifera]	CBI22967	2.79644E-142	65	478.789	494	324
Fagopyrum_tataricum_MIRA_VER3_c590	dna binding protein	990	gi|30524689|emb|CAC85246.1|salt tolerance protein 6 [Beta vulgaris]	CAC85246	3.06743E-63	74	152.91	127	94
Fagopyrum_tataricum_MIRA_VER3_c591	protein	835	gi|224103607|ref|XP_002334033.1|predicted protein [Populus trichocarpa] >gi|224144671|ref|XP_002325370.1| predicted protein [Populus trichocarpa] >gi|224144675|ref|XP_002325371.1| predicted protein [Populus trichocarpa] >gi|222839639|gb|EEE77962.1| predicted protein [Populus trichocarpa] >gi|222862245|gb|EEE99751.1| predicted protein [Populus trichocarpa] >gi|222862246|gb|EEE99752.1| predicted pr…	XP_002334033	1.87867E-54	71	216.853	213	152
Fagopyrum_tataricum_MIRA_VER3_c592	protein	1742	gi|255545672|ref|XP_002513896.1|Endoplasmic reticulum-Golgi intermediate compartment protein, putative [Ricinus communis] >gi|223546982|gb|EEF48479.1| Endoplasmic reticulum-Golgi intermediate compartment protein, putative [Ricinus communis]	XP_002513896	4.71918E-177	91	501.516	280	255
Fagopyrum_tataricum_MIRA_VER3_c594	4-hydroxy-3-methylbut-2-enyl diphosphate reductase	1714	gi|225428566|ref|XP_002284659.1|PREDICTED: hypothetical protein [Vitis vinifera]	XP_002284659	0.0	94	576.244	319	303
Fagopyrum_tataricum_MIRA_VER3_c595	nascent polypeptide associated complex alpha	782	gi|118482608|gb|ABK93224.1|unknown [Populus trichocarpa]	ABK93224	3.13702E-53	90	212.616	161	145
Fagopyrum_tataricum_MIRA_VER3_c596	tetratricopeptide repeat protein kiaa0103	1289	gi|197312893|gb|ACH63227.1|O-linked GlcNAc transferase-like protein [Rheum australe]	ACH63227	4.11713E-146	95	522.316	289	276
Fagopyrum_tataricum_MIRA_VER3_c597	at1g15980 t24d18_8	949	gi|270306472|emb|CBI25170.1|unnamed protein product [Vitis vinifera]	CBI25170	7.00009E-77	81	201.06	155	126
Fagopyrum_tataricum_MIRA_VER3_c598	cytochrome p-450	1441	gi|255547149|ref|XP_002514632.1|cytochrome P450, putative [Ricinus communis] >gi|223546236|gb|EEF47738.1| cytochrome P450, putative [Ricinus communis]	XP_002514632	6.28339E-146	82	521.931	373	309
Fagopyrum_tataricum_MIRA_VER3_c599	sec12-like protein 2	1605	gi|225424238|ref|XP_002284414.1|PREDICTED: hypothetical protein [Vitis vinifera]	XP_002284414	1.37322E-128	76	464.537	388	297
Fagopyrum_tataricum_MIRA_VER3_c600	g10-like protein	778	gi|270238842|emb|CBI26078.1|unnamed protein product [Vitis vinifera]	CBI26078	2.79528E-78	95	295.819	147	141
Fagopyrum_tataricum_MIRA_VER3_c601	dihydroflavonol reductase	1192	gi|270255323|emb|CBI37707.1|unnamed protein product [Vitis vinifera]	CBI37707	2.40825E-129	86	466.463	314	271
Fagopyrum_tataricum_MIRA_VER3_c602	leucine aminopeptidase	2286	gi|225445867|ref|XP_002276114.1|PREDICTED: hypothetical protein [Vitis vinifera]	XP_002276114	0.0	91	868.611	529	484
Fagopyrum_tataricum_MIRA_VER3_c603	protein	578	gi|255578511|ref|XP_002530119.1|conserved hypothetical protein [Ricinus communis] >gi|223530373|gb|EEF32263.1| conserved hypothetical protein [Ricinus communis]	XP_002530119	1.53116E-32	91	142.895	80	73
Fagopyrum_tataricum_MIRA_VER3_c604	xyloglucan endotransglucosylase hydrolase protein a	1246	gi|118488165|gb|ABK95902.1|unknown [Populus trichocarpa]	ABK95902	2.1271E-144	92	314.309	162	150
Fagopyrum_tataricum_MIRA_VER3_c605	protein	983	gi|255579021|ref|XP_002530362.1|Hsp90 co-chaperone AHA1, putative [Ricinus communis] >gi|223530109|gb|EEF32023.1| Hsp90 co-chaperone AHA1, putative [Ricinus communis]	XP_002530362	3.46641E-78	90	197.208	115	104
Fagopyrum_tataricum_MIRA_VER3_c606	ubiquitin-conjugating enzyme spm2	805	gi|257196367|gb|ACV49920.1|ubiquitin-conjugating enzyme variant [Citrus sinensis]	ACV49920	1.79563E-75	97	286.574	146	143
Fagopyrum_tataricum_MIRA_VER3_c607	transferring glycosyl	1496	gi|255580120|ref|XP_002530892.1|transferase, transferring glycosyl groups, putative [Ricinus communis] >gi|223529545|gb|EEF31498.1| transferase, transferring glycosyl groups, putative [Ricinus communis]	XP_002530892	0.0	92	506.523	283	262
Fagopyrum_tataricum_MIRA_VER3_c608	phosphoglycerate kinase	1269	gi|3738257|dbj|BAA33801.1|cytosolic phosphoglycerate kinase 1 [Populus nigra]	BAA33801	1.99625E-153	95	546.584	309	295
Fagopyrum_tataricum_MIRA_VER3_c609	duf561-containing protein	1045	gi|224116420|ref|XP_002317295.1|predicted protein [Populus trichocarpa] >gi|222860360|gb|EEE97907.1| predicted protein [Populus trichocarpa]	XP_002317295	1.76302E-42	90	151.369	112	101
Fagopyrum_tataricum_MIRA_VER3_c610	thiol-disulphide oxidoreductase dcc	765	gi|225443005|ref|XP_002269416.1|PREDICTED: hypothetical protein [Vitis vinifera]	XP_002269416	1.10879E-47	96	194.126	127	123
Fagopyrum_tataricum_MIRA_VER3_c612	peptidyl-prolyl cis-trans isomerase	815	gi|255640340|gb|ACU20458.1|unknown [Glycine max]	ACU20458	1.71857E-73	95	280.026	160	153
Fagopyrum_tataricum_MIRA_VER3_c613	homeodomain protein hfi22	834	gi|49659431|dbj|BAD27254.1|SlHDL1 [Silene latifolia]	BAD27254	5.17578E-12	54	75.8702	107	58
Fagopyrum_tataricum_MIRA_VER3_c614	sgt1-like protein	1528	gi|255545142|ref|XP_002513632.1|chaperone binding protein, putative [Ricinus communis] >gi|223547540|gb|EEF49035.1| chaperone binding protein, putative [Ricinus communis]	XP_002513632	3.89711E-93	71	346.665	356	253
Fagopyrum_tataricum_MIRA_VER3_c615	ac012188_6 est gb	1459	gi|255639806|gb|ACU20196.1|unknown [Glycine max]	ACU20196	5.62799E-126	84	455.677	335	283
Fagopyrum_tataricum_MIRA_VER3_c616	leucine-rich repeat protein kinase	1557	gi|255550187|ref|XP_002516144.1|erecta, putative [Ricinus communis] >gi|223544630|gb|EEF46146.1| erecta, putative [Ricinus communis]	XP_002516144	3.77972E-175	93	393.275	216	201
Fagopyrum_tataricum_MIRA_VER3_c618	profilin	824	gi|14423860|sp|Q9M7N0.1|PROF3_HEVBRRecName: Full=Profilin-3; AltName: Full=Pollen allergen Hev b 8.0201; AltName: Allergen=Hev b 8.0201 >gi|6979167|gb|AAF34341.1|AF119365_1 latex profilin Hev b 8 [Hevea brasiliensis]	Q9M7N0	6.92317E-62	94	241.506	131	124
Fagopyrum_tataricum_MIRA_VER3_c619	cytochrome c oxidase subunit vb	1090	gi|255637280|gb|ACU18970.1|unknown [Glycine max]	ACU18970	1.54808E-47	83	194.512	143	119
Fagopyrum_tataricum_MIRA_VER3_c620	heme-binding protein 2	919	gi|255627213|gb|ACU13951.1|unknown [Glycine max]	ACU13951	4.46784E-63	76	245.743	215	165
Fagopyrum_tataricum_MIRA_VER3_c621	protein	941	gi|217074564|gb|ACJ85642.1|unknown [Medicago truncatula]	ACJ85642	1.0487E-43	80	154.451	126	101
Fagopyrum_tataricum_MIRA_VER3_c623	glutaredoxin i	669	gi|2995953|gb|AAC08402.1|glutaredoxin I [Mesembryanthemum crystallinum]	AAC08402	7.63291E-41	86	171.014	114	99
Fagopyrum_tataricum_MIRA_VER3_c624	protein	1597	gi|225442597|ref|XP_002284456.1|PREDICTED: hypothetical protein [Vitis vinifera] >gi|270253723|emb|CBI36121.1| unnamed protein product [Vitis vinifera]	XP_002284456	9.50317E-106	83	388.652	316	263
Fagopyrum_tataricum_MIRA_VER3_c625	protein	1225	gi|270228905|emb|CBI17837.1|unnamed protein product [Vitis vinifera]	CBI17837	2.92676E-146	93	522.702	306	287
Fagopyrum_tataricum_MIRA_VER3_c626	heat shock factor	1189	gi|255577260|ref|XP_002529512.1|Heat shock factor protein, putative [Ricinus communis] >gi|223531028|gb|EEF32881.1| Heat shock factor protein, putative [Ricinus communis]	XP_002529512	7.7686E-49	69	147.902	177	123
Fagopyrum_tataricum_MIRA_VER3_c627	cyclophilin	819	gi|157272141|gb|ABV26711.1|cyclophilin [Gerbera hybrid cultivar]	ABV26711	3.85071E-69	93	219.935	131	123
Fagopyrum_tataricum_MIRA_VER3_c628	peroxisomal membrane protein	1376	gi|150036255|gb|ABR67418.1|mitochondrial FAD carrier [Cucumis melo]	ABR67418	1.19493E-114	84	417.927	318	268
Fagopyrum_tataricum_MIRA_VER3_c629	elongation factor 1-gamma 3	1575	gi|224145107|ref|XP_002325529.1|predicted protein [Populus trichocarpa] >gi|222862404|gb|EEE99910.1| predicted protein [Populus trichocarpa] >gi|283136134|gb|ADB11386.1| gamma class glutathione transferase EF1Bgamma1 [Populus trichocarpa]	XP_002325529	1.61708E-166	84	590.497	401	340
Fagopyrum_tataricum_MIRA_VER3_c630	unnamed protein product [Vitis vinifera]	743	gi|270238963|emb|CBI26199.1|unnamed protein product [Vitis vinifera]	CBI26199	1.60867E-24	68	117.087	115	79
Fagopyrum_tataricum_MIRA_VER3_c631	nodulin-like protein 5ng4	1203	gi|255538804|ref|XP_002510467.1|Auxin-induced protein 5NG4, putative [Ricinus communis] >gi|223551168|gb|EEF52654.1| Auxin-induced protein 5NG4, putative [Ricinus communis]	XP_002510467	3.63324E-141	87	505.753	319	280
Fagopyrum_tataricum_MIRA_VER3_c632	dehydroquinate dehydratase shikimate dehydrogenase	1816	gi|255559348|ref|XP_002520694.1|shikimate dehydrogenase, putative [Ricinus communis] >gi|223540079|gb|EEF41656.1| shikimate dehydrogenase, putative [Ricinus communis]	XP_002520694	0.0	81	664.455	515	422
Fagopyrum_tataricum_MIRA_VER3_c633	PREDICTED: hypothetical protein [Vitis vinifera]	606	gi|225461876|ref|XP_002265352.1|PREDICTED: hypothetical protein [Vitis vinifera] >gi|270257669|emb|CBI39711.1| unnamed protein product [Vitis vinifera]	XP_002265352	3.14597E-21	81	105.531	79	64
Fagopyrum_tataricum_MIRA_VER3_c634	nicotiana lesion-inducing like	853	gi|255576842|ref|XP_002529307.1|conserved hypothetical protein [Ricinus communis] >gi|223531231|gb|EEF33076.1| conserved hypothetical protein [Ricinus communis]	XP_002529307	7.10507E-57	86	224.942	148	128
Fagopyrum_tataricum_MIRA_VER3_c635	cinnamyl alcohol dehydrogenase	1206	gi|270055150|dbj|BAG13450.2|phenylacetaldehyde reductase [Rosa x damascena]	BAG13450	2.92016E-106	81	389.808	321	261
Fagopyrum_tataricum_MIRA_VER3_c636	purple acid phosphatase	1343	gi|255636461|gb|ACU18569.1|unknown [Glycine max]	ACU18569	3.90848E-104	75	298.13	238	179
Fagopyrum_tataricum_MIRA_VER3_c637	protein	1554	gi|270252830|emb|CBI19441.1|unnamed protein product [Vitis vinifera]	CBI19441	2.99649E-135	81	355.91	263	215
Fagopyrum_tataricum_MIRA_VER3_c638	acyl carrier protein	888	gi|225425224|ref|XP_002267614.1|PREDICTED: hypothetical protein [Vitis vinifera] >gi|270260479|emb|CBI35660.1| unnamed protein product [Vitis vinifera]	XP_002267614	1.01254E-24	75	118.242	139	105
Fagopyrum_tataricum_MIRA_VER3_c639	protein	1314	gi|224119600|ref|XP_002331200.1|predicted protein [Populus trichocarpa] >gi|222873321|gb|EEF10452.1| predicted protein [Populus trichocarpa]	XP_002331200	3.12472E-56	79	223.787	167	133
Fagopyrum_tataricum_MIRA_VER3_c640	protein	1191	gi|147805940|emb|CAN61223.1|hypothetical protein [Vitis vinifera]	CAN61223	3.582E-141	92	505.753	292	271
Fagopyrum_tataricum_MIRA_VER3_c641	fiber protein fb34	812	gi|255640558|gb|ACU20564.1|unknown [Glycine max]	ACU20564	9.74306E-45	79	184.496	183	145
Fagopyrum_tataricum_MIRA_VER3_c642	methionine adenosyltransferase regulatory beta subunit-related	1240	gi|225454083|ref|XP_002266457.1|PREDICTED: hypothetical protein [Vitis vinifera] >gi|270258254|emb|CBI40288.1| unnamed protein product [Vitis vinifera]	XP_002266457	5.29935E-119	85	432.18	320	272
Fagopyrum_tataricum_MIRA_VER3_c643	cytochrome c oxidase subunit	721	gi|218192966|gb|EEC75393.1|hypothetical protein OsI_11877 [Oryza sativa Indica Group]	EEC75393	3.39412E-40	85	169.088	101	86
Fagopyrum_tataricum_MIRA_VER3_c644	protein	862	gi|225456515|ref|XP_002284699.1|PREDICTED: hypothetical protein [Vitis vinifera]	XP_002284699	2.41879E-44	86	183.341	113	98
Fagopyrum_tataricum_MIRA_VER3_c645	fumarylacetoacetate hydrolase	1708	gi|224086373|ref|XP_002307870.1|predicted protein [Populus trichocarpa] >gi|118481189|gb|ABK92546.1| unknown [Populus trichocarpa] >gi|222853846|gb|EEE91393.1| predicted protein [Populus trichocarpa]	XP_002307870	0.0	82	640.958	420	347
Fagopyrum_tataricum_MIRA_VER3_c646	atp adp transporter	874	gi|225442791|ref|XP_002285232.1|PREDICTED: hypothetical protein [Vitis vinifera]	XP_002285232	3.90629E-76	91	242.276	169	155
Fagopyrum_tataricum_MIRA_VER3_c647	proline-rich protein	801	gi|118481929|gb|ABK92898.1|unknown [Populus trichocarpa]	ABK92898	5.06585E-22	73	103.219	98	72
Fagopyrum_tataricum_MIRA_VER3_c648	family expressed	1109	gi|255582368|ref|XP_002531973.1|Thylakoid lumenal 25.6 kDa protein, chloroplast precursor, putative [Ricinus communis] >gi|223528370|gb|EEF30409.1| Thylakoid lumenal 25.6 kDa protein, chloroplast precursor, putative [Ricinus communis]	XP_002531973	4.11512E-72	89	276.174	167	149
Fagopyrum_tataricum_MIRA_VER3_c649	protein	1275	gi|270253743|emb|CBI36141.1|unnamed protein product [Vitis vinifera]	CBI36141	1.15892E-100	84	371.318	295	249
Fagopyrum_tataricum_MIRA_VER3_c650	protein	964	gi|225433658|ref|XP_002265251.1|PREDICTED: hypothetical protein [Vitis vinifera] >gi|270256608|emb|CBI39425.1| unnamed protein product [Vitis vinifera]	XP_002265251	3.34406E-48	65	196.438	212	139
Fagopyrum_tataricum_MIRA_VER3_c651	vamp protein sec22	902	gi|224104583|ref|XP_002313488.1|predicted protein [Populus trichocarpa] >gi|222849896|gb|EEE87443.1| predicted protein [Populus trichocarpa]	XP_002313488	2.52685E-63	84	246.514	166	140
Fagopyrum_tataricum_MIRA_VER3_c652	protein	806	gi|224138952|ref|XP_002326731.1|predicted protein [Populus trichocarpa] >gi|222834053|gb|EEE72530.1| predicted protein [Populus trichocarpa]	XP_002326731	1.96922E-98	83	362.844	244	203
Fagopyrum_tataricum_MIRA_VER3_c653	universal stress protein family protein	814	gi|255564142|ref|XP_002523068.1|conserved hypothetical protein [Ricinus communis] >gi|223537630|gb|EEF39253.1| conserved hypothetical protein [Ricinus communis]	XP_002523068	7.23714E-64	89	248.054	157	141
Fagopyrum_tataricum_MIRA_VER3_c654	homocysteine s-methyltransferase	890	gi|255552095|ref|XP_002517092.1|5-methyltetrahydrofolate:homocysteine methyltransferase, putative [Ricinus communis] >gi|223543727|gb|EEF45255.1| 5-methyltetrahydrofolate:homocysteine methyltransferase, putative [Ricinus communis]	XP_002517092	2.29138E-85	84	319.701	231	195
Fagopyrum_tataricum_MIRA_VER3_c655	transmembrane bax inhibitor motif-containing protein 4	994	gi|270238925|emb|CBI26161.1|unnamed protein product [Vitis vinifera]	CBI26161	2.18047E-98	87	363.229	240	210
Fagopyrum_tataricum_MIRA_VER3_c656	protein	1666	gi|255555073|ref|XP_002518574.1|transcription regulator, putative [Ricinus communis] >gi|223542419|gb|EEF43961.1| transcription regulator, putative [Ricinus communis]	XP_002518574	1.16696E-29	50	135.961	338	172
Fagopyrum_tataricum_MIRA_VER3_c657	hydroxyacyl glutathione hydrolase	782	gi|224128015|ref|XP_002329233.1|predicted protein [Populus trichocarpa] >gi|222871014|gb|EEF08145.1| predicted protein [Populus trichocarpa]	XP_002329233	5.36521E-81	92	194.512	114	105
Fagopyrum_tataricum_MIRA_VER3_c658	zinc finger	1440	gi|270253298|emb|CBI19909.1|unnamed protein product [Vitis vinifera]	CBI19909	1.73266E-114	76	248.825	195	149
Fagopyrum_tataricum_MIRA_VER3_c659	histone h3	772	gi|270256806|emb|CBI23573.1|unnamed protein product [Vitis vinifera]	CBI23573	6.14182E-70	100	268.085	137	137
Fagopyrum_tataricum_MIRA_VER3_c660	multicopper oxidase	606	gi|238596176|ref|XP_002393980.1|hypothetical protein MPER_06203 [Moniliophthora perniciosa FA553] >gi|215462268|gb|EEB94910.1| hypothetical protein MPER_06203 [Moniliophthora perniciosa FA553]	XP_002393980	8.75335E-56	87	220.32	122	107
Fagopyrum_tataricum_MIRA_VER3_c661	pyruvate kinase	1559	gi|270243281|emb|CBI30221.1|unnamed protein product [Vitis vinifera]	CBI30221	0.0	95	715.687	408	388
Fagopyrum_tataricum_MIRA_VER3_c662	pyruvate dehydrogenase kinase	1484	gi|46850513|gb|AAT02656.1|mitochondrial pyruvate dehydrogenase kinase isoform 2 [Glycine max]	AAT02656	3.33308E-166	86	589.341	369	320
Fagopyrum_tataricum_MIRA_VER3_c663	heterogeneous nuclear ribonucleoprotein	1373	gi|116787926|gb|ABK24693.1|unknown [Picea sitchensis]	ABK24693	1.47993E-56	58	224.942	280	165
Fagopyrum_tataricum_MIRA_VER3_c664	light-harvesting complex ii protein lhcb6	969	gi|115833|sp|P27524.1|CB4A_SOLLCRecName: Full=Chlorophyll a-b binding protein CP24 10A, chloroplastic; Short=CAB-10A; Short=LHCP; Flags: Precursor >gi|170394|gb|AAA34143.1| a-binding protein [Solanum lycopersicum]	P27524	2.01082E-117	91	426.402	248	226
Fagopyrum_tataricum_MIRA_VER3_c665	prp18 domain containing protein	1631	gi|225437026|ref|XP_002278267.1|PREDICTED: hypothetical protein [Vitis vinifera]	XP_002278267	8.19544E-137	82	491.886	420	347
Fagopyrum_tataricum_MIRA_VER3_c666	mitochondrial uncoupling protein	1513	gi|15232420|ref|NP_190979.1|PUMP1 (PLANT UNCOUPLING MITOCHONDRIAL PROTEIN 1); binding / oxidative phosphorylation uncoupler [Arabidopsis thaliana] >gi|7673023|gb|AAF66705.1|AF146226_1 putative uncoupling protein PUMP2 [Arabidopsis thaliana] >gi|3451392|emb|CAA04638.1| mitochondrial uncoupling protein [Arabidopsis thaliana] >gi|4127446|emb|CAA77109.1| uncoupling protein [Arabidopsis thaliana] >gi|…	NP_190979	1.44054E-140	94	504.212	298	283
Fagopyrum_tataricum_MIRA_VER3_c667	eukaryotic translation initiation factor 2b family protein eif-2b family protein	1125	gi|15216226|dbj|BAB63262.1|CIG2 [Nicotiana tabacum]	BAB63262	1.66713E-96	90	217.624	142	129
Fagopyrum_tataricum_MIRA_VER3_c668	protein	1580	gi|255557757|ref|XP_002519908.1|conserved hypothetical protein [Ricinus communis] >gi|223540954|gb|EEF42512.1| conserved hypothetical protein [Ricinus communis]	XP_002519908	1.1619E-164	91	584.334	362	332
Fagopyrum_tataricum_MIRA_VER3_c669	protein	566	gi|224114577|ref|XP_002332342.1|predicted protein [Populus trichocarpa] >gi|222831909|gb|EEE70386.1| predicted protein [Populus trichocarpa]	XP_002332342	2.26124E-25	92	119.013	79	73
Fagopyrum_tataricum_MIRA_VER3_c670	pentatricopeptide repeat-containing	1170	gi|225445222|ref|XP_002280919.1|PREDICTED: hypothetical protein [Vitis vinifera] >gi|270240834|emb|CBI28063.1| unnamed protein product [Vitis vinifera]	XP_002280919	6.50035E-108	69	325.479	308	214
Fagopyrum_tataricum_MIRA_VER3_c671	cellulose synthase	937	gi|225450119|ref|XP_002278997.1|PREDICTED: hypothetical protein [Vitis vinifera]	XP_002278997	1.61278E-92	88	343.584	218	192
Fagopyrum_tataricum_MIRA_VER3_c672	protein	667	gi|225458808|ref|XP_002285235.1|PREDICTED: hypothetical protein [Vitis vinifera] >gi|270252807|emb|CBI19418.1| unnamed protein product [Vitis vinifera]	XP_002285235	2.88866E-16	63	89.3521	91	58
Fagopyrum_tataricum_MIRA_VER3_c673	fiddlehead-like protein	1900	gi|255550233|ref|XP_002516167.1|acyltransferase, putative [Ricinus communis] >gi|223544653|gb|EEF46169.1| acyltransferase, putative [Ricinus communis]	XP_002516167	0.0	83	736.102	531	442
Fagopyrum_tataricum_MIRA_VER3_c674	protein	1131	gi|225438831|ref|XP_002283607.1|PREDICTED: hypothetical protein [Vitis vinifera]	XP_002283607	1.14361E-117	78	427.557	330	260
Fagopyrum_tataricum_MIRA_VER3_c675	modifier of rudimentary expressed	1282	gi|225441098|ref|XP_002263868.1|PREDICTED: hypothetical protein [Vitis vinifera] >gi|270243252|emb|CBI30192.1| unnamed protein product [Vitis vinifera]	XP_002263868	9.63604E-71	86	271.937	230	200
Fagopyrum_tataricum_MIRA_VER3_c676	protein	520	gi|30524691|emb|CAC85247.1|salt tolerance protein 5 [Beta vulgaris]	CAC85247	1.72576E-20	62	102.449	143	89
Fagopyrum_tataricum_MIRA_VER3_c679	glutamate-1-semialdehyde -aminomutase	1690	gi|255571784|ref|XP_002526835.1|glutamate-1-semialdehyde 2,1-aminomutase, putative [Ricinus communis] >gi|223533839|gb|EEF35570.1| glutamate-1-semialdehyde 2,1-aminomutase, putative [Ricinus communis]	XP_002526835	0.0	94	707.597	406	383
Fagopyrum_tataricum_MIRA_VER3_c680	atp synthase subunit	1384	gi|255564076|ref|XP_002523036.1|ATP synthase subunit d, putative [Ricinus communis] >gi|223537719|gb|EEF39340.1| ATP synthase subunit d, putative [Ricinus communis]	XP_002523036	1.62253E-117	96	333.183	191	184
Fagopyrum_tataricum_MIRA_VER3_c681	4-coumarate: ligase	2036	gi|12229631|sp|O24145.1|4CL1_TOBACRecName: Full=4-coumarate--CoA ligase 1; Short=4CL 1; AltName: Full=4-coumaroyl-CoA synthase 1 >gi|1663722|gb|AAB18637.1| 4-coumarate:coenzyme A ligase [Nicotiana tabacum]	O24145	0.0	85	442.195	286	245
Fagopyrum_tataricum_MIRA_VER3_c682	ap2 domain class transcription factor	1436	gi|15231110|ref|NP_188666.1|ERF7 (ETHYLINE RESPONSE FACTOR 7); DNA binding / protein binding / transcription factor/ transcription repressor [Arabidopsis thaliana] >gi|57012873|sp|Q9LDE4.1|ERF83_ARATH RecName: Full=Ethylene-responsive transcription factor 7; Short=AtERF7; AltName: Full=Ethylene-responsive element-binding factor 7; Short=EREBP-7 >gi|8467962|dbj|BAA96653.1| ERF transcription factor…	NP_188666	1.53936E-27	55	128.642	254	140
Fagopyrum_tataricum_MIRA_VER3_c683	rhicadhesin receptor	967	gi|225452126|ref|XP_002284288.1|PREDICTED: hypothetical protein [Vitis vinifera] >gi|270248480|emb|CBI33612.1| unnamed protein product [Vitis vinifera]	XP_002284288	5.72855E-56	68	222.246	214	146
Fagopyrum_tataricum_MIRA_VER3_c684	low molecular weight heat shock protein	970	gi|3492854|dbj|BAA32547.1|mitochondrial small heat shock protein [Solanum lycopersicum]	BAA32547	8.05541E-50	72	201.83	203	148
Fagopyrum_tataricum_MIRA_VER3_c685	at5g49210 k21p3_8	1056	gi|270306164|emb|CBI17222.1|unnamed protein product [Vitis vinifera]	CBI17222	8.67212E-32	72	142.124	185	135
Fagopyrum_tataricum_MIRA_VER3_c686	cytochrome c oxidase polypeptide vc	657	gi|242085866|ref|XP_002443358.1|hypothetical protein SORBIDRAFT_08g018180 [Sorghum bicolor] >gi|241944051|gb|EES17196.1| hypothetical protein SORBIDRAFT_08g018180 [Sorghum bicolor]	XP_002443358	1.02538E-18	85	97.4413	63	54
Fagopyrum_tataricum_MIRA_VER3_c687	protein	734	gi|255551030|ref|XP_002516563.1|conserved hypothetical protein [Ricinus communis] >gi|223544383|gb|EEF45904.1| conserved hypothetical protein [Ricinus communis]	XP_002516563	3.6184E-61	86	238.81	151	130
Fagopyrum_tataricum_MIRA_VER3_c688	mitochondrial import inner membrane translocase subunit tim8	675	gi|15241279|ref|NP_199894.1|TIM8; P-P-bond-hydrolysis-driven protein transmembrane transporter [Arabidopsis thaliana] >gi|12230183|sp|Q9XGY4.1|TIM8_ARATH RecName: Full=Mitochondrial import inner membrane translocase subunit Tim8 >gi|5107155|gb|AAD39990.1|AF150083_1 small zinc finger-like protein [Arabidopsis thaliana] >gi|9758528|dbj|BAB08904.1| small zinc finger-like protein [Arabidopsis thalian…	NP_199894	2.20344E-27	89	126.331	76	68
Fagopyrum_tataricum_MIRA_VER3_c689	#���?	1151	gi|270235638|emb|CBI24765.1|unnamed protein product [Vitis vinifera]	CBI24765	3.02328E-73	88	280.026	178	157
Fagopyrum_tataricum_MIRA_VER3_c690	chlorophyll synthase	787	gi|224087768|ref|XP_002308227.1|predicted protein [Populus trichocarpa] >gi|118486377|gb|ABK95029.1| unknown [Populus trichocarpa] >gi|222854203|gb|EEE91750.1| predicted protein [Populus trichocarpa]	XP_002308227	6.61976E-86	94	317.775	185	175
Fagopyrum_tataricum_MIRA_VER3_c691	one helix protein	498	gi|30385425|gb|AAP23938.1|one helix protein [Ipomoea nil]	AAP23938	4.83884E-27	83	124.02	80	67
Fagopyrum_tataricum_MIRA_VER3_c692	protein	847	gi|255540671|ref|XP_002511400.1|conserved hypothetical protein [Ricinus communis] >gi|223550515|gb|EEF52002.1| conserved hypothetical protein [Ricinus communis]	XP_002511400	1.763E-23	61	114.005	184	113
Fagopyrum_tataricum_MIRA_VER3_c693	dehydration-induced protein	805	gi|225441339|ref|XP_002276510.1|PREDICTED: hypothetical protein [Vitis vinifera] >gi|147782754|emb|CAN70573.1| hypothetical protein [Vitis vinifera]	XP_002276510	9.65467E-29	75	131.339	109	82
Fagopyrum_tataricum_MIRA_VER3_c694	protein disulfide isomerase	1351	gi|225459587|ref|XP_002285864.1|PREDICTED: hypothetical protein [Vitis vinifera] >gi|270252392|emb|CBI19003.1| unnamed protein product [Vitis vinifera]	XP_002285864	6.87277E-124	90	280.796	170	153
Fagopyrum_tataricum_MIRA_VER3_c695	thioredoxin-like 1	1430	gi|124365591|gb|ABN09825.1|Thioredoxin domain 2; Thioredoxin fold [Medicago truncatula]	ABN09825	4.38473E-65	88	243.817	141	125
Fagopyrum_tataricum_MIRA_VER3_c696	protein	1175	gi|255536887|ref|XP_002509510.1|ribonucleoside-diphosphate reductase small chain, putative [Ricinus communis] >gi|223549409|gb|EEF50897.1| ribonucleoside-diphosphate reductase small chain, putative [Ricinus communis]	XP_002509510	3.71212E-167	93	592.038	329	307
Fagopyrum_tataricum_MIRA_VER3_c697	oligomycin sensitivity conferring protein	1175	gi|225450135|ref|XP_002279466.1|PREDICTED: hypothetical protein isoform 1 [Vitis vinifera] >gi|270235756|emb|CBI24881.1| unnamed protein product [Vitis vinifera]	XP_002279466	1.03944E-68	79	265.003	249	198
Fagopyrum_tataricum_MIRA_VER3_c698	aspartic proteinase nepenthesin-1	1764	gi|225455876|ref|XP_002275164.1|PREDICTED: hypothetical protein [Vitis vinifera]	XP_002275164	5.31726E-129	75	466.077	463	348
Fagopyrum_tataricum_MIRA_VER3_c699	60s ribosomal protein l11	533	gi|30694819|ref|NP_851137.1|60S ribosomal protein L11 (RPL11D) [Arabidopsis thaliana] >gi|21592338|gb|AAM64289.1| ribosomal protein L11, cytosolic [Arabidopsis thaliana]	NP_851137	7.88162E-48	100	193.356	106	106
Fagopyrum_tataricum_MIRA_VER3_c701	ubiquitin fusion-degradation protein	1470	gi|255543881|ref|XP_002513003.1|ubiquitin fusion degradaton protein, putative [Ricinus communis] >gi|223548014|gb|EEF49506.1| ubiquitin fusion degradaton protein, putative [Ricinus communis]	XP_002513003	2.31679E-119	81	433.721	303	246
Fagopyrum_tataricum_MIRA_VER3_c702	cathepsin b-like cysteine protease	1430	gi|224064400|ref|XP_002301457.1|predicted protein [Populus trichocarpa] >gi|222843183|gb|EEE80730.1| predicted protein [Populus trichocarpa]	XP_002301457	1.08967E-158	87	564.303	335	292
Fagopyrum_tataricum_MIRA_VER3_c703	protein	1327	gi|255571168|ref|XP_002526534.1|NADH-ubiquinone oxidoreductase 39 kD subunit, putative [Ricinus communis] >gi|223534095|gb|EEF35812.1| NADH-ubiquinone oxidoreductase 39 kD subunit, putative [Ricinus communis]	XP_002526534	3.58136E-92	89	343.199	214	191
Fagopyrum_tataricum_MIRA_VER3_c704	at1g48450 t1n15_5	1240	gi|270252096|emb|CBI35458.1|unnamed protein product [Vitis vinifera]	CBI35458	3.20756E-124	84	449.514	351	297
Fagopyrum_tataricum_MIRA_VER3_c705	protein	1822	gi|224091014|ref|XP_002309146.1|predicted protein [Populus trichocarpa] >gi|222855122|gb|EEE92669.1| predicted protein [Populus trichocarpa]	XP_002309146	0.0	86	746.117	446	384
Fagopyrum_tataricum_MIRA_VER3_c706	zinc finger	1185	gi|255550245|ref|XP_002516173.1|zinc finger protein, putative [Ricinus communis] >gi|223544659|gb|EEF46175.1| zinc finger protein, putative [Ricinus communis]	XP_002516173	3.73089E-70	65	172.555	196	128
Fagopyrum_tataricum_MIRA_VER3_c707	auxin-induced in root cultures protein 12	1097	gi|225433650|ref|XP_002264734.1|PREDICTED: hypothetical protein [Vitis vinifera] >gi|270256604|emb|CBI39421.1| unnamed protein product [Vitis vinifera]	XP_002264734	1.51276E-42	72	177.948	144	105
Fagopyrum_tataricum_MIRA_VER3_c708	protein	1162	gi|224062091|ref|XP_002300750.1|predicted protein [Populus trichocarpa] >gi|118482844|gb|ABK93337.1| unknown [Populus trichocarpa] >gi|222842476|gb|EEE80023.1| predicted protein [Populus trichocarpa]	XP_002300750	6.36285E-95	73	352.058	272	199
Fagopyrum_tataricum_MIRA_VER3_c709	vacuolar-processing enzyme	1036	gi|255550848|ref|XP_002516472.1|Vacuolar-processing enzyme precursor, putative [Ricinus communis] >gi|223544292|gb|EEF45813.1| Vacuolar-processing enzyme precursor, putative [Ricinus communis]	XP_002516472	3.16153E-116	88	402.134	247	219
Fagopyrum_tataricum_MIRA_VER3_c710	racemase and acting on amino acids and	3124	gi|225445438|ref|XP_002285069.1|PREDICTED: hypothetical protein [Vitis vinifera]	XP_002285069	5.13152E-144	73	516.924	418	309
Fagopyrum_tataricum_MIRA_VER3_c711	ap2 domain containing protein	1114	gi|62131147|gb|AAX68525.1|putative ethylene responsive element binding protein 2 [Gossypium hirsutum]	AAX68525	5.28134E-43	61	179.489	251	154
Fagopyrum_tataricum_MIRA_VER3_c712	protein	1623	gi|225428973|ref|XP_002264383.1|PREDICTED: hypothetical protein [Vitis vinifera] >gi|270233857|emb|CBI22465.1| unnamed protein product [Vitis vinifera]	XP_002264383	2.45861E-109	84	272.707	225	189
Fagopyrum_tataricum_MIRA_VER3_c713	plasma membrane intrinsic protein 2a	589	gi|21554356|gb|AAM63463.1|aquaporin (plasma membrane intrinsic protein 2B) [Arabidopsis thaliana]	AAM63463	1.28551E-45	94	186.422	96	91
Fagopyrum_tataricum_MIRA_VER3_c714	40s ribosomal protein s4	1115	gi|22138108|gb|AAM93434.1|40S ribosomal S4 protein [Glycine max] >gi|255641970|gb|ACU21252.1| unknown [Glycine max]	AAM93434	2.02489E-117	97	244.202	126	123
Fagopyrum_tataricum_MIRA_VER3_c715	af385698_1 at2g43780	677	gi|224087423|ref|XP_002335142.1|predicted protein [Populus trichocarpa] >gi|222832945|gb|EEE71422.1| predicted protein [Populus trichocarpa]	XP_002335142	4.59974E-17	89	92.0485	56	50
Fagopyrum_tataricum_MIRA_VER3_c716	phosphoribosyl-atp pyrophosphohydrolase at-ie	983	gi|225451641|ref|XP_002277244.1|PREDICTED: hypothetical protein [Vitis vinifera] >gi|270231934|emb|CBI21258.1| unnamed protein product [Vitis vinifera]	XP_002277244	1.78273E-93	91	260.766	163	149
Fagopyrum_tataricum_MIRA_VER3_c717	cyclophilin-like protein	549	gi|225425744|ref|XP_002276441.1|PREDICTED: hypothetical protein [Vitis vinifera] >gi|270260151|emb|CBI31985.1| unnamed protein product [Vitis vinifera]	XP_002276441	1.2715E-59	88	220.32	134	119
Fagopyrum_tataricum_MIRA_VER3_c718	40s ribosomal protein s15	546	gi|224085603|ref|XP_002307632.1|predicted protein [Populus trichocarpa] >gi|118481495|gb|ABK92690.1| unknown [Populus trichocarpa] >gi|118482312|gb|ABK93082.1| unknown [Populus trichocarpa] >gi|222857081|gb|EEE94628.1| predicted protein [Populus trichocarpa]	XP_002307632	5.58448E-71	96	270.396	152	146
Fagopyrum_tataricum_MIRA_VER3_c719	protein	1231	gi|225434988|ref|XP_002284037.1|PREDICTED: hypothetical protein [Vitis vinifera]	XP_002284037	6.9733E-55	65	219.164	287	187
Fagopyrum_tataricum_MIRA_VER3_c721	biotin carboxyl carrier protein subunit of of het-accase	1423	gi|224144956|ref|XP_002325474.1|predicted protein [Populus trichocarpa] >gi|222862349|gb|EEE99855.1| predicted protein [Populus trichocarpa]	XP_002325474	1.12806E-22	68	112.464	134	92
Fagopyrum_tataricum_MIRA_VER3_c723	fiber protein fb34	887	gi|225470369|ref|XP_002271088.1|PREDICTED: hypothetical protein [Vitis vinifera] >gi|270242408|emb|CBI29530.1| unnamed protein product [Vitis vinifera]	XP_002271088	1.23001E-22	73	111.309	157	116
Fagopyrum_tataricum_MIRA_VER3_c724	protein	589	gi|255625797|gb|ACU13243.1|unknown [Glycine max]	ACU13243	1.68086E-37	78	159.458	168	132
Fagopyrum_tataricum_MIRA_VER3_c726	protein	969	gi|115482792|ref|NP_001064989.1|Os10g0502000 [Oryza sativa (japonica cultivar-group)] >gi|22165076|gb|AAM93693.1| hypothetical protein [Oryza sativa Japonica Group] >gi|31432906|gb|AAP54482.1| Thylakoid lumenal 17.4 kDa protein, chloroplast precursor, putative, expressed [Oryza sativa (japonica cultivar-group)] >gi|113639598|dbj|BAF26903.1| Os10g0502000 [Oryza sativa Japonica Group] >gi|125532544…	NP_001064989	2.40302E-78	97	296.59	159	155
Fagopyrum_tataricum_MIRA_VER3_c728	translocon-associated protein alpha subunit precursor	1061	gi|217074230|gb|ACJ85475.1|unknown [Medicago truncatula]	ACJ85475	2.11634E-78	84	296.975	228	193
Fagopyrum_tataricum_MIRA_VER3_c729	protein	717	gi|224055779|ref|XP_002298649.1|predicted protein [Populus trichocarpa] >gi|222845907|gb|EEE83454.1| predicted protein [Populus trichocarpa]	XP_002298649	1.91372E-27	72	126.716	122	88
Fagopyrum_tataricum_MIRA_VER3_c730	protein	1310	gi|225430912|ref|XP_002276816.1|PREDICTED: hypothetical protein [Vitis vinifera] >gi|270228670|emb|CBI17607.1| unnamed protein product [Vitis vinifera]	XP_002276816	2.49235E-122	86	443.351	330	284
Fagopyrum_tataricum_MIRA_VER3_c731	fiber protein fb34	993	gi|225424071|ref|XP_002282799.1|PREDICTED: hypothetical protein [Vitis vinifera] >gi|147792362|emb|CAN76984.1| hypothetical protein [Vitis vinifera] >gi|270239744|emb|CBI26977.1| unnamed protein product [Vitis vinifera]	XP_002282799	1.20203E-80	85	304.294	200	171
Fagopyrum_tataricum_MIRA_VER3_c732	wd repeat domain 57 (u5 snrnp specific)	1409	gi|255645285|gb|ACU23139.1|unknown [Glycine max]	ACU23139	0.0	95	649.047	339	323
Fagopyrum_tataricum_MIRA_VER3_c733	protein	892	gi|255626219|gb|ACU13454.1|unknown [Glycine max]	ACU13454	3.57372E-70	90	269.24	157	142
Fagopyrum_tataricum_MIRA_VER3_c734	bundle sheath defective protein	1199	gi|13430174|gb|AAK25754.1|AF334834_1putative chaperon P13.9 [Castanea sativa]	AAK25754	2.76234E-22	85	90.5077	62	53
Fagopyrum_tataricum_MIRA_VER3_c735	40s ribosomal protein	605	gi|255549396|ref|XP_002515751.1|40S ribosomal protein S25, putative [Ricinus communis] >gi|223545079|gb|EEF46590.1| 40S ribosomal protein S25, putative [Ricinus communis]	XP_002515751	3.9153E-24	89	115.161	73	65
Fagopyrum_tataricum_MIRA_VER3_c736	cytochrome c1 precursor	1428	gi|225452171|ref|XP_002264598.1|PREDICTED: hypothetical protein [Vitis vinifera]	XP_002264598	3.19638E-134	90	483.026	314	285
Fagopyrum_tataricum_MIRA_VER3_c737	protein	769	gi|224131432|ref|XP_002321083.1|predicted protein [Populus trichocarpa] >gi|118486447|gb|ABK95063.1| unknown [Populus trichocarpa] >gi|222861856|gb|EEE99398.1| predicted protein [Populus trichocarpa]	XP_002321083	9.14545E-50	77	201.06	194	150
Fagopyrum_tataricum_MIRA_VER3_c738	cytochrome p450 reductase	1222	gi|147791535|emb|CAN77401.1|hypothetical protein [Vitis vinifera]	CAN77401	1.25974E-112	92	380.563	243	225
Fagopyrum_tataricum_MIRA_VER3_c739	dihydrolipoamide s-acetyltransferase	1428	gi|224111700|ref|XP_002315946.1|predicted protein [Populus trichocarpa] >gi|222864986|gb|EEF02117.1| predicted protein [Populus trichocarpa]	XP_002315946	1.07894E-119	96	373.629	225	217
Fagopyrum_tataricum_MIRA_VER3_c740	protein	1172	gi|224128650|ref|XP_002329056.1|predicted protein [Populus trichocarpa] >gi|222839727|gb|EEE78050.1| predicted protein [Populus trichocarpa]	XP_002329056	1.26726E-70	89	240.35	166	149
Fagopyrum_tataricum_MIRA_VER3_c741	protein	607	gi|224111376|ref|XP_002315832.1|predicted protein [Populus trichocarpa] >gi|222864872|gb|EEF02003.1| predicted protein [Populus trichocarpa]	XP_002315832	5.16157E-40	86	167.933	101	87
Fagopyrum_tataricum_MIRA_VER3_c742	glucan endo- -beta-glucosidase	997	gi|225438988|ref|XP_002279597.1|PREDICTED: hypothetical protein [Vitis vinifera]	XP_002279597	1.17843E-51	65	207.994	216	142
Fagopyrum_tataricum_MIRA_VER3_c743	cysteine protease	993	gi|225427714|ref|XP_002264345.1|PREDICTED: hypothetical protein [Vitis vinifera]	XP_002264345	2.17038E-114	93	416.387	245	228
Fagopyrum_tataricum_MIRA_VER3_c744	protein	1024	gi|224083338|ref|XP_002306987.1|predicted protein [Populus trichocarpa] >gi|222856436|gb|EEE93983.1| predicted protein [Populus trichocarpa]	XP_002306987	4.045E-63	83	246.128	177	147
Fagopyrum_tataricum_MIRA_VER3_c745	protein	1153	gi|225469644|ref|XP_002265462.1|PREDICTED: hypothetical protein [Vitis vinifera]	XP_002265462	7.52933E-48	72	195.667	177	129
Fagopyrum_tataricum_MIRA_VER3_c746	ring-box protein	688	gi|82470793|gb|ABB77433.1|RBX1-like protein [Petunia integrifolia subsp. inflata]	ABB77433	5.338E-61	95	238.039	116	111
Fagopyrum_tataricum_MIRA_VER3_c747	at1g25370 f4f7_22	1210	gi|225424037|ref|XP_002282946.1|PREDICTED: hypothetical protein [Vitis vinifera] >gi|270239758|emb|CBI26991.1| unnamed protein product [Vitis vinifera]	XP_002282946	4.53278E-99	83	365.925	245	205
Fagopyrum_tataricum_MIRA_VER3_c748	dopamine beta-	1368	gi|255584675|ref|XP_002533060.1|dopamine beta-monooxygenase, putative [Ricinus communis] >gi|223527158|gb|EEF29330.1| dopamine beta-monooxygenase, putative [Ricinus communis]	XP_002533060	1.00536E-87	80	315.849	266	213
Fagopyrum_tataricum_MIRA_VER3_c749	abc transporter-like	1864	gi|225438589|ref|XP_002276397.1|PREDICTED: hypothetical protein [Vitis vinifera]	XP_002276397	0.0	97	756.903	410	399
Fagopyrum_tataricum_MIRA_VER3_c750	heat shock	1092	gi|166919372|gb|ABZ04081.1|chloroplast heat shock protein 70-2 [Ipomoea nil]	ABZ04081	7.05316E-106	97	301.597	198	194
Fagopyrum_tataricum_MIRA_VER3_c751	40s ribosomal protein	784	gi|270234044|emb|CBI22651.1|unnamed protein product [Vitis vinifera]	CBI22651	1.68048E-46	96	190.274	95	92
Fagopyrum_tataricum_MIRA_VER3_c752	protein	1063	gi|225449116|ref|XP_002277030.1|PREDICTED: hypothetical protein [Vitis vinifera] >gi|270244561|emb|CBI31494.1| unnamed protein product [Vitis vinifera]	XP_002277030	8.97447E-61	73	238.424	246	181
Fagopyrum_tataricum_MIRA_VER3_c753	60s ribosomal protein	596	gi|255585616|ref|XP_002533495.1|60S ribosomal protein L32, putative [Ricinus communis] >gi|223526639|gb|EEF28882.1| 60S ribosomal protein L32, putative [Ricinus communis]	XP_002533495	2.74889E-59	97	231.876	132	129
Fagopyrum_tataricum_MIRA_VER3_c754	uv excision repair protein	1438	gi|255644546|gb|ACU22776.1|unknown [Glycine max]	ACU22776	9.77801E-107	65	391.734	402	265
Fagopyrum_tataricum_MIRA_VER3_c755	n3 like protein	1189	gi|225456416|ref|XP_002284244.1|PREDICTED: hypothetical protein [Vitis vinifera] >gi|270226980|emb|CBI15714.1| unnamed protein product [Vitis vinifera]	XP_002284244	4.01415E-76	81	289.656	242	198
Fagopyrum_tataricum_MIRA_VER3_c756	electron carrier electron transporter iron ion binding protein	1441	gi|255549894|ref|XP_002515998.1|electron carrier, putative [Ricinus communis] >gi|223544903|gb|EEF46418.1| electron carrier, putative [Ricinus communis]	XP_002515998	8.135E-61	72	239.195	205	149
Fagopyrum_tataricum_MIRA_VER3_c757	60s ribosomal	976	gi|224144519|ref|XP_002336155.1|predicted protein [Populus trichocarpa] >gi|222874555|gb|EEF11686.1| predicted protein [Populus trichocarpa]	XP_002336155	4.87133E-95	88	352.058	225	199
Fagopyrum_tataricum_MIRA_VER3_c758	23s ribosomal rna	1108	gi|217071218|gb|ACJ83969.1|unknown [Medicago truncatula]	ACJ83969	1.56768E-45	96	106.301	52	50
Fagopyrum_tataricum_MIRA_VER3_c759	integral membrane family protein	1001	gi|226713184|sp|A7R385.1|U497C_VITVIRecName: Full=UPF0497 membrane protein 12	A7R385	1.04006E-39	77	168.318	203	157
Fagopyrum_tataricum_MIRA_VER3_c760	lipid binding	820	gi|225426917|ref|XP_002264081.1|PREDICTED: hypothetical protein [Vitis vinifera]	XP_002264081	8.50012E-20	65	101.679	114	75
Fagopyrum_tataricum_MIRA_VER3_c761	protein	1123	gi|225427236|ref|XP_002280752.1|PREDICTED: hypothetical protein [Vitis vinifera]	XP_002280752	4.49221E-74	79	282.722	219	175
Fagopyrum_tataricum_MIRA_VER3_c762	protein	971	gi|224142377|ref|XP_002324535.1|predicted protein [Populus trichocarpa] >gi|222865969|gb|EEF03100.1| predicted protein [Populus trichocarpa]	XP_002324535	1.08368E-62	85	244.588	171	146
Fagopyrum_tataricum_MIRA_VER3_c763	lipoic acid synthase	743	gi|75860378|gb|ABA29156.1|putative lipoic acid synthase [Pisum sativum]	ABA29156	4.18455E-65	97	251.906	134	130
Fagopyrum_tataricum_MIRA_VER3_c764	zinc ion binding	1283	gi|225436896|ref|XP_002274008.1|PREDICTED: hypothetical protein [Vitis vinifera] >gi|270244945|emb|CBI32323.1| unnamed protein product [Vitis vinifera]	XP_002274008	1.6149E-112	82	320.472	228	189
Fagopyrum_tataricum_MIRA_VER3_c765	protein	1032	gi|225458703|ref|XP_002282986.1|PREDICTED: hypothetical protein [Vitis vinifera] >gi|270252867|emb|CBI19478.1| unnamed protein product [Vitis vinifera]	XP_002282986	1.14344E-97	66	360.918	355	236
Fagopyrum_tataricum_MIRA_VER3_c766	glutathione s-transferase	870	gi|270244843|emb|CBI32221.1|unnamed protein product [Vitis vinifera]	CBI32221	1.26107E-56	69	224.172	216	150
Fagopyrum_tataricum_MIRA_VER3_c767	ras-related protein ric1	1193	gi|192910784|gb|ACF06500.1|Ras-related protein RIC1 [Elaeis guineensis]	ACF06500	4.42977E-99	94	365.925	202	191
Fagopyrum_tataricum_MIRA_VER3_c768	trigger factor	1256	gi|225460855|ref|XP_002277545.1|PREDICTED: hypothetical protein [Vitis vinifera] >gi|270239463|emb|CBI26697.1| unnamed protein product [Vitis vinifera]	XP_002277545	5.52729E-131	88	465.692	300	265
Fagopyrum_tataricum_MIRA_VER3_c769	60s ribosomal protein	864	gi|225442192|ref|XP_002276785.1|PREDICTED: hypothetical protein [Vitis vinifera]	XP_002276785	2.24742E-90	94	336.265	193	182
Fagopyrum_tataricum_MIRA_VER3_c770	potassium transporter	583	gi|224069633|ref|XP_002303014.1|predicted protein [Populus trichocarpa] >gi|222844740|gb|EEE82287.1| predicted protein [Populus trichocarpa]	XP_002303014	8.38083E-34	87	147.132	104	91
Fagopyrum_tataricum_MIRA_VER3_c771	selenoprotein t	1092	gi|147854126|emb|CAN83419.1|hypothetical protein [Vitis vinifera]	CAN83419	4.97898E-62	80	242.662	223	179
Fagopyrum_tataricum_MIRA_VER3_c772	fructose- -bisphosphatase	712	gi|21386788|gb|AAM23301.1|XY4 protein [Silene vulgaris]	AAM23301	2.51423E-56	74	222.631	189	141
Fagopyrum_tataricum_MIRA_VER3_c773	histone h1	948	gi|62286644|sp|Q9M5W4.1|H1_EUPESRecName: Full=Histone H1 >gi|6752901|gb|AAF27930.1|AF222804_1 histone H1 [Euphorbia esula]	Q9M5W4	5.05994E-25	77	119.398	95	74
Fagopyrum_tataricum_MIRA_VER3_c774	sgp2 gtp binding	1210	gi|225461736|ref|XP_002285529.1|PREDICTED: hypothetical protein [Vitis vinifera]	XP_002285529	1.05227E-71	67	275.018	291	195
Fagopyrum_tataricum_MIRA_VER3_c775	gh3 family protein	632	gi|270231138|emb|CBI20465.1|unnamed protein product [Vitis vinifera]	CBI20465	1.92826E-56	90	222.631	122	110
Fagopyrum_tataricum_MIRA_VER3_c776	protein	1167	gi|225448313|ref|XP_002265235.1|PREDICTED: hypothetical protein [Vitis vinifera] >gi|147777022|emb|CAN74476.1| hypothetical protein [Vitis vinifera] >gi|270242323|emb|CBI29466.1| unnamed protein product [Vitis vinifera]	XP_002265235	2.71995E-61	79	240.35	194	154
Fagopyrum_tataricum_MIRA_VER3_c777	at1g18740 f6a14_15	1726	gi|225447791|ref|XP_002266605.1|PREDICTED: hypothetical protein [Vitis vinifera] >gi|270230677|emb|CBI20005.1| unnamed protein product [Vitis vinifera]	XP_002266605	6.77303E-113	74	412.535	393	292
Fagopyrum_tataricum_MIRA_VER3_c778	ribosomal protein s15	867	gi|224085603|ref|XP_002307632.1|predicted protein [Populus trichocarpa] >gi|118481495|gb|ABK92690.1| unknown [Populus trichocarpa] >gi|118482312|gb|ABK93082.1| unknown [Populus trichocarpa] >gi|222857081|gb|EEE94628.1| predicted protein [Populus trichocarpa]	XP_002307632	7.56581E-70	95	268.085	152	145
Fagopyrum_tataricum_MIRA_VER3_c779	endopeptidase clp chloroplast precursor	1284	gi|255557703|ref|XP_002519881.1|ATP-dependent Clp protease proteolytic subunit, putative [Ricinus communis] >gi|223540927|gb|EEF42485.1| ATP-dependent Clp protease proteolytic subunit, putative [Ricinus communis]	XP_002519881	2.527E-95	89	353.599	245	220
Fagopyrum_tataricum_MIRA_VER3_c780	protein	766	gi|225426471|ref|XP_002276930.1|PREDICTED: hypothetical protein isoform 2 [Vitis vinifera]	XP_002276930	2.64523E-41	86	172.94	125	108
Fagopyrum_tataricum_MIRA_VER3_c781	rna polymerase beta subunit	1125	gi|189162261|ref|YP_001936507.1|RNA polymerase beta'' chain [Fagopyrum esculentum subsp. ancestrale] >gi|212288319|sp|B2XWN9.1|RPOC2_FAGEA RecName: Full=DNA-directed RNA polymerase subunit beta''; AltName: Full=PEP; AltName: Full=Plastid-encoded RNA polymerase subunit beta''; Short=RNA polymerase subunit beta'' >gi|166065347|gb|ABY79722.1| RNA polymerase beta'' chain [Fagopyrum esculentum subsp. …	YP_001936507	8.33225E-145	83	517.694	379	315
Fagopyrum_tataricum_MIRA_VER3_c782	26s proteasome non-atpase regulatory subunit 13	1119	gi|225427065|ref|XP_002275168.1|PREDICTED: hypothetical protein [Vitis vinifera]	XP_002275168	3.41931E-82	98	300.442	158	155
Fagopyrum_tataricum_MIRA_VER3_c783	dna binding	954	gi|225448611|ref|XP_002278871.1|PREDICTED: hypothetical protein [Vitis vinifera] >gi|270236129|emb|CBI25398.1| unnamed protein product [Vitis vinifera]	XP_002278871	4.45118E-45	75	186.037	164	124
Fagopyrum_tataricum_MIRA_VER3_c784	protein	1076	gi|225455788|ref|XP_002270846.1|PREDICTED: hypothetical protein [Vitis vinifera] >gi|270226651|emb|CBI15385.1| unnamed protein product [Vitis vinifera]	XP_002270846	2.9669E-83	84	210.69	139	118
Fagopyrum_tataricum_MIRA_VER3_c785	rna-binding protein rnp1 precursor	597	gi|125541605|gb|EAY88000.1|hypothetical protein OsI_09422 [Oryza sativa Indica Group]	EAY88000	6.71648E-21	90	104.375	65	59
Fagopyrum_tataricum_MIRA_VER3_c786	protein	1043	gi|255565605|ref|XP_002523792.1|catalytic, putative [Ricinus communis] >gi|223536880|gb|EEF38518.1| catalytic, putative [Ricinus communis]	XP_002523792	3.45205E-113	76	260.766	196	149
Fagopyrum_tataricum_MIRA_VER3_c787	protein	1284	gi|270236300|emb|CBI25568.1|unnamed protein product [Vitis vinifera]	CBI25568	1.63037E-110	80	404.06	293	235
Fagopyrum_tataricum_MIRA_VER3_c788	argonaute protein group	1368	gi|84688906|gb|ABC61502.1|AGO1-1 [Nicotiana benthamiana]	ABC61502	6.83318E-179	93	631.328	369	344
Fagopyrum_tataricum_MIRA_VER3_c789	dna double-strand break repair rad50	524	gi|270248545|emb|CBI33677.1|unnamed protein product [Vitis vinifera]	CBI33677	4.35319E-11	53	71.2478	139	74
Fagopyrum_tataricum_MIRA_VER3_c790	rhodanese-like family protein	936	gi|225439433|ref|XP_002265850.1|PREDICTED: hypothetical protein [Vitis vinifera] >gi|270234188|emb|CBI22793.1| unnamed protein product [Vitis vinifera]	XP_002265850	1.16117E-74	77	284.263	221	171
Fagopyrum_tataricum_MIRA_VER3_c791	s-adenosylmethionine decarboxylase	1029	gi|3913414|sp|Q39677.1|DCAM2_DIACARecName: Full=S-adenosylmethionine decarboxylase proenzyme 2; Short=AdoMetDC 2; Short=SAMDC 2; Contains: RecName: Full=S-adenosylmethionine decarboxylase 2 alpha chain; Contains: RecName: Full=S-adenosylmethionine decarboxylase 2 beta chain; Flags: Precursor >gi|1155242|gb|AAD09840.1| S-adenosylmethionine decarboxylase 2 [Dianthus caryophyllus]	Q39677	1.20936E-59	94	151.369	86	81
Fagopyrum_tataricum_MIRA_VER3_c792	protein	1050	gi|194466266|gb|ACF74362.1|perchloric acid soluble translation inhibitor protein [Arachis hypogaea]	ACF74362	5.52996E-55	94	219.164	126	119
Fagopyrum_tataricum_MIRA_VER3_c793	5 start site is	909	gi|224125570|ref|XP_002329837.1|predicted protein [Populus trichocarpa] >gi|118485399|gb|ABK94556.1| unknown [Populus trichocarpa] >gi|222870899|gb|EEF08030.1| predicted protein [Populus trichocarpa]	XP_002329837	8.94667E-24	45	115.161	257	118
Fagopyrum_tataricum_MIRA_VER3_c794	sucrose synthase	1517	gi|7007263|emb|CAA57881.1|sucrose synthase [Chenopodium rubrum]	CAA57881	0.0	97	580.482	298	290
Fagopyrum_tataricum_MIRA_VER3_c795	unnamed protein product [Vitis vinifera]	1015	gi|270250512|emb|CBI33691.1|unnamed protein product [Vitis vinifera]	CBI33691	9.88448E-38	74	161.77	191	142
Fagopyrum_tataricum_MIRA_VER3_c796	unknown protein [Arabidopsis thaliana]	629	gi|18423537|ref|NP_568796.1|unknown protein [Arabidopsis thaliana] >gi|9759204|dbj|BAB09741.1| unnamed protein product [Arabidopsis thaliana] >gi|21536641|gb|AAM60973.1| unknown [Arabidopsis thaliana] >gi|26453175|dbj|BAC43663.1| unknown protein [Arabidopsis thaliana] >gi|28416749|gb|AAO42905.1| At5g53650 [Arabidopsis thaliana]	NP_568796	1.47816E-8	85	63.5438	60	51
Fagopyrum_tataricum_MIRA_VER3_c797	pre-mrna-splicing factor cwc15	1079	gi|255563594|ref|XP_002522799.1|Pre-mRNA-splicing factor cwc15, putative [Ricinus communis] >gi|223538037|gb|EEF39650.1| Pre-mRNA-splicing factor cwc15, putative [Ricinus communis]	XP_002522799	4.69402E-73	89	279.256	232	207
Fagopyrum_tataricum_MIRA_VER3_c798	adp-ribosylation factor-like protein	828	gi|255640961|gb|ACU20760.1|unknown [Glycine max]	ACU20760	1.40198E-94	97	350.132	184	179
Fagopyrum_tataricum_MIRA_VER3_c799	60s ribosomal protein l7a	1155	gi|226497590|ref|NP_001148801.1|60S ribosomal protein L7a [Zea mays] >gi|195622244|gb|ACG32952.1| 60S ribosomal protein L7a [Zea mays] >gi|219887097|gb|ACL53923.1| unknown [Zea mays]	NP_001148801	1.39956E-110	93	404.06	260	242
Fagopyrum_tataricum_MIRA_VER3_c800	ubiquitin-activating enzyme	1156	gi|38142361|dbj|BAD00984.1|ubiquitin activating enzyme 2 [Nicotiana tabacum]	BAD00984	1.4283E-155	91	553.518	318	292
Fagopyrum_tataricum_MIRA_VER3_c801	hydroxymethylbilane synthase	1077	gi|255558669|ref|XP_002520359.1|porphobilinogen deaminase, putative [Ricinus communis] >gi|223540457|gb|EEF42025.1| porphobilinogen deaminase, putative [Ricinus communis]	XP_002520359	7.14176E-122	91	441.425	273	250
Fagopyrum_tataricum_MIRA_VER3_c802	glyceraldehyde-3-phosphate dehydrogenase	1637	gi|224061855|ref|XP_002300632.1|predicted protein [Populus trichocarpa] >gi|222842358|gb|EEE79905.1| predicted protein [Populus trichocarpa]	XP_002300632	0.0	92	649.818	441	406
Fagopyrum_tataricum_MIRA_VER3_c803	translin-associated factor x	1242	gi|4406769|gb|AAD20080.1|unknown protein [Arabidopsis thaliana]	AAD20080	6.99502E-95	83	352.058	256	215
Fagopyrum_tataricum_MIRA_VER3_c804	dna-binding protein	1324	gi|225456662|ref|XP_002271692.1|PREDICTED: hypothetical protein [Vitis vinifera]	XP_002271692	2.75854E-60	64	237.269	276	179
Fagopyrum_tataricum_MIRA_VER3_c805	autoinhibited h+ atpase	1299	gi|255548556|ref|XP_002515334.1|H(\+)-transporting atpase plant/fungi plasma membrane type, putative [Ricinus communis] >gi|223545278|gb|EEF46783.1| H(\+)-transporting atpase plant/fungi plasma membrane type, putative [Ricinus communis]	XP_002515334	2.45568E-138	91	496.508	332	305
Fagopyrum_tataricum_MIRA_VER3_c806	protein	841	gi|225451336|ref|XP_002279350.1|PREDICTED: hypothetical protein [Vitis vinifera] >gi|147804847|emb|CAN78056.1| hypothetical protein [Vitis vinifera] >gi|270306660|emb|CBI34164.1| unnamed protein product [Vitis vinifera]	XP_002279350	1.40294E-73	79	280.411	239	190
Fagopyrum_tataricum_MIRA_VER3_c807	predicted protein [Populus trichocarpa]	622	gi|224129146|ref|XP_002320512.1|predicted protein [Populus trichocarpa] >gi|222861285|gb|EEE98827.1| predicted protein [Populus trichocarpa]	XP_002320512	3.07191E-43	94	178.718	111	105
Fagopyrum_tataricum_MIRA_VER3_c808	aldose 1-epimerase	614	gi|255636694|gb|ACU18683.1|unknown [Glycine max]	ACU18683	3.59023E-57	90	224.942	146	132
Fagopyrum_tataricum_MIRA_VER3_c809	protein	919	gi|225458083|ref|XP_002279080.1|PREDICTED: hypothetical protein [Vitis vinifera] >gi|147765496|emb|CAN78114.1| hypothetical protein [Vitis vinifera] >gi|270253192|emb|CBI19803.1| unnamed protein product [Vitis vinifera]	XP_002279080	2.37455E-56	99	223.402	163	162
Fagopyrum_tataricum_MIRA_VER3_c810	histone deacetylase	1289	gi|118484193|gb|ABK93977.1|unknown [Populus trichocarpa]	ABK93977	1.05367E-16	73	92.4337	99	73
Fagopyrum_tataricum_MIRA_VER3_c812	af410339_1 at3g56820 t8m16_150	912	gi|224086691|ref|XP_002307933.1|predicted protein [Populus trichocarpa] >gi|222853909|gb|EEE91456.1| predicted protein [Populus trichocarpa]	XP_002307933	2.76555E-65	75	253.062	228	171
Fagopyrum_tataricum_MIRA_VER3_c813	transcription factor transcription regulator	684	gi|255557377|ref|XP_002519719.1|conserved hypothetical protein [Ricinus communis] >gi|223541136|gb|EEF42692.1| conserved hypothetical protein [Ricinus communis]	XP_002519719	5.07886E-19	71	98.5969	129	92
Fagopyrum_tataricum_MIRA_VER3_c814	seed maturation protein	1086	gi|255537629|ref|XP_002509881.1|conserved hypothetical protein [Ricinus communis] >gi|223549780|gb|EEF51268.1| conserved hypothetical protein [Ricinus communis]	XP_002509881	5.9907E-84	75	315.464	254	193
Fagopyrum_tataricum_MIRA_VER3_c815	protein	1636	gi|225435468|ref|XP_002285479.1|PREDICTED: hypothetical protein [Vitis vinifera]	XP_002285479	2.42566E-138	82	416.772	303	250
Fagopyrum_tataricum_MIRA_VER3_c816	at3g12630-like protein	951	gi|88866527|gb|ABD57310.1|stress-associated protein 1 [Solanum lycopersicum]	ABD57310	1.28794E-44	65	184.496	179	117
Fagopyrum_tataricum_MIRA_VER3_c817	remorin family protein	631	gi|255539463|ref|XP_002510796.1|Remorin, putative [Ricinus communis] >gi|223549911|gb|EEF51398.1| Remorin, putative [Ricinus communis]	XP_002510796	5.30011E-22	88	108.227	127	112
Fagopyrum_tataricum_MIRA_VER3_c818	mitochondrial processing peptidase alpha	1081	gi|217075709|gb|ACJ86214.1|unknown [Medicago truncatula]	ACJ86214	7.56936E-54	82	168.318	126	104
Fagopyrum_tataricum_MIRA_VER3_c819	plastid ribosomal protein	893	gi|225426247|ref|XP_002264340.1|PREDICTED: hypothetical protein [Vitis vinifera]	XP_002264340	4.09835E-58	91	229.18	134	123
Fagopyrum_tataricum_MIRA_VER3_c820	atp-dependent clp protease adaptor protein containing protein	977	gi|224099343|ref|XP_002311446.1|predicted protein [Populus trichocarpa] >gi|118481362|gb|ABK92624.1| unknown [Populus trichocarpa] >gi|222851266|gb|EEE88813.1| predicted protein [Populus trichocarpa]	XP_002311446	5.43609E-62	88	242.276	159	140
Fagopyrum_tataricum_MIRA_VER3_c821	protein	975	gi|224060243|ref|XP_002300102.1|predicted protein [Populus trichocarpa] >gi|118487561|gb|ABK95607.1| unknown [Populus trichocarpa] >gi|222847360|gb|EEE84907.1| predicted protein [Populus trichocarpa]	XP_002300102	1.70561E-31	68	140.969	161	111
Fagopyrum_tataricum_MIRA_VER3_c822	acyl- synthetase	1323	gi|225437622|ref|XP_002278345.1|PREDICTED: hypothetical protein [Vitis vinifera] >gi|270254588|emb|CBI36978.1| unnamed protein product [Vitis vinifera]	XP_002278345	3.65974E-121	84	439.499	310	262
Fagopyrum_tataricum_MIRA_VER3_c823	ect2 protein binding	1550	gi|225435800|ref|XP_002285750.1|PREDICTED: hypothetical protein [Vitis vinifera]	XP_002285750	1.93029E-164	73	583.563	475	349
Fagopyrum_tataricum_MIRA_VER3_c824	ubiquitin-like protein	1583	gi|147822388|emb|CAN59899.1|hypothetical protein [Vitis vinifera]	CAN59899	8.48506E-107	82	392.119	319	264
Fagopyrum_tataricum_MIRA_VER3_c825	short-chain dehydrogenase reductase sdr	952	gi|270242701|emb|CBI29642.1|unnamed protein product [Vitis vinifera]	CBI29642	3.46695E-82	83	309.301	240	201
Fagopyrum_tataricum_MIRA_VER3_c826	ras-related protein ric1	1072	gi|255570958|ref|XP_002526430.1|protein with unknown function [Ricinus communis] >gi|223534210|gb|EEF35925.1| protein with unknown function [Ricinus communis]	XP_002526430	5.45017E-98	93	362.073	201	188
Fagopyrum_tataricum_MIRA_VER3_c827	er glycerol-phosphate acyltransferase	732	gi|224140385|ref|XP_002323563.1|predicted protein [Populus trichocarpa] >gi|118487512|gb|ABK95583.1| unknown [Populus trichocarpa] >gi|222868193|gb|EEF05324.1| predicted protein [Populus trichocarpa]	XP_002323563	7.77988E-71	94	157.532	84	79
Fagopyrum_tataricum_MIRA_VER3_c829	myb transcription factor	1151	gi|225457178|ref|XP_002283896.1|PREDICTED: hypothetical protein [Vitis vinifera]	XP_002283896	3.05543E-50	82	177.948	151	124
Fagopyrum_tataricum_MIRA_VER3_c830	heat- and acid-stable phosphoprotein	909	gi|225443558|ref|XP_002277729.1|PREDICTED: similar to predicted protein [Vitis vinifera] >gi|270243693|emb|CBI30632.1| unnamed protein product [Vitis vinifera]	XP_002277729	8.33508E-38	85	161.77	140	119
Fagopyrum_tataricum_MIRA_VER3_c831	60s ribosomal protein	731	gi|217071646|gb|ACJ84183.1|unknown [Medicago truncatula]	ACJ84183	1.06969E-89	98	333.569	187	185
Fagopyrum_tataricum_MIRA_VER3_c832	protein	2241	gi|225449941|ref|XP_002270421.1|PREDICTED: hypothetical protein [Vitis vinifera]	XP_002270421	2.00938E-98	67	336.265	416	279
Fagopyrum_tataricum_MIRA_VER3_c833	pollen-specific c2 domain containing protein	935	gi|255586787|ref|XP_002534010.1|ARF GTPase activator, putative [Ricinus communis] >gi|223525988|gb|EEF28372.1| ARF GTPase activator, putative [Ricinus communis]	XP_002534010	1.51487E-58	89	230.72	168	150
Fagopyrum_tataricum_MIRA_VER3_c834	protein	1581	gi|255587278|ref|XP_002534212.1|chaperone protein DNAj, putative [Ricinus communis] >gi|223525697|gb|EEF28168.1| chaperone protein DNAj, putative [Ricinus communis]	XP_002534212	1.24462E-166	92	590.882	399	369
Fagopyrum_tataricum_MIRA_VER3_c835	wd-40 repeat protein	1215	gi|3023847|sp|O24076.1|GBLP_MEDSARecName: Full=Guanine nucleotide-binding protein subunit beta-like protein >gi|2385376|emb|CAA69934.1| G protein beta subunit-like [Medicago sativa subsp. x varia]	O24076	1.02933E-157	96	554.673	302	290
Fagopyrum_tataricum_MIRA_VER3_c836	phytochrome-associated protein 1	1523	gi|255549816|ref|XP_002515959.1|Auxin-responsive protein IAA6, putative [Ricinus communis] >gi|223544864|gb|EEF46379.1| Auxin-responsive protein IAA6, putative [Ricinus communis]	XP_002515959	2.57175E-69	73	245.358	228	168
Fagopyrum_tataricum_MIRA_VER3_c837	calcineurin-like phosphoesterase family protein	996	gi|225440958|ref|XP_002283250.1|PREDICTED: hypothetical protein [Vitis vinifera]	XP_002283250	3.71249E-94	84	347.821	259	218
Fagopyrum_tataricum_MIRA_VER3_c838	autoinhibited h+ atpase	1496	gi|224143678|ref|XP_002325038.1|autoinhibited H+ ATPase [Populus trichocarpa] >gi|222866472|gb|EEF03603.1| autoinhibited H+ ATPase [Populus trichocarpa]	XP_002325038	2.00301E-164	94	517.309	312	295
Fagopyrum_tataricum_MIRA_VER3_c839	carbonate dehydratase-like protein	721	gi|255645634|gb|ACU23311.1|unknown [Glycine max]	ACU23311	5.97731E-45	76	184.882	140	107
Fagopyrum_tataricum_MIRA_VER3_c840	hydroxyproline-rich glycoprotein	1961	gi|147790518|emb|CAN69766.1|hypothetical protein [Vitis vinifera]	CAN69766	3.16428E-178	79	629.787	511	408
Fagopyrum_tataricum_MIRA_VER3_c841	proline iminopeptidase	1113	gi|270235952|emb|CBI25074.1|unnamed protein product [Vitis vinifera]	CBI25074	9.41531E-125	89	451.055	265	236
Fagopyrum_tataricum_MIRA_VER3_c842	conserved hypothetical protein [Ricinus communis]	950	gi|255566187|ref|XP_002524081.1|conserved hypothetical protein [Ricinus communis] >gi|223536649|gb|EEF38291.1| conserved hypothetical protein [Ricinus communis]	XP_002524081	1.45524E-64	67	250.751	237	160
Fagopyrum_tataricum_MIRA_VER3_c843	protein	731	gi|255556948|ref|XP_002519507.1|conserved hypothetical protein [Ricinus communis] >gi|223541370|gb|EEF42921.1| conserved hypothetical protein [Ricinus communis]	XP_002519507	4.13134E-33	90	145.591	91	82
Fagopyrum_tataricum_MIRA_VER3_c844	predicted protein [Populus trichocarpa]	1347	gi|224055665|ref|XP_002298592.1|predicted protein [Populus trichocarpa] >gi|222845850|gb|EEE83397.1| predicted protein [Populus trichocarpa]	XP_002298592	2.39979E-27	49	127.872	313	154
Fagopyrum_tataricum_MIRA_VER3_c845	aluminum-induced protein	1179	gi|224099853|ref|XP_002311645.1|predicted protein [Populus trichocarpa] >gi|222851465|gb|EEE89012.1| predicted protein [Populus trichocarpa]	XP_002311645	5.71238E-95	79	345.125	241	191
Fagopyrum_tataricum_MIRA_VER3_c846	chlorophyll a b-binding apoprotein cp26 precursor	1192	gi|225459918|ref|XP_002264295.1|PREDICTED: hypothetical protein [Vitis vinifera] >gi|147770824|emb|CAN76428.1| hypothetical protein [Vitis vinifera] >gi|270228158|emb|CBI16969.1| unnamed protein product [Vitis vinifera]	XP_002264295	3.49367E-112	87	409.453	280	244
Fagopyrum_tataricum_MIRA_VER3_c847	multidrug pheromone mdr abc transporter family	1160	gi|224074303|ref|XP_002304346.1|multidrug/pheromone exporter, MDR family, ABC transporter family [Populus trichocarpa] >gi|222841778|gb|EEE79325.1| multidrug/pheromone exporter, MDR family, ABC transporter family [Populus trichocarpa]	XP_002304346	1.26218E-135	94	487.263	305	288
Fagopyrum_tataricum_MIRA_VER3_c849	g10-like protein	779	gi|15233517|ref|NP_193843.1|G10 family protein [Arabidopsis thaliana] >gi|15294272|gb|AAK95313.1|AF410327_1 AT4g21110/F7J7_50 [Arabidopsis thaliana] >gi|2911068|emb|CAA17530.1| G10-like protein [Arabidopsis thaliana] >gi|7268908|emb|CAB79111.1| G10-like protein [Arabidopsis thaliana] >gi|23308281|gb|AAN18110.1| At4g21110/F7J7_50 [Arabidopsis thaliana]	NP_193843	2.14027E-78	97	296.204	145	141
Fagopyrum_tataricum_MIRA_VER3_c850	microsomal signal peptidase 18 kda	850	gi|255553143|ref|XP_002517614.1|Microsomal signal peptidase 18 kDa subunit, putative [Ricinus communis] >gi|223543246|gb|EEF44778.1| Microsomal signal peptidase 18 kDa subunit, putative [Ricinus communis]	XP_002517614	1.28917E-90	97	337.035	178	174
Fagopyrum_tataricum_MIRA_VER3_c851	polygalacturonase-inhibiting protein	1262	gi|186976048|gb|ACD01043.1|polygalacturonase-inhibiting protein [Knorringia sibirica]	ACD01043	1.5211E-137	86	493.812	311	268
Fagopyrum_tataricum_MIRA_VER3_c852	40s ribosomal protein s17	717	gi|270235899|emb|CBI25023.1|unnamed protein product [Vitis vinifera]	CBI25023	6.09938E-58	89	228.024	147	132
Fagopyrum_tataricum_MIRA_VER3_c853	citrate synthase	850	gi|225446893|ref|XP_002284064.1|PREDICTED: similar to Citrate synthase, glyoxysomal [Vitis vinifera] >gi|270259938|emb|CBI31775.1| unnamed protein product [Vitis vinifera]	XP_002284064	1.34339E-63	80	247.284	182	147
Fagopyrum_tataricum_MIRA_VER3_c854	alpha-farnesene synthase	1769	gi|225469115|ref|XP_002269781.1|PREDICTED: hypothetical protein [Vitis vinifera] >gi|270255970|emb|CBI38337.1| unnamed protein product [Vitis vinifera]	XP_002269781	4.22259E-126	65	456.447	497	327
Fagopyrum_tataricum_MIRA_VER3_c855	thioesterase family protein	728	gi|255632814|gb|ACU16760.1|unknown [Glycine max]	ACU16760	2.38336E-57	79	226.098	170	135
Fagopyrum_tataricum_MIRA_VER3_c856	protein	1946	gi|225433608|ref|XP_002273954.1|PREDICTED: hypothetical protein [Vitis vinifera] >gi|270306155|emb|CBI17213.1| unnamed protein product [Vitis vinifera]	XP_002273954	1.89851E-79	74	207.608	193	144
Fagopyrum_tataricum_MIRA_VER3_c857	at3g10410 f13m14_32	1857	gi|18447763|gb|AAL67992.1|putative serine carboxypeptidase precursor [Gossypium hirsutum]	AAL67992	0.0	90	578.556	338	305
Fagopyrum_tataricum_MIRA_VER3_c858	at1g68560 f24j5_10	1564	gi|224099363|ref|XP_002311455.1|predicted protein [Populus trichocarpa] >gi|222851275|gb|EEE88822.1| predicted protein [Populus trichocarpa]	XP_002311455	0.0	86	667.537	433	374
Fagopyrum_tataricum_MIRA_VER3_c859	protein	1027	gi|225450017|ref|XP_002274669.1|PREDICTED: hypothetical protein [Vitis vinifera] >gi|270235835|emb|CBI24960.1| unnamed protein product [Vitis vinifera]	XP_002274669	2.29583E-70	97	252.292	149	145
Fagopyrum_tataricum_MIRA_VER3_c860	unnamed protein product [Vitis vinifera]	720	gi|270240189|emb|CBI27420.1|unnamed protein product [Vitis vinifera]	CBI27420	1.48598E-11	62	73.9442	77	48
Fagopyrum_tataricum_MIRA_VER3_c861	thylakoid lumenal kda chloroplast	1005	gi|225440155|ref|XP_002283307.1|PREDICTED: hypothetical protein [Vitis vinifera] >gi|270247444|emb|CBI32819.1| unnamed protein product [Vitis vinifera]	XP_002283307	2.01281E-99	83	366.696	251	210
Fagopyrum_tataricum_MIRA_VER3_c862	coatomer delta subunit (delta-coat protein) (delta-cop)	1582	gi|270239956|emb|CBI27189.1|unnamed protein product [Vitis vinifera]	CBI27189	6.3148E-167	83	415.616	345	288
Fagopyrum_tataricum_MIRA_VER3_c863	mip nip subfamily	1369	gi|224053394|ref|XP_002297797.1|aquaporin, MIP family, NIP subfamily [Populus trichocarpa] >gi|222845055|gb|EEE82602.1| aquaporin, MIP family, NIP subfamily [Populus trichocarpa]	XP_002297797	8.6655E-86	91	281.182	186	171
Fagopyrum_tataricum_MIRA_VER3_c865	protein	907	gi|255539969|ref|XP_002511049.1|pterin-4-alpha-carbinolamine dehydratase, putative [Ricinus communis] >gi|223550164|gb|EEF51651.1| pterin-4-alpha-carbinolamine dehydratase, putative [Ricinus communis]	XP_002511049	2.55766E-63	80	246.514	173	140
Fagopyrum_tataricum_MIRA_VER3_c866	chaperonin containing t-complex protein epsilon	1551	gi|4206124|gb|AAD11431.1|T-complex protein 1 epsilon subunit [Mesembryanthemum crystallinum]	AAD11431	3.1751E-174	98	566.229	299	294
Fagopyrum_tataricum_MIRA_VER3_c867	granule-bound starch synthase	1759	gi|2833388|sp|Q43784.1|SSG1_MANESRecName: Full=Granule-bound starch synthase 1, chloroplastic/amyloplastic; AltName: Full=Granule-bound starch synthase I; Short=GBSS-I; Flags: Precursor >gi|437042|emb|CAA52273.1| starch (bacterial glycogen) synthase [Manihot esculenta]	Q43784	1.35613E-148	79	426.017	322	257
Fagopyrum_tataricum_MIRA_VER3_c868	conserved hypothetical protein [Ricinus communis]	655	gi|255572632|ref|XP_002527249.1|conserved hypothetical protein [Ricinus communis] >gi|223533342|gb|EEF35093.1| conserved hypothetical protein [Ricinus communis]	XP_002527249	3.32758E-62	89	241.891	155	138
Fagopyrum_tataricum_MIRA_VER3_c869	phospholipase d	880	gi|238009390|gb|ACR35730.1|unknown [Zea mays]	ACR35730	1.18945E-94	86	350.517	217	187
Fagopyrum_tataricum_MIRA_VER3_c870	auxin influx carrier protein	1440	gi|225440646|ref|XP_002279219.1|PREDICTED: hypothetical protein [Vitis vinifera] >gi|270243473|emb|CBI30413.1| unnamed protein product [Vitis vinifera]	XP_002279219	3.60867E-166	95	552.747	319	305
Fagopyrum_tataricum_MIRA_VER3_c872	pectate lyase	1394	gi|225464210|ref|XP_002265100.1|PREDICTED: hypothetical protein [Vitis vinifera] >gi|270254873|emb|CBI37263.1| unnamed protein product [Vitis vinifera]	XP_002265100	1.42496E-147	93	527.324	296	277
Fagopyrum_tataricum_MIRA_VER3_c873	protein	937	gi|225448595|ref|XP_002278553.1|PREDICTED: hypothetical protein [Vitis vinifera]	XP_002278553	9.94452E-34	67	148.288	157	106
Fagopyrum_tataricum_MIRA_VER3_c874	atp-dependent clp protease adaptor protein	937	gi|224111322|ref|XP_002315814.1|predicted protein [Populus trichocarpa] >gi|222864854|gb|EEF01985.1| predicted protein [Populus trichocarpa]	XP_002315814	8.67151E-46	87	188.348	123	108
Fagopyrum_tataricum_MIRA_VER3_c875	ribosomal protein s3	1461	gi|189162310|ref|YP_001936556.1|ribosomal protein S3 [Fagopyrum esculentum subsp. ancestrale] >gi|166065396|gb|ABY79771.1| ribosomal protein S3 [Fagopyrum esculentum subsp. ancestrale]	YP_001936556	7.89426E-120	100	435.261	218	218
Fagopyrum_tataricum_MIRA_VER3_c876	riboflavin synthase alpha chain	1073	gi|225446349|ref|XP_002274029.1|PREDICTED: hypothetical protein [Vitis vinifera]	XP_002274029	7.89761E-89	84	331.643	230	195
Fagopyrum_tataricum_MIRA_VER3_c877	mitochondrial phosphate transporter	905	gi|255543593|ref|XP_002512859.1|mitochondrial phosphate carrier protein, putative [Ricinus communis] >gi|223547870|gb|EEF49362.1| mitochondrial phosphate carrier protein, putative [Ricinus communis]	XP_002512859	6.67466E-72	97	275.018	141	138
Fagopyrum_tataricum_MIRA_VER3_c878	universal stress protein 23267	690	gi|224108456|ref|XP_002314854.1|predicted protein [Populus trichocarpa] >gi|222863894|gb|EEF01025.1| predicted protein [Populus trichocarpa]	XP_002314854	1.5766E-44	74	183.341	150	111
Fagopyrum_tataricum_MIRA_VER3_c879	cytochrome b5	762	gi|225455276|ref|XP_002273950.1|PREDICTED: hypothetical protein isoform 2 [Vitis vinifera] >gi|225455278|ref|XP_002273913.1| PREDICTED: hypothetical protein isoform 1 [Vitis vinifera] >gi|270234457|emb|CBI23060.1| unnamed protein product [Vitis vinifera]	XP_002273950	6.6867E-37	79	158.303	134	106
Fagopyrum_tataricum_MIRA_VER3_c880	ap1-like protein	1058	gi|1483228|emb|CAA67967.1|MADS3 protein [Betula pendula]	CAA67967	2.39899E-90	85	336.65	249	213
Fagopyrum_tataricum_MIRA_VER3_c881	aminolevulinate dehydratase	746	gi|255545372|ref|XP_002513746.1|porphobilinogen synthase, putative [Ricinus communis] >gi|223546832|gb|EEF48329.1| porphobilinogen synthase, putative [Ricinus communis]	XP_002513746	3.80085E-79	96	249.98	129	125
Fagopyrum_tataricum_MIRA_VER3_c882	sepallata1-like protein	1005	gi|288973214|gb|ADC79707.1|SEPALLATA1-like protein [Euptelea pleiosperma]	ADC79707	9.39335E-81	81	304.679	249	202
Fagopyrum_tataricum_MIRA_VER3_c883	alpha-glucosidase	801	gi|3023260|sp|O04893.1|AGLU_SPIOLRecName: Full=Alpha-glucosidase; AltName: Full=Maltase; Flags: Precursor >gi|2081627|dbj|BAA19924.1| alpha-glucosidase precoursor [Spinacia oleracea]	O04893	1.78578E-46	69	162.155	173	120
Fagopyrum_tataricum_MIRA_VER3_c884	60s ribosomal protein l34	696	gi|224141383|ref|XP_002324052.1|predicted protein [Populus trichocarpa] >gi|118485096|gb|ABK94411.1| unknown [Populus trichocarpa] >gi|222867054|gb|EEF04185.1| predicted protein [Populus trichocarpa]	XP_002324052	1.71918E-46	97	189.889	96	94
Fagopyrum_tataricum_MIRA_VER3_c885	protein	1312	gi|98962497|gb|ABF59516.1|putative spindle disassembly related protein CDC48 [Nicotiana tabacum]	ABF59516	1.97231E-135	86	486.878	346	298
Fagopyrum_tataricum_MIRA_VER3_c886	integral membrane	958	gi|147840874|emb|CAN71023.1|hypothetical protein [Vitis vinifera]	CAN71023	1.71267E-20	77	104.375	97	75
Fagopyrum_tataricum_MIRA_VER3_c887	chemocyanin precursor	798	gi|224054286|ref|XP_002298184.1|predicted protein [Populus trichocarpa] >gi|222845442|gb|EEE82989.1| predicted protein [Populus trichocarpa]	XP_002298184	2.04243E-39	78	166.777	116	91
Fagopyrum_tataricum_MIRA_VER3_c888	udp-glucuronic acid decarboxylase	1250	gi|215678617|dbj|BAG92272.1|unnamed protein product [Oryza sativa Japonica Group]	BAG92272	9.15937E-154	95	501.516	264	253
Fagopyrum_tataricum_MIRA_VER3_c889	at3g52230 f4f15_340	925	gi|414200|emb|CAA53243.1|chloroplast outer envelope 24 kD protein (omp24) [Spinacia oleracea]	CAA53243	1.55859E-15	58	87.8113	136	79
Fagopyrum_tataricum_MIRA_VER3_c890	protein	963	gi|224123352|ref|XP_002330294.1|predicted protein [Populus trichocarpa] >gi|222871329|gb|EEF08460.1| predicted protein [Populus trichocarpa]	XP_002330294	5.67122E-72	92	275.404	172	159
Fagopyrum_tataricum_MIRA_VER3_c891	light-inducible protein atls1	633	gi|255625717|gb|ACU13203.1|unknown [Glycine max]	ACU13203	5.70782E-40	93	167.933	115	108
Fagopyrum_tataricum_MIRA_VER3_c892	flavanone 3-hydroxylase	1357	gi|134039064|gb|ABO48521.1|flavanone-3-hydroxylase [Dimocarpus longan]	ABO48521	5.91014E-175	94	618.231	363	342
Fagopyrum_tataricum_MIRA_VER3_c893	fructose-bisphosphatase precursor	1389	gi|2506391|sp|P46275.2|F16P1_PEARecName: Full=Fructose-1,6-bisphosphatase, chloroplastic; Short=FBPase; AltName: Full=D-fructose-1,6-bisphosphate 1-phosphohydrolase; Flags: Precursor >gi|609561|gb|AAD10213.1| fructose-1,6-bisphosphatase [Pisum sativum] >gi|1094867|prf||2106425A fructose bisphosphatase	P46275	2.43683E-147	84	369.777	273	231
Fagopyrum_tataricum_MIRA_VER3_c894	protein	1102	gi|255544808|ref|XP_002513465.1|Protein MSF1, putative [Ricinus communis] >gi|223547373|gb|EEF48868.1| Protein MSF1, putative [Ricinus communis]	XP_002513465	4.33823E-90	94	335.88	190	179
Fagopyrum_tataricum_MIRA_VER3_c895	pq-loop repeat family protein transmembrane family protein	1114	gi|224136812|ref|XP_002326951.1|predicted protein [Populus trichocarpa] >gi|118486136|gb|ABK94911.1| unknown [Populus trichocarpa] >gi|222835266|gb|EEE73701.1| predicted protein [Populus trichocarpa]	XP_002326951	8.8946E-91	86	338.191	225	194
Fagopyrum_tataricum_MIRA_VER3_c896	type iii chlorophyll a b-binding protein	1179	gi|116519121|gb|ABJ99590.1|type III chlorophyll a/b-binding protein [Lycoris aurea]	ABJ99590	3.6748E-114	92	416.001	270	249
Fagopyrum_tataricum_MIRA_VER3_c897	constans-like b-box zinc finger protein	1400	gi|225446176|ref|XP_002277953.1|PREDICTED: hypothetical protein [Vitis vinifera]	XP_002277953	1.21162E-37	71	162.155	172	123
Fagopyrum_tataricum_MIRA_VER3_c898	prefoldin 5	708	gi|225462560|ref|XP_002267649.1|PREDICTED: hypothetical protein [Vitis vinifera] >gi|147795534|emb|CAN63324.1| hypothetical protein [Vitis vinifera]	XP_002267649	1.55967E-58	88	229.95	151	134
Fagopyrum_tataricum_MIRA_VER3_c899	PREDICTED: hypothetical protein [Vitis vinifera]	494	gi|225442202|ref|XP_002276959.1|PREDICTED: hypothetical protein [Vitis vinifera] >gi|270253507|emb|CBI35905.1| unnamed protein product [Vitis vinifera]	XP_002276959	3.19411E-7	53	58.151	92	49
Fagopyrum_tataricum_MIRA_VER3_c900	pentatricopeptide repeat-containing	833	gi|225468646|ref|XP_002267979.1|PREDICTED: hypothetical protein [Vitis vinifera]	XP_002267979	1.16309E-72	83	277.33	186	155
Fagopyrum_tataricum_MIRA_VER3_c901	unnamed protein product [Vitis vinifera]	785	gi|270250989|emb|CBI34363.1|unnamed protein product [Vitis vinifera]	CBI34363	3.60931E-57	79	225.713	171	136
Fagopyrum_tataricum_MIRA_VER3_c902	PREDICTED: hypothetical protein [Vitis vinifera]	1455	gi|225463368|ref|XP_002271436.1|PREDICTED: hypothetical protein [Vitis vinifera]	XP_002271436	2.35896E-7	45	61.6178	161	73
Fagopyrum_tataricum_MIRA_VER3_c903	protein	639	gi|225444877|ref|XP_002281464.1|PREDICTED: hypothetical protein [Vitis vinifera]	XP_002281464	2.81888E-26	59	122.479	147	87
Fagopyrum_tataricum_MIRA_VER3_c904	unknown protein [Arabidopsis thaliana]	1458	gi|15229864|ref|NP_187787.1|unknown protein [Arabidopsis thaliana] >gi|6671937|gb|AAF23197.1|AC016795_10 unknown protein [Arabidopsis thaliana]	NP_187787	2.51014E-33	58	147.902	236	138
Fagopyrum_tataricum_MIRA_VER3_c905	small nuclear ribonucleoprotein f	763	gi|255628071|gb|ACU14380.1|unknown [Glycine max]	ACU14380	1.82096E-34	97	150.214	77	75
Fagopyrum_tataricum_MIRA_VER3_c906	tim (triosephosphate isomerase) catalytic triose-phosphate isomerase	1246	gi|1351271|sp|P48496.1|TPIC_SPIOLRecName: Full=Triosephosphate isomerase, chloroplastic; Short=TIM; Short=Triose-phosphate isomerase; Flags: Precursor >gi|806312|gb|AAA66289.1| triosephosphate isomerase, chloroplast isozyme [Spinacia oleracea]	P48496	2.47393E-124	87	449.899	308	268
Fagopyrum_tataricum_MIRA_VER3_c907	protein	928	gi|255572953|ref|XP_002527407.1|Endosomal P24A protein precursor, putative [Ricinus communis] >gi|223533217|gb|EEF34973.1| Endosomal P24A protein precursor, putative [Ricinus communis]	XP_002527407	1.0443E-74	98	162.155	99	98
Fagopyrum_tataricum_MIRA_VER3_c908	hypothetical protein [Vitis vinifera]	1306	gi|147774374|emb|CAN72399.1|hypothetical protein [Vitis vinifera]	CAN72399	2.51291E-82	72	310.457	311	225
Fagopyrum_tataricum_MIRA_VER3_c909	protein	1181	gi|22324803|gb|AAM95643.1|WD-repeat protein GhTTG2 [Gossypium hirsutum] >gi|22324805|gb|AAM95644.1| WD-repeat protein GhTTG2 [Gossypium hirsutum]	AAM95643	0.0	97	660.988	335	327
Fagopyrum_tataricum_MIRA_VER3_c910	f-box lrr-repeat	1246	gi|224082382|ref|XP_002306672.1|predicted protein [Populus trichocarpa] >gi|222856121|gb|EEE93668.1| predicted protein [Populus trichocarpa]	XP_002306672	1.76065E-146	85	523.472	331	283
Fagopyrum_tataricum_MIRA_VER3_c911	aluminum-induced protein	1188	gi|255552037|ref|XP_002517063.1|Stem-specific protein TSJT1, putative [Ricinus communis] >gi|223543698|gb|EEF45226.1| Stem-specific protein TSJT1, putative [Ricinus communis]	XP_002517063	1.12734E-86	79	324.709	250	199
Fagopyrum_tataricum_MIRA_VER3_c912	esterase lipase thioesterase family protein	1034	gi|255546123|ref|XP_002514121.1|valacyclovir hydrolase, putative [Ricinus communis] >gi|223546577|gb|EEF48075.1| valacyclovir hydrolase, putative [Ricinus communis]	XP_002514121	4.29024E-90	81	266.159	195	159
Fagopyrum_tataricum_MIRA_VER3_c913	40s ribosomal protein	989	gi|217071466|gb|ACJ84093.1|unknown [Medicago truncatula]	ACJ84093	2.07569E-117	94	426.402	240	226
Fagopyrum_tataricum_MIRA_VER3_c914	protein	1146	gi|255587643|ref|XP_002534340.1|conserved hypothetical protein [Ricinus communis] >gi|223525462|gb|EEF28042.1| conserved hypothetical protein [Ricinus communis]	XP_002534340	5.14773E-65	77	252.677	212	165
Fagopyrum_tataricum_MIRA_VER3_c915	protein	1072	gi|270240218|emb|CBI27449.1|unnamed protein product [Vitis vinifera]	CBI27449	1.60242E-65	70	254.218	226	159
Fagopyrum_tataricum_MIRA_VER3_c916	fum1 (fumarase 1) catalytic fumarate hydratase	1940	gi|224068388|ref|XP_002302734.1|predicted protein [Populus trichocarpa] >gi|222844460|gb|EEE82007.1| predicted protein [Populus trichocarpa]	XP_002302734	0.0	94	867.455	491	464
Fagopyrum_tataricum_MIRA_VER3_c917	at1g32160 f3c3_6	902	gi|224074354|ref|XP_002304357.1|predicted protein [Populus trichocarpa] >gi|222841789|gb|EEE79336.1| predicted protein [Populus trichocarpa]	XP_002304357	2.59119E-66	75	226.098	202	153
Fagopyrum_tataricum_MIRA_VER3_c918	cysteine protease	1165	gi|225438807|ref|XP_002283263.1|PREDICTED: similar to cysteine protease Cp2 isoform 1 [Vitis vinifera]	XP_002283263	5.17787E-129	81	465.307	315	258
Fagopyrum_tataricum_MIRA_VER3_c919	ubiquitin-conjugating enzyme e2 i	857	gi|115483148|ref|NP_001065167.1|Os10g0536000 [Oryza sativa (japonica cultivar-group)] >gi|18057090|gb|AAL58113.1|AC092697_1 putative ubiquitin-conjugating enzyme [Oryza sativa Japonica Group] >gi|31433271|gb|AAP54809.1| Ubiquitin-conjugating enzyme E2 I, putative, expressed [Oryza sativa (japonica cultivar-group)] >gi|113639776|dbj|BAF27081.1| Os10g0536000 [Oryza sativa Japonica Group] >gi|215740…	NP_001065167	7.58941E-83	93	311.227	160	149
Fagopyrum_tataricum_MIRA_VER3_c921	s-adenosylmethionine synthetase	1623	gi|75308025|sp|Q9AT55.1|METK2_ELAUMRecName: Full=S-adenosylmethionine synthase 2; Short=AdoMet synthase 2; AltName: Full=Methionine adenosyltransferase 2; Short=MAT 2 >gi|13540318|gb|AAK29410.1|AF346306_1 S-adenosyl-L-methionine synthetase [Elaeagnus umbellata]	Q9AT55	0.0	97	583.948	313	305
Fagopyrum_tataricum_MIRA_VER3_c922	thiosulfate sulfurtransferase	1384	gi|118484746|gb|ABK94242.1|unknown [Populus trichocarpa]	ABK94242	3.11406E-150	93	379.022	213	200
Fagopyrum_tataricum_MIRA_VER3_c923	proteasome inhibitor-related	1309	gi|225440520|ref|XP_002275006.1|PREDICTED: hypothetical protein [Vitis vinifera] >gi|270243533|emb|CBI30473.1| unnamed protein product [Vitis vinifera]	XP_002275006	8.09235E-89	74	332.028	301	223
Fagopyrum_tataricum_MIRA_VER3_c924	protein	778	gi|270253287|emb|CBI19898.1|unnamed protein product [Vitis vinifera]	CBI19898	1.27233E-30	68	137.502	119	81
Fagopyrum_tataricum_MIRA_VER3_c925	protein	1949	gi|225448335|ref|XP_002266566.1|PREDICTED: hypothetical protein isoform 1 [Vitis vinifera]	XP_002266566	0.0	90	795.423	482	436
Fagopyrum_tataricum_MIRA_VER3_c926	protein	1067	gi|225451887|ref|XP_002278999.1|PREDICTED: hypothetical protein [Vitis vinifera]	XP_002278999	1.17753E-60	69	238.039	257	179
Fagopyrum_tataricum_MIRA_VER3_c927	ascorbate peroxidase	1109	gi|73543248|gb|AAZ77770.1|cytosolic ascorbate peroxidase 1 [Solanum lycopersicum] >gi|73761751|gb|AAZ83363.1| cytosolic ascorbate peroxidase 1 [Solanum lycopersicum]	AAZ77770	4.65402E-108	93	395.586	250	233
Fagopyrum_tataricum_MIRA_VER3_c928	zinc finger family expressed	1839	gi|270228764|emb|CBI17698.1|unnamed protein product [Vitis vinifera]	CBI17698	6.68028E-106	86	389.423	232	200
Fagopyrum_tataricum_MIRA_VER3_c929	serine arginine rich splicing	1140	gi|78191396|gb|ABB29919.1|unknown [Solanum tuberosum]	ABB29919	6.47329E-52	98	209.149	108	106
Fagopyrum_tataricum_MIRA_VER3_c930	protein	1079	gi|225430234|ref|XP_002285027.1|PREDICTED: hypothetical protein isoform 1 [Vitis vinifera] >gi|270231691|emb|CBI21016.1| unnamed protein product [Vitis vinifera]	XP_002285027	7.45944E-87	90	325.094	202	182
Fagopyrum_tataricum_MIRA_VER3_c931	nucleic acid binding	1133	gi|255584224|ref|XP_002532850.1|nucleic acid binding protein, putative [Ricinus communis] >gi|223527387|gb|EEF29528.1| nucleic acid binding protein, putative [Ricinus communis]	XP_002532850	1.59295E-10	78	71.633	55	43
Fagopyrum_tataricum_MIRA_VER3_c932	60s ribosomal protein	756	gi|270236316|emb|CBI25584.1|unnamed protein product [Vitis vinifera]	CBI25584	1.7782E-58	95	229.95	128	122
Fagopyrum_tataricum_MIRA_VER3_c933	protein	1473	gi|225455561|ref|XP_002268693.1|PREDICTED: hypothetical protein [Vitis vinifera]	XP_002268693	1.16926E-70	72	271.937	322	233
Fagopyrum_tataricum_MIRA_VER3_c934	stress-induced protein sti1-like protein	1134	gi|222423527|dbj|BAH19733.1|AT4G12400 [Arabidopsis thaliana]	BAH19733	1.22919E-137	91	286.96	165	151
Fagopyrum_tataricum_MIRA_VER3_c935	seed maturation protein	955	gi|225446769|ref|XP_002283026.1|PREDICTED: hypothetical protein isoform 3 [Vitis vinifera] >gi|225446771|ref|XP_002283019.1| PREDICTED: hypothetical protein isoform 2 [Vitis vinifera] >gi|225446773|ref|XP_002283015.1| PREDICTED: hypothetical protein isoform 1 [Vitis vinifera] >gi|270232746|emb|CBI22067.1| unnamed protein product [Vitis vinifera]	XP_002283026	7.10796E-74	85	181.03	120	102
Fagopyrum_tataricum_MIRA_VER3_c936	protein	1463	gi|225440572|ref|XP_002276782.1|PREDICTED: hypothetical protein [Vitis vinifera]	XP_002276782	3.25748E-65	57	253.832	352	202
Fagopyrum_tataricum_MIRA_VER3_c937	fatty acid hydroperoxide lyase	1472	gi|29373125|gb|AAO72740.1|fatty acid hydroperoxide lyase [Citrus sinensis]	AAO72740	7.3849E-170	82	594.349	443	364
Fagopyrum_tataricum_MIRA_VER3_c938	cyanate lyase	843	gi|217074082|gb|ACJ85401.1|unknown [Medicago truncatula]	ACJ85401	5.10893E-54	90	149.828	105	95
Fagopyrum_tataricum_MIRA_VER3_c939	protein	712	gi|125550179|gb|EAY96001.1|hypothetical protein OsI_17872 [Oryza sativa Indica Group]	EAY96001	1.99669E-52	90	115.546	66	60
Fagopyrum_tataricum_MIRA_VER3_c940	ygl010w-like protein	612	gi|270226473|emb|CBI15207.1|unnamed protein product [Vitis vinifera]	CBI15207	2.18318E-46	83	189.119	131	109
Fagopyrum_tataricum_MIRA_VER3_c941	ubiquitin ligase	1288	gi|158516792|gb|ABW70159.1|SINA1 [Medicago truncatula]	ABW70159	2.35967E-163	93	437.958	230	214
Fagopyrum_tataricum_MIRA_VER3_c942	protein	937	gi|21554415|gb|AAM63520.1|DnaJ protein, putative [Arabidopsis thaliana]	AAM63520	3.54517E-23	74	113.235	95	71
Fagopyrum_tataricum_MIRA_VER3_c943	arid bright dna-binding domain-containing protein	780	gi|226501308|ref|NP_001141724.1|hypothetical protein LOC100273855 [Zea mays] >gi|194705704|gb|ACF86936.1| unknown [Zea mays]	NP_001141724	6.29281E-56	94	193.356	104	98
Fagopyrum_tataricum_MIRA_VER3_c945	unnamed protein product [Vitis vinifera]	640	gi|270241040|emb|CBI28268.1|unnamed protein product [Vitis vinifera]	CBI28268	7.43533E-19	71	97.8265	84	60
Fagopyrum_tataricum_MIRA_VER3_c946	protein	1216	gi|225467755|ref|XP_002265752.1|PREDICTED: hypothetical protein [Vitis vinifera] >gi|225469650|ref|XP_002265576.1| PREDICTED: hypothetical protein [Vitis vinifera]	XP_002265752	7.68678E-115	85	418.313	255	217
Fagopyrum_tataricum_MIRA_VER3_c947	#���?	492	gi|255647088|gb|ACU24012.1|unknown [Glycine max]	ACU24012	2.88226E-16	90	88.1965	51	46
Fagopyrum_tataricum_MIRA_VER3_c948	40s ribosomal protein s15	595	gi|224062213|ref|XP_002300796.1|predicted protein [Populus trichocarpa] >gi|118484748|gb|ABK94243.1| unknown [Populus trichocarpa] >gi|118485182|gb|ABK94452.1| unknown [Populus trichocarpa] >gi|118488047|gb|ABK95844.1| unknown [Populus trichocarpa] >gi|222842522|gb|EEE80069.1| predicted protein [Populus trichocarpa]	XP_002300796	1.13913E-63	95	212.231	123	117
Fagopyrum_tataricum_MIRA_VER3_c949	60s ribosomal protein bbc1 protein	996	gi|255576756|ref|XP_002529265.1|60S ribosomal protein L13, putative [Ricinus communis] >gi|223531254|gb|EEF33097.1| 60S ribosomal protein L13, putative [Ricinus communis]	XP_002529265	6.19086E-85	95	318.546	192	183
Fagopyrum_tataricum_MIRA_VER3_c951	phosphatidylserine decarboxylase	693	gi|225447822|ref|XP_002267948.1|PREDICTED: similar to phosphatidylserine decarboxylase [Vitis vinifera]	XP_002267948	5.92378E-60	89	142.124	78	70
Fagopyrum_tataricum_MIRA_VER3_c952	protein	1606	gi|225433606|ref|XP_002273725.1|PREDICTED: hypothetical protein [Vitis vinifera] >gi|270306156|emb|CBI17214.1| unnamed protein product [Vitis vinifera]	XP_002273725	4.36658E-167	88	592.423	413	367
Fagopyrum_tataricum_MIRA_VER3_c953	20s proteasome beta subunit pbb2	1933	gi|18405364|ref|NP_566818.1|PBB1; endopeptidase/ peptidase/ threonine-type endopeptidase [Arabidopsis thaliana] >gi|82581523|sp|O23710.2|PSB7A_ARATH RecName: Full=Proteasome subunit beta type-7-A; AltName: Full=Proteasome subunit beta type-2; AltName: Full=20S proteasome beta subunit B-1; AltName: Full=Proteasome component FA; AltName: Full=Proteasome component FB; Flags: Precursor >gi|3421102|gb…	NP_566818	1.19771E-129	93	468.389	262	246
Fagopyrum_tataricum_MIRA_VER3_c954	s-adenosylmethionine synthetase	1501	gi|255543014|ref|XP_002512570.1|s-adenosylmethionine synthetase, putative [Ricinus communis] >gi|223548531|gb|EEF50022.1| s-adenosylmethionine synthetase, putative [Ricinus communis]	XP_002512570	0.0	98	751.51	392	386
Fagopyrum_tataricum_MIRA_VER3_c955	lipid transfer protein	705	gi|255537785|ref|XP_002509959.1|Nonspecific lipid-transfer protein A, putative [Ricinus communis] >gi|223549858|gb|EEF51346.1| Nonspecific lipid-transfer protein A, putative [Ricinus communis]	XP_002509959	1.97663E-13	52	80.1073	112	59
Fagopyrum_tataricum_MIRA_VER3_c956	associated with hox family expressed	1022	gi|255543785|ref|XP_002512955.1|bel1 homeotic protein, putative [Ricinus communis] >gi|223547966|gb|EEF49458.1| bel1 homeotic protein, putative [Ricinus communis]	XP_002512955	3.50741E-46	51	123.25	250	128
Fagopyrum_tataricum_MIRA_VER3_c957	aldo keto	776	gi|116781851|gb|ABK22267.1|unknown [Picea sitchensis]	ABK22267	2.5714E-108	89	395.586	235	211
Fagopyrum_tataricum_MIRA_VER3_c958	bglu44 (b-s glucosidase 44) -amygdalin beta-glucosidase 4-methylumbelliferyl-beta-d-glucopyranoside beta-glucosidase beta-gentiobiose beta-glucosidase cellobiose glucosidase esculin beta-glucosidase hydrolyzing o-glycosyl compounds	1786	gi|255584818|ref|XP_002533126.1|beta-glucosidase, putative [Ricinus communis] >gi|223527070|gb|EEF29253.1| beta-glucosidase, putative [Ricinus communis]	XP_002533126	0.0	95	478.019	271	259
Fagopyrum_tataricum_MIRA_VER3_c959	peptidylprolyl isomerase	1071	gi|270255774|emb|CBI38153.1|unnamed protein product [Vitis vinifera]	CBI38153	1.06739E-85	79	321.242	259	206
Fagopyrum_tataricum_MIRA_VER3_c960	ptpla domain	926	gi|224097190|ref|XP_002310869.1|predicted protein [Populus trichocarpa] >gi|118481735|gb|ABK92807.1| unknown [Populus trichocarpa] >gi|222853772|gb|EEE91319.1| predicted protein [Populus trichocarpa]	XP_002310869	1.25157E-81	86	307.375	204	176
Fagopyrum_tataricum_MIRA_VER3_c961	heat shock protein 90	1389	gi|208964722|gb|ACI31551.1|heat shock protein 90-2 [Glycine max]	ACI31551	4.69617E-167	97	592.038	355	345
Fagopyrum_tataricum_MIRA_VER3_c962	metal ion binding protein	1267	gi|255562978|ref|XP_002522494.1|zinc finger protein, putative [Ricinus communis] >gi|223538379|gb|EEF39986.1| zinc finger protein, putative [Ricinus communis]	XP_002522494	2.26932E-48	60	197.593	335	203
Fagopyrum_tataricum_MIRA_VER3_c963	gibberellin receptor	1305	gi|224130914|ref|XP_002328407.1|predicted protein [Populus trichocarpa] >gi|222838122|gb|EEE76487.1| predicted protein [Populus trichocarpa]	XP_002328407	6.16057E-119	84	394.815	263	221
Fagopyrum_tataricum_MIRA_VER3_c964	60s ribosomal protein l7a	624	gi|226497590|ref|NP_001148801.1|60S ribosomal protein L7a [Zea mays] >gi|195622244|gb|ACG32952.1| 60S ribosomal protein L7a [Zea mays] >gi|219887097|gb|ACL53923.1| unknown [Zea mays]	NP_001148801	1.44238E-48	99	196.438	103	102
Fagopyrum_tataricum_MIRA_VER3_c965	protein n-terminal asparagine amidohydrolase	1105	gi|270260338|emb|CBI32171.1|unnamed protein product [Vitis vinifera]	CBI32171	1.92887E-81	75	234.187	174	131
Fagopyrum_tataricum_MIRA_VER3_c966	arginine serine-rich splicing	1198	gi|270236050|emb|CBI25319.1|unnamed protein product [Vitis vinifera]	CBI25319	5.17385E-54	87	128.642	82	72
Fagopyrum_tataricum_MIRA_VER3_c968	proteasome alpha subunit	1115	gi|76160964|gb|ABA40445.1|proteasome, alpha subunit-like protein [Solanum tuberosum]	ABA40445	3.29314E-103	97	360.533	196	191
Fagopyrum_tataricum_MIRA_VER3_c969	xylose isomerase	1301	gi|270228836|emb|CBI17768.1|unnamed protein product [Vitis vinifera]	CBI17768	1.26068E-170	94	358.607	196	186
Fagopyrum_tataricum_MIRA_VER3_c970	bglu11 (beta glucosidase 11) catalytic cation binding hydrolyzing o-glycosyl compounds	1728	gi|270254461|emb|CBI36851.1|unnamed protein product [Vitis vinifera]	CBI36851	7.23687E-178	77	598.586	445	343
Fagopyrum_tataricum_MIRA_VER3_c971	protein	1569	gi|270306267|emb|CBI17325.1|unnamed protein product [Vitis vinifera]	CBI17325	9.39215E-66	60	255.758	357	216
Fagopyrum_tataricum_MIRA_VER3_c972	60s ribosomal protein l6	887	gi|255544260|ref|XP_002513192.1|60S ribosomal protein L6, putative [Ricinus communis] >gi|223547690|gb|EEF49183.1| 60S ribosomal protein L6, putative [Ricinus communis]	XP_002513192	5.23731E-90	91	335.109	234	214
Fagopyrum_tataricum_MIRA_VER3_c973	calcium-dependent protein kinase	2109	gi|224145672|ref|XP_002325726.1|calcium dependent protein kinase 12 [Populus trichocarpa] >gi|222862601|gb|EEF00108.1| calcium dependent protein kinase 12 [Populus trichocarpa]	XP_002325726	1.6008E-174	87	370.163	229	200
Fagopyrum_tataricum_MIRA_VER3_c975	conserved protein	904	gi|78103323|ref|YP_358637.1|hypothetical protein PhapfoPp091 [Phalaenopsis aphrodite subsp. formosana] >gi|58802853|gb|AAW82573.1| hypothetical protein [Phalaenopsis aphrodite subsp. formosana]	YP_358637	5.66355E-63	92	245.358	131	121
Fagopyrum_tataricum_MIRA_VER3_c976	26s proteasome non-atpase regulatory subunit 8	862	gi|255634606|gb|ACU17665.1|unknown [Glycine max]	ACU17665	9.01686E-102	92	364.77	213	196
Fagopyrum_tataricum_MIRA_VER3_c977	protein	1358	gi|225441629|ref|XP_002282088.1|PREDICTED: hypothetical protein [Vitis vinifera] >gi|270242996|emb|CBI29936.1| unnamed protein product [Vitis vinifera]	XP_002282088	6.01619E-144	94	402.905	228	216
Fagopyrum_tataricum_MIRA_VER3_c978	protein	705	gi|224109186|ref|XP_002315115.1|predicted protein [Populus trichocarpa] >gi|222864155|gb|EEF01286.1| predicted protein [Populus trichocarpa]	XP_002315115	1.34058E-86	95	323.168	197	188
Fagopyrum_tataricum_MIRA_VER3_c979	protein	828	gi|255539078|ref|XP_002510604.1|conserved hypothetical protein [Ricinus communis] >gi|223551305|gb|EEF52791.1| conserved hypothetical protein [Ricinus communis]	XP_002510604	6.95347E-53	79	201.83	135	107
Fagopyrum_tataricum_MIRA_VER3_c980	xh xs domain-containing protein xs zinc finger domain-containing protein	1505	gi|255572749|ref|XP_002527307.1|conserved hypothetical protein [Ricinus communis] >gi|223533307|gb|EEF35059.1| conserved hypothetical protein [Ricinus communis]	XP_002527307	1.75446E-122	82	444.121	350	288
Fagopyrum_tataricum_MIRA_VER3_c981	pathogen induced protein 2-4	1710	gi|255628351|gb|ACU14520.1|unknown [Glycine max] >gi|255647216|gb|ACU24076.1| unknown [Glycine max]	ACU14520	2.25985E-60	85	238.039	178	153
Fagopyrum_tataricum_MIRA_VER3_c982	vacuolar protein sorting 55 containing protein	785	gi|42572379|ref|NP_974285.1|vacuolar protein sorting 55 family protein / VPS55 family protein [Arabidopsis thaliana] >gi|16648828|gb|AAL25604.1| AT3g11530/F24K9_21 [Arabidopsis thaliana] >gi|20466135|gb|AAM19989.1| AT3g11530/F24K9_21 [Arabidopsis thaliana] >gi|21592560|gb|AAM64509.1| unknown [Arabidopsis thaliana]	NP_974285	4.86683E-62	96	241.891	126	122
Fagopyrum_tataricum_MIRA_VER3_c983	protein	1417	gi|224082832|ref|XP_002306858.1|predicted protein [Populus trichocarpa] >gi|222856307|gb|EEE93854.1| predicted protein [Populus trichocarpa]	XP_002306858	1.56015E-149	86	533.872	349	303
Fagopyrum_tataricum_MIRA_VER3_c984	methionine sulfoxide	731	gi|255625913|gb|ACU13301.1|unknown [Glycine max]	ACU13301	1.66181E-66	92	256.529	136	126
Fagopyrum_tataricum_MIRA_VER3_c985	peroxiredoxin q	956	gi|75324751|sp|Q6UBI3.1|PERQ_SUASARecName: Full=Peroxiredoxin Q, chloroplastic; AltName: Full=Thioredoxin reductase; Flags: Precursor >gi|34420838|gb|AAQ67661.1| peroxiredoxin Q [Suaeda salsa]	Q6UBI3	4.71176E-79	85	298.901	219	187
Fagopyrum_tataricum_MIRA_VER3_c986	mitochondrial atp synthase g subunit family protein	847	gi|76160976|gb|ABA40451.1|unknown [Solanum tuberosum]	ABA40451	2.70105E-48	87	196.438	121	106
Fagopyrum_tataricum_MIRA_VER3_c987	methylmalonate semi-aldehyde dehydrogenase	1597	gi|224059886|ref|XP_002300008.1|predicted protein [Populus trichocarpa] >gi|222847266|gb|EEE84813.1| predicted protein [Populus trichocarpa]	XP_002300008	0.0	95	813.527	450	431
Fagopyrum_tataricum_MIRA_VER3_c988	early tobacco anther 1	797	gi|255628635|gb|ACU14662.1|unknown [Glycine max]	ACU14662	2.74572E-28	62	129.798	167	104
Fagopyrum_tataricum_MIRA_VER3_c989	chalcone synthase family protein	892	gi|68359468|gb|AAY96729.1|chalcone synthase family protein [Arabidopsis thaliana] >gi|68359494|gb|AAY96742.1| chalcone synthase family protein [Arabidopsis thaliana] >gi|68359496|gb|AAY96743.1| chalcone synthase family protein [Arabidopsis thaliana]	AAY96729	3.10902E-90	90	335.88	211	190
Fagopyrum_tataricum_MIRA_VER3_c990	glycogen synthase kinase-3	1160	gi|225443766|ref|XP_002270455.1|PREDICTED: hypothetical protein [Vitis vinifera] >gi|270243766|emb|CBI30705.1| unnamed protein product [Vitis vinifera]	XP_002270455	2.56691E-104	94	383.259	199	189
Fagopyrum_tataricum_MIRA_VER3_c991	protein	637	gi|90657614|gb|ABD96913.1|hypothetical protein [Cleome spinosa]	ABD96913	4.57911E-37	91	158.303	89	81
Fagopyrum_tataricum_MIRA_VER3_c992	light-harvesting complex ii protein lhcb3	627	gi|225461315|ref|XP_002284493.1|PREDICTED: hypothetical protein [Vitis vinifera]	XP_002284493	1.19218E-85	93	316.235	174	163
Fagopyrum_tataricum_MIRA_VER3_c993	protein	1805	gi|224058951|ref|XP_002299660.1|predicted protein [Populus trichocarpa] >gi|222846918|gb|EEE84465.1| predicted protein [Populus trichocarpa]	XP_002299660	3.04433E-111	65	290.041	322	210
Fagopyrum_tataricum_MIRA_VER3_c994	zinc finger	1353	gi|225442416|ref|XP_002283363.1|PREDICTED: hypothetical protein [Vitis vinifera] >gi|147769690|emb|CAN65529.1| hypothetical protein [Vitis vinifera] >gi|270253632|emb|CBI36030.1| unnamed protein product [Vitis vinifera]	XP_002283363	1.51207E-146	86	523.857	348	300
Fagopyrum_tataricum_MIRA_VER3_c995	ein3-binding f-box protein 2	1288	gi|224141899|ref|XP_002324298.1|predicted protein [Populus trichocarpa] >gi|222865732|gb|EEF02863.1| predicted protein [Populus trichocarpa]	XP_002324298	2.79065E-110	77	403.29	355	274
Fagopyrum_tataricum_MIRA_VER3_c996	cyclin-dependent kinase	1364	gi|1321672|emb|CAA66233.1|cyclin-dependent kinase [Antirrhinum majus]	CAA66233	1.35041E-153	97	525.013	275	269
Fagopyrum_tataricum_MIRA_VER3_c997	sar1 gtp-binding secretory factor	1187	gi|255628633|gb|ACU14661.1|unknown [Glycine max]	ACU14661	4.04314E-96	100	197.978	95	95
Fagopyrum_tataricum_MIRA_VER3_c998	cysteine proteinase	1368	gi|225458701|ref|XP_002284973.1|PREDICTED: hypothetical protein [Vitis vinifera]	XP_002284973	1.09347E-168	91	597.43	362	330
Fagopyrum_tataricum_MIRA_VER3_c999	protein	646	gi|255626487|gb|ACU13588.1|unknown [Glycine max]	ACU13588	7.71514E-32	98	140.969	97	96
Fagopyrum_tataricum_MIRA_VER3_c1000	cytochrome b5	756	gi|255560157|ref|XP_002521096.1|cytochrome B5 isoform 1, putative [Ricinus communis] >gi|223539665|gb|EEF41247.1| cytochrome B5 isoform 1, putative [Ricinus communis]	XP_002521096	3.13881E-55	88	219.164	133	118
Fagopyrum_tataricum_MIRA_VER3_c1001	histone h3	698	gi|170053505|ref|XP_001862705.1|histone H3.2 [Culex quinquefasciatus] >gi|170053514|ref|XP_001862709.1| histone H3.3 type 2 [Culex quinquefasciatus] >gi|170053522|ref|XP_001862713.1| histone H3.3 type 2 [Culex quinquefasciatus] >gi|170053530|ref|XP_001862717.1| histone H3 type 2 [Culex quinquefasciatus] >gi|170053556|ref|XP_001862729.1| histone H3 type 2 [Culex quinquefasciatus] >gi|167874014|gb|…	XP_001862705	3.21975E-69	98	265.388	141	139
Fagopyrum_tataricum_MIRA_VER3_c1002	protein	451	gi|270247302|emb|CBI32677.1|unnamed protein product [Vitis vinifera]	CBI32677	5.2609E-18	85	93.9745	57	49
Fagopyrum_tataricum_MIRA_VER3_c1003	protein	852	gi|255626189|gb|ACU13439.1|unknown [Glycine max]	ACU13439	9.84556E-83	90	310.842	183	165
Fagopyrum_tataricum_MIRA_VER3_c1004	atp-dependent clp protease atp-binding subunit clpa	1145	gi|270235383|emb|CBI24511.1|unnamed protein product [Vitis vinifera]	CBI24511	1.58016E-64	91	165.622	101	92
Fagopyrum_tataricum_MIRA_VER3_c1005	protein	1504	gi|224111638|ref|XP_002315928.1|predicted protein [Populus trichocarpa] >gi|222864968|gb|EEF02099.1| predicted protein [Populus trichocarpa]	XP_002315928	2.30205E-106	66	390.578	405	269
Fagopyrum_tataricum_MIRA_VER3_c1006	benzoquinone reductase	914	gi|224124152|ref|XP_002319258.1|predicted protein [Populus trichocarpa] >gi|222857634|gb|EEE95181.1| predicted protein [Populus trichocarpa]	XP_002319258	4.67376E-97	94	358.607	190	180
Fagopyrum_tataricum_MIRA_VER3_c1007	phospholipase a2	921	gi|294463869|gb|ADE77457.1|unknown [Picea sitchensis]	ADE77457	7.73725E-31	80	138.658	112	90
Fagopyrum_tataricum_MIRA_VER3_c1008	uvb-resistance protein	1692	gi|5478530|gb|AAD43920.1|AF130441_1UVB-resistance protein UVR8 [Arabidopsis thaliana]	AAD43920	3.75938E-179	84	602.438	390	329
Fagopyrum_tataricum_MIRA_VER3_c1009	small nuclear ribonucleoprotein sm d3	718	gi|225428263|ref|XP_002282385.1|PREDICTED: hypothetical protein [Vitis vinifera] >gi|270255372|emb|CBI37756.1| unnamed protein product [Vitis vinifera]	XP_002282385	1.11415E-51	99	207.223	107	106
Fagopyrum_tataricum_MIRA_VER3_c1010	unknown [Glycine max]	597	gi|255625725|gb|ACU13207.1|unknown [Glycine max]	ACU13207	6.93436E-26	82	120.939	80	66
Fagopyrum_tataricum_MIRA_VER3_c1011	atp citrate lyase	1335	gi|224101561|ref|XP_002312331.1|predicted protein [Populus trichocarpa] >gi|222852151|gb|EEE89698.1| predicted protein [Populus trichocarpa]	XP_002312331	0.0	96	639.417	336	325
Fagopyrum_tataricum_MIRA_VER3_c1012	40s ribosomal protein s25	590	gi|79322680|ref|NP_001031390.1|40S ribosomal protein S25 (RPS25B) [Arabidopsis thaliana]	NP_001031390	3.63958E-24	88	115.161	72	64
Fagopyrum_tataricum_MIRA_VER3_c1013	protein farnesyltransferase alpha	1388	gi|225433858|ref|XP_002264387.1|PREDICTED: hypothetical protein [Vitis vinifera] >gi|270254259|emb|CBI36651.1| unnamed protein product [Vitis vinifera]	XP_002264387	2.87335E-124	81	449.899	316	256
Fagopyrum_tataricum_MIRA_VER3_c1014	af195115_17contains regions of similarity to haemophilus influenzae permease (sp:p38767)	1427	gi|255541626|ref|XP_002511877.1|hypothetical protein RCOM_1615820 [Ricinus communis] >gi|223549057|gb|EEF50546.1| hypothetical protein RCOM_1615820 [Ricinus communis]	XP_002511877	1.57881E-24	75	118.627	99	75
Fagopyrum_tataricum_MIRA_VER3_c1017	protein	1530	gi|224058445|ref|XP_002299513.1|predicted protein [Populus trichocarpa] >gi|222846771|gb|EEE84318.1| predicted protein [Populus trichocarpa]	XP_002299513	8.47117E-72	80	275.789	218	176
Fagopyrum_tataricum_MIRA_VER3_c1018	formate dehydrogenase	1444	gi|225452472|ref|XP_002278444.1|PREDICTED: hypothetical protein [Vitis vinifera] >gi|270251556|emb|CBI34929.1| unnamed protein product [Vitis vinifera]	XP_002278444	1.34855E-168	94	514.227	293	277
Fagopyrum_tataricum_MIRA_VER3_c1019	programmed cell death protein 5	849	gi|194466097|gb|ACF74279.1|double-stranded DNA-binding protein [Arachis hypogaea]	ACF74279	6.30861E-39	96	144.05	100	96
Fagopyrum_tataricum_MIRA_VER3_c1020	protein	565	gi|255539825|ref|XP_002510977.1|ribosomal protein L15, putative [Ricinus communis] >gi|223550092|gb|EEF51579.1| ribosomal protein L15, putative [Ricinus communis]	XP_002510977	3.3439E-61	96	238.039	121	117
Fagopyrum_tataricum_MIRA_VER3_c1021	nadh dehydrogenase	754	gi|225438345|ref|XP_002273522.1|PREDICTED: hypothetical protein [Vitis vinifera]	XP_002273522	3.25769E-81	91	298.13	173	159
Fagopyrum_tataricum_MIRA_VER3_c1022	cinnamic acid 4-hydroxylase	1776	gi|68164961|gb|AAY87450.1|cinnamic acid hydroxylase [Malus x domestica]	AAY87450	0.0	95	870.922	504	482
Fagopyrum_tataricum_MIRA_VER3_c1023	protein	1495	gi|18395168|ref|NP_564182.1|unknown protein [Arabidopsis thaliana] >gi|2462839|gb|AAB72174.1| unknown [Arabidopsis thaliana] >gi|15215602|gb|AAK91346.1| At1g22850/F29G20_19 [Arabidopsis thaliana] >gi|20856179|gb|AAM26652.1| At1g22850/F29G20_19 [Arabidopsis thaliana]	NP_564182	1.2189E-83	91	315.079	256	234
Fagopyrum_tataricum_MIRA_VER3_c1025	PREDICTED: hypothetical protein [Vitis vinifera]	821	gi|225449951|ref|XP_002270909.1|PREDICTED: hypothetical protein [Vitis vinifera] >gi|270241391|emb|CBI28614.1| unnamed protein product [Vitis vinifera]	XP_002270909	1.11015E-19	73	101.293	115	85
Fagopyrum_tataricum_MIRA_VER3_c1026	cytosolic class i small heat shock protein 1a	792	gi|15240308|ref|NP_198583.1|15.7 kDa class I-related small heat shock protein-like (HSP15.7-CI) [Arabidopsis thaliana] >gi|75309094|sp|Q9FHQ3.1|HS157_ARATH RecName: Full=15.7 kDa heat shock protein, peroxisomal; Short=AtHsp15.7 >gi|9757977|dbj|BAB08313.1| heat shock hsp20 protein-like [Arabidopsis thaliana] >gi|26452658|dbj|BAC43412.1| putative low-molecular-weight heat shock protein [Arabidopsis…	NP_198583	8.68603E-26	58	72.7886	85	50
Fagopyrum_tataricum_MIRA_VER3_c1027	50s ribosomal protein l5	744	gi|255541698|ref|XP_002511913.1|50S ribosomal protein L5, putative [Ricinus communis] >gi|223549093|gb|EEF50582.1| 50S ribosomal protein L5, putative [Ricinus communis]	XP_002511913	4.2118E-73	81	278.485	197	161
Fagopyrum_tataricum_MIRA_VER3_c1028	protein	1433	gi|270243172|emb|CBI30112.1|unnamed protein product [Vitis vinifera]	CBI30112	2.68414E-56	70	224.172	207	146
Fagopyrum_tataricum_MIRA_VER3_c1030	cysteine proteinase inhibitor	946	gi|110748606|gb|ABG89856.1|cystatin [Amaranthus hypochondriacus]	ABG89856	2.15242E-76	78	290.041	237	187
Fagopyrum_tataricum_MIRA_VER3_c1031	malonyl- :acyl carrier protein transacylase	607	gi|148906255|gb|ABR16283.1|unknown [Picea sitchensis]	ABR16283	2.64476E-44	89	182.185	106	95
Fagopyrum_tataricum_MIRA_VER3_c1032	clathrin coat assembly protein	845	gi|115487800|ref|NP_001066387.1|Os12g0207300 [Oryza sativa (japonica cultivar-group)] >gi|242085198|ref|XP_002443024.1| hypothetical protein SORBIDRAFT_08g006500 [Sorghum bicolor] >gi|17149110|gb|AAL35901.1|AF443601_1 clathrin assembly protein AP17-like protein [Oryza sativa] >gi|77553342|gb|ABA96138.1| Clathrin coat assembly protein AP17, putative, expressed [Oryza sativa (japonica cultivar-grou…	NP_001066387	6.77472E-76	100	288.115	142	142
Fagopyrum_tataricum_MIRA_VER3_c1033	glycine-rich rna-binding	1401	gi|255585355|ref|XP_002533374.1|glycine-rich RNA-binding protein, putative [Ricinus communis] >gi|223526781|gb|EEF29005.1| glycine-rich RNA-binding protein, putative [Ricinus communis]	XP_002533374	6.86923E-49	61	199.519	277	169
Fagopyrum_tataricum_MIRA_VER3_c1034	carbamoyl phosphate synthase large subunit	1364	gi|225435213|ref|XP_002282042.1|PREDICTED: hypothetical protein [Vitis vinifera]	XP_002282042	6.69961E-110	77	402.134	310	239
Fagopyrum_tataricum_MIRA_VER3_c1035	40s ribosomal protein s16	711	gi|225428853|ref|XP_002285101.1|PREDICTED: hypothetical protein [Vitis vinifera] >gi|147826473|emb|CAN72805.1| hypothetical protein [Vitis vinifera]	XP_002285101	1.30954E-60	97	199.904	108	105
Fagopyrum_tataricum_MIRA_VER3_c1036	protein	565	gi|145334913|ref|NP_001078802.1|NFS1; ATP binding / cysteine desulfurase/ transaminase [Arabidopsis thaliana] >gi|222423676|dbj|BAH19805.1| AT5G65720 [Arabidopsis thaliana]	NP_001078802	2.41313E-35	97	152.14	81	79
Fagopyrum_tataricum_MIRA_VER3_c1037	40s ribosomal protein	617	gi|255581734|ref|XP_002531669.1|40S ribosomal protein S6, putative [Ricinus communis] >gi|223528700|gb|EEF30713.1| 40S ribosomal protein S6, putative [Ricinus communis]	XP_002531669	2.0475E-84	97	315.464	180	175
Fagopyrum_tataricum_MIRA_VER3_c1038	zinc finger	1032	gi|255549762|ref|XP_002515932.1|zinc finger protein, putative [Ricinus communis] >gi|223544837|gb|EEF46352.1| zinc finger protein, putative [Ricinus communis]	XP_002515932	1.13781E-69	79	246.899	212	168
Fagopyrum_tataricum_MIRA_VER3_c1039	protein	1104	gi|270243484|emb|CBI30424.1|unnamed protein product [Vitis vinifera]	CBI30424	3.85272E-54	70	216.468	261	183
Fagopyrum_tataricum_MIRA_VER3_c1040	nitrate	1792	gi|225456647|ref|XP_002270812.1|PREDICTED: hypothetical protein [Vitis vinifera]	XP_002270812	1.36879E-168	80	288.5	228	184
Fagopyrum_tataricum_MIRA_VER3_c1042	membrane protein	1608	gi|225443227|ref|XP_002270610.1|PREDICTED: hypothetical protein [Vitis vinifera] >gi|270306550|emb|CBI25248.1| unnamed protein product [Vitis vinifera]	XP_002270610	8.25596E-166	93	588.186	395	371
Fagopyrum_tataricum_MIRA_VER3_c1043	conserved hypothetical protein [Ricinus communis]	1042	gi|255578987|ref|XP_002530346.1|conserved hypothetical protein [Ricinus communis] >gi|223530150|gb|EEF32062.1| conserved hypothetical protein [Ricinus communis]	XP_002530346	9.62317E-52	70	208.379	201	142
Fagopyrum_tataricum_MIRA_VER3_c1044	at4g25670 l73g19_50	1475	gi|225464569|ref|XP_002273424.1|PREDICTED: hypothetical protein isoform 3 [Vitis vinifera] >gi|225464571|ref|XP_002273394.1| PREDICTED: hypothetical protein isoform 2 [Vitis vinifera] >gi|225464573|ref|XP_002273368.1| PREDICTED: hypothetical protein isoform 1 [Vitis vinifera] >gi|147765806|emb|CAN66701.1| hypothetical protein [Vitis vinifera]	XP_002273424	2.02241E-22	58	111.694	189	111
Fagopyrum_tataricum_MIRA_VER3_c1045	mitochondrial ribosomal protein l11	960	gi|15237029|ref|NP_195274.1|MRPL11 (MITOCHONDRIAL RIBOSOMAL PROTEIN L11); structural constituent of ribosome [Arabidopsis thaliana] >gi|5830791|emb|CAB54877.1| ribosomal protein L11 homolog [Arabidopsis thaliana] >gi|7270500|emb|CAB80265.1| ribosomal protein L11 homolog [Arabidopsis thaliana] >gi|21618064|gb|AAM67114.1| ribosomal protein L11-like protein [Arabidopsis thaliana] >gi|98961097|gb|ABF…	NP_195274	1.64874E-55	92	220.705	152	141
Fagopyrum_tataricum_MIRA_VER3_c1046	glioma tumor suppressor-like protein	928	gi|225448605|ref|XP_002278805.1|PREDICTED: hypothetical protein [Vitis vinifera] >gi|270236131|emb|CBI25400.1| unnamed protein product [Vitis vinifera]	XP_002278805	1.14657E-58	70	231.106	282	200
Fagopyrum_tataricum_MIRA_VER3_c1047	chloroplast srp receptor cp precursor	1544	gi|255541488|ref|XP_002511808.1|cell division protein ftsy, putative [Ricinus communis] >gi|223548988|gb|EEF50477.1| cell division protein ftsy, putative [Ricinus communis]	XP_002511808	1.40496E-90	92	338.191	200	185
Fagopyrum_tataricum_MIRA_VER3_c1048	sec14 cytosolic factor family protein phosphoglyceride transfer family protein	2036	gi|8894548|emb|CAB95829.1|hypothetical protein [Cicer arietinum]	CAB95829	7.52687E-107	79	185.652	137	109
Fagopyrum_tataricum_MIRA_VER3_c1049	heat shock protein 90	1320	gi|262111842|gb|EEY69894.1|heat shock protein 90 [Phytophthora infestans T30-4]	EEY69894	4.02813E-136	83	248.825	202	169
Fagopyrum_tataricum_MIRA_VER3_c1050	26s proteasome non-atpase regulatory	543	gi|225431100|ref|XP_002264558.1|PREDICTED: hypothetical protein [Vitis vinifera] >gi|270228419|emb|CBI17356.1| unnamed protein product [Vitis vinifera]	XP_002264558	9.3947E-55	95	203.756	108	103
Fagopyrum_tataricum_MIRA_VER3_c1051	eukaryotic translation initiation factor iso4e	964	gi|67005941|gb|AAY62607.1|eukaryotic initiation factor 4E [Capsicum annuum] >gi|67005943|gb|AAY62608.1| eukaryotic initiation factor 4E [Capsicum annuum] >gi|67005945|gb|AAY62609.1| eukaryotic initiation factor 4E [Capsicum annuum]	AAY62607	2.29715E-81	87	306.605	183	160
Fagopyrum_tataricum_MIRA_VER3_c1052	zinc finger protein	1050	gi|270259881|emb|CBI39012.1|unnamed protein product [Vitis vinifera]	CBI39012	1.71904E-56	77	224.172	175	135
Fagopyrum_tataricum_MIRA_VER3_c1053	rna binding	707	gi|270258753|emb|CBI40848.1|unnamed protein product [Vitis vinifera]	CBI40848	4.59273E-54	81	213.001	160	130
Fagopyrum_tataricum_MIRA_VER3_c1054	atp-dependent clp protease proteolytic subunit	1187	gi|225470285|ref|XP_002266380.1|PREDICTED: hypothetical protein [Vitis vinifera] >gi|147794105|emb|CAN62361.1| hypothetical protein [Vitis vinifera] >gi|270251443|emb|CBI34817.1| unnamed protein product [Vitis vinifera]	XP_002266380	3.25216E-102	82	376.326	291	241
Fagopyrum_tataricum_MIRA_VER3_c1055	af144388_1thioredoxin-like 2	1099	gi|255546083|ref|XP_002514101.1|Thioredoxin, putative [Ricinus communis] >gi|223546557|gb|EEF48055.1| Thioredoxin, putative [Ricinus communis]	XP_002514101	1.66828E-65	80	254.218	171	138
Fagopyrum_tataricum_MIRA_VER3_c1056	major latex	750	gi|3064039|gb|AAC14179.1|major latex protein homolog [Mesembryanthemum crystallinum]	AAC14179	1.59209E-35	67	153.68	152	103
Fagopyrum_tataricum_MIRA_VER3_c1057	sorting and assembly machinery	1437	gi|225434863|ref|XP_002280661.1|PREDICTED: hypothetical protein [Vitis vinifera]	XP_002280661	3.26815E-167	90	573.933	340	306
Fagopyrum_tataricum_MIRA_VER3_c1058	inorganic pyrophosphatase	936	gi|255554527|ref|XP_002518302.1|inorganic pyrophosphatase, putative [Ricinus communis] >gi|223542522|gb|EEF44062.1| inorganic pyrophosphatase, putative [Ricinus communis]	XP_002518302	1.18777E-111	96	407.142	213	205
Fagopyrum_tataricum_MIRA_VER3_c1059	threonine endopeptidase	950	gi|270230333|emb|CBI18707.1|unnamed protein product [Vitis vinifera]	CBI18707	4.56593E-34	62	149.443	205	128
Fagopyrum_tataricum_MIRA_VER3_c1060	tubby-like protein	1880	gi|242090667|ref|XP_002441166.1|hypothetical protein SORBIDRAFT_09g021590 [Sorghum bicolor] >gi|241946451|gb|EES19596.1| hypothetical protein SORBIDRAFT_09g021590 [Sorghum bicolor]	XP_002441166	2.46358E-168	78	279.256	226	178
Fagopyrum_tataricum_MIRA_VER3_c1061	threonyl-trna synthetase	897	gi|225424719|ref|XP_002265302.1|PREDICTED: hypothetical protein [Vitis vinifera] >gi|270260285|emb|CBI32119.1| unnamed protein product [Vitis vinifera]	XP_002265302	2.76387E-78	77	296.204	222	173
Fagopyrum_tataricum_MIRA_VER3_c1062	fiber protein fb34	1005	gi|255626185|gb|ACU13437.1|unknown [Glycine max]	ACU13437	4.37351E-70	87	269.24	186	163
Fagopyrum_tataricum_MIRA_VER3_c1063	beta-ketoacyl-coa synthase family protein	1239	gi|224125134|ref|XP_002319508.1|beta-ketoacyl-coa synthase family protein [Populus trichocarpa] >gi|222857884|gb|EEE95431.1| beta-ketoacyl-coa synthase family protein [Populus trichocarpa]	XP_002319508	3.50051E-130	84	468.389	327	277
Fagopyrum_tataricum_MIRA_VER3_c1064	protein	1409	gi|255583680|ref|XP_002532594.1|strictosidine synthase, putative [Ricinus communis] >gi|223527682|gb|EEF29791.1| strictosidine synthase, putative [Ricinus communis]	XP_002532594	9.37932E-147	82	524.628	369	306
Fagopyrum_tataricum_MIRA_VER3_c1065	small subunit ribosomal protein	1030	gi|225433654|ref|XP_002265167.1|PREDICTED: similar to 30S ribosomal protein S11, putative [Vitis vinifera]	XP_002265167	6.53671E-53	72	212.231	196	143
Fagopyrum_tataricum_MIRA_VER3_c1066	40s ribosomal protein s8	909	gi|242062592|ref|XP_002452585.1|hypothetical protein SORBIDRAFT_04g028530 [Sorghum bicolor] >gi|241932416|gb|EES05561.1| hypothetical protein SORBIDRAFT_04g028530 [Sorghum bicolor]	XP_002452585	1.895E-82	91	310.071	208	190
Fagopyrum_tataricum_MIRA_VER3_c1067	protein	451	gi|225447245|ref|XP_002272845.1|PREDICTED: hypothetical protein [Vitis vinifera]	XP_002272845	9.24339E-31	95	136.346	67	64
Fagopyrum_tataricum_MIRA_VER3_c1069	ubiquitin-like protein 5	529	gi|15238924|ref|NP_199045.1|UBL5 (UBIQUITIN-LIKE PROTEIN 5) [Arabidopsis thaliana] >gi|52000878|sp|Q9FGZ9.1|UBL5_ARATH RecName: Full=Ubiquitin-like protein 5 >gi|13899065|gb|AAK48954.1|AF370527_1 ubiquitin-like protein [Arabidopsis thaliana] >gi|10177015|dbj|BAB10203.1| ubiquitin-like protein [Arabidopsis thaliana] >gi|18377566|gb|AAL66949.1| ubiquitin-like protein [Arabidopsis thaliana] >gi|6231…	NP_199045	1.97251E-35	100	152.14	73	73
Fagopyrum_tataricum_MIRA_VER3_c1070	protein	924	gi|224054986|ref|XP_002298397.1|predicted protein [Populus trichocarpa] >gi|222845655|gb|EEE83202.1| predicted protein [Populus trichocarpa]	XP_002298397	1.20105E-108	94	397.127	224	211
Fagopyrum_tataricum_MIRA_VER3_c1071	50s ribosomal protein l22	1197	gi|225439305|ref|XP_002267832.1|PREDICTED: hypothetical protein [Vitis vinifera] >gi|270256268|emb|CBI39088.1| unnamed protein product [Vitis vinifera]	XP_002267832	4.92535E-67	74	253.832	240	178
Fagopyrum_tataricum_MIRA_VER3_c1072	digalactosyldiacylglycerol synthase 1	787	gi|255586525|ref|XP_002533901.1|galactolipid galactosyltransferase, putative [Ricinus communis] >gi|223526143|gb|EEF28483.1| galactolipid galactosyltransferase, putative [Ricinus communis]	XP_002533901	4.27724E-74	85	281.952	177	151
Fagopyrum_tataricum_MIRA_VER3_c1073	26s proteasome regulatory subunit	814	gi|255571839|ref|XP_002526862.1|26S proteasome regulatory subunit 7, psd7, putative [Ricinus communis] >gi|223533761|gb|EEF35493.1| 26S proteasome regulatory subunit 7, psd7, putative [Ricinus communis]	XP_002526862	9.95903E-114	96	413.69	224	216
Fagopyrum_tataricum_MIRA_VER3_c1074	lanatoside 15 -o-acetylesterase	976	gi|255636246|gb|ACU18463.1|unknown [Glycine max]	ACU18463	1.46672E-91	81	340.502	242	198
Fagopyrum_tataricum_MIRA_VER3_c1075	mip sip subfamily	1008	gi|88604775|gb|ABD46741.1|small basic intrinsic protein 1 [Vitis vinifera] >gi|147855139|emb|CAN79588.1| hypothetical protein [Vitis vinifera]	ABD46741	1.22078E-80	82	304.294	226	186
Fagopyrum_tataricum_MIRA_VER3_c1076	small nuclear ribonucleoprotein g	638	gi|87240819|gb|ABD32677.1|Like-Sm ribonucleoprotein-related, core [Medicago truncatula]	ABD32677	5.59758E-35	98	151.369	79	78
Fagopyrum_tataricum_MIRA_VER3_c1077	ribosomal protein l21	1096	gi|225468055|ref|XP_002263309.1|PREDICTED: hypothetical protein [Vitis vinifera]	XP_002263309	2.66409E-47	92	193.741	139	128
Fagopyrum_tataricum_MIRA_VER3_c1078	acla-1 atp citrate synthase	1638	gi|270241342|emb|CBI28566.1|unnamed protein product [Vitis vinifera]	CBI28566	0.0	96	378.252	202	195
Fagopyrum_tataricum_MIRA_VER3_c1079	protein	1019	gi|255559320|ref|XP_002520680.1|conserved hypothetical protein [Ricinus communis] >gi|223540065|gb|EEF41642.1| conserved hypothetical protein [Ricinus communis]	XP_002520680	1.34261E-34	70	151.369	180	127
Fagopyrum_tataricum_MIRA_VER3_c1080	mitochondrial deoxynucleotide	827	gi|255544502|ref|XP_002513312.1|Mitochondrial deoxynucleotide carrier, putative [Ricinus communis] >gi|223547220|gb|EEF48715.1| Mitochondrial deoxynucleotide carrier, putative [Ricinus communis]	XP_002513312	8.46479E-84	89	314.309	199	178
Fagopyrum_tataricum_MIRA_VER3_c1082	s-adenosyl-l-methionine:benzoic acid salicylic acid carboxyl methyltransferase	660	gi|37725949|gb|AAO27257.1|putative S-adenosyl-L-methionine:salicylic acid carboxyl methyltransferase [Pisum sativum]	AAO27257	1.11069E-12	61	77.411	118	73
Fagopyrum_tataricum_MIRA_VER3_c1083	squalene synthase	1733	gi|225427738|ref|XP_002266150.1|PREDICTED: hypothetical protein [Vitis vinifera] >gi|270255624|emb|CBI38008.1| unnamed protein product [Vitis vinifera]	XP_002266150	0.0	92	696.041	387	358
Fagopyrum_tataricum_MIRA_VER3_c1084	protein	1070	gi|224101737|ref|XP_002312401.1|predicted protein [Populus trichocarpa] >gi|222852221|gb|EEE89768.1| predicted protein [Populus trichocarpa]	XP_002312401	2.28736E-88	88	330.102	232	205
Fagopyrum_tataricum_MIRA_VER3_c1085	protein	658	gi|225448865|ref|XP_002262948.1|PREDICTED: hypothetical protein [Vitis vinifera]	XP_002262948	1.16505E-38	79	163.696	149	119
Fagopyrum_tataricum_MIRA_VER3_c1086	protein	854	gi|225447729|ref|XP_002277790.1|PREDICTED: hypothetical protein [Vitis vinifera]	XP_002277790	1.33996E-55	74	220.705	175	130
Fagopyrum_tataricum_MIRA_VER3_c1087	26s proteasome non-atpase regulatory	1340	gi|225431100|ref|XP_002264558.1|PREDICTED: hypothetical protein [Vitis vinifera] >gi|270228419|emb|CBI17356.1| unnamed protein product [Vitis vinifera]	XP_002264558	2.01923E-100	90	207.223	165	150
Fagopyrum_tataricum_MIRA_VER3_c1088	6-phosphogluconolactonase-like protein	1136	gi|224118424|ref|XP_002317815.1|predicted protein [Populus trichocarpa] >gi|222858488|gb|EEE96035.1| predicted protein [Populus trichocarpa]	XP_002317815	2.73976E-111	85	406.371	248	213
Fagopyrum_tataricum_MIRA_VER3_c1089	r- sec22-family	1340	gi|225442046|ref|XP_002269715.1|PREDICTED: hypothetical protein [Vitis vinifera] >gi|270253432|emb|CBI35830.1| unnamed protein product [Vitis vinifera]	XP_002269715	2.99982E-104	95	222.246	124	118
Fagopyrum_tataricum_MIRA_VER3_c1090	protein	832	gi|255571806|ref|XP_002526846.1|conserved hypothetical protein [Ricinus communis] >gi|223533850|gb|EEF35581.1| conserved hypothetical protein [Ricinus communis]	XP_002526846	3.88086E-60	90	235.728	163	148
Fagopyrum_tataricum_MIRA_VER3_c1091	serine decarboxylase	1773	gi|71000475|dbj|BAE07183.1|putative serine decarboxylase [Beta vulgaris]	BAE07183	0.0	95	751.895	400	383
Fagopyrum_tataricum_MIRA_VER3_c1092	actin depolymerizing factor 6	720	gi|224059520|ref|XP_002299887.1|actin depolymerizing factor 1 [Populus trichocarpa] >gi|118481263|gb|ABK92579.1| unknown [Populus trichocarpa] >gi|118489027|gb|ABK96321.1| unknown [Populus trichocarpa x Populus deltoides] >gi|222847145|gb|EEE84692.1| actin depolymerizing factor 1 [Populus trichocarpa]	XP_002299887	2.85337E-63	97	245.743	137	133
Fagopyrum_tataricum_MIRA_VER3_c1093	protein	1050	gi|224110126|ref|XP_002315422.1|predicted protein [Populus trichocarpa] >gi|222864462|gb|EEF01593.1| predicted protein [Populus trichocarpa]	XP_002315422	3.31623E-92	82	342.813	267	219
Fagopyrum_tataricum_MIRA_VER3_c1094	glutathione reductase	1860	gi|113472844|gb|ABI35910.1|glutathione reductase [Rheum australe]	ABI35910	0.0	94	862.448	498	471
Fagopyrum_tataricum_MIRA_VER3_c1095	leucine-rich repeat receptor-like protein kinase	944	gi|255558192|ref|XP_002520123.1|Serine/threonine-protein kinase PBS1, putative [Ricinus communis] >gi|223540615|gb|EEF42178.1| Serine/threonine-protein kinase PBS1, putative [Ricinus communis]	XP_002520123	1.34062E-78	77	297.36	246	190
Fagopyrum_tataricum_MIRA_VER3_c1096	atrfnr2 (root fnr 2) fad binding nadp or nadph binding electron carrier ferredoxin-nadp+ reductase oxidoreductase	542	gi|42571703|ref|NP_973942.1|ATRFNR2 (ROOT FNR 2); FAD binding / NADP or NADPH binding / electron carrier/ ferredoxin-NADP+ reductase/ oxidoreductase [Arabidopsis thaliana]	NP_973942	3.06427E-58	96	228.024	117	113
Fagopyrum_tataricum_MIRA_VER3_c1097	abc transporter family protein	747	gi|225438091|ref|XP_002276998.1|PREDICTED: hypothetical protein [Vitis vinifera] >gi|147765951|emb|CAN67814.1| hypothetical protein [Vitis vinifera] >gi|270254746|emb|CBI37136.1| unnamed protein product [Vitis vinifera]	XP_002276998	8.96251E-31	71	137.887	149	106
Fagopyrum_tataricum_MIRA_VER3_c1098	protein	883	gi|255560027|ref|XP_002521032.1|conserved hypothetical protein [Ricinus communis] >gi|223539869|gb|EEF41449.1| conserved hypothetical protein [Ricinus communis]	XP_002521032	4.18232E-41	82	144.05	102	84
Fagopyrum_tataricum_MIRA_VER3_c1099	lcd1 (lower cell density 1)	1069	gi|225440504|ref|XP_002272506.1|PREDICTED: hypothetical protein [Vitis vinifera]	XP_002272506	4.92988E-124	94	435.647	237	224
Fagopyrum_tataricum_MIRA_VER3_c1100	60s ribosomal protein l35a	664	gi|15221191|ref|NP_177567.1|60S ribosomal protein L35a (RPL35aC) [Arabidopsis thaliana] >gi|75169629|sp|Q9C912.1|R35A3_ARATH RecName: Full=60S ribosomal protein L35a-3 >gi|12324899|gb|AAG52401.1|AC020579_3 putative ribosomal protein; 23489-24540 [Arabidopsis thaliana] >gi|13878115|gb|AAK44135.1|AF370320_1 putative ribosomal protein [Arabidopsis thaliana] >gi|17104787|gb|AAL34282.1| putative ribos…	NP_177567	9.0833E-55	98	217.238	112	110
Fagopyrum_tataricum_MIRA_VER3_c1101	protein	1244	gi|225432530|ref|XP_002280327.1|PREDICTED: hypothetical protein [Vitis vinifera] >gi|270238947|emb|CBI26183.1| unnamed protein product [Vitis vinifera]	XP_002280327	1.56557E-78	88	297.745	244	217
Fagopyrum_tataricum_MIRA_VER3_c1102	fiber protein fb2	1396	gi|224110250|ref|XP_002315460.1|predicted protein [Populus trichocarpa] >gi|222864500|gb|EEF01631.1| predicted protein [Populus trichocarpa]	XP_002315460	2.96138E-52	75	210.69	214	162
Fagopyrum_tataricum_MIRA_VER3_c1103	ribosomal protein	1214	gi|224127226|ref|XP_002329431.1|predicted protein [Populus trichocarpa] >gi|118486443|gb|ABK95061.1| unknown [Populus trichocarpa] >gi|222870481|gb|EEF07612.1| predicted protein [Populus trichocarpa]	XP_002329431	9.0249E-124	94	447.973	289	272
Fagopyrum_tataricum_MIRA_VER3_c1104	protein	902	gi|225425511|ref|XP_002266305.1|PREDICTED: hypothetical protein isoform 2 [Vitis vinifera] >gi|225425513|ref|XP_002266183.1| PREDICTED: hypothetical protein isoform 1 [Vitis vinifera] >gi|270241291|emb|CBI28515.1| unnamed protein product [Vitis vinifera]	XP_002266305	3.64876E-62	97	242.662	136	132
Fagopyrum_tataricum_MIRA_VER3_c1105	40s ribosomal protein s29	541	gi|15229840|ref|NP_189984.1|40S ribosomal protein S29 (RPS29A) [Arabidopsis thaliana] >gi|15229844|ref|NP_189987.1| 40S ribosomal protein S29 (RPS29B) [Arabidopsis thaliana] >gi|18418310|ref|NP_567938.1| 40S ribosomal protein S29 (RPS29C) [Arabidopsis thaliana] >gi|115502827|sp|Q680P8.2|RS29_ARATH RecName: Full=40S ribosomal protein S29 >gi|11692886|gb|AAG40046.1|AF324695_1 AT3g43980 [Arabidopsis…	NP_189984	4.77154E-27	96	124.405	56	54
Fagopyrum_tataricum_MIRA_VER3_c1106	anthocyanidin synthase	1489	gi|83764369|dbj|BAE54521.1|anthocyanidin synthase [Phytolacca americana]	BAE54521	5.66645E-174	92	615.15	353	326
Fagopyrum_tataricum_MIRA_VER3_c1107	rieske iron-sulfur protein	1274	gi|255543531|ref|XP_002512828.1|ubiquinol-cytochrome C reductase iron-sulfur subunit, putative [Ricinus communis] >gi|223547839|gb|EEF49331.1| ubiquinol-cytochrome C reductase iron-sulfur subunit, putative [Ricinus communis]	XP_002512828	2.31617E-117	88	426.787	259	228
Fagopyrum_tataricum_MIRA_VER3_c1108	hat4	702	gi|217072862|gb|ACJ84791.1|unknown [Medicago truncatula]	ACJ84791	1.04277E-33	89	144.05	79	71
Fagopyrum_tataricum_MIRA_VER3_c1109	quinone oxidoreductase	704	gi|255642907|gb|ACU22674.1|unknown [Glycine max]	ACU22674	2.78075E-68	90	262.307	160	145
Fagopyrum_tataricum_MIRA_VER3_c1110	mgatp-energized glutathione s-conjugate	873	gi|225443996|ref|XP_002280819.1|PREDICTED: similar to putative multidrug resistance-associated protein [Vitis vinifera] >gi|270244038|emb|CBI30977.1| unnamed protein product [Vitis vinifera]	XP_002280819	5.30798E-71	85	271.937	202	173
Fagopyrum_tataricum_MIRA_VER3_c1111	amp-dependent synthetase and ligase	1568	gi|225442581|ref|XP_002279139.1|PREDICTED: hypothetical protein [Vitis vinifera]	XP_002279139	2.97619E-172	91	605.134	366	335
Fagopyrum_tataricum_MIRA_VER3_c1112	3-beta hydroxysteroid dehydrogenase isomerase	1387	gi|255542956|ref|XP_002512541.1|NAD dependent epimerase/dehydratase, putative [Ricinus communis] >gi|223548502|gb|EEF49993.1| NAD dependent epimerase/dehydratase, putative [Ricinus communis]	XP_002512541	6.31269E-172	91	608.216	358	327
Fagopyrum_tataricum_MIRA_VER3_c1113	protein	1520	gi|255585121|ref|XP_002533266.1|tRNA-dihydrouridine synthase, putative [Ricinus communis] >gi|223526922|gb|EEF29128.1| tRNA-dihydrouridine synthase, putative [Ricinus communis]	XP_002533266	2.37968E-157	86	451.825	287	247
Fagopyrum_tataricum_MIRA_VER3_c1114	integral membrane hpp family protein	991	gi|270226544|emb|CBI15278.1|unnamed protein product [Vitis vinifera]	CBI15278	1.08409E-73	90	281.182	163	148
Fagopyrum_tataricum_MIRA_VER3_c1115	hydrolyzing o-glycosyl	1030	gi|255547211|ref|XP_002514663.1|hydrolase, hydrolyzing O-glycosyl compounds, putative [Ricinus communis] >gi|223546267|gb|EEF47769.1| hydrolase, hydrolyzing O-glycosyl compounds, putative [Ricinus communis]	XP_002514663	7.27765E-28	76	129.028	85	65
Fagopyrum_tataricum_MIRA_VER3_c1116	cinnamoyl- reductase	1206	gi|225434488|ref|XP_002275195.1|PREDICTED: hypothetical protein [Vitis vinifera] >gi|270227169|emb|CBI15902.1| unnamed protein product [Vitis vinifera]	XP_002275195	1.59123E-128	85	463.766	315	269
Fagopyrum_tataricum_MIRA_VER3_c1117	phosphoglycerate mutase	1039	gi|147822391|emb|CAN59902.1|hypothetical protein [Vitis vinifera]	CAN59902	8.29324E-88	83	328.176	227	189
Fagopyrum_tataricum_MIRA_VER3_c1118	major latex	844	gi|3064039|gb|AAC14179.1|major latex protein homolog [Mesembryanthemum crystallinum]	AAC14179	7.3226E-38	67	161.77	152	103
Fagopyrum_tataricum_MIRA_VER3_c1119	cation transport protein chac	1196	gi|27525010|emb|CAD38520.1|putative cation transporter [Beta procumbens]	CAD38520	1.0609E-92	82	344.739	223	185
Fagopyrum_tataricum_MIRA_VER3_c1120	dna binding	1319	gi|225424835|ref|XP_002272776.1|PREDICTED: hypothetical protein [Vitis vinifera]	XP_002272776	2.23644E-70	67	270.781	284	193
Fagopyrum_tataricum_MIRA_VER3_c1121	chloroplast carboxyltransferase alpha subunit isoform 2	2240	gi|259090632|gb|ACV91932.1|alpha-biotin transcarboxylase subunit [Jatropha curcas]	ACV91932	0.0	77	668.307	624	486
Fagopyrum_tataricum_MIRA_VER3_c1122	leucoanthocyanidin reductase	820	gi|255291834|dbj|BAH89267.1|putative leucoanthocyanidin reductase [Diospyros kaki]	BAH89267	1.34453E-49	78	200.675	162	127
Fagopyrum_tataricum_MIRA_VER3_c1123	60s ribosomal protein l10a-1	943	gi|192910762|gb|ACF06489.1|ribosomal protein L10a [Elaeis guineensis]	ACF06489	2.18586E-90	96	184.111	95	92
Fagopyrum_tataricum_MIRA_VER3_c1124	abc transporter related protein	668	gi|255562070|ref|XP_002522043.1|phosphate abc transporter, putative [Ricinus communis] >gi|223538642|gb|EEF40243.1| phosphate abc transporter, putative [Ricinus communis]	XP_002522043	1.27874E-64	85	249.98	192	164
Fagopyrum_tataricum_MIRA_VER3_c1125	60s ribosomal protein	627	gi|270236316|emb|CBI25584.1|unnamed protein product [Vitis vinifera]	CBI25584	3.96978E-54	92	214.927	140	130
Fagopyrum_tataricum_MIRA_VER3_c1126	at4g27720 t29a15_210	953	gi|255555719|ref|XP_002518895.1|conserved hypothetical protein [Ricinus communis] >gi|223541882|gb|EEF43428.1| conserved hypothetical protein [Ricinus communis]	XP_002518895	3.73865E-52	89	209.534	126	113
Fagopyrum_tataricum_MIRA_VER3_c1127	oxysterol-binding protein	1017	gi|224087425|ref|XP_002308161.1|predicted protein [Populus trichocarpa] >gi|118487699|gb|ABK95674.1| unknown [Populus trichocarpa] >gi|222854137|gb|EEE91684.1| predicted protein [Populus trichocarpa]	XP_002308161	2.18962E-103	91	321.242	178	162
Fagopyrum_tataricum_MIRA_VER3_c1128	multicopper oxidase	1911	gi|270242098|emb|CBI29312.1|unnamed protein product [Vitis vinifera]	CBI29312	0.0	76	724.931	561	428
Fagopyrum_tataricum_MIRA_VER3_c1129	tropinone expressed	1138	gi|225434818|ref|XP_002282582.1|PREDICTED: hypothetical protein isoform 1 [Vitis vinifera] >gi|270227328|emb|CBI16061.1| unnamed protein product [Vitis vinifera]	XP_002282582	2.77687E-79	74	300.056	271	202
Fagopyrum_tataricum_MIRA_VER3_c1130	f-box family protein	1044	gi|224055111|ref|XP_002298418.1|f-box family protein [Populus trichocarpa] >gi|222845676|gb|EEE83223.1| f-box family protein [Populus trichocarpa]	XP_002298418	9.15567E-10	44	68.9366	218	97
Fagopyrum_tataricum_MIRA_VER3_c1131	ubiquitin-conjugating enzyme family protein	854	gi|46577794|gb|AAT01417.1|ubiquitin-conjugating enzyme family protein [Tamarix androssowii]	AAT01417	9.23656E-73	95	277.715	146	139
Fagopyrum_tataricum_MIRA_VER3_c1132	pen2_arath ame: full=probable gamma-secretase subunit pen-2	776	gi|225431457|ref|XP_002280563.1|PREDICTED: hypothetical protein [Vitis vinifera]	XP_002280563	3.65529E-46	89	189.119	110	98
Fagopyrum_tataricum_MIRA_VER3_c1133	protein	768	gi|87240778|gb|ABD32636.1|hypothetical protein MtrDRAFT_AC150207g26v2 [Medicago truncatula]	ABD32636	5.1931E-45	75	185.267	161	121
Fagopyrum_tataricum_MIRA_VER3_c1134	PREDICTED: hypothetical protein [Vitis vinifera]	548	gi|225459372|ref|XP_002284238.1|PREDICTED: hypothetical protein [Vitis vinifera]	XP_002284238	3.94439E-8	71	61.6178	80	57
Fagopyrum_tataricum_MIRA_VER3_c1135	eukaryotic translation initiation factor iso4e	989	gi|225433243|ref|XP_002285444.1|PREDICTED: hypothetical protein [Vitis vinifera]	XP_002285444	1.40202E-89	82	333.954	210	174
Fagopyrum_tataricum_MIRA_VER3_c1136	phosphoglucomutase phosphomannomutase family protein	1699	gi|270244521|emb|CBI31454.1|unnamed protein product [Vitis vinifera]	CBI31454	0.0	91	322.398	202	185
Fagopyrum_tataricum_MIRA_VER3_c1137	protein	1214	gi|225445818|ref|XP_002276984.1|PREDICTED: hypothetical protein [Vitis vinifera] >gi|270254157|emb|CBI36550.1| unnamed protein product [Vitis vinifera]	XP_002276984	2.7554E-72	81	276.944	233	191
Fagopyrum_tataricum_MIRA_VER3_c1138	tobamovirus multiplication 1	835	gi|225444450|ref|XP_002271487.1|PREDICTED: similar to tobamovirus multiplication 1 [Vitis vinifera]	XP_002271487	9.59616E-89	85	312.383	217	185
Fagopyrum_tataricum_MIRA_VER3_c1139	actin	1441	gi|32186916|gb|AAP73462.1|actin [Gossypium hirsutum]	AAP73462	0.0	99	474.167	241	240
Fagopyrum_tataricum_MIRA_VER3_c1140	biotin synthase	976	gi|255577757|ref|XP_002529753.1|biotin synthase, putative [Ricinus communis] >gi|223530751|gb|EEF32619.1| biotin synthase, putative [Ricinus communis]	XP_002529753	6.34742E-103	87	378.252	236	206
Fagopyrum_tataricum_MIRA_VER3_c1141	at4g08810 t32a17_120	2160	gi|225447488|ref|XP_002264832.1|PREDICTED: hypothetical protein [Vitis vinifera]	XP_002264832	0.0	85	879.011	564	482
Fagopyrum_tataricum_MIRA_VER3_c1142	40s ribosomal protein	1121	gi|3334320|sp|O22518.1|RSSA_SOYBNRecName: Full=40S ribosomal protein SA; AltName: Full=p40 >gi|2444420|gb|AAB82659.1| ribosome-associated protein p40 [Glycine max]	O22518	1.79928E-107	80	393.66	275	220
Fagopyrum_tataricum_MIRA_VER3_c1143	thioredoxin h-type	1013	gi|270247514|emb|CBI32889.1|unnamed protein product [Vitis vinifera]	CBI32889	2.18088E-53	86	213.772	139	120
Fagopyrum_tataricum_MIRA_VER3_c1144	rubisco subunit binding-protein alpha subunit	1250	gi|84468288|dbj|BAE71227.1|putative rubisco subunit binding-protein alpha subunit [Trifolium pratense]	BAE71227	6.71478E-146	97	521.546	314	305
Fagopyrum_tataricum_MIRA_VER3_c1145	neutral alkaline invertase	848	gi|51587334|emb|CAG30577.1|putative neutral/alkaline invertase [Lotus japonicus]	CAG30577	2.35323E-96	97	352.058	178	174
Fagopyrum_tataricum_MIRA_VER3_c1146	protein	1878	gi|255570701|ref|XP_002526305.1|oxidoreductase, putative [Ricinus communis] >gi|223534386|gb|EEF36094.1| oxidoreductase, putative [Ricinus communis]	XP_002526305	2.20122E-138	88	462.611	316	280
Fagopyrum_tataricum_MIRA_VER3_c1147	n-hydroxycinnamoyl benzoyltransferase-like protein	1011	gi|83853811|gb|ABC47844.1|N-hydroxycinnamoyl/benzoyltransferase 2 [Glycine max]	ABC47844	1.52085E-30	60	137.887	195	117
Fagopyrum_tataricum_MIRA_VER3_c1149	pectate lyase	1422	gi|225454565|ref|XP_002267384.1|PREDICTED: similar to putative Cup s 1 pollen allergen [Vitis vinifera]	XP_002267384	7.1938E-118	81	223.016	144	118
Fagopyrum_tataricum_MIRA_VER3_c1150	subtilisin-like protease	1412	gi|255538108|ref|XP_002510119.1|Xylem serine proteinase 1 precursor, putative [Ricinus communis] >gi|223550820|gb|EEF52306.1| Xylem serine proteinase 1 precursor, putative [Ricinus communis]	XP_002510119	5.68381E-141	82	450.669	315	259
Fagopyrum_tataricum_MIRA_VER3_c1151	protein hothead precursor	1474	gi|270253553|emb|CBI35951.1|unnamed protein product [Vitis vinifera]	CBI35951	6.85761E-162	86	360.533	236	205
Fagopyrum_tataricum_MIRA_VER3_c1152	fumarylacetoacetate hydrolase	1504	gi|22329501|ref|NP_172669.2|fumarylacetoacetase, putative [Arabidopsis thaliana] >gi|20334820|gb|AAM16166.1| At1g12050/F12F1_8 [Arabidopsis thaliana]	NP_172669	0.0	87	684.1	419	365
Fagopyrum_tataricum_MIRA_VER3_c1153	translation initiation eif-5a	898	gi|20138708|sp|Q9AXQ6.1|IF5A1_SOLLCRecName: Full=Eukaryotic translation initiation factor 5A-1; Short=eIF-5A-1 >gi|12407787|gb|AAG53647.1|AF296083_1 eukaryotic translation initiation factor 5A-1 [Solanum lycopersicum]	Q9AXQ6	4.55574E-81	96	305.449	159	153
Fagopyrum_tataricum_MIRA_VER3_c1154	alcohol dehydrogenases	908	gi|219816075|gb|ACL37155.1|short-chain alcohol dehydrogenase [Panax ginseng]	ACL37155	2.26525E-80	88	278.485	182	161
Fagopyrum_tataricum_MIRA_VER3_c1155	26s proteasome regulatory particle triple-a atpase subunit4	1570	gi|225428386|ref|XP_002283544.1|PREDICTED: hypothetical protein [Vitis vinifera] >gi|270255310|emb|CBI37694.1| unnamed protein product [Vitis vinifera]	XP_002283544	0.0	98	743.806	399	393
Fagopyrum_tataricum_MIRA_VER3_c1156	cdp-diacylglycerol synthetase	1128	gi|225460853|ref|XP_002277501.1|PREDICTED: hypothetical protein [Vitis vinifera]	XP_002277501	4.63422E-111	81	405.601	266	218
Fagopyrum_tataricum_MIRA_VER3_c1157	40s ribosomal protein	721	gi|22138108|gb|AAM93434.1|40S ribosomal S4 protein [Glycine max] >gi|255641970|gb|ACU21252.1| unknown [Glycine max]	AAM93434	1.49902E-96	97	356.295	208	202
Fagopyrum_tataricum_MIRA_VER3_c1158	protein	1203	gi|225427213|ref|XP_002280380.1|PREDICTED: similar to mitochondrial carrier protein isoform 1 [Vitis vinifera] >gi|225427215|ref|XP_002280391.1| PREDICTED: similar to mitochondrial carrier protein isoform 2 [Vitis vinifera]	XP_002280380	4.44658E-139	93	498.819	297	279
Fagopyrum_tataricum_MIRA_VER3_c1159	small ras-like gtp-binding protein	1027	gi|585777|sp|P38546.1|RAN1_SOLLCRecName: Full=GTP-binding nuclear protein Ran1; AltName: Full=Ras-related nuclear protein 1 >gi|453561|gb|AAC37402.1| Ran protein/TC4 protein [Solanum lycopersicum] >gi|77745509|gb|ABB02653.1| Ran/TC4-like protein [Solanum tuberosum] >gi|82623375|gb|ABB87102.1| Ran protein/TC4 protein-like [Solanum tuberosum]	P38546	1.62376E-120	96	436.802	221	214
Fagopyrum_tataricum_MIRA_VER3_c1160	guanylyl cyclase	1296	gi|225449311|ref|XP_002277052.1|PREDICTED: hypothetical protein [Vitis vinifera] >gi|270244650|emb|CBI31583.1| unnamed protein product [Vitis vinifera]	XP_002277052	4.09045E-93	77	346.28	265	205
Fagopyrum_tataricum_MIRA_VER3_c1161	oxs3 (oxidative stress 3)	848	gi|255628247|gb|ACU14468.1|unknown [Glycine max]	ACU14468	3.56056E-16	83	89.7373	65	54
Fagopyrum_tataricum_MIRA_VER3_c1162	cell differentiation protein	1443	gi|255577151|ref|XP_002529459.1|Cell differentiation protein rcd1, putative [Ricinus communis] >gi|223531075|gb|EEF32925.1| Cell differentiation protein rcd1, putative [Ricinus communis]	XP_002529459	4.5058E-152	91	542.347	321	294
Fagopyrum_tataricum_MIRA_VER3_c1163	ubiquitin-conjugating enzyme	868	gi|83283991|gb|ABC01903.1|ubiquitin carrier-like protein [Solanum tuberosum]	ABC01903	1.73613E-82	98	310.071	152	149
Fagopyrum_tataricum_MIRA_VER3_c1164	heat shock	1710	gi|225456004|ref|XP_002279101.1|PREDICTED: hypothetical protein [Vitis vinifera]	XP_002279101	0.0	93	749.199	471	441
Fagopyrum_tataricum_MIRA_VER3_c1165	60s ribosomal protein	693	gi|255585616|ref|XP_002533495.1|60S ribosomal protein L32, putative [Ricinus communis] >gi|223526639|gb|EEF28882.1| 60S ribosomal protein L32, putative [Ricinus communis]	XP_002533495	1.02768E-59	97	233.802	133	130
Fagopyrum_tataricum_MIRA_VER3_c1166	predicted protein [Populus trichocarpa]	787	gi|224128606|ref|XP_002329045.1|predicted protein [Populus trichocarpa] >gi|222839716|gb|EEE78039.1| predicted protein [Populus trichocarpa]	XP_002329045	6.08016E-12	76	75.485	63	48
Fagopyrum_tataricum_MIRA_VER3_c1167	small nuclear ribonucleoprotein lsm1	924	gi|255583960|ref|XP_002532727.1|lsm1, putative [Ricinus communis] >gi|223527535|gb|EEF29658.1| lsm1, putative [Ricinus communis]	XP_002532727	1.94438E-58	96	230.335	128	123
Fagopyrum_tataricum_MIRA_VER3_c1168	cytochrome p450	1788	gi|85001697|gb|ABC68403.1|cytochrome P450 monooxygenase CYP86A24 [Glycine max]	ABC68403	0.0	86	501.13	329	286
Fagopyrum_tataricum_MIRA_VER3_c1169	protein	1367	gi|255644776|gb|ACU22890.1|unknown [Glycine max]	ACU22890	1.54228E-122	85	444.121	342	294
Fagopyrum_tataricum_MIRA_VER3_c1170	mlp28 (mlp-like protein 28)	725	gi|3064039|gb|AAC14179.1|major latex protein homolog [Mesembryanthemum crystallinum]	AAC14179	7.63198E-40	71	167.933	152	109
Fagopyrum_tataricum_MIRA_VER3_c1171	pectin methylesterase isoform alpha	626	gi|163914195|dbj|BAF95866.1|pectin methylesterase isoform alpha [Vitis hybrid cultivar]	BAF95866	2.0353E-48	85	176.022	101	86
Fagopyrum_tataricum_MIRA_VER3_c1172	pyruvate dehydrogenase e1 beta subunit	717	gi|15220670|ref|NP_174304.1|PDH-E1 BETA (PYRUVATE DEHYDROGENASE E1 BETA); pyruvate dehydrogenase (acetyl-transferring) [Arabidopsis thaliana] >gi|12321636|gb|AAG50862.1|AC074176_11 pyruvate dehydrogenase E1 beta subunit, putative [Arabidopsis thaliana] >gi|13605515|gb|AAK32751.1|AF361583_1 At1g30120/T2H7_8 [Arabidopsis thaliana] >gi|20334776|gb|AAM16249.1| At1g30120/T2H7_8 [Arabidopsis thaliana] …	NP_174304	2.35988E-110	94	402.134	238	224
Fagopyrum_tataricum_MIRA_VER3_c1173	protein	1886	gi|270251428|emb|CBI34802.1|unnamed protein product [Vitis vinifera]	CBI34802	4.03124E-90	86	337.035	255	221
Fagopyrum_tataricum_MIRA_VER3_c1174	ubiquitin-like protein smt3	756	gi|115441855|ref|NP_001045207.1|Os01g0918300 [Oryza sativa (japonica cultivar-group)] >gi|2501449|sp|P55857.1|SMT3_ORYSJ RecName: Full=Ubiquitin-like protein SMT3 >gi|1668773|emb|CAA67922.1| ubiquitin-like protein [Oryza sativa] >gi|18146762|dbj|BAB82439.1| ubiquitin-related protein [Oryza sativa Japonica Group] >gi|19386713|dbj|BAB86095.1| putative SUMO protein [Oryza sativa Japonica Group] >gi|…	NP_001045207	6.3539E-40	92	168.318	96	89
Fagopyrum_tataricum_MIRA_VER3_c1175	d3-type cyclin	1040	gi|89111299|dbj|BAE80324.1|cyclin D3-1 [Camellia sinensis]	BAE80324	1.2884E-64	79	251.136	199	158
Fagopyrum_tataricum_MIRA_VER3_c1176	protein	810	gi|224116050|ref|XP_002317194.1|predicted protein [Populus trichocarpa] >gi|222860259|gb|EEE97806.1| predicted protein [Populus trichocarpa]	XP_002317194	1.95637E-61	91	239.965	137	126
Fagopyrum_tataricum_MIRA_VER3_c1177	protein	989	gi|225455762|ref|XP_002269751.1|PREDICTED: hypothetical protein [Vitis vinifera] >gi|270226641|emb|CBI15375.1| unnamed protein product [Vitis vinifera]	XP_002269751	7.16721E-102	89	374.785	226	203
Fagopyrum_tataricum_MIRA_VER3_c1178	gip1-like protein	527	gi|222160076|gb|ACM47319.1|Gasa4-like protein [Rosa x damascena] >gi|222160078|gb|ACM47320.1| Gasa4-like protein [Rosa x damascena]	ACM47319	3.41719E-24	87	114.775	74	65
Fagopyrum_tataricum_MIRA_VER3_c1180	ein3-like protein	1702	gi|225465369|ref|XP_002276380.1|PREDICTED: hypothetical protein [Vitis vinifera]	XP_002276380	3.72257E-156	66	556.214	550	363
Fagopyrum_tataricum_MIRA_VER3_c1182	membrane protein	944	gi|225446090|ref|XP_002273403.1|PREDICTED: hypothetical protein [Vitis vinifera]	XP_002273403	4.6722E-31	64	139.428	176	114
Fagopyrum_tataricum_MIRA_VER3_c1183	alternative oxidase	1314	gi|15228734|ref|NP_188876.1|AOX1A (ALTERNATIVE OXIDASE 1A); alternative oxidase [Arabidopsis thaliana] >gi|3915639|sp|Q39219.2|AOX1A_ARATH RecName: Full=Alternative oxidase 1a, mitochondrial; Flags: Precursor >gi|13877807|gb|AAK43981.1|AF370166_1 putative alternative oxidase 1a precursor [Arabidopsis thaliana] >gi|2506083|dbj|BAA22625.1| alternative oxidase [Arabidopsis thaliana] >gi|9293872|dbj|…	NP_188876	1.23954E-137	78	494.197	365	287
Fagopyrum_tataricum_MIRA_VER3_c1184	anther-specific proline-rich protein apg	1057	gi|225443662|ref|XP_002262696.1|PREDICTED: hypothetical protein [Vitis vinifera] >gi|270243822|emb|CBI30761.1| unnamed protein product [Vitis vinifera]	XP_002262696	7.50956E-68	61	261.922	340	208
Fagopyrum_tataricum_MIRA_VER3_c1185	chalcone synthase	715	gi|91984065|gb|ABE68892.1|putative stilbene synthase [Polygonum cuspidatum] >gi|91984067|gb|ABE68893.1| putative stilbene synthase [Polygonum cuspidatum]	ABE68892	3.76685E-76	92	288.5	161	149
Fagopyrum_tataricum_MIRA_VER3_c1186	alpha-soluble nsf attachment protein	1247	gi|211906448|gb|ACJ11717.1|alpha-soluble NSF attachment protein [Gossypium hirsutum]	ACJ11717	3.12953E-119	89	432.95	289	260
Fagopyrum_tataricum_MIRA_VER3_c1187	fkbp-type peptidyl-prolyl cis-trans isomerase 4	1030	gi|225438635|ref|XP_002281281.1|PREDICTED: hypothetical protein [Vitis vinifera] >gi|270232144|emb|CBI21467.1| unnamed protein product [Vitis vinifera]	XP_002281281	3.22164E-76	77	289.656	219	169
Fagopyrum_tataricum_MIRA_VER3_c1188	PREDICTED: hypothetical protein [Vitis vinifera]	980	gi|225436319|ref|XP_002267642.1|PREDICTED: hypothetical protein [Vitis vinifera] >gi|270228261|emb|CBI17071.1| unnamed protein product [Vitis vinifera]	XP_002267642	1.00291E-39	80	168.318	163	131
Fagopyrum_tataricum_MIRA_VER3_c1189	carrier-like protein	1583	gi|225446408|ref|XP_002275525.1|PREDICTED: hypothetical protein [Vitis vinifera]	XP_002275525	4.1529E-154	87	549.28	373	328
Fagopyrum_tataricum_MIRA_VER3_c1190	protein	697	gi|225439213|ref|XP_002276082.1|PREDICTED: hypothetical protein [Vitis vinifera] >gi|270244292|emb|CBI31228.1| unnamed protein product [Vitis vinifera]	XP_002276082	3.23472E-53	77	212.231	157	122
Fagopyrum_tataricum_MIRA_VER3_c1191	flavonoid 3 5 -hydroxylase-like protein	1012	gi|224125112|ref|XP_002329896.1|predicted protein [Populus trichocarpa] >gi|222871133|gb|EEF08264.1| predicted protein [Populus trichocarpa]	XP_002329896	1.55209E-75	83	287.345	214	179
Fagopyrum_tataricum_MIRA_VER3_c1192	zinc finger-homeodomain protein 1	1370	gi|225465280|ref|XP_002270289.1|PREDICTED: hypothetical protein [Vitis vinifera]	XP_002270289	1.73862E-65	59	254.603	304	180
Fagopyrum_tataricum_MIRA_VER3_c1193	cytochrome c	766	gi|117986|sp|P00072.1|CYC_FAGESRecName: Full=Cytochrome c	P00072	5.49012E-55	96	218.394	111	107
Fagopyrum_tataricum_MIRA_VER3_c1194	protein	2828	gi|225461906|ref|XP_002266659.1|PREDICTED: hypothetical protein [Vitis vinifera]	XP_002266659	1.66425E-42	76	148.673	149	114
Fagopyrum_tataricum_MIRA_VER3_c1195	protein	1667	gi|225436405|ref|XP_002271797.1|PREDICTED: hypothetical protein [Vitis vinifera]	XP_002271797	5.01045E-156	78	426.787	327	256
Fagopyrum_tataricum_MIRA_VER3_c1196	ac006341_31 ests gb	1311	gi|225465079|ref|XP_002266129.1|PREDICTED: hypothetical protein [Vitis vinifera] >gi|270232370|emb|CBI21692.1| unnamed protein product [Vitis vinifera]	XP_002266129	4.74918E-97	74	359.377	339	251
Fagopyrum_tataricum_MIRA_VER3_c1197	PREDICTED: hypothetical protein [Vitis vinifera]	940	gi|225446014|ref|XP_002268720.1|PREDICTED: hypothetical protein [Vitis vinifera] >gi|270228924|emb|CBI17856.1| unnamed protein product [Vitis vinifera]	XP_002268720	6.05355E-39	79	165.622	175	139
Fagopyrum_tataricum_MIRA_VER3_c1198	galactose mutarotase-like	1306	gi|225441631|ref|XP_002282103.1|PREDICTED: hypothetical protein [Vitis vinifera] >gi|270242995|emb|CBI29935.1| unnamed protein product [Vitis vinifera]	XP_002282103	2.10766E-113	80	413.69	341	274
Fagopyrum_tataricum_MIRA_VER3_c1199	nucleoside diphosphate kinase 3	1071	gi|294862567|gb|ADF45668.1|nucleoside diphosphate kinase 1 [Solanum tuberosum]	ADF45668	8.15381E-94	95	348.206	190	182
Fagopyrum_tataricum_MIRA_VER3_c1200	protein	1989	gi|225425063|ref|XP_002271846.1|PREDICTED: hypothetical protein [Vitis vinifera]	XP_002271846	0.0	93	1002.28	564	529
Fagopyrum_tataricum_MIRA_VER3_c1201	vacuolar sorting protein	944	gi|255563947|ref|XP_002522973.1|Vacuolar sorting protein SNF8, putative [Ricinus communis] >gi|223537785|gb|EEF39403.1| Vacuolar sorting protein SNF8, putative [Ricinus communis]	XP_002522973	3.62553E-100	88	369.007	229	202
Fagopyrum_tataricum_MIRA_VER3_c1203	er glycerol-phosphate acyltransferase	554	gi|225454264|ref|XP_002275348.1|PREDICTED: hypothetical protein [Vitis vinifera]	XP_002275348	2.65114E-44	91	181.8	102	93
Fagopyrum_tataricum_MIRA_VER3_c1204	protein	1228	gi|18399794|ref|NP_566439.1|unknown protein [Arabidopsis thaliana] >gi|15795122|dbj|BAB02500.1| IojAP protein-like [Arabidopsis thaliana] >gi|22655076|gb|AAM98129.1| expressed protein [Arabidopsis thaliana] >gi|27311971|gb|AAO00951.1| expressed protein [Arabidopsis thaliana]	NP_566439	2.07422E-62	85	176.022	105	90
Fagopyrum_tataricum_MIRA_VER3_c1205	at1g70780 f5a18_4	1220	gi|255573752|ref|XP_002527797.1|conserved hypothetical protein [Ricinus communis] >gi|223532832|gb|EEF34607.1| conserved hypothetical protein [Ricinus communis]	XP_002527797	1.75923E-34	71	151.369	138	98
Fagopyrum_tataricum_MIRA_VER3_c1206	protein binding	773	gi|224101403|ref|XP_002312264.1|predicted protein [Populus trichocarpa] >gi|118482164|gb|ABK93012.1| unknown [Populus trichocarpa] >gi|222852084|gb|EEE89631.1| predicted protein [Populus trichocarpa]	XP_002312264	4.57604E-49	85	198.749	140	119
Fagopyrum_tataricum_MIRA_VER3_c1207	serine	1266	gi|225429053|ref|XP_002269439.1|PREDICTED: hypothetical protein [Vitis vinifera]	XP_002269439	1.5419E-84	62	272.707	324	201
Fagopyrum_tataricum_MIRA_VER3_c1208	protein	1702	gi|225434116|ref|XP_002276507.1|PREDICTED: hypothetical protein [Vitis vinifera]	XP_002276507	7.6412E-93	61	345.895	460	281
Fagopyrum_tataricum_MIRA_VER3_c1209	circadian clock coupling factor zgt	1378	gi|225452944|ref|XP_002284224.1|PREDICTED: hypothetical protein [Vitis vinifera]	XP_002284224	7.23861E-128	93	461.84	238	222
Fagopyrum_tataricum_MIRA_VER3_c1210	exonuclease family protein	1022	gi|225435975|ref|XP_002271328.1|PREDICTED: hypothetical protein [Vitis vinifera] >gi|270235205|emb|CBI24335.1| unnamed protein product [Vitis vinifera]	XP_002271328	1.57184E-83	78	313.923	260	204
Fagopyrum_tataricum_MIRA_VER3_c1211	translin-like protein	1210	gi|225440023|ref|XP_002281908.1|PREDICTED: hypothetical protein [Vitis vinifera] >gi|270247380|emb|CBI32755.1| unnamed protein product [Vitis vinifera]	XP_002281908	1.33673E-82	87	297.36	184	161
Fagopyrum_tataricum_MIRA_VER3_c1212	lipid transfer	971	gi|225425408|ref|XP_002277578.1|PREDICTED: hypothetical protein [Vitis vinifera]	XP_002277578	2.88506E-23	57	113.62	129	74
Fagopyrum_tataricum_MIRA_VER3_c1213	atp-dependent clp protease proteolytic	1228	gi|255583777|ref|XP_002532641.1|ATP-dependent Clp protease proteolytic subunit, putative [Ricinus communis] >gi|223527632|gb|EEF29744.1| ATP-dependent Clp protease proteolytic subunit, putative [Ricinus communis]	XP_002532641	3.43095E-107	87	216.853	125	109
Fagopyrum_tataricum_MIRA_VER3_c1214	dna-directed rna polymerases and iii kda polypeptide	906	gi|192910796|gb|ACF06506.1|RNA polymerase [Elaeis guineensis]	ACF06506	3.71904E-38	81	162.925	144	117
Fagopyrum_tataricum_MIRA_VER3_c1215	unknown [Glycine max]	1100	gi|255630897|gb|ACU15811.1|unknown [Glycine max]	ACU15811	4.53263E-71	74	272.707	207	155
Fagopyrum_tataricum_MIRA_VER3_c1216	11-beta-hydroxysteroid dehydrogenase-like	1228	gi|255540161|ref|XP_002511145.1|Corticosteroid 11-beta-dehydrogenase, putative [Ricinus communis] >gi|223550260|gb|EEF51747.1| Corticosteroid 11-beta-dehydrogenase, putative [Ricinus communis]	XP_002511145	1.13986E-73	73	281.567	289	213
Fagopyrum_tataricum_MIRA_VER3_c1217	protein	1225	gi|255548377|ref|XP_002515245.1|ATP-dependent RNA helicase, putative [Ricinus communis] >gi|223545725|gb|EEF47229.1| ATP-dependent RNA helicase, putative [Ricinus communis]	XP_002515245	1.35638E-151	98	540.421	276	271
Fagopyrum_tataricum_MIRA_VER3_c1218	predicted protein [Populus trichocarpa]	598	gi|224115468|ref|XP_002317041.1|predicted protein [Populus trichocarpa] >gi|222860106|gb|EEE97653.1| predicted protein [Populus trichocarpa]	XP_002317041	1.60234E-14	83	83.1889	56	47
Fagopyrum_tataricum_MIRA_VER3_c1219	conserved hypothetical protein [Ricinus communis]	836	gi|255562356|ref|XP_002522185.1|conserved hypothetical protein [Ricinus communis] >gi|223538623|gb|EEF40226.1| conserved hypothetical protein [Ricinus communis]	XP_002522185	2.2503E-7	58	60.4622	85	50
Fagopyrum_tataricum_MIRA_VER3_c1220	protein	1082	gi|255638670|gb|ACU19640.1|unknown [Glycine max]	ACU19640	2.15123E-17	92	94.3597	52	48
Fagopyrum_tataricum_MIRA_VER3_c1221	tubulin alpha-6	734	gi|225429185|ref|XP_002275810.1|PREDICTED: hypothetical protein [Vitis vinifera] >gi|270236001|emb|CBI25123.1| unnamed protein product [Vitis vinifera]	XP_002275810	2.62337E-19	59	99.7525	155	92
Fagopyrum_tataricum_MIRA_VER3_c1222	protein	1343	gi|270252587|emb|CBI19198.1|unnamed protein product [Vitis vinifera]	CBI19198	1.26646E-137	84	494.197	349	296
Fagopyrum_tataricum_MIRA_VER3_c1223	protein tyrosine phosphatase-like (proline instead of catalytic arginine) member b	1491	gi|224054853|ref|XP_002298376.1|predicted protein [Populus trichocarpa] >gi|222845634|gb|EEE83181.1| predicted protein [Populus trichocarpa]	XP_002298376	8.77154E-58	82	229.18	173	142
Fagopyrum_tataricum_MIRA_VER3_c1224	seed specific protein bn15d14a	1469	gi|270251811|emb|CBI35180.1|unnamed protein product [Vitis vinifera]	CBI35180	1.63358E-48	49	198.364	416	207
Fagopyrum_tataricum_MIRA_VER3_c1225	protein	752	gi|145306603|gb|ABP57069.1|Myb-like protein P [Fagopyrum cymosum] >gi|145306605|gb|ABP57070.1| Myb-like protein P [Fagopyrum cymosum]	ABP57069	6.23244E-135	100	328.946	154	154
Fagopyrum_tataricum_MIRA_VER3_c1226	thioredoxin m	866	gi|154721452|gb|ABS84825.1|thioredoxin [Limonium bicolor]	ABS84825	1.46691E-65	80	253.832	185	148
Fagopyrum_tataricum_MIRA_VER3_c1227	phosphatase subunit g4-1	1499	gi|224123150|ref|XP_002330351.1|predicted protein [Populus trichocarpa] >gi|222871555|gb|EEF08686.1| predicted protein [Populus trichocarpa]	XP_002330351	0.0	98	698.738	380	373
Fagopyrum_tataricum_MIRA_VER3_c1228	ac074355_9 transposable element	1066	gi|225455431|ref|XP_002274413.1|PREDICTED: hypothetical protein [Vitis vinifera]	XP_002274413	2.38275E-28	51	91.6633	174	90
Fagopyrum_tataricum_MIRA_VER3_c1230	unknown [Glycine max]	1056	gi|255627365|gb|ACU14027.1|unknown [Glycine max]	ACU14027	4.18808E-10	76	70.0922	51	39
Fagopyrum_tataricum_MIRA_VER3_c1231	photosystem i p700 apoprotein a2	2026	gi|290488850|gb|ADD30809.1|photosystem I P700 apoprotein A2 [Heuchera sanguinea]	ADD30809	0.0	99	604.364	284	283
Fagopyrum_tataricum_MIRA_VER3_c1232	probable plasma membrane intrinsic protein 1c	1090	gi|186469891|gb|ACC85598.1|aquaporin [Knorringia sibirica]	ACC85598	4.83209E-150	95	535.028	285	271
Fagopyrum_tataricum_MIRA_VER3_c1233	type-a response regulator	1162	gi|270260242|emb|CBI32076.1|unnamed protein product [Vitis vinifera]	CBI32076	4.16272E-62	80	243.047	184	149
Fagopyrum_tataricum_MIRA_VER3_c1234	protein	1568	gi|224139760|ref|XP_002323264.1|predicted protein [Populus trichocarpa] >gi|222867894|gb|EEF05025.1| predicted protein [Populus trichocarpa]	XP_002323264	1.42523E-114	92	417.927	252	233
Fagopyrum_tataricum_MIRA_VER3_c1235	thylakoid lumen chloroplast precursor	1095	gi|255539324|ref|XP_002510727.1|conserved hypothetical protein [Ricinus communis] >gi|223551428|gb|EEF52914.1| conserved hypothetical protein [Ricinus communis]	XP_002510727	5.38043E-40	63	169.474	188	119
Fagopyrum_tataricum_MIRA_VER3_c1236	soluble inorganic pyrophosphatase	1140	gi|270228554|emb|CBI17491.1|unnamed protein product [Vitis vinifera]	CBI17491	1.05226E-102	91	377.867	221	202
Fagopyrum_tataricum_MIRA_VER3_c1237	PREDICTED: hypothetical protein [Vitis vinifera]	676	gi|225436492|ref|XP_002273308.1|PREDICTED: hypothetical protein [Vitis vinifera] >gi|270228344|emb|CBI17154.1| unnamed protein product [Vitis vinifera]	XP_002273308	2.34328E-45	76	186.037	155	118
Fagopyrum_tataricum_MIRA_VER3_c1238	ribosomal protein l23	691	gi|146261283|gb|ABQ14898.1|ribosomal protein L23 [Peridiscus lucidus]	ABQ14898	1.208E-38	97	156.762	78	76
Fagopyrum_tataricum_MIRA_VER3_c1239	actin	846	gi|231495|sp|P30164.1|ACT1_PEARecName: Full=Actin-1 >gi|20637|emb|CAA47899.1| actin [Pisum sativum]	P30164	2.05378E-72	95	276.559	149	142
Fagopyrum_tataricum_MIRA_VER3_c1241	pollen ole e 1 allergen and extensin family protein	829	gi|47605504|sp|Q8LGR0.1|CHE1_CHEALRecName: Full=Pollen allergen Che a 1; AltName: Allergen=Che a 1; Flags: Precursor >gi|22074346|gb|AAL07319.1| Che a 1 allergen precursor [Chenopodium album]	Q8LGR0	9.53571E-43	79	177.948	135	107
Fagopyrum_tataricum_MIRA_VER3_c1242	pyruvate dehydrogenase e1 alpha subunit	904	gi|211906500|gb|ACJ11743.1|pyruvate dehydrogenase alpha subunit [Gossypium hirsutum]	ACJ11743	1.87662E-73	93	238.424	133	124
Fagopyrum_tataricum_MIRA_VER3_c1243	ras-related protein rab7	1008	gi|1370188|emb|CAA98171.1|RAB7D [Lotus japonicus] >gi|255626709|gb|ACU13699.1| unknown [Glycine max]	CAA98171	2.21449E-98	93	363.229	208	194
Fagopyrum_tataricum_MIRA_VER3_c1244	acetyl- carboxylase	1786	gi|225459364|ref|XP_002285808.1|PREDICTED: hypothetical protein [Vitis vinifera]	XP_002285808	0.0	91	826.624	500	455
Fagopyrum_tataricum_MIRA_VER3_c1245	grip and coiled-coil domain-containing	2058	gi|255543050|ref|XP_002512588.1|GRIP and coiled-coil domain-containing protein, putative [Ricinus communis] >gi|223548549|gb|EEF50040.1| GRIP and coiled-coil domain-containing protein, putative [Ricinus communis]	XP_002512588	9.61147E-16	72	90.1225	77	56
Fagopyrum_tataricum_MIRA_VER3_c1246	60s ribosomal protein l10a	906	gi|116781901|gb|ABK22290.1|unknown [Picea sitchensis] >gi|148908521|gb|ABR17372.1| unknown [Picea sitchensis]	ABK22290	1.81602E-93	93	346.665	216	203
Fagopyrum_tataricum_MIRA_VER3_c1247	protein	879	gi|224103445|ref|XP_002313060.1|predicted protein [Populus trichocarpa] >gi|222849468|gb|EEE87015.1| predicted protein [Populus trichocarpa]	XP_002313060	1.07635E-48	74	169.088	139	103
Fagopyrum_tataricum_MIRA_VER3_c1248	nucleobase ascorbate transporter	860	gi|255540763|ref|XP_002511446.1|purine permease, putative [Ricinus communis] >gi|223550561|gb|EEF52048.1| purine permease, putative [Ricinus communis]	XP_002511446	4.49264E-89	94	310.842	165	156
Fagopyrum_tataricum_MIRA_VER3_c1249	carbonic anhydrase	1133	gi|115472|sp|P16016.2|CAHC_SPIOLRecName: Full=Carbonic anhydrase, chloroplastic; AltName: Full=Carbonate dehydratase; Flags: Precursor >gi|170105|gb|AAA34027.1| carbonic anhydrase (EC 4.2.1.1) [Spinacia oleracea]	P16016	1.82157E-123	89	446.817	275	247
Fagopyrum_tataricum_MIRA_VER3_c1250	f-box family protein	1238	gi|255571310|ref|XP_002526604.1|ubiquitin-protein ligase, putative [Ricinus communis] >gi|223534044|gb|EEF35763.1| ubiquitin-protein ligase, putative [Ricinus communis]	XP_002526604	5.9332E-62	61	242.662	276	170
Fagopyrum_tataricum_MIRA_VER3_c1251	carbonic anhydrase	1160	gi|115472|sp|P16016.2|CAHC_SPIOLRecName: Full=Carbonic anhydrase, chloroplastic; AltName: Full=Carbonate dehydratase; Flags: Precursor >gi|170105|gb|AAA34027.1| carbonic anhydrase (EC 4.2.1.1) [Spinacia oleracea]	P16016	3.01816E-121	89	439.499	276	246
Fagopyrum_tataricum_MIRA_VER3_c1252	calmodulin	625	gi|270235203|emb|CBI24333.1|unnamed protein product [Vitis vinifera]	CBI24333	3.51991E-79	100	298.13	149	149
Fagopyrum_tataricum_MIRA_VER3_c1253	alpha-expansin 13	1065	gi|255539046|ref|XP_002510588.1|Alpha-expansin 11 precursor, putative [Ricinus communis] >gi|223551289|gb|EEF52775.1| Alpha-expansin 11 precursor, putative [Ricinus communis]	XP_002510588	5.27687E-120	90	191.43	106	96
Fagopyrum_tataricum_MIRA_VER3_c1254	rna binding protein	919	gi|82623439|gb|ABB87134.1|RNA binding protein-like protein [Solanum tuberosum]	ABB87134	2.00088E-71	87	273.478	176	154
Fagopyrum_tataricum_MIRA_VER3_c1255	cr88 atp binding	658	gi|270240180|emb|CBI27411.1|unnamed protein product [Vitis vinifera]	CBI27411	7.67105E-99	94	363.614	199	189
Fagopyrum_tataricum_MIRA_VER3_c1256	cazy family gt8	991	gi|255553887|ref|XP_002517984.1|Glycosyltransferase QUASIMODO1, putative [Ricinus communis] >gi|223542966|gb|EEF44502.1| Glycosyltransferase QUASIMODO1, putative [Ricinus communis]	XP_002517984	2.64556E-104	94	382.874	192	181
Fagopyrum_tataricum_MIRA_VER3_c1257	ring-h2 finger protein	784	gi|255573615|ref|XP_002527730.1|RING-H2 finger protein ATL2J, putative [Ricinus communis] >gi|223532871|gb|EEF34643.1| RING-H2 finger protein ATL2J, putative [Ricinus communis]	XP_002527730	9.2855E-21	49	104.76	175	87
Fagopyrum_tataricum_MIRA_VER3_c1258	chaperone protein dnaj chloroplast	968	gi|217071152|gb|ACJ83936.1|unknown [Medicago truncatula]	ACJ83936	6.60007E-28	68	129.028	163	111
Fagopyrum_tataricum_MIRA_VER3_c1259	copper transporter	857	gi|255550209|ref|XP_002516155.1|copper transporter, putative [Ricinus communis] >gi|223544641|gb|EEF46157.1| copper transporter, putative [Ricinus communis]	XP_002516155	8.50866E-34	72	148.288	133	96
Fagopyrum_tataricum_MIRA_VER3_c1260	mads domain mpf2-like transcription factor	1177	gi|224063317|ref|XP_002301093.1|MADS9, AGL24 mads-box transcription factor [Populus trichocarpa] >gi|222842819|gb|EEE80366.1| MADS9, AGL24 mads-box transcription factor [Populus trichocarpa]	XP_002301093	3.05041E-52	74	210.305	227	170
Fagopyrum_tataricum_MIRA_VER3_c1261	alpha- -glucan-protein synthase	1378	gi|110559491|gb|ABG76000.1|GRP-like protein 2 [Gossypium hirsutum]	ABG76000	2.20059E-179	93	364.77	198	185
Fagopyrum_tataricum_MIRA_VER3_c1262	microsomal glutathione s-	838	gi|255570471|ref|XP_002526194.1|microsomal glutathione s-transferase, putative [Ricinus communis] >gi|223534498|gb|EEF36198.1| microsomal glutathione s-transferase, putative [Ricinus communis]	XP_002526194	2.15949E-58	86	229.95	144	124
Fagopyrum_tataricum_MIRA_VER3_c1263	mitochondrial import receptor subunit	723	gi|255647408|gb|ACU24169.1|unknown [Glycine max]	ACU24169	6.0753E-21	72	105.145	111	81
Fagopyrum_tataricum_MIRA_VER3_c1264	carbohydrate kinase-like protein	1636	gi|147866320|emb|CAN82032.1|hypothetical protein [Vitis vinifera]	CAN82032	3.28062E-149	90	426.402	259	234
Fagopyrum_tataricum_MIRA_VER3_c1265	protein	886	gi|225448503|ref|XP_002272821.1|PREDICTED: hypothetical protein [Vitis vinifera] >gi|270236180|emb|CBI25449.1| unnamed protein product [Vitis vinifera]	XP_002272821	5.48298E-47	69	192.2	171	119
Fagopyrum_tataricum_MIRA_VER3_c1266	rieske iron-sulphur protein precursor	1004	gi|21311|emb|CAA29590.1|Rieske FeS-precursor [Spinacia oleracea] >gi|226151|prf||1412276A rieske FeS precursor protein	CAA29590	1.31735E-79	94	246.128	124	117
Fagopyrum_tataricum_MIRA_VER3_c1267	myc transcription factor	873	gi|68342448|gb|AAY90122.1|basic helix-loop-helix transcription factor protein [Rheum australe]	AAY90122	1.60827E-74	86	267.314	185	160
Fagopyrum_tataricum_MIRA_VER3_c1268	cationic peroxidase	1455	gi|290760238|gb|ADD54644.1|peroxidase [Bruguiera gymnorhiza]	ADD54644	3.15708E-153	88	546.199	332	295
Fagopyrum_tataricum_MIRA_VER3_c1269	acetolactate synthase	1265	gi|121277681|gb|ABM53021.1|acetolactate synthase [Amaranthus tuberculatus]	ABM53021	1.90537E-168	94	539.65	298	282
Fagopyrum_tataricum_MIRA_VER3_c1271	metal-transporting p-type atpase	1039	gi|255581361|ref|XP_002531490.1|copper-transporting atpase paa1, putative [Ricinus communis] >gi|223528899|gb|EEF30897.1| copper-transporting atpase paa1, putative [Ricinus communis]	XP_002531490	8.42898E-32	89	142.124	85	76
Fagopyrum_tataricum_MIRA_VER3_c1272	lysyl-trna synthetase	1635	gi|270257969|emb|CBI40010.1|unnamed protein product [Vitis vinifera]	CBI40010	0.0	92	412.535	233	215
Fagopyrum_tataricum_MIRA_VER3_c1273	histone h2a	746	gi|288187167|gb|ADC42106.1|H2A [Cloning vector pENTR/Zeo-H2A]	ADC42106	4.25106E-41	96	172.17	132	127
Fagopyrum_tataricum_MIRA_VER3_c1274	PREDICTED: hypothetical protein [Vitis vinifera]	924	gi|225451573|ref|XP_002275110.1|PREDICTED: hypothetical protein [Vitis vinifera]	XP_002275110	2.22626E-9	63	61.6178	103	65
Fagopyrum_tataricum_MIRA_VER3_c1275	protein	1699	gi|224086948|ref|XP_002308015.1|predicted protein [Populus trichocarpa] >gi|118488342|gb|ABK95989.1| unknown [Populus trichocarpa] >gi|222853991|gb|EEE91538.1| predicted protein [Populus trichocarpa]	XP_002308015	0.0	94	762.296	437	412
Fagopyrum_tataricum_MIRA_VER3_c1276	methionine sulfoxide reductase type	1037	gi|12230349|sp|Q9SEC2.1|MSRA_LACSARecName: Full=Peptide methionine sulfoxide reductase; AltName: Full=Protein-methionine-S-oxide reductase; AltName: Full=Peptide-methionine (S)-S-oxide reductase; Short=Peptide Met(O) reductase >gi|6635341|gb|AAF19789.1|AF162204_1 methionine sulfoxide reductase [Lactuca sativa]	Q9SEC2	9.10403E-95	96	351.288	179	172
Fagopyrum_tataricum_MIRA_VER3_c1277	conserved hypothetical protein [Ricinus communis]	990	gi|255548804|ref|XP_002515458.1|conserved hypothetical protein [Ricinus communis] >gi|223545402|gb|EEF46907.1| conserved hypothetical protein [Ricinus communis]	XP_002515458	4.05542E-12	53	76.6406	111	59
Fagopyrum_tataricum_MIRA_VER3_c1278	ribosome biogenesis regulatory	1233	gi|225453598|ref|XP_002264648.1|PREDICTED: hypothetical protein [Vitis vinifera] >gi|270259566|emb|CBI38699.1| unnamed protein product [Vitis vinifera]	XP_002264648	1.43258E-116	88	424.091	283	250
Fagopyrum_tataricum_MIRA_VER3_c1279	60s ribosomal protein	536	gi|147846044|emb|CAN84167.1|hypothetical protein [Vitis vinifera]	CAN84167	1.15864E-54	96	216.083	130	126
Fagopyrum_tataricum_MIRA_VER3_c1281	26s proteasome regulatory subunit	1616	gi|225459730|ref|XP_002285893.1|PREDICTED: hypothetical protein [Vitis vinifera] >gi|270252322|emb|CBI18933.1| unnamed protein product [Vitis vinifera]	XP_002285893	1.22426E-179	92	596.66	423	390
Fagopyrum_tataricum_MIRA_VER3_c1282	elicitor like protein	888	gi|255576842|ref|XP_002529307.1|conserved hypothetical protein [Ricinus communis] >gi|223531231|gb|EEF33076.1| conserved hypothetical protein [Ricinus communis]	XP_002529307	2.47094E-55	80	219.935	147	119
Fagopyrum_tataricum_MIRA_VER3_c1283	cyclin-dependent kinase	1419	gi|255539342|ref|XP_002510736.1|CDK, putative [Ricinus communis] >gi|223551437|gb|EEF52923.1| CDK, putative [Ricinus communis]	XP_002510736	2.75585E-154	94	549.666	305	288
Fagopyrum_tataricum_MIRA_VER3_c1284	udp-glucose pyrophosphorylase	1188	gi|192338746|gb|ACF04278.1|UTP-glucose 1 phosphate uridylyltransferase [Eucalyptus grandis]	ACF04278	2.63034E-121	93	278.485	157	147
Fagopyrum_tataricum_MIRA_VER3_c1285	light-induced protein 1-like	580	gi|225425246|ref|XP_002269300.1|PREDICTED: hypothetical protein [Vitis vinifera] >gi|270260490|emb|CBI35671.1| unnamed protein product [Vitis vinifera]	XP_002269300	4.10388E-25	63	118.242	139	88
Fagopyrum_tataricum_MIRA_VER3_c1286	condensin complex component	1025	gi|224085641|ref|XP_002307647.1|condensin complex components subunit [Populus trichocarpa] >gi|222857096|gb|EEE94643.1| condensin complex components subunit [Populus trichocarpa]	XP_002307647	4.00765E-95	88	352.443	268	236
Fagopyrum_tataricum_MIRA_VER3_c1287	protein	687	gi|225450514|ref|XP_002281149.1|PREDICTED: hypothetical protein [Vitis vinifera] >gi|147807581|emb|CAN66318.1| hypothetical protein [Vitis vinifera] >gi|270257594|emb|CBI39637.1| unnamed protein product [Vitis vinifera]	XP_002281149	5.68995E-71	95	271.166	141	135
Fagopyrum_tataricum_MIRA_VER3_c1288	60s ribosomal protein l6	984	gi|255544260|ref|XP_002513192.1|60S ribosomal protein L6, putative [Ricinus communis] >gi|223547690|gb|EEF49183.1| 60S ribosomal protein L6, putative [Ricinus communis]	XP_002513192	3.94558E-99	92	302.753	189	174
Fagopyrum_tataricum_MIRA_VER3_c1289	vacuolar protein sorting 55 containing protein	837	gi|255575728|ref|XP_002528763.1|transporter, putative [Ricinus communis] >gi|223531766|gb|EEF33585.1| transporter, putative [Ricinus communis]	XP_002528763	1.26601E-58	92	230.72	136	126
Fagopyrum_tataricum_MIRA_VER3_c1290	proteasome family protein	1449	gi|255585714|ref|XP_002533539.1|cop9 complex subunit 7a, putative [Ricinus communis] >gi|223526589|gb|EEF28842.1| cop9 complex subunit 7a, putative [Ricinus communis]	XP_002533539	1.00502E-167	87	594.349	404	352
Fagopyrum_tataricum_MIRA_VER3_c1291	strictosidine synthase	1449	gi|225436102|ref|XP_002278088.1|PREDICTED: hypothetical protein isoform 1 [Vitis vinifera]	XP_002278088	1.77814E-156	83	556.984	385	321
Fagopyrum_tataricum_MIRA_VER3_c1292	at5g57120 mul3_6	1388	gi|224090503|ref|XP_002309003.1|predicted protein [Populus trichocarpa] >gi|222854979|gb|EEE92526.1| predicted protein [Populus trichocarpa]	XP_002309003	1.72804E-36	86	158.303	103	89
Fagopyrum_tataricum_MIRA_VER3_c1293	hydroxyproline-rich glycoprotein family protein	1236	gi|270239165|emb|CBI26400.1|unnamed protein product [Vitis vinifera]	CBI26400	4.16645E-15	63	87.0409	107	68
Fagopyrum_tataricum_MIRA_VER3_c1294	auxin-binding protein 1	1206	gi|158633397|gb|ABW75767.1|putative auxin-binding protein 1 [Boehmeria nivea]	ABW75767	4.0113E-47	80	193.356	127	102
Fagopyrum_tataricum_MIRA_VER3_c1295	protein	1629	gi|255568442|ref|XP_002525195.1|zinc finger protein, putative [Ricinus communis] >gi|223535492|gb|EEF37161.1| zinc finger protein, putative [Ricinus communis]	XP_002525195	3.85065E-133	89	397.127	248	223
Fagopyrum_tataricum_MIRA_VER3_c1296	unnamed protein product [Vitis vinifera]	783	gi|270253567|emb|CBI35965.1|unnamed protein product [Vitis vinifera]	CBI35965	3.19879E-13	60	79.7221	165	99
Fagopyrum_tataricum_MIRA_VER3_c1297	histone h2b	573	gi|224065198|ref|XP_002301712.1|histone 2 [Populus trichocarpa] >gi|118489629|gb|ABK96616.1| unknown [Populus trichocarpa x Populus deltoides] >gi|222843438|gb|EEE80985.1| histone 2 [Populus trichocarpa]	XP_002301712	2.98855E-44	97	181.8	105	102
Fagopyrum_tataricum_MIRA_VER3_c1298	chaperone binding	1582	gi|270251922|emb|CBI35289.1|unnamed protein product [Vitis vinifera]	CBI35289	1.12371E-58	72	232.261	213	155
Fagopyrum_tataricum_MIRA_VER3_c1299	constans-like protein	1173	gi|186911830|gb|ACC95130.1|COL2 [Beta vulgaris subsp. vulgaris]	ACC95130	4.20053E-86	67	322.783	368	250
Fagopyrum_tataricum_MIRA_VER3_c1300	aluminum-induced protein	946	gi|255552037|ref|XP_002517063.1|Stem-specific protein TSJT1, putative [Ricinus communis] >gi|223543698|gb|EEF45226.1| Stem-specific protein TSJT1, putative [Ricinus communis]	XP_002517063	7.88553E-87	78	324.709	253	199
Fagopyrum_tataricum_MIRA_VER3_c1301	protein	916	gi|255555555|ref|XP_002518814.1|conserved hypothetical protein [Ricinus communis] >gi|223542195|gb|EEF43739.1| conserved hypothetical protein [Ricinus communis]	XP_002518814	3.93638E-19	68	99.7525	110	75
Fagopyrum_tataricum_MIRA_VER3_c1302	nucleosome chromatin assembly factor group	1836	gi|5701955|emb|CAB52219.1|X1 protein [Silene latifolia]	CAB52219	0.0	88	776.548	467	415
Fagopyrum_tataricum_MIRA_VER3_c1303	lil3 protein	1393	gi|255566759|ref|XP_002524363.1|transcription factor, putative [Ricinus communis] >gi|223536324|gb|EEF37974.1| transcription factor, putative [Ricinus communis]	XP_002524363	1.55456E-77	75	294.664	243	184
Fagopyrum_tataricum_MIRA_VER3_c1304	protein mago nashi	824	gi|253684301|gb|ACT33369.1|mago nashi [Lycoris radiata]	ACT33369	1.06315E-78	99	297.36	146	145
Fagopyrum_tataricum_MIRA_VER3_c1305	integral membrane yip1 family protein	1239	gi|255542616|ref|XP_002512371.1|Protein YIPF1, putative [Ricinus communis] >gi|223548332|gb|EEF49823.1| Protein YIPF1, putative [Ricinus communis]	XP_002512371	1.70079E-125	91	453.751	279	254
Fagopyrum_tataricum_MIRA_VER3_c1306	signal recognition particle 9 kda protein	771	gi|225437247|ref|XP_002282269.1|PREDICTED: hypothetical protein [Vitis vinifera] >gi|270229019|emb|CBI17950.1| unnamed protein product [Vitis vinifera]	XP_002282269	2.20151E-40	93	162.54	89	83
Fagopyrum_tataricum_MIRA_VER3_c1307	ankyrin-repeat protein	1120	gi|224132484|ref|XP_002328292.1|predicted protein [Populus trichocarpa] >gi|222837807|gb|EEE76172.1| predicted protein [Populus trichocarpa]	XP_002328292	1.2703E-96	87	334.339	215	189
Fagopyrum_tataricum_MIRA_VER3_c1308	zinc finger protein	1036	gi|225440926|ref|XP_002282924.1|PREDICTED: hypothetical protein isoform 2 [Vitis vinifera] >gi|225440928|ref|XP_002282913.1| PREDICTED: hypothetical protein isoform 1 [Vitis vinifera]	XP_002282924	1.86011E-47	71	194.126	162	116
Fagopyrum_tataricum_MIRA_VER3_c1309	adenosine kinase	1387	gi|225449018|ref|XP_002272669.1|PREDICTED: hypothetical protein [Vitis vinifera]	XP_002272669	7.22265E-168	92	594.734	340	315
Fagopyrum_tataricum_MIRA_VER3_c1310	aly protein	1146	gi|225435024|ref|XP_002284215.1|PREDICTED: hypothetical protein [Vitis vinifera] >gi|270227438|emb|CBI16171.1| unnamed protein product [Vitis vinifera]	XP_002284215	8.842E-41	61	172.17	256	158
Fagopyrum_tataricum_MIRA_VER3_c1311	protein transporter	629	gi|225435429|ref|XP_002285411.1|PREDICTED: hypothetical protein isoform 1 [Vitis vinifera] >gi|270227630|emb|CBI16363.1| unnamed protein product [Vitis vinifera]	XP_002285411	1.07109E-83	87	313.153	194	169
Fagopyrum_tataricum_MIRA_VER3_c1312	protein phosphatase type 1 pp1bg	1287	gi|255537603|ref|XP_002509868.1|serine/threonine protein phosphatase, putative [Ricinus communis] >gi|223549767|gb|EEF51255.1| serine/threonine protein phosphatase, putative [Ricinus communis]	XP_002509868	5.27719E-166	94	401.364	209	198
Fagopyrum_tataricum_MIRA_VER3_c1313	conserved hypothetical protein [Ricinus communis]	811	gi|255539176|ref|XP_002510653.1|conserved hypothetical protein [Ricinus communis] >gi|223551354|gb|EEF52840.1| conserved hypothetical protein [Ricinus communis]	XP_002510653	1.97003E-37	65	160.229	217	142
Fagopyrum_tataricum_MIRA_VER3_c1314	erwinia induced protein 2	763	gi|284520992|gb|ADB93071.1|conserved hypothetical protein [Jatropha curcas]	ADB93071	1.13267E-60	97	237.269	130	127
Fagopyrum_tataricum_MIRA_VER3_c1315	protein	1006	gi|225426911|ref|XP_002263934.1|PREDICTED: hypothetical protein [Vitis vinifera]	XP_002263934	5.59703E-25	63	119.398	180	115
Fagopyrum_tataricum_MIRA_VER3_c1316	endo- - -beta-d-	1019	gi|270238935|emb|CBI26171.1|unnamed protein product [Vitis vinifera]	CBI26171	5.17058E-103	85	378.637	239	204
Fagopyrum_tataricum_MIRA_VER3_c1317	rna binding	864	gi|224110196|ref|XP_002315444.1|predicted protein [Populus trichocarpa] >gi|222864484|gb|EEF01615.1| predicted protein [Populus trichocarpa]	XP_002315444	2.28421E-34	94	150.214	86	81
Fagopyrum_tataricum_MIRA_VER3_c1318	protein	1234	gi|224066191|ref|XP_002302024.1|predicted protein [Populus trichocarpa] >gi|118486617|gb|ABK95146.1| unknown [Populus trichocarpa] >gi|222843750|gb|EEE81297.1| predicted protein [Populus trichocarpa]	XP_002302024	1.20432E-118	95	407.912	226	216
Fagopyrum_tataricum_MIRA_VER3_c1319	conserved hypothetical protein [Ricinus communis]	1096	gi|255558226|ref|XP_002520140.1|conserved hypothetical protein [Ricinus communis] >gi|223540632|gb|EEF42195.1| conserved hypothetical protein [Ricinus communis]	XP_002520140	2.38594E-41	72	107.842	95	69
Fagopyrum_tataricum_MIRA_VER3_c1320	ripening-related protein	492	gi|225444639|ref|XP_002276089.1|PREDICTED: hypothetical protein [Vitis vinifera]	XP_002276089	4.2771E-36	70	154.066	148	104
Fagopyrum_tataricum_MIRA_VER3_c1321	nitrilase 2	1465	gi|225464870|ref|XP_002272837.1|PREDICTED: similar to Bifunctional nitrilase/nitrile hydratase NIT4B [Vitis vinifera]	XP_002272837	6.19212E-169	92	373.629	209	194
Fagopyrum_tataricum_MIRA_VER3_c1322	sar1 gtp-binding secretory factor	1041	gi|225431908|ref|XP_002276743.1|PREDICTED: hypothetical protein [Vitis vinifera]	XP_002276743	5.03213E-101	97	372.089	192	187
Fagopyrum_tataricum_MIRA_VER3_c1324	protein	1803	gi|225454722|ref|XP_002272266.1|PREDICTED: hypothetical protein [Vitis vinifera] >gi|270239250|emb|CBI26485.1| unnamed protein product [Vitis vinifera]	XP_002272266	7.66032E-98	83	319.316	236	196
Fagopyrum_tataricum_MIRA_VER3_c1325	hydroxyproline-rich glycoprotein homolog	1066	gi|255552183|ref|XP_002517136.1|Protein FRIGIDA, putative [Ricinus communis] >gi|223543771|gb|EEF45299.1| Protein FRIGIDA, putative [Ricinus communis]	XP_002517136	9.94528E-68	76	261.536	213	163
Fagopyrum_tataricum_MIRA_VER3_c1326	auxin-responsive protein	1214	gi|255574879|ref|XP_002528346.1|Auxin-responsive protein IAA13, putative [Ricinus communis] >gi|223532214|gb|EEF34018.1| Auxin-responsive protein IAA13, putative [Ricinus communis]	XP_002528346	5.69738E-50	80	137.117	97	78
Fagopyrum_tataricum_MIRA_VER3_c1327	c-4 sterol methyl oxidase	1247	gi|225449406|ref|XP_002282653.1|PREDICTED: hypothetical protein [Vitis vinifera]	XP_002282653	1.03459E-138	93	497.664	264	248
Fagopyrum_tataricum_MIRA_VER3_c1328	conserved hypothetical protein [Ricinus communis]	789	gi|255545480|ref|XP_002513800.1|conserved hypothetical protein [Ricinus communis] >gi|223546886|gb|EEF48383.1| conserved hypothetical protein [Ricinus communis]	XP_002513800	6.90687E-16	71	88.5817	111	79
Fagopyrum_tataricum_MIRA_VER3_c1329	protein	914	gi|255564160|ref|XP_002523077.1|Phytochrome A-associated F-box protein, putative [Ricinus communis] >gi|223537639|gb|EEF39262.1| Phytochrome A-associated F-box protein, putative [Ricinus communis]	XP_002523077	3.37283E-71	81	272.707	195	159
Fagopyrum_tataricum_MIRA_VER3_c1330	proteasome subunit alpha type 3	1211	gi|3914431|sp|O24362.1|PSA3_SPIOLRecName: Full=Proteasome subunit alpha type-3; AltName: Full=20S proteasome alpha subunit G; AltName: Full=20S proteasome subunit alpha-7; AltName: Full=Proteasome component C8 >gi|2285802|dbj|BAA21651.1| 26S proteasome alpha subunit [Spinacia oleracea]	O24362	9.3859E-121	94	437.958	249	236
Fagopyrum_tataricum_MIRA_VER3_c1331	allantoate amidohydrolase	1635	gi|218158555|gb|ACK75561.1|allantoate amidohydrolase [Glycine max]	ACK75561	2.14618E-145	67	295.049	303	204
Fagopyrum_tataricum_MIRA_VER3_c1332	cysteine-rich pdz-binding protein	525	gi|226493364|ref|NP_001150297.1|cysteine-rich PDZ-binding protein [Zea mays] >gi|226531748|ref|NP_001149577.1| LOC100283203 [Zea mays] >gi|242080809|ref|XP_002445173.1| hypothetical protein SORBIDRAFT_07g005380 [Sorghum bicolor] >gi|195617934|gb|ACG30797.1| postsynaptic protein CRIPT [Zea mays] >gi|195628180|gb|ACG35920.1| postsynaptic protein CRIPT [Zea mays] >gi|195638164|gb|ACG38550.1| postsyn…	NP_001150297	4.28284E-51	96	204.142	96	93
Fagopyrum_tataricum_MIRA_VER3_c1333	heat shock protein 18	770	gi|4185760|gb|AAD09184.1|cytosolic II small heat shock protein HSP16.4II [Funaria hygrometrica]	AAD09184	1.02294E-8	52	64.6994	125	66
Fagopyrum_tataricum_MIRA_VER3_c1334	protein binding	1224	gi|255543154|ref|XP_002512640.1|conserved hypothetical protein [Ricinus communis] >gi|223548601|gb|EEF50092.1| conserved hypothetical protein [Ricinus communis]	XP_002512640	1.07282E-39	57	168.703	225	130
Fagopyrum_tataricum_MIRA_VER3_c1335	protein	1002	gi|270255089|emb|CBI37476.1|unnamed protein product [Vitis vinifera]	CBI37476	6.69773E-79	89	298.516	202	180
Fagopyrum_tataricum_MIRA_VER3_c1336	protein	1150	gi|255543232|ref|XP_002512679.1|fk506-binding protein, putative [Ricinus communis] >gi|223548640|gb|EEF50131.1| fk506-binding protein, putative [Ricinus communis]	XP_002512679	7.67036E-85	76	318.546	245	187
Fagopyrum_tataricum_MIRA_VER3_c1337	pectate lyase	660	gi|225424562|ref|XP_002285340.1|PREDICTED: hypothetical protein [Vitis vinifera] >gi|270228125|emb|CBI16836.1| unnamed protein product [Vitis vinifera]	XP_002285340	2.26808E-82	85	308.916	187	160
Fagopyrum_tataricum_MIRA_VER3_c1338	alm beta-like	1192	gi|225457023|ref|XP_002282635.1|PREDICTED: hypothetical protein [Vitis vinifera] >gi|270226288|emb|CBI15022.1| unnamed protein product [Vitis vinifera]	XP_002282635	5.05656E-103	88	379.022	240	213
Fagopyrum_tataricum_MIRA_VER3_c1339	peroxidase 12	1383	gi|224612179|gb|ACN60161.1|peroxidase [Tamarix hispida]	ACN60161	9.86765E-117	76	424.861	351	268
Fagopyrum_tataricum_MIRA_VER3_c1340	protein	679	gi|224130494|ref|XP_002320851.1|predicted protein [Populus trichocarpa] >gi|222861624|gb|EEE99166.1| predicted protein [Populus trichocarpa]	XP_002320851	8.97934E-53	96	210.69	129	125
Fagopyrum_tataricum_MIRA_VER3_c1341	protein	1444	gi|147832854|emb|CAN72815.1|hypothetical protein [Vitis vinifera]	CAN72815	9.03816E-66	77	241.891	234	181
Fagopyrum_tataricum_MIRA_VER3_c1342	protein phosphatase	1758	gi|255560515|ref|XP_002521272.1|protein phosphatase 2c, putative [Ricinus communis] >gi|223539540|gb|EEF41128.1| protein phosphatase 2c, putative [Ricinus communis]	XP_002521272	2.60281E-160	86	570.081	383	331
Fagopyrum_tataricum_MIRA_VER3_c1343	protein phosphatase 2c	1386	gi|224089434|ref|XP_002308720.1|predicted protein [Populus trichocarpa] >gi|222854696|gb|EEE92243.1| predicted protein [Populus trichocarpa]	XP_002308720	3.37848E-141	95	506.138	281	268
Fagopyrum_tataricum_MIRA_VER3_c1345	protein	1506	gi|224089088|ref|XP_002308632.1|predicted protein [Populus trichocarpa] >gi|222854608|gb|EEE92155.1| predicted protein [Populus trichocarpa]	XP_002308632	5.10684E-35	71	147.902	296	212
Fagopyrum_tataricum_MIRA_VER3_c1346	bri1 protein	1065	gi|225438503|ref|XP_002278935.1|PREDICTED: hypothetical protein [Vitis vinifera]	XP_002278935	1.19615E-121	84	440.654	300	253
Fagopyrum_tataricum_MIRA_VER3_c1347	ubx domain-containing protein	1515	gi|224133030|ref|XP_002327944.1|predicted protein [Populus trichocarpa] >gi|222837353|gb|EEE75732.1| predicted protein [Populus trichocarpa]	XP_002327944	2.52764E-52	56	211.075	307	174
Fagopyrum_tataricum_MIRA_VER3_c1348	protein	1126	gi|225434269|ref|XP_002280840.1|PREDICTED: hypothetical protein [Vitis vinifera]	XP_002280840	5.51472E-72	87	275.789	172	150
Fagopyrum_tataricum_MIRA_VER3_c1349	ras-related gtp-binding protein	999	gi|224103431|ref|XP_002313053.1|predicted protein [Populus trichocarpa] >gi|118485510|gb|ABK94609.1| unknown [Populus trichocarpa] >gi|222849461|gb|EEE87008.1| predicted protein [Populus trichocarpa]	XP_002313053	9.53355E-110	98	400.979	206	203
Fagopyrum_tataricum_MIRA_VER3_c1350	protein	824	gi|224105231|ref|XP_002313735.1|predicted protein [Populus trichocarpa] >gi|222850143|gb|EEE87690.1| predicted protein [Populus trichocarpa]	XP_002313735	2.85016E-15	69	86.6557	82	57
Fagopyrum_tataricum_MIRA_VER3_c1351	plastid ribosomal protein l35	548	gi|132918|sp|P23326.1|RK35_SPIOLRecName: Full=50S ribosomal protein L35, chloroplastic; AltName: Full=CL35; Flags: Precursor >gi|189096153|pdb|3BBO|5 Chain 5, Homology Model For The Spinach Chloroplast 50s Subunit Fitted To 9.4a Cryo-Em Map Of The 70s Chlororibosome >gi|170139|gb|AAA34043.1| ribosomal protein L35 [Spinacia oleracea]	P23326	2.29638E-32	73	142.124	156	115
Fagopyrum_tataricum_MIRA_VER3_c1352	phd-type zinc finger protein	1361	gi|255556677|ref|XP_002519372.1|ATP synthase alpha subunit mitochondrial, putative [Ricinus communis] >gi|223541439|gb|EEF42989.1| ATP synthase alpha subunit mitochondrial, putative [Ricinus communis]	XP_002519372	1.95663E-85	87	320.857	258	225
Fagopyrum_tataricum_MIRA_VER3_c1353	ccch-type zinc finger protein	1301	gi|225445023|ref|XP_002283114.1|PREDICTED: hypothetical protein [Vitis vinifera]	XP_002283114	3.04392E-88	66	330.102	333	221
Fagopyrum_tataricum_MIRA_VER3_c1354	uroporphyrinogen decarboxylase	1597	gi|255568118|ref|XP_002525035.1|uroporphyrinogen decarboxylase, putative [Ricinus communis] >gi|223535697|gb|EEF37362.1| uroporphyrinogen decarboxylase, putative [Ricinus communis]	XP_002525035	1.7552E-176	91	623.624	361	332
Fagopyrum_tataricum_MIRA_VER3_c1355	protein	1045	gi|225426326|ref|XP_002269278.1|PREDICTED: hypothetical protein [Vitis vinifera]	XP_002269278	9.40894E-31	67	138.658	210	141
Fagopyrum_tataricum_MIRA_VER3_c1356	eukaryotic initiation factor 4b	1327	gi|225424643|ref|XP_002285504.1|PREDICTED: hypothetical protein [Vitis vinifera]	XP_002285504	1.61098E-60	65	236.884	320	210
Fagopyrum_tataricum_MIRA_VER3_c1357	protein	1517	gi|255635480|gb|ACU18092.1|unknown [Glycine max]	ACU18092	1.74448E-103	81	327.02	289	235
Fagopyrum_tataricum_MIRA_VER3_c1358	caax prenyl protease	1791	gi|225454328|ref|XP_002277525.1|PREDICTED: hypothetical protein [Vitis vinifera] >gi|270258388|emb|CBI40422.1| unnamed protein product [Vitis vinifera]	XP_002277525	5.92867E-168	84	595.504	425	358
Fagopyrum_tataricum_MIRA_VER3_c1359	protochlorophyllide reductase precursor	1495	gi|225446944|ref|XP_002264042.1|PREDICTED: hypothetical protein isoform 2 [Vitis vinifera] >gi|270241555|emb|CBI28775.1| unnamed protein product [Vitis vinifera]	XP_002264042	6.32968E-157	89	558.525	401	357
Fagopyrum_tataricum_MIRA_VER3_c1360	protein	605	gi|15228822|ref|NP_188905.1|rRNA processing protein-related [Arabidopsis thaliana] >gi|21362538|sp|Q9LUJ5.1|EBP2_ARATH RecName: Full=Probable rRNA-processing protein EBP2 homolog >gi|9279684|dbj|BAB01241.1| nucleolar protein-like [Arabidopsis thaliana] >gi|16604529|gb|AAL24270.1| AT3g22660/MWI23_3 [Arabidopsis thaliana] >gi|24111281|gb|AAN46764.1| At3g22660/MWI23_3 [Arabidopsis thaliana]	NP_188905	8.82955E-42	88	160.614	136	120
Fagopyrum_tataricum_MIRA_VER3_c1361	atpase subunit 6	1451	gi|228361|prf||1803242AATPase:SUBUNIT=6	1803242A	1.92641E-110	97	404.06	270	262
Fagopyrum_tataricum_MIRA_VER3_c1362	peroxisomal biogenesis	1112	gi|225453744|ref|XP_002273596.1|PREDICTED: hypothetical protein isoform 2 [Vitis vinifera] >gi|225453746|ref|XP_002273544.1| PREDICTED: hypothetical protein isoform 1 [Vitis vinifera] >gi|270259641|emb|CBI38774.1| unnamed protein product [Vitis vinifera]	XP_002273596	1.19142E-103	93	380.948	235	220
Fagopyrum_tataricum_MIRA_VER3_c1363	thioredoxin h	551	gi|66096352|gb|AAY42864.1|thioredoxin H [Nicotiana alata]	AAY42864	2.07202E-25	76	119.013	90	69
Fagopyrum_tataricum_MIRA_VER3_c1364	luminal binding protein	599	gi|3913786|sp|Q42434.1|BIP_SPIOLRecName: Full=Luminal-binding protein; Short=BiP; AltName: Full=78 kDa glucose-regulated protein homolog; Short=GRP-78; Flags: Precursor >gi|388065|gb|AAA21808.1| ER-lumenal protein [Spinacia oleracea] >gi|551305|gb|AAA21806.1| ER-lumenal protein [Spinacia oleracea]	Q42434	6.1505E-36	97	154.066	81	79
Fagopyrum_tataricum_MIRA_VER3_c1365	protein	1140	gi|225459532|ref|XP_002285847.1|PREDICTED: hypothetical protein [Vitis vinifera] >gi|270252423|emb|CBI19034.1| unnamed protein product [Vitis vinifera]	XP_002285847	7.08164E-65	77	183.341	140	109
Fagopyrum_tataricum_MIRA_VER3_c1366	major latex	697	gi|255590991|ref|XP_002535412.1|Major latex protein, putative [Ricinus communis] >gi|223523187|gb|EEF26971.1| Major latex protein, putative [Ricinus communis]	XP_002535412	1.4162E-24	64	117.087	140	90
Fagopyrum_tataricum_MIRA_VER3_c1367	conserved hypothetical protein [Ricinus communis]	763	gi|255557319|ref|XP_002519690.1|conserved hypothetical protein [Ricinus communis] >gi|223541107|gb|EEF42663.1| conserved hypothetical protein [Ricinus communis]	XP_002519690	7.52737E-89	85	330.872	210	179
Fagopyrum_tataricum_MIRA_VER3_c1368	PREDICTED: hypothetical protein [Vitis vinifera]	1240	gi|225453118|ref|XP_002272596.1|PREDICTED: hypothetical protein [Vitis vinifera]	XP_002272596	3.00218E-122	83	442.965	308	258
Fagopyrum_tataricum_MIRA_VER3_c1369	ribosomal protein l2	811	gi|270235601|emb|CBI24728.1|unnamed protein product [Vitis vinifera]	CBI24728	1.00476E-57	82	227.639	151	125
Fagopyrum_tataricum_MIRA_VER3_c1370	poly -binding protein	1229	gi|225458678|ref|XP_002284923.1|PREDICTED: hypothetical protein [Vitis vinifera] >gi|147773643|emb|CAN76464.1| hypothetical protein [Vitis vinifera]	XP_002284923	9.67194E-65	85	251.906	267	229
Fagopyrum_tataricum_MIRA_VER3_c1371	protein	1546	gi|224060033|ref|XP_002300031.1|predicted protein [Populus trichocarpa] >gi|222847289|gb|EEE84836.1| predicted protein [Populus trichocarpa]	XP_002300031	1.2712E-99	84	368.237	253	213
Fagopyrum_tataricum_MIRA_VER3_c1372	cov1-like protein	658	gi|255640177|gb|ACU20379.1|unknown [Glycine max]	ACU20379	4.85106E-58	91	203.756	134	122
Fagopyrum_tataricum_MIRA_VER3_c1373	microtubule-associated protein map65-1a	1788	gi|255580760|ref|XP_002531201.1|Protein regulator of cytokinesis, putative [Ricinus communis] >gi|223529203|gb|EEF31178.1| Protein regulator of cytokinesis, putative [Ricinus communis]	XP_002531201	0.0	89	548.51	358	321
Fagopyrum_tataricum_MIRA_VER3_c1374	transmembrane protein	1185	gi|255576513|ref|XP_002529148.1|Transmembrane protein TPARL, putative [Ricinus communis] >gi|223531427|gb|EEF33261.1| Transmembrane protein TPARL, putative [Ricinus communis]	XP_002529148	1.24157E-85	91	321.242	208	191
Fagopyrum_tataricum_MIRA_VER3_c1375	auxin-induced protein	1472	gi|225457103|ref|XP_002283377.1|PREDICTED: hypothetical protein [Vitis vinifera]	XP_002283377	1.68359E-69	64	268.085	347	224
Fagopyrum_tataricum_MIRA_VER3_c1376	ring zinc finger protein	1210	gi|225458390|ref|XP_002283526.1|PREDICTED: hypothetical protein isoform 3 [Vitis vinifera] >gi|225458392|ref|XP_002283514.1| PREDICTED: hypothetical protein isoform 1 [Vitis vinifera] >gi|225458394|ref|XP_002283519.1| PREDICTED: hypothetical protein isoform 2 [Vitis vinifera] >gi|147851991|emb|CAN79067.1| hypothetical protein [Vitis vinifera]	XP_002283526	5.46449E-66	78	151.754	163	128
Fagopyrum_tataricum_MIRA_VER3_c1377	mrna turnover protein 4	1018	gi|76160923|gb|ABA40425.1|unknown [Solanum tuberosum]	ABA40425	2.40183E-100	89	369.777	229	206
Fagopyrum_tataricum_MIRA_VER3_c1378	hypothetical protein [Vitis vinifera]	1084	gi|147855202|emb|CAN83835.1|hypothetical protein [Vitis vinifera]	CAN83835	1.09957E-45	72	188.348	185	135
Fagopyrum_tataricum_MIRA_VER3_c1380	at3g45010 f14d17_80	945	gi|224113105|ref|XP_002316392.1|predicted protein [Populus trichocarpa] >gi|222865432|gb|EEF02563.1| predicted protein [Populus trichocarpa]	XP_002316392	1.81791E-83	85	313.538	201	172
Fagopyrum_tataricum_MIRA_VER3_c1381	protein	2087	gi|239759398|gb|ACS14663.1|biotin carboxylase [Camellia oleifera]	ACS14663	0.0	97	730.324	391	381
Fagopyrum_tataricum_MIRA_VER3_c1382	thioredoxin domain containing 9	1096	gi|224060656|ref|XP_002300249.1|predicted protein [Populus trichocarpa] >gi|222847507|gb|EEE85054.1| predicted protein [Populus trichocarpa]	XP_002300249	6.94604E-80	95	301.982	205	195
Fagopyrum_tataricum_MIRA_VER3_c1383	lactoylglutathione lyase	1237	gi|211906514|gb|ACJ11750.1|lactoylglutathione lyase [Gossypium hirsutum]	ACJ11750	2.35363E-143	92	513.072	289	268
Fagopyrum_tataricum_MIRA_VER3_c1384	protein	490	gi|224098580|ref|XP_002311219.1|predicted protein [Populus trichocarpa] >gi|222851039|gb|EEE88586.1| predicted protein [Populus trichocarpa]	XP_002311219	2.79167E-27	89	124.79	69	62
Fagopyrum_tataricum_MIRA_VER3_c1385	ubiquitin-like domain containing ctd phosphatase 1	1473	gi|255584608|ref|XP_002533028.1|conserved hypothetical protein [Ricinus communis] >gi|223527190|gb|EEF29359.1| conserved hypothetical protein [Ricinus communis]	XP_002533028	8.19064E-152	89	300.442	185	166
Fagopyrum_tataricum_MIRA_VER3_c1386	protein	1217	gi|255557090|ref|XP_002519577.1|Eukaryotic translation initiation factor 3 subunit, putative [Ricinus communis] >gi|223541235|gb|EEF42788.1| Eukaryotic translation initiation factor 3 subunit, putative [Ricinus communis]	XP_002519577	4.44873E-56	84	144.05	110	93
Fagopyrum_tataricum_MIRA_VER3_c1387	thioredoxin family protein	675	gi|225458613|ref|XP_002284743.1|PREDICTED: hypothetical protein [Vitis vinifera] >gi|270252908|emb|CBI19519.1| unnamed protein product [Vitis vinifera]	XP_002284743	4.55202E-57	90	224.942	130	118
Fagopyrum_tataricum_MIRA_VER3_c1388	vacuolar atp synthase 16 kda proteolipid subunit	960	gi|52851178|emb|CAH58637.1|vacuolar H+-ATPase C subunit [Plantago major] >gi|106879597|emb|CAJ38382.1| vacuolar H+-ATPase, subunit C 2 [Plantago major]	CAH58637	2.91029E-52	95	209.92	165	158
Fagopyrum_tataricum_MIRA_VER3_c1389	protein	1014	gi|225430097|ref|XP_002284586.1|PREDICTED: hypothetical protein [Vitis vinifera] >gi|270231610|emb|CBI20935.1| unnamed protein product [Vitis vinifera]	XP_002284586	2.6362E-107	86	392.889	247	214
Fagopyrum_tataricum_MIRA_VER3_c1390	wound responsive protein	1014	gi|270253131|emb|CBI19742.1|unnamed protein product [Vitis vinifera]	CBI19742	2.86761E-100	93	221.476	129	121
Fagopyrum_tataricum_MIRA_VER3_c1391	methionine sulfoxide reductase b	789	gi|225461830|ref|XP_002285647.1|PREDICTED: hypothetical protein [Vitis vinifera]	XP_002285647	1.97723E-71	79	273.092	199	159
Fagopyrum_tataricum_MIRA_VER3_c1392	eukaryotic translation initiation factor 5	1561	gi|225459435|ref|XP_002285825.1|PREDICTED: hypothetical protein [Vitis vinifera]	XP_002285825	8.25386E-139	79	498.434	435	344
Fagopyrum_tataricum_MIRA_VER3_c1393	PREDICTED: hypothetical protein [Vitis vinifera]	1107	gi|225429678|ref|XP_002281444.1|PREDICTED: hypothetical protein [Vitis vinifera]	XP_002281444	1.64061E-44	88	113.235	75	66
Fagopyrum_tataricum_MIRA_VER3_c1394	protein	601	gi|15235549|ref|NP_193037.1|oxidoreductase, zinc-binding dehydrogenase family protein [Arabidopsis thaliana] >gi|67460977|sp|Q9SV68.1|QORH_ARATH RecName: Full=Putative quinone-oxidoreductase homolog, chloroplastic >gi|15724256|gb|AAL06521.1|AF412068_1 AT4g13010/F25G13_100 [Arabidopsis thaliana] >gi|5123942|emb|CAB45500.1| putative protein [Arabidopsis thaliana] >gi|7268003|emb|CAB78343.1| putativ…	NP_193037	1.60683E-54	90	216.083	132	119
Fagopyrum_tataricum_MIRA_VER3_c1395	dna-binding protein p24	887	gi|255558202|ref|XP_002520128.1|conserved hypothetical protein [Ricinus communis] >gi|223540620|gb|EEF42183.1| conserved hypothetical protein [Ricinus communis]	XP_002520128	1.25204E-62	93	187.963	107	100
Fagopyrum_tataricum_MIRA_VER3_c1396	26s proteasome subunit rpn5b	1516	gi|225438483|ref|XP_002278249.1|PREDICTED: similar to 26S proteasome subunit RPN5b [Vitis vinifera]	XP_002278249	0.0	95	734.947	433	412
Fagopyrum_tataricum_MIRA_VER3_c1397	30s ribosomal protein s5	1173	gi|224077096|ref|XP_002305129.1|predicted protein [Populus trichocarpa] >gi|118487850|gb|ABK95748.1| unknown [Populus trichocarpa] >gi|222848093|gb|EEE85640.1| predicted protein [Populus trichocarpa]	XP_002305129	1.26181E-90	80	337.806	305	244
Fagopyrum_tataricum_MIRA_VER3_c1398	mitochondrial transcription termination factor-related mterf-related	613	gi|225443942|ref|XP_002272068.1|PREDICTED: hypothetical protein [Vitis vinifera]	XP_002272068	5.19632E-48	89	194.512	126	113
Fagopyrum_tataricum_MIRA_VER3_c1399	chromosome 10 open reading frame 119	1465	gi|225448645|ref|XP_002274437.1|PREDICTED: hypothetical protein [Vitis vinifera]	XP_002274437	3.30321E-142	81	509.605	399	325
Fagopyrum_tataricum_MIRA_VER3_c1401	protein	732	gi|224083753|ref|XP_002307111.1|predicted protein [Populus trichocarpa] >gi|222856560|gb|EEE94107.1| predicted protein [Populus trichocarpa]	XP_002307111	1.12221E-70	91	270.396	153	140
Fagopyrum_tataricum_MIRA_VER3_c1402	delta dna polymerase	690	gi|255566090|ref|XP_002524033.1|delta DNA polymerase, putative [Ricinus communis] >gi|223536760|gb|EEF38401.1| delta DNA polymerase, putative [Ricinus communis]	XP_002524033	2.98023E-35	75	152.525	119	90
Fagopyrum_tataricum_MIRA_VER3_c1403	cinnamoyl reductase	1273	gi|270306059|emb|CBI16870.1|unnamed protein product [Vitis vinifera]	CBI16870	8.23791E-115	77	418.313	350	270
Fagopyrum_tataricum_MIRA_VER3_c1404	proteasome subunit beta type 7-a precursor	802	gi|224140867|ref|XP_002323800.1|predicted protein [Populus trichocarpa] >gi|118484467|gb|ABK94109.1| unknown [Populus trichocarpa] >gi|222866802|gb|EEF03933.1| predicted protein [Populus trichocarpa]	XP_002323800	4.23194E-85	93	318.546	180	169
Fagopyrum_tataricum_MIRA_VER3_c1405	selenium-binding protein	550	gi|224129200|ref|XP_002328915.1|predicted protein [Populus trichocarpa] >gi|222839345|gb|EEE77682.1| predicted protein [Populus trichocarpa]	XP_002328915	1.38019E-45	96	186.037	91	88
Fagopyrum_tataricum_MIRA_VER3_c1406	vacuolar protein sorting 29	1177	gi|242064710|ref|XP_002453644.1|hypothetical protein SORBIDRAFT_04g009820 [Sorghum bicolor] >gi|241933475|gb|EES06620.1| hypothetical protein SORBIDRAFT_04g009820 [Sorghum bicolor]	XP_002453644	2.30334E-100	96	370.163	188	181
Fagopyrum_tataricum_MIRA_VER3_c1407	40s ribosomal protein s28	571	gi|255559537|ref|XP_002520788.1|ribosomal protein S28, putative [Ricinus communis] >gi|255581574|ref|XP_002531592.1| ribosomal protein S28, putative [Ricinus communis] >gi|223528788|gb|EEF30795.1| ribosomal protein S28, putative [Ricinus communis] >gi|223539919|gb|EEF41497.1| ribosomal protein S28, putative [Ricinus communis]	XP_002520788	2.678E-21	100	105.531	53	53
Fagopyrum_tataricum_MIRA_VER3_c1408	riboflavin synthase alpha chain	1203	gi|225446349|ref|XP_002274029.1|PREDICTED: hypothetical protein [Vitis vinifera]	XP_002274029	3.81818E-88	89	318.931	195	175
Fagopyrum_tataricum_MIRA_VER3_c1409	at4g01710 t15b16_22	767	gi|7268214|emb|CAB77741.1|putative actin polymerization factor [Arabidopsis thaliana]	CAB77741	1.70666E-56	91	223.402	130	119
Fagopyrum_tataricum_MIRA_VER3_c1410	glycogen synthase kinase-3	734	gi|225443766|ref|XP_002270455.1|PREDICTED: hypothetical protein [Vitis vinifera] >gi|270243766|emb|CBI30705.1| unnamed protein product [Vitis vinifera]	XP_002270455	2.36724E-28	94	129.798	67	63
Fagopyrum_tataricum_MIRA_VER3_c1411	ribosomal protein s7	1391	gi|189162316|ref|YP_001936562.1|ribosomal protein S7 [Fagopyrum esculentum subsp. ancestrale] >gi|189162330|ref|YP_001936576.1| ribosomal protein S7 [Fagopyrum esculentum subsp. ancestrale] >gi|166065402|gb|ABY79777.1| ribosomal protein S7 [Fagopyrum esculentum subsp. ancestrale] >gi|166065416|gb|ABY79791.1| ribosomal protein S7 [Fagopyrum esculentum subsp. ancestrale]	YP_001936562	7.43237E-80	100	302.368	155	155
Fagopyrum_tataricum_MIRA_VER3_c1412	clathrin coat assembly protein ap-	1027	gi|225470599|ref|XP_002274463.1|PREDICTED: hypothetical protein [Vitis vinifera] >gi|270234783|emb|CBI23375.1| unnamed protein product [Vitis vinifera]	XP_002274463	3.99947E-119	96	432.18	231	224
Fagopyrum_tataricum_MIRA_VER3_c1413	protein	1091	gi|146674837|gb|ABQ42350.1|trihelix transcription factor [Glycine max]	ABQ42350	3.80422E-54	65	216.468	271	178
Fagopyrum_tataricum_MIRA_VER3_c1414	protein	1187	gi|224115898|ref|XP_002317152.1|predicted protein [Populus trichocarpa] >gi|222860217|gb|EEE97764.1| predicted protein [Populus trichocarpa]	XP_002317152	1.15134E-115	84	421.009	308	260
Fagopyrum_tataricum_MIRA_VER3_c1415	microtubule-associated protein map65-1a	488	gi|270239466|emb|CBI26700.1|unnamed protein product [Vitis vinifera]	CBI26700	3.21629E-15	78	84.7297	73	57
Fagopyrum_tataricum_MIRA_VER3_c1416	phenylalanine ammonia-lyase	1072	gi|285028552|gb|ADC34597.1|phenylalanine ammonia-lyase [Fagopyrum esculentum]	ADC34597	3.96121E-169	89	577.785	352	315
Fagopyrum_tataricum_MIRA_VER3_c1417	tryptophan synthase beta-subunit	982	gi|118489500|gb|ABK96552.1|unknown [Populus trichocarpa x Populus deltoides]	ABK96552	5.80208E-104	84	381.719	259	220
Fagopyrum_tataricum_MIRA_VER3_c1418	50s ribosomal protein l10	1029	gi|255555289|ref|XP_002518681.1|50S ribosomal protein L10, putative [Ricinus communis] >gi|223542062|gb|EEF43606.1| 50S ribosomal protein L10, putative [Ricinus communis]	XP_002518681	2.51731E-19	71	62.3882	80	57
Fagopyrum_tataricum_MIRA_VER3_c1419	dna binding	665	gi|224142915|ref|XP_002324777.1|predicted protein [Populus trichocarpa] >gi|222866211|gb|EEF03342.1| predicted protein [Populus trichocarpa]	XP_002324777	3.85182E-21	80	105.531	83	67
Fagopyrum_tataricum_MIRA_VER3_c1420	pyrophosphate-fructose-6-phosphate 1-phosphotransferase	797	gi|255579726|ref|XP_002530702.1|phosphofructokinase, putative [Ricinus communis] >gi|223529758|gb|EEF31697.1| phosphofructokinase, putative [Ricinus communis]	XP_002530702	2.75077E-69	91	224.557	126	115
Fagopyrum_tataricum_MIRA_VER3_c1421	nucleic acid binding nucleotide binding	1338	gi|224066731|ref|XP_002302187.1|predicted protein [Populus trichocarpa] >gi|222843913|gb|EEE81460.1| predicted protein [Populus trichocarpa]	XP_002302187	1.98012E-45	50	118.627	216	108
Fagopyrum_tataricum_MIRA_VER3_c1422	PREDICTED: hypothetical protein [Vitis vinifera]	1069	gi|225441603|ref|XP_002276765.1|PREDICTED: hypothetical protein [Vitis vinifera]	XP_002276765	6.98356E-37	51	159.073	289	148
Fagopyrum_tataricum_MIRA_VER3_c1423	40s ribosomal protein	1070	gi|116781967|gb|ABK22319.1|unknown [Picea sitchensis]	ABK22319	3.99253E-109	96	382.874	209	202
Fagopyrum_tataricum_MIRA_VER3_c1424	histone 2	832	gi|255553037|ref|XP_002517561.1|histone h2a, putative [Ricinus communis] >gi|223543193|gb|EEF44725.1| histone h2a, putative [Ricinus communis]	XP_002517561	1.6305E-58	95	230.335	128	122
Fagopyrum_tataricum_MIRA_VER3_c1425	protein	1242	gi|217073208|gb|ACJ84963.1|unknown [Medicago truncatula]	ACJ84963	1.1039E-132	90	477.633	292	264
Fagopyrum_tataricum_MIRA_VER3_c1426	PREDICTED: hypothetical protein [Vitis vinifera]	676	gi|225423583|ref|XP_002273533.1|PREDICTED: hypothetical protein [Vitis vinifera] >gi|270240003|emb|CBI27236.1| unnamed protein product [Vitis vinifera]	XP_002273533	4.75451E-22	92	108.612	57	53
Fagopyrum_tataricum_MIRA_VER3_c1427	endo-beta- -glucanase	1757	gi|224058299|ref|XP_002299478.1|predicted protein [Populus trichocarpa] >gi|222846736|gb|EEE84283.1| predicted protein [Populus trichocarpa]	XP_002299478	2.54419E-178	82	574.704	393	323
Fagopyrum_tataricum_MIRA_VER3_c1428	homeobox-leucine zipper protein athb-12	1135	gi|224068066|ref|XP_002302659.1|predicted protein [Populus trichocarpa] >gi|222844385|gb|EEE81932.1| predicted protein [Populus trichocarpa]	XP_002302659	4.50754E-28	64	97.0561	104	67
Fagopyrum_tataricum_MIRA_VER3_c1429	succinyl- ligase	920	gi|225465670|ref|XP_002271746.1|PREDICTED: hypothetical protein [Vitis vinifera] >gi|270241827|emb|CBI29046.1| unnamed protein product [Vitis vinifera]	XP_002271746	4.49507E-100	100	239.195	118	118
Fagopyrum_tataricum_MIRA_VER3_c1430	tyrosine specific protein phosphatase family protein	1142	gi|79387510|ref|NP_186929.2|phosphatase/ phosphoprotein phosphatase/ protein tyrosine phosphatase [Arabidopsis thaliana] >gi|51969092|dbj|BAD43238.1| unknown protein [Arabidopsis thaliana]	NP_186929	6.90287E-46	94	125.561	68	64
Fagopyrum_tataricum_MIRA_VER3_c1431	40s ribosomal protein s9	828	gi|255562786|ref|XP_002522398.1|40S ribosomal protein S9, putative [Ricinus communis] >gi|223538283|gb|EEF39890.1| 40S ribosomal protein S9, putative [Ricinus communis]	XP_002522398	2.9233E-92	97	342.428	179	175
Fagopyrum_tataricum_MIRA_VER3_c1432	chloroplast photosystem ii 22 kda component	741	gi|400890|sp|Q02060.1|PSBS_SPIOLRecName: Full=Photosystem II 22 kDa protein, chloroplastic; AltName: Full=CP22; Flags: Precursor >gi|21307|emb|CAA48557.1| 22kD-protein of PSII [Spinacia oleracea] >gi|260917|gb|AAB24338.1| photosystem II 22 kda polypeptide [Spinacia oleracea]	Q02060	2.98497E-79	95	298.901	192	184
Fagopyrum_tataricum_MIRA_VER3_c1434	gamma-glutamyl hydrolase	1441	gi|255567082|ref|XP_002524523.1|Gamma-glutamyl hydrolase precursor, putative [Ricinus communis] >gi|223536197|gb|EEF37850.1| Gamma-glutamyl hydrolase precursor, putative [Ricinus communis]	XP_002524523	7.68092E-144	81	514.998	359	293
Fagopyrum_tataricum_MIRA_VER3_c1435	predicted protein [Populus trichocarpa]	652	gi|224131138|ref|XP_002321010.1|predicted protein [Populus trichocarpa] >gi|222861783|gb|EEE99325.1| predicted protein [Populus trichocarpa]	XP_002321010	6.02162E-48	81	194.512	137	111
Fagopyrum_tataricum_MIRA_VER3_c1438	vacuolar type atpase subunit a	736	gi|27884018|gb|AAO23981.1|vacuolar H+-ATPase A2 subunit isoform [Solanum lycopersicum]	AAO23981	1.28372E-50	99	203.756	101	100
Fagopyrum_tataricum_MIRA_VER3_c1439	19-like protein	1093	gi|225456525|ref|XP_002284739.1|PREDICTED: similar to MtN19-like protein [Vitis vinifera]	XP_002284739	3.01224E-68	70	227.254	224	158
Fagopyrum_tataricum_MIRA_VER3_c1440	bsd domain-containing protein	1536	gi|225436892|ref|XP_002273759.1|PREDICTED: hypothetical protein [Vitis vinifera]	XP_002273759	8.49748E-80	64	302.368	407	262
Fagopyrum_tataricum_MIRA_VER3_c1442	plastid protein	1007	gi|255584289|ref|XP_002532881.1|DAG protein, chloroplast precursor, putative [Ricinus communis] >gi|223527366|gb|EEF29510.1| DAG protein, chloroplast precursor, putative [Ricinus communis]	XP_002532881	1.89709E-73	77	280.411	234	182
Fagopyrum_tataricum_MIRA_VER3_c1443	abc transporter family protein	2014	gi|255565409|ref|XP_002523695.1|ATP-dependent transporter, putative [Ricinus communis] >gi|223536999|gb|EEF38635.1| ATP-dependent transporter, putative [Ricinus communis]	XP_002523695	0.0	97	411.764	219	213
Fagopyrum_tataricum_MIRA_VER3_c1444	transcription elongation factor 1	583	gi|224061282|ref|XP_002300406.1|predicted protein [Populus trichocarpa] >gi|222847664|gb|EEE85211.1| predicted protein [Populus trichocarpa]	XP_002300406	3.29566E-30	88	135.191	71	63
Fagopyrum_tataricum_MIRA_VER3_c1445	predicted protein [Populus trichocarpa]	541	gi|224100551|ref|XP_002311920.1|predicted protein [Populus trichocarpa] >gi|222851740|gb|EEE89287.1| predicted protein [Populus trichocarpa]	XP_002311920	2.62431E-17	84	92.0485	59	50
Fagopyrum_tataricum_MIRA_VER3_c1446	protein	1806	gi|255555797|ref|XP_002518934.1|phosphatidylcholine transfer protein, putative [Ricinus communis] >gi|223541921|gb|EEF43467.1| phosphatidylcholine transfer protein, putative [Ricinus communis]	XP_002518934	4.46588E-147	72	526.168	437	316
Fagopyrum_tataricum_MIRA_VER3_c1447	plastocyanin chloroplast	731	gi|255628865|gb|ACU14777.1|unknown [Glycine max]	ACU14777	1.41335E-49	86	200.29	166	143
Fagopyrum_tataricum_MIRA_VER3_c1448	at3g19540 t31j18_4	892	gi|225458778|ref|XP_002285118.1|PREDICTED: hypothetical protein [Vitis vinifera] >gi|147838437|emb|CAN63253.1| hypothetical protein [Vitis vinifera]	XP_002285118	1.91705E-31	64	140.584	133	86
Fagopyrum_tataricum_MIRA_VER3_c1449	protein	874	gi|255540267|ref|XP_002511198.1|60S ribosomal protein L17, putative [Ricinus communis] >gi|223550313|gb|EEF51800.1| 60S ribosomal protein L17, putative [Ricinus communis]	XP_002511198	1.76291E-74	94	283.493	152	144
Fagopyrum_tataricum_MIRA_VER3_c1450	atp synthase cf1 alpha subunit	1343	gi|189162256|ref|YP_001936502.1|ATP synthase CF1 alpha subunit [Fagopyrum esculentum subsp. ancestrale] >gi|166065342|gb|ABY79717.1| ATP synthase CF1 alpha subunit [Fagopyrum esculentum subsp. ancestrale]	YP_001936502	3.93906E-22	100	110.538	56	56
Fagopyrum_tataricum_MIRA_VER3_c1451	leucine-rich repeat receptor-like protein kinase	2000	gi|225443594|ref|XP_002278698.1|PREDICTED: hypothetical protein [Vitis vinifera]	XP_002278698	9.52315E-177	90	600.897	353	320
Fagopyrum_tataricum_MIRA_VER3_c1452	auxin-induced protein	1284	gi|270260275|emb|CBI32109.1|unnamed protein product [Vitis vinifera]	CBI32109	2.22405E-75	65	287.345	343	223
Fagopyrum_tataricum_MIRA_VER3_c1453	lupus la	1531	gi|225428701|ref|XP_002281817.1|PREDICTED: hypothetical protein [Vitis vinifera] >gi|270246087|emb|CBI32464.1| unnamed protein product [Vitis vinifera]	XP_002281817	1.33685E-109	70	401.364	405	285
Fagopyrum_tataricum_MIRA_VER3_c1454	hypothetical chloroplast rf1	734	gi|189162317|ref|YP_001936563.1|hypothetical chloroplast RF1 [Fagopyrum esculentum subsp. ancestrale] >gi|189162329|ref|YP_001936575.1| hypothetical chloroplast RF1 [Fagopyrum esculentum subsp. ancestrale] >gi|166065403|gb|ABY79778.1| hypothetical chloroplast RF1 [Fagopyrum esculentum subsp. ancestrale] >gi|166065415|gb|ABY79790.1| hypothetical chloroplast RF1 [Fagopyrum esculentum subsp. ancestr…	YP_001936563	4.69204E-111	97	221.861	108	105
Fagopyrum_tataricum_MIRA_VER3_c1455	p21-activated protein kinase-interacting protein 1-like	1474	gi|225440382|ref|XP_002267244.1|PREDICTED: hypothetical protein [Vitis vinifera] >gi|270243603|emb|CBI30543.1| unnamed protein product [Vitis vinifera]	XP_002267244	3.36282E-110	83	403.29	330	274
Fagopyrum_tataricum_MIRA_VER3_c1456	proteasome subunit alpha type 2	779	gi|255641784|gb|ACU21161.1|unknown [Glycine max]	ACU21161	2.97958E-88	98	328.946	171	168
Fagopyrum_tataricum_MIRA_VER3_c1457	peroxidase 52	1390	gi|205326623|gb|ACI03401.1|peroxidase 1 [Litchi chinensis]	ACI03401	7.86748E-114	77	415.231	298	232
Fagopyrum_tataricum_MIRA_VER3_c1458	ebs-bah-phd domain-containing protein	1236	gi|224101129|ref|XP_002334305.1|ebs-bah-phd domain-containing protein [Populus trichocarpa] >gi|222870814|gb|EEF07945.1| ebs-bah-phd domain-containing protein [Populus trichocarpa]	XP_002334305	1.38271E-76	90	247.284	141	127
Fagopyrum_tataricum_MIRA_VER3_c1459	oxidoreductase family protein	1190	gi|239909311|gb|ACS32301.1|cinnamoyl-CoA reductase [Jatropha curcas]	ACS32301	2.16973E-130	85	469.929	321	276
Fagopyrum_tataricum_MIRA_VER3_c1460	sam domain family protein	472	gi|195648657|gb|ACG43796.1|SAM domain family protein [Zea mays]	ACG43796	1.9362E-12	77	75.485	54	42
Fagopyrum_tataricum_MIRA_VER3_c1461	nadh dehydrogenase subunit 4	1986	gi|189162321|ref|YP_001936567.1|NADH dehydrogenase subunit 4 [Fagopyrum esculentum subsp. ancestrale] >gi|166065407|gb|ABY79782.1| NADH dehydrogenase subunit 4 [Fagopyrum esculentum subsp. ancestrale]	YP_001936567	1.30289E-161	98	320.472	177	175
Fagopyrum_tataricum_MIRA_VER3_c1462	chaperone binding	1532	gi|225464635|ref|XP_002276170.1|PREDICTED: hypothetical protein [Vitis vinifera] >gi|270234017|emb|CBI22624.1| unnamed protein product [Vitis vinifera]	XP_002276170	1.02512E-132	80	422.55	335	270
Fagopyrum_tataricum_MIRA_VER3_c1463	subtilisin-like protease	781	gi|148299083|gb|ABQ58079.1|subtilisin-like protease [Nicotiana tabacum]	ABQ58079	1.14927E-63	78	247.284	182	143
Fagopyrum_tataricum_MIRA_VER3_c1464	metal ion binding	836	gi|270226959|emb|CBI15693.1|unnamed protein product [Vitis vinifera]	CBI15693	6.89861E-57	89	224.942	162	145
Fagopyrum_tataricum_MIRA_VER3_c1465	protein kinase	1634	gi|225452482|ref|XP_002278739.1|PREDICTED: hypothetical protein [Vitis vinifera] >gi|270251563|emb|CBI34936.1| unnamed protein product [Vitis vinifera]	XP_002278739	9.63783E-162	90	574.704	361	327
Fagopyrum_tataricum_MIRA_VER3_c1467	aspartate expressed	1033	gi|223974403|gb|ACN31389.1|unknown [Zea mays] >gi|269969485|gb|ACZ54905.1| transaminase/transferase [Zea mays]	ACN31389	4.04805E-111	95	405.601	233	222
Fagopyrum_tataricum_MIRA_VER3_c1468	gaga-binding transcriptional activator	1688	gi|225458065|ref|XP_002278539.1|PREDICTED: GAGA-binding transcriptional activator BBR/BPC6-like [Vitis vinifera] >gi|183604863|gb|ACC64529.1| GAGA-binding transcriptional activator BBR/BPC6-like [Vitis vinifera] >gi|183604865|gb|ACC64530.1| GAGA-binding transcriptional activator BBR/BPC6-like [Vitis vinifera]	XP_002278539	4.14661E-105	74	312.383	267	199
Fagopyrum_tataricum_MIRA_VER3_c1469	atp binding	1166	gi|270252498|emb|CBI19109.1|unnamed protein product [Vitis vinifera]	CBI19109	1.63784E-45	88	184.111	154	136
Fagopyrum_tataricum_MIRA_VER3_c1470	eukaryotic translation initiation factor 3 delta subunit	841	gi|255561759|ref|XP_002521889.1|eukaryotic translation initiation factor 3 subunit, putative [Ricinus communis] >gi|223538927|gb|EEF40525.1| eukaryotic translation initiation factor 3 subunit, putative [Ricinus communis]	XP_002521889	1.94407E-99	94	366.311	203	191
Fagopyrum_tataricum_MIRA_VER3_c1471	est gb	1167	gi|255554839|ref|XP_002518457.1|conserved hypothetical protein [Ricinus communis] >gi|223542302|gb|EEF43844.1| conserved hypothetical protein [Ricinus communis]	XP_002518457	4.01757E-97	87	359.377	227	199
Fagopyrum_tataricum_MIRA_VER3_c1472	protein	1314	gi|255555723|ref|XP_002518897.1|Protein MYG1, putative [Ricinus communis] >gi|223541884|gb|EEF43430.1| Protein MYG1, putative [Ricinus communis]	XP_002518897	2.4534E-149	83	411.764	268	224
Fagopyrum_tataricum_MIRA_VER3_c1473	60s ribosomal protein l12	915	gi|255647178|gb|ACU24057.1|unknown [Glycine max]	ACU24057	3.49486E-84	98	315.849	164	161
Fagopyrum_tataricum_MIRA_VER3_c1474	zinc finger (an1-like) family protein	1139	gi|89258500|gb|ABD65463.1|DNA binding/zinc ion binding protein [Gossypium hirsutum]	ABD65463	3.78803E-44	70	183.341	171	121
Fagopyrum_tataricum_MIRA_VER3_c1475	dimethylaniline	629	gi|225428149|ref|XP_002278617.1|PREDICTED: hypothetical protein [Vitis vinifera] >gi|270255417|emb|CBI37801.1| unnamed protein product [Vitis vinifera]	XP_002278617	1.36123E-62	74	243.047	195	146
Fagopyrum_tataricum_MIRA_VER3_c1476	rna-binding protein cp33	1436	gi|15231200|ref|NP_190806.1|CP33; RNA binding [Arabidopsis thaliana] >gi|681910|dbj|BAA06522.1| RNA-binding protein cp33 [Arabidopsis thaliana] >gi|4886289|emb|CAB43448.1| RNA-binding protein cp33 precursor [Arabidopsis thaliana] >gi|14517544|gb|AAK62662.1| AT3g52380/F22O6_240 [Arabidopsis thaliana] >gi|18700226|gb|AAL77723.1| AT3g52380/F22O6_240 [Arabidopsis thaliana] >gi|21553418|gb|AAM62511.1|…	NP_190806	6.60027E-71	85	272.707	192	165
Fagopyrum_tataricum_MIRA_VER3_c1478	thioredoxin protein	903	gi|225465829|ref|XP_002264063.1|PREDICTED: hypothetical protein [Vitis vinifera] >gi|270251746|emb|CBI35117.1| unnamed protein product [Vitis vinifera]	XP_002264063	3.60837E-50	98	133.65	73	72
Fagopyrum_tataricum_MIRA_VER3_c1479	vesicle-associated membrane	1132	gi|255541208|ref|XP_002511668.1|vesicle-associated membrane protein, putative [Ricinus communis] >gi|223548848|gb|EEF50337.1| vesicle-associated membrane protein, putative [Ricinus communis]	XP_002511668	1.04885E-70	84	271.552	238	200
Fagopyrum_tataricum_MIRA_VER3_c1480	s-adenosyl-l-homocysteine hydrolase	978	gi|32967699|gb|AAP92453.1|S-adenosyl-L-homocystein hydrolase [Arabidopsis thaliana]	AAP92453	2.86439E-103	98	379.407	199	197
Fagopyrum_tataricum_MIRA_VER3_c1481	cinnamyl alcohol dehydrogenase	493	gi|224106191|ref|XP_002314079.1|cinnamoyl CoA reductase-like protein [Populus trichocarpa] >gi|222850487|gb|EEE88034.1| cinnamoyl CoA reductase-like protein [Populus trichocarpa]	XP_002314079	6.1333E-59	91	229.95	146	133
Fagopyrum_tataricum_MIRA_VER3_c1482	jasmonate zim-domain protein 1	1058	gi|225444663|ref|XP_002277157.1|PREDICTED: hypothetical protein [Vitis vinifera]	XP_002277157	1.24646E-46	57	191.43	270	154
Fagopyrum_tataricum_MIRA_VER3_c1483	pyruvate kinase	1258	gi|218199187|gb|EEC81614.1|hypothetical protein OsI_25125 [Oryza sativa Indica Group]	EEC81614	8.92699E-122	85	441.425	325	278
Fagopyrum_tataricum_MIRA_VER3_c1484	40s ribosomal protein s4	1171	gi|22138108|gb|AAM93434.1|40S ribosomal S4 protein [Glycine max] >gi|255641970|gb|ACU21252.1| unknown [Glycine max]	AAM93434	2.1929E-127	97	459.914	263	256
Fagopyrum_tataricum_MIRA_VER3_c1485	rex1 dna repair family protein	544	gi|225470287|ref|XP_002266482.1|PREDICTED: hypothetical protein [Vitis vinifera] >gi|270251444|emb|CBI34818.1| unnamed protein product [Vitis vinifera]	XP_002266482	1.91244E-23	87	112.464	70	61
Fagopyrum_tataricum_MIRA_VER3_c1486	protein	1024	gi|255538576|ref|XP_002510353.1|conserved hypothetical protein [Ricinus communis] >gi|223551054|gb|EEF52540.1| conserved hypothetical protein [Ricinus communis]	XP_002510353	2.33321E-119	97	432.95	229	223
Fagopyrum_tataricum_MIRA_VER3_c1487	atrsp41 rna binding nucleic acid binding nucleotide binding	790	gi|224136870|ref|XP_002322436.1|predicted protein [Populus trichocarpa] >gi|222869432|gb|EEF06563.1| predicted protein [Populus trichocarpa]	XP_002322436	9.59314E-34	70	147.902	165	117
Fagopyrum_tataricum_MIRA_VER3_c1489	protein	1695	gi|255555073|ref|XP_002518574.1|transcription regulator, putative [Ricinus communis] >gi|223542419|gb|EEF43961.1| transcription regulator, putative [Ricinus communis]	XP_002518574	1.36441E-33	52	149.058	280	146
Fagopyrum_tataricum_MIRA_VER3_c1490	multicopy suppressor of ira1	1230	gi|166203413|gb|ABY84675.1|multicopy suppressor of IRA1 [Nicotiana tabacum]	ABY84675	1.31744E-162	97	577.015	287	281
Fagopyrum_tataricum_MIRA_VER3_c1491	protein	1408	gi|224083091|ref|XP_002306945.1|predicted protein [Populus trichocarpa] >gi|222856394|gb|EEE93941.1| predicted protein [Populus trichocarpa]	XP_002306945	6.15041E-106	87	389.037	243	212
Fagopyrum_tataricum_MIRA_VER3_c1492	40s ribosomal protein s9	925	gi|255562786|ref|XP_002522398.1|40S ribosomal protein S9, putative [Ricinus communis] >gi|223538283|gb|EEF39890.1| 40S ribosomal protein S9, putative [Ricinus communis]	XP_002522398	1.24867E-89	96	333.954	179	172
Fagopyrum_tataricum_MIRA_VER3_c1493	protochlorophyllide reductase precursor	1372	gi|10720220|sp|Q41249.1|PORA_CUCSARecName: Full=Protochlorophyllide reductase, chloroplastic; Short=PCR; AltName: Full=NADPH-protochlorophyllide oxidoreductase; Short=POR; Flags: Precursor >gi|2244614|dbj|BAA21089.1| NADPH-protochlorophyllide oxidoreductase [Cucumis sativus]	Q41249	3.99792E-167	96	349.747	221	214
Fagopyrum_tataricum_MIRA_VER3_c1494	ornithine aminotransferase	1460	gi|255557233|ref|XP_002519647.1|ornithine aminotransferase, putative [Ricinus communis] >gi|223541064|gb|EEF42620.1| ornithine aminotransferase, putative [Ricinus communis]	XP_002519647	9.12591E-162	91	300.056	169	154
Fagopyrum_tataricum_MIRA_VER3_c1495	30s ribosomal protein s31	686	gi|15224451|ref|NP_181349.1|PSRP4 (PLASTID-SPECIFIC RIBOSOMAL PROTEIN 4); structural constituent of ribosome [Arabidopsis thaliana] >gi|75275034|sp|O80439.1|RR31_ARATH RecName: Full=30S ribosomal protein S31, chloroplastic; AltName: Full=Plastid-specific 30S ribosomal protein 4; Short=PSRP-4; Flags: Precursor >gi|7578852|gb|AAF64153.1|AF236826_1 plastid-specific ribosomal protein 4 precursor [Ara…	NP_181349	6.42477E-14	83	81.6481	61	51
Fagopyrum_tataricum_MIRA_VER3_c1496	histone h3	847	gi|270256806|emb|CBI23573.1|unnamed protein product [Vitis vinifera]	CBI23573	7.30467E-70	100	268.085	137	137
Fagopyrum_tataricum_MIRA_VER3_c1497	h aca ribonucleoprotein complex subunit 3-like protein	471	gi|225441135|ref|XP_002266078.1|PREDICTED: hypothetical protein [Vitis vinifera] >gi|270243235|emb|CBI30175.1| unnamed protein product [Vitis vinifera]	XP_002266078	2.35589E-26	92	121.709	64	59
Fagopyrum_tataricum_MIRA_VER3_c1498	19-like protein	1640	gi|225456525|ref|XP_002284739.1|PREDICTED: similar to MtN19-like protein [Vitis vinifera]	XP_002284739	8.48236E-143	73	384.8	317	232
Fagopyrum_tataricum_MIRA_VER3_c1499	glutamine synthetase	1675	gi|159138927|gb|ABW89463.1|glutamine synthetase [Gossypium raimondii]	ABW89463	4.43333E-170	94	602.438	340	322
Fagopyrum_tataricum_MIRA_VER3_c1500	atp binding	749	gi|255578162|ref|XP_002529950.1|ATP binding protein, putative [Ricinus communis] >gi|223530548|gb|EEF32427.1| ATP binding protein, putative [Ricinus communis]	XP_002529950	5.25021E-27	61	124.02	147	90
Fagopyrum_tataricum_MIRA_VER3_c1501	PREDICTED: hypothetical protein [Vitis vinifera]	898	gi|225448487|ref|XP_002270666.1|PREDICTED: hypothetical protein [Vitis vinifera] >gi|270236186|emb|CBI25455.1| unnamed protein product [Vitis vinifera]	XP_002270666	1.63923E-38	62	164.081	255	160
Fagopyrum_tataricum_MIRA_VER3_c1502	phosphoglycerate dehydrogenase	1221	gi|211906486|gb|ACJ11736.1|phosphoglycerate dehydrogenase [Gossypium hirsutum]	ACJ11736	4.92475E-100	95	230.335	132	126
Fagopyrum_tataricum_MIRA_VER3_c1503	protein	679	gi|147794450|emb|CAN64856.1|hypothetical protein [Vitis vinifera]	CAN64856	3.93125E-24	71	115.546	103	74
Fagopyrum_tataricum_MIRA_VER3_c1504	chlorophyll a b-binding protein cp29	1857	gi|225440674|ref|XP_002279834.1|PREDICTED: hypothetical protein [Vitis vinifera] >gi|147784938|emb|CAN77492.1| hypothetical protein [Vitis vinifera]	XP_002279834	5.49931E-102	79	236.498	173	137
Fagopyrum_tataricum_MIRA_VER3_c1505	plant integral membrane protein tigr01569 containing protein	858	gi|225432374|ref|XP_002276206.1|PREDICTED: hypothetical protein [Vitis vinifera] >gi|226713609|sp|A7NW78.1|U4974_VITVI RecName: Full=UPF0497 membrane protein 4	XP_002276206	1.51903E-14	66	84.3445	125	83
Fagopyrum_tataricum_MIRA_VER3_c1506	amino acid binding	1317	gi|255564051|ref|XP_002523024.1|amino acid binding protein, putative [Ricinus communis] >gi|223537746|gb|EEF39366.1| amino acid binding protein, putative [Ricinus communis]	XP_002523024	5.44504E-109	94	399.053	233	221
Fagopyrum_tataricum_MIRA_VER3_c1508	polygalacturonase pectinase	1189	gi|311962|emb|CAA51692.1|exopolygalacturonase [Arabidopsis thaliana]	CAA51692	5.76303E-99	67	365.54	342	230
Fagopyrum_tataricum_MIRA_VER3_c1509	gda2 protein	1661	gi|255555623|ref|XP_002518847.1|n-rich protein, putative [Ricinus communis] >gi|223541834|gb|EEF43380.1| n-rich protein, putative [Ricinus communis]	XP_002518847	8.41486E-105	64	385.571	406	263
Fagopyrum_tataricum_MIRA_VER3_c1510	cysteine synthase	1357	gi|225451235|ref|XP_002275990.1|PREDICTED: hypothetical protein isoform 2 [Vitis vinifera] >gi|225451237|ref|XP_002275940.1| PREDICTED: hypothetical protein isoform 1 [Vitis vinifera] >gi|147819267|emb|CAN75607.1| hypothetical protein [Vitis vinifera] >gi|270306712|emb|CBI34216.1| unnamed protein product [Vitis vinifera]	XP_002275990	3.98273E-155	96	552.362	325	314
Fagopyrum_tataricum_MIRA_VER3_c1511	mpbq msbq methyltransferase 2	1656	gi|255559875|ref|XP_002520956.1|chloroplast inner envelope protein, putative [Ricinus communis] >gi|223539793|gb|EEF41373.1| chloroplast inner envelope protein, putative [Ricinus communis]	XP_002520956	3.13848E-160	87	569.696	346	302
Fagopyrum_tataricum_MIRA_VER3_c1512	mads box protein	833	gi|3023536|sp|Q39685.1|CMB1_DIACARecName: Full=MADS-box protein CMB1 >gi|695317|gb|AAA62761.1| MADS box protein [Dianthus caryophyllus]	Q39685	2.44779E-38	72	163.31	179	129
Fagopyrum_tataricum_MIRA_VER3_c1513	protein	829	gi|255587979|ref|XP_002534461.1|conserved hypothetical protein [Ricinus communis] >gi|223525247|gb|EEF27921.1| conserved hypothetical protein [Ricinus communis]	XP_002534461	2.06236E-29	75	133.65	123	93
Fagopyrum_tataricum_MIRA_VER3_c1514	glutamine synthetase	1581	gi|193290696|gb|ACF17656.1|putative glutamine synthase 2 [Capsicum annuum]	ACF17656	0.0	93	744.962	401	375
Fagopyrum_tataricum_MIRA_VER3_c1515	pre-mrna-splicing factor	979	gi|225430161|ref|XP_002284766.1|PREDICTED: hypothetical protein [Vitis vinifera] >gi|147776900|emb|CAN65722.1| hypothetical protein [Vitis vinifera] >gi|270231648|emb|CBI20973.1| unnamed protein product [Vitis vinifera]	XP_002284766	6.01431E-77	93	291.967	164	153
Fagopyrum_tataricum_MIRA_VER3_c1516	protein	895	gi|255585140|ref|XP_002533275.1|Calmodulin, putative [Ricinus communis] >gi|223526900|gb|EEF29107.1| Calmodulin, putative [Ricinus communis]	XP_002533275	1.52486E-36	80	157.532	139	112
Fagopyrum_tataricum_MIRA_VER3_c1517	amino acid	1055	gi|224137338|ref|XP_002327101.1|lysine/histidine transporter [Populus trichocarpa] >gi|222835416|gb|EEE73851.1| lysine/histidine transporter [Populus trichocarpa]	XP_002327101	6.05282E-133	96	329.717	178	171
Fagopyrum_tataricum_MIRA_VER3_c1518	protein	974	gi|255559685|ref|XP_002520862.1|Protein LRP16, putative [Ricinus communis] >gi|223539993|gb|EEF41571.1| Protein LRP16, putative [Ricinus communis]	XP_002520862	9.80859E-80	87	301.212	200	174
Fagopyrum_tataricum_MIRA_VER3_c1519	protein	1373	gi|225433688|ref|XP_002266909.1|PREDICTED: hypothetical protein [Vitis vinifera] >gi|270256623|emb|CBI39440.1| unnamed protein product [Vitis vinifera]	XP_002266909	1.19951E-126	91	251.136	150	137
Fagopyrum_tataricum_MIRA_VER3_c1521	protein	953	gi|255626107|gb|ACU13398.1|unknown [Glycine max]	ACU13398	9.33257E-120	97	434.106	221	215
Fagopyrum_tataricum_MIRA_VER3_c1522	at5g18400 f20l16_120	1217	gi|225425061|ref|XP_002271546.1|PREDICTED: hypothetical protein [Vitis vinifera]	XP_002271546	1.05836E-47	69	195.282	268	186
Fagopyrum_tataricum_MIRA_VER3_c1523	brix domain-containing protein	1141	gi|224117214|ref|XP_002317510.1|predicted protein [Populus trichocarpa] >gi|222860575|gb|EEE98122.1| predicted protein [Populus trichocarpa]	XP_002317510	1.38252E-133	95	295.049	179	171
Fagopyrum_tataricum_MIRA_VER3_c1524	alpha-l-fucosidase 2	1070	gi|270226143|emb|CBI14877.1|unnamed protein product [Vitis vinifera]	CBI14877	1.06128E-106	79	254.218	183	145
Fagopyrum_tataricum_MIRA_VER3_c1525	protein	1663	gi|225427364|ref|XP_002282850.1|PREDICTED: hypothetical protein [Vitis vinifera] >gi|270250798|emb|CBI33976.1| unnamed protein product [Vitis vinifera]	XP_002282850	2.4148E-160	77	570.081	440	341
Fagopyrum_tataricum_MIRA_VER3_c1526	myb transcription factor r2r3-like protein	1021	gi|147861236|emb|CAN78909.1|hypothetical protein [Vitis vinifera]	CAN78909	6.65001E-58	77	228.794	159	124
Fagopyrum_tataricum_MIRA_VER3_c1527	nucleotide sugar epimerase	1592	gi|15217591|ref|NP_171702.1|GAE2 (UDP-D-GLUCURONATE 4-EPIMERASE 2); UDP-glucuronate 4-epimerase/ catalytic [Arabidopsis thaliana] >gi|75264107|sp|Q9LPC1.1|GAE2_ARATH RecName: Full=UDP-glucuronate 4-epimerase 2; AltName: Full=UDP-glucuronic acid epimerase 2 >gi|8570451|gb|AAF76478.1|AC020622_12 Contains similarity to CAPI protein from Staphylococcus aureus gi|P39858 and contains a NAD dependent ep…	NP_171702	3.40184E-168	95	568.926	320	306
Fagopyrum_tataricum_MIRA_VER3_c1528	PREDICTED: hypothetical protein [Vitis vinifera]	678	gi|225459571|ref|XP_002285858.1|PREDICTED: hypothetical protein [Vitis vinifera]	XP_002285858	2.45668E-34	77	149.443	106	82
Fagopyrum_tataricum_MIRA_VER3_c1529	inner membrane protein	1220	gi|270227425|emb|CBI16158.1|unnamed protein product [Vitis vinifera]	CBI16158	1.88292E-145	87	520.005	330	290
Fagopyrum_tataricum_MIRA_VER3_c1530	24 kda seed maturation protein	1316	gi|225454377|ref|XP_002278875.1|PREDICTED: hypothetical protein [Vitis vinifera] >gi|270258410|emb|CBI40444.1| unnamed protein product [Vitis vinifera]	XP_002278875	1.06898E-72	82	278.485	210	174
Fagopyrum_tataricum_MIRA_VER3_c1531	seed maturation protein expressed	1482	gi|255555211|ref|XP_002518642.1|conserved hypothetical protein [Ricinus communis] >gi|223542023|gb|EEF43567.1| conserved hypothetical protein [Ricinus communis]	XP_002518642	3.39654E-110	79	345.125	279	223
Fagopyrum_tataricum_MIRA_VER3_c1532	ras-related protein rab7	1087	gi|255549976|ref|XP_002516039.1|protein with unknown function [Ricinus communis] >gi|223544944|gb|EEF46459.1| protein with unknown function [Ricinus communis]	XP_002516039	5.59414E-90	94	335.495	201	189
Fagopyrum_tataricum_MIRA_VER3_c1533	proline transporter	1610	gi|225449240|ref|XP_002280217.1|PREDICTED: hypothetical protein [Vitis vinifera]	XP_002280217	0.0	86	706.057	460	398
Fagopyrum_tataricum_MIRA_VER3_c1534	acetyl- c-acetyltransferase	629	gi|289552247|gb|ADD10719.1|acetyl-CoA C-acetyltransferase protein [Camellia oleifera]	ADD10719	1.63051E-15	96	86.6557	65	63
Fagopyrum_tataricum_MIRA_VER3_c1535	fiber protein fb11	463	gi|25992541|gb|AAN77150.1|fiber protein Fb11 [Gossypium barbadense]	AAN77150	4.97887E-24	96	114.005	64	62
Fagopyrum_tataricum_MIRA_VER3_c1536	PREDICTED: hypothetical protein [Vitis vinifera]	836	gi|225437408|ref|XP_002268380.1|PREDICTED: hypothetical protein [Vitis vinifera]	XP_002268380	7.92972E-37	92	158.303	118	109
Fagopyrum_tataricum_MIRA_VER3_c1537	transcriptional regulator	2004	gi|270254109|emb|CBI36504.1|unnamed protein product [Vitis vinifera]	CBI36504	0.0	86	707.983	478	413
Fagopyrum_tataricum_MIRA_VER3_c1538	myosin heavy	1391	gi|225424380|ref|XP_002284904.1|PREDICTED: hypothetical protein [Vitis vinifera] >gi|270239595|emb|CBI26828.1| unnamed protein product [Vitis vinifera]	XP_002284904	1.31895E-63	77	243.432	216	168
Fagopyrum_tataricum_MIRA_VER3_c1539	beta-n-acetylhexosaminidase	1039	gi|255547424|ref|XP_002514769.1|beta-hexosaminidase, putative [Ricinus communis] >gi|223545820|gb|EEF47323.1| beta-hexosaminidase, putative [Ricinus communis]	XP_002514769	3.56413E-123	89	445.662	277	248
Fagopyrum_tataricum_MIRA_VER3_c1540	f-box family protein	1714	gi|225447793|ref|XP_002266692.1|PREDICTED: hypothetical protein [Vitis vinifera]	XP_002266692	1.84408E-167	85	470.7	337	288
Fagopyrum_tataricum_MIRA_VER3_c1541	protein	578	gi|255538098|ref|XP_002510114.1|conserved hypothetical protein [Ricinus communis] >gi|223550815|gb|EEF52301.1| conserved hypothetical protein [Ricinus communis]	XP_002510114	4.63164E-13	66	78.1814	80	53
Fagopyrum_tataricum_MIRA_VER3_c1543	lipid phosphate phosphatase 3	1310	gi|255648407|gb|ACU24654.1|unknown [Glycine max]	ACU24654	1.46681E-94	88	253.447	162	144
Fagopyrum_tataricum_MIRA_VER3_c1544	elongation factor p	799	gi|255627395|gb|ACU14042.1|unknown [Glycine max]	ACU14042	1.26162E-89	86	333.569	206	179
Fagopyrum_tataricum_MIRA_VER3_c1545	protein	1396	gi|225446891|ref|XP_002284045.1|PREDICTED: hypothetical protein [Vitis vinifera] >gi|270259937|emb|CBI31774.1| unnamed protein product [Vitis vinifera]	XP_002284045	1.48261E-136	82	490.73	346	285
Fagopyrum_tataricum_MIRA_VER3_c1546	nuclear acid binding	1437	gi|147859325|emb|CAN83958.1|hypothetical protein [Vitis vinifera]	CAN83958	7.98448E-106	75	372.089	293	221
Fagopyrum_tataricum_MIRA_VER3_c1547	protein	788	gi|225440864|ref|XP_002276509.1|PREDICTED: hypothetical protein [Vitis vinifera]	XP_002276509	1.74589E-89	83	328.561	239	200
Fagopyrum_tataricum_MIRA_VER3_c1548	abi3-interacting protein 2	1238	gi|224069724|ref|XP_002303026.1|predicted protein [Populus trichocarpa] >gi|222844752|gb|EEE82299.1| predicted protein [Populus trichocarpa]	XP_002303026	1.69222E-109	76	386.726	390	298
Fagopyrum_tataricum_MIRA_VER3_c1549	cysteine protease cp5	1292	gi|270243753|emb|CBI30692.1|unnamed protein product [Vitis vinifera]	CBI30692	6.05644E-97	77	358.992	332	257
Fagopyrum_tataricum_MIRA_VER3_c1550	actin	1186	gi|220978696|gb|ACL97684.1|actin 1 [Gossypium hirsutum]	ACL97684	1.88899E-134	100	483.411	246	246
Fagopyrum_tataricum_MIRA_VER3_c1551	phospho-2-dehydro-3-deoxyheptonate aldolase chloroplast	1332	gi|255545782|ref|XP_002513951.1|Phospho-2-dehydro-3-deoxyheptonate aldolase 1, chloroplast precursor, putative [Ricinus communis] >gi|223547037|gb|EEF48534.1| Phospho-2-dehydro-3-deoxyheptonate aldolase 1, chloroplast precursor, putative [Ricinus communis]	XP_002513951	2.10514E-102	65	351.288	352	232
Fagopyrum_tataricum_MIRA_VER3_c1552	protein	1243	gi|147864050|emb|CAN81127.1|hypothetical protein [Vitis vinifera]	CAN81127	5.20348E-76	81	277.33	236	193
Fagopyrum_tataricum_MIRA_VER3_c1553	cycloartenol synthase	1107	gi|225445642|ref|XP_002264372.1|PREDICTED: hypothetical protein isoform 2 [Vitis vinifera]	XP_002264372	9.33414E-125	91	451.055	252	230
Fagopyrum_tataricum_MIRA_VER3_c1554	protein	1391	gi|225463793|ref|XP_002268157.1|PREDICTED: hypothetical protein [Vitis vinifera] >gi|270251986|emb|CBI35351.1| unnamed protein product [Vitis vinifera]	XP_002268157	2.8957E-108	75	396.741	327	247
Fagopyrum_tataricum_MIRA_VER3_c1555	splicing factor-like protein	1316	gi|225438475|ref|XP_002278030.1|PREDICTED: hypothetical protein [Vitis vinifera]	XP_002278030	1.10854E-58	85	156.762	102	87
Fagopyrum_tataricum_MIRA_VER3_c1556	urease accessory protein g	1219	gi|13161906|emb|CAC33000.1|urease accessory protein G [Solanum tuberosum]	CAC33000	2.82018E-133	94	479.559	258	243
Fagopyrum_tataricum_MIRA_VER3_c1557	predicted protein [Populus trichocarpa]	1038	gi|224100407|ref|XP_002311864.1|predicted protein [Populus trichocarpa] >gi|222851684|gb|EEE89231.1| predicted protein [Populus trichocarpa]	XP_002311864	1.03516E-13	64	82.0333	137	88
Fagopyrum_tataricum_MIRA_VER3_c1558	predicted protein [Populus trichocarpa]	1019	gi|224093278|ref|XP_002309863.1|predicted protein [Populus trichocarpa] >gi|222852766|gb|EEE90313.1| predicted protein [Populus trichocarpa]	XP_002309863	1.47072E-65	84	254.218	173	147
Fagopyrum_tataricum_MIRA_VER3_c1559	fructose-bisphosphate aldolase	1408	gi|83283995|gb|ABC01905.1|fructose-bisphosphate aldolase-like protein [Solanum tuberosum]	ABC01905	1.5043E-158	90	402.905	239	216
Fagopyrum_tataricum_MIRA_VER3_c1560	ketoacyl-acp reductase	1028	gi|225425854|ref|XP_002268080.1|PREDICTED: hypothetical protein [Vitis vinifera] >gi|270240339|emb|CBI27570.1| unnamed protein product [Vitis vinifera]	XP_002268080	3.06228E-119	95	432.565	244	232
Fagopyrum_tataricum_MIRA_VER3_c1561	hla-b associated transcript 1	906	gi|224092470|ref|XP_002309623.1|predicted protein [Populus trichocarpa] >gi|222855599|gb|EEE93146.1| predicted protein [Populus trichocarpa]	XP_002309623	1.24891E-118	98	430.254	222	218
Fagopyrum_tataricum_MIRA_VER3_c1562	protein	616	gi|255538946|ref|XP_002510538.1|conserved hypothetical protein [Ricinus communis] >gi|223551239|gb|EEF52725.1| conserved hypothetical protein [Ricinus communis]	XP_002510538	3.29801E-24	65	113.62	189	123
Fagopyrum_tataricum_MIRA_VER3_c1563	protein	1213	gi|270243690|emb|CBI30629.1|unnamed protein product [Vitis vinifera]	CBI30629	1.58935E-128	88	463.766	271	241
Fagopyrum_tataricum_MIRA_VER3_c1564	propionyl- carboxylase beta chain	1679	gi|224103609|ref|XP_002313120.1|predicted protein [Populus trichocarpa] >gi|222849528|gb|EEE87075.1| predicted protein [Populus trichocarpa]	XP_002313120	0.0	92	485.723	276	255
Fagopyrum_tataricum_MIRA_VER3_c1565	40s ribosomal protein	689	gi|225437040|ref|XP_002278581.1|PREDICTED: hypothetical protein [Vitis vinifera] >gi|270241484|emb|CBI28705.1| unnamed protein product [Vitis vinifera]	XP_002278581	1.23061E-57	98	226.868	118	116
Fagopyrum_tataricum_MIRA_VER3_c1566	rpm1 interacting protein 4 transcript 2	923	gi|225467041|ref|XP_002262682.1|PREDICTED: hypothetical protein [Vitis vinifera]	XP_002262682	4.54654E-23	64	112.849	122	79
Fagopyrum_tataricum_MIRA_VER3_c1567	60s ribosomal protein l24	743	gi|18404176|ref|NP_565851.1|RPL24A (ribosomal protein L24); structural constituent of ribosome [Arabidopsis thaliana] >gi|109893257|sp|Q42347.2|RL241_ARATH RecName: Full=60S ribosomal protein L24-1 >gi|9755849|emb|CAC01930.1| 60S ribosomal protein L24 (RL24) [Arabidopsis thaliana] >gi|16604376|gb|AAL24194.1| At2g36620/F1O11.25 [Arabidopsis thaliana] >gi|18252831|gb|AAL62342.1| 60S ribosomal prote…	NP_565851	6.47082E-58	97	228.024	118	115
Fagopyrum_tataricum_MIRA_VER3_c1569	protein	563	gi|224101441|ref|XP_002312281.1|predicted protein [Populus trichocarpa] >gi|222852101|gb|EEE89648.1| predicted protein [Populus trichocarpa]	XP_002312281	6.04657E-31	91	137.502	115	105
Fagopyrum_tataricum_MIRA_VER3_c1570	regulator of chromosome expressed	1820	gi|225424560|ref|XP_002285332.1|PREDICTED: hypothetical protein [Vitis vinifera] >gi|270228126|emb|CBI16837.1| unnamed protein product [Vitis vinifera]	XP_002285332	0.0	91	464.151	309	283
Fagopyrum_tataricum_MIRA_VER3_c1571	protein binding	1631	gi|224134647|ref|XP_002321874.1|predicted protein [Populus trichocarpa] >gi|222868870|gb|EEF06001.1| predicted protein [Populus trichocarpa]	XP_002321874	1.52602E-82	81	277.715	211	173
Fagopyrum_tataricum_MIRA_VER3_c1572	2-cys peroxiredoxin	995	gi|270243430|emb|CBI30370.1|unnamed protein product [Vitis vinifera]	CBI30370	4.76732E-100	83	311.997	228	191
Fagopyrum_tataricum_MIRA_VER3_c1573	ctp:phosphocholine cytidylyltransferase	1221	gi|225464780|ref|XP_002266477.1|PREDICTED: hypothetical protein [Vitis vinifera]	XP_002266477	1.11769E-122	97	379.022	197	193
Fagopyrum_tataricum_MIRA_VER3_c1574	at4g08900 t3h13_7	1447	gi|224127346|ref|XP_002320051.1|predicted protein [Populus trichocarpa] >gi|222860824|gb|EEE98366.1| predicted protein [Populus trichocarpa]	XP_002320051	2.88026E-160	95	521.931	283	270
Fagopyrum_tataricum_MIRA_VER3_c1575	protein	869	gi|255539601|ref|XP_002510865.1|oxidoreductase, putative [Ricinus communis] >gi|223549980|gb|EEF51467.1| oxidoreductase, putative [Ricinus communis]	XP_002510865	4.64031E-80	75	217.624	166	126
Fagopyrum_tataricum_MIRA_VER3_c1577	protein	778	gi|224106113|ref|XP_002314048.1|predicted protein [Populus trichocarpa] >gi|222850456|gb|EEE88003.1| predicted protein [Populus trichocarpa]	XP_002314048	1.19984E-75	90	259.61	154	139
Fagopyrum_tataricum_MIRA_VER3_c1578	lipid binding	893	gi|15224863|ref|NP_181959.1|lipid transfer protein-related [Arabidopsis thaliana] >gi|3128176|gb|AAC16080.1| unknown protein [Arabidopsis thaliana] >gi|30017223|gb|AAP12845.1| At2g44300 [Arabidopsis thaliana] >gi|84778478|dbj|BAE73266.1| xylogen like protein 10 [Arabidopsis thaliana]	NP_181959	2.66883E-41	61	173.326	205	127
Fagopyrum_tataricum_MIRA_VER3_c1579	ring finger containing	873	gi|225456024|ref|XP_002279751.1|PREDICTED: hypothetical protein [Vitis vinifera]	XP_002279751	3.04921E-26	52	123.25	269	141
Fagopyrum_tataricum_MIRA_VER3_c1580	vacuolar atpase subunit h protein	1204	gi|270239247|emb|CBI26482.1|unnamed protein product [Vitis vinifera]	CBI26482	1.81368E-124	90	450.284	309	279
Fagopyrum_tataricum_MIRA_VER3_c1581	dolichyl-di-phosphooligosaccharide-protein glycotransferase -like	657	gi|225428556|ref|XP_002284627.1|PREDICTED: hypothetical protein [Vitis vinifera] >gi|270246174|emb|CBI32551.1| unnamed protein product [Vitis vinifera]	XP_002284627	3.99494E-47	95	191.815	116	111
Fagopyrum_tataricum_MIRA_VER3_c1582	kdel motif-containing protein 1	1248	gi|225454152|ref|XP_002273194.1|PREDICTED: hypothetical protein [Vitis vinifera]	XP_002273194	1.58313E-107	72	339.732	274	200
Fagopyrum_tataricum_MIRA_VER3_c1583	histone h1	1327	gi|270229022|emb|CBI17953.1|unnamed protein product [Vitis vinifera]	CBI17953	3.42275E-18	88	97.4413	72	64
Fagopyrum_tataricum_MIRA_VER3_c1584	rhamnose synthase	2128	gi|283488501|gb|ADB24772.1|rhamnose synthase [Gossypium hirsutum]	ADB24772	1.38133E-150	90	538.11	317	288
Fagopyrum_tataricum_MIRA_VER3_c1585	sorting nexin-	2070	gi|225448570|ref|XP_002273943.1|PREDICTED: hypothetical protein [Vitis vinifera]	XP_002273943	3.22503E-118	72	403.675	418	305
Fagopyrum_tataricum_MIRA_VER3_c1586	ankyrin protein	2010	gi|242096822|ref|XP_002438901.1|hypothetical protein SORBIDRAFT_10g027910 [Sorghum bicolor] >gi|241917124|gb|EER90268.1| hypothetical protein SORBIDRAFT_10g027910 [Sorghum bicolor]	XP_002438901	0.0	77	481.1	358	278
Fagopyrum_tataricum_MIRA_VER3_c1588	sll2 protein	1629	gi|225424101|ref|XP_002279997.1|PREDICTED: hypothetical protein [Vitis vinifera]	XP_002279997	1.05859E-59	51	235.728	496	253
Fagopyrum_tataricum_MIRA_VER3_c1589	thioredoxin-related protein	1404	gi|225435913|ref|XP_002266870.1|PREDICTED: hypothetical protein isoform 1 [Vitis vinifera]	XP_002266870	5.1482E-87	66	216.853	223	149
Fagopyrum_tataricum_MIRA_VER3_c1590	at1g03950 f21m11_12	1099	gi|225438079|ref|XP_002276413.1|PREDICTED: hypothetical protein [Vitis vinifera] >gi|270254751|emb|CBI37141.1| unnamed protein product [Vitis vinifera]	XP_002276413	3.6739E-72	91	177.948	108	99
Fagopyrum_tataricum_MIRA_VER3_c1591	phd-type zinc finger protein	1122	gi|255556677|ref|XP_002519372.1|ATP synthase alpha subunit mitochondrial, putative [Ricinus communis] >gi|223541439|gb|EEF42989.1| ATP synthase alpha subunit mitochondrial, putative [Ricinus communis]	XP_002519372	4.05362E-83	85	312.768	256	219
Fagopyrum_tataricum_MIRA_VER3_c1592	nudc domain-containing protein 2	691	gi|225448279|ref|XP_002274773.1|PREDICTED: similar to nuclear movement family protein [Vitis vinifera] >gi|270247583|emb|CBI32955.1| unnamed protein product [Vitis vinifera]	XP_002274773	3.29598E-56	95	196.823	101	96
Fagopyrum_tataricum_MIRA_VER3_c1593	protein	1502	gi|224055595|ref|XP_002298557.1|predicted protein [Populus trichocarpa] >gi|222845815|gb|EEE83362.1| predicted protein [Populus trichocarpa]	XP_002298557	3.6893E-155	95	442.195	244	233
Fagopyrum_tataricum_MIRA_VER3_c1594	lactoylglutathione lyase	1038	gi|225444485|ref|XP_002273346.1|PREDICTED: hypothetical protein [Vitis vinifera]	XP_002273346	1.18099E-134	91	483.797	277	254
Fagopyrum_tataricum_MIRA_VER3_c1595	protein	1941	gi|224121764|ref|XP_002330647.1|predicted protein [Populus trichocarpa] >gi|222872251|gb|EEF09382.1| predicted protein [Populus trichocarpa]	XP_002330647	4.77956E-133	61	182.956	248	152
Fagopyrum_tataricum_MIRA_VER3_c1596	chaperonin 21 precursor	1073	gi|225444649|ref|XP_002276749.1|PREDICTED: hypothetical protein [Vitis vinifera] >gi|50660327|gb|AAT80888.1| chloroplast chaperonin 21 [Vitis vinifera] >gi|270240542|emb|CBI27771.1| unnamed protein product [Vitis vinifera]	XP_002276749	4.76914E-102	89	375.555	249	224
Fagopyrum_tataricum_MIRA_VER3_c1597	phosphate transporter	1982	gi|225433122|ref|XP_002285153.1|PREDICTED: hypothetical protein [Vitis vinifera]	XP_002285153	0.0	80	439.499	357	286
Fagopyrum_tataricum_MIRA_VER3_c1598	plastid-specific ribosomal protein 2 precursor	1177	gi|255544262|ref|XP_002513193.1|ribonucleoprotein, chloroplast, putative [Ricinus communis] >gi|223547691|gb|EEF49184.1| ribonucleoprotein, chloroplast, putative [Ricinus communis]	XP_002513193	3.6942E-70	91	241.506	148	136
Fagopyrum_tataricum_MIRA_VER3_c1599	protein	1447	gi|147826550|emb|CAN70790.1|hypothetical protein [Vitis vinifera]	CAN70790	1.27127E-37	97	162.155	85	83
Fagopyrum_tataricum_MIRA_VER3_c1600	rna binding	823	gi|255637509|gb|ACU19081.1|unknown [Glycine max]	ACU19081	8.81898E-33	79	144.821	131	104
Fagopyrum_tataricum_MIRA_VER3_c1601	protein	690	gi|255627975|gb|ACU14332.1|unknown [Glycine max]	ACU14332	2.44365E-29	84	132.88	118	100
Fagopyrum_tataricum_MIRA_VER3_c1602	protein	903	gi|255545972|ref|XP_002514046.1|conserved hypothetical protein [Ricinus communis] >gi|223547132|gb|EEF48629.1| conserved hypothetical protein [Ricinus communis]	XP_002514046	4.82796E-38	64	162.54	173	111
Fagopyrum_tataricum_MIRA_VER3_c1603	10-formyltetrahydrofolate synthetase	2214	gi|225435632|ref|XP_002285654.1|PREDICTED: hypothetical protein [Vitis vinifera]	XP_002285654	0.0	96	684.1	389	375
Fagopyrum_tataricum_MIRA_VER3_c1604	histone 2	679	gi|122894114|gb|ABM67703.1|histone 2b [Nicotiana benthamiana]	ABM67703	3.904E-48	99	195.282	103	102
Fagopyrum_tataricum_MIRA_VER3_c1605	ubiquinol-cytochrome c reductase complex kda protein	640	gi|115484331|ref|NP_001065827.1|Os11g0162200 [Oryza sativa (japonica cultivar-group)] >gi|113644531|dbj|BAF27672.1| Os11g0162200 [Oryza sativa Japonica Group]	NP_001065827	3.21774E-30	92	135.576	69	64
Fagopyrum_tataricum_MIRA_VER3_c1606	gaba receptor-associated	724	gi|225460943|ref|XP_002279682.1|PREDICTED: hypothetical protein isoform 2 [Vitis vinifera]	XP_002279682	1.06003E-57	97	227.254	121	118
Fagopyrum_tataricum_MIRA_VER3_c1607	protein mitochondrial	712	gi|225447516|ref|XP_002268128.1|PREDICTED: hypothetical protein [Vitis vinifera]	XP_002268128	4.15388E-51	74	205.297	192	143
Fagopyrum_tataricum_MIRA_VER3_c1608	lpp3 (lipid phosphate phosphatase 3) phosphatidate phosphatase	1274	gi|225424091|ref|XP_002282847.1|PREDICTED: hypothetical protein [Vitis vinifera]	XP_002282847	4.93268E-80	92	179.874	113	105
Fagopyrum_tataricum_MIRA_VER3_c1610	60s ribosomal protein l28	533	gi|226531358|ref|NP_001147520.1|60S ribosomal protein L28 [Zea mays] >gi|195610410|gb|ACG27035.1| 60S ribosomal protein L28 [Zea mays] >gi|195611946|gb|ACG27803.1| 60S ribosomal protein L28 [Zea mays] >gi|195624104|gb|ACG33882.1| 60S ribosomal protein L28 [Zea mays]	NP_001147520	2.14637E-45	84	185.267	145	123
Fagopyrum_tataricum_MIRA_VER3_c1611	ubiquitin-conjugating enzyme e2 i	989	gi|116784702|gb|ABK23443.1|unknown [Picea sitchensis]	ABK23443	2.09504E-85	96	320.087	158	152
Fagopyrum_tataricum_MIRA_VER3_c1613	small nuclear ribonucleoprotein d2	749	gi|224068340|ref|XP_002302713.1|predicted protein [Populus trichocarpa] >gi|224128478|ref|XP_002320342.1| predicted protein [Populus trichocarpa] >gi|118481477|gb|ABK92681.1| unknown [Populus trichocarpa] >gi|222844439|gb|EEE81986.1| predicted protein [Populus trichocarpa] >gi|222861115|gb|EEE98657.1| predicted protein [Populus trichocarpa]	XP_002302713	2.19224E-53	98	213.001	108	106
Fagopyrum_tataricum_MIRA_VER3_c1614	protein	1260	gi|225447201|ref|XP_002277295.1|PREDICTED: hypothetical protein [Vitis vinifera] >gi|270241673|emb|CBI28893.1| unnamed protein product [Vitis vinifera]	XP_002277295	4.62259E-102	83	375.941	313	260
Fagopyrum_tataricum_MIRA_VER3_c1615	amp dependent	1844	gi|225431902|ref|XP_002276533.1|PREDICTED: hypothetical protein [Vitis vinifera]	XP_002276533	0.0	79	620.928	440	349
Fagopyrum_tataricum_MIRA_VER3_c1616	protein	1209	gi|225458533|ref|XP_002284337.1|PREDICTED: hypothetical protein [Vitis vinifera]	XP_002284337	2.38345E-105	85	371.318	255	217
Fagopyrum_tataricum_MIRA_VER3_c1617	ac067971_25strong similarity to a mitochondrial carrier protein from ribes nigrum gb	718	gi|225434455|ref|XP_002277821.1|PREDICTED: hypothetical protein [Vitis vinifera]	XP_002277821	5.56807E-27	63	125.176	163	104
Fagopyrum_tataricum_MIRA_VER3_c1618	inorganic pyrophosphatase	1361	gi|255554527|ref|XP_002518302.1|inorganic pyrophosphatase, putative [Ricinus communis] >gi|223542522|gb|EEF44062.1| inorganic pyrophosphatase, putative [Ricinus communis]	XP_002518302	2.88339E-129	95	466.463	247	236
Fagopyrum_tataricum_MIRA_VER3_c1619	ubiquitin-conjugating enzyme	897	gi|147845872|emb|CAN82178.1|hypothetical protein [Vitis vinifera] >gi|270246175|emb|CBI32552.1| unnamed protein product [Vitis vinifera]	CAN82178	6.12877E-94	94	348.206	183	173
Fagopyrum_tataricum_MIRA_VER3_c1620	60s ribosomal protein bbc1 protein	809	gi|217071178|gb|ACJ83949.1|unknown [Medicago truncatula]	ACJ83949	9.63744E-61	91	237.654	140	128
Fagopyrum_tataricum_MIRA_VER3_c1621	nadp-dependent glyceraldehyde-3-phosphate dehydrogenase	1659	gi|217075002|gb|ACJ85861.1|unknown [Medicago truncatula]	ACJ85861	0.0	96	910.598	485	470
Fagopyrum_tataricum_MIRA_VER3_c1622	mitochondrial glycoprotein	931	gi|225441898|ref|XP_002284412.1|PREDICTED: hypothetical protein [Vitis vinifera] >gi|270242866|emb|CBI29806.1| unnamed protein product [Vitis vinifera]	XP_002284412	9.80809E-42	71	174.866	191	136
Fagopyrum_tataricum_MIRA_VER3_c1623	pg1 protein	1858	gi|94502665|ref|YP_588403.1|hypothetical protein ZeamMp158 [Zea mays subsp. mays] >gi|40795104|gb|AAR91148.1| hypothetical protein [Zea mays]	YP_588403	5.22489E-42	89	153.295	84	75
Fagopyrum_tataricum_MIRA_VER3_c1624	signal recognition particle receptor	1654	gi|225445848|ref|XP_002278056.1|PREDICTED: hypothetical protein [Vitis vinifera]	XP_002278056	0.0	86	641.343	451	389
Fagopyrum_tataricum_MIRA_VER3_c1625	protein	1477	gi|255567166|ref|XP_002524564.1|Endosomal P24A protein precursor, putative [Ricinus communis] >gi|223536117|gb|EEF37772.1| Endosomal P24A protein precursor, putative [Ricinus communis]	XP_002524564	9.34891E-176	97	364.77	192	188
Fagopyrum_tataricum_MIRA_VER3_c1626	arginine decarboxylase	956	gi|84468262|dbj|BAE71214.1|putative arginine decarboxylase [Trifolium pratense]	BAE71214	3.06827E-62	68	243.047	219	151
Fagopyrum_tataricum_MIRA_VER3_c1627	glutaredoxin 2	559	gi|255627443|gb|ACU14066.1|unknown [Glycine max]	ACU14066	2.41255E-32	79	142.124	123	98
Fagopyrum_tataricum_MIRA_VER3_c1628	protein	774	gi|270246056|emb|CBI32433.1|unnamed protein product [Vitis vinifera]	CBI32433	6.39262E-75	92	284.648	169	157
Fagopyrum_tataricum_MIRA_VER3_c1629	cysteine proteinase rd21a	1157	gi|225446523|ref|XP_002275891.1|PREDICTED: hypothetical protein [Vitis vinifera]	XP_002275891	1.39623E-86	68	159.844	141	97
Fagopyrum_tataricum_MIRA_VER3_c1630	40s ribosomal protein	1221	gi|224071007|ref|XP_002303327.1|predicted protein [Populus trichocarpa] >gi|222840759|gb|EEE78306.1| predicted protein [Populus trichocarpa]	XP_002303327	1.36708E-111	92	407.527	243	225
Fagopyrum_tataricum_MIRA_VER3_c1631	at1g70780 f5a18_4	1147	gi|225424289|ref|XP_002284639.1|PREDICTED: hypothetical protein [Vitis vinifera] >gi|270239642|emb|CBI26875.1| unnamed protein product [Vitis vinifera]	XP_002284639	1.241E-32	81	119.783	90	73
Fagopyrum_tataricum_MIRA_VER3_c1632	ferredoxin family protein	478	gi|218193528|gb|EEC75955.1|hypothetical protein OsI_13059 [Oryza sativa Indica Group] >gi|222625581|gb|EEE59713.1| hypothetical protein OsJ_12142 [Oryza sativa Japonica Group]	EEC75955	4.53519E-38	98	160.614	79	78
Fagopyrum_tataricum_MIRA_VER3_c1633	peroxisomal -dienoyl- reductase	1314	gi|225462240|ref|XP_002262755.1|PREDICTED: hypothetical protein [Vitis vinifera] >gi|270257230|emb|CBI24176.1| unnamed protein product [Vitis vinifera]	XP_002262755	1.50123E-120	90	235.728	141	128
Fagopyrum_tataricum_MIRA_VER3_c1634	phosphatidylinositol synthase	1099	gi|255584952|ref|XP_002533188.1|phosphatidylinositol synthase, putative [Ricinus communis] >gi|223527001|gb|EEF29194.1| phosphatidylinositol synthase, putative [Ricinus communis]	XP_002533188	3.44645E-95	90	352.829	210	189
Fagopyrum_tataricum_MIRA_VER3_c1635	luminal binding protein	2323	gi|729623|sp|Q03685.1|BIP5_TOBACRecName: Full=Luminal-binding protein 5; Short=BiP 5; AltName: Full=78 kDa glucose-regulated protein homolog 5; Short=GRP-78-5; Flags: Precursor >gi|19813|emb|CAA42660.1| luminal binding protein (BiP) [Nicotiana tabacum]	Q03685	0.0	87	960.288	649	567
Fagopyrum_tataricum_MIRA_VER3_c1636	f-box family protein	798	gi|225459237|ref|XP_002285756.1|PREDICTED: hypothetical protein [Vitis vinifera]	XP_002285756	2.1923E-25	58	120.168	160	93
Fagopyrum_tataricum_MIRA_VER3_c1637	14-3-3 protein	1246	gi|44917163|dbj|BAD12182.1|14-3-3 i-1 protein [Nicotiana tabacum]	BAD12182	1.54957E-126	96	457.218	258	248
Fagopyrum_tataricum_MIRA_VER3_c1638	tyrosine specific protein phosphatase family protein	874	gi|270258999|emb|CBI41055.1|unnamed protein product [Vitis vinifera]	CBI41055	2.16002E-64	94	249.98	138	130
Fagopyrum_tataricum_MIRA_VER3_c1639	rvb1-like protein	493	gi|225435307|ref|XP_002285127.1|PREDICTED: hypothetical protein [Vitis vinifera]	XP_002285127	1.52123E-33	92	145.591	85	79
Fagopyrum_tataricum_MIRA_VER3_c1640	atpase subunit 8	1054	gi|270244174|emb|CBI31112.1|unnamed protein product [Vitis vinifera]	CBI31112	5.00198E-72	91	275.789	169	155
Fagopyrum_tataricum_MIRA_VER3_c1641	secretory carrier membrane protein	976	gi|270229675|emb|CBI18594.1|unnamed protein product [Vitis vinifera]	CBI18594	1.91116E-99	90	366.696	221	201
Fagopyrum_tataricum_MIRA_VER3_c1642	transcription factor hap5a	966	gi|118486439|gb|ABK95059.1|unknown [Populus trichocarpa]	ABK95059	1.19171E-61	79	241.121	184	147
Fagopyrum_tataricum_MIRA_VER3_c1643	gs1-like protein	1724	gi|225446040|ref|XP_002270586.1|PREDICTED: hypothetical protein [Vitis vinifera]	XP_002270586	1.19278E-109	92	401.749	228	211
Fagopyrum_tataricum_MIRA_VER3_c1644	proline-rich cell wall	981	gi|225462713|ref|XP_002267522.1|PREDICTED: hypothetical protein [Vitis vinifera] >gi|147771502|emb|CAN66995.1| hypothetical protein [Vitis vinifera]	XP_002267522	2.63481E-64	74	249.98	226	168
Fagopyrum_tataricum_MIRA_VER3_c1645	at2g26730-like protein	582	gi|225445372|ref|XP_002281635.1|PREDICTED: hypothetical protein [Vitis vinifera] >gi|270240905|emb|CBI28134.1| unnamed protein product [Vitis vinifera]	XP_002281635	2.56926E-83	90	311.612	194	176
Fagopyrum_tataricum_MIRA_VER3_c1647	pollen surface protein	839	gi|224129194|ref|XP_002320524.1|fasciclin-like arabinogalactan protein [Populus trichocarpa] >gi|222861297|gb|EEE98839.1| fasciclin-like arabinogalactan protein [Populus trichocarpa]	XP_002320524	2.39314E-49	82	199.904	133	110
Fagopyrum_tataricum_MIRA_VER3_c1648	acyl-protein thioesterase 2	1131	gi|255642102|gb|ACU21317.1|unknown [Glycine max]	ACU21317	2.58834E-103	94	216.853	118	111
Fagopyrum_tataricum_MIRA_VER3_c1649	protein	1078	gi|255544694|ref|XP_002513408.1|conserved hypothetical protein [Ricinus communis] >gi|223547316|gb|EEF48811.1| conserved hypothetical protein [Ricinus communis]	XP_002513408	1.19802E-60	67	184.496	181	123
Fagopyrum_tataricum_MIRA_VER3_c1650	cipk9 (cbl-interacting protein kinase 9) atp binding kinase protein kinase protein serine threonine kinase	1057	gi|225453596|ref|XP_002267089.1|PREDICTED: hypothetical protein [Vitis vinifera]	XP_002267089	4.55589E-65	83	252.677	183	153
Fagopyrum_tataricum_MIRA_VER3_c1651	queuine trna-	859	gi|225459211|ref|XP_002284046.1|PREDICTED: hypothetical protein [Vitis vinifera] >gi|270252592|emb|CBI19203.1| unnamed protein product [Vitis vinifera]	XP_002284046	3.87185E-10	59	69.707	76	45
Fagopyrum_tataricum_MIRA_VER3_c1652	conserved hypothetical protein [Ricinus communis]	715	gi|255540773|ref|XP_002511451.1|conserved hypothetical protein [Ricinus communis] >gi|223550566|gb|EEF52053.1| conserved hypothetical protein [Ricinus communis]	XP_002511451	8.80571E-25	75	117.857	94	71
Fagopyrum_tataricum_MIRA_VER3_c1653	tpr domain protein	1290	gi|255573455|ref|XP_002527653.1|conserved hypothetical protein [Ricinus communis] >gi|223532958|gb|EEF34724.1| conserved hypothetical protein [Ricinus communis]	XP_002527653	5.76143E-39	86	166.392	99	86
Fagopyrum_tataricum_MIRA_VER3_c1654	serine	1565	gi|255562254|ref|XP_002522135.1|serine carboxypeptidase, putative [Ricinus communis] >gi|223538734|gb|EEF40335.1| serine carboxypeptidase, putative [Ricinus communis]	XP_002522135	4.53051E-145	73	519.235	472	345
Fagopyrum_tataricum_MIRA_VER3_c1655	protein	1752	gi|225439047|ref|XP_002265169.1|PREDICTED: similar to Os11g0123400 isoform 1 [Vitis vinifera] >gi|239056178|emb|CAQ58612.1| Ethanolamine-phosphate cytidylyltransferase [Vitis vinifera]	XP_002265169	0.0	93	409.838	223	209
Fagopyrum_tataricum_MIRA_VER3_c1657	at5g40670 mnf13_190	1308	gi|224141271|ref|XP_002323998.1|predicted protein [Populus trichocarpa] >gi|118485298|gb|ABK94508.1| unknown [Populus trichocarpa] >gi|222867000|gb|EEF04131.1| predicted protein [Populus trichocarpa]	XP_002323998	1.73002E-115	85	420.624	273	233
Fagopyrum_tataricum_MIRA_VER3_c1658	60s ribosomal protein	606	gi|255574015|ref|XP_002527925.1|60S ribosomal protein L27a, putative [Ricinus communis] >gi|223532700|gb|EEF34482.1| 60S ribosomal protein L27a, putative [Ricinus communis]	XP_002527925	4.62533E-73	95	277.715	146	139
Fagopyrum_tataricum_MIRA_VER3_c1659	protein	510	gi|255647313|gb|ACU24123.1|unknown [Glycine max]	ACU24123	3.52551E-60	95	225.328	119	114
Fagopyrum_tataricum_MIRA_VER3_c1660	gem-like 1	800	gi|255587566|ref|XP_002534314.1|conserved hypothetical protein [Ricinus communis] >gi|223525515|gb|EEF28070.1| conserved hypothetical protein [Ricinus communis]	XP_002534314	6.5096E-70	91	268.085	152	139
Fagopyrum_tataricum_MIRA_VER3_c1661	protein	899	gi|225429448|ref|XP_002277081.1|PREDICTED: hypothetical protein [Vitis vinifera]	XP_002277081	1.55594E-72	81	247.669	176	143
Fagopyrum_tataricum_MIRA_VER3_c1662	protein	618	gi|225442511|ref|XP_002284034.1|PREDICTED: hypothetical protein [Vitis vinifera] >gi|270253684|emb|CBI36082.1| unnamed protein product [Vitis vinifera]	XP_002284034	5.36351E-32	83	141.354	107	89
Fagopyrum_tataricum_MIRA_VER3_c1663	glutathione s-	843	gi|225433353|ref|XP_002285597.1|PREDICTED: hypothetical protein [Vitis vinifera]	XP_002285597	2.18441E-66	74	256.529	218	163
Fagopyrum_tataricum_MIRA_VER3_c1664	protein	1407	gi|270243891|emb|CBI30830.1|unnamed protein product [Vitis vinifera]	CBI30830	1.36864E-75	75	166.777	150	113
Fagopyrum_tataricum_MIRA_VER3_c1665	transcriptional corepressor leunig	621	gi|270231662|emb|CBI20987.1|unnamed protein product [Vitis vinifera]	CBI20987	5.07524E-38	82	161.384	111	92
Fagopyrum_tataricum_MIRA_VER3_c1667	transcription factor	608	gi|225431998|ref|XP_002279307.1|PREDICTED: hypothetical protein [Vitis vinifera]	XP_002279307	2.40879E-21	90	105.916	64	58
Fagopyrum_tataricum_MIRA_VER3_c1668	cucumber peeling	583	gi|255559088|ref|XP_002520566.1|Cucumber peeling cupredoxin, putative [Ricinus communis] >gi|223540226|gb|EEF41799.1| Cucumber peeling cupredoxin, putative [Ricinus communis]	XP_002520566	1.43287E-25	70	119.783	96	68
Fagopyrum_tataricum_MIRA_VER3_c1669	endo- - -beta-d-	1112	gi|270238935|emb|CBI26171.1|unnamed protein product [Vitis vinifera]	CBI26171	1.0801E-96	82	357.836	239	197
Fagopyrum_tataricum_MIRA_VER3_c1671	calreticulin	1213	gi|11131631|sp|O81919.1|CALR_BETVURecName: Full=Calreticulin; Flags: Precursor >gi|3288109|emb|CAA05161.1| calreticulin [Beta vulgaris subsp. vulgaris]	O81919	3.98586E-180	95	635.18	333	318
Fagopyrum_tataricum_MIRA_VER3_c1672	pyrophosphate-dependent phosphofructokinase beta subunit	1459	gi|224115922|ref|XP_002317160.1|predicted protein [Populus trichocarpa] >gi|222860225|gb|EEE97772.1| predicted protein [Populus trichocarpa]	XP_002317160	3.0455E-172	93	609.372	341	318
Fagopyrum_tataricum_MIRA_VER3_c1673	PREDICTED: hypothetical protein [Vitis vinifera]	1356	gi|225458432|ref|XP_002283812.1|PREDICTED: hypothetical protein [Vitis vinifera] >gi|270253006|emb|CBI19617.1| unnamed protein product [Vitis vinifera]	XP_002283812	3.11379E-83	68	313.538	359	247
Fagopyrum_tataricum_MIRA_VER3_c1674	protein	792	gi|77999307|gb|ABB17000.1|ribosomal protein L23 family protein [Solanum tuberosum]	ABB17000	6.86464E-64	81	248.054	183	149
Fagopyrum_tataricum_MIRA_VER3_c1675	protein	770	gi|225470664|ref|XP_002268964.1|PREDICTED: hypothetical protein [Vitis vinifera]	XP_002268964	2.95567E-32	85	142.895	89	76
Fagopyrum_tataricum_MIRA_VER3_c1676	protein	1328	gi|225440825|ref|XP_002282116.1|PREDICTED: hypothetical protein [Vitis vinifera] >gi|270243384|emb|CBI30324.1| unnamed protein product [Vitis vinifera]	XP_002282116	9.04421E-120	85	434.876	308	263
Fagopyrum_tataricum_MIRA_VER3_c1677	nascent polypeptide associated complex alpha	909	gi|225455197|ref|XP_002270020.1|PREDICTED: hypothetical protein [Vitis vinifera] >gi|270234495|emb|CBI23098.1| unnamed protein product [Vitis vinifera]	XP_002270020	2.0435E-52	89	210.305	159	143
Fagopyrum_tataricum_MIRA_VER3_c1678	snf2 family dna-dependent atpase	812	gi|255551667|ref|XP_002516879.1|helicase, putative [Ricinus communis] >gi|223543967|gb|EEF45493.1| helicase, putative [Ricinus communis]	XP_002516879	3.92371E-78	93	295.434	162	152
Fagopyrum_tataricum_MIRA_VER3_c1679	protein	1875	gi|14009640|gb|AAK51690.1|AF307144_1cytosolic 6-phosphogluconate dehydrogenase [Spinacia oleracea]	AAK51690	0.0	96	842.032	459	441
Fagopyrum_tataricum_MIRA_VER3_c1680	protein	706	gi|224136191|ref|XP_002322266.1|predicted protein [Populus trichocarpa] >gi|222869262|gb|EEF06393.1| predicted protein [Populus trichocarpa]	XP_002322266	5.6848E-53	88	211.46	128	113
Fagopyrum_tataricum_MIRA_VER3_c1681	carbamoyl phosphate synthetase small subunit	1721	gi|270255216|emb|CBI37602.1|unnamed protein product [Vitis vinifera]	CBI37602	0.0	90	558.14	323	292
Fagopyrum_tataricum_MIRA_VER3_c1682	senescence-inducible chloroplast stay-green protein 1	925	gi|225459718|ref|XP_002284727.1|PREDICTED: hypothetical protein [Vitis vinifera]	XP_002284727	2.12552E-75	82	279.641	178	147
Fagopyrum_tataricum_MIRA_VER3_c1683	nitrate transporter	1186	gi|270241635|emb|CBI28855.1|unnamed protein product [Vitis vinifera]	CBI28855	1.61403E-101	83	374.015	297	249
Fagopyrum_tataricum_MIRA_VER3_c1685	5 start site is	1420	gi|225446451|ref|XP_002275180.1|PREDICTED: similar to arabinogalactan-protein; AGP [Vitis vinifera]	XP_002275180	9.85262E-19	41	99.3673	335	140
Fagopyrum_tataricum_MIRA_VER3_c1686	protein	1379	gi|15234031|ref|NP_192713.1|short-chain dehydrogenase/reductase (SDR) family protein [Arabidopsis thaliana] >gi|4538905|emb|CAB39642.1| putative protein [Arabidopsis thaliana] >gi|7267670|emb|CAB78098.1| putative protein [Arabidopsis thaliana] >gi|110743089|dbj|BAE99437.1| hypothetical protein [Arabidopsis thaliana]	NP_192713	6.51675E-145	89	518.464	322	287
Fagopyrum_tataricum_MIRA_VER3_c1687	bes1 (bri1-ems-suppressor 1) protein binding transcription factor transcription regulator	1066	gi|14626761|gb|AAK71662.1|AF395901_1mature anther-specific protein LAT61 [Solanum lycopersicum]	AAK71662	2.39475E-29	67	134.035	174	118
Fagopyrum_tataricum_MIRA_VER3_c1688	14-3-3 protein	1098	gi|225459225|ref|XP_002285749.1|PREDICTED: hypothetical protein [Vitis vinifera]	XP_002285749	5.82447E-127	95	458.373	252	241
Fagopyrum_tataricum_MIRA_VER3_c1689	cyclin-dependent protein	1342	gi|225436914|ref|XP_002274732.1|PREDICTED: hypothetical protein isoform 2 [Vitis vinifera]	XP_002274732	1.63851E-55	85	176.022	120	102
Fagopyrum_tataricum_MIRA_VER3_c1690	proteasome subunit beta type 4 precursor	1087	gi|225435249|ref|XP_002284989.1|PREDICTED: hypothetical protein isoform 1 [Vitis vinifera] >gi|270227548|emb|CBI16281.1| unnamed protein product [Vitis vinifera]	XP_002284989	7.75185E-116	93	421.394	225	211
Fagopyrum_tataricum_MIRA_VER3_c1691	atnsi (nuclear shuttle interacting) n-acetyltransferase	564	gi|255582016|ref|XP_002531805.1|N-acetyltransferase, putative [Ricinus communis] >gi|223528539|gb|EEF30562.1| N-acetyltransferase, putative [Ricinus communis]	XP_002531805	2.25339E-41	98	172.17	87	86
Fagopyrum_tataricum_MIRA_VER3_c1692	thioredoxin peroxidase	640	gi|37783267|gb|AAP42502.1|peroxiredoxin [Ipomoea batatas]	AAP42502	5.06621E-76	91	287.73	164	150
Fagopyrum_tataricum_MIRA_VER3_c1693	protein	1241	gi|75215454|sp|Q9XGY6.1|WAXS1_SIMCHRecName: Full=Long-chain-alcohol O-fatty-acyltransferase; AltName: Full=Wax synthase >gi|5020219|gb|AAD38041.1|AF149919_1 wax synthase [Simmondsia chinensis]	Q9XGY6	3.97221E-79	61	191.045	229	141
Fagopyrum_tataricum_MIRA_VER3_c1694	ribosomal protein s7	1748	gi|54606792|dbj|BAD66815.1|orf174 [Beta vulgaris subsp. vulgaris]	BAD66815	1.13728E-56	88	213.386	127	113
Fagopyrum_tataricum_MIRA_VER3_c1695	protein	525	gi|270254202|emb|CBI36595.1|unnamed protein product [Vitis vinifera]	CBI36595	1.57634E-45	92	185.652	114	106
Fagopyrum_tataricum_MIRA_VER3_c1696	protein	1642	gi|225452017|ref|XP_002283656.1|PREDICTED: hypothetical protein isoform 1 [Vitis vinifera] >gi|270248528|emb|CBI33660.1| unnamed protein product [Vitis vinifera]	XP_002283656	1.72627E-136	87	389.037	258	225
Fagopyrum_tataricum_MIRA_VER3_c1697	ugpi4_arath ame: full=uncharacterized gpi-anchored protein at3g06035 flags: precursor	726	gi|255627423|gb|ACU14056.1|unknown [Glycine max]	ACU14056	2.48938E-22	57	109.768	161	93
Fagopyrum_tataricum_MIRA_VER3_c1698	mob1-like protein	925	gi|225444750|ref|XP_002279119.1|PREDICTED: hypothetical protein [Vitis vinifera] >gi|147781158|emb|CAN67381.1| hypothetical protein [Vitis vinifera] >gi|270240588|emb|CBI27817.1| unnamed protein product [Vitis vinifera]	XP_002279119	6.3833E-102	93	374.785	208	194
Fagopyrum_tataricum_MIRA_VER3_c1699	transposon protein	812	gi|225432680|ref|XP_002282553.1|PREDICTED: hypothetical protein [Vitis vinifera]	XP_002282553	8.58509E-25	61	118.242	166	102
Fagopyrum_tataricum_MIRA_VER3_c1700	vacuolar-processing enzyme	1725	gi|225429442|ref|XP_002276759.1|PREDICTED: hypothetical protein [Vitis vinifera] >gi|270231289|emb|CBI20614.1| unnamed protein product [Vitis vinifera]	XP_002276759	2.54407E-152	77	543.502	420	327
Fagopyrum_tataricum_MIRA_VER3_c1701	ras-related small gtp-binding protein	551	gi|255580681|ref|XP_002531163.1|rac gtpase, putative [Ricinus communis] >gi|223529276|gb|EEF31248.1| rac gtpase, putative [Ricinus communis]	XP_002531163	9.53601E-55	100	216.468	106	106
Fagopyrum_tataricum_MIRA_VER3_c1702	protein	989	gi|255538698|ref|XP_002510414.1|proteasome subunit alpha type, putative [Ricinus communis] >gi|223551115|gb|EEF52601.1| proteasome subunit alpha type, putative [Ricinus communis]	XP_002510414	7.77283E-112	94	382.874	212	200
Fagopyrum_tataricum_MIRA_VER3_c1703	PREDICTED: similar to T23E18.17 [Vitis vinifera]	636	gi|225459852|ref|XP_002284837.1|PREDICTED: similar to T23E18.17 [Vitis vinifera]	XP_002284837	9.85777E-40	74	167.162	157	117
Fagopyrum_tataricum_MIRA_VER3_c1704	u1 small nuclear ribonucleoprotein 70	733	gi|225430786|ref|XP_002270129.1|PREDICTED: hypothetical protein [Vitis vinifera]	XP_002270129	4.63068E-16	64	88.9669	105	68
Fagopyrum_tataricum_MIRA_VER3_c1705	mee9 (maternal effect embryo arrest 9)	679	gi|255587396|ref|XP_002534259.1|conserved hypothetical protein [Ricinus communis] >gi|223525630|gb|EEF28125.1| conserved hypothetical protein [Ricinus communis]	XP_002534259	1.10275E-34	81	150.599	153	125
Fagopyrum_tataricum_MIRA_VER3_c1706	translocon-associated protein beta family protein	918	gi|225451561|ref|XP_002274525.1|PREDICTED: hypothetical protein isoform 1 [Vitis vinifera]	XP_002274525	1.25618E-65	78	254.218	196	154
Fagopyrum_tataricum_MIRA_VER3_c1707	thioredoxin h	488	gi|225424879|ref|XP_002274663.1|PREDICTED: hypothetical protein [Vitis vinifera] >gi|270260198|emb|CBI32032.1| unnamed protein product [Vitis vinifera]	XP_002274663	2.80457E-27	85	124.79	83	71
Fagopyrum_tataricum_MIRA_VER3_c1708	clp-like energy-dependent protease	1191	gi|255556085|ref|XP_002519077.1|ATP-dependent Clp protease proteolytic subunit, putative [Ricinus communis] >gi|223541740|gb|EEF43288.1| ATP-dependent Clp protease proteolytic subunit, putative [Ricinus communis]	XP_002519077	6.39933E-88	89	216.853	129	115
Fagopyrum_tataricum_MIRA_VER3_c1709	esterase lipase thioesterase family protein	1200	gi|13877687|gb|AAK43921.1|AF370602_1putative phospholipase [Arabidopsis thaliana] >gi|3355471|gb|AAC27833.1| putative phospholipase [Arabidopsis thaliana]	AAK43921	2.13922E-117	79	426.787	306	243
Fagopyrum_tataricum_MIRA_VER3_c1710	14-3-3 protein	1164	gi|193290377|gb|ABY65001.1|14-3-3b protein [Gossypium hirsutum]	ABY65001	2.17542E-127	96	459.914	257	247
Fagopyrum_tataricum_MIRA_VER3_c1711	protein	1156	gi|225425162|ref|XP_002263688.1|PREDICTED: hypothetical protein [Vitis vinifera] >gi|270255796|emb|CBI38175.1| unnamed protein product [Vitis vinifera]	XP_002263688	4.10052E-86	84	322.783	218	185
Fagopyrum_tataricum_MIRA_VER3_c1712	atrab18 (arabidopsis rab gtpase homolog b18) gtp binding	552	gi|224093425|ref|XP_002309918.1|predicted protein [Populus trichocarpa] >gi|222852821|gb|EEE90368.1| predicted protein [Populus trichocarpa]	XP_002309918	2.15873E-62	97	241.891	135	131
Fagopyrum_tataricum_MIRA_VER3_c1713	l-ascorbate peroxidase	904	gi|4835909|gb|AAD30294.1|AF139190_1cytosolic ascorbate peroxidase [Mesembryanthemum crystallinum]	AAD30294	1.15168E-87	92	291.967	178	165
Fagopyrum_tataricum_MIRA_VER3_c1714	thymidine kinase	1860	gi|224139492|ref|XP_002323138.1|predicted protein [Populus trichocarpa] >gi|222867768|gb|EEF04899.1| predicted protein [Populus trichocarpa]	XP_002323138	3.25078E-84	81	317.39	223	182
Fagopyrum_tataricum_MIRA_VER3_c1715	kinesin light	793	gi|255540685|ref|XP_002511407.1|kinesin light chain, putative [Ricinus communis] >gi|223550522|gb|EEF52009.1| kinesin light chain, putative [Ricinus communis]	XP_002511407	1.42474E-77	93	293.508	169	158
Fagopyrum_tataricum_MIRA_VER3_c1716	endothelial differentiation-related factor 1	719	gi|224117034|ref|XP_002331813.1|predicted protein [Populus trichocarpa] >gi|118488787|gb|ABK96204.1| unknown [Populus trichocarpa] >gi|222874509|gb|EEF11640.1| predicted protein [Populus trichocarpa]	XP_002331813	8.80748E-57	95	224.172	142	135
Fagopyrum_tataricum_MIRA_VER3_c1717	protein	1051	gi|224074029|ref|XP_002304222.1|predicted protein [Populus trichocarpa] >gi|222841654|gb|EEE79201.1| predicted protein [Populus trichocarpa]	XP_002304222	7.96675E-62	80	241.891	184	149
Fagopyrum_tataricum_MIRA_VER3_c1718	protein	907	gi|225452184|ref|XP_002265795.1|PREDICTED: hypothetical protein [Vitis vinifera]	XP_002265795	1.08208E-37	82	161.384	132	109
Fagopyrum_tataricum_MIRA_VER3_c1719	conserved hypothetical protein [Ricinus communis]	759	gi|255541814|ref|XP_002511971.1|conserved hypothetical protein [Ricinus communis] >gi|223549151|gb|EEF50640.1| conserved hypothetical protein [Ricinus communis]	XP_002511971	2.29495E-13	79	80.1073	63	50
[truncated: 17,074 more rows]
