# Supplementary material for: De novo sequencing and characterization of floral transcriptome in two species of buckwheat (Fagopyrum)
Source: BMC Genomics. 2011 Jan 13;12:30. doi: 10.1186/1471-2164-12-30 (PMC3027159; doi:10.1186/1471-2164-12-30)
Supplement: Additional file 2 — Fagopyrum tataricum transcriptome sequence data. The sequences of F. tataricum contigs and singletons and the summary of BLAST search and GO annotation of these sequences. [file 1471-2164-12-30-S2.ZIP › Fagopyrum_tataricum_MIRA_contigs_ver3_GOannot.txt]

Fagopyrum_tataricum_MIRA_VER3_c1	GO:0009533
Fagopyrum_tataricum_MIRA_VER3_c1	GO:0006461
Fagopyrum_tataricum_MIRA_VER3_c1	GO:0030095
Fagopyrum_tataricum_MIRA_VER3_c1	GO:0009543
Fagopyrum_tataricum_MIRA_VER3_c1	GO:0046686
Fagopyrum_tataricum_MIRA_VER3_c1	GO:0005515
Fagopyrum_tataricum_MIRA_VER3_c1	GO:0009657
Fagopyrum_tataricum_MIRA_VER3_c2	GO:0016023
Fagopyrum_tataricum_MIRA_VER3_c2	GO:0005773
Fagopyrum_tataricum_MIRA_VER3_c2	GO:0009507
Fagopyrum_tataricum_MIRA_VER3_c2	GO:0005886
Fagopyrum_tataricum_MIRA_VER3_c3	GO:0016049
Fagopyrum_tataricum_MIRA_VER3_c3	GO:0005739
Fagopyrum_tataricum_MIRA_VER3_c3	GO:0005730
Fagopyrum_tataricum_MIRA_VER3_c3	GO:0009651
Fagopyrum_tataricum_MIRA_VER3_c3	GO:0051301
Fagopyrum_tataricum_MIRA_VER3_c3	GO:0009505
Fagopyrum_tataricum_MIRA_VER3_c3	GO:0016023
Fagopyrum_tataricum_MIRA_VER3_c3	GO:0009733
Fagopyrum_tataricum_MIRA_VER3_c3	GO:0007005
Fagopyrum_tataricum_MIRA_VER3_c3	GO:0005773
Fagopyrum_tataricum_MIRA_VER3_c3	GO:0005886
Fagopyrum_tataricum_MIRA_VER3_c3	GO:0045271
Fagopyrum_tataricum_MIRA_VER3_c4	GO:0048046
Fagopyrum_tataricum_MIRA_VER3_c4	GO:0005975
Fagopyrum_tataricum_MIRA_VER3_c4	GO:0046556
Fagopyrum_tataricum_MIRA_VER3_c4	EC:3.2.1.55
Fagopyrum_tataricum_MIRA_VER3_c5	GO:0008152
Fagopyrum_tataricum_MIRA_VER3_c5	GO:0004022
Fagopyrum_tataricum_MIRA_VER3_c5	GO:0005488
Fagopyrum_tataricum_MIRA_VER3_c5	GO:0005886
Fagopyrum_tataricum_MIRA_VER3_c5	EC:1.1.1.1
Fagopyrum_tataricum_MIRA_VER3_c6	GO:0016023
Fagopyrum_tataricum_MIRA_VER3_c6	GO:0048046
Fagopyrum_tataricum_MIRA_VER3_c6	GO:0003824
Fagopyrum_tataricum_MIRA_VER3_c6	GO:0005634
Fagopyrum_tataricum_MIRA_VER3_c7	GO:0030528
Fagopyrum_tataricum_MIRA_VER3_c7	GO:0042221
Fagopyrum_tataricum_MIRA_VER3_c7	GO:0050794
Fagopyrum_tataricum_MIRA_VER3_c7	GO:0006350
Fagopyrum_tataricum_MIRA_VER3_c7	GO:0006950
Fagopyrum_tataricum_MIRA_VER3_c8	GO:0009414
Fagopyrum_tataricum_MIRA_VER3_c8	GO:0005773
Fagopyrum_tataricum_MIRA_VER3_c8	GO:0000786
Fagopyrum_tataricum_MIRA_VER3_c8	GO:0003677
Fagopyrum_tataricum_MIRA_VER3_c8	GO:0006334
Fagopyrum_tataricum_MIRA_VER3_c8	GO:0003779
Fagopyrum_tataricum_MIRA_VER3_c8	GO:0005886
Fagopyrum_tataricum_MIRA_VER3_c8	GO:0007010
Fagopyrum_tataricum_MIRA_VER3_c8	GO:0009507
Fagopyrum_tataricum_MIRA_VER3_c8	GO:0009579
Fagopyrum_tataricum_MIRA_VER3_c8	GO:0005634
Fagopyrum_tataricum_MIRA_VER3_c8	GO:0015629
Fagopyrum_tataricum_MIRA_VER3_c8	GO:0005739
Fagopyrum_tataricum_MIRA_VER3_c9	GO:0005840
Fagopyrum_tataricum_MIRA_VER3_c9	GO:0003735
Fagopyrum_tataricum_MIRA_VER3_c9	GO:0006412
Fagopyrum_tataricum_MIRA_VER3_c9	GO:0005739
Fagopyrum_tataricum_MIRA_VER3_c9	EC:3.6.5.3
Fagopyrum_tataricum_MIRA_VER3_c11	GO:0046686
Fagopyrum_tataricum_MIRA_VER3_c11	GO:0009269
Fagopyrum_tataricum_MIRA_VER3_c11	GO:0009793
Fagopyrum_tataricum_MIRA_VER3_c11	GO:0005886
Fagopyrum_tataricum_MIRA_VER3_c12	GO:0009507
Fagopyrum_tataricum_MIRA_VER3_c13	GO:0016020
Fagopyrum_tataricum_MIRA_VER3_c13	GO:0012505
Fagopyrum_tataricum_MIRA_VER3_c14	GO:0016023
Fagopyrum_tataricum_MIRA_VER3_c14	GO:0005886
Fagopyrum_tataricum_MIRA_VER3_c15	GO:0006468
Fagopyrum_tataricum_MIRA_VER3_c15	GO:0004675
Fagopyrum_tataricum_MIRA_VER3_c15	GO:0005886
Fagopyrum_tataricum_MIRA_VER3_c15	GO:0005515
Fagopyrum_tataricum_MIRA_VER3_c15	GO:0005524
Fagopyrum_tataricum_MIRA_VER3_c15	GO:0007165
Fagopyrum_tataricum_MIRA_VER3_c15	GO:0005576
Fagopyrum_tataricum_MIRA_VER3_c15	GO:0005739
Fagopyrum_tataricum_MIRA_VER3_c16	GO:0005773
Fagopyrum_tataricum_MIRA_VER3_c16	GO:0006415
Fagopyrum_tataricum_MIRA_VER3_c16	GO:0005525
Fagopyrum_tataricum_MIRA_VER3_c16	GO:0003747
Fagopyrum_tataricum_MIRA_VER3_c16	GO:0003924
Fagopyrum_tataricum_MIRA_VER3_c16	EC:3.6.5.1
Fagopyrum_tataricum_MIRA_VER3_c16	EC:3.6.5.2
Fagopyrum_tataricum_MIRA_VER3_c16	EC:3.6.5.3
Fagopyrum_tataricum_MIRA_VER3_c16	EC:3.6.5.4
Fagopyrum_tataricum_MIRA_VER3_c18	GO:0003676
Fagopyrum_tataricum_MIRA_VER3_c19	GO:0008152
Fagopyrum_tataricum_MIRA_VER3_c19	GO:0005739
Fagopyrum_tataricum_MIRA_VER3_c19	GO:0003863
Fagopyrum_tataricum_MIRA_VER3_c19	EC:1.2.4.4
Fagopyrum_tataricum_MIRA_VER3_c20	GO:0005576
Fagopyrum_tataricum_MIRA_VER3_c20	GO:0006952
Fagopyrum_tataricum_MIRA_VER3_c20	GO:0005773
Fagopyrum_tataricum_MIRA_VER3_c20	GO:0009607
Fagopyrum_tataricum_MIRA_VER3_c21	GO:0006457
Fagopyrum_tataricum_MIRA_VER3_c21	GO:0005737
Fagopyrum_tataricum_MIRA_VER3_c21	GO:0003755
Fagopyrum_tataricum_MIRA_VER3_c21	GO:0005634
Fagopyrum_tataricum_MIRA_VER3_c21	GO:0051726
Fagopyrum_tataricum_MIRA_VER3_c21	EC:5.2.1.8
Fagopyrum_tataricum_MIRA_VER3_c22	GO:0030170
Fagopyrum_tataricum_MIRA_VER3_c22	GO:0008265
Fagopyrum_tataricum_MIRA_VER3_c22	GO:0030151
Fagopyrum_tataricum_MIRA_VER3_c23	GO:0008168
Fagopyrum_tataricum_MIRA_VER3_c23	EC:2.1.1.0
Fagopyrum_tataricum_MIRA_VER3_c24	GO:0016020
Fagopyrum_tataricum_MIRA_VER3_c25	GO:0031225
Fagopyrum_tataricum_MIRA_VER3_c25	GO:0009506
Fagopyrum_tataricum_MIRA_VER3_c26	GO:0006629
Fagopyrum_tataricum_MIRA_VER3_c26	GO:0004806
Fagopyrum_tataricum_MIRA_VER3_c26	EC:3.1.1.3
Fagopyrum_tataricum_MIRA_VER3_c27	GO:0009536
Fagopyrum_tataricum_MIRA_VER3_c29	GO:0005737
Fagopyrum_tataricum_MIRA_VER3_c29	GO:0042753
Fagopyrum_tataricum_MIRA_VER3_c29	GO:0048573
Fagopyrum_tataricum_MIRA_VER3_c29	GO:0005956
Fagopyrum_tataricum_MIRA_VER3_c29	GO:0005634
Fagopyrum_tataricum_MIRA_VER3_c29	GO:0008605
Fagopyrum_tataricum_MIRA_VER3_c29	GO:0004674
Fagopyrum_tataricum_MIRA_VER3_c29	EC:2.7.11.0
Fagopyrum_tataricum_MIRA_VER3_c30	GO:0046686
Fagopyrum_tataricum_MIRA_VER3_c30	GO:0055114
Fagopyrum_tataricum_MIRA_VER3_c30	GO:0050088
Fagopyrum_tataricum_MIRA_VER3_c30	GO:0009536
Fagopyrum_tataricum_MIRA_VER3_c30	EC:1.1.1.224
Fagopyrum_tataricum_MIRA_VER3_c31	GO:0007067
Fagopyrum_tataricum_MIRA_VER3_c31	GO:0003824
Fagopyrum_tataricum_MIRA_VER3_c31	GO:0005681
Fagopyrum_tataricum_MIRA_VER3_c32	GO:0010209
Fagopyrum_tataricum_MIRA_VER3_c33	GO:0005739
Fagopyrum_tataricum_MIRA_VER3_c34	GO:0016023
Fagopyrum_tataricum_MIRA_VER3_c35	GO:0005789
Fagopyrum_tataricum_MIRA_VER3_c35	GO:0003865
Fagopyrum_tataricum_MIRA_VER3_c35	GO:0019166
Fagopyrum_tataricum_MIRA_VER3_c35	GO:0006665
Fagopyrum_tataricum_MIRA_VER3_c35	GO:0010025
Fagopyrum_tataricum_MIRA_VER3_c35	GO:0005886
Fagopyrum_tataricum_MIRA_VER3_c35	GO:0055114
Fagopyrum_tataricum_MIRA_VER3_c35	GO:0009923
Fagopyrum_tataricum_MIRA_VER3_c35	GO:0016021
Fagopyrum_tataricum_MIRA_VER3_c35	GO:0009922
Fagopyrum_tataricum_MIRA_VER3_c35	EC:1.3.99.5
Fagopyrum_tataricum_MIRA_VER3_c35	EC:1.3.1.38
Fagopyrum_tataricum_MIRA_VER3_c36	GO:0008233
Fagopyrum_tataricum_MIRA_VER3_c36	GO:0005829
Fagopyrum_tataricum_MIRA_VER3_c36	GO:0006511
Fagopyrum_tataricum_MIRA_VER3_c36	GO:0009785
Fagopyrum_tataricum_MIRA_VER3_c36	GO:0004871
Fagopyrum_tataricum_MIRA_VER3_c36	GO:0008540
Fagopyrum_tataricum_MIRA_VER3_c36	GO:0009638
Fagopyrum_tataricum_MIRA_VER3_c36	GO:0005524
Fagopyrum_tataricum_MIRA_VER3_c36	GO:0016887
Fagopyrum_tataricum_MIRA_VER3_c36	GO:0005515
Fagopyrum_tataricum_MIRA_VER3_c36	GO:0005634
Fagopyrum_tataricum_MIRA_VER3_c36	GO:0005886
Fagopyrum_tataricum_MIRA_VER3_c37	GO:0005622
Fagopyrum_tataricum_MIRA_VER3_c37	GO:0045449
Fagopyrum_tataricum_MIRA_VER3_c37	GO:0003700
Fagopyrum_tataricum_MIRA_VER3_c37	GO:0008270
Fagopyrum_tataricum_MIRA_VER3_c38	GO:0006457
Fagopyrum_tataricum_MIRA_VER3_c38	GO:0009941
Fagopyrum_tataricum_MIRA_VER3_c38	GO:0009409
Fagopyrum_tataricum_MIRA_VER3_c38	GO:0046686
Fagopyrum_tataricum_MIRA_VER3_c38	GO:0005524
Fagopyrum_tataricum_MIRA_VER3_c38	GO:0009570
Fagopyrum_tataricum_MIRA_VER3_c38	GO:0048046
Fagopyrum_tataricum_MIRA_VER3_c38	GO:0009535
Fagopyrum_tataricum_MIRA_VER3_c38	GO:0005739
Fagopyrum_tataricum_MIRA_VER3_c38	GO:0005516
Fagopyrum_tataricum_MIRA_VER3_c39	GO:0008415
Fagopyrum_tataricum_MIRA_VER3_c39	GO:0000015
Fagopyrum_tataricum_MIRA_VER3_c39	GO:0004634
Fagopyrum_tataricum_MIRA_VER3_c39	GO:0000287
Fagopyrum_tataricum_MIRA_VER3_c39	GO:0006096
Fagopyrum_tataricum_MIRA_VER3_c39	EC:4.2.1.11
Fagopyrum_tataricum_MIRA_VER3_c41	GO:0005743
Fagopyrum_tataricum_MIRA_VER3_c41	GO:0045271
Fagopyrum_tataricum_MIRA_VER3_c41	GO:0009055
Fagopyrum_tataricum_MIRA_VER3_c41	GO:0008137
Fagopyrum_tataricum_MIRA_VER3_c41	GO:0005506
Fagopyrum_tataricum_MIRA_VER3_c41	GO:0006810
Fagopyrum_tataricum_MIRA_VER3_c41	GO:0051539
Fagopyrum_tataricum_MIRA_VER3_c41	GO:0022900
Fagopyrum_tataricum_MIRA_VER3_c41	EC:1.6.5.3
Fagopyrum_tataricum_MIRA_VER3_c42	GO:0016023
Fagopyrum_tataricum_MIRA_VER3_c44	GO:0005975
Fagopyrum_tataricum_MIRA_VER3_c44	GO:0046686
Fagopyrum_tataricum_MIRA_VER3_c44	GO:0006950
Fagopyrum_tataricum_MIRA_VER3_c44	GO:0009507
Fagopyrum_tataricum_MIRA_VER3_c44	GO:0008270
Fagopyrum_tataricum_MIRA_VER3_c44	GO:0004462
Fagopyrum_tataricum_MIRA_VER3_c44	GO:0005516
Fagopyrum_tataricum_MIRA_VER3_c44	EC:4.4.1.5
Fagopyrum_tataricum_MIRA_VER3_c46	GO:0016301
Fagopyrum_tataricum_MIRA_VER3_c46	GO:0012505
Fagopyrum_tataricum_MIRA_VER3_c46	GO:0016023
Fagopyrum_tataricum_MIRA_VER3_c46	GO:0007165
Fagopyrum_tataricum_MIRA_VER3_c46	GO:0004872
Fagopyrum_tataricum_MIRA_VER3_c46	GO:0005515
Fagopyrum_tataricum_MIRA_VER3_c47	GO:0005773
Fagopyrum_tataricum_MIRA_VER3_c47	GO:0016023
Fagopyrum_tataricum_MIRA_VER3_c47	GO:0005886
Fagopyrum_tataricum_MIRA_VER3_c47	GO:0005783
Fagopyrum_tataricum_MIRA_VER3_c47	GO:0009535
Fagopyrum_tataricum_MIRA_VER3_c48	GO:0005840
Fagopyrum_tataricum_MIRA_VER3_c48	GO:0003735
Fagopyrum_tataricum_MIRA_VER3_c48	GO:0006412
Fagopyrum_tataricum_MIRA_VER3_c48	EC:3.6.5.3
Fagopyrum_tataricum_MIRA_VER3_c49	GO:0005488
Fagopyrum_tataricum_MIRA_VER3_c50	GO:0008270
Fagopyrum_tataricum_MIRA_VER3_c50	GO:0010200
Fagopyrum_tataricum_MIRA_VER3_c50	GO:0005515
Fagopyrum_tataricum_MIRA_VER3_c51	GO:0005739
Fagopyrum_tataricum_MIRA_VER3_c51	GO:0030145
Fagopyrum_tataricum_MIRA_VER3_c51	GO:0003862
Fagopyrum_tataricum_MIRA_VER3_c51	GO:0055114
Fagopyrum_tataricum_MIRA_VER3_c51	GO:0004449
Fagopyrum_tataricum_MIRA_VER3_c51	GO:0006099
Fagopyrum_tataricum_MIRA_VER3_c51	GO:0005524
Fagopyrum_tataricum_MIRA_VER3_c51	GO:0000287
Fagopyrum_tataricum_MIRA_VER3_c51	GO:0009507
Fagopyrum_tataricum_MIRA_VER3_c51	GO:0009098
Fagopyrum_tataricum_MIRA_VER3_c51	EC:1.1.1.85
Fagopyrum_tataricum_MIRA_VER3_c51	EC:1.1.1.41
Fagopyrum_tataricum_MIRA_VER3_c52	GO:0009535
Fagopyrum_tataricum_MIRA_VER3_c52	GO:0010287
Fagopyrum_tataricum_MIRA_VER3_c52	GO:0005198
Fagopyrum_tataricum_MIRA_VER3_c53	GO:0008442
Fagopyrum_tataricum_MIRA_VER3_c53	GO:0006098
Fagopyrum_tataricum_MIRA_VER3_c53	GO:0004616
Fagopyrum_tataricum_MIRA_VER3_c53	GO:0050662
Fagopyrum_tataricum_MIRA_VER3_c53	GO:0006573
Fagopyrum_tataricum_MIRA_VER3_c53	GO:0009536
Fagopyrum_tataricum_MIRA_VER3_c53	EC:1.1.1.31
Fagopyrum_tataricum_MIRA_VER3_c53	EC:1.1.1.44
Fagopyrum_tataricum_MIRA_VER3_c54	GO:0012505
Fagopyrum_tataricum_MIRA_VER3_c54	GO:0020037
Fagopyrum_tataricum_MIRA_VER3_c54	GO:0009651
Fagopyrum_tataricum_MIRA_VER3_c54	GO:0055114
Fagopyrum_tataricum_MIRA_VER3_c54	GO:0005737
Fagopyrum_tataricum_MIRA_VER3_c54	GO:0004601
Fagopyrum_tataricum_MIRA_VER3_c54	GO:0009055
Fagopyrum_tataricum_MIRA_VER3_c54	GO:0005509
Fagopyrum_tataricum_MIRA_VER3_c54	GO:0006979
Fagopyrum_tataricum_MIRA_VER3_c54	EC:1.11.1.7
Fagopyrum_tataricum_MIRA_VER3_c55	GO:0009505
Fagopyrum_tataricum_MIRA_VER3_c56	GO:0033587
Fagopyrum_tataricum_MIRA_VER3_c56	GO:0009423
Fagopyrum_tataricum_MIRA_VER3_c56	GO:0003849
Fagopyrum_tataricum_MIRA_VER3_c56	GO:0009073
Fagopyrum_tataricum_MIRA_VER3_c56	GO:0016829
Fagopyrum_tataricum_MIRA_VER3_c56	GO:0009507
Fagopyrum_tataricum_MIRA_VER3_c56	GO:0016020
Fagopyrum_tataricum_MIRA_VER3_c56	EC:2.5.1.54
Fagopyrum_tataricum_MIRA_VER3_c58	GO:0006412
Fagopyrum_tataricum_MIRA_VER3_c58	GO:0005618
Fagopyrum_tataricum_MIRA_VER3_c58	GO:0003723
Fagopyrum_tataricum_MIRA_VER3_c58	GO:0048507
Fagopyrum_tataricum_MIRA_VER3_c58	GO:0003735
Fagopyrum_tataricum_MIRA_VER3_c58	GO:0045836
Fagopyrum_tataricum_MIRA_VER3_c58	GO:0022627
Fagopyrum_tataricum_MIRA_VER3_c58	GO:0005515
Fagopyrum_tataricum_MIRA_VER3_c58	GO:0009507
Fagopyrum_tataricum_MIRA_VER3_c58	GO:0005773
Fagopyrum_tataricum_MIRA_VER3_c58	GO:0005886
Fagopyrum_tataricum_MIRA_VER3_c58	EC:3.6.5.3
Fagopyrum_tataricum_MIRA_VER3_c59	GO:0005730
Fagopyrum_tataricum_MIRA_VER3_c59	GO:0009524
Fagopyrum_tataricum_MIRA_VER3_c59	GO:0005525
Fagopyrum_tataricum_MIRA_VER3_c59	GO:0005886
Fagopyrum_tataricum_MIRA_VER3_c59	GO:0005515
Fagopyrum_tataricum_MIRA_VER3_c59	GO:0007264
Fagopyrum_tataricum_MIRA_VER3_c59	GO:0003924
Fagopyrum_tataricum_MIRA_VER3_c59	EC:3.6.5.1
Fagopyrum_tataricum_MIRA_VER3_c59	EC:3.6.5.2
Fagopyrum_tataricum_MIRA_VER3_c59	EC:3.6.5.3
Fagopyrum_tataricum_MIRA_VER3_c59	EC:3.6.5.4
Fagopyrum_tataricum_MIRA_VER3_c61	GO:0003899
Fagopyrum_tataricum_MIRA_VER3_c61	GO:0003677
Fagopyrum_tataricum_MIRA_VER3_c61	GO:0006350
Fagopyrum_tataricum_MIRA_VER3_c61	GO:0005634
Fagopyrum_tataricum_MIRA_VER3_c61	EC:2.7.7.6
Fagopyrum_tataricum_MIRA_VER3_c63	GO:0003824
Fagopyrum_tataricum_MIRA_VER3_c63	GO:0009507
Fagopyrum_tataricum_MIRA_VER3_c65	GO:0047763
Fagopyrum_tataricum_MIRA_VER3_c65	GO:0009809
Fagopyrum_tataricum_MIRA_VER3_c65	GO:0033799
Fagopyrum_tataricum_MIRA_VER3_c65	GO:0005634
Fagopyrum_tataricum_MIRA_VER3_c65	GO:0005829
Fagopyrum_tataricum_MIRA_VER3_c65	GO:0051555
Fagopyrum_tataricum_MIRA_VER3_c65	GO:0030755
Fagopyrum_tataricum_MIRA_VER3_c65	EC:2.1.1.68
Fagopyrum_tataricum_MIRA_VER3_c65	EC:2.1.1.149
Fagopyrum_tataricum_MIRA_VER3_c65	EC:2.1.1.76
Fagopyrum_tataricum_MIRA_VER3_c66	GO:0008757
Fagopyrum_tataricum_MIRA_VER3_c67	GO:0046872
Fagopyrum_tataricum_MIRA_VER3_c67	GO:0005975
Fagopyrum_tataricum_MIRA_VER3_c67	GO:0009409
Fagopyrum_tataricum_MIRA_VER3_c67	GO:0031977
Fagopyrum_tataricum_MIRA_VER3_c67	GO:0009570
Fagopyrum_tataricum_MIRA_VER3_c67	GO:0004462
Fagopyrum_tataricum_MIRA_VER3_c67	GO:0005739
Fagopyrum_tataricum_MIRA_VER3_c67	EC:4.4.1.5
Fagopyrum_tataricum_MIRA_VER3_c68	GO:0016020
Fagopyrum_tataricum_MIRA_VER3_c69	GO:0030145
Fagopyrum_tataricum_MIRA_VER3_c69	GO:0004722
Fagopyrum_tataricum_MIRA_VER3_c69	GO:0004704
Fagopyrum_tataricum_MIRA_VER3_c69	GO:0005506
Fagopyrum_tataricum_MIRA_VER3_c69	GO:0005515
Fagopyrum_tataricum_MIRA_VER3_c69	GO:0000226
Fagopyrum_tataricum_MIRA_VER3_c69	GO:0005813
Fagopyrum_tataricum_MIRA_VER3_c69	GO:0016020
Fagopyrum_tataricum_MIRA_VER3_c69	GO:0005634
Fagopyrum_tataricum_MIRA_VER3_c70	GO:0012505
Fagopyrum_tataricum_MIRA_VER3_c70	GO:0006952
Fagopyrum_tataricum_MIRA_VER3_c70	GO:0009807
Fagopyrum_tataricum_MIRA_VER3_c71	GO:0009173
Fagopyrum_tataricum_MIRA_VER3_c71	GO:0009041
Fagopyrum_tataricum_MIRA_VER3_c71	GO:0004849
Fagopyrum_tataricum_MIRA_VER3_c71	GO:0005524
Fagopyrum_tataricum_MIRA_VER3_c71	GO:0004127
Fagopyrum_tataricum_MIRA_VER3_c71	EC:2.7.1.48
Fagopyrum_tataricum_MIRA_VER3_c71	EC:2.7.4.14
Fagopyrum_tataricum_MIRA_VER3_c72	GO:0000910
Fagopyrum_tataricum_MIRA_VER3_c72	GO:0051082
Fagopyrum_tataricum_MIRA_VER3_c72	GO:0007021
Fagopyrum_tataricum_MIRA_VER3_c72	GO:0005874
Fagopyrum_tataricum_MIRA_VER3_c73	GO:0009407
Fagopyrum_tataricum_MIRA_VER3_c73	GO:0005737
Fagopyrum_tataricum_MIRA_VER3_c73	GO:0004364
Fagopyrum_tataricum_MIRA_VER3_c73	EC:2.5.1.18
Fagopyrum_tataricum_MIRA_VER3_c74	GO:0015031
Fagopyrum_tataricum_MIRA_VER3_c74	GO:0005886
Fagopyrum_tataricum_MIRA_VER3_c74	GO:0005525
Fagopyrum_tataricum_MIRA_VER3_c74	GO:0007264
Fagopyrum_tataricum_MIRA_VER3_c75	GO:0008152
Fagopyrum_tataricum_MIRA_VER3_c75	GO:0016787
Fagopyrum_tataricum_MIRA_VER3_c75	GO:0009941
Fagopyrum_tataricum_MIRA_VER3_c75	GO:0009570
Fagopyrum_tataricum_MIRA_VER3_c76	GO:0004683
Fagopyrum_tataricum_MIRA_VER3_c76	GO:0006468
Fagopyrum_tataricum_MIRA_VER3_c76	GO:0005886
Fagopyrum_tataricum_MIRA_VER3_c76	GO:0004723
Fagopyrum_tataricum_MIRA_VER3_c76	GO:0005515
Fagopyrum_tataricum_MIRA_VER3_c76	GO:0005509
Fagopyrum_tataricum_MIRA_VER3_c76	GO:0005524
Fagopyrum_tataricum_MIRA_VER3_c76	EC:2.7.11.17
Fagopyrum_tataricum_MIRA_VER3_c77	GO:0009450
Fagopyrum_tataricum_MIRA_VER3_c77	GO:0006540
Fagopyrum_tataricum_MIRA_VER3_c77	GO:0006800
Fagopyrum_tataricum_MIRA_VER3_c77	GO:0009416
Fagopyrum_tataricum_MIRA_VER3_c77	GO:0004777
Fagopyrum_tataricum_MIRA_VER3_c77	GO:0004028
Fagopyrum_tataricum_MIRA_VER3_c77	GO:0009408
Fagopyrum_tataricum_MIRA_VER3_c77	GO:0051287
Fagopyrum_tataricum_MIRA_VER3_c77	GO:0005759
Fagopyrum_tataricum_MIRA_VER3_c77	EC:1.2.1.24
Fagopyrum_tataricum_MIRA_VER3_c78	GO:0010026
Fagopyrum_tataricum_MIRA_VER3_c78	GO:0051567
Fagopyrum_tataricum_MIRA_VER3_c78	GO:0010482
Fagopyrum_tataricum_MIRA_VER3_c78	GO:0048765
Fagopyrum_tataricum_MIRA_VER3_c79	GO:0012505
Fagopyrum_tataricum_MIRA_VER3_c81	GO:0004427
Fagopyrum_tataricum_MIRA_VER3_c81	GO:0016020
Fagopyrum_tataricum_MIRA_VER3_c81	GO:0005737
Fagopyrum_tataricum_MIRA_VER3_c81	GO:0005634
Fagopyrum_tataricum_MIRA_VER3_c81	GO:0006796
Fagopyrum_tataricum_MIRA_VER3_c81	GO:0000287
Fagopyrum_tataricum_MIRA_VER3_c81	EC:3.6.1.1
Fagopyrum_tataricum_MIRA_VER3_c82	GO:0005488
Fagopyrum_tataricum_MIRA_VER3_c82	GO:0008541
Fagopyrum_tataricum_MIRA_VER3_c82	GO:0006511
Fagopyrum_tataricum_MIRA_VER3_c82	GO:0005634
Fagopyrum_tataricum_MIRA_VER3_c82	GO:0005829
Fagopyrum_tataricum_MIRA_VER3_c82	GO:0005739
Fagopyrum_tataricum_MIRA_VER3_c83	GO:0006412
Fagopyrum_tataricum_MIRA_VER3_c83	GO:0008266
Fagopyrum_tataricum_MIRA_VER3_c83	GO:0006355
Fagopyrum_tataricum_MIRA_VER3_c83	GO:0019843
Fagopyrum_tataricum_MIRA_VER3_c83	GO:0000311
Fagopyrum_tataricum_MIRA_VER3_c83	GO:0003735
Fagopyrum_tataricum_MIRA_VER3_c83	GO:0006353
Fagopyrum_tataricum_MIRA_VER3_c83	GO:0009535
Fagopyrum_tataricum_MIRA_VER3_c83	GO:0009570
Fagopyrum_tataricum_MIRA_VER3_c83	GO:0022626
Fagopyrum_tataricum_MIRA_VER3_c83	GO:0005634
Fagopyrum_tataricum_MIRA_VER3_c83	EC:3.6.5.3
Fagopyrum_tataricum_MIRA_VER3_c84	GO:0009536
Fagopyrum_tataricum_MIRA_VER3_c85	GO:0003677
Fagopyrum_tataricum_MIRA_VER3_c85	GO:0035064
Fagopyrum_tataricum_MIRA_VER3_c85	GO:0005634
Fagopyrum_tataricum_MIRA_VER3_c85	GO:0008270
Fagopyrum_tataricum_MIRA_VER3_c85	GO:0006355
Fagopyrum_tataricum_MIRA_VER3_c87	GO:0006468
Fagopyrum_tataricum_MIRA_VER3_c87	GO:0012505
Fagopyrum_tataricum_MIRA_VER3_c87	GO:0004713
Fagopyrum_tataricum_MIRA_VER3_c87	GO:0005524
Fagopyrum_tataricum_MIRA_VER3_c87	GO:0005739
Fagopyrum_tataricum_MIRA_VER3_c87	EC:2.7.10.0
Fagopyrum_tataricum_MIRA_VER3_c88	GO:0005840
Fagopyrum_tataricum_MIRA_VER3_c88	GO:0003735
Fagopyrum_tataricum_MIRA_VER3_c88	GO:0042254
Fagopyrum_tataricum_MIRA_VER3_c88	GO:0009793
Fagopyrum_tataricum_MIRA_VER3_c88	GO:0009507
Fagopyrum_tataricum_MIRA_VER3_c88	GO:0006412
Fagopyrum_tataricum_MIRA_VER3_c88	GO:0005739
Fagopyrum_tataricum_MIRA_VER3_c88	EC:3.6.5.3
Fagopyrum_tataricum_MIRA_VER3_c89	GO:0009825
Fagopyrum_tataricum_MIRA_VER3_c89	GO:0046827
Fagopyrum_tataricum_MIRA_VER3_c89	GO:0004696
Fagopyrum_tataricum_MIRA_VER3_c89	GO:0042538
Fagopyrum_tataricum_MIRA_VER3_c89	GO:0009965
Fagopyrum_tataricum_MIRA_VER3_c89	GO:0042802
Fagopyrum_tataricum_MIRA_VER3_c89	GO:0009742
Fagopyrum_tataricum_MIRA_VER3_c89	GO:0009733
Fagopyrum_tataricum_MIRA_VER3_c89	GO:0005524
Fagopyrum_tataricum_MIRA_VER3_c89	GO:0009729
Fagopyrum_tataricum_MIRA_VER3_c89	GO:0006468
Fagopyrum_tataricum_MIRA_VER3_c90	GO:0005886
Fagopyrum_tataricum_MIRA_VER3_c90	GO:0010143
Fagopyrum_tataricum_MIRA_VER3_c90	GO:0050832
Fagopyrum_tataricum_MIRA_VER3_c90	GO:0004467
Fagopyrum_tataricum_MIRA_VER3_c90	GO:0010311
Fagopyrum_tataricum_MIRA_VER3_c90	GO:0009536
Fagopyrum_tataricum_MIRA_VER3_c90	EC:6.2.1.3
Fagopyrum_tataricum_MIRA_VER3_c92	GO:0003723
Fagopyrum_tataricum_MIRA_VER3_c95	GO:0016161
Fagopyrum_tataricum_MIRA_VER3_c95	GO:0004674
Fagopyrum_tataricum_MIRA_VER3_c95	GO:0010075
Fagopyrum_tataricum_MIRA_VER3_c95	GO:0048229
Fagopyrum_tataricum_MIRA_VER3_c95	GO:0004872
Fagopyrum_tataricum_MIRA_VER3_c95	GO:0005983
Fagopyrum_tataricum_MIRA_VER3_c95	GO:0009934
Fagopyrum_tataricum_MIRA_VER3_c95	GO:0007169
Fagopyrum_tataricum_MIRA_VER3_c95	GO:0016023
Fagopyrum_tataricum_MIRA_VER3_c95	GO:0005524
Fagopyrum_tataricum_MIRA_VER3_c95	GO:0005515
Fagopyrum_tataricum_MIRA_VER3_c95	GO:0010480
Fagopyrum_tataricum_MIRA_VER3_c95	GO:0009507
Fagopyrum_tataricum_MIRA_VER3_c95	GO:0006468
Fagopyrum_tataricum_MIRA_VER3_c95	EC:3.2.1.2
Fagopyrum_tataricum_MIRA_VER3_c95	EC:2.7.11.0
Fagopyrum_tataricum_MIRA_VER3_c96	GO:0004853
Fagopyrum_tataricum_MIRA_VER3_c96	GO:0015995
Fagopyrum_tataricum_MIRA_VER3_c96	GO:0009570
Fagopyrum_tataricum_MIRA_VER3_c96	EC:4.1.1.37
Fagopyrum_tataricum_MIRA_VER3_c97	GO:0016740
Fagopyrum_tataricum_MIRA_VER3_c98	GO:0009409
Fagopyrum_tataricum_MIRA_VER3_c99	GO:0016021
Fagopyrum_tataricum_MIRA_VER3_c99	GO:0005739
Fagopyrum_tataricum_MIRA_VER3_c100	GO:0030570
Fagopyrum_tataricum_MIRA_VER3_c100	GO:0012505
Fagopyrum_tataricum_MIRA_VER3_c100	EC:4.2.2.2
Fagopyrum_tataricum_MIRA_VER3_c101	GO:0012505
Fagopyrum_tataricum_MIRA_VER3_c101	GO:0006869
Fagopyrum_tataricum_MIRA_VER3_c101	GO:0016023
Fagopyrum_tataricum_MIRA_VER3_c101	GO:0005199
Fagopyrum_tataricum_MIRA_VER3_c102	GO:0012505
Fagopyrum_tataricum_MIRA_VER3_c102	GO:0016020
Fagopyrum_tataricum_MIRA_VER3_c102	GO:0016023
Fagopyrum_tataricum_MIRA_VER3_c103	GO:0030528
Fagopyrum_tataricum_MIRA_VER3_c103	GO:0005515
Fagopyrum_tataricum_MIRA_VER3_c103	GO:0009737
Fagopyrum_tataricum_MIRA_VER3_c103	GO:0009651
Fagopyrum_tataricum_MIRA_VER3_c104	GO:0006950
Fagopyrum_tataricum_MIRA_VER3_c105	GO:0009536
Fagopyrum_tataricum_MIRA_VER3_c106	GO:0004872
Fagopyrum_tataricum_MIRA_VER3_c106	GO:0046923
Fagopyrum_tataricum_MIRA_VER3_c106	GO:0016023
Fagopyrum_tataricum_MIRA_VER3_c106	GO:0006621
Fagopyrum_tataricum_MIRA_VER3_c106	GO:0016021
Fagopyrum_tataricum_MIRA_VER3_c106	GO:0005783
Fagopyrum_tataricum_MIRA_VER3_c106	GO:0005739
Fagopyrum_tataricum_MIRA_VER3_c106	GO:0015031
Fagopyrum_tataricum_MIRA_VER3_c107	GO:0016209
Fagopyrum_tataricum_MIRA_VER3_c107	GO:0006979
Fagopyrum_tataricum_MIRA_VER3_c107	GO:0005507
Fagopyrum_tataricum_MIRA_VER3_c107	GO:0005777
Fagopyrum_tataricum_MIRA_VER3_c107	GO:0019430
Fagopyrum_tataricum_MIRA_VER3_c107	GO:0004784
Fagopyrum_tataricum_MIRA_VER3_c107	GO:0055114
Fagopyrum_tataricum_MIRA_VER3_c107	GO:0008270
Fagopyrum_tataricum_MIRA_VER3_c107	EC:1.15.1.1
Fagopyrum_tataricum_MIRA_VER3_c108	GO:0003735
Fagopyrum_tataricum_MIRA_VER3_c108	GO:0005886
Fagopyrum_tataricum_MIRA_VER3_c108	GO:0005618
Fagopyrum_tataricum_MIRA_VER3_c108	GO:0022627
Fagopyrum_tataricum_MIRA_VER3_c108	GO:0006412
Fagopyrum_tataricum_MIRA_VER3_c108	GO:0005739
Fagopyrum_tataricum_MIRA_VER3_c108	EC:3.6.5.3
Fagopyrum_tataricum_MIRA_VER3_c109	GO:0005739
Fagopyrum_tataricum_MIRA_VER3_c109	GO:0009507
Fagopyrum_tataricum_MIRA_VER3_c110	GO:0008233
Fagopyrum_tataricum_MIRA_VER3_c110	GO:0008540
Fagopyrum_tataricum_MIRA_VER3_c110	GO:0016887
Fagopyrum_tataricum_MIRA_VER3_c110	GO:0006511
Fagopyrum_tataricum_MIRA_VER3_c110	GO:0005524
Fagopyrum_tataricum_MIRA_VER3_c110	GO:0005634
Fagopyrum_tataricum_MIRA_VER3_c110	GO:0005829
Fagopyrum_tataricum_MIRA_VER3_c111	GO:0005829
Fagopyrum_tataricum_MIRA_VER3_c111	GO:0005886
Fagopyrum_tataricum_MIRA_VER3_c112	GO:0005839
Fagopyrum_tataricum_MIRA_VER3_c112	GO:0006511
Fagopyrum_tataricum_MIRA_VER3_c112	GO:0005634
Fagopyrum_tataricum_MIRA_VER3_c112	GO:0005829
Fagopyrum_tataricum_MIRA_VER3_c112	GO:0004298
Fagopyrum_tataricum_MIRA_VER3_c112	EC:3.4.25.0
Fagopyrum_tataricum_MIRA_VER3_c113	GO:0006120
Fagopyrum_tataricum_MIRA_VER3_c113	GO:0051287
Fagopyrum_tataricum_MIRA_VER3_c113	GO:0006979
Fagopyrum_tataricum_MIRA_VER3_c113	GO:0016491
Fagopyrum_tataricum_MIRA_VER3_c113	GO:0045271
Fagopyrum_tataricum_MIRA_VER3_c113	GO:0009055
Fagopyrum_tataricum_MIRA_VER3_c113	GO:0005739
Fagopyrum_tataricum_MIRA_VER3_c114	GO:0009527
Fagopyrum_tataricum_MIRA_VER3_c114	GO:0016021
Fagopyrum_tataricum_MIRA_VER3_c114	GO:0007186
Fagopyrum_tataricum_MIRA_VER3_c114	GO:0045038
Fagopyrum_tataricum_MIRA_VER3_c114	GO:0010182
Fagopyrum_tataricum_MIRA_VER3_c114	GO:0010027
Fagopyrum_tataricum_MIRA_VER3_c114	GO:0005515
Fagopyrum_tataricum_MIRA_VER3_c114	GO:0009535
Fagopyrum_tataricum_MIRA_VER3_c114	GO:0009570
Fagopyrum_tataricum_MIRA_VER3_c114	GO:0010207
Fagopyrum_tataricum_MIRA_VER3_c114	GO:0045037
Fagopyrum_tataricum_MIRA_VER3_c114	GO:0009528
Fagopyrum_tataricum_MIRA_VER3_c114	GO:0010319
Fagopyrum_tataricum_MIRA_VER3_c115	GO:0005739
Fagopyrum_tataricum_MIRA_VER3_c116	GO:0030001
Fagopyrum_tataricum_MIRA_VER3_c116	GO:0046872
Fagopyrum_tataricum_MIRA_VER3_c118	GO:0005484
Fagopyrum_tataricum_MIRA_VER3_c118	GO:0016192
Fagopyrum_tataricum_MIRA_VER3_c118	GO:0010008
Fagopyrum_tataricum_MIRA_VER3_c119	GO:0006629
Fagopyrum_tataricum_MIRA_VER3_c119	GO:0004091
Fagopyrum_tataricum_MIRA_VER3_c119	EC:3.1.1.0
Fagopyrum_tataricum_MIRA_VER3_c119	EC:3.1.1.1
Fagopyrum_tataricum_MIRA_VER3_c120	GO:0003735
Fagopyrum_tataricum_MIRA_VER3_c120	GO:0015934
Fagopyrum_tataricum_MIRA_VER3_c120	GO:0016740
Fagopyrum_tataricum_MIRA_VER3_c120	GO:0009507
Fagopyrum_tataricum_MIRA_VER3_c120	GO:0006412
Fagopyrum_tataricum_MIRA_VER3_c120	GO:0019843
Fagopyrum_tataricum_MIRA_VER3_c120	GO:0005739
Fagopyrum_tataricum_MIRA_VER3_c120	EC:3.6.5.3
Fagopyrum_tataricum_MIRA_VER3_c121	GO:0016491
Fagopyrum_tataricum_MIRA_VER3_c121	GO:0005249
Fagopyrum_tataricum_MIRA_VER3_c121	GO:0055114
Fagopyrum_tataricum_MIRA_VER3_c121	GO:0006813
Fagopyrum_tataricum_MIRA_VER3_c121	GO:0016021
Fagopyrum_tataricum_MIRA_VER3_c121	GO:0005739
Fagopyrum_tataricum_MIRA_VER3_c122	GO:0016023
Fagopyrum_tataricum_MIRA_VER3_c123	GO:0015450
Fagopyrum_tataricum_MIRA_VER3_c123	GO:0016021
Fagopyrum_tataricum_MIRA_VER3_c123	GO:0045038
Fagopyrum_tataricum_MIRA_VER3_c123	GO:0010027
Fagopyrum_tataricum_MIRA_VER3_c123	GO:0009535
Fagopyrum_tataricum_MIRA_VER3_c123	GO:0051205
Fagopyrum_tataricum_MIRA_VER3_c125	GO:0009693
Fagopyrum_tataricum_MIRA_VER3_c125	GO:0009835
Fagopyrum_tataricum_MIRA_VER3_c125	GO:0031418
Fagopyrum_tataricum_MIRA_VER3_c125	GO:0005506
Fagopyrum_tataricum_MIRA_VER3_c125	GO:0009815
Fagopyrum_tataricum_MIRA_VER3_c125	GO:0055114
Fagopyrum_tataricum_MIRA_VER3_c125	EC:1.14.17.4
Fagopyrum_tataricum_MIRA_VER3_c126	GO:0005773
Fagopyrum_tataricum_MIRA_VER3_c126	GO:0005743
Fagopyrum_tataricum_MIRA_VER3_c126	GO:0045271
Fagopyrum_tataricum_MIRA_VER3_c126	GO:0005886
Fagopyrum_tataricum_MIRA_VER3_c126	GO:0006950
Fagopyrum_tataricum_MIRA_VER3_c126	GO:0005618
Fagopyrum_tataricum_MIRA_VER3_c126	GO:0008565
Fagopyrum_tataricum_MIRA_VER3_c126	GO:0009536
Fagopyrum_tataricum_MIRA_VER3_c126	GO:0015031
Fagopyrum_tataricum_MIRA_VER3_c127	GO:0004353
Fagopyrum_tataricum_MIRA_VER3_c127	GO:0051171
Fagopyrum_tataricum_MIRA_VER3_c127	GO:0009646
Fagopyrum_tataricum_MIRA_VER3_c127	GO:0006520
Fagopyrum_tataricum_MIRA_VER3_c127	GO:0005759
Fagopyrum_tataricum_MIRA_VER3_c127	GO:0055114
Fagopyrum_tataricum_MIRA_VER3_c127	GO:0004352
Fagopyrum_tataricum_MIRA_VER3_c127	GO:0005524
Fagopyrum_tataricum_MIRA_VER3_c127	GO:0009651
Fagopyrum_tataricum_MIRA_VER3_c127	EC:1.4.1.3
Fagopyrum_tataricum_MIRA_VER3_c127	EC:1.4.1.2
Fagopyrum_tataricum_MIRA_VER3_c128	GO:0005794
Fagopyrum_tataricum_MIRA_VER3_c128	GO:0008378
Fagopyrum_tataricum_MIRA_VER3_c128	GO:0006486
Fagopyrum_tataricum_MIRA_VER3_c128	GO:0016021
Fagopyrum_tataricum_MIRA_VER3_c129	GO:0009535
Fagopyrum_tataricum_MIRA_VER3_c132	GO:0004872
Fagopyrum_tataricum_MIRA_VER3_c132	GO:0005788
Fagopyrum_tataricum_MIRA_VER3_c132	GO:0009734
Fagopyrum_tataricum_MIRA_VER3_c132	GO:0008270
Fagopyrum_tataricum_MIRA_VER3_c132	GO:0005783
Fagopyrum_tataricum_MIRA_VER3_c133	GO:0031225
Fagopyrum_tataricum_MIRA_VER3_c133	GO:0016023
Fagopyrum_tataricum_MIRA_VER3_c133	GO:0005886
Fagopyrum_tataricum_MIRA_VER3_c134	GO:0015035
Fagopyrum_tataricum_MIRA_VER3_c134	GO:0009536
Fagopyrum_tataricum_MIRA_VER3_c134	GO:0030288
Fagopyrum_tataricum_MIRA_VER3_c135	GO:0012505
Fagopyrum_tataricum_MIRA_VER3_c135	GO:0016020
Fagopyrum_tataricum_MIRA_VER3_c135	GO:0016023
Fagopyrum_tataricum_MIRA_VER3_c136	GO:0042742
Fagopyrum_tataricum_MIRA_VER3_c136	GO:0006457
Fagopyrum_tataricum_MIRA_VER3_c136	GO:0009543
Fagopyrum_tataricum_MIRA_VER3_c136	GO:0004652
Fagopyrum_tataricum_MIRA_VER3_c136	GO:0009570
Fagopyrum_tataricum_MIRA_VER3_c136	GO:0003755
Fagopyrum_tataricum_MIRA_VER3_c136	GO:0009535
Fagopyrum_tataricum_MIRA_VER3_c136	EC:2.7.7.19
Fagopyrum_tataricum_MIRA_VER3_c136	EC:5.2.1.8
Fagopyrum_tataricum_MIRA_VER3_c137	GO:0046686
Fagopyrum_tataricum_MIRA_VER3_c137	GO:0005739
Fagopyrum_tataricum_MIRA_VER3_c138	GO:0046933
Fagopyrum_tataricum_MIRA_VER3_c138	GO:0009651
Fagopyrum_tataricum_MIRA_VER3_c138	GO:0015986
Fagopyrum_tataricum_MIRA_VER3_c138	GO:0005754
Fagopyrum_tataricum_MIRA_VER3_c138	GO:0046961
Fagopyrum_tataricum_MIRA_VER3_c138	EC:3.6.3.14
Fagopyrum_tataricum_MIRA_VER3_c139	GO:0009409
Fagopyrum_tataricum_MIRA_VER3_c139	GO:0010025
Fagopyrum_tataricum_MIRA_VER3_c139	GO:0009826
Fagopyrum_tataricum_MIRA_VER3_c139	GO:0000038
Fagopyrum_tataricum_MIRA_VER3_c139	GO:0042335
Fagopyrum_tataricum_MIRA_VER3_c139	GO:0016020
Fagopyrum_tataricum_MIRA_VER3_c139	GO:0005783
Fagopyrum_tataricum_MIRA_VER3_c139	GO:0009922
Fagopyrum_tataricum_MIRA_VER3_c139	GO:0009416
Fagopyrum_tataricum_MIRA_VER3_c140	GO:0008171
Fagopyrum_tataricum_MIRA_VER3_c141	GO:0006979
Fagopyrum_tataricum_MIRA_VER3_c141	GO:0046686
Fagopyrum_tataricum_MIRA_VER3_c141	GO:0047066
Fagopyrum_tataricum_MIRA_VER3_c141	GO:0055114
Fagopyrum_tataricum_MIRA_VER3_c141	GO:0004602
Fagopyrum_tataricum_MIRA_VER3_c141	GO:0009507
Fagopyrum_tataricum_MIRA_VER3_c141	GO:0005829
Fagopyrum_tataricum_MIRA_VER3_c141	GO:0005739
Fagopyrum_tataricum_MIRA_VER3_c141	GO:0009651
Fagopyrum_tataricum_MIRA_VER3_c141	EC:1.11.1.12
Fagopyrum_tataricum_MIRA_VER3_c141	EC:1.11.1.9
Fagopyrum_tataricum_MIRA_VER3_c142	GO:0000312
Fagopyrum_tataricum_MIRA_VER3_c142	GO:0003735
Fagopyrum_tataricum_MIRA_VER3_c142	GO:0009570
Fagopyrum_tataricum_MIRA_VER3_c142	GO:0022627
Fagopyrum_tataricum_MIRA_VER3_c142	GO:0006412
Fagopyrum_tataricum_MIRA_VER3_c142	GO:0019843
Fagopyrum_tataricum_MIRA_VER3_c142	EC:3.6.5.3
Fagopyrum_tataricum_MIRA_VER3_c143	GO:0005829
Fagopyrum_tataricum_MIRA_VER3_c143	GO:0009753
Fagopyrum_tataricum_MIRA_VER3_c143	GO:0010193
Fagopyrum_tataricum_MIRA_VER3_c143	GO:0006511
Fagopyrum_tataricum_MIRA_VER3_c143	GO:0006750
Fagopyrum_tataricum_MIRA_VER3_c143	GO:0009700
Fagopyrum_tataricum_MIRA_VER3_c143	GO:0009908
Fagopyrum_tataricum_MIRA_VER3_c143	GO:0004298
Fagopyrum_tataricum_MIRA_VER3_c143	GO:0009408
Fagopyrum_tataricum_MIRA_VER3_c143	GO:0004357
Fagopyrum_tataricum_MIRA_VER3_c143	GO:0019773
Fagopyrum_tataricum_MIRA_VER3_c143	GO:0009570
Fagopyrum_tataricum_MIRA_VER3_c143	GO:0002213
Fagopyrum_tataricum_MIRA_VER3_c143	GO:0005773
Fagopyrum_tataricum_MIRA_VER3_c143	GO:0046686
Fagopyrum_tataricum_MIRA_VER3_c143	GO:0019761
Fagopyrum_tataricum_MIRA_VER3_c143	GO:0050832
Fagopyrum_tataricum_MIRA_VER3_c143	GO:0009816
Fagopyrum_tataricum_MIRA_VER3_c143	GO:0005634
Fagopyrum_tataricum_MIRA_VER3_c143	EC:3.4.25.0
Fagopyrum_tataricum_MIRA_VER3_c143	EC:6.3.2.2
Fagopyrum_tataricum_MIRA_VER3_c144	GO:0009507
Fagopyrum_tataricum_MIRA_VER3_c145	GO:0009793
Fagopyrum_tataricum_MIRA_VER3_c145	GO:0003838
Fagopyrum_tataricum_MIRA_VER3_c145	GO:0016126
Fagopyrum_tataricum_MIRA_VER3_c145	EC:2.1.1.41
Fagopyrum_tataricum_MIRA_VER3_c146	GO:0009505
Fagopyrum_tataricum_MIRA_VER3_c146	GO:0030247
Fagopyrum_tataricum_MIRA_VER3_c146	GO:0052543
Fagopyrum_tataricum_MIRA_VER3_c146	GO:0009506
Fagopyrum_tataricum_MIRA_VER3_c146	GO:0016023
Fagopyrum_tataricum_MIRA_VER3_c146	GO:0031225
Fagopyrum_tataricum_MIRA_VER3_c147	GO:0016021
Fagopyrum_tataricum_MIRA_VER3_c147	GO:0005484
Fagopyrum_tataricum_MIRA_VER3_c147	GO:0008565
Fagopyrum_tataricum_MIRA_VER3_c147	GO:0006612
Fagopyrum_tataricum_MIRA_VER3_c147	GO:0005886
Fagopyrum_tataricum_MIRA_VER3_c148	GO:0005576
Fagopyrum_tataricum_MIRA_VER3_c148	GO:0046872
Fagopyrum_tataricum_MIRA_VER3_c149	GO:0005739
Fagopyrum_tataricum_MIRA_VER3_c149	GO:0003954
Fagopyrum_tataricum_MIRA_VER3_c149	GO:0016740
Fagopyrum_tataricum_MIRA_VER3_c149	EC:1.6.99.3
Fagopyrum_tataricum_MIRA_VER3_c150	GO:0020037
Fagopyrum_tataricum_MIRA_VER3_c150	GO:0006633
Fagopyrum_tataricum_MIRA_VER3_c150	GO:0055114
Fagopyrum_tataricum_MIRA_VER3_c150	GO:0016717
Fagopyrum_tataricum_MIRA_VER3_c150	EC:1.14.19.0
Fagopyrum_tataricum_MIRA_VER3_c152	GO:0005773
Fagopyrum_tataricum_MIRA_VER3_c152	GO:0003735
Fagopyrum_tataricum_MIRA_VER3_c152	GO:0005886
Fagopyrum_tataricum_MIRA_VER3_c152	GO:0003723
Fagopyrum_tataricum_MIRA_VER3_c152	GO:0022627
Fagopyrum_tataricum_MIRA_VER3_c152	GO:0009507
Fagopyrum_tataricum_MIRA_VER3_c152	GO:0006412
Fagopyrum_tataricum_MIRA_VER3_c152	GO:0009651
Fagopyrum_tataricum_MIRA_VER3_c152	EC:3.6.5.3
Fagopyrum_tataricum_MIRA_VER3_c153	GO:0009505
Fagopyrum_tataricum_MIRA_VER3_c153	GO:0055114
Fagopyrum_tataricum_MIRA_VER3_c153	GO:0016491
Fagopyrum_tataricum_MIRA_VER3_c153	GO:0009941
Fagopyrum_tataricum_MIRA_VER3_c153	GO:0009570
Fagopyrum_tataricum_MIRA_VER3_c154	GO:0005507
Fagopyrum_tataricum_MIRA_VER3_c154	GO:0046658
Fagopyrum_tataricum_MIRA_VER3_c154	GO:0005773
Fagopyrum_tataricum_MIRA_VER3_c154	GO:0048046
Fagopyrum_tataricum_MIRA_VER3_c154	GO:0009055
Fagopyrum_tataricum_MIRA_VER3_c155	GO:0043461
Fagopyrum_tataricum_MIRA_VER3_c155	GO:0005739
Fagopyrum_tataricum_MIRA_VER3_c155	GO:0005515
Fagopyrum_tataricum_MIRA_VER3_c157	GO:0015031
Fagopyrum_tataricum_MIRA_VER3_c157	GO:0005525
Fagopyrum_tataricum_MIRA_VER3_c157	GO:0007264
Fagopyrum_tataricum_MIRA_VER3_c158	GO:0016023
Fagopyrum_tataricum_MIRA_VER3_c159	GO:0006790
Fagopyrum_tataricum_MIRA_VER3_c159	GO:0005777
Fagopyrum_tataricum_MIRA_VER3_c159	GO:0009055
Fagopyrum_tataricum_MIRA_VER3_c159	GO:0008482
Fagopyrum_tataricum_MIRA_VER3_c159	GO:0030151
Fagopyrum_tataricum_MIRA_VER3_c159	GO:0010477
Fagopyrum_tataricum_MIRA_VER3_c159	GO:0055114
Fagopyrum_tataricum_MIRA_VER3_c159	GO:0015994
Fagopyrum_tataricum_MIRA_VER3_c159	GO:0005739
Fagopyrum_tataricum_MIRA_VER3_c159	EC:1.8.3.1
Fagopyrum_tataricum_MIRA_VER3_c160	GO:0005783
Fagopyrum_tataricum_MIRA_VER3_c160	GO:0009793
Fagopyrum_tataricum_MIRA_VER3_c161	GO:0003824
Fagopyrum_tataricum_MIRA_VER3_c162	GO:0006457
Fagopyrum_tataricum_MIRA_VER3_c162	GO:0016023
Fagopyrum_tataricum_MIRA_VER3_c162	GO:0005509
Fagopyrum_tataricum_MIRA_VER3_c162	GO:0051082
Fagopyrum_tataricum_MIRA_VER3_c162	GO:0005783
Fagopyrum_tataricum_MIRA_VER3_c163	GO:0007031
Fagopyrum_tataricum_MIRA_VER3_c163	GO:0005515
Fagopyrum_tataricum_MIRA_VER3_c164	GO:0046686
Fagopyrum_tataricum_MIRA_VER3_c164	GO:0005886
Fagopyrum_tataricum_MIRA_VER3_c164	GO:0006006
Fagopyrum_tataricum_MIRA_VER3_c164	GO:0000287
Fagopyrum_tataricum_MIRA_VER3_c164	GO:0004614
Fagopyrum_tataricum_MIRA_VER3_c164	GO:0009507
Fagopyrum_tataricum_MIRA_VER3_c164	EC:5.4.2.2
Fagopyrum_tataricum_MIRA_VER3_c165	GO:0055114
Fagopyrum_tataricum_MIRA_VER3_c165	GO:0044237
Fagopyrum_tataricum_MIRA_VER3_c165	GO:0016621
Fagopyrum_tataricum_MIRA_VER3_c165	GO:0050662
Fagopyrum_tataricum_MIRA_VER3_c165	EC:1.2.1.44
Fagopyrum_tataricum_MIRA_VER3_c166	GO:0005515
Fagopyrum_tataricum_MIRA_VER3_c166	GO:0007275
Fagopyrum_tataricum_MIRA_VER3_c166	GO:0016567
Fagopyrum_tataricum_MIRA_VER3_c166	GO:0006511
Fagopyrum_tataricum_MIRA_VER3_c166	GO:0004842
Fagopyrum_tataricum_MIRA_VER3_c166	GO:0005634
Fagopyrum_tataricum_MIRA_VER3_c166	GO:0008270
Fagopyrum_tataricum_MIRA_VER3_c166	EC:6.3.2.19
Fagopyrum_tataricum_MIRA_VER3_c167	GO:0030528
Fagopyrum_tataricum_MIRA_VER3_c167	GO:0045449
Fagopyrum_tataricum_MIRA_VER3_c167	GO:0005634
Fagopyrum_tataricum_MIRA_VER3_c170	GO:0008270
Fagopyrum_tataricum_MIRA_VER3_c170	GO:0005515
Fagopyrum_tataricum_MIRA_VER3_c171	GO:0043565
Fagopyrum_tataricum_MIRA_VER3_c171	GO:0003700
Fagopyrum_tataricum_MIRA_VER3_c171	GO:0005634
Fagopyrum_tataricum_MIRA_VER3_c171	GO:0008270
Fagopyrum_tataricum_MIRA_VER3_c171	GO:0006355
Fagopyrum_tataricum_MIRA_VER3_c172	GO:0016023
Fagopyrum_tataricum_MIRA_VER3_c172	GO:0016798
Fagopyrum_tataricum_MIRA_VER3_c172	GO:0008152
Fagopyrum_tataricum_MIRA_VER3_c173	GO:0005739
Fagopyrum_tataricum_MIRA_VER3_c175	GO:0009505
Fagopyrum_tataricum_MIRA_VER3_c175	GO:0007047
Fagopyrum_tataricum_MIRA_VER3_c175	GO:0005794
Fagopyrum_tataricum_MIRA_VER3_c175	GO:0030054
Fagopyrum_tataricum_MIRA_VER3_c175	GO:0030244
Fagopyrum_tataricum_MIRA_VER3_c175	GO:0005576
Fagopyrum_tataricum_MIRA_VER3_c175	GO:0016758
Fagopyrum_tataricum_MIRA_VER3_c175	EC:2.4.1.0
Fagopyrum_tataricum_MIRA_VER3_c176	GO:0005743
Fagopyrum_tataricum_MIRA_VER3_c176	GO:0016021
Fagopyrum_tataricum_MIRA_VER3_c176	GO:0005488
Fagopyrum_tataricum_MIRA_VER3_c176	GO:0006810
Fagopyrum_tataricum_MIRA_VER3_c177	GO:0009165
Fagopyrum_tataricum_MIRA_VER3_c177	GO:0016301
Fagopyrum_tataricum_MIRA_VER3_c177	GO:0005886
Fagopyrum_tataricum_MIRA_VER3_c177	GO:0004749
Fagopyrum_tataricum_MIRA_VER3_c177	GO:0000287
Fagopyrum_tataricum_MIRA_VER3_c177	GO:0009116
Fagopyrum_tataricum_MIRA_VER3_c177	GO:0005739
Fagopyrum_tataricum_MIRA_VER3_c177	EC:2.7.6.1
Fagopyrum_tataricum_MIRA_VER3_c178	GO:0016023
Fagopyrum_tataricum_MIRA_VER3_c178	GO:0016021
Fagopyrum_tataricum_MIRA_VER3_c178	GO:0005783
Fagopyrum_tataricum_MIRA_VER3_c178	GO:0005886
Fagopyrum_tataricum_MIRA_VER3_c179	GO:0009536
Fagopyrum_tataricum_MIRA_VER3_c179	GO:0005515
Fagopyrum_tataricum_MIRA_VER3_c180	GO:0009706
Fagopyrum_tataricum_MIRA_VER3_c180	GO:0009535
Fagopyrum_tataricum_MIRA_VER3_c180	GO:0005739
Fagopyrum_tataricum_MIRA_VER3_c181	GO:0004518
Fagopyrum_tataricum_MIRA_VER3_c182	GO:0005852
Fagopyrum_tataricum_MIRA_VER3_c182	GO:0006413
Fagopyrum_tataricum_MIRA_VER3_c182	GO:0003743
Fagopyrum_tataricum_MIRA_VER3_c182	GO:0016020
Fagopyrum_tataricum_MIRA_VER3_c182	GO:0005634
Fagopyrum_tataricum_MIRA_VER3_c182	GO:0005829
Fagopyrum_tataricum_MIRA_VER3_c183	GO:0009507
Fagopyrum_tataricum_MIRA_VER3_c183	GO:0010181
Fagopyrum_tataricum_MIRA_VER3_c184	GO:0005773
Fagopyrum_tataricum_MIRA_VER3_c184	GO:0003735
Fagopyrum_tataricum_MIRA_VER3_c184	GO:0005886
Fagopyrum_tataricum_MIRA_VER3_c184	GO:0005618
Fagopyrum_tataricum_MIRA_VER3_c184	GO:0022627
Fagopyrum_tataricum_MIRA_VER3_c184	GO:0009507
Fagopyrum_tataricum_MIRA_VER3_c184	GO:0006412
Fagopyrum_tataricum_MIRA_VER3_c184	EC:3.6.5.3
Fagopyrum_tataricum_MIRA_VER3_c185	GO:0012505
Fagopyrum_tataricum_MIRA_VER3_c185	GO:0016023
Fagopyrum_tataricum_MIRA_VER3_c186	GO:0016992
Fagopyrum_tataricum_MIRA_VER3_c186	GO:0055114
Fagopyrum_tataricum_MIRA_VER3_c186	GO:0008937
Fagopyrum_tataricum_MIRA_VER3_c186	GO:0009507
Fagopyrum_tataricum_MIRA_VER3_c186	GO:0015979
Fagopyrum_tataricum_MIRA_VER3_c186	GO:0009107
Fagopyrum_tataricum_MIRA_VER3_c186	EC:2.8.1.8
Fagopyrum_tataricum_MIRA_VER3_c187	GO:0009570
Fagopyrum_tataricum_MIRA_VER3_c188	GO:0005737
Fagopyrum_tataricum_MIRA_VER3_c188	GO:0005625
Fagopyrum_tataricum_MIRA_VER3_c188	GO:0004826
Fagopyrum_tataricum_MIRA_VER3_c188	GO:0005524
Fagopyrum_tataricum_MIRA_VER3_c188	GO:0006432
Fagopyrum_tataricum_MIRA_VER3_c188	EC:6.1.1.20
Fagopyrum_tataricum_MIRA_VER3_c190	GO:0003824
Fagopyrum_tataricum_MIRA_VER3_c191	GO:0005525
Fagopyrum_tataricum_MIRA_VER3_c191	GO:0005794
Fagopyrum_tataricum_MIRA_VER3_c191	GO:0016192
Fagopyrum_tataricum_MIRA_VER3_c191	GO:0006886
Fagopyrum_tataricum_MIRA_VER3_c191	GO:0005783
Fagopyrum_tataricum_MIRA_VER3_c193	GO:0080008
Fagopyrum_tataricum_MIRA_VER3_c193	GO:0009651
Fagopyrum_tataricum_MIRA_VER3_c193	GO:0004872
Fagopyrum_tataricum_MIRA_VER3_c193	GO:0000166
Fagopyrum_tataricum_MIRA_VER3_c193	GO:0005515
Fagopyrum_tataricum_MIRA_VER3_c194	GO:0046872
Fagopyrum_tataricum_MIRA_VER3_c194	GO:0005740
Fagopyrum_tataricum_MIRA_VER3_c194	GO:0009535
Fagopyrum_tataricum_MIRA_VER3_c194	GO:0004129
Fagopyrum_tataricum_MIRA_VER3_c194	EC:1.9.3.1
Fagopyrum_tataricum_MIRA_VER3_c195	GO:0003899
Fagopyrum_tataricum_MIRA_VER3_c195	GO:0006350
Fagopyrum_tataricum_MIRA_VER3_c195	GO:0005739
Fagopyrum_tataricum_MIRA_VER3_c195	EC:2.7.7.6
Fagopyrum_tataricum_MIRA_VER3_c197	GO:0051753
Fagopyrum_tataricum_MIRA_VER3_c197	GO:0016020
Fagopyrum_tataricum_MIRA_VER3_c199	GO:0048529
Fagopyrum_tataricum_MIRA_VER3_c199	GO:0055114
Fagopyrum_tataricum_MIRA_VER3_c199	GO:0015995
Fagopyrum_tataricum_MIRA_VER3_c199	GO:0003677
Fagopyrum_tataricum_MIRA_VER3_c199	GO:0046873
Fagopyrum_tataricum_MIRA_VER3_c199	GO:0009706
Fagopyrum_tataricum_MIRA_VER3_c199	GO:0009535
Fagopyrum_tataricum_MIRA_VER3_c199	GO:0015979
Fagopyrum_tataricum_MIRA_VER3_c199	GO:0030001
Fagopyrum_tataricum_MIRA_VER3_c199	GO:0005506
Fagopyrum_tataricum_MIRA_VER3_c199	EC:1.14.13.81
Fagopyrum_tataricum_MIRA_VER3_c200	GO:0006820
Fagopyrum_tataricum_MIRA_VER3_c200	GO:0008308
Fagopyrum_tataricum_MIRA_VER3_c200	GO:0016021
Fagopyrum_tataricum_MIRA_VER3_c200	GO:0005741
Fagopyrum_tataricum_MIRA_VER3_c201	GO:0005789
Fagopyrum_tataricum_MIRA_VER3_c201	GO:0006633
Fagopyrum_tataricum_MIRA_VER3_c201	GO:0005506
Fagopyrum_tataricum_MIRA_VER3_c201	GO:0050046
Fagopyrum_tataricum_MIRA_VER3_c201	GO:0055114
Fagopyrum_tataricum_MIRA_VER3_c201	GO:0016021
Fagopyrum_tataricum_MIRA_VER3_c201	GO:0000248
Fagopyrum_tataricum_MIRA_VER3_c201	GO:0016126
Fagopyrum_tataricum_MIRA_VER3_c201	EC:1.14.21.6
Fagopyrum_tataricum_MIRA_VER3_c202	GO:0008270
Fagopyrum_tataricum_MIRA_VER3_c202	GO:0005515
Fagopyrum_tataricum_MIRA_VER3_c203	GO:0045454
Fagopyrum_tataricum_MIRA_VER3_c203	GO:0016491
Fagopyrum_tataricum_MIRA_VER3_c203	GO:0016853
Fagopyrum_tataricum_MIRA_VER3_c203	GO:0016209
Fagopyrum_tataricum_MIRA_VER3_c203	GO:0009507
Fagopyrum_tataricum_MIRA_VER3_c204	GO:0009507
Fagopyrum_tataricum_MIRA_VER3_c204	GO:0016020
Fagopyrum_tataricum_MIRA_VER3_c205	GO:0022626
Fagopyrum_tataricum_MIRA_VER3_c205	GO:0008415
Fagopyrum_tataricum_MIRA_VER3_c205	GO:0006979
Fagopyrum_tataricum_MIRA_VER3_c205	GO:0008152
Fagopyrum_tataricum_MIRA_VER3_c205	GO:0016020
Fagopyrum_tataricum_MIRA_VER3_c205	GO:0005739
Fagopyrum_tataricum_MIRA_VER3_c206	GO:0005783
Fagopyrum_tataricum_MIRA_VER3_c207	GO:0016791
Fagopyrum_tataricum_MIRA_VER3_c207	EC:3.1.3.0
Fagopyrum_tataricum_MIRA_VER3_c208	GO:0019750
Fagopyrum_tataricum_MIRA_VER3_c208	GO:0015450
Fagopyrum_tataricum_MIRA_VER3_c208	GO:0005739
Fagopyrum_tataricum_MIRA_VER3_c208	GO:0016021
Fagopyrum_tataricum_MIRA_VER3_c208	GO:0045036
Fagopyrum_tataricum_MIRA_VER3_c208	GO:0009707
Fagopyrum_tataricum_MIRA_VER3_c208	GO:0016787
Fagopyrum_tataricum_MIRA_VER3_c208	GO:0005525
Fagopyrum_tataricum_MIRA_VER3_c209	GO:0008152
Fagopyrum_tataricum_MIRA_VER3_c209	GO:0046685
Fagopyrum_tataricum_MIRA_VER3_c209	GO:0009507
Fagopyrum_tataricum_MIRA_VER3_c210	GO:0005886
Fagopyrum_tataricum_MIRA_VER3_c210	GO:0005488
Fagopyrum_tataricum_MIRA_VER3_c211	GO:0044464
Fagopyrum_tataricum_MIRA_VER3_c212	GO:0006808
Fagopyrum_tataricum_MIRA_VER3_c212	GO:0005488
Fagopyrum_tataricum_MIRA_VER3_c212	GO:0016564
Fagopyrum_tataricum_MIRA_VER3_c212	GO:0003824
Fagopyrum_tataricum_MIRA_VER3_c213	GO:0030528
Fagopyrum_tataricum_MIRA_VER3_c213	GO:0042221
Fagopyrum_tataricum_MIRA_VER3_c213	GO:0050794
Fagopyrum_tataricum_MIRA_VER3_c213	GO:0006350
Fagopyrum_tataricum_MIRA_VER3_c213	GO:0006950
Fagopyrum_tataricum_MIRA_VER3_c214	GO:0006457
Fagopyrum_tataricum_MIRA_VER3_c214	GO:0005624
Fagopyrum_tataricum_MIRA_VER3_c214	GO:0005771
Fagopyrum_tataricum_MIRA_VER3_c214	GO:0005795
Fagopyrum_tataricum_MIRA_VER3_c214	GO:0016023
Fagopyrum_tataricum_MIRA_VER3_c214	GO:0005829
Fagopyrum_tataricum_MIRA_VER3_c214	GO:0005783
Fagopyrum_tataricum_MIRA_VER3_c214	GO:0003755
Fagopyrum_tataricum_MIRA_VER3_c214	EC:5.2.1.8
Fagopyrum_tataricum_MIRA_VER3_c215	GO:0009507
Fagopyrum_tataricum_MIRA_VER3_c215	GO:0016020
Fagopyrum_tataricum_MIRA_VER3_c216	GO:0004553
Fagopyrum_tataricum_MIRA_VER3_c216	GO:0016023
Fagopyrum_tataricum_MIRA_VER3_c216	EC:3.2.1.0
Fagopyrum_tataricum_MIRA_VER3_c217	GO:0004091
Fagopyrum_tataricum_MIRA_VER3_c217	EC:3.1.1.0
Fagopyrum_tataricum_MIRA_VER3_c217	EC:3.1.1.1
Fagopyrum_tataricum_MIRA_VER3_c218	GO:0006694
Fagopyrum_tataricum_MIRA_VER3_c218	GO:0016621
Fagopyrum_tataricum_MIRA_VER3_c218	GO:0003854
Fagopyrum_tataricum_MIRA_VER3_c218	GO:0009809
Fagopyrum_tataricum_MIRA_VER3_c218	GO:0050662
Fagopyrum_tataricum_MIRA_VER3_c218	EC:1.2.1.44
Fagopyrum_tataricum_MIRA_VER3_c218	EC:1.1.1.145
Fagopyrum_tataricum_MIRA_VER3_c220	GO:0015450
Fagopyrum_tataricum_MIRA_VER3_c220	GO:0065002
Fagopyrum_tataricum_MIRA_VER3_c220	GO:0016021
Fagopyrum_tataricum_MIRA_VER3_c220	GO:0009507
Fagopyrum_tataricum_MIRA_VER3_c220	GO:0009306
Fagopyrum_tataricum_MIRA_VER3_c221	GO:0009505
Fagopyrum_tataricum_MIRA_VER3_c221	GO:0005794
Fagopyrum_tataricum_MIRA_VER3_c222	GO:0030170
Fagopyrum_tataricum_MIRA_VER3_c222	GO:0042286
Fagopyrum_tataricum_MIRA_VER3_c222	GO:0015995
Fagopyrum_tataricum_MIRA_VER3_c222	GO:0009570
Fagopyrum_tataricum_MIRA_VER3_c222	GO:0008483
Fagopyrum_tataricum_MIRA_VER3_c222	GO:0048046
Fagopyrum_tataricum_MIRA_VER3_c222	GO:0009416
Fagopyrum_tataricum_MIRA_VER3_c222	EC:5.4.3.8
Fagopyrum_tataricum_MIRA_VER3_c222	EC:2.6.1.0
Fagopyrum_tataricum_MIRA_VER3_c223	GO:0016020
Fagopyrum_tataricum_MIRA_VER3_c224	GO:0005886
Fagopyrum_tataricum_MIRA_VER3_c224	GO:0005515
Fagopyrum_tataricum_MIRA_VER3_c224	GO:0008565
Fagopyrum_tataricum_MIRA_VER3_c224	GO:0016192
Fagopyrum_tataricum_MIRA_VER3_c224	GO:0006886
Fagopyrum_tataricum_MIRA_VER3_c224	GO:0030131
Fagopyrum_tataricum_MIRA_VER3_c226	GO:0045449
Fagopyrum_tataricum_MIRA_VER3_c226	GO:0003700
Fagopyrum_tataricum_MIRA_VER3_c227	GO:0016021
Fagopyrum_tataricum_MIRA_VER3_c228	GO:0003735
Fagopyrum_tataricum_MIRA_VER3_c228	GO:0005618
Fagopyrum_tataricum_MIRA_VER3_c228	GO:0009793
Fagopyrum_tataricum_MIRA_VER3_c228	GO:0022627
Fagopyrum_tataricum_MIRA_VER3_c228	GO:0016020
Fagopyrum_tataricum_MIRA_VER3_c228	GO:0006412
Fagopyrum_tataricum_MIRA_VER3_c228	GO:0019843
Fagopyrum_tataricum_MIRA_VER3_c228	EC:3.6.5.3
Fagopyrum_tataricum_MIRA_VER3_c229	GO:0004427
Fagopyrum_tataricum_MIRA_VER3_c229	GO:0016020
Fagopyrum_tataricum_MIRA_VER3_c229	GO:0005737
Fagopyrum_tataricum_MIRA_VER3_c229	GO:0005634
Fagopyrum_tataricum_MIRA_VER3_c229	GO:0006796
Fagopyrum_tataricum_MIRA_VER3_c229	GO:0000287
Fagopyrum_tataricum_MIRA_VER3_c229	EC:3.6.1.1
Fagopyrum_tataricum_MIRA_VER3_c231	GO:0019722
Fagopyrum_tataricum_MIRA_VER3_c231	GO:0005515
Fagopyrum_tataricum_MIRA_VER3_c231	GO:0030163
Fagopyrum_tataricum_MIRA_VER3_c231	GO:0005509
Fagopyrum_tataricum_MIRA_VER3_c231	GO:0008171
Fagopyrum_tataricum_MIRA_VER3_c231	GO:0010099
Fagopyrum_tataricum_MIRA_VER3_c231	GO:0005513
Fagopyrum_tataricum_MIRA_VER3_c232	GO:0043565
Fagopyrum_tataricum_MIRA_VER3_c232	GO:0003700
Fagopyrum_tataricum_MIRA_VER3_c232	GO:0005634
Fagopyrum_tataricum_MIRA_VER3_c232	GO:0006355
Fagopyrum_tataricum_MIRA_VER3_c233	GO:0016491
Fagopyrum_tataricum_MIRA_VER3_c233	GO:0005506
Fagopyrum_tataricum_MIRA_VER3_c233	GO:0055114
Fagopyrum_tataricum_MIRA_VER3_c234	GO:0004553
Fagopyrum_tataricum_MIRA_VER3_c234	GO:0005975
Fagopyrum_tataricum_MIRA_VER3_c234	GO:0016023
Fagopyrum_tataricum_MIRA_VER3_c234	GO:0003954
Fagopyrum_tataricum_MIRA_VER3_c234	EC:3.2.1.0
Fagopyrum_tataricum_MIRA_VER3_c234	EC:1.6.99.3
Fagopyrum_tataricum_MIRA_VER3_c235	GO:0004766
Fagopyrum_tataricum_MIRA_VER3_c235	GO:0008295
Fagopyrum_tataricum_MIRA_VER3_c235	EC:2.5.1.16
Fagopyrum_tataricum_MIRA_VER3_c236	GO:0010167
Fagopyrum_tataricum_MIRA_VER3_c238	GO:0008233
Fagopyrum_tataricum_MIRA_VER3_c238	GO:0008540
Fagopyrum_tataricum_MIRA_VER3_c238	GO:0016887
Fagopyrum_tataricum_MIRA_VER3_c238	GO:0006511
Fagopyrum_tataricum_MIRA_VER3_c238	GO:0005524
Fagopyrum_tataricum_MIRA_VER3_c238	GO:0005634
Fagopyrum_tataricum_MIRA_VER3_c238	GO:0005829
Fagopyrum_tataricum_MIRA_VER3_c238	GO:0005516
Fagopyrum_tataricum_MIRA_VER3_c239	GO:0009073
Fagopyrum_tataricum_MIRA_VER3_c239	GO:0003856
Fagopyrum_tataricum_MIRA_VER3_c239	GO:0009507
Fagopyrum_tataricum_MIRA_VER3_c239	EC:4.2.3.4
Fagopyrum_tataricum_MIRA_VER3_c240	GO:0050661
Fagopyrum_tataricum_MIRA_VER3_c240	GO:0004739
Fagopyrum_tataricum_MIRA_VER3_c240	GO:0055114
Fagopyrum_tataricum_MIRA_VER3_c240	GO:0006098
Fagopyrum_tataricum_MIRA_VER3_c240	GO:0004616
Fagopyrum_tataricum_MIRA_VER3_c240	GO:0005739
Fagopyrum_tataricum_MIRA_VER3_c240	EC:1.2.4.1
Fagopyrum_tataricum_MIRA_VER3_c240	EC:1.1.1.44
Fagopyrum_tataricum_MIRA_VER3_c241	GO:0003723
Fagopyrum_tataricum_MIRA_VER3_c242	GO:0016020
Fagopyrum_tataricum_MIRA_VER3_c242	GO:0016023
Fagopyrum_tataricum_MIRA_VER3_c243	GO:0009414
Fagopyrum_tataricum_MIRA_VER3_c243	GO:0008287
Fagopyrum_tataricum_MIRA_VER3_c243	GO:0019722
Fagopyrum_tataricum_MIRA_VER3_c243	GO:0009409
Fagopyrum_tataricum_MIRA_VER3_c243	GO:0009738
Fagopyrum_tataricum_MIRA_VER3_c243	GO:0010118
Fagopyrum_tataricum_MIRA_VER3_c243	GO:0005886
Fagopyrum_tataricum_MIRA_VER3_c243	GO:0005515
Fagopyrum_tataricum_MIRA_VER3_c243	GO:0005509
Fagopyrum_tataricum_MIRA_VER3_c243	GO:0010107
Fagopyrum_tataricum_MIRA_VER3_c243	GO:0009651
Fagopyrum_tataricum_MIRA_VER3_c244	GO:0015996
Fagopyrum_tataricum_MIRA_VER3_c244	GO:0051743
Fagopyrum_tataricum_MIRA_VER3_c244	GO:0009814
Fagopyrum_tataricum_MIRA_VER3_c244	GO:0043067
Fagopyrum_tataricum_MIRA_VER3_c244	GO:0009570
Fagopyrum_tataricum_MIRA_VER3_c244	GO:0005829
Fagopyrum_tataricum_MIRA_VER3_c244	GO:0005739
Fagopyrum_tataricum_MIRA_VER3_c246	GO:0030170
Fagopyrum_tataricum_MIRA_VER3_c246	GO:0006730
Fagopyrum_tataricum_MIRA_VER3_c246	GO:0006563
Fagopyrum_tataricum_MIRA_VER3_c246	GO:0005886
Fagopyrum_tataricum_MIRA_VER3_c246	GO:0005829
Fagopyrum_tataricum_MIRA_VER3_c246	GO:0009536
Fagopyrum_tataricum_MIRA_VER3_c246	GO:0006544
Fagopyrum_tataricum_MIRA_VER3_c246	GO:0004372
Fagopyrum_tataricum_MIRA_VER3_c246	EC:2.1.2.1
Fagopyrum_tataricum_MIRA_VER3_c247	GO:0016491
Fagopyrum_tataricum_MIRA_VER3_c247	GO:0010025
Fagopyrum_tataricum_MIRA_VER3_c247	GO:0005886
Fagopyrum_tataricum_MIRA_VER3_c247	GO:0005506
Fagopyrum_tataricum_MIRA_VER3_c247	GO:0055114
Fagopyrum_tataricum_MIRA_VER3_c247	GO:0005783
Fagopyrum_tataricum_MIRA_VER3_c247	GO:0048235
Fagopyrum_tataricum_MIRA_VER3_c247	GO:0006723
Fagopyrum_tataricum_MIRA_VER3_c248	GO:0006606
Fagopyrum_tataricum_MIRA_VER3_c248	GO:0005525
Fagopyrum_tataricum_MIRA_VER3_c248	GO:0046686
Fagopyrum_tataricum_MIRA_VER3_c248	GO:0005886
Fagopyrum_tataricum_MIRA_VER3_c248	GO:0005515
Fagopyrum_tataricum_MIRA_VER3_c248	GO:0007165
Fagopyrum_tataricum_MIRA_VER3_c248	GO:0005634
Fagopyrum_tataricum_MIRA_VER3_c248	GO:0048046
Fagopyrum_tataricum_MIRA_VER3_c248	GO:0009651
Fagopyrum_tataricum_MIRA_VER3_c248	GO:0003924
Fagopyrum_tataricum_MIRA_VER3_c248	EC:3.6.5.1
Fagopyrum_tataricum_MIRA_VER3_c248	EC:3.6.5.2
Fagopyrum_tataricum_MIRA_VER3_c248	EC:3.6.5.3
Fagopyrum_tataricum_MIRA_VER3_c248	EC:3.6.5.4
Fagopyrum_tataricum_MIRA_VER3_c249	GO:0005739
Fagopyrum_tataricum_MIRA_VER3_c251	GO:0020037
Fagopyrum_tataricum_MIRA_VER3_c251	GO:0005829
Fagopyrum_tataricum_MIRA_VER3_c251	GO:0016688
Fagopyrum_tataricum_MIRA_VER3_c251	GO:0006979
Fagopyrum_tataricum_MIRA_VER3_c251	EC:1.11.1.11
Fagopyrum_tataricum_MIRA_VER3_c253	GO:0009942
Fagopyrum_tataricum_MIRA_VER3_c253	GO:0048364
Fagopyrum_tataricum_MIRA_VER3_c253	GO:0006417
Fagopyrum_tataricum_MIRA_VER3_c253	GO:0048507
Fagopyrum_tataricum_MIRA_VER3_c253	GO:0006355
Fagopyrum_tataricum_MIRA_VER3_c253	GO:0009908
Fagopyrum_tataricum_MIRA_VER3_c253	GO:0010305
Fagopyrum_tataricum_MIRA_VER3_c253	GO:0046983
Fagopyrum_tataricum_MIRA_VER3_c253	GO:0003700
Fagopyrum_tataricum_MIRA_VER3_c253	GO:0009734
Fagopyrum_tataricum_MIRA_VER3_c253	GO:0005634
Fagopyrum_tataricum_MIRA_VER3_c254	GO:0012505
Fagopyrum_tataricum_MIRA_VER3_c254	GO:0016023
Fagopyrum_tataricum_MIRA_VER3_c254	GO:0006979
Fagopyrum_tataricum_MIRA_VER3_c255	GO:0004105
Fagopyrum_tataricum_MIRA_VER3_c255	GO:0009058
Fagopyrum_tataricum_MIRA_VER3_c255	EC:2.7.7.15
Fagopyrum_tataricum_MIRA_VER3_c256	GO:0006526
Fagopyrum_tataricum_MIRA_VER3_c256	GO:0005524
Fagopyrum_tataricum_MIRA_VER3_c256	GO:0004055
Fagopyrum_tataricum_MIRA_VER3_c256	GO:0009570
Fagopyrum_tataricum_MIRA_VER3_c256	EC:6.3.4.5
Fagopyrum_tataricum_MIRA_VER3_c257	GO:0005737
Fagopyrum_tataricum_MIRA_VER3_c257	GO:0046872
Fagopyrum_tataricum_MIRA_VER3_c257	GO:0009826
Fagopyrum_tataricum_MIRA_VER3_c257	GO:0080008
Fagopyrum_tataricum_MIRA_VER3_c257	GO:0009908
Fagopyrum_tataricum_MIRA_VER3_c257	GO:0010090
Fagopyrum_tataricum_MIRA_VER3_c257	GO:0005634
Fagopyrum_tataricum_MIRA_VER3_c258	GO:0006468
Fagopyrum_tataricum_MIRA_VER3_c258	GO:0009506
Fagopyrum_tataricum_MIRA_VER3_c258	GO:0005524
Fagopyrum_tataricum_MIRA_VER3_c258	GO:0004674
Fagopyrum_tataricum_MIRA_VER3_c258	GO:0005739
Fagopyrum_tataricum_MIRA_VER3_c258	EC:2.7.11.0
Fagopyrum_tataricum_MIRA_VER3_c259	GO:0006468
Fagopyrum_tataricum_MIRA_VER3_c259	GO:0005524
Fagopyrum_tataricum_MIRA_VER3_c259	GO:0009933
Fagopyrum_tataricum_MIRA_VER3_c259	GO:0004674
Fagopyrum_tataricum_MIRA_VER3_c259	EC:2.7.11.0
Fagopyrum_tataricum_MIRA_VER3_c261	GO:0006457
Fagopyrum_tataricum_MIRA_VER3_c261	GO:0005886
Fagopyrum_tataricum_MIRA_VER3_c261	GO:0005524
Fagopyrum_tataricum_MIRA_VER3_c261	GO:0005634
Fagopyrum_tataricum_MIRA_VER3_c261	GO:0009408
Fagopyrum_tataricum_MIRA_VER3_c262	GO:0005737
Fagopyrum_tataricum_MIRA_VER3_c262	GO:0030154
Fagopyrum_tataricum_MIRA_VER3_c262	GO:0008283
Fagopyrum_tataricum_MIRA_VER3_c262	GO:0003677
Fagopyrum_tataricum_MIRA_VER3_c262	GO:0006334
Fagopyrum_tataricum_MIRA_VER3_c262	GO:0042393
Fagopyrum_tataricum_MIRA_VER3_c262	GO:0003682
Fagopyrum_tataricum_MIRA_VER3_c262	GO:0010311
Fagopyrum_tataricum_MIRA_VER3_c262	GO:0005634
Fagopyrum_tataricum_MIRA_VER3_c264	GO:0015450
Fagopyrum_tataricum_MIRA_VER3_c264	GO:0009793
Fagopyrum_tataricum_MIRA_VER3_c264	GO:0005744
Fagopyrum_tataricum_MIRA_VER3_c264	GO:0015031
Fagopyrum_tataricum_MIRA_VER3_c265	GO:0046872
Fagopyrum_tataricum_MIRA_VER3_c265	GO:0016491
Fagopyrum_tataricum_MIRA_VER3_c265	GO:0008152
Fagopyrum_tataricum_MIRA_VER3_c266	GO:0008270
Fagopyrum_tataricum_MIRA_VER3_c266	GO:0003677
Fagopyrum_tataricum_MIRA_VER3_c267	GO:0048500
Fagopyrum_tataricum_MIRA_VER3_c267	GO:0008312
Fagopyrum_tataricum_MIRA_VER3_c267	GO:0006614
Fagopyrum_tataricum_MIRA_VER3_c268	GO:0009693
Fagopyrum_tataricum_MIRA_VER3_c268	GO:0009835
Fagopyrum_tataricum_MIRA_VER3_c268	GO:0031418
Fagopyrum_tataricum_MIRA_VER3_c268	GO:0005506
Fagopyrum_tataricum_MIRA_VER3_c268	GO:0006950
Fagopyrum_tataricum_MIRA_VER3_c268	GO:0009815
Fagopyrum_tataricum_MIRA_VER3_c268	GO:0055114
Fagopyrum_tataricum_MIRA_VER3_c268	EC:1.14.17.4
Fagopyrum_tataricum_MIRA_VER3_c269	GO:0004028
Fagopyrum_tataricum_MIRA_VER3_c269	GO:0004030
Fagopyrum_tataricum_MIRA_VER3_c269	GO:0009269
Fagopyrum_tataricum_MIRA_VER3_c269	GO:0004029
Fagopyrum_tataricum_MIRA_VER3_c269	GO:0009737
Fagopyrum_tataricum_MIRA_VER3_c269	GO:0016020
Fagopyrum_tataricum_MIRA_VER3_c269	GO:0006081
Fagopyrum_tataricum_MIRA_VER3_c269	GO:0005783
Fagopyrum_tataricum_MIRA_VER3_c269	GO:0009536
Fagopyrum_tataricum_MIRA_VER3_c269	GO:0009651
Fagopyrum_tataricum_MIRA_VER3_c269	EC:1.2.1.5
Fagopyrum_tataricum_MIRA_VER3_c269	EC:1.2.1.3
Fagopyrum_tataricum_MIRA_VER3_c270	GO:0005730
Fagopyrum_tataricum_MIRA_VER3_c270	GO:0003735
Fagopyrum_tataricum_MIRA_VER3_c270	GO:0005886
Fagopyrum_tataricum_MIRA_VER3_c270	GO:0022625
Fagopyrum_tataricum_MIRA_VER3_c270	GO:0006412
Fagopyrum_tataricum_MIRA_VER3_c270	GO:0009536
Fagopyrum_tataricum_MIRA_VER3_c270	GO:0005739
Fagopyrum_tataricum_MIRA_VER3_c270	EC:3.6.5.3
Fagopyrum_tataricum_MIRA_VER3_c271	GO:0044464
Fagopyrum_tataricum_MIRA_VER3_c272	GO:0006333
Fagopyrum_tataricum_MIRA_VER3_c272	GO:0000785
Fagopyrum_tataricum_MIRA_VER3_c272	GO:0003700
Fagopyrum_tataricum_MIRA_VER3_c272	GO:0030527
Fagopyrum_tataricum_MIRA_VER3_c272	GO:0003682
Fagopyrum_tataricum_MIRA_VER3_c273	GO:0009733
Fagopyrum_tataricum_MIRA_VER3_c273	GO:0010044
Fagopyrum_tataricum_MIRA_VER3_c274	GO:0019904
Fagopyrum_tataricum_MIRA_VER3_c275	GO:0016740
Fagopyrum_tataricum_MIRA_VER3_c276	GO:0042777
Fagopyrum_tataricum_MIRA_VER3_c276	GO:0046933
Fagopyrum_tataricum_MIRA_VER3_c276	GO:0016021
Fagopyrum_tataricum_MIRA_VER3_c276	GO:0045263
Fagopyrum_tataricum_MIRA_VER3_c276	GO:0009579
Fagopyrum_tataricum_MIRA_VER3_c276	GO:0009507
Fagopyrum_tataricum_MIRA_VER3_c276	EC:3.6.3.14
Fagopyrum_tataricum_MIRA_VER3_c277	GO:0006979
Fagopyrum_tataricum_MIRA_VER3_c278	GO:0016023
Fagopyrum_tataricum_MIRA_VER3_c278	GO:0005773
Fagopyrum_tataricum_MIRA_VER3_c278	GO:0005886
Fagopyrum_tataricum_MIRA_VER3_c279	GO:0016021
Fagopyrum_tataricum_MIRA_VER3_c279	GO:0009536
Fagopyrum_tataricum_MIRA_VER3_c280	GO:0006810
Fagopyrum_tataricum_MIRA_VER3_c280	GO:0016021
Fagopyrum_tataricum_MIRA_VER3_c280	GO:0005215
Fagopyrum_tataricum_MIRA_VER3_c281	GO:0016021
Fagopyrum_tataricum_MIRA_VER3_c281	GO:0016787
Fagopyrum_tataricum_MIRA_VER3_c281	GO:0009941
Fagopyrum_tataricum_MIRA_VER3_c282	GO:0006597
Fagopyrum_tataricum_MIRA_VER3_c282	GO:0004014
Fagopyrum_tataricum_MIRA_VER3_c282	GO:0008295
Fagopyrum_tataricum_MIRA_VER3_c282	EC:4.1.1.50
Fagopyrum_tataricum_MIRA_VER3_c283	GO:0004674
Fagopyrum_tataricum_MIRA_VER3_c283	GO:0004177
Fagopyrum_tataricum_MIRA_VER3_c283	GO:0009960
Fagopyrum_tataricum_MIRA_VER3_c283	GO:0006508
Fagopyrum_tataricum_MIRA_VER3_c283	GO:0016023
Fagopyrum_tataricum_MIRA_VER3_c283	GO:0005524
Fagopyrum_tataricum_MIRA_VER3_c283	GO:0005515
Fagopyrum_tataricum_MIRA_VER3_c283	GO:0006468
Fagopyrum_tataricum_MIRA_VER3_c283	EC:2.7.11.0
Fagopyrum_tataricum_MIRA_VER3_c283	EC:3.4.11.0
Fagopyrum_tataricum_MIRA_VER3_c284	GO:0009535
Fagopyrum_tataricum_MIRA_VER3_c284	GO:0004872
Fagopyrum_tataricum_MIRA_VER3_c284	GO:0005739
Fagopyrum_tataricum_MIRA_VER3_c285	GO:0016021
Fagopyrum_tataricum_MIRA_VER3_c285	GO:0005488
Fagopyrum_tataricum_MIRA_VER3_c285	GO:0009536
Fagopyrum_tataricum_MIRA_VER3_c285	GO:0005778
Fagopyrum_tataricum_MIRA_VER3_c285	GO:0006810
Fagopyrum_tataricum_MIRA_VER3_c285	GO:0005886
Fagopyrum_tataricum_MIRA_VER3_c286	GO:0009505
Fagopyrum_tataricum_MIRA_VER3_c286	GO:0005975
Fagopyrum_tataricum_MIRA_VER3_c286	GO:0016757
Fagopyrum_tataricum_MIRA_VER3_c286	GO:0004557
Fagopyrum_tataricum_MIRA_VER3_c286	GO:0016023
Fagopyrum_tataricum_MIRA_VER3_c286	GO:0005515
Fagopyrum_tataricum_MIRA_VER3_c286	GO:0048046
Fagopyrum_tataricum_MIRA_VER3_c286	EC:3.2.1.22
Fagopyrum_tataricum_MIRA_VER3_c287	GO:0004871
Fagopyrum_tataricum_MIRA_VER3_c287	GO:0007242
Fagopyrum_tataricum_MIRA_VER3_c287	GO:0005509
Fagopyrum_tataricum_MIRA_VER3_c287	GO:0006629
Fagopyrum_tataricum_MIRA_VER3_c287	GO:0004435
Fagopyrum_tataricum_MIRA_VER3_c287	EC:3.1.4.11
Fagopyrum_tataricum_MIRA_VER3_c289	GO:0005515
Fagopyrum_tataricum_MIRA_VER3_c289	GO:0016740
Fagopyrum_tataricum_MIRA_VER3_c290	GO:0005773
Fagopyrum_tataricum_MIRA_VER3_c290	GO:0005525
Fagopyrum_tataricum_MIRA_VER3_c290	GO:0003677
Fagopyrum_tataricum_MIRA_VER3_c290	GO:0005886
Fagopyrum_tataricum_MIRA_VER3_c290	GO:0007264
Fagopyrum_tataricum_MIRA_VER3_c290	GO:0015031
Fagopyrum_tataricum_MIRA_VER3_c291	GO:0009744
Fagopyrum_tataricum_MIRA_VER3_c291	GO:0006355
Fagopyrum_tataricum_MIRA_VER3_c291	GO:0055114
Fagopyrum_tataricum_MIRA_VER3_c291	GO:0009941
Fagopyrum_tataricum_MIRA_VER3_c291	GO:0016491
Fagopyrum_tataricum_MIRA_VER3_c291	GO:0003700
Fagopyrum_tataricum_MIRA_VER3_c291	GO:0046982
Fagopyrum_tataricum_MIRA_VER3_c291	GO:0005886
Fagopyrum_tataricum_MIRA_VER3_c292	GO:0050896
Fagopyrum_tataricum_MIRA_VER3_c293	GO:0006635
Fagopyrum_tataricum_MIRA_VER3_c293	GO:0003824
Fagopyrum_tataricum_MIRA_VER3_c293	GO:0005739
Fagopyrum_tataricum_MIRA_VER3_c294	GO:0042409
Fagopyrum_tataricum_MIRA_VER3_c294	GO:0046686
Fagopyrum_tataricum_MIRA_VER3_c294	GO:0006950
Fagopyrum_tataricum_MIRA_VER3_c294	GO:0000287
Fagopyrum_tataricum_MIRA_VER3_c294	GO:0009809
Fagopyrum_tataricum_MIRA_VER3_c294	GO:0005829
Fagopyrum_tataricum_MIRA_VER3_c294	EC:2.1.1.104
Fagopyrum_tataricum_MIRA_VER3_c295	GO:0005768
Fagopyrum_tataricum_MIRA_VER3_c295	GO:0005525
Fagopyrum_tataricum_MIRA_VER3_c295	GO:0009504
Fagopyrum_tataricum_MIRA_VER3_c295	GO:0005886
Fagopyrum_tataricum_MIRA_VER3_c295	GO:0000910
Fagopyrum_tataricum_MIRA_VER3_c295	GO:0007264
Fagopyrum_tataricum_MIRA_VER3_c295	GO:0015031
Fagopyrum_tataricum_MIRA_VER3_c296	GO:0010287
Fagopyrum_tataricum_MIRA_VER3_c296	GO:0030076
Fagopyrum_tataricum_MIRA_VER3_c296	GO:0009768
Fagopyrum_tataricum_MIRA_VER3_c296	GO:0009523
Fagopyrum_tataricum_MIRA_VER3_c296	GO:0000287
Fagopyrum_tataricum_MIRA_VER3_c296	GO:0018298
Fagopyrum_tataricum_MIRA_VER3_c296	GO:0016168
Fagopyrum_tataricum_MIRA_VER3_c296	GO:0016021
Fagopyrum_tataricum_MIRA_VER3_c296	GO:0009522
Fagopyrum_tataricum_MIRA_VER3_c296	GO:0009535
Fagopyrum_tataricum_MIRA_VER3_c297	GO:0022900
Fagopyrum_tataricum_MIRA_VER3_c297	GO:0030308
Fagopyrum_tataricum_MIRA_VER3_c297	GO:0005496
Fagopyrum_tataricum_MIRA_VER3_c297	GO:0009535
Fagopyrum_tataricum_MIRA_VER3_c297	GO:0020037
Fagopyrum_tataricum_MIRA_VER3_c297	GO:0005783
Fagopyrum_tataricum_MIRA_VER3_c297	GO:0005886
Fagopyrum_tataricum_MIRA_VER3_c298	GO:0006470
Fagopyrum_tataricum_MIRA_VER3_c298	GO:0008270
Fagopyrum_tataricum_MIRA_VER3_c298	GO:0009910
Fagopyrum_tataricum_MIRA_VER3_c298	GO:0004674
Fagopyrum_tataricum_MIRA_VER3_c298	GO:0009793
Fagopyrum_tataricum_MIRA_VER3_c298	GO:0030145
Fagopyrum_tataricum_MIRA_VER3_c298	GO:0006355
Fagopyrum_tataricum_MIRA_VER3_c298	GO:0043565
Fagopyrum_tataricum_MIRA_VER3_c298	GO:0004722
Fagopyrum_tataricum_MIRA_VER3_c298	GO:0046983
Fagopyrum_tataricum_MIRA_VER3_c298	GO:0003700
Fagopyrum_tataricum_MIRA_VER3_c298	GO:0000287
Fagopyrum_tataricum_MIRA_VER3_c298	GO:0004427
Fagopyrum_tataricum_MIRA_VER3_c298	GO:0000159
Fagopyrum_tataricum_MIRA_VER3_c298	GO:0009507
Fagopyrum_tataricum_MIRA_VER3_c298	GO:0005506
Fagopyrum_tataricum_MIRA_VER3_c298	GO:0005634
Fagopyrum_tataricum_MIRA_VER3_c298	EC:2.7.11.0
Fagopyrum_tataricum_MIRA_VER3_c298	EC:3.6.1.1
Fagopyrum_tataricum_MIRA_VER3_c299	GO:0005852
Fagopyrum_tataricum_MIRA_VER3_c299	GO:0006413
Fagopyrum_tataricum_MIRA_VER3_c299	GO:0003677
Fagopyrum_tataricum_MIRA_VER3_c299	GO:0003723
Fagopyrum_tataricum_MIRA_VER3_c299	GO:0005515
Fagopyrum_tataricum_MIRA_VER3_c299	GO:0003743
Fagopyrum_tataricum_MIRA_VER3_c299	GO:0005634
Fagopyrum_tataricum_MIRA_VER3_c299	GO:0000166
Fagopyrum_tataricum_MIRA_VER3_c300	GO:0008017
Fagopyrum_tataricum_MIRA_VER3_c300	GO:0006914
Fagopyrum_tataricum_MIRA_VER3_c301	GO:0006166
Fagopyrum_tataricum_MIRA_VER3_c301	GO:0045261
Fagopyrum_tataricum_MIRA_VER3_c301	GO:0046933
Fagopyrum_tataricum_MIRA_VER3_c301	GO:0005739
Fagopyrum_tataricum_MIRA_VER3_c301	GO:0015986
Fagopyrum_tataricum_MIRA_VER3_c301	GO:0009536
Fagopyrum_tataricum_MIRA_VER3_c301	GO:0005524
Fagopyrum_tataricum_MIRA_VER3_c301	GO:0046961
Fagopyrum_tataricum_MIRA_VER3_c301	GO:0006168
Fagopyrum_tataricum_MIRA_VER3_c301	GO:0003999
Fagopyrum_tataricum_MIRA_VER3_c301	EC:3.6.3.14
Fagopyrum_tataricum_MIRA_VER3_c301	EC:2.4.2.7
Fagopyrum_tataricum_MIRA_VER3_c302	GO:0005773
Fagopyrum_tataricum_MIRA_VER3_c302	GO:0030528
Fagopyrum_tataricum_MIRA_VER3_c302	GO:0003735
Fagopyrum_tataricum_MIRA_VER3_c302	GO:0005886
Fagopyrum_tataricum_MIRA_VER3_c302	GO:0005618
Fagopyrum_tataricum_MIRA_VER3_c302	GO:0022625
Fagopyrum_tataricum_MIRA_VER3_c302	GO:0009507
Fagopyrum_tataricum_MIRA_VER3_c302	GO:0006412
Fagopyrum_tataricum_MIRA_VER3_c302	EC:3.6.5.3
Fagopyrum_tataricum_MIRA_VER3_c303	GO:0004185
Fagopyrum_tataricum_MIRA_VER3_c303	GO:0009505
Fagopyrum_tataricum_MIRA_VER3_c303	GO:0016023
Fagopyrum_tataricum_MIRA_VER3_c303	GO:0006508
Fagopyrum_tataricum_MIRA_VER3_c303	EC:3.4.16.0
Fagopyrum_tataricum_MIRA_VER3_c304	GO:0012505
Fagopyrum_tataricum_MIRA_VER3_c304	GO:0016023
Fagopyrum_tataricum_MIRA_VER3_c305	GO:0008725
Fagopyrum_tataricum_MIRA_VER3_c305	GO:0006284
Fagopyrum_tataricum_MIRA_VER3_c305	EC:3.2.2.20
Fagopyrum_tataricum_MIRA_VER3_c306	GO:0003852
Fagopyrum_tataricum_MIRA_VER3_c306	GO:0009507
Fagopyrum_tataricum_MIRA_VER3_c306	GO:0009098
Fagopyrum_tataricum_MIRA_VER3_c306	EC:2.3.3.13
Fagopyrum_tataricum_MIRA_VER3_c307	GO:0019253
Fagopyrum_tataricum_MIRA_VER3_c307	GO:0042742
Fagopyrum_tataricum_MIRA_VER3_c307	GO:0009409
Fagopyrum_tataricum_MIRA_VER3_c307	GO:0005524
Fagopyrum_tataricum_MIRA_VER3_c307	GO:0005515
Fagopyrum_tataricum_MIRA_VER3_c307	GO:0008974
Fagopyrum_tataricum_MIRA_VER3_c307	GO:0009535
Fagopyrum_tataricum_MIRA_VER3_c307	GO:0009570
Fagopyrum_tataricum_MIRA_VER3_c307	GO:0048046
Fagopyrum_tataricum_MIRA_VER3_c307	EC:2.7.1.19
Fagopyrum_tataricum_MIRA_VER3_c308	GO:0003700
Fagopyrum_tataricum_MIRA_VER3_c308	GO:0005634
Fagopyrum_tataricum_MIRA_VER3_c308	GO:0006355
Fagopyrum_tataricum_MIRA_VER3_c309	GO:0009507
Fagopyrum_tataricum_MIRA_VER3_c309	GO:0008173
Fagopyrum_tataricum_MIRA_VER3_c309	GO:0006396
Fagopyrum_tataricum_MIRA_VER3_c311	GO:0009414
Fagopyrum_tataricum_MIRA_VER3_c311	GO:0005773
Fagopyrum_tataricum_MIRA_VER3_c311	GO:0006833
Fagopyrum_tataricum_MIRA_VER3_c311	GO:0005886
Fagopyrum_tataricum_MIRA_VER3_c311	GO:0016021
Fagopyrum_tataricum_MIRA_VER3_c311	GO:0015250
Fagopyrum_tataricum_MIRA_VER3_c311	GO:0009507
Fagopyrum_tataricum_MIRA_VER3_c311	GO:0005739
Fagopyrum_tataricum_MIRA_VER3_c311	GO:0009651
Fagopyrum_tataricum_MIRA_VER3_c313	GO:0030170
Fagopyrum_tataricum_MIRA_VER3_c313	GO:0006519
Fagopyrum_tataricum_MIRA_VER3_c313	GO:0004838
Fagopyrum_tataricum_MIRA_VER3_c313	GO:0016847
Fagopyrum_tataricum_MIRA_VER3_c313	GO:0010189
Fagopyrum_tataricum_MIRA_VER3_c313	EC:2.6.1.5
Fagopyrum_tataricum_MIRA_VER3_c313	EC:4.4.1.14
Fagopyrum_tataricum_MIRA_VER3_c314	GO:0030095
Fagopyrum_tataricum_MIRA_VER3_c314	GO:0019898
Fagopyrum_tataricum_MIRA_VER3_c314	GO:0008266
Fagopyrum_tataricum_MIRA_VER3_c314	GO:0010242
Fagopyrum_tataricum_MIRA_VER3_c314	GO:0005509
Fagopyrum_tataricum_MIRA_VER3_c314	GO:0030145
Fagopyrum_tataricum_MIRA_VER3_c314	GO:0035304
Fagopyrum_tataricum_MIRA_VER3_c314	GO:0005515
Fagopyrum_tataricum_MIRA_VER3_c314	GO:0010205
Fagopyrum_tataricum_MIRA_VER3_c314	GO:0009570
Fagopyrum_tataricum_MIRA_VER3_c314	GO:0010287
Fagopyrum_tataricum_MIRA_VER3_c314	GO:0010207
Fagopyrum_tataricum_MIRA_VER3_c314	GO:0042549
Fagopyrum_tataricum_MIRA_VER3_c314	GO:0009654
Fagopyrum_tataricum_MIRA_VER3_c314	GO:0009543
Fagopyrum_tataricum_MIRA_VER3_c315	GO:0004733
Fagopyrum_tataricum_MIRA_VER3_c315	GO:0042817
Fagopyrum_tataricum_MIRA_VER3_c315	GO:0010181
Fagopyrum_tataricum_MIRA_VER3_c315	GO:0009536
Fagopyrum_tataricum_MIRA_VER3_c315	GO:0008615
Fagopyrum_tataricum_MIRA_VER3_c315	EC:1.4.3.5
Fagopyrum_tataricum_MIRA_VER3_c316	GO:0016491
Fagopyrum_tataricum_MIRA_VER3_c316	GO:0055114
Fagopyrum_tataricum_MIRA_VER3_c316	GO:0005488
Fagopyrum_tataricum_MIRA_VER3_c318	GO:0005840
Fagopyrum_tataricum_MIRA_VER3_c318	GO:0003735
Fagopyrum_tataricum_MIRA_VER3_c318	GO:0003723
Fagopyrum_tataricum_MIRA_VER3_c318	GO:0009570
Fagopyrum_tataricum_MIRA_VER3_c318	GO:0009579
Fagopyrum_tataricum_MIRA_VER3_c318	GO:0016020
Fagopyrum_tataricum_MIRA_VER3_c318	GO:0006412
Fagopyrum_tataricum_MIRA_VER3_c318	EC:3.6.5.3
Fagopyrum_tataricum_MIRA_VER3_c319	GO:0015450
Fagopyrum_tataricum_MIRA_VER3_c319	GO:0016023
Fagopyrum_tataricum_MIRA_VER3_c319	GO:0005886
Fagopyrum_tataricum_MIRA_VER3_c319	GO:0009306
Fagopyrum_tataricum_MIRA_VER3_c319	GO:0005739
Fagopyrum_tataricum_MIRA_VER3_c320	GO:0005634
Fagopyrum_tataricum_MIRA_VER3_c320	GO:0005737
Fagopyrum_tataricum_MIRA_VER3_c321	GO:0006694
Fagopyrum_tataricum_MIRA_VER3_c321	GO:0009505
Fagopyrum_tataricum_MIRA_VER3_c321	GO:0008168
Fagopyrum_tataricum_MIRA_VER3_c321	EC:2.1.1.0
Fagopyrum_tataricum_MIRA_VER3_c322	GO:0016491
Fagopyrum_tataricum_MIRA_VER3_c322	GO:0005777
Fagopyrum_tataricum_MIRA_VER3_c322	GO:0033542
Fagopyrum_tataricum_MIRA_VER3_c322	GO:0080023
Fagopyrum_tataricum_MIRA_VER3_c323	GO:0005739
Fagopyrum_tataricum_MIRA_VER3_c325	GO:0016192
Fagopyrum_tataricum_MIRA_VER3_c325	GO:0004828
Fagopyrum_tataricum_MIRA_VER3_c325	GO:0006434
Fagopyrum_tataricum_MIRA_VER3_c325	GO:0005524
Fagopyrum_tataricum_MIRA_VER3_c325	GO:0000815
Fagopyrum_tataricum_MIRA_VER3_c325	GO:0015031
Fagopyrum_tataricum_MIRA_VER3_c325	EC:6.1.1.11
Fagopyrum_tataricum_MIRA_VER3_c326	GO:0009615
Fagopyrum_tataricum_MIRA_VER3_c326	GO:0009944
Fagopyrum_tataricum_MIRA_VER3_c326	GO:0009753
Fagopyrum_tataricum_MIRA_VER3_c326	GO:0010338
Fagopyrum_tataricum_MIRA_VER3_c326	GO:0009739
Fagopyrum_tataricum_MIRA_VER3_c326	GO:0009651
Fagopyrum_tataricum_MIRA_VER3_c326	GO:0009751
Fagopyrum_tataricum_MIRA_VER3_c326	GO:0009733
Fagopyrum_tataricum_MIRA_VER3_c326	GO:0008356
Fagopyrum_tataricum_MIRA_VER3_c326	GO:0003700
Fagopyrum_tataricum_MIRA_VER3_c326	GO:0016481
Fagopyrum_tataricum_MIRA_VER3_c326	GO:0042803
Fagopyrum_tataricum_MIRA_VER3_c326	GO:0046686
Fagopyrum_tataricum_MIRA_VER3_c326	GO:0005634
Fagopyrum_tataricum_MIRA_VER3_c327	GO:0003723
Fagopyrum_tataricum_MIRA_VER3_c327	GO:0006397
Fagopyrum_tataricum_MIRA_VER3_c327	GO:0009570
Fagopyrum_tataricum_MIRA_VER3_c327	GO:0030529
Fagopyrum_tataricum_MIRA_VER3_c327	GO:0000166
Fagopyrum_tataricum_MIRA_VER3_c328	GO:0012505
Fagopyrum_tataricum_MIRA_VER3_c328	GO:0009821
Fagopyrum_tataricum_MIRA_VER3_c328	GO:0005783
Fagopyrum_tataricum_MIRA_VER3_c328	GO:0005739
Fagopyrum_tataricum_MIRA_VER3_c328	GO:0005886
Fagopyrum_tataricum_MIRA_VER3_c328	GO:0016844
Fagopyrum_tataricum_MIRA_VER3_c328	EC:4.3.3.2
Fagopyrum_tataricum_MIRA_VER3_c329	GO:0003735
Fagopyrum_tataricum_MIRA_VER3_c329	GO:0042254
Fagopyrum_tataricum_MIRA_VER3_c329	GO:0005618
Fagopyrum_tataricum_MIRA_VER3_c329	GO:0022627
Fagopyrum_tataricum_MIRA_VER3_c329	GO:0008270
Fagopyrum_tataricum_MIRA_VER3_c329	GO:0006412
Fagopyrum_tataricum_MIRA_VER3_c329	EC:3.6.5.3
Fagopyrum_tataricum_MIRA_VER3_c330	GO:0015031
Fagopyrum_tataricum_MIRA_VER3_c330	GO:0005886
Fagopyrum_tataricum_MIRA_VER3_c330	GO:0005525
Fagopyrum_tataricum_MIRA_VER3_c330	GO:0007264
Fagopyrum_tataricum_MIRA_VER3_c331	GO:0016740
Fagopyrum_tataricum_MIRA_VER3_c332	GO:0008270
Fagopyrum_tataricum_MIRA_VER3_c332	GO:0030145
Fagopyrum_tataricum_MIRA_VER3_c332	GO:0016311
Fagopyrum_tataricum_MIRA_VER3_c332	GO:0010017
Fagopyrum_tataricum_MIRA_VER3_c332	GO:0031539
Fagopyrum_tataricum_MIRA_VER3_c332	GO:0042802
Fagopyrum_tataricum_MIRA_VER3_c332	GO:0005615
Fagopyrum_tataricum_MIRA_VER3_c332	GO:0009986
Fagopyrum_tataricum_MIRA_VER3_c332	GO:0016023
Fagopyrum_tataricum_MIRA_VER3_c332	GO:0003993
Fagopyrum_tataricum_MIRA_VER3_c332	GO:0004722
Fagopyrum_tataricum_MIRA_VER3_c332	GO:0009740
Fagopyrum_tataricum_MIRA_VER3_c332	GO:0003700
Fagopyrum_tataricum_MIRA_VER3_c332	GO:0042542
Fagopyrum_tataricum_MIRA_VER3_c332	GO:0030643
Fagopyrum_tataricum_MIRA_VER3_c332	GO:0005506
Fagopyrum_tataricum_MIRA_VER3_c332	GO:0005634
Fagopyrum_tataricum_MIRA_VER3_c332	GO:0009704
Fagopyrum_tataricum_MIRA_VER3_c332	EC:3.1.3.2
Fagopyrum_tataricum_MIRA_VER3_c334	GO:0015031
Fagopyrum_tataricum_MIRA_VER3_c334	GO:0016021
Fagopyrum_tataricum_MIRA_VER3_c334	GO:0008565
Fagopyrum_tataricum_MIRA_VER3_c334	GO:0005886
Fagopyrum_tataricum_MIRA_VER3_c336	GO:0012505
Fagopyrum_tataricum_MIRA_VER3_c336	GO:0016023
Fagopyrum_tataricum_MIRA_VER3_c337	GO:0006415
Fagopyrum_tataricum_MIRA_VER3_c337	GO:0009507
Fagopyrum_tataricum_MIRA_VER3_c337	GO:0005739
Fagopyrum_tataricum_MIRA_VER3_c338	GO:0046658
Fagopyrum_tataricum_MIRA_VER3_c339	GO:0035091
Fagopyrum_tataricum_MIRA_VER3_c339	GO:0007165
Fagopyrum_tataricum_MIRA_VER3_c340	GO:0005730
Fagopyrum_tataricum_MIRA_VER3_c340	GO:0003735
Fagopyrum_tataricum_MIRA_VER3_c340	GO:0005886
Fagopyrum_tataricum_MIRA_VER3_c340	GO:0009793
Fagopyrum_tataricum_MIRA_VER3_c340	GO:0022627
Fagopyrum_tataricum_MIRA_VER3_c340	GO:0006412
Fagopyrum_tataricum_MIRA_VER3_c340	EC:3.6.5.3
Fagopyrum_tataricum_MIRA_VER3_c341	GO:0051605
Fagopyrum_tataricum_MIRA_VER3_c341	GO:0004175
Fagopyrum_tataricum_MIRA_VER3_c341	GO:0019941
Fagopyrum_tataricum_MIRA_VER3_c341	GO:0051246
Fagopyrum_tataricum_MIRA_VER3_c341	GO:0009733
Fagopyrum_tataricum_MIRA_VER3_c341	GO:0019788
Fagopyrum_tataricum_MIRA_VER3_c341	GO:0004842
Fagopyrum_tataricum_MIRA_VER3_c341	GO:0005524
Fagopyrum_tataricum_MIRA_VER3_c341	GO:0009790
Fagopyrum_tataricum_MIRA_VER3_c341	GO:0005515
Fagopyrum_tataricum_MIRA_VER3_c341	GO:0034613
Fagopyrum_tataricum_MIRA_VER3_c341	GO:0016579
Fagopyrum_tataricum_MIRA_VER3_c341	GO:0005783
Fagopyrum_tataricum_MIRA_VER3_c341	EC:6.3.2.19
Fagopyrum_tataricum_MIRA_VER3_c342	GO:0009409
Fagopyrum_tataricum_MIRA_VER3_c343	GO:0016021
Fagopyrum_tataricum_MIRA_VER3_c343	GO:0009579
Fagopyrum_tataricum_MIRA_VER3_c343	GO:0005739
Fagopyrum_tataricum_MIRA_VER3_c343	GO:0009507
Fagopyrum_tataricum_MIRA_VER3_c343	GO:0015979
Fagopyrum_tataricum_MIRA_VER3_c344	GO:0005839
Fagopyrum_tataricum_MIRA_VER3_c344	GO:0005886
Fagopyrum_tataricum_MIRA_VER3_c344	GO:0006511
Fagopyrum_tataricum_MIRA_VER3_c344	GO:0005634
Fagopyrum_tataricum_MIRA_VER3_c344	GO:0005829
Fagopyrum_tataricum_MIRA_VER3_c344	GO:0048046
Fagopyrum_tataricum_MIRA_VER3_c344	GO:0004298
Fagopyrum_tataricum_MIRA_VER3_c344	EC:3.4.25.0
Fagopyrum_tataricum_MIRA_VER3_c346	GO:0003746
Fagopyrum_tataricum_MIRA_VER3_c346	GO:0009295
Fagopyrum_tataricum_MIRA_VER3_c346	GO:0005730
Fagopyrum_tataricum_MIRA_VER3_c346	GO:0006414
Fagopyrum_tataricum_MIRA_VER3_c346	GO:0009535
Fagopyrum_tataricum_MIRA_VER3_c346	GO:0009570
Fagopyrum_tataricum_MIRA_VER3_c346	GO:0003924
Fagopyrum_tataricum_MIRA_VER3_c346	GO:0005525
Fagopyrum_tataricum_MIRA_VER3_c346	GO:0048046
Fagopyrum_tataricum_MIRA_VER3_c346	EC:3.6.5.1
Fagopyrum_tataricum_MIRA_VER3_c346	EC:3.6.5.2
Fagopyrum_tataricum_MIRA_VER3_c346	EC:3.6.5.3
Fagopyrum_tataricum_MIRA_VER3_c346	EC:3.6.5.4
Fagopyrum_tataricum_MIRA_VER3_c347	GO:0020037
Fagopyrum_tataricum_MIRA_VER3_c347	GO:0006633
Fagopyrum_tataricum_MIRA_VER3_c347	GO:0055114
Fagopyrum_tataricum_MIRA_VER3_c347	GO:0042284
Fagopyrum_tataricum_MIRA_VER3_c347	GO:0016717
Fagopyrum_tataricum_MIRA_VER3_c347	EC:1.14.19.0
Fagopyrum_tataricum_MIRA_VER3_c348	GO:0010287
Fagopyrum_tataricum_MIRA_VER3_c348	GO:0009765
Fagopyrum_tataricum_MIRA_VER3_c348	GO:0030076
Fagopyrum_tataricum_MIRA_VER3_c348	GO:0009523
Fagopyrum_tataricum_MIRA_VER3_c348	GO:0000287
Fagopyrum_tataricum_MIRA_VER3_c348	GO:0018298
Fagopyrum_tataricum_MIRA_VER3_c348	GO:0016168
Fagopyrum_tataricum_MIRA_VER3_c348	GO:0016021
Fagopyrum_tataricum_MIRA_VER3_c348	GO:0009522
Fagopyrum_tataricum_MIRA_VER3_c348	GO:0009535
Fagopyrum_tataricum_MIRA_VER3_c348	GO:0005739
Fagopyrum_tataricum_MIRA_VER3_c350	GO:0016020
Fagopyrum_tataricum_MIRA_VER3_c351	GO:0010150
Fagopyrum_tataricum_MIRA_VER3_c351	GO:0009867
Fagopyrum_tataricum_MIRA_VER3_c351	GO:0003676
Fagopyrum_tataricum_MIRA_VER3_c351	GO:0045449
Fagopyrum_tataricum_MIRA_VER3_c351	GO:0005634
Fagopyrum_tataricum_MIRA_VER3_c351	GO:0008270
Fagopyrum_tataricum_MIRA_VER3_c352	GO:0005789
Fagopyrum_tataricum_MIRA_VER3_c352	GO:0030968
Fagopyrum_tataricum_MIRA_VER3_c352	GO:0015780
Fagopyrum_tataricum_MIRA_VER3_c352	GO:0005460
Fagopyrum_tataricum_MIRA_VER3_c352	GO:0016021
Fagopyrum_tataricum_MIRA_VER3_c352	GO:0005459
Fagopyrum_tataricum_MIRA_VER3_c353	GO:0003824
Fagopyrum_tataricum_MIRA_VER3_c354	GO:0009579
Fagopyrum_tataricum_MIRA_VER3_c354	GO:0009570
Fagopyrum_tataricum_MIRA_VER3_c355	GO:0016328
Fagopyrum_tataricum_MIRA_VER3_c355	GO:0048767
Fagopyrum_tataricum_MIRA_VER3_c355	GO:0016021
Fagopyrum_tataricum_MIRA_VER3_c355	GO:0009926
Fagopyrum_tataricum_MIRA_VER3_c355	GO:0009986
Fagopyrum_tataricum_MIRA_VER3_c355	GO:0012506
Fagopyrum_tataricum_MIRA_VER3_c355	GO:0009672
Fagopyrum_tataricum_MIRA_VER3_c355	GO:0048766
Fagopyrum_tataricum_MIRA_VER3_c355	GO:0009630
Fagopyrum_tataricum_MIRA_VER3_c355	GO:0010082
Fagopyrum_tataricum_MIRA_VER3_c355	GO:0007389
Fagopyrum_tataricum_MIRA_VER3_c356	GO:0009696
Fagopyrum_tataricum_MIRA_VER3_c356	GO:0016788
Fagopyrum_tataricum_MIRA_VER3_c356	GO:0009817
Fagopyrum_tataricum_MIRA_VER3_c356	GO:0009627
Fagopyrum_tataricum_MIRA_VER3_c358	GO:0003676
Fagopyrum_tataricum_MIRA_VER3_c358	GO:0030529
Fagopyrum_tataricum_MIRA_VER3_c358	GO:0000166
Fagopyrum_tataricum_MIRA_VER3_c358	GO:0009536
Fagopyrum_tataricum_MIRA_VER3_c359	GO:0010111
Fagopyrum_tataricum_MIRA_VER3_c359	GO:0005777
Fagopyrum_tataricum_MIRA_VER3_c359	GO:0005739
Fagopyrum_tataricum_MIRA_VER3_c359	GO:0005730
Fagopyrum_tataricum_MIRA_VER3_c359	GO:0003988
Fagopyrum_tataricum_MIRA_VER3_c359	GO:0009695
Fagopyrum_tataricum_MIRA_VER3_c359	GO:0006635
Fagopyrum_tataricum_MIRA_VER3_c359	GO:0009507
Fagopyrum_tataricum_MIRA_VER3_c359	GO:0005886
Fagopyrum_tataricum_MIRA_VER3_c359	EC:2.3.1.16
Fagopyrum_tataricum_MIRA_VER3_c360	GO:0008299
Fagopyrum_tataricum_MIRA_VER3_c360	GO:0015995
Fagopyrum_tataricum_MIRA_VER3_c360	GO:0016787
Fagopyrum_tataricum_MIRA_VER3_c360	GO:0000287
Fagopyrum_tataricum_MIRA_VER3_c360	GO:0009507
Fagopyrum_tataricum_MIRA_VER3_c360	GO:0015979
Fagopyrum_tataricum_MIRA_VER3_c360	GO:0004452
Fagopyrum_tataricum_MIRA_VER3_c360	EC:5.3.3.2
Fagopyrum_tataricum_MIRA_VER3_c361	GO:0006891
Fagopyrum_tataricum_MIRA_VER3_c361	GO:0005622
Fagopyrum_tataricum_MIRA_VER3_c361	GO:0006886
Fagopyrum_tataricum_MIRA_VER3_c361	GO:0008565
Fagopyrum_tataricum_MIRA_VER3_c361	GO:0005886
Fagopyrum_tataricum_MIRA_VER3_c363	GO:0009941
Fagopyrum_tataricum_MIRA_VER3_c363	GO:0010598
Fagopyrum_tataricum_MIRA_VER3_c363	GO:0010258
Fagopyrum_tataricum_MIRA_VER3_c363	GO:0009535
Fagopyrum_tataricum_MIRA_VER3_c363	GO:0005739
Fagopyrum_tataricum_MIRA_VER3_c364	GO:0006457
Fagopyrum_tataricum_MIRA_VER3_c364	GO:0031072
Fagopyrum_tataricum_MIRA_VER3_c364	GO:0009536
Fagopyrum_tataricum_MIRA_VER3_c365	GO:0009813
Fagopyrum_tataricum_MIRA_VER3_c365	GO:0010260
Fagopyrum_tataricum_MIRA_VER3_c365	GO:0016682
Fagopyrum_tataricum_MIRA_VER3_c365	GO:0016706
Fagopyrum_tataricum_MIRA_VER3_c365	EC:1.10.3.0
Fagopyrum_tataricum_MIRA_VER3_c365	EC:1.14.11.0
Fagopyrum_tataricum_MIRA_VER3_c366	GO:0004252
Fagopyrum_tataricum_MIRA_VER3_c366	GO:0009840
Fagopyrum_tataricum_MIRA_VER3_c366	GO:0009534
Fagopyrum_tataricum_MIRA_VER3_c366	GO:0006508
Fagopyrum_tataricum_MIRA_VER3_c366	EC:3.4.21.0
Fagopyrum_tataricum_MIRA_VER3_c368	GO:0006979
Fagopyrum_tataricum_MIRA_VER3_c368	GO:0046686
Fagopyrum_tataricum_MIRA_VER3_c368	GO:0005886
Fagopyrum_tataricum_MIRA_VER3_c368	GO:0005506
Fagopyrum_tataricum_MIRA_VER3_c368	GO:0005618
Fagopyrum_tataricum_MIRA_VER3_c368	GO:0005524
Fagopyrum_tataricum_MIRA_VER3_c368	GO:0051539
Fagopyrum_tataricum_MIRA_VER3_c368	GO:0003994
Fagopyrum_tataricum_MIRA_VER3_c368	GO:0009507
Fagopyrum_tataricum_MIRA_VER3_c368	GO:0009651
Fagopyrum_tataricum_MIRA_VER3_c368	GO:0005739
Fagopyrum_tataricum_MIRA_VER3_c368	GO:0006097
Fagopyrum_tataricum_MIRA_VER3_c368	EC:4.2.1.3
Fagopyrum_tataricum_MIRA_VER3_c369	GO:0007568
Fagopyrum_tataricum_MIRA_VER3_c371	GO:0016491
Fagopyrum_tataricum_MIRA_VER3_c371	GO:0005506
Fagopyrum_tataricum_MIRA_VER3_c373	GO:0043161
Fagopyrum_tataricum_MIRA_VER3_c373	GO:0008233
Fagopyrum_tataricum_MIRA_VER3_c373	GO:0005829
Fagopyrum_tataricum_MIRA_VER3_c373	GO:0009735
Fagopyrum_tataricum_MIRA_VER3_c373	GO:0051788
Fagopyrum_tataricum_MIRA_VER3_c373	GO:0009908
Fagopyrum_tataricum_MIRA_VER3_c373	GO:0009647
Fagopyrum_tataricum_MIRA_VER3_c373	GO:0009408
Fagopyrum_tataricum_MIRA_VER3_c373	GO:0009733
Fagopyrum_tataricum_MIRA_VER3_c373	GO:0031540
Fagopyrum_tataricum_MIRA_VER3_c373	GO:0008541
Fagopyrum_tataricum_MIRA_VER3_c373	GO:0048366
Fagopyrum_tataricum_MIRA_VER3_c373	GO:0048825
Fagopyrum_tataricum_MIRA_VER3_c373	GO:0048528
Fagopyrum_tataricum_MIRA_VER3_c373	GO:0005634
Fagopyrum_tataricum_MIRA_VER3_c375	GO:0008270
Fagopyrum_tataricum_MIRA_VER3_c375	GO:0005515
Fagopyrum_tataricum_MIRA_VER3_c377	GO:0016020
Fagopyrum_tataricum_MIRA_VER3_c377	GO:0016023
Fagopyrum_tataricum_MIRA_VER3_c377	GO:0009505
Fagopyrum_tataricum_MIRA_VER3_c378	GO:0016023
Fagopyrum_tataricum_MIRA_VER3_c378	GO:0046872
Fagopyrum_tataricum_MIRA_VER3_c378	GO:0004722
Fagopyrum_tataricum_MIRA_VER3_c378	GO:0003993
Fagopyrum_tataricum_MIRA_VER3_c378	EC:3.1.3.2
Fagopyrum_tataricum_MIRA_VER3_c379	GO:0005739
Fagopyrum_tataricum_MIRA_VER3_c380	GO:0042742
Fagopyrum_tataricum_MIRA_VER3_c380	GO:0005773
Fagopyrum_tataricum_MIRA_VER3_c380	GO:0009269
Fagopyrum_tataricum_MIRA_VER3_c380	GO:0004197
Fagopyrum_tataricum_MIRA_VER3_c380	GO:0006508
Fagopyrum_tataricum_MIRA_VER3_c380	GO:0005634
Fagopyrum_tataricum_MIRA_VER3_c380	GO:0009651
Fagopyrum_tataricum_MIRA_VER3_c380	EC:3.4.22.0
Fagopyrum_tataricum_MIRA_VER3_c381	GO:0016579
Fagopyrum_tataricum_MIRA_VER3_c381	GO:0031372
Fagopyrum_tataricum_MIRA_VER3_c381	GO:0005515
Fagopyrum_tataricum_MIRA_VER3_c381	GO:0006511
Fagopyrum_tataricum_MIRA_VER3_c381	GO:0004842
Fagopyrum_tataricum_MIRA_VER3_c381	GO:0051246
Fagopyrum_tataricum_MIRA_VER3_c381	GO:0006301
Fagopyrum_tataricum_MIRA_VER3_c381	EC:6.3.2.19
Fagopyrum_tataricum_MIRA_VER3_c382	GO:0042744
Fagopyrum_tataricum_MIRA_VER3_c382	GO:0016023
Fagopyrum_tataricum_MIRA_VER3_c382	GO:0009055
Fagopyrum_tataricum_MIRA_VER3_c382	GO:0020037
Fagopyrum_tataricum_MIRA_VER3_c382	GO:0055114
Fagopyrum_tataricum_MIRA_VER3_c382	GO:0005509
Fagopyrum_tataricum_MIRA_VER3_c382	GO:0004601
Fagopyrum_tataricum_MIRA_VER3_c382	GO:0005576
Fagopyrum_tataricum_MIRA_VER3_c382	EC:1.11.1.7
Fagopyrum_tataricum_MIRA_VER3_c383	GO:0009579
Fagopyrum_tataricum_MIRA_VER3_c383	GO:0009507
Fagopyrum_tataricum_MIRA_VER3_c384	GO:0004743
Fagopyrum_tataricum_MIRA_VER3_c384	GO:0046686
Fagopyrum_tataricum_MIRA_VER3_c384	GO:0005886
Fagopyrum_tataricum_MIRA_VER3_c384	GO:0030955
Fagopyrum_tataricum_MIRA_VER3_c384	GO:0000287
Fagopyrum_tataricum_MIRA_VER3_c384	GO:0006096
Fagopyrum_tataricum_MIRA_VER3_c384	EC:2.7.1.40
Fagopyrum_tataricum_MIRA_VER3_c385	GO:0033587
Fagopyrum_tataricum_MIRA_VER3_c385	GO:0009423
Fagopyrum_tataricum_MIRA_VER3_c385	GO:0009793
Fagopyrum_tataricum_MIRA_VER3_c385	GO:0009073
Fagopyrum_tataricum_MIRA_VER3_c385	GO:0004107
Fagopyrum_tataricum_MIRA_VER3_c385	GO:0009507
Fagopyrum_tataricum_MIRA_VER3_c385	EC:4.2.3.5
Fagopyrum_tataricum_MIRA_VER3_c386	GO:0009507
Fagopyrum_tataricum_MIRA_VER3_c386	GO:0005773
Fagopyrum_tataricum_MIRA_VER3_c387	GO:0003735
Fagopyrum_tataricum_MIRA_VER3_c387	GO:0048569
Fagopyrum_tataricum_MIRA_VER3_c387	GO:0003723
Fagopyrum_tataricum_MIRA_VER3_c387	GO:0009955
Fagopyrum_tataricum_MIRA_VER3_c387	GO:0022625
Fagopyrum_tataricum_MIRA_VER3_c387	GO:0006412
Fagopyrum_tataricum_MIRA_VER3_c387	GO:0006396
Fagopyrum_tataricum_MIRA_VER3_c387	EC:3.6.5.3
Fagopyrum_tataricum_MIRA_VER3_c389	GO:0046933
Fagopyrum_tataricum_MIRA_VER3_c389	GO:0015986
Fagopyrum_tataricum_MIRA_VER3_c389	GO:0005754
Fagopyrum_tataricum_MIRA_VER3_c389	GO:0046961
Fagopyrum_tataricum_MIRA_VER3_c389	EC:3.6.3.14
Fagopyrum_tataricum_MIRA_VER3_c390	GO:0016023
Fagopyrum_tataricum_MIRA_VER3_c390	GO:0008152
Fagopyrum_tataricum_MIRA_VER3_c390	GO:0016787
Fagopyrum_tataricum_MIRA_VER3_c390	GO:0005739
Fagopyrum_tataricum_MIRA_VER3_c390	GO:0016853
Fagopyrum_tataricum_MIRA_VER3_c391	GO:0006979
Fagopyrum_tataricum_MIRA_VER3_c391	GO:0022900
Fagopyrum_tataricum_MIRA_VER3_c391	GO:0051536
Fagopyrum_tataricum_MIRA_VER3_c391	GO:0031966
Fagopyrum_tataricum_MIRA_VER3_c391	GO:0009793
Fagopyrum_tataricum_MIRA_VER3_c391	GO:0046872
Fagopyrum_tataricum_MIRA_VER3_c391	GO:0003954
Fagopyrum_tataricum_MIRA_VER3_c391	GO:0009853
Fagopyrum_tataricum_MIRA_VER3_c391	GO:0009507
Fagopyrum_tataricum_MIRA_VER3_c391	GO:0045271
Fagopyrum_tataricum_MIRA_VER3_c391	EC:1.6.99.3
Fagopyrum_tataricum_MIRA_VER3_c392	GO:0008805
Fagopyrum_tataricum_MIRA_VER3_c392	GO:0016023
Fagopyrum_tataricum_MIRA_VER3_c392	GO:0016021
Fagopyrum_tataricum_MIRA_VER3_c392	EC:1.2.2.4
Fagopyrum_tataricum_MIRA_VER3_c393	GO:0009055
Fagopyrum_tataricum_MIRA_VER3_c393	GO:0005506
Fagopyrum_tataricum_MIRA_VER3_c393	GO:0015995
Fagopyrum_tataricum_MIRA_VER3_c393	GO:0055114
Fagopyrum_tataricum_MIRA_VER3_c393	GO:0016705
Fagopyrum_tataricum_MIRA_VER3_c393	GO:0051537
Fagopyrum_tataricum_MIRA_VER3_c393	GO:0042651
Fagopyrum_tataricum_MIRA_VER3_c393	GO:0009706
Fagopyrum_tataricum_MIRA_VER3_c393	GO:0010277
Fagopyrum_tataricum_MIRA_VER3_c393	EC:1.13.12.14
Fagopyrum_tataricum_MIRA_VER3_c394	GO:0004017
Fagopyrum_tataricum_MIRA_VER3_c394	GO:0006139
Fagopyrum_tataricum_MIRA_VER3_c394	GO:0048364
Fagopyrum_tataricum_MIRA_VER3_c394	GO:0048367
Fagopyrum_tataricum_MIRA_VER3_c394	GO:0005524
Fagopyrum_tataricum_MIRA_VER3_c394	GO:0009570
Fagopyrum_tataricum_MIRA_VER3_c394	GO:0008652
Fagopyrum_tataricum_MIRA_VER3_c394	GO:0005634
Fagopyrum_tataricum_MIRA_VER3_c394	GO:0005739
Fagopyrum_tataricum_MIRA_VER3_c394	EC:2.7.4.3
Fagopyrum_tataricum_MIRA_VER3_c395	GO:0005773
Fagopyrum_tataricum_MIRA_VER3_c395	GO:0008152
Fagopyrum_tataricum_MIRA_VER3_c395	GO:0004557
Fagopyrum_tataricum_MIRA_VER3_c395	EC:3.2.1.22
Fagopyrum_tataricum_MIRA_VER3_c396	GO:0008233
Fagopyrum_tataricum_MIRA_VER3_c396	GO:0016023
Fagopyrum_tataricum_MIRA_VER3_c396	GO:0006465
Fagopyrum_tataricum_MIRA_VER3_c396	GO:0005618
Fagopyrum_tataricum_MIRA_VER3_c396	GO:0016021
Fagopyrum_tataricum_MIRA_VER3_c396	GO:0005787
Fagopyrum_tataricum_MIRA_VER3_c397	GO:0004739
Fagopyrum_tataricum_MIRA_VER3_c397	GO:0055114
Fagopyrum_tataricum_MIRA_VER3_c397	GO:0006096
Fagopyrum_tataricum_MIRA_VER3_c397	GO:0009536
Fagopyrum_tataricum_MIRA_VER3_c397	EC:1.2.4.1
Fagopyrum_tataricum_MIRA_VER3_c398	GO:0005624
Fagopyrum_tataricum_MIRA_VER3_c398	GO:0005525
Fagopyrum_tataricum_MIRA_VER3_c398	GO:0005515
Fagopyrum_tataricum_MIRA_VER3_c398	GO:0032940
Fagopyrum_tataricum_MIRA_VER3_c398	GO:0007264
Fagopyrum_tataricum_MIRA_VER3_c398	GO:0015031
Fagopyrum_tataricum_MIRA_VER3_c400	GO:0022626
Fagopyrum_tataricum_MIRA_VER3_c400	GO:0008891
Fagopyrum_tataricum_MIRA_VER3_c400	GO:0005777
Fagopyrum_tataricum_MIRA_VER3_c400	GO:0009055
Fagopyrum_tataricum_MIRA_VER3_c400	GO:0009854
Fagopyrum_tataricum_MIRA_VER3_c400	GO:0010181
Fagopyrum_tataricum_MIRA_VER3_c400	GO:0055114
Fagopyrum_tataricum_MIRA_VER3_c400	GO:0009570
Fagopyrum_tataricum_MIRA_VER3_c400	GO:0016020
Fagopyrum_tataricum_MIRA_VER3_c400	GO:0005634
Fagopyrum_tataricum_MIRA_VER3_c400	GO:0048046
Fagopyrum_tataricum_MIRA_VER3_c401	GO:0005886
Fagopyrum_tataricum_MIRA_VER3_c401	GO:0005773
Fagopyrum_tataricum_MIRA_VER3_c402	GO:0046914
Fagopyrum_tataricum_MIRA_VER3_c403	GO:0005774
Fagopyrum_tataricum_MIRA_VER3_c403	GO:0016023
Fagopyrum_tataricum_MIRA_VER3_c403	GO:0000325
Fagopyrum_tataricum_MIRA_VER3_c403	GO:0005886
Fagopyrum_tataricum_MIRA_VER3_c404	GO:0046872
Fagopyrum_tataricum_MIRA_VER3_c405	GO:0009536
Fagopyrum_tataricum_MIRA_VER3_c407	GO:0005886
Fagopyrum_tataricum_MIRA_VER3_c407	GO:0009536
Fagopyrum_tataricum_MIRA_VER3_c408	GO:0005840
Fagopyrum_tataricum_MIRA_VER3_c408	GO:0003735
Fagopyrum_tataricum_MIRA_VER3_c408	GO:0006412
Fagopyrum_tataricum_MIRA_VER3_c408	GO:0005739
Fagopyrum_tataricum_MIRA_VER3_c408	EC:3.6.5.3
Fagopyrum_tataricum_MIRA_VER3_c409	GO:0003677
Fagopyrum_tataricum_MIRA_VER3_c409	GO:0045449
Fagopyrum_tataricum_MIRA_VER3_c409	GO:0005634
Fagopyrum_tataricum_MIRA_VER3_c410	GO:0005750
Fagopyrum_tataricum_MIRA_VER3_c410	GO:0008121
Fagopyrum_tataricum_MIRA_VER3_c410	GO:0006810
Fagopyrum_tataricum_MIRA_VER3_c410	GO:0006122
Fagopyrum_tataricum_MIRA_VER3_c410	EC:1.10.2.2
Fagopyrum_tataricum_MIRA_VER3_c411	GO:0004806
Fagopyrum_tataricum_MIRA_VER3_c411	GO:0005739
Fagopyrum_tataricum_MIRA_VER3_c411	GO:0006629
Fagopyrum_tataricum_MIRA_VER3_c411	EC:3.1.1.3
Fagopyrum_tataricum_MIRA_VER3_c412	GO:0004872
Fagopyrum_tataricum_MIRA_VER3_c412	GO:0006468
Fagopyrum_tataricum_MIRA_VER3_c412	GO:0016023
Fagopyrum_tataricum_MIRA_VER3_c412	GO:0005886
Fagopyrum_tataricum_MIRA_VER3_c412	GO:0005515
Fagopyrum_tataricum_MIRA_VER3_c412	GO:0004713
Fagopyrum_tataricum_MIRA_VER3_c412	GO:0005524
Fagopyrum_tataricum_MIRA_VER3_c412	GO:0004674
Fagopyrum_tataricum_MIRA_VER3_c412	GO:0007169
Fagopyrum_tataricum_MIRA_VER3_c412	EC:2.7.10.0
Fagopyrum_tataricum_MIRA_VER3_c412	EC:2.7.11.0
Fagopyrum_tataricum_MIRA_VER3_c413	GO:0003777
Fagopyrum_tataricum_MIRA_VER3_c413	GO:0008092
Fagopyrum_tataricum_MIRA_VER3_c413	GO:0005829
Fagopyrum_tataricum_MIRA_VER3_c413	GO:0040010
Fagopyrum_tataricum_MIRA_VER3_c413	GO:0030286
Fagopyrum_tataricum_MIRA_VER3_c413	GO:0009792
Fagopyrum_tataricum_MIRA_VER3_c413	GO:0005874
Fagopyrum_tataricum_MIRA_VER3_c413	GO:0016459
Fagopyrum_tataricum_MIRA_VER3_c413	GO:0040035
Fagopyrum_tataricum_MIRA_VER3_c413	GO:0035046
Fagopyrum_tataricum_MIRA_VER3_c413	GO:0010171
Fagopyrum_tataricum_MIRA_VER3_c413	GO:0002119
Fagopyrum_tataricum_MIRA_VER3_c413	GO:0007017
Fagopyrum_tataricum_MIRA_VER3_c413	GO:0008039
Fagopyrum_tataricum_MIRA_VER3_c413	GO:0046907
Fagopyrum_tataricum_MIRA_VER3_c413	GO:0040011
Fagopyrum_tataricum_MIRA_VER3_c413	GO:0002009
Fagopyrum_tataricum_MIRA_VER3_c413	GO:0005886
Fagopyrum_tataricum_MIRA_VER3_c414	GO:0005730
Fagopyrum_tataricum_MIRA_VER3_c414	GO:0030515
Fagopyrum_tataricum_MIRA_VER3_c414	GO:0005515
Fagopyrum_tataricum_MIRA_VER3_c414	GO:0001510
Fagopyrum_tataricum_MIRA_VER3_c414	GO:0006364
Fagopyrum_tataricum_MIRA_VER3_c414	GO:0016020
Fagopyrum_tataricum_MIRA_VER3_c415	GO:0005730
Fagopyrum_tataricum_MIRA_VER3_c415	GO:0003735
Fagopyrum_tataricum_MIRA_VER3_c415	GO:0022625
Fagopyrum_tataricum_MIRA_VER3_c415	GO:0009507
Fagopyrum_tataricum_MIRA_VER3_c415	GO:0016020
Fagopyrum_tataricum_MIRA_VER3_c415	GO:0006412
Fagopyrum_tataricum_MIRA_VER3_c415	EC:3.6.5.3
Fagopyrum_tataricum_MIRA_VER3_c416	GO:0003676
Fagopyrum_tataricum_MIRA_VER3_c416	GO:0030529
Fagopyrum_tataricum_MIRA_VER3_c416	GO:0000166
Fagopyrum_tataricum_MIRA_VER3_c416	GO:0009536
Fagopyrum_tataricum_MIRA_VER3_c417	GO:0004553
Fagopyrum_tataricum_MIRA_VER3_c417	GO:0009505
Fagopyrum_tataricum_MIRA_VER3_c417	GO:0005975
Fagopyrum_tataricum_MIRA_VER3_c417	GO:0005773
Fagopyrum_tataricum_MIRA_VER3_c417	GO:0043169
Fagopyrum_tataricum_MIRA_VER3_c417	GO:0046658
Fagopyrum_tataricum_MIRA_VER3_c417	GO:0016023
Fagopyrum_tataricum_MIRA_VER3_c417	EC:3.2.1.0
Fagopyrum_tataricum_MIRA_VER3_c418	GO:0003899
Fagopyrum_tataricum_MIRA_VER3_c418	GO:0006351
Fagopyrum_tataricum_MIRA_VER3_c418	GO:0003677
Fagopyrum_tataricum_MIRA_VER3_c418	GO:0046983
Fagopyrum_tataricum_MIRA_VER3_c418	GO:0009507
Fagopyrum_tataricum_MIRA_VER3_c418	EC:2.7.7.6
Fagopyrum_tataricum_MIRA_VER3_c419	GO:0012505
Fagopyrum_tataricum_MIRA_VER3_c419	GO:0016021
Fagopyrum_tataricum_MIRA_VER3_c419	GO:0006508
Fagopyrum_tataricum_MIRA_VER3_c419	GO:0004190
Fagopyrum_tataricum_MIRA_VER3_c419	GO:0005886
Fagopyrum_tataricum_MIRA_VER3_c419	EC:3.4.23.0
Fagopyrum_tataricum_MIRA_VER3_c420	GO:0005525
Fagopyrum_tataricum_MIRA_VER3_c420	GO:0005507
Fagopyrum_tataricum_MIRA_VER3_c420	GO:0005886
Fagopyrum_tataricum_MIRA_VER3_c420	GO:0005515
Fagopyrum_tataricum_MIRA_VER3_c420	GO:0005798
Fagopyrum_tataricum_MIRA_VER3_c420	GO:0016004
Fagopyrum_tataricum_MIRA_VER3_c420	GO:0009536
Fagopyrum_tataricum_MIRA_VER3_c420	GO:0007264
Fagopyrum_tataricum_MIRA_VER3_c421	GO:0009536
Fagopyrum_tataricum_MIRA_VER3_c422	GO:0012505
Fagopyrum_tataricum_MIRA_VER3_c422	GO:0016023
Fagopyrum_tataricum_MIRA_VER3_c423	GO:0016788
Fagopyrum_tataricum_MIRA_VER3_c423	GO:0003676
Fagopyrum_tataricum_MIRA_VER3_c423	GO:0046686
Fagopyrum_tataricum_MIRA_VER3_c423	GO:0005886
Fagopyrum_tataricum_MIRA_VER3_c423	GO:0005515
Fagopyrum_tataricum_MIRA_VER3_c423	GO:0016442
Fagopyrum_tataricum_MIRA_VER3_c423	GO:0016246
Fagopyrum_tataricum_MIRA_VER3_c423	GO:0005618
Fagopyrum_tataricum_MIRA_VER3_c423	GO:0009507
Fagopyrum_tataricum_MIRA_VER3_c425	GO:0005216
Fagopyrum_tataricum_MIRA_VER3_c425	GO:0006884
Fagopyrum_tataricum_MIRA_VER3_c426	GO:0020037
Fagopyrum_tataricum_MIRA_VER3_c426	GO:0004497
Fagopyrum_tataricum_MIRA_VER3_c426	GO:0009055
Fagopyrum_tataricum_MIRA_VER3_c426	GO:0016829
Fagopyrum_tataricum_MIRA_VER3_c427	GO:0006508
Fagopyrum_tataricum_MIRA_VER3_c427	GO:0004252
Fagopyrum_tataricum_MIRA_VER3_c427	GO:0009507
Fagopyrum_tataricum_MIRA_VER3_c427	EC:3.4.21.0
Fagopyrum_tataricum_MIRA_VER3_c428	GO:0016740
Fagopyrum_tataricum_MIRA_VER3_c429	GO:0009543
Fagopyrum_tataricum_MIRA_VER3_c429	GO:0019684
Fagopyrum_tataricum_MIRA_VER3_c429	GO:0009535
Fagopyrum_tataricum_MIRA_VER3_c429	GO:0005739
Fagopyrum_tataricum_MIRA_VER3_c429	GO:0009654
Fagopyrum_tataricum_MIRA_VER3_c430	GO:0016192
Fagopyrum_tataricum_MIRA_VER3_c430	GO:0008565
Fagopyrum_tataricum_MIRA_VER3_c430	GO:0005739
Fagopyrum_tataricum_MIRA_VER3_c430	GO:0030130
Fagopyrum_tataricum_MIRA_VER3_c430	GO:0030131
Fagopyrum_tataricum_MIRA_VER3_c430	GO:0005524
Fagopyrum_tataricum_MIRA_VER3_c430	GO:0005515
Fagopyrum_tataricum_MIRA_VER3_c430	GO:0006886
Fagopyrum_tataricum_MIRA_VER3_c431	GO:0016023
Fagopyrum_tataricum_MIRA_VER3_c431	GO:0016021
Fagopyrum_tataricum_MIRA_VER3_c432	GO:0006814
Fagopyrum_tataricum_MIRA_VER3_c432	GO:0030026
Fagopyrum_tataricum_MIRA_VER3_c432	GO:0006882
Fagopyrum_tataricum_MIRA_VER3_c432	GO:0009651
Fagopyrum_tataricum_MIRA_VER3_c432	GO:0016021
Fagopyrum_tataricum_MIRA_VER3_c432	GO:0006874
Fagopyrum_tataricum_MIRA_VER3_c432	GO:0009705
Fagopyrum_tataricum_MIRA_VER3_c432	GO:0015085
Fagopyrum_tataricum_MIRA_VER3_c432	GO:0006793
Fagopyrum_tataricum_MIRA_VER3_c432	GO:0015369
Fagopyrum_tataricum_MIRA_VER3_c432	GO:0009631
Fagopyrum_tataricum_MIRA_VER3_c432	GO:0006816
Fagopyrum_tataricum_MIRA_VER3_c432	GO:0010351
Fagopyrum_tataricum_MIRA_VER3_c432	GO:0009624
Fagopyrum_tataricum_MIRA_VER3_c432	GO:0051592
Fagopyrum_tataricum_MIRA_VER3_c433	GO:0047216
Fagopyrum_tataricum_MIRA_VER3_c433	GO:0016051
Fagopyrum_tataricum_MIRA_VER3_c433	EC:2.4.1.123
Fagopyrum_tataricum_MIRA_VER3_c434	GO:0004872
Fagopyrum_tataricum_MIRA_VER3_c434	GO:0005515
Fagopyrum_tataricum_MIRA_VER3_c434	GO:0005886
Fagopyrum_tataricum_MIRA_VER3_c434	GO:0009416
Fagopyrum_tataricum_MIRA_VER3_c435	GO:0006508
Fagopyrum_tataricum_MIRA_VER3_c435	GO:0008233
[truncated: 63,536 more rows]
