# Supplementary material for: De novo sequencing and characterization of floral transcriptome in two species of buckwheat (Fagopyrum)
Source: BMC Genomics. 2011 Jan 13;12:30. doi: 10.1186/1471-2164-12-30 (PMC3027159; doi:10.1186/1471-2164-12-30)
Supplement: Additional file 2 — Fagopyrum tataricum transcriptome sequence data. The sequences of F. tataricum contigs and singletons and the summary of BLAST search and GO annotation of these sequences. [file 1471-2164-12-30-S2.ZIP › Fagopyrum_tataricum_MIRA_ver3_singlets.fasta]

>FtataricumALTLSC_s25049
cagcagcggaaccagcacagggggccaagaaatcaaagaagtgaagtatgaacagatgagtgccaattttctgaccagatttaggttatctgttacaattgcagtagttttaaagtagttttgttccgagctattatctcttccatggatcttgttgtgttgaaacttcacacaataacttatttgccttttgttgatgacaaatttactattaatc
>FtataricumALTLSC_s25050
ggtgggaataacttgacctcctcctctgtgaatagcatcagtatgaagcacaacatcacaaaacttcaaagcaaatacctctcatgttttcgtcagccaatggaccttcctttgatgcccactggaacccagcaaccaacggaat
>FtataricumALTLSC_s25051
tgaaaattcaaacatttgacggctgcaattagctttcatatcagcagcatcaaaatgcacaacatgtcccttatgatcttccccaaacttggcaactcgatacacgaagacgtgcctcatcctattagcttgcttgagatggtgctcgctgtcagtgaacacatcgacgaccaccatcacaaagcttaagcaaacgatgtatggtttcatcttatatgcatgaaacatcaataccgtatctttttaaanaatcaccatttaggtgacttaatgatatgggtgtgattttgtgttggcttatcctcgttgtaatgtatgtgtattgtgttatcttgatcaatgttatatg
>FtataricumALTLSC_s25052
atcgtaagtatgatcaagtgggttgaagaagtattttgtccacaaatggagacgtgtcgataaagaagaaatccagggtatctgcattcaaaacgaatgatctcatgcaaatccatctcttat
>FtataricumALTLSC_s25053
caatattgaaataaacaaaattgcatataacattgatcaagataacacaatacacatacattacaacgaggataagccaacacaaaatcacacccatatcattaagtcacctaaatggtgatttatttaaaaaagatacggtattgattgtttcatgcatataagatgaaaccatacatcgtttgcttaagctttgtgatggtggttgtcgatgcgttcactgacagtgagcaccatctcaagcaagctaataggatgaggcacgtcttcgcgaatcttttcgtactcgcccccgtactcctgcgttgactaccactgctt
>FtataricumALTLSC_s25043
ttactggattgctgttttcttgtcttgtcagatacatcttcagtcatattgtgtaatatgaaatcatattatcatgtattttggaacttaatttcacaaatgcgcaaacaagtgctagtgtgttactaacc
>FtataricumALTLSC_s25026
aaagagaccagactagtatcctcttttaacttgatgaccttgttggtgatatgcagacttgtgtatttggtgaagcttgttgctagtttctgacacatttttaaaaccttgaatgatggtagtgacaaactggtgtaatccgtgtatcactatttttactctacatttgcttcatccttcacttttgattgtcttctagaattttaagcaaacaatttcttctttttctgcaaaaaaagaaaacaaaa
>FtataricumALTLSC_s25044
ttctttgagctattatgtcttccatggatcttgttgtgttgaaacatcacacaataatgtcttttgcctttttttgttgatgacaattttttcattaatcaaatcatggatgaatggtttttcagggtt
>FtataricumALTLSC_s25045
tcattcaacttctcttctccttcttcgttgtaggttttctaacagctaagtctgaattctcgccttccagcttctcggtttccttaaccagagatgtttcattgtactgcttcttatgcttcttcttcttctttacaccaccggtttgcacatcaagggcttttcccttcagcttcagctttccaacaacaacattttcataacctgacatcctacctttttctaatcatcaatcgctccggtcgccaccgtaaacccgcagaaccaatagcacggcgacagaaagacgtcggtccgatggtgttcttgactcttcaggcacgacctgcgagagag
>FtataricumALTLSC_s25046
agttgaaatgaattgaattagtaagataagcattcatcacataatctgatccacaaagtgacattcattcatcatcataatcatcaaacattgaattagtcagaaactaattcattctaaaacagagtcctaccctacaccacataatcaattctactacacacaagaaccagaaactaaccaaatcaagccctctcgcccctaattctacgggccaactggatatccttgggcataatggtgaccctcttagcatg
>FtataricumALTLSC_s25054
atacagcacaatgatgtccagttaacttgcacaagttatagtgtgcagtcaaaaagaaacatcttaccaaactgcgtctcttgacttattgcggaaagataactcaatttttgatcatcacagcgccaacatctaaaggccggtctg
>FtataricumALTLSC_s24206
ctgatggaaagtatccacaagtcgaaggctgaaaaggcaagagagaagacgttgtctgaccagtttgaggctaagcgtgccaagaacaaggctagcagggaaagaaagcatgccaggagggaggaacgtttggctcagggtcctggagagaaaccagctgcaccaacaccagcagctcaaccagcacaggccccaaagaaatcaaagaagtgaaacatgaagatgaactgtccgagttgacacttagggtttttggttactaatgcagtagttctatagcattttgttccaagtcttatttatgtctttcatggatcatgttatgttgttta
>FtataricumALTLSC_s24300
tattctacctaaaaaagtaaagtaatttagtttaagtaaaaaattggtctaactcgattttctcgtttatttagctacctcaattgctatgacttcgttcactacgtatgcatctgatcctaacatgcttcaagactattgcgttgccgctaacgatccaaacaattcagtctttataaatgggttagtatgcaaaaacccaaagatgttacagccgaagacttcgtctttaggggtttnaacaaagttgcattagacaattttggacctggaatgggcggaaaattagtggggccggcactcctcccgggtataatacgttgggaatcacagtggctcgaatagaatacgaaccaaacgggatatcgccgccccacaaccacccacgagccacggagatggtaactgttattagaggaacac
>GAA4HQR02G2MXP
tttcgatctcatcttaatccacattgcgctaatcaagaaataatagcaagagtatcttttgaattaatcagcttcttcttcaatttagtaattgtttctaattaatataaaataactggcacggcttgtgtgacaaatagaacgcagctcatccacggatggaatttcttgagcaacttgtaaagcagcatcatattttaaaagtagcatcttcataatgctcatctttaaaaagaatattgccttcaacttttgtcatcattagcttgtgttaaaggctctctgtttcaattcatcttgataagtatcatccttctggaggtgcaactagttcttccccgcccacgtcctncgtgtatacactcgctctctagagacgccacgacgacacagggaggtaggnnnn
>GAA4HQR02GHJMM
ttctcaagatgaccaagaacaaggagaggagagtagcctcaccagcaggcaaagcgattcgagtggagatggtgcgacgggacgaagacgatccgttcgtagaagaggaagacggttcggtaatagacggaacgtacatggtaaccggaacggtgtccaacgaataagaatgaataccaacgaactaacaagaaatagcactacttgtcaaccaacttactagaagaagaacgaagaattatgttaattagaagaatgatgacgatgattacgtaagacgataacaagaagagtaaggacgtgagactgccaaggacgacacagggaggtaggngn
>GAA4HQR02H2JGA
tctctcntntgcgctntntnngagactatgtatagacacacanagtacacgtactacgacaacgaanatatactaacttaactacctaactaaattaattacttactacgtacactatactactactatatacgtagtagtagtagtagaganactatagtaggtaggtaggtaggtacggtacgtaacgtaagaacgaaagaagaagaagagaagaagaagaagagaggagggagggaggaggagagtagtagtagtagtagtagttagttagttagtagtagttagtagtagtagtacgacgacgacgacgacggaggaggagag
>GAA4HQR02IKTF9
tacgcatatcacattcacattatcggaaggttacgcgtgctacgcacgcgcggctctcctagtaataataataagtaaccgtttctaattcatataatggtgcaacttagggctccgactcaattatcaatagaagcatatcaaagactttgctatggataaatatataaactttacatggttacaaaaagaaacaaaactaactgagactgccaaggcacacagggagtagg
>GAA4HQR02JMA7R
tttcttctgctcaaagaactataacaatacaggtcagagactcaagtgcaaatacggtgagttggaatccatttcaactttattataacaagaaaagatgtttccactaaattatcaagaaagtctgtaatctgcaaaaataatgtataaaattggggcaaaaaaataactgaaaggaagagtgaaaaactaagtgcaatcatatctatccgaccacaactaacaaaacaaaataactcttacaagaagaccaaaaggtagacaacaaactaagagtgcccaacagagagttcaaggtaatacaaatagcaagaactaaatattaaagacaggggagtcaaaattaacagttcagtgacgtagaaaccaaattttgatccttacctttgatgcttctataaaacgtgcaaatagattttttaaaaaaaagtaaacctacccttgtatactagttacgtacttacttcctttctatagagtacggtacccccggtacctctgtcgttgtactacctacctgtctcgagactcgccaacggcacacgagggtagtagnnnnn
>GAA4HQR02IRDL2
tttataagatgaacaagagctgaataacaactatcagatactagcacaataatataagaacatgaattgatcaaccaattacagaagtagcaaactagaatggtgactcaacatagcaccatagtttggtaatctagcaacacctttggacttctttgccttgggtttcttgtttctccttcttcgactgcttcaaccttactgctactcttcttcttctttcttcaccatcaaccatgctgctttcttcttcctcttcactgttcccncnctctctgtgtactactnctctgtcgtcgtagcgacgacgacgacgacggacgaggaggagnnn
>GAA4HQR02GBRPL
ttcattgtcacagtagatgcttgatttgccaattagcattgaagatgtctggacgggcgtgctgcatcgaatccagcattaatctcagaaccaagcgaaattccagcattatggggtatttaagccgcttagatgttgtaattgctggagattagccatagcttcaagaagttgttgtttggggagagggaaacccccacctcctgtcaccacttaaggtttagggtttaggtagacaaagaacaagtgttagttaattaaacaacaacgacggacgacgctgttaggttaagtaaggaacgaccgaaccgtaagtaaggaatgtgttagttaacggttaccgtcccgttcgtaggaactacgtccgttggtccgttccgtccgacgtaagtccgacggaccgaacggacaccggaacgggtaaggggtaaggag
>GAA4HQR02HENQC
ttacagtcagtttgctcctattgaacgctcaacagtagttaccatttaccataggacagggcatttacatgatcggtgagaagttgcatttctttgttgttnttcgtgatacnccttacttctntgtattatncacatnaanaatatgtaagtagtntctatagaagtaagttagtcatngtccacgttactttcttctgatacttcctatgtacttagatcactaattacttcgttattgatgactatatagtagtactaattaacttgtcncaaccaatactacaccagaaaagaaagtaaactaaactacgttggtacgttacaacttaccgacttcgtccttcgtacgaggaccctacgggacccaacggaccaaccgggaagtaagggggatagg
>GAA4HQR02GVQ1M
cttgcaaagattgctgtggaaatggatacacaaattagtgcttggaacatgcacttcaagggtgctgtcatgtaatttctagcaacctgtttaaggggtcaaaggcacactagggggatagg
>GAA4HQR02H9865
agatgcatagtactaagttaaggttaggtgtagtagagtagttagtacgtaattagtagtaagtaggtacgtagttagttttacgtttacgttaaccgtaaccggtaacggtagggtaggtagggttacgtaaacgtaaacggtaacgggaacgggtaacccggtacgtacgttacgtttcgttacggtaagttacggtttacgggtttacgttaacgttagtacgtaaacgtttaacggtttacgggttacccgggtacggtaggtaaggtaaagtagaacgaagaagtagggtaagggaacgaacgtacgtacgacgaaacgtaacgtaacgttagtaggtacgtacgtacgtaaacgtaacggtaaacggtaacgtaacgtaagtaagttaagtaacgttacgtttacgttacgtacgtacgtacgacgaccgtacgtacggtacgtacgtacgtacgtacgtacgtacgacgacgacgacgaggaggtaggag
>GAA4HQR02I8T2V
gtttgcctgcttataacacctatgttatgaactcatcctgttgagctgattcttgtcatcataatattgatggttggtacttgttaacctaaaanaaaaaaaaaaaanaaaanaaaacaaaacaaaactaaaactaacgtacgtacgtacgtactactactactcgtacgtacgtacgacgacgacgacgacgacgacgagagagng
>GAA4HQR02IPJNN
tttctccacaatcattctctcaatctccttctcgtcaggcagcggcacgtgcaccacaaactcctctttctactcctcttcctcttccgtctcccttacgcttcgtctctcttcctctacctcctcctcttcttcctcaaacaatatgtcctttgtcattcactacagtcaccacttctccactcttcactgccgcctttgtcctcttgctttatcttctccatttccttccagttgtataatgtcacagccctcatctttgtctctgctggtccttctaacttctccaagattccgtcctcgtcatctctatagtataccacctcgaggactacgccgaacggacgacaccaggggaggtaggt
>GAA4HQR02I3RJ3
ttgtaggatcaatgcaattgtacgttgcataatgaatggttggattgaatgtcaaccattgaagtggatgcttttntttatagttaagtttagttggttggtttgtttgttgtgtatatatattatttagtttgttntanatgtaacaacatntgatatcnctatnctccaaaccgaaaacaacaactactgtgtagactaccacgtntcttctagagacgtcacgacgacacacggaggtagag
>GAA4HQR02IXFHD
ttcgccgcttcatggtgcggtccttgccgagtcgtggcgccgttcctggctgatctcgcgaagaacaaccaacgtacatattgtgaaggtggacgtcgacgagttgaagtctgttgcaaacgaccggctgtagaatcgatgccaaccttcgtgttcgtgaaagaaggaagattctcggaaggtcaccggagctaggaaggaggaacttcaggctgctctggagaagcatatggctgcttaaatagttaacttggatttgatgttctgtcgtggaaactcatggtttctatttctgctaaatggcttttaccagtatcatgttgctctgcaaatgcacaactgagactgccaaggcacacaggggataggnnn
>GAA4HQR02IXO3P
ttggagtcgaagtgaatgaatcaagcaacagtgaagttccagctgaagaaggttctttgcatgggtgttgctgtcggaaactagtggcatggagggagaaacaaatacttccagaatgtccagatgagtgtcaatttccttgtttcattgttgaagaagaattggcaaaacgtaccgctgctcgtacctgaagagcacaatgggaaagccataccgtatcttttaagtctatatccagttttgtatttggttttgtcagctgagactgccaaggcacacaggggatagg
>GAA4HQR02GTQZ1
cctggttcggttccagaagtccacggcggcctattctagaaccgctataagccacgtagagaacctcatcactggcgttactaagggctaccgttacaaatgaggatggttacgctcactttccgatcaatgccagcatcgccgctgccagcaggagcattgagatccgtaactttctcggagagaaaaggtaaggaaggtagaaatgcttgatggggtaactattactaggtcctgagactgccaaggcacacaggggatagg
>GAA4HQR02HD72G
ttgtcnaataatancgtgacgaccaccatgcattgtttggtagtagttatagtttacttatattctatggagttccttactatattctccacaattaagtnaccaaaacaaaanaaanaaanaaaactaaaactaaactaacgtcgtgtacgtactactactctcgtcgtacgtagacgacgacgacgacgacgacgaggagag
>GAA4HQR02GR6MM
gaactcctaagaagacaatagttgtcattgtattcaataataggaagtagatttctataggccgtactctatgataatactatctattattcttacttggtaagttaccttcttccttacggtacgttcttaactactccaccgtcataggggtggagtattattgtatatcaagtacatactaacctacgaaactacaatctacatctgcattggccctcactcctaggcaactgcatgctcgttatgtcccccgtcctcctccg
>GAA4HQR02GFC4W
aatcaattggagcagcactggaacagaggattgacatggagggtcatctcttttcccncctccgtacgctcttcttctcacactctctctctctctctccaccgacgcgctcactctcctacacatanagaggcggcgngtaggaggacgcgcgtcgtctctcntcgtacgtcgtacactactcgcgtcttcttagtaagtaaccgaacctaacctagtgtggtatagtagaagaacacgtgttccgttccgtcctctctctgtcgtcgtgagagcncgacgacgacacgaggaggagnggn
>GAA4HQR02JC0FD
ttatggaggctcaatgaagaatcgagtttaagcctggtctcgagtatggacagctgtggtctgatcaagcctaatgacaaggttgtagtcttccaaaagttagggaagtcgagcngttgttgtagatagttgtagcttggtagcgttgcactccatatgtttttacgtttcttagtgcagtcttaaactaagaatgagtacaatagtttgttaaactaattactgaactttactatttctatattattgtacaacagtttgtccaaaaacaaacaaaacaaactaaactacgtgtgtactactactctctctgtgagcacgacgacgacacgaggaggaggnnnn
>GAA4HQR02H3BPS
tataccggagcaccggcaccaacacgttcggcgtacttgcctgccttcaaacgaagcaatacgaccgacgggaactgcaaccagccttgctgctacgagatgtagccttcttagaggcgccagatcccaagtttcctctctgcattgatgatgaattgggttttaatcgagcgaattattgaaagagngaagagagtatatgcgaggagcaacgatttgtatggatccccncgtctngtgntacactcnctctctgagagcacggacgacgacacggagtaggagngnn
>GAA4HQR02GHWPW
ttttagtgtattttacttgtagaaattcatttaaataaaatctacttgcagttgagtcccctttctacaagttcatttgaagtttcttaacaaaaatactgcttgcagtcgatctttctcaattctcagcatcctcgtaacataacttccttgtagcaaaagacaaatgtactatcagaattacatatttgcttcgttcattttgtggcattggctggcattgattaatctgctttcttgatgataaaaatgcaaaattgtttgctcactttgtactatattggataaagtagagcaaaaagacttctcttacatattctattgcttgcattacttggtgcagaccgctggtgcccttggagggttggctgcttctttaattcgtgttcctaccgaggttgttacagggcaattcaattcagccccaactgagactgccaaggcacacaggggataggnn
>GAA4HQR02G18T7
tagtagattcaagtgagatgtagcatcgtaacttgttgagataacaattgtcaagagatggctcattgactggttcatatctgtcatacatatcaaacaatctcatcaactggccncacgagacgtacacgtcgtagttcagtcnggtcgtaggtatagtctcgtctctccgcctcctccgtcctccgtacgtacgtacgtacgtactactacgtacgtcgtctcgaggacgacacgacggacgtagagagagnngnn
>GAA4HQR02HAYT6
ataacacgctctagacactgacgaacctagtgagactaacggtaacggacgaccccggacccctccccgttactccgtttggcgtttaccaacttaccgacctttcgtccgtttacgtacgtaggcccctaaggggcccaaacggacccaacggggaacgtaaggggggaatagg
>GAA4HQR02GXCZP
gttatatctatatttatatatatcaatatgaactccaggaagtcacgagtgatagtggaataataagtctattagcagcttgattgagtagtacaagttgtaatgcatgtaatacaacttcaaccctcgtcagaggagtaataggnggaatataattagtaagagacgactcgagctccttctagctacgtaggtcatctatgagactatctcacttgttggtatacttaaacttagtagacaacttaccttcgagactgccaacgacgacacagggagtagngnnnn
>GAA4HQR02IBRVN
gtttcaacctgcaacaatcatctcaatctgtacatgaccaacctcctactnctcctaacggaacggaaccaccactacataactaactactacgaagtacactactccctttccccttaaacctaactactacctaaaacctaaaacttaccttcgtacgtacgggtaggtaacctaaaaacccccgaaaaacccggaacccgtccgttgggtacgggaacggggaacggaaaccgaaacggacgaccccaacccgaagtagtcgaaaacttaaacccccttaaccccggaacgtaggtagtactaaaaaaacccccaaaaaaaccctttaaaaggggttcggttcggtaagttaggtaagtttaccccccttttcccccctaaaccggaaaaacccgaaaaccttacctaaacctttaaccttttcccttttcggtaaagggttttaacgtttaacccaaccgaaccccgaacccctaacgtaaagtactaaacggacgtaactttccctaaaaaccggaaacccccgaaaaaccccaaaaccccttaccctaatttaaacctaaacccttacggaggaacggttaacgtcccgaaaccgggaaccggaacccaaacccaaacggggggaaggggttaaaggggtagnng
>GAA4HQR02HH83Q
agcgagagctcacaagctagcttaacagactgaaccgaacaagaacacaacttatctcctgtagaagcactgttctagcttcggagcaagtccttgcattgcatttgggagttaattacacttgtatgaattagttgttgtaattactaagttagtcttgttaacatggtaggcacagtatcggtctgttattacgaaacgttaacttgttgacttaagttagtattggtaaaataagattgtatatatgcctaaaagtttagtctgctaaaaagaaacaaactaaactagcgttgtataccactcgcttctgtagactgccaaggacgacacagggagtagg
>GAA4HQR02HLA83
gttgatatccgttgtaatccattaggttattgtctagcgaaccactcttaatacttcctcctcgacgtggagtgctctgtacgtagctagtctattggtctaagcatatattggcagataatatagttctactaccaatgtacagggacttcgaacttcaagattagaacgtacgcaatttcagatgattaagatggcctctctctctaatgattgatttgaatccatgagaaactacctagcttaggagatgcagtagcacaactgggttctaaacgttagaagccactgagactgacccaaggcaacgacaaggggattaggg
>GAA4HQR02I4JI2
gtttgggctgattgagccatctggattgttatggaaatcgtggaaatttgagggtacccatgaagaagaagaagcagatggtaaaggggacgtagctaggcttgaaacagataatgaagaagggagtttggtagcccttgagggataaggaacctagctgaatttagtaagtggaatttgatgagttctgccttgagactgaaaaataggctggaaggtgcgtttgaggagatacccaattcctgcctagccttaaaaacaacagattgaacaagacttttcaggcccaaaagcctgagactgccaaaggcacacaggggatagg
>GAA4HQR02JK2IB
tttgaagcagctgcagaggaagagaaggcatcttcttagagcttggggattcttcaccctatgatcctttcctctgctcccaaaccttttattatgattaattttgtctcttattgtacttttctagctttattttgtctaccccaacggactaaaatttaaagtttagttgacttcttgtattctaattagaggcagattttggtctgttgtcaaaatttagtagtgaattcatgaaagtaagttcatcaactaaaaaaaagaaaaacaaaaactaaactagcgttgtatacactacgcttcttgtagactagccaacggacgacacaggggagtagg
>GAA4HQR02HWTVN
cataataagaaggttggtacaagattgtattcgtcttgattgactactgttgtagccaggtggtntcaggcagctgacagatgaagcntaggaagtccacgctgttggtcctccaanaacttgtaggcagttnttccttccaatagtnaccttccgtcgtggcagcccgcctcctcctcctccgtcgtcgtacgtacgtacgtactactcgtcgtcgttactacgaacggaacaaccgaccggacggacggaggaggagng
>GAA4HQR02GMNNE
aacacttcgagtagtagcatttggtatgagctagcttacttggaagctaaagggaacatacgccgcggtcaccgcatttggcagctggcgttcggttcgggctttaagtgtaatagcgcggtttggaagtcgattcgccatgtccgtaagccgatcaggaatccatggctttgagttcaaggatgtagcacgtacttggtcactgcttgttttatattgtgttgaaaactcgtaaactctattacttactgtttgagaattacttcactgcgtgcgtttaaatgtataatttctgtgtcaaataaaaagaaaactaaaactaaaacgtacgttcggttagtaacctaacctacgtacgttcttcgtagtacgtacgtccgaacgacgaccaacacgggaaggtaggagg
>GAA4HQR02GIKI2
tttgcaatgtcaaggacatctcttctagctgccgtattagcggctaccttgatcagcataagctccgtcctagcaaagaaagtaatggtaaggaatcctcgaacctaccatgtaaggaatctatcaaccttagttgaagaatgctgaaccaacgcttccctaacttagtactccatcagttcctacggtaagttgacaagttggtttattaacgaggaaaataagccttccctttccttcagcaggcccgaaccctagctacggcgtccttggagtgttggttaacccctaacccgagagattatttcctacgtggactaccattgtagaaactccacgggcgagttaatttctaccaaagacatagataacttgaggaactgccaacggacgacacaggggagtaggngn
>GAA4HQR02G6D0T
aatcatgagtacactctgcctaagatggtagctgtagcctaagaggctgttagaagaagttaacttagactgataacattgcaggaatacattcatgaggccagttccacaggaaggtatgccgtaataacttcgtatagcatacattatacgaagttatacgatgaacaagagtaattaagcattgagcacagtttccctacggattccactacagctagctacagttagtctttatttgttctgtccactacctaatagcttaccttacctgagttttaatacgtggagagtcatgtcacacaaatacaatattgtccaagttagagttaagatttattttccgtttccttcgtagactgccaaggcacacaggggagtagg
>GAA4HQR02I4UXG
tttgctgcttgctttactatctctaggagacgctccacgtcttcaacctgtaaatcactaatacagtcatgacagatgatgaatcatgacagaatacaatattaaaatgaaaatctattatacttgataaaatttagttgctagattgctaatatttgctgaatcatgacagatcacaatgttgaaatgaaaatctattctacatttctacataataaattttgttgcaagattgttaatatttgctgaatcatgacagatgatgacagcaaaagggaatttaccaccctatctttcagtacccccgtacctctncgtgtatacacctcgtntcttgaggactcgcgaacgacgcaccaggggagggagtgn
>GAA4HQR02HCTDE
tctcatcaattggtccagcgtgtaacttgcgcttctccggcgcaaatagtaatgcgccgctcttgccgctttaattccttcaactaccgtttacttctctctcttcttctccgtctcnnncnccgcactgcatctgctgttgtctcgcctccgtactacgttcttctttctttgttgtatttcgtccctcggtagtgtttaacttgccacttatttacgcagaggtattgtaaatagatgaagacgaaaacaacccaacttacgaaaccccaaacgaatacaccgaattagtaggcttccggttggccgggttccgttcttcccgtccccgacccgtcccgttctcgttcgggtacgttacaacctaccgtcgttcgttccgttacgtacgtacgtccctacgggacccaacggaccaaccggggaacggtaagggggagaggnnnn
>GAA4HQR02GMQ5X
tctctctctctctgtagagagtagtagacgacgacaacaacgaagagtactactactacgtacgttagttacgttaactaactaaacgtaaaagtaaaagaaagatatattagttggtgtcgtcgtgtgtgagagacgaacgaactaatagtagtaaggaaggaaggaagtagtagtaagtaagtaatactacgtacgtaccgtaaccgttaaccttacgtaggtaggacggtacggtaacgtaacgtaacgttacgttacttacttcgttcgtacgtacgttacgttaccttaccttaacctaactaacgtaacgtacgtacgtacgtacgtacgtacgtacgtacgtacgtacgacgacgacgacgacggacggaggaggag
>GAA4HQR02ISGAE
cagcaatcagtcatcaagcaacgagaacgaagcctacaatagaagacttgtttntntcngagttgttcgtntaattagttagaagtacgtcttgtttatttgttctggagtgattgttaatttactactccgtacgttcttaattagcggaaatttaagtcttggttggtaggacaaaaaaacaaaaanaaaagaaaaagaaaaacgaaaacgtaaaactaaacgtacgtgtacgtacgtactactactcgtcgtacgtacgtacgacgacgacgaacgacgacggtaggtagggag
>GAA4HQR02IOYR9
tttctattgatgcaaatttcgggaatcgtcctccaacaggcctttaattgttatgacaaggaaatggatgtgtggatataaccagaaacttgtaaaataagttgtctggttgtttgacgtcaaatagttaatggcattgtcatcctttagagagtcttttcttgttctttcgatgttgcatcccatcgagtaaagatgtttattgttttaaggtgcatttacattaatctactcattgcatgaacctataggcaactattgagtaaggtatgctagcatcgggtcgtgtgtattatttgtttgtttgttcctagtatttggtttggatacccactttcctattgctaatgcaggtgatatacgggcgtactgagactgccaaggcacacaggggataggnnnn
>GAA4HQR02IYLBX
tntctnacagnganagaggccacccnccacactcctcncgacgattacttcccttcctcgtggccgtcctcctacagaggtcggacgccacgaactaataagtaccgtacgttacctttcttcctacacganacactctactcagccactcggcgacgggtagtaagttaagtacaacctcccaccgccagtgcgatnaaccaaaacccaaaccgaacggagttgtagttagtagtcttacgtctagacatacaccgcctcgtnttgtaaataactaactcctgacgtacgagccaggccaacgaccacggagaggga
>GAA4HQR02HMAF2
ttgtagatcatcctctggttcgagtgggtggactgaggcgatcggagtagggaaggacagcagtagctgcaacaagcttctctccttttacttgagaaagaccactaacaattttctagtagtaattgttcttgtatgcatatgtgcatatgcttcttaatgttcttttacccttaactaatcaagtagagagcataataataatataatggcatcatgttgtatctcctttcgtaaaaaagaaaacaaaactaaactgcgtgtataccacctgctctgagactgccaacggcacacagggagtaggnnn
>GAA4HQR02GZNDU
aatgtcatataatgcagaatgatttctcattatagctgattgatgaccatcccaccaagacacttacttgcagcagttccgtaaccaaaaggaagtactcgaagtactacgacgacttaagtttaggtcgaaacggaaaaagggaaaggacgttaaccttaaaaaactaaaacttttcgtaggtaaagggtaaaggggtacctaaccgggaaaggggttacctttccttcctttcctttcgtttgggtttcgtttcgtttttggttttagagtagtagtttggttagtagtagggtaccgtaacgttaagggtttcgggtcgtcgttcgttttggtttggttttcggttaccgtacgtcgtcggttcgggtctccggtaccttaaattagtggttaagttaaagttttaagttttacgttacccttaaccaaattactcggtaacggtttaccttactaccttccctacttactaaccaaactaccctttaaacccccctttaaacccgttggtccgtttacccgtttaaagtacctttcccctaacgaaagggtacctttacggttaaagggttaagttcgttcgttaaacccgtttaaaccccttttccagtagtaaaacttcgtagttactttttcgtttccgtccctttcgtagggaaacgtacgttccgaaccggaaacggccaaccaacggggaaggggtaagtagg
>GAA4HQR02GNCVI
aaccgacctcgtctccgagttatcatcatctgctatttattacttattcttgttgtcttgttatgttcgttgttaacttgtatttgttagttgtatagtgatntattattcggtcgtagtcgtnatggttggtgctcaaaaaacaaaanaaaaaanaaanaaanaaacaaactaaacgtaacgtacgtacgtacgtactactactactctacgtacgtacgacgacgacgacgacgacgacgagagagag
>GAA4HQR02I92V3
aggttgctaaggattaggtactgatgtgttatttataagatgagcatcctttccttgttcgttcgttgttgtntntnatgtatatnagcgcgtgtgtatgttatacttctatnttgttattgttntatgttntgtgtgcagatagagtaaaaatttaaacttaaacttaaacttagtntacactacgtagaagagtaagttactgttatttgtnttaaaaagtaaaaacgaaaaacaaaactaaaacaaacgttgtgttacactacactctgtgtactagcgaacgcgacgaccacggacgtaggaggag
>GAA4HQR02IAMRA
tgaactgcagaaggctctcatggctaatggtgcttcatgaggtttgaatgccatttgctttnttattgttagactgcaagaacggccggtgtcttatatgtatataagtagttactacgtttagttactgacaatatcgactaattgctgtcttatgattctagcggttagggttcgcctgatgcgtggtacttaggttggtactttaaattagttggacgcagcacgtacctagttctttttgttttcttttgctacttaacttaaagtttaataagtctagtagtttgccttaaaaaaaactaaaaanaaaaaacgaaaaaacctaaaaaacctacgtcgtcggttagtaactaccacctcgtcttccgttagaagtaacgtcggacccgaaacgggaccaaccgaacggaagggggtaagtaggnnnnnn
>GAA4HQR02IQBOT
gctgatcgacgaagattagttcatagctttaggataatgctttgtttnttgttctgttacgtcattgtntaattagtactacttcgtttattctactccgatttggttaagtacttggaattagtcgttgcgttgtaggaaaaaaaataaaagaaaanaaaacaaaagaaaactaaaagaaaaacaaaacgtaaactagtgtactactactacagcgagtcacgacgacacacgagagtagagag
>GAA4HQR02ICNVQ
acgacggttcagaaggcggtggaggcggctccggcgaatttggtggtaccaggagattgttattcatataaggaagggttagtgtagaatagtagtgaatggatttgtagtaagaagaatactggtgttttaggttgtatggattgggaaacgtatagataaccggttcacttgataccggttagtcaggatcaccacttacactgagactgccaaggcacacagggatagg
>GAA4HQR02GS8SB
ncanagagngaganacacaagaggnggngacactcctcgagtanactcaacaacaacaagaatanaagacacgagactaccacgagntagacgagaatacacggagtgagacgtctgcgaaggagacggacgagacgtcanctccactcagtcacactcgttagtctctggagtcttgggtaggtgagtgggtaggtgaaaagggaaagtaaccttccgttaaacggtaaaaaggaaacgtccctacccaaaacggggaaacggaccaaaagacttccccggtaacccggtaaaacgaactaaattagggtcggtggttggggtagtggatgtacaaaacgaaagtaggtcggggacgtttggttataaacgttaccccttacccccttaaacgtaaggtcccgtcgagacgtacgccgaacggacgacacgacgggtaggtagtg
>GAA4HQR02IQXY3
tttactattatagttcaccttgcagtttagtccgtcgactgatagatatgagatatgatcaaagaaggcgtcttggtcgattctactgagattactaaggaaggtagctggccgacgtaattactatcttccaaggttaggtatgttctaatagaggaggagcattcctactgttgggttaggttgtctttgtttcctaaacttaccttcgtaaggtttaggtccggttcggtactacctcggtcgttgtaacacgaataagcaataacgtaccgtactgaataaagactctacaagacgaggatcttctatcagtttctaaggaagttgtaactacgttctagctgttgtaacaactgactgagactgccaacggacacacagggagtaggngnn
>GAA4HQR02JYW22
tttggcggctcaaggataaccatcaggcaagacgatatcgacggagaagtaccacctccgtaacgggtagtacgacgggccggaggtcggacttccgacttcgagatgagaagagaagtcggcacgggctaggcgtctatgtcgagaccgtaacgtccttacgttcgtctatcttggtagtcgtccttctcgttactctcgcaaagtccaacacttcgtctttcttcctaaacctcctaccgatgagagatggaatgatgatcgaggtggtgagttgagtgtactctctcatcgtatcctgtctcgacttgacttccccgtactcccctgtcgttgataccactcgctctgacgactgcccaaggcacacagggataggg
>GAA4HQR02HU4GC
tttacatcattgttgatgaattgtcaacctcatgttggtatgatgattgatgaagttgtgatcccactgtataagtaatccgactttgtatcttgtacccggacgttggtagtatataggcggtaacgaagaagatgagaagaataacgaggtcgtaactacgagaagactaaccggtacgttgtgatgttatggtggatgaagtaactacttgtatcatgatcatagagctgtggttccttcgctgtttatttcaagtactatagaataagaaggttggtagattctaaaaacgaacgacaagtactcatgaccgggtaccggaaacaacagatgaatacagaaggagagaagtagtagatcaagaagcagtaagaacaacccccgtacctctncgttgataccactcgcttctccaagggaccaacgaccaacgggggtaagtaaggggangnnn
>GAA4HQR02GWSNR
gtttcaatctctttgcaagttgagcatatcgaagatttcaagaacatttctacaacgacatctagtagacgtgcaacaacttaattgtacgaacgtgctttaagatcaaatgttgcctttcaatttgttttcgtaagaaatccggccaagttacctaactttggtgtatcagtttgaatataataaatcttggtttcctttaaaaagaaacaaactgagactgccaaggcacacaggggataggn
>GAA4HQR02HJ3HT
ttccttgtgcatttcttgcgcattccggagccttagaacttgaattgtccttcaagtagcaactacttcttggagtaacaaggattatgcagcctgcagcccnccgaagaacagnnacacaattaattagtgnactattncncntntganaacaanagtagtaatgcagcgtgggtgagtggtaggtcgacttagttggaagtttaaacctaaaacctagtttagggtacgggacgtaaggtaggggaacggacgacgaacgaaacccgggccccgaaactaccctttccgttcggacggaccgacctacctaccggacccgggaaaaacccccctaaaaaacgttaaaagtcgaacgaacgaccaacccaaaccctaacgtaggaaacgtacgtccgaaccggaacgggaccaacccaacggggaaggggtaaggtagg
>GAA4HQR02H719L
ctcaaccagcacgttaatatgattgaattcttcttgaatacaaccaaggtgttcttgttattcaagttagccacatgaaccacagtagaacctagataagtaggaacggacgatggcggagtctgatcaaactaagtagaagacagatgaggcgatcattattacaataatcacagcaccgattccaccgggttggtagaacgacgttccgtctcactcacaatagagcgcagggagtcgataccttcgtccaaactactcttgcaattagtaaagtacgaatagatttattccttccccgactcctncgtgtagtacactacgcttctcgtagacgtagccacggaccacgaccacgggaggtagggannn
>GAA4HQR02GW0ZK
ttacgttcattcagcttcaatccatcagccatgacccacaacagtagcttctagttctaaaataagntacttcttgattctatcatttcttgctaaattttagtatgtcatgagcctaaaactagcagcaacagaaacttacatcttcaccagcagattcaggagaaactaatttgttgttcaagttactatcggtttcttacctccgaatccttttctttcaacgcactgtccagcgagaatcttttccctcagcttcaataccactgcttctgagactgccaaggcacacagggagtagngnnnn
>GAA4HQR02GGDV5
ttagcgaggggcgggttacgttgagcacactgcatgcgtggagtcgtttagttgggaggcgatctagtacgttacgtacgaaactacgtccgtccgtcctacccttacctactaacaagaatattagtaaagtaccgtacgccactatactaagtagtaagtactaataaatagagacctactatatactctcgtactactacgtctacgtacctacttcgttccgtacgtcgtcgtacgtaacgtacgtcggtacgtacctaacctttaccttacgtacgtacgtactaactactactactacgttacctacgtag
>GAA4HQR02GSSVW
tgattagatatctgaagagacttgtgatggatatgtgaaaccaagtatttgaactagtttgaactgtgatttaccgttcaaaagtaagcttgtaaactttacttcatttggtcgtgtcttagtttacttaatacatcacaattttattttgttaagttgctgaatgttacaaaaagaaaacaaaactaaactagcgttgatacactcgcttctgtagactgccaaggcacacagggagtagg
>GAA4HQR02ISOQG
ctgattggagtcttgacagagttgtaagtggtagctgccagcgattagcagaatggtaggccaccacgcgcgacagatccgacgaggcgtaagcggcgtcacctccagaaggatgatagataagacccactttctttctatccgtattccgttgagtaagtacgtactcacagacgcccgccgcctccgtcgtcgtgtctacactctctgtcgactgcaacgtcgaccaacgcggacgagtgga
>GAA4HQR02IB3UF
tttggtgttcagcaattcaaccagttcctaagtgtcaatgcatcgagttttgggaactttggtggcccaactgggtatgccatcaatgctccgggtagttgttggcagcgcaactggccttgaagattcatccagactcaagtacaaagactctaatctatatgttcctagtccacaggccgaaacttctgaagtttggatccagaacccaagggtatctcgccggaaaataagaacaaatactagacccaatattacaatatccaggggcaaggtggtcatcccgcgtatatgcagtcgcacgcgtccttcaatccatcgggcgttgccccaatcttctcacgtgcagttccctaggggagtttaccatcatcactgagactgccaaggcacacaggggatagg
>GAA4HQR02F7PS6
aattaaggacacaagagtaactaagcaaggagaggttaacacaacaacaacaatgaacgactatgaatcaatatcatcagtacctgattgcagccactcttgtnaccaccacaagaacggtcatcaanaagaagtatgtgagactcgtggagagtatagacacncaactaacgacacgaaacgaaacgtaagtcgtntaccacctcgagtagttacgttacggttaggtagtactaccttaccttaccgaagttagttacgttactaccgtaagacgaaactaacctaactcctactacctcttcgtgagacgtcacgacgacacacggaggtaggagnnn
>GAA4HQR02JFIJN
ataatgacctgagagtggaggcctagtccatatatgcaaccaccatctcctcgactgatcanagatctcctccttcgtatgttaattagttgtcgttatgttggaggtagggaaggaagtccggatagaggacgttcgtacaacctacgcacacaggacttcttctactacaccttctcgtaagcgtaagcgtgaggagtcttcctcctcctcactatcgatcctgagactgccaaggcacacagggataggnnnn
>GAA4HQR02HJQ7K
atataacatacgaggagacaagcttgagctttgcgaacatcctttctactcatccggtccgggngtttgtttggacgaaacgaaagtaagtaagtaagtcgaaactaaagttaggtaaaacgtaaacgttgggtcgtacttaaaattttaagtttaaaggtaaaaggtttttgggttttcgacggaaaggggggttagggggaggggaaggggaggggtaaaaaagttaaaaccttaaaaggtttaaacctttaaacccggtaaacgttaaaggtacgaaccttcgggttaaacggtttaagggtaaaagggtaaccccgaaactcggaaaattaggtttaccccccccggtaccccgtttccccgttaccccgtccggtttcggttggttaacccgttaaccttaaacgtacccgtttccctttcgttcgggttaaccgttaggacccgtaaaaccgggtaccgggaacccgaaaccgaacccggggaacggttaaacggggtaaggggtaggtng
>GAA4HQR02HJEEZ
ctacttcttcaacaatctgccgacattcgtctccaagcctcaagatagaagatcttaaattcaaggccaagttagttcaattgattccgtaatgaatgattttccgctctctgccccacctctcgtgtataggtttggtaggttagaagagagacaacaacctacgtcccttcggtccttggaattagtaccttcgttcgttggtagccgttctacttaacgagtacgtcttcttgtacanattgtccggtcggccgatttggggtttagttaggggaaataggaagtttggtcgtttcacttctaacttacctaacctacgaataattactaatttacgtaatttagtctaacaacggaaaacggaacggaaggacctacggtacgtaacgtaggtccctaacgggaccgaacggaccaacggggaaggtaaggggagngnnnnnnn
>GAA4HQR02HYX4U
aagatgtattgctcatcaaatgcaacttaagaccacagataagataataaccaaggcaacctaacggtaacggcgaaggaaggtgtgttcctcttccaggtggcacggcgtgaaggacgcgccttgtggtgcaagtggcccttgccgcgaagacctctgtacttctttccagcagaagtaagaccgcgaagctccctgtgtttgtgcactggattgcagatccagttgatccttgggtcgtttctgaccgcattgtgtgcagggtcaatcagaatcacttcgaaatacttgtaggtagagtcctcattaatccagtctgagactgccaaggcacacaggggataggnn
>GAA4HQR02GI4U8
cgtagatctgctcacctagagatggagctgatttctaagaatagaagaatacctttcctatagtagactacaagaattcctgggttggaaaggtagctatgtctgcattatcataggttactgtgaaggcggtgacatagccggagccattaagaagacgaataatgttaatttctcgagaaatggcttgttcaacttctgatagcacttgattacttgcacgtaaatcatattcttcatcgcgatgtcaagtgttcaaatatattcttgaccaaagatcaagatatacgcttaggtgacttcggccttgccaagatgctaacttcagatgatcctgagactgccaaggcacacaggggataggn
>GAA4HQR02F6ABC
gttaagagctccgccattattggtactggctcaatgcttcctcggaatcaaggcctgcgtagcccgtccaattacttgtacctcctaagaataatacttccgttcctgttcttggtacggaactagagacatatcattcttcttaacttttagttagacttgtctctttattccaacggtaagttggtaggccaaccaagatcataggagtatcccgacggaagggtaggcatgttattcagaaatagcgagagtggaaaggacgatgacttagtacagaaacgaaggcgactcatatactgtctgagactgccaaggcacacaggggagtaggngnn
>GAA4HQR02GUAPD
tatccgtcttaatacattgggcaagttaatcttgtgcaagctgagtagcaattgtagacttcccacgtacatgcagttccggtccatacaagtaattacctacgcggcgactctatgatgatgaaacctacggtcgatcatcttattaacggtttaagttgtactcttcttccaaacgaccctcccgcctccatgagcttgaataaattaagtacttccaacgtcagtttgagtagacatccaaaggctaattgtctaccaacagttcttctaattctaacgcaatcttgacagctacatggttggatctggtacagtaagcattctgctgagcaaaacctggaagnggaacatagtagtgatgagcatcatctcccacgccaaacctttaccttagtacaaaatacaatacttctgagactgccaaggcacacaggggataggnnnn
>GAA4HQR02JGK26
tgatgctcatgcactcgctgctatgctaatcaatcagcaagagatattcaagatcctcaggcttctcaggctgcacttgctcagattctcagtcaacatggtatcaatgatgctcaaagtactattggctcagcttattccttttgttcgtctacacctacgaaggtcgtacctaaaccaaagggtcggggttcgggttaccgttacgtccgaccgtaccggtcccggaaccggaacggtaaggttacctaacgactcttcgtttcctcggtaaggtaggttcgtactcgaagtaggttacgttacgtaacgaagtacagactgaattaccgttcggtcccgacctcgttagttaggtaagtagtggtttggttcgttcgtaggaacgtacgtccgaacggaaccggacgaccaaacggggaagggttaaggggtag
>GAA4HQR02JK1N5
ctcaagcaattagagaattgtatgaaggtctccagttcttcttatcaactaagccaatcttctatgaaggatctccacaatcctccagtaatcatcaacttcaaagcagatcttgatattaacccactattgtttcgtatcgtggtccaccagtggtaccccttccncctccgtccgtcgtgtacgtacgtacgtactacctcgtgtacgtacgtcgacgacgacgaccgaacggacgtacgaggaggngngnn
>GAA4HQR02H24YC
ttcgtaccggttgttgcgctttggctcttaggtttcctctccagctgatggttcagtcccgggaaggacagccttcgagcttttcccnccttcctcttactattagtattgttgagtggcgtgatttgggttgggttcggtaggtggtcgttttagtttctatcctcgtttgttcttagatactactttccgtttcctttcggttactgactgtattagtataggacgtacgaattaccctactgtcgagcgagcaataccacgcgcnccttccctacgctccatccccaccgttgggtacttctcgagttcagatgtactctacccccccgtaccctccctcccgtgttgtgtaccgtactactaccttccttggtcgtacctaggaccaacggccaccgaacacgggactaagggaggannnnnn
>GAA4HQR02I8FKJ
aacacttggattatgacagatggcttctctggaggaaaggatggtttaggacgagattcatacaacttcttcatttacttcagcttctttcttccatccactgttatctccgctggatcaggtcgctttggttaccaaatcaacttctactgtccaaacaaggccaattctaccaggatcaaattgattctactgattcttgtcaaaagtagttagtctgtaataaccctttcgaaatgtcactcatacataatgtttcgggtgccaaaaaaanaaanaaaactaaactatcgtgtatactactacgcgttcttctagacgtacgtccgaacggacgacaccaacgggaggtaggtagnnnnn
>GAA4HQR02GBPP0
ttgcactcaaccaaatcatatacctggagtctatctaacagcctttgatgatctgaagttgcttcatcaactgaaggtatgtctccatttattctaggaacatgaggcacaggaatcatttggtttaaccttttgcctagctctccatcaatagaagagtcatctgtcagctccaggtaagaggaatattcttcaccatcatacgacctttcccacgactagaacacgacgtagaggcgatcgtcgtcatcatcaacgaacttttcttagctgtttctatgagcttgtaaaataacttgtaagaagtctggtcgttgtactcaactactattgttttcctacctagtaggaactgccaacggacgaccaaccaggggaggtaggngn
>GAA4HQR02I1JTF
ttaccaacagattaatataagaatcaagttataacactagttattacactttaagtatacttggaaataactagtacagaacgaatacttaattctagattgattatatgntttaaagatgacctctaccccactactntgngacacatagttcgttcttcgngtccnccaccaacaacagacgtaactaatanatctctc
>GAA4HQR02G6W81
tcgatgatgacgatcttctctaggatgccagatattcagctgatcacacgatctctctacaattgatgggaactatacattgatgtcaattggaaggagagagatcgactanagactaagaggatgataaggaggagatggngagatgaggaagcaccagaacgaggattagagctttgacactctctaatctcgtaccgaccctcccccctcctccgtccgtcgtcgtactactacgtctactcgacgtagtcgacgacgacgaccacgagagacgngnngng
>GAA4HQR02F9PJJ
tttgatctcaaggaagcatacaaacagtgcagctacagtactttacgccttcttcgggctacggttactctatattgcttggacatccgattcaaaatcatcccagaagaaggaaatagaggaggtagaagagaaactggagggaggccaagggaaacaagcgtccgtcggttctttcaagatttggcacaccaatatatttggagtcatttattctaacctttctagctgaatggggtgatcgtagtcagattgcaacaattgccttggcaaacccacaaaaaactgagactgcccaaaggcacacaggggatagg
>GAA4HQR02GLCAK
ttgatctgacggtaatcacagcaacaaatcctttatttattagcttggaaatactgattgttaaatagtagaggcaatgaggactcttttcgttcttctggtaggccttccttaagganaactaccacgaggaagtacttntactaataatgagggcggatgattctaccattagtaaaaaaagaaaanaaaaaaanaaaaanaaaaacgaaaaacgaaaactaaacgtaacgtacgtacgtacgtactactactacgtacgtacgtacgtacgacgacgacgacgacgacgacgaggagagng
>GAA4HQR02GUJ3I
agcctactcagaattctatcatcacattcacctgaatttgcatccgacactgccacgtcagcaatgggccgacacctccagtactctacggatacccgcttcttgtccattgtctcaatagcctgaatgatggaagctgaagtaaaccaaacatttcaaaccatctaaactgccaggaggctgtagaggaggaagcttaagctttccgagtttatgttgtctcgatatctcctgattcaccctttcacgcaccccncctcctctgtcgtgtactacactctntctgtagagcgacgacgacgacacgaggaggagnnn
>GAA4HQR02G1MUR
tttgttctcatttatattatattcatctgaagataataaacgataatataagtttaaattaaagacttaaaggaagttatatacctccatgtggaggaatagaacttgatgaagcttgagtaactaggtcttgagaatgttaagtactatacaaaaccttatactgctcaaacaattcacaagtgtagtccttcactgttgtgcttattctttacccttttcctacccacctatattagtttcgtactagacnctatccctactatctaatttacacttttagtttttgtcggtacggtattggaaccgaacctagtacgaccaaaaaactaaaaactcgacgctaaattaaactaacggtacgggtccggaaaccctaaaacgtaggaacgtacgtccgaaccggaacggaccaaccaacggggaggggtaagtaggnnnnnn
>GAA4HQR02FP4E7
ttggtaatgaatcaggaacagagaggaggaaggataagggaaggacggtgttgtaganactacatgtgttggtagtgagatcagtaacgagagaggaggaaggagtaagggaagggcgagttattggaagatactactattgttgttaggtgccgtcgataatttacgtacgaataagtaggaggacaaggtaggacagtgttgagatacattagtgcatccatctcatcccacttatctagtgacctactcatacagcacttatcagatacattatcagatcgatccacgtgcaacacgtcgtacacacgaaacgaagtcgtcggcgtacgaacgttaagtaagacgtgagatcactgagccttcgagctgcccctccagactgccaaggcncacagggagagnnn
>GAA4HQR02F08BW
cattgcagcattacaatacaaatcacaagtgtttgagctgagacaatgataatcctaaccatatccataatataaactagcaagggnggaanaatacagagannacatatanatnnntntgtntctactacacaccggtccgtactagtggtagtgaggtggtagtctgtcgttaccttaccaactactacgggaagggtagtaggaaggaaggaagtacgtacgtactaccccttttaccgttttggtaacccccggtaacccctcccgttagtcgttggtacgttaccaaccttaccgcgtttcgttcgttacgacgtagccctaacggaccgaacgaccaacgggagtaggga
>GAA4HQR02HTZ9W
tgttatatgtttacggcttgttagcattaaatggagaatttacagtttatttgtgtgtgtatacaaagaatgtgaactagtatatgattggagtgtagaataatgtagataagaacgtgtttaaacgtgcagtgtagcatgtatgtatgaagattcttgttatgaacgtacatcatgccattgcacgtttcttggtttcttgatttcttgagttcattttactagtctaaaaagaaacaaaactaaactgcgttgtataccactctgagactgccaacggacacacaggggagtaggnnn
>GAA4HQR02GH43B
ttttcatccatttgtaccatcttggtcttcaaatatgtctcgttcttctcaataacgacaattatcaggatggtccataacaatagaaaatagcattggtctaagaagcgcataatgggttccataactaacaacatcaccgaacccgctgatgattctgcagatctaatgcactgggtttgtgtgaactcaatgttgttaggttggagtgttgctgctcttgaaccgaaatgcagaaattggtcttagactgccaaggcacacaggggagtagg
>GAA4HQR02G5FR5
ttgagaccttccatcaagaagatggaatgatccttgcaaacacaacatccattgggatgcaaccaaaatcgaagagacacctgttccaaagaaagccttgaaaactatttgctcgcctttgatgctgtctacactccaaaggaaactagacttttgaaggaagccgcagaatgtggcgctattatagtttcaggtctggagatgtttattggtcaagcatttgagcagtttgagcgcttcacgggattgccagcaccagaggaacttttcaggaaaatcatgtcaaagcactgagggctgagtctgagactgccaaggcacacaggggatagg
>GAA4HQR02GVDC2
gatattgtggctattgtcgttcaagaatgtggttcacaagtgatagtatcagggattagaatagagattaacaagattcttcattgcgtatgagattcaagtgtgagtgtcaaattttagtagnggcaaaagaaacaacctgagactgccaaggcacacaggggagtag
>GAA4HQR02IPVL8
cagttggtcacatattgagcctggtaccttcagagttcgtactcaactattcaaggataagaaggatttgctccaattgtgctgcatattacccattggtagtgacgtattcttgtgtctcgaaattagtaccacattgtctcgtttgttggaggcttccctaccaataaattacttctagggaacgttaccctcctattcttgtcgtaaatagctcagataccgttataccctgcctcctcgagactgccaaggcacacagggagtagg
>GAA4HQR02HUDY9
actagcatggaagcaatacggagttatcacaagtggtggaggatcaaggcgtggagaggagattggcaaggatggagtgccgatgagatgaagttatctatggcggtcaaggttcttgtcggcacaattaatgcaacggttagaccaattacgacatttatgacgttaatggtgacacactacacgaatggagcaagaccaaggatcttcattctgatatctaagaggactgagactgccaaggcacacaggggataggn
>GAA4HQR02HFB9K
ttctcctgttccaagaacttgatgaatgactggaatggagcaggcgcaagaaaccgaacgtacactaatactctttggttcggttcttctcctcggagttcttcaccttccattcctttcttctcgtgttgttaggtcgtctgcctacagcatgacttaacaagcagtgagatgcttgtacaagaatgtattcatctgacttatttgtaaggattcaacaccgaaaggaccttgaaacttactatcgcatagtaatgttctgttattcatctggacccgactcctcgtcgttgagtaccaactacnctctgtatactaggccaacggcgaacaacacgggaacgtaagggaggnngnn
>GAA4HQR02G129B
ttggtgttctggtctaactccctttcagcagtagtcaattcagtcttctgcaatgaagagaagtcgattccaaagaaagccaaatgttgtgctagatttgggtccaaaacactttcatcctccggataagagtaaacatctgctgcttccaaatcagctgttattgtcccaagctttacagccagaggataacgagtctcattgtaatgctcgacagcatggttgttgcctccagttccatcaaaaatttctcctccccncccgtacctctgtcgtgtacacctactgtctctgagactcacgacgacacacgagggaggagnnn
>GAA4HQR02JGBL8
tattgtagatgcttgtgcttctgcttgtgatatgtatgttccttgttcctatgagttagttgttgtgttctattgtttgtttnttggtttagtacgttacgtgtctgtagttatgttnttgtgtgtatntatatatanatctcgtntctagactacgtacgtcgtagtatattaaaataataactaaactaaacaacgtcgtgtcactacnctctgtgactagcgacgacgacgacacggagtaggaggag
>GAA4HQR02GAO4H
gattaggtgcacacatggcacatgcaaggacaccagaaggagaagatacacagtatatatgcttctatggctgtcctctcctgtttattnttactttccttacttacttattggttagttctttgtttggttcgttgttgtcagctgatccatgttgtaattggataggcgaattgataggtccttcttctacttgtcttaacttcctactttcgtttggttcttgtggtactgccaaggcacacagggagtaggagngnnnn
>GAA4HQR02I9DSR
tcaattcttgtaacatgcaaggaatacatggataggaacaaggttaatcataacacttaaatttnttagtntnactctattattctatcttgtaaagaagacagaaataagacgcggaaaataaataaacaatacaccacgacttctaaccttacgtaggaagtagtgggtcggaatacacagtaaaggaaaaaggaaaaacgaaaactaaaacctaagcgttggtagtaccaacctacgcttccttgtagactagccaacggacgacaccagggagtaggagnnn
>GAA4HQR02HK2L7
ttcgccatagaagtggaggcttgcttgagatgaggccaggcgtctcggctgtcgggcgaaccgggtacgaaaggactctatgagaaccgaataccgggttgaattgggagctgatcttcccactacacgaacccgtcgaacttggccggaaccagcgactgcgatccagcccgctggaggcttaaagctactactgaaatattagcaatatcgtcaacctttgcccttttctctccatcttttctctcgcttactctctgatttttggtcttccccgtcctcctntcgtgtntacactcgcttctctgagtagcacgaccgaacgaccaacgggaaggtagggangn
>GAA4HQR02IAPEN
gtgattatatcagtcagttgatctgctagaccttcatacaacttgttcttaatgtagttctagcaaccatcttgagaacttccttatcaggctcatcacccactgacaacaggaggtttaatttacttctagaactagagtagttgtctcttttgttcatctcaaaccaactcacccaccncctcctcgtcgtgtacgtacactactctgtcgtacgtagacgacgacgaccgaacgacgacggtaggaggagnnn
>GAA4HQR02FTPSE
gttaactgctactcactctgtagtggtgatttaggatttaactgtaatttggggnggngagagngtgtggngngngtgtgtnactctacggttggtcccaccaatagcactagctgtagttagtctttgttatttctttataatagcacaataattcttcttatttaggtggttntattgtcaatttagtttatttacttttaacttagtatatatactacttagtactaaaaagaaaacaaaacaaacctatcgttggtagtacactcgcttctgtagacagccaggcgacacaggggagagggng
>GAA4HQR02GOV2Y
gctatctgtgtgtatacaggcagaagctgcttttcttcggcgtttatttgtcttcgttattggtactcgacagatccataagacccgctcgttctttgtcttctagtaagttttgtcttttgagtagtaattagctgttgatccattcttccctactacattcttgtcaattccttgtattctaaacttaatactcatcataccttcacggctctaacacatttcctttagtctgtacggtcagcatacatttcccccgtactcctgcgtgtataccacctcgcttcttgagactgccaacggcacacaggggagtagggt
>GAA4HQR02FQQ3Y
tttcagggagtcagctacatacatatctatgtacaagatgccacctcacgttcttcaatcgtataaccttcttctatccactatatcactagaactactaccacttcttgagagagggagttggtcgttcggtaaggtaccggttacggttcctacgacaactaatcataagttagtatatatacctactcatacgtccgacggccgacttaagtagagtttttgttactgtttttccttttggttccattagtcacgatcttcgttaactagaacgaggccgtgatttatgattcattatggccacttgggtttggtccccgtacctctgcgtgataccactgcttctgagactgccaaggcacacaggggagtaggnn
>GAA4HQR02GRNHP
cagatgtgtgctagaatctcatctttcttcaagcagtgattatagaagatgggagtatcaatagggtcgtgattatgtactgtatatgatatgtgtgacttgaaggattatacctgtttattcttctagcttggttcatacatcttatgatagatatgtgaactacaataacttaacctaagttttaagtaaaacaagacaattagtcattagatccatgatttcaa
>GAA4HQR02GPPVZ
tggcttcataatctctgctgtgtcatttgcaccatacttctttctatcatcattacatacctcttagggtacttcaaccacaatggctccaagctccctcgttcactactgattctaaacctagcctcatccacccttgcttaaatacaactccgataacactgattccctccggatttctcttcgtcctcacatgataattttggctttgaaaccttcatgttccctactacattgtaggaatagtcagggatcttccctttactttcctttcccgtcctcctntcgtgtatacactcgctctctgactgccacggaccaacgacacgggagtagggangnnnn
>GAA4HQR02GPM7K
cagctgtctccttattgatctagatgccatttgttgatggatctgtcaaggacgccacagggagtaggatgtatgacaagtcgtgattcttggtggataagagcccaagagagaagccaatcgagcgctctttgtaagaggagaactttagccaatcttgtgaaagcaagtaaacacgagcgagcacaggagttaccaagcgtttgaatctgggcaaaagaaacaccagcgcttacctctggttgcttgatcccagccatatactatggatccatcccatagatcaccactaaccaaactaacgtttacttacgtacttctactagtataccttcgtacgacgaccactagtatcttcgtcccgtccggtcgttacggttaacgtaaccgaccaactacgtacgtaccgaccgtaacgtaggtagttacgttcgtacgtacgtccggtaccgtaccgttacgtaacgaaccgaacgtaacgttaaggttacgggttaaccggggtaacgggtaccggtccgggtccgggtccggaccggaccgtaccgtaaccggtacggtagtaggtaggtaacggaaacgtaaacgtaaaaacgttaaacgttaacggtacggtacggacggaacggtaacgttaacgttaacgtaacggtaaggtaagg
>GAA4HQR02HI43U
agccgagcaatgcattgtagatacttatttctacagttagaccttaacagaatatcggtgagtcttgttcaagccattacgaatcacagacaaataggactgaagaagataatacaaatgcaaaggaggaggggcttctgtcaatggggctagctcaagggaagctgaaaacccgaagaacaggattcaaaccatacaaaagatgttcaatggaggcgagggaaagcagaatgccaaacacgagtgcccaagaacagaaaggccccaaacgaatacgcttaggagaggctgagactgccaaggcacacagggggatagg
>GAA4HQR02I83YZ
cgagcttcaatttcagtttatagacggacggaacaagcaaacgtagaggcacaagggcactactaggggngtaggncaangcngaatgtgccacagtgaaaagagtaaaaccntgataatcaaggcgaatgaacatccactgacatcagcatgtacttgttctatgtactattgtctctagctgagcgcgtgtattgtttcttacttctttgtctatagttagtagagcgtacgaaagacggacgtacaactagcgaccgaacgacgacacgtacacaataagagacagtatagaagagtactacgacaaactaacaacgtaacgttaccgtactaacgtaacctacctactagtagtttacttactaactaaaacttaacgtacttaccccctaaccccctaaaccctaccttacgttacgtaacgtactaaacttaccctttacctttaccttacttccttcctactacctaaacttaactagtaatactacgtaataactaccgtactacgtaacgtaacaaactaagtagtagtacgtaacttacgtaacctactacgtagtacgtacgtacggtaccggtacgtacgttaggtacgtacgacgtacgtacgtacgggtaaggaaggaagtagtaagaag
>GAA4HQR02HAIP5
agttatgatattaccattctacttcctgctacaattattcagctctatgggaagtagtcacattcgtagcggttccggttccttcgtatctagcttgttgtagcgttattagtttcttatctacatggagtgaagtagattagtttggtcctccttccacgaaaggtaatagctgaaaataagccaccatacatgtcatgtttcttgtctacagctgcatacgtaacaatgcctccgttgggtagttataatagctgtacatatggtacggccccacgaacgtacgtgtctgctaaactagagactgccaacggacacacagggagtaggnnn
>GAA4HQR02HRGQ5
tacatcttcatgttgatccactgcaattgtgaactatcttgttctatatagattgtgaaagaaggacgttgtgtgattactggtgttagcatacagatggtgatcgttcttgctagtttgtctgtaatctgtatggtgaagttgaagttacacactcattcttccatgaactaagtggaataaagacattatgagccaatttggacgaaaaanaaaaaanaaanaaaacaaaacaaactaaactaacgtacgtacgtacgtactactactactacgtacgtacgtacgacgacgacgacgacgacgagagagag
>GAA4HQR02IXS6R
tgttcgatttgtcgatcttagtggcaattgtcaagaggaactggagcagaggtagatattgatatgctgatagaagagagatcttaaagtatatgagcaagactgtgaactcgaggtgttgtgtatatagcgttgtactggtgattgagagctggaacgagagggttattcgtagagattgcggtcttgttatccgtggccgctgtcggtgggaattgcgttgatttgtttgtattcaggtttctggttgattgatcattgttggggttgtagtttgtgtatcttatcgtcgagaagacaagatgcatcccagatcagcgctgagactgcccaaggcacgacaggggataggg
>GAA4HQR02FM26R
gagctgcgtaagagacttgagattgagatgtcagagagatggagatatcgattagaggagagaggagagactatagatcactacacatagagagagagctgaaaggatggaggacatgaagtaggaacgtgcaggatgagaagcagagagaggagtagagctataggaggatctggaagagcctgagactggccaaggcacacaggggatagg
>GAA4HQR02GXGUP
attgtctcgagttaatttaggacaacatgccatatgctagtttatttagtcgaggagaataatacctaccgaagatactaactaagtgggtcggttggtcgtcgctacttcgacaacttaccgtacggacccaactaagtacagccaactacttttccccttaccctaaggtacggggccgaagttaaatacgcgaagtactttccctttacttatttaccctaccccggggttttggggggttgaacaataccgacccgcccgacgacttaatttactttcctttaacgaaaacgtaacataggaaacgaaccctaccccgttttcccggttttccgggccgacctagtggttcgttcggccgcgtcgtaacccctaaaactaaaccccgttaccccctcccgttacgtcgtttggtacggtttaccaaccttaccgccttgttccgttacgtacgtaaggaccccgtaaacggggcccgaaacggaaccaaccgggggaaacggtaagggggggtagtag
>GAA4HQR02I512H
tgtgatgaaatccggcattagatgatatagttccattgtggcacttcatttcttgaatattgtacctctatcacgttatttagttgtgtgagtctttatttaccactcctactttgttcctccgacatttctagaattttaattagtatcactattactttcctactcagcaacaagtaatgcatgataacaagaaaaaagaaaacaaaactaaactgcgtgtatacacctgcttctgagactgccaacggacgacacaggggagtagg
>GAA4HQR02GYYDV
agcagcagctcttagattagtgcgagcaaagagaatataagcttttcttgacaagacctccctcgtgcactggagtggttggcaaccaatacgaatacattgtcaaccaagtaccaccctcccnctcgngncttacttatatgcntataatagtcncgactacacgtgaagtactacgtgtgcacaactaggaaccgaaaacggaaaccgaactattacttggtacggtgggagtcctcggtccgtggttttggttcgtacactagaataccccccgtacccctcccttcgtcgttgtagttaccaacctacgccttcttcgttagacgtaccaacggacacgacacgggagtagggagnnn
>GAA4HQR02HK1OR
acgaacgaagaagatttctattgtaacaaagaaagtacttgtcattcaacgggcgtagaggggttttcggtagcaagctctgaattaccttaggaattctgctcctgaactgaaggaggagagggccatgcttttggaagagtggctgaatttggagaaaggatttggggatatgggagatgttaacattgtgctttgtaagatgccaaagaagctgaagagaaagaggccaattgtcaccgaggatggccctgctggattttgaggaatacatcgattatgtcttcccggaacgaaaacaacgtcaccgaacctcctgagactgccaaggcacacaggggagtaggnnn
>GAA4HQR02JJ6G0
acttacttaacttaacttaacttaattaattaattaataatagtanacacgacgacacgacgtagtatatatatatatatatatatatatatatatatananananatatatatatatactactactacctacctacctctctactactatataataatagtagtagtagtatatatattattaacttaacttaacttaactaactaacttacttacttacttacttacttactactaactaactaaactaaaactaaaactaaaacttaaaactttaaactttaacttttacttttacgttttacgtttacgttaccgttaaccgttaaccgttaaccgttaaccgttaaccgttaaccgttaacgttacgttaccgtaccgtaccgtaccgtaccgttaccgtttacctttacctttacctttacctttacctttacgttacgttacggttacggttaccggttaccgttacccgtttaccctttaccctttaccctttaccttttaccgtttaccgtttacgttaccggttaccggtaccggtaccggtaaccggtaaccggtaaccgggaaccgggtaaccgggtaacgggtaacgggtagggtaggagngnnnnnnnnnnn
>GAA4HQR02G4ZI8
aagtatggagtcctcggtcatatcgttgttccagcttggaacacttgcaattcatctggaggattactgagatcaaaggtgtccttttcacattcgatcttccagccaccaagttctttgaagtcagacaaggcacacagggagacggttancttgacaacnctccncangatanatatgtgactagatatattctactcaatagtagtaagtaatacttacttacgtagaccaacgacatactactactcgtacgtatctactntatagttagtagtaggtaggttagttagtagtagtagtactaacgtaagtacgtacgttacttacgtaacctaactaccttacgttacgtacgttaggtacggacgacgtagtaggtaggtaacgtaacgtaacgttacggttacgttaacctaacgtaagtacgtaccgtaccgtaacccgttaaaccgtaacgtaaccggtaccggtaccggtacccggtacccggtaaccggttaacggttaccgttaccgtaaccgtaacgtaccgtacggtacgtaacgtaacggtaacgtaacgtaccgtaccgtacctaacgtaacgtaacgttacggtacgttaaccgttaccgtacgtacgtacgtacgtaccgtaacgtaactaacgtaagtacttacttactacgaccgacgtacgtagttagtttagttagttacg
>GAA4HQR02G25LU
tttagggatgatcaagtgcaaaaccacaaaccttatcacatcatgcaatcagcaatagaacattcagtaaaacatagatgtttttgtttttaattaaagtaaacagaaatgaggttttgtcattgaaaaaaataattagagattgaataacacaaacttttgaagtttgattaatgaagataccaaagaaaataataaatagaaggcttttaaaacattttcctcagatagcataaatactaaagcaaaggggggtaaacgactaaacattacatatactcgagtacgtagtcccaaaacgggccagaacgtaacggggggggacctttagggtaaaagtaaacatcacccaaaagctcctaacagaaaaacatgtctttggtgacagaagaaatcagatcaaaaagcaatcatataccatggacaaaagaggaaattcaagaagananacacaacgacgactacgacgagacgacgtaccgtaccgtaccgtaccttcctcctactagtagacgacgaacgaacgtagtagtacgtagtagtagtaggaacggtaacgttacgttagttagtacgtacgt
>GAA4HQR02JR3JY
aaatcaagagatggtagtgtacttatcatctaatggaggagctgacgggcggatagtgcatcaacttcattagttactgatgatgaagcatattcgtcgagactctgattttgggtacgttgctgatgtgctcggtccacaagacggatntggcaacagatcttctctatggctgactggagtgacgcgtttatagccattgctagctcggcgtcctccgaagatgagagagcagtcactggagaaaatagagacggagcagcaatcactggggaaaagtagaagatgggggaggcagcaggcaccgcgggaaatgaagatatgggactgagactgccaaggcacacaggggattaggnnn
>GAA4HQR02F6IZ4
tatcttccgaagagcatttcgtagagtagtcgtcactcgtcatgagaagatgacgctgagcaatcagggcgatcgaaaataggccgtccgggaggttgtcatttggttgccgtgggattcggggctttagtcgtccggggtctaggctgattcatacgggccgtcggggcaggattgagcccgaaaatcccaaccggatttcggatttgaaccaactccctttgcctaactttggctatgctatcaacctcacgtttccactatctcttgcacattccctaattcgaagcttcgcttgagagaggagatgaagcaatcgattttaggggcggtccgaggagttgcacacaacaggagagttccgctgagactgccaaggcacacaggggataggg
>GAA4HQR02GZCXJ
ttcattgatgactatggtcacatctgtgtagataacaccactggtagacaaatttgatgtgcttgagcagctagcttgatgatagatccattcttcaagcaaatttagaatgccttgttgtgaagatttggtcgcttaagtggatggaagcagatgatggcgaaagtaacaaccttttacccttaactaactctctactatactacgacactttaactttacttacttacgtttacttacctaactaacttaattaaattaaacttaaaactttaaacttaaacttaagtactactactactaaactaactaactagtagtcgtcctctctgtatacccgtaccctcctctcgtgtgtactactactctctcgtagtacgtacgcgacgacgacgacacggaggtaggagngnn
>GAA4HQR02IUL6H
tcggtactcacacgagagagagacgccgccgtcgtcgtagtatagtagtctcgccgacgtacgtcgtgtccgttccgttacccggtaccgttccgtttaccttacggttccggtacccgtaaccgtaccgttacctacggacgaccgtacggtttcggttccgttccgtactacgtcgttcggtacgtctacgactacgcgtaattaccgttaccgtcctcgctgacccgccctccgccgtccgtcctctcgtctcgcggcgtcggccgtcttccgtactctcgagactgccaaggcgacacagggagtaggag
>GAA4HQR02IK2OY
tttcacctcatcttcgatgcttcactttcaggtttgctttatatttcttcacctaattattcttcttccgctttctcttctttgtagcatctcgcctcctttctgccctcaatagctaagagtatgcttcaaattggattagttttggtcccgcttcttgtgactatttaggtttgtgctttggtaagcccattatgctgtcaaaagaagttcggggaggttattattcgtccgggtttaagtcacattattaggttacaacttagaagaggaattgattagtttcctgttgtatgccatttcttgatagaaatgtagatcggcaaaaaaaagaacgaaaaaaactaaaactacgtcgttgtagtacaacctacgcgttctcgtaggactagccaacggacgacaccaggggaggtaggag
>GAA4HQR02HH8R8
ttggcagtctcagtatattaaggttaaccaggacaaatacagagcatcaattttagataaactggcaatactcaggagaacaatcacgtcctgttctttttaacttagatgaggcaccaaaccctccttccttacgtagctacttattatatactccgttctacctacgcgacacacctcctcncgngtacgtacgacaagacacanattatttcttctagagaggagtagtactacggtggacggnggcactactacgcgtcctacctactacgggaggggtcgggnggttcttatctcncttctttgttgttactaacactactctcgtcgtcgtttctttcgtttttcttttgttgacgagcacgacgacacacggaggtagaggnnn
>GAA4HQR02HOUCT
atcaagtgaagctgcggtcacaggtagtactgttggaggtacctgagatcatcctatgtcctcctatgcataagatatattaattagtagtaggttacgattacctcnngcgtctacactgtgacacttgtctatatactctcatctagacacacgctctgagactgcacgacgacacacgggaggtagtgnn
>GAA4HQR02GH26P
aagaacaaatcgatagattccgatcgagaattagtggtttgtatgttaacgacaggtttcaatcgtgcttaatctcgcctgattgaagtcggaaaggaataacttcggaattgtggtggaattgaaggactatacctgatgagcagctggaggaggaaatttgacggaagaggaagaagtggcgctggtagtggttccgacggcggtggcagacgccgcgatcatcgacgcaaggagagctgatttcttcatgttggaaaacgttggagagagagtagagatttgagttgagatgcgtctggttaattgtttagctttctgagactgccaaaggcacacagggggataggn
>GAA4HQR02GFVV2
aacataatccgaatcgttcaagaaacgagaattactattgataacaaagtctgcatggagatcatacagctccatactccacacgacacaaccgagaatttaaacacctgaaaatccatcagtactcttcaccatcatcatcttcaccctcaacaccttcagcaccaacctcttcatagtccttctcaagagcagcaagatcctcacgagcctcccncctctntcgtgtactacactcgtgtctcttagagacncgacgacgacaccagaggttagg
>GAA4HQR02GWS5N
ttatgtttgcaggatctaaattaggccgatatcaggagcatcaatgaacccacgcagaaggcntaggcggcnntagtatntcnccactatanagntnttgngntntatattggtcggactactncggtggcacgtcgttccgggtgggtcttcggttaggtcttacctaaaccctaccctctaacgtaccgttccttacccgaaccgtaaagtaacccgtccctttccgttttcggtaggaagtactaccccaaaaccgaaaggcggggccggtccgtttttccgttttcctacgaagtccctaaccgaaaccgaccgtaacccggtccccgagcgactagtcgacgacggttacggtttaaagtttacttactacttacttagttggggtcggactagtttccccgttttttccccttttcgggtacggaacccctaaccttacttaacttaacttaacttaaatttgtttggtttattgtagtttagttttaagtttaacgtttcgttactactaattaaaaaaagtaaaaagttactttacttacttttaaacgtttaacg
>GAA4HQR02I30NB
gtcggcggcgtggtggtggagagagtgcggagacagattgttggtaggtcgttgtcgtggaggcgatgagtgaacggagggaggacggtggtggtgtagtggaggtggtggtgtaccgaccggcggcgaggaggagtagtaacgtaaggaaggaaaggaaggtaagggtttagggtagggaggtagttagtccgtacgttagtttggttacggttaccccggttacccgttaccgttcggtcggttcggtacgtacctacctacgtcgttcgttcgtagtacgtacgtaccgaacggacgacgacgagggaggtagg
>GAA4HQR02ITTWL
gaattgtgcatcctgagcctgttgtgcagaagtgcccgacgtctctaccacgctaagaagaacgaaacaagctatcgaagaagaacgacaagaagagagagcttgtaggaacgtaggaggcccgtccctggccggattttggtagttgcccaaaacgaataggtgatgcacaggagaagaaggatggtgactgaagaaggaacaagctagtgataatggagactgagactgccaaggcacacagggataggnn
>GAA4HQR02GBBCR
tcaaccgcattgtcgattatcgatcacttacattccatgcaaatagtatagctctattctagggtttgtatatntcttctatacncanangtgtnttgtaanaatttagtagatctcagcatactcgttagtttaatttttagtttttggtagtagttcgtaaaaaacgggaaaacgggactactaaaacgtaaaagtttaattttttaaaagttttaaagggaaaggttttttaagttttaggttaggtttaagtttttaaaaattttaagggtaaaggtaaattagttaggtaaacgtttaaacgtttaccgtaaaaaaaaacgaaaaaaacgaaaaaaacctaaaaaaccttaacgtcgttcggtagttaaccaacctacgcttcttcgtagacgtagccaacggacgacacacgggaggtaggag
>GAA4HQR02GZFBA
ttggcttaacctcatccaggtgaatacgagcatgcttagcatcaaccagagttacaacccnccatactaacatgacattcgtaacaaaagacttctgccttccttctgcaaattaaaatgttcgtaggtaatttagttggagcggtttggggtttcgaaccttaaaccgtggttacgttccttacttagtagaacaaattagtgactacgttaactttttcctttctttcgtttgtacctaaaccttaacctcgaccctacctaacggttacgggtccccgtccccctaccaacgtaacgtaacacgaccaaacgaacgccccaaccccttagttttggtttaggacgaccttaactttaaccttaaattactttcctttacggacgtccctaacccaaacgacgtttcgttttccggggcccggacccggaaaaccgaaaaaccggaaaccctactacccccgtaaaccccccgttaccttctcggttccggttagtaacctaaccctacgtcgttcctttccgttaggaacgtacgtccgaaccggaaacggccaaccaacgggaaggggtaaggtaggnnnnnnnn
>GAA4HQR02HQ7EL
cagctgatgcactgtagacacacctgattgagttcgtcgttgagttcaggcgtaggatgatgaatagatgtaacgatgccgagataattattataagtttacgtaccaattgttatccaccaatcatgcctcttggctcttgttgtatttggttcgtttgttgatgtaactcaggtgaagtcttatgtgataattacaggagattctataattgggattccaaaagaaacaaactaaactagcgttgatacactgcttctgagactgccaaggcacacagggagtagg
>GAA4HQR02GJ9N5
tgtgggtgtcaatagcagaaaggaaggtgagaattgttatatgaattatgtgaaaacaatctcaagcagtacaattttntatattctatagttggtagtnttagttactntatctctggggcggtgcgtcctcnccaactagagatgtatattagttagtagtgaacgagtacgtgtcgcggcgttggtactgctgtcattatatttgtctatctctactgttatgttgtgaaatgtagatcatagaatatagtagtttggttcttgttctaaaataaaaanaaaanaaanaanaa
>GAA4HQR02JI71N
cgagatgcgcagcatgttgagagtctgagaagttggtctagactctatggatgttgagctctgagagttgacagacaagttaggtgagagcttgccagagtaccatgccttttgtcgatcgacgatntgataatacgngagtccaccgttgtcttggtcctggtcttactaagacgaggaagttacccgacctcctggtttcgtctaccacggaatacattgtagaacgagagtgcgaggactgagactgccaaggcacacagggagtagggngnnn
>GAA4HQR02F1LRH
ttttgcggttgaagagactataggtttcagtggaaacttcaaatcaacctgaacaatccttttatatgtttctgcatgttcttttgtcctcgaaaggagggacaccgtacaaaaactacgtactaaactccatatatccacattctcatcatgctcaatgctttcaaccatctccggcgggaggtaatcaagagtcccacacatagtcctcctccggttaaacgtgtgagctgcccatccaaagtcagcaatttttgagttcaccctctgcaccaaccaaaaggttactctggttttatatctctatgaatcaccccctcccgtactntcgtgtatacacctactcgtcttctagagacgtcacgaacgacacacggagggagtagnnn
>GAA4HQR02F4CHJ
tggagattcaggtgttggaaacttctctagttcacctgatcatgaatggtcattctatctctcgccnccaccaacaactacgatgctcggtcagcgtaagcacatgaatataggaagttctggtcagctcttctagttagcaccaaacggtagaacggctgatagggatttcgtttgttagtagctatgggatagtctcagggcacggatcgttaccaagattgtagatcactttctatttcccaaataataggacgtcatttttgtttattgtatctttcccctaaagtaacggaacaaaatcaaacttgataaatagggacctcgagagactgcagcgactggaagtttttctgtcccccactcggggtctttcgtaggacctggtggacgtttctgtctgagactgccaaggccacacaggggatagggnnnnnn
>GAA4HQR02GOK4R
tgattgcataccacgactcattggcattaaatgtggtgtgaagctgactgttactttcgtatttgtcagcttctagacagtccttgtttcaatttaccggtcgacatggcgggtgcctcgtaatgccatatgcatgaattccttcagctatttctagtatataaattaggctcctttggcaccacgtcctgccccaccttactaccacgattttgttcatcaataaattagatgttacggtccagtccggacttagtattagtactaattacaataggacgaaagaagggaaaggttaggtaataggagtagtttgggtagtaaacctaaaggccgacgggaagtttaagtacgaacccaaaactactttccctaactttcgtttatttactttttcctttgaggaacttagtccaaacggacgaccaaccagggggaaggtaagg
>GAA4HQR02GKDTF
ggtttagattgctaattgttttggtgttcctggctggcagatgtgattggggttcgttagtgattgagctcgagctcaatatcaatagagtgaaggtatcaactcctgatggcagagtggtggaccttttctttcatcactaacagaagacatgggagttcatatattgtgaaggctcagcctttctaagacagctatagaggcagcgtgcatgcttctaagaatcgacaacattgtaagtgacatcaagaagaagcaagcccttggagcatgtccttcccaaattacagattgagcaagcagatgatgttgataatgaacaaatgatcctagaataagatggctcctgagactgccaaggcacacaggggataggnn
>GAA4HQR02I2B77
gtaccgattctgatgagtcttggttgcctgcggcaattgctcaagtttagaacatcataggattaggcatatgttaggcagaggttgtaatggagattttgaacatgcaaatttatcatctgttagtgcaatatttgggtgccgagggaatgaaattgacatttacgttccaacttcggtttgaactttgaaggattgttagttacttgctaaaaagaaactgagactgccaaggcacacaggggagtagg
>GAA4HQR02GF8O5
gttagatcacaagagcacgaattcaagcacatcaactcatcatatacatggcctcaatatagaaacaagtgtcgaagatccaagttaccaaggccctattcaatccctcaacagaggcttatcaaagaattttcctatgctccaatgtgatacattagtgatcataatcaaggaaaataagatacatgaattagtctgcttacttgcataatctatacctgattttgtagaaacaagaacggaggtccctatgttctccagaagcatgacttgttcagtaatagatcctatcaaagccttgacaaaatcatttagtccaggaatcgccttgagcaacaaggtgttctaattactgagactgccaaggcacacaggggataggn
>GAA4HQR02GE3ZR
cctacaaactgtaaggccaatgggatctcctatttgtagaatacatgtgaagagtggcaagagaatgagatgtcgtatgtaaaactaagcatggtgttatgaggaattagtgatgtaatgatttgtacactaatccatgcaaggccactttgtcttcactataatttatgctctttaatttgtcattatgtcatcaaaatacttgttatttgtagtttgatcctccatctttcttttattatatggacattatgatagaaaaaagaaacaaactaaactgcgttgatacactgctctgagactgccaaggacacacagggagtagg
>GAA4HQR02GO92X
ctagatgaggcattgatctcctatcgcagcagcttcagaatgccactcttgtaggcggttcctctccgagatacttcttcggtcgaganacgtcgtcgttggtaggtacggaccgaactactatntagtagtcgttaggttaccgtacgtatactgtcactacttcctacttgtacgaagagatatatntagatatactctactgacagtaaggactgatgtcgtaagttacttaacgttactacgtggacgagcncttgtccgctcgctgngatactacgcacnctgtataactactcggacgttccgtaattattaaggaaagtactaagtcttgggtaccgttcggtacgacngatacgtagaactcgagactgcacgacgacacacggagtaggngnnnn
>GAA4HQR02HTH1U
tttcaggagaaggtagactagatgaacttttggcaggcatcaatagttttttatagtatgagattggttgatcatattttagtttgcatagtcttgctctagttatatgctgacttatggagacaggatagatagtttactactagtagaatatagttttggtgctagatgtaatgatgattgctttccattttacatgtcaattaggttttcccttgtttgacaaaaaaaaagaaaacaaaactctgcgttagtataccactgcttcttagagactttgcctaaggcacacagggatagt
>GAA4HQR02IUPGI
caactgaagacggtaactcaacagtggaagatctaccaggtggtgtatcttggcaatgccaacttcacaaggttgaacatgtaacaatattaaacctagctttgtgaacaataattacctgcaataaagatagtgtgtagctctaaaagaacaaacctgagactgccaaggcacacaggggataggn
>GAA4HQR02HKCIA
ttataagcattggatatcaacacacccatccatagcgatacctgatatactgtcgtgaatataacgtaatttattgaaggacattagtaaaagtacgntaacattttacttaccttacctatatttagttagtnaanacnccgacctnttgcagcaaataaagttgtctggcgga
>GAA4HQR02JCFKC
gtgacattagttcctgattatctctcgaagtgctgtacagatctattctattcgaggtaatacagatatgtgccggttgttgacactattgcgtgggttagtttagtcttagttgtatagggaagtaaaagtacngagtagaagaatgtacagatgggaactagttaaatgtcgtcctaatttagatgcaaatgatatagttagctgctttgttacctaaagtaaaataaacaaagaaacaaactaaactgcgtgtatacactgctctgagacncgcaggacanacagggtagagnnn
>GAA4HQR02HI05Y
taatagttgttccaagtcctggatagcaagaatcagctcggcgtttgactcttgtgtcttgtgtagctgtagccgaagattcgcgttaagatccttttcatgattcagttcttgtctggtttcctcaaggagatccccagggagtcaccctccataatttaacttttattttctttagtctttcttcgtagaaggactttgtagcctttcctaccaattcttgcctcggaaagacgtctctctcgtctttctaacaagacacttctttattagancttgtacctctttacccttccttaacctaatactgtttacgtaagggtttaggaaggtcacactatacttgtcaatatacttgtcccttcctacgtaaacgaaaggaaataggatatcagatttagtactttctctaaccatttactattctaactcgagactgccaaggcacgacagggagtagggannnn
>GAA4HQR02GXLDX
acgacaagaccgacgactacgagactagctcggagaggaggtggtcgagcgaagtagaggtctagttacgtaagtaaccgagacggagttacgtacacgatacgttcctcgtaaaccgtagaattcgtagtagtagctgttacttactactgagtcatgctcgtctgagactgccaaggcacgaccagggactaggga
>GAA4HQR02FY2NT
gtttgttgccaggcttcagaatcttgttgacgcttataacgagctcggcgagctagcgaatttcaaggatccaatgaacctaccagttgagcaagagtccaatggattttggagaaggctatttatgtgctttcagattaagaactgagccttacatattggaagcctcaccatatttagcttaaatgtaagaaaaagatatgagtgatttattgttacattctgcagcattgatctatacccatttcttttagcttttcttacaccattgaacacaataaatatttataggaaggttttaaggttcttctaaaaaaagaaaaaacaaaaactaaactctcgtgtatactactagtctctt
>GAA4HQR02HLA7H
gatatgtgcagttatcaacgttgtgtcttcgcctcacctctaagcatcatgagtcgagtcataacaagaagtgtggagttcatgccgtttcnctctctctcacatactagcagcagttggttcgttcttatggttcgttctagagagactactacatcgcagtgccaaacgtacatcggcttcttacttggccttcgtcacaaatagaccttaatatgccatctacagaaactaccacaacaaccagaatagactgagactgccaaggcacacagggagtaggngnnnn
>GAA4HQR02G58PM
atcaagttcttgtatgcttcagatttgtgcaagttgtaacagatttacaaatctaaatttatgtcctatttcacataacctaatatgctcatctacctaatccaacagtcttgtgacaaagtgactcacatatacatgtgtataaactctgagcatgatactctcataactttataaaatgtgagctatataatatccataactaagaagattaaagttagactaagagatgcaagaatggatcctcccncctcctccgtcgtcgtgtacgtacactactctcgtcgtacgtacgacgacgacgaaccgaacgacgaacggaaggaggangnnnnnn
>GAA4HQR02GHD1M
caacactcgcgttccttactactcactgtagtagcatgtgggtggtntggtggcnctacttatactacttctctactacatcgaagaatagttggatganagtggagtcgtacttgtaggaatagtcaanaagacgagagaacttangactgcaccgagcacacggaggtagtgg
>GAA4HQR02FT3X2
aagcttcgtcaacttatgaattcgcttctcaaggcgatgatgaacacagacttaaggacgactaatgctgcaacaaacctacactccgaacgactgacataaacaataagaagaagacggattggaaggaacatggcaatgtaacccacgaagtacaagtataacagtgatgatggaaacaatgacagtgcagatgagaagaaaagaaacaaacctgagactgccaaggcacacaggggagtagg
>GAA4HQR02GSCZA
tagcctctcttcttcttcctctgtgaatgcttccctcgttgtattctttggtagtctagctggtttaaaccgtaaactctcaacctacgcagctctttaccctacgatcctccctttcgttaattttacttcagcaatagagggttcccgtaacttacttgaggggccgactaaaattaggcgtaccaaagactccttttaagtacttagtcatctttcctagctggttcgttcccaaactaggccgtccttagcaccagaccttttccctttcgtttgggtacacccacttttcttttacttaatacaagtggcgtaccaaagaattcttcttctccttgtttgttaagtggcattgtagatccactgatctttctttcttcttacccattattcatgatgatgtgtttctttcttcttcttcttcttcatcttcactttccttcttccatgaaaagtagaagactccacgctattaaagtagtgatctttggtagttaggttgatgagatagtgagatgccccccgtacctcctgcgttgattaccaacttcgcttctgtagactgccaaggccacgaccaggggatagggn
>GAA4HQR02HFJD0
tgggtgaggtatgacgggatatggactgcggctcgtcttctccagcaaagcttaagggcggtaagctacatgacgggtgagccgaagaagacgacaggtgtagaaaattagttcttaccgtgtattggatgtgcacagccatcatcttgtggacctctaccacttactagtttattctcatcctctccagtaagttgttgatgaaatggtagcctactgagactgccaaggcacacaggggataggn
>GAA4HQR02IGNML
tgacaaccaggattcacttgatctatgcaatgttacattgaggatattctgttgaaggaactagatgcatttgcccgtaactttactttgatcaattactagtattctactaatgttcttaattagagccaccacgaagaataggacggaggagttggtagttctatatccaacggaaagtagatacaagaacaactgccctcgctccttcctagctgataattctagataattgtagaatgttgggccgtcccaccaactagaacaaggaccgactggcgagctcaccttcgtaagactctctgagactgccaacggacgacacagggagtaggnnn
>GAA4HQR02IPCFD
tgagcgagctcaagttcagttattgagagatggatccttatgactattgactaatacttcagtgctctaaagaaacaaactaactgcgtgataccactgcttctgagactgccaaggcacacaggggataggn
>GAA4HQR02G5ITD
atggaagcagtagtcttgtctctgataaggtaacgtttggatcaactaaatgcaaggcacacagggntaggtntgnttgtctntnattgattgtnatgctncatttggattgtgattgggngntctcactgcgatgacatattctgacctctattatgggcgtattattggttaagtttacgttttattctattcggtagtataacttaaattagtcctacttatttgttgtataacgtaaatagtatttaatttaaattaaaataactaatacttagtattacttttacttattagtttatttaattagtcttgttgtacgttacgtaggagggagtagtaagtacaacaacactaacgaaccacgactgtgccgacgagaacgtagtgtacgtaccgtaccgtacggtaggtagttagttgtagtaggtaggtcggtggttgggttcgggtcgtcggtacgaccgactacgacgacggaccggcccggaccggtcccgttcccccgttacccgttccgtcgtcgttcgtacgtacctacctcgtcgttcgttcgtacgtacgtacgaccgaacggacgaccgacgacgggaggtaggagnnnnnnn
>GAA4HQR02JHMCX
ttgaatcagacgattcgttattcttatgaacattaaggtgagaatggaattcacaagatggtaactcattcattcattagagtgattttatttcttatttactactagagatgctattctattagttgttacacttgtacgtgacctccttttgttattataaaccgaacctatcttagtctgataggttaaaaaaggtaaaacgaaaactaaaacctaaacgtcgttggtagtacaacctacgtcttcttcgtagacgtagccacggacgacacacgggaggtaggag
>GAA4HQR02GMQ5G
caagcatttctggcttgtcaagaagtcagcttccagatcaagtgcaagagcaataattcttgcaacttcctcgtcaccacctagcgttcgttgtgatactcctcngtgtgctccaccacgaagtaatatgnctcgcgaacaactagtcgcanatagcgttcttcagtgtgtcatctctcgtcccggtacctcctgtcgtgagttacactacgctctcgtagacgagccaaggccgaacgacacgggagtaggggagnnnn
>GAA4HQR02GHXMH
tagaatgcagttggccattcgggagatactacttgtgcttgcattacatctccaagagcttcttgcggcttattattcatcaagtaagacaaacatcgtcttgcaaatacagttggggaaccatagatccagtcatcaatggaactgagtataacatgtgatggcagtggcaaaatccttattgcgaaaggcagcactcaccgcgtcttctagcattcctgagactgccaaggcacacagggggatagg
>GAA4HQR02JD3XL
ttccttgtggtgatctcacaacagcttctgcctctggacgcattgatttcaactgtcttcccacgaacaaataatggtttcgtttgtacaattcttgctaacctacctctgctgctgctgctaattacttttcctttcgtttgtctttgtttcttcaagaatcagcagccaaacgaatgaacacattgtagcattccttccattccttttaacgttacgttcctcccacggtcactgcatcgagccaaacgacgtcgtgatgattatttttctttagactgaggctccaatttacctactggccgtcccactactttcgttacgtacgaaggaaaaggaaatttctaccttcctagtttcttaaatacttcctagctctccctcgagaactcgccaacggacgacacaggggaggtagnnn
>GAA4HQR02GVIUL
tatcaatatgcagtgacaattgatacgtgtgtttcaaaggatagttgctcaatttatagtttacctattctctgtaactatcaagatggatatctatttaatcctatctgtagattttaaacataaaggatctttctaggaggcttactacttttattcctgattattagaagcgcaaacttcgggaagttaatgaaaagacgaggcttcggtttgcacatgcagaaacttctagtgccattttcangtctgcttggtctctttcttgaaggaccngattttgaaaaaaagaaacaaaactaactgctgcttctgagactgccaaggcacacaggggatagg
>GAA4HQR02G9M0N
tttggaagcaggagcagcgtatctggaagtaaagccatgggagaaatactcatcatctaaagcgctgttgtcgaagttctgtgcgtagctagacgcgtcgtatttgaacgcgccaacccgcctgtctttccttcgtttgttcgattgtcgggcgaanacgacgtcgtacgtacacagttgttcgagctttgttgctttgtcgtagtgattctatgttgttgtcttcttcttggttcgttcctactgggaggctttagtcttctatacagtcaacgacacgatacggagtgtcgtgctttcttacttgctttcgtcctttcctacggtagtcacttgtaaggaccgtcctccccccnccctccctctcgtgtcgtactacacctctcgtctcgtagacgaccgtacgaccgacgacgaccggaagggtaaggggtaggangnn
>GAA4HQR02F9TZX
gtttactgggatcacgaggaatctggtgatgaggttggtgaccgggaagaggtggaagagtgggacacatgatgatctatttgctctatccaagttgttgaatctgtgtgatttttcccgttttgaggtgggtcggatttgggctcttaattgaaaaggacatgaaaagggtttggctcaaacgggatcggtttacgaggcgcgggaagagaacaaaacgacgtcgtctatggtggatgaacttcttgcgttgcagaagacggagccggagtactacactgataacattctcaagggaatcttgctgctgatgctaacagcaggaacagacacatcgacccgcacaatggagtgggcaatgtcactcctccttgaccatccatcctccttcaagaacgcccgctgagactgccaaggcacacaggggataggnn
>GAA4HQR02F4NH7
aacaagaattatgaatctatggtgtaggtggagatgatgatcctgttgggagagagcggatgctcaggcctcctatagcggctctacgaagtgctcttgataagaaatagttgggtaggaatgcttccttaaggacgttgtaggttgtcaaataactatacaaaagaaaattctacctacactcgagngcactccataggntaagngtttcagtnacnctctctcgntgctgtctntctaaancggtaccagcacatcatctgctcttcgtgttagagagaagccaatacgaagtacctttttgtactttttcctttggtttacttaactaggttataagtagtagtcgtaaagtaaggagtaagtagagttggttagttagttccgtagtagttaactagtagacgtacgtacgacgaacgaccgaacgaacggaacggaaggaggaggagngngngnn
>GAA4HQR02GTK93
ttacttcaggacaagacttacagttaagaatcattttcagaccgtcgtcacccagctgctttgcctctatataatcagaaacagcctttttaatcaattcatcttcttcattcgaataccgctttccttgcactaaaccatccttgtatctagaagcatccaagttattctcttttgtaaccttcagcttgttctgctcctcatcagatgccacaacatccttaggttccttccctcttttctttgagactgtcacgacgacacagggaggtag
>GAA4HQR02H5S1V
tctctctcttgtgtcgtctactactacttcctttcctttccgttccggttcggtacggtacgtggaggagtagttgttctttccttactctacttactttctttctttacgtagtaattaagttaataataggtcgggtcgggtgggtcgtagacgacgacggcgggaagggacggaccgaaggacgtctacttaggttcgggtaccgttaccctttccgtttacgggtcggggtacgggaagggaaaggtacctaaaacccctaaaccgtaaccgtacccttccgtaaaacgtaaacgttaggttaccttacgacgtcccttcccctacccccttcccgtaagggaacgaaccctacccgttcggtaaaggaaaaggaacccgaacccgaacggttccgttaacccctaacccccttaccctaccgtattacgtcccgaaccctaacccgttcggaaggttgtcggaccccaaaaccccaaaaacccccaaaacccccgaacgtacccggtaggggtgggtagggaacgtaacgtccgaaccggaacggaccaaccaccgggaagggtaagggtaggg
>GAA4HQR02IN5A8
atacgcaatcggtgacattctcttcttctcacaagcgtcgctgaaggctataatagaatanagactacntattgnttagttattcaattacctcgtaccactgtgtaccgaagcagcgaccaacttatattaagagatcgtcccgaccacttctcttcgtcgtcactaacgcgttcgctgaaggctcgaaacgcgaaatccaaggaacgacggataattnatagttatcattccncacagtgtagacgaatcaagcaaacctattatagtaagatgacacccgtacctactcgcgtgtatacactacgtcttctcgtagacgtacgccgacggacgacacgacgggaggtaggagnnnnn
>GAA4HQR02FZNWR
aacatggcaacaagtgactaatccagagattcttggtagccacaattcccactggaacgaaaggacgaacttaagtacgagacgtaagtcacaacacaaggtagcctagaaggtgaacaaggcgtttgttgtatagccactaaacttacctacaaaaccccaaacgaatccaccaaattaagggtaggatcccttaacttttacctttacgggagtgagggagtcataaataaaaaggggtaaaccgatctttgttttcttgcaataatctctccgttttcctaacacccgactaatctttcctagcccgaccacatgttctaggtcgaatatcttctcccaaaccaaactacctggacaggatcctccacgcttgtttagtttcctatatctcaacccttcccacttatgttgcatctcaatggataccccgtacctctgcgttgataccacctgcttcttgagactgccaaggcacacaggggagtaggnnn
>GAA4HQR02G6FWW
tttaagtttctttagtttggtttatttctttaacgttcttagtagtacggggcgaagaagtactactaacatcagctacacgattctggagatagaatagcggagcacacactcctgttgtcaaggcacacaggggatagg
>GAA4HQR02JF51J
aatatatatatatatatatatgttgtatatatatatatatagtagtagtgtgtgtgtgtgtgtagtagtagtacgtagtacgtacgtacgtacgtcgtacgtacgtacgtacgtacgtacgtaccgtaccgtacctacctacctaccttaccttaccgttaccgttaccgttaccgttaccgttacgttaccgtaccgtacgtacgtacgacgaccgaccggacggaacggacggacggaggagag
>GAA4HQR02HM6EL
tacatcgaggaataagagtttccaccaacatcagatccacgaggaccacaatctctatcaaagcttgatgaataagcaccacgtacatcgttgttaccataagaaccataactcattccctcggcgactaccataaagacccactgggtagtcttgatttgtacatagaacttactgctgtcaccgtatccaaggctaggtcgtcccaacgcctactcactataagcatctccatactgagaagagcctccaacaatgtcatagtccaatcgagcccttcgactggcggcacccgtacctcctcgtcgttcggtataccaacctacgcttccttcgtaggaactgccaacggacgacaccaggggaggtaggngnn
>GAA4HQR02FIB66
ttgatgcgattgtgatcaatatttgtataggcgattttggttaccgtaccaattagttaatttagtcagaacaagcagatagcccggacgtgtacacgctcctctctgtaactttagtttactatgattgatctgcattttcggtataatatcatatcagcagatgaattataagttacgaaaagaaacaaacttgagactgccaaggcacacaggggagtagg
>GAA4HQR02HCDDW
atccaacatacacctctgactcacaatctaacatatagcacttgtcattgctaagcattctgtgcaatgactcagcttgaatttcgcttaattaccgcgngtntcacanaataattgngnnntgtggttattctnaagaaggaganacttcgtagagagagngctccaacaaagtacgtcctacgaacgttacctacctaacgacgataccgttaaccggtaataacccaaacccaaaatttaaaggtttccgaacctaccttcccttaactttagtttgggttccgtaacttttagtttccacggttaggttccgaccttaatttaggtcgttcgttcggttccgtttaactttaaattacgttacgttaacgaaaacctttaacccttaaaaccggaaaccgtttacccgttaacgtcccttttacccttttcggtttaagtttaggtccgtcggtaagggttaggtttccgactaaccttacccctaaaaaacggtaaaaaagtaaaatttttaccgttttacgttttaatttttacggttacgttacgtaaagtaaaattaaacctaactactactacttaactagtcccccgggtaccccgttaccttcgtccggttcggttacgaacctaaccctacgtcgttccgtttcgtagggaacgtaccgtccgaaccggaacgaccaaccgaacggggaagggtaggtaggnnnnnnn
>GAA4HQR02GPC7P
aacatgaacaactacacctctcatcttctcactcacaaaccgaccatctcggaccgcgaactttcatcacactctactaactatgctactcatgaacataacctctacaaacttctgggcaacacgcaatattcaggggtggttcttcaatccaagaaagctcttccataccaagctcgaaatcgaagcttggaagctcccactcctngtgatacactcgctctctgagagccacggacaacgcacggaggtaggannn
>GAA4HQR02GNJBA
caatgctgatgggctttaagccttaaccttgtcttctgtctcttcagttgatgaacaagtcataaacagagagattgccagattggtatttgtggcaaagcatggtgtggatatatacatgtgctgaagtaatgtagaattgcgttcatatcttgcaaattaaggagtttaaatggtgttcatatacaaaaaaaaaaaanaaaanaaaanaaaagaaaacaaaactaaaactaaactacgtagtagtactacactacgtacgactagactacgacgaacggacaaccgacgaaggaaggaggagana
>GAA4HQR02JGEB8
gagtcttaatcacaccgtatatgcatcagcagtgtttgttgcaaattacataattgatcactcagaaattacttcagtgcataaggatatcaccctccattaatttactatagtatc
>GAA4HQR02GPE13
tttggcttcaataccaaggtcctccgccatcttcttctcgatcttgtgcagaagtgaaatagtgtgaagaaacgaaccacgaatgccccgacgtnaccacgatctcctgacttgtcaattagtaccgccgcgtgggaagtacaatagcgggaaagtttaatttaattacttgattcctactttagggttttggtatagtattaacgttagattactaacaaccacgaactacttgtagaggagtggcgttctaatagagacactaatgttgggtcgaccgccagttgggtagagggagggaaagggtagggaactagaaataaccctcgntttggtaccgacccccgtacctctgcgttcgtatacctacctgtctttccttgtaggactcgccgaacggacgaccaccaggggaggtaggng
>GAA4HQR02F7C7Z
caatgaaggctacaacaagaagaagcggaatggtgttgccgagtgcacctctaccagagcccacgtacacgctgcgtcgaacaagacgtccagcggcccactggttaggcataacaatgacacacttctatactattataatactgttgtcttctaatacatactcagcaacagacttagtaagtagtntacttgtatgtcatgtcaagaagttgtttcttccgccatcaccaacctacggtagtcttacctagacccacgtaacaaggcgttgtagtacatttgttcctacctaatttctatggagtcaataatttgtcaaaaaagaaaacaaaactaaactatcgtgtatacacctacgtctcttcgtagaacgtacgtccgaacggaacgacaaccaacggggaaggtaaggtag
>GAA4HQR02IGURA
gacgatttcagctacaaatctttctggatgctcacttgcaatgtccttaggatagagtggaggacccactgtagtttagttaagtaatccacgtccttcgtacatcttcctaactaccactaaccaaaccttaagtcactcaccaggtagtaacgtacatcaaccaatcagtgaacttttaccttataccacctcgatcttttggttcgaacttactaccaacggtttggtataagaatctttcctttgtttagtaacgtttcttccttcctatgctcccgaaccctcccaccgcccattcctnttcctttcttacgttcacgtctactctanctatcaaccaccaaacctaacgtaacctacaactactactctatcctgtacacgtagccaaggccaacgaccaagggactaaggganaggnnnn
>GAA4HQR02G78ZN
atatatananagacgacgtgtagtagagngtgatatatctctcttctctctatactattcgttagtagaagagattacgttcgttacggagaagaanaanaggacgaaggaacaacgtacgttagtatcacactacttacttacgttgagttattcttcttaataattaatttaatttagtttggtagtcgtggtacgttagtaattatatatactacgtactactactctgtgttgtgtgatgtagtacgtacgtcctcgttgtgttgtagttagtgttgtagtaatcactctcgtttcggttccgttccttcttctactctaactctactctgtatttagttnttaaaagaaaacaaaacaaaactaaaactaactgtgacgtagaccaacggacgacaccacggacgaaggaggnnnnnn
>GAA4HQR02INVWZ
tataagaagataacaaggcaacatataataatgtaatatgtaaccaaagtacgatggtctatcgagggagttgatggcattgcttcttaatttaagagtgaaataggatgtaagggcgcctagggataatcaattggctagggtggtggtgggacgactgtgtaggacgacggtctcgacggtaagtcggtccgaagcaacaagacacccaccaaccacctaccgtcgtgcgtgtcgtctcgacggacgtcgtctctctctcatccagatgaacaaacacaacacactggcatgttaccatagtcattcagacctgtctgttggccgttgagcttccctgcgactgccaacggcaccacagggataggg
>GAA4HQR02IQ3VL
ttctgaccatcatcactttgcaagccctctgctcagactctgttagcccaaaacctacatcattctatatttattaagacttgcacttcacaagttagggagttgacggtttgttctttcttataaaagacagttcttccaaagactgatatttctttcagtatcatgagcaattttctcttcagagaaacgcttggattgccgagcttccatttggacttcagccttctctctctgaagccgcagaatcattgacattgcctcctgagactgccaaggcacacaggggatagg
>GAA4HQR02JB3P9
tagagagagagtgtgngtgagtcagagaagttagttgtcgaacgaacaactagcaccgccggccggccgaacgaaagaacggtagtaggttggtacgccccgaaccgaaacggacggagggtgggtaggaagtaaaagttaaggaagtaccttttcgttctttcggtttggtaaaaggaaaggaccgaaccaaacggttaggttagggttagggtcgtttgttagtacctaaaactaaatagtatgngtaagtaagtagttagttttagggtttggtagtatgaggtagggagggaagtaggagtacngatgtttgggttcggtttgtttagttaatgtctgtagtctttgggtttaagttaattaattaagtttaggtttaagtttaagggtaacgaactgagtagttaaggtaagtagttttggtttaagttagggtttggccgttggtaggaaacttacgtccgaaacgggacggaaccaaccaacggggaggtaagggngnnnn
>GAA4HQR02GJSH0
tttttattagtgtagctttctcttgttgagagaaagaaggaagacaaagtattggtgcccgggacaaggagaggcgagagggcattaaatatccttggtgaaagcaaatacttaggaaaactagcctaactttggggtttaatgaggaaagtgttgtctttcaggaattttctttttctagttctctcctctttttagttggttctctctagtagtgttgcaagccaacagatatgccgaattcgacacgagtaaaggaagcaaagatttctccaaatcttcttgcacttttttccccctaccagttgtcaaccacgtccacctgcttttcgttgactacccacgtcgtcctttcgtggacgtactcgacccgaaggccaccacggaggggataggn
>GAA4HQR02G33QT
ccaaccgaatagtctagattaatactccaacaagcctggaccgatttggatcgatcaaccgaacgtactatagcatcaaccggaacgtgaacccggttaccacttgtaccaacccncctacctccgtcgtgtgtacgtactactactacgtcgttgtacgtacgacgacgaccgacgaccaacggacggaaggtaggagnng
>GAA4HQR02HM233
agcatgtgtaatattcaaccaacaatcgttctcagacaggcaattgtcgtaaatatgcagcagaacgatcacaattacttattccttgtgattctttaccatctcttcgacgtctagctcgacctccaacaccggtgaatcctttgcatcatcaaagggctgtttgcacagggccatgatcagcagcatttcgtagacagtatatggctctgcccatgatgtttgacatggggactggaccgaaggttcggctgtctttagcttccttaggcttcaaagcttcgttgtcggataatacccaacattcacccttttcaagaacaaaggatcctcctttcatcagtagctgagactgccaaggcacacaggggataggnn
>GAA4HQR02HBXKK
cgtgctaggttccagaatcttaccgttgaagagcggaacgagagatgaacagaatgaagaagagaagagttcctcatgttctgtatcttctggtttgttattcttatcgttctcttagcttaattaatggttatgcattttgttgtctcaatctaacttatattatcgtttgttgctggatacttctgttagcaatgacaatgagtgatttggattacaaaaagaaacaaacctgagactgccaaggcacacaggggataggnn
>GAA4HQR02HHPH9
ttttggtgagatgactttggaggatttcttgactgaagcgtggggttacgttgttgagagcgatgatgcaagtaaataaacaaatgctcaataggactacaatatcagatgcctcctgtggaacgaaacgaccacataatttattcgatgattatgaccaaacccaacgacagattactagcacgcacgacgttcgtttcttcgtcgaagtaaggaaggtacgttgttcgttttgttctgtattctacgtttacgttacggtacgtacacgccactgtcgtccttccttcgtctctgtagtggggtacggtcctactcagatacacacggacgaggtaggaaggaaacggaaggggtaggggtgggtagtgtcgtagtagggtagggtaaaggaacgtaggttaggtaggaagggaaggacgaaggaaggaaggaagtaagtaaaggtaaaaaccgggtaaacggtacgtcgtcgtcgtcgtcgttcgtacgtacggaaaggaaacggaacggacgttacttactactatagagcgtaagtagtacgtcgtacgtagaggaaggaaacggaacgacgagacgacgacgacgacgacgacgacggaggaggagnnn
>GAA4HQR02IWHU4
gtgattcagccttcagcacacgaaaggactcttttagtctgaggagttctagattattctgagtctactgggaagtccaccttcaggacaatcttcatgaactcgtaaacaaagtaagcttatggcagcagaaggtaagacctgcaatatgctaggaactaatccagcataaagtgcaggaactcctcctttctcaacaatcttcacacaagttgccaaagcactcaatttcgtttcccgaacttgcatctgaagctgtcttctaacgacttcaaaagggtaagtggcggcttcagcacaagcaccactgagactgccaaaggcacacaggggataggn
>GAA4HQR02IFE8I
ttcggaacttgtaagaggctttctcttcggactccatgcctgcaatgaattttctttccgacctgtaagtaattccttcctagagtctcatttgttcagcaccagcggttccctaccgccattcgggttccggagcgggccgaattagtaaggacaacaaacaagtctgtggcagctgaatttactttcctaagacagctgaaataagctttcctagaaggcttgtagtcgggcgaccgactggaacggaacctgatgtctcattactaacacacgcttagttatctgcaagagaagtactcagacttgtacactacagtattgttcatcaaccaagcagaaacaagaaccaaaacgaactcccaccgactcgaggaactagccaacggacgacaccaggggaggtaggag
>GAA4HQR02HCIDH
aggacgaacgtaaataaaactaaattaggttagtttccactggtgtttggtaggcgtccttactttggtaagggaccggttcggtgggttgggagttcttgttcgatatagtcttgtaactaaaggtacgtatatgttggtggtagtttgttaacgttacgcgatcaccaaacggaagggacggttgtacttaataaagtaacaacggacgtcctaactagtaggtaagtacctctctggagttctttgtcgttgtctgtaacata
>GAA4HQR02HL6YW
caataccaataacatcacttccagcaggcctcgagctgaataacgattgctaatggaagaccacctctgcncatntgngtntntacagagtnttctcnanatatgaggaggaagacgtagagagtgtcgaggctgaggaagcggcggaggaggtggttcggccgacttgtagttctacgtaagtaattagtcggacggaaggaaaattaacgagtacttccttcgtcggacttaggtaaaagtaaggagttagggtagggaaggagagtgcggtcggctaggttagggtttaaggtaaacgtagaaataagaccccgtcctcctccgtcgtcgtgtaccgtaactactacctcttgtcgtactgacgaacgcgaccaacgacggaacgaaggaggangnn
>GAA4HQR02FTJYH
gctctcttgttctgaactgaagcggcatcctcatcctcatcactttcggtaaagtacgtcttcttcctctatagnacacgctaccttcctttgttctcgtctctgattcctaacgaaccttacgtcttcccttccgttgttggtcgattattcttgtaacaagtttagttaagtaattacttcttgtatcttcttctagaaagaccacgccgtcctttggtagtgatcctccctccgggttttggttagtccgccctccttttactttcttggtacccgaacgaaagaacccccaaaccgaataaaaccaaacgtttaatttagtcccacccacgtacctttcgtcatcatatagtctttgttttctttgtcagcaatactattgtctgagacgtgccaacggacacacagggagtaggnnn
>GAA4HQR02H08L3
ttcatgcgttcatctatggcatcaagtgctttagacttctcaacttttgtacatatagaagtcacgctctttctttggtcgagcagacatttcctatcaccagcttttgtttctcgaacagccttcttatatgcaatttcttcggttagatcatcccaccttgaacttgctcaagtactttatgttccataaatcaagaaactagtgacctcttctttccacctactgagactgccaaggcacacaggggagtag
>GAA4HQR02IOK16
cctccnacagagtagacacacnctcgtctaatatactcgtctatatcgcgaacaatatgtacgactacngngagaaggaggagtgtattagtaattagancaacacacgcgacgataccgtaccgtacctctcgtcgtgtacacctacgctctctgacgacgcacgacgacgacacggaggaggag
>GAA4HQR02GNY04
agagagagagatatatagtagtgttgtntntatanacacaaccaaccaacctaacctaacgtaactactaaccgtactacctacnctactactacttactactactactactactactactaacaacaacaactactactactctctatactacttactacgtactagtagacgtcgtagtacgtggtagtacgttaccgttacgttacgttaccgtcgtacgtcctaccttaccttcgttacgttacttacgagacgtaggtagtaggttggtagtacgtacgtacgacactacgcgatagtacgtactacgtacgtaacactaacgttaacctacttactacgacgtacgtacgacgacgaccgacgacggacgagaggag
>GAA4HQR02JPR2A
actgtatcaccatgatggaagctattaacgatggaagatcttcatatctccgttaccatgcctccacttgaggttggtacgagttggtggaggcgactcagcttgcttctcaatcagcatgtttgaacttgctgggagtgaagggcgaatagagagactgcaggaggaatgcaaggctcctgtccaccattgtagctggttcagttcttgccggtgagctttctcctgagactgccaaggcacacaggggataggnn
>GAA4HQR02IACRC
ataagtaagcacaacctcttattctcaaggctgcctatagtggtaactggtatacagccaaactttcttcatgcctccttgtgagttaatttactagactgtcaattctatgttaatttgttcgtattttcttgaatgctgtgtatgataacattggtaactactaattgtgcacatctcatcatcttttgtagngaattaatcttctgcacagtggtatctatgattctatcctaaaaagaaacaaactaactgcgttgatacactgtntctgagactgcaaggnacacaggggatagg
>GAA4HQR02F1PTD
anananatatatatatatagtagtagtatatagaganananananacacacacacacacacacacacacacactactactactactactactactactactactactactactctctactactacttacttacttacttacttacttacttacttacttacttacttacttacttacttacttacttacttacttactactactactactactactactacgtacgtacgtacgtacgtacgtacgtacgtacgtacgtacgacgacgacgacgacgagagagag
>GAA4HQR02GBULB
tagaccgaagacagaagaacggaccagagcttagccttccagtcattaagaaactggggcgtgggcgtttgtagcaaggacagagaagaaatacgccgtgcctgttttctatcctggcaccagttctcaaagtacttgaagatcggtagagctggtactctgggtttggtcttgagatgcctgtaaatggtaatgtacctccagtaaccaatcttctcagacaagtaggtcgcatagaagatgaactttggcttgaagaatgtgtatttcctagcctttgttaggaatcccaagtccagtgccaagttgaatcagacagtctgagactgccaaggcacacaggggataggnn
>GAA4HQR02IQBHZ
cctaggatggatttcataccaggcatcgatgggtcccacgtgagggtgggttcctaacgggttacggttagcttgttttcttagtaataaacctaccttgtcggatgaggaggccacctgaaggacttgttgggagtggcgggtccgagtcttccaaagaaacttttaatttctaccataaaggaagtgttcattgtagggttggtttctattgtatgattgtaaacccaaacgcaagggacgaataggccgactatattctaanagttgggttaagtacctaccaaatagaagtacactgttcggtaccagcttgtctgagatgatgaggccacggtggatatattctatgcattctataatactgagactgccaacgacgacacaggggagtaggngn
>GAA4HQR02IT7BH
ctcttccttccaccgacgacggtacttctgcggnntcttcnccgcgacactnacctcactccncgtctanaggtgctccgtccggcgcgtgctagtcgtccttcctcgttagtttaccttttcgtttagtttaacaccgtccctacccatttcgtttgggcggacgacgactacgtccggactagtgtactaactaaacgtgacgtacgtcgaccgaacgcaccacgggagggtagagn
>GAA4HQR02HSJII
tgtagatcaagtgattcatggcctggccagtgatctggtttgcaccactaatatgagaccggtcaactctcctcgtcanactgcgtagtaatagctccgcgtactagagacgtcgtatcactaggtcgacgcccggcccacgaacaaccaacccaacgcgatacttcctttacttacggtggtcggagtcggacggaggaagtagttaggtaggaagtaacggaacgggtagggtcggggtccggtccttcggttttggggttcccgggtaaaccgttaagttcggtccggaaacgtaaccacgtggtaggaaggaaggaagggtacggtacgtttcggttaggggagggaagtagactgaggacgtgccaacggacgacaccaggggaggtaggtgnnnnnnnnnnn
>GAA4HQR02F06PB
gtagtagtgagacaagtcagtgtttgagatgtagtagtgagacagtcagtgttgagactgtagtggtagagntagtagtgtgacaagccagtgtttgtagatntagtagtgagacagcagtgttgagatntagtagtgagacagccgagtgttgagatctagtagtgagatactcgagtgttgacgatgtagtgtgagatgtcgagtgagcagcngtgttgagatgtagtagtagtagagagtagtagtgtgagagagtagtagtagtagtagtagtagtagtagtagtagtagtacgtagtagtagtagtagtagtagtagtagtagtagtagtacgtagtagtagtagtagtagtagtagtagtagtagtagtagtagtagtagtagtagtacgtagtagtagtagtagtagtag
>GAA4HQR02GK5WE
attctaacctgccattagagaacatgatacgagtttagtaagacttgctttcggtaataataatcggtaagactccattggtgaaacccgaccncgcattattaagtaaggaggatttcttttcttcngcaganaattacttctaaaggaaaggaagaggttcggttgtctctagttgtcncttcttatgntcactcttcgtcaccgcccacctctcctcctacgacactctaactaattacctacctacctactactaaccgaacgttaccttacccaacgaaaggaccgtccggtaggttaccgttcgtttcttgaactaaccttccttactactttcttccctacctaagttaccttccttaccttacgttaccccggttaacccccgttaccccttcgtccggttcggttacgttaacctaaacccttaccgtccgtttccgtttccgttacggaacgtaacggtcccctaaaccgggaacccggaaacccggaacccaaaccggggggaaacggggttaaaggggggtaaggtaggng
>GAA4HQR02IIIXH
gattggtaacttagagtaagagtttgatgatactctctccttgcattgtccacttagttgcatagcccaatagactagtctccctcggtaacgaataagtgttggtacgagaccactctgggcgtagcaaattagtaactagaagaaggggacgaacaatagaaggttagggtagtttgggtagggagagaaaagaacgctgggagttagaggcgtcttcccgtaaactaggcgtgctgacaataaacgacccacttcttccggggttaggttgggaggcgaaacttttacggtacggtggcgtgcaaagactcccactccactaaccaccattcgtcggacgagaggagaggggcgaccccccaccctccctntcgtgtacgtacactaccncgtcgtctagagacgccacggaccgacgacacggaggtagggagngnn
>GAA4HQR02IWN73
cgagcgaacaacatcaacgaagcatagcaacaagcaggtattgcacacttaagccatatcatctatgcatctccagctgctacctgcacttgcccatctgaccttggtcccgactctggcctccggaccgaacgccctcctccacctacctcctcctcccacgccacgccgaccgtacgcgacacgacgtacgtgtagctctcgcnctactactcgtcgtcgtacgtacgtacgtacgacgtacgtacgtactactctctcttcttcgttcgttacgttacgtacgtacgtacgtacgtacgtactactcttcctcctccgtaccgaccgaccgaccgaccgtaccctaccgacctacctacctacctacctacgtacgtacgtacgacgacgacgacgacgacgagagagngnnnnn
>GAA4HQR02GDNOS
ttgaatctggatgatagcaaagaaactgtctatggaacactagattcttgggttgcatgggagcagaactttccaatttctgcactaaagaatgtgttgcttactctcgagaaggagcagcaatggcatagggttgtgcaggtaacgaagtggctattaagcaaaggtcaggctaatacgatgggaacatataggcagttaatttgtgcactggatatggaccacagagcagaagaggctcaccagttatgggtgagaaagattgggcatgatatccaacctgtgccatggcaattatgcagtctcatgatctccatatattaccgaaatgacatgtttgagaatttagttactgagactgccaaggcacacaggggataggnn
>GAA4HQR02GYB8O
ttaatgaatgttccactcattgagctcgattcgtttccggaatttgcttcaagacaaaggaaggccatctcttgctttagcgttgaataataatgacttggtcagcccaattggtagatgagatctaaggaactcatcaattttaggtcaaatactgatctctaatcatggtaggatgtgcatattgtttgtttgttgattcctacgctctgaagatatattatggcagtttctatgctttagtcatgtctaaacaatccgacaatgttatggcttcttgtatcccaaactacgattaaagtacgatcctccagagccactttacctaaacgaaacaaccactcggcacataattacttaggctaataaattagtccttacttgtaccacgtgaaatacaccctaaccaaataccactcttccgtcctgagactgccaacggacacaccaggggagtaggngnn
>GAA4HQR02HCTSN
atcttgattctactagagttgctatcttcagatgtccaccncacagagagactcacanacactataatagtagtatatacgacgcctaaccggtaacggaactaacgtacgttccttacgaaccgttaccggtttacggtaacccggaaccgtttttaccttttacccttaaaccaagttacgtacttaccaacgtttacgtttaccggtaaacgttaaccttaaccgtaccgtcgttggttccgtaccgaaacggtaaggttacgtaccggggaacggggtaaaccgtttacccttaaacccttaacgtttaacggttccgttaacgtaccgttcctaaccaaaaccaaactaacccttacccgttacgggtttaccggttacccgttaccgtaaggaacgtaacggtcccaaccgggaaccggaaccgaacctaacggggaagggtaagggtag
>GAA4HQR02GFO7M
taggaggtgatccatccaggatctcgacttgataagatcagtggcctcggttgcgctcaggttctgaataccatccaatatcaggagttgggaattcaagctcagaagatgggagaacacaagaagttcacagtaccaaagtacacttacattgtgctgatgaccaattcatctacttccataaatttgcaagtttcggactcactaggaacttgtgagctttcgaacaggacgttgccatgctcctacctcctactccgtttagaaagaatgtgtgggcaagcagagatgcgcggttgatcatatcaaacaccgaacctgagactgccaaaggcacacaggggatagg
>GAA4HQR02I7I8Q
tttcattttgctggtttacatggaggtcatatagcacgagataatctatacacaccacttcctaattgttcttttaaaggagggatatatattacagcagaaaactatcagcttggaaaacaaccttatattctgtcaaagaatccttcctgtgcgtcttatggtaacttgaatggaacttcagaaaccgaaagtcatactgctaacccttccagtaatgatttgagccttcaatcatgcccaaaacttgctgatcagatgaaggttgcttctagttcctctcttgatgattgtggtggaactttggtggtagctcccatttcagaatattcctgagactgccaaggcacacaggggataggn
>GAA4HQR02HCNDB
tttgctggttagctgtgcataaaagggaggaagcttagtttggttagttgtattgtaggattttccttcacagaggcagttagtattaaagccatgtgagagaagtccgtatccatttcctgttcatctcttcttcttcttcttcttaatgttgccgctggccgccaaacgaccacttctgcctgaattcttacattatgttgccttttacttaaaaaaaaaaaaaaaanaaaaanaaaaacaaaactacgtgtcgtagtactaccacgtgtcttctagagacgtcgaccgaacgacacacggaagggtagtag
>GAA4HQR02GHGOE
gttaccattgccaagcaatccatatgaggattactatggttcctaaaatttgaacgttgaacgtgtcagcaacttcagtctcaagcacacgacttgcagcaagtggccttctattttcaatttatactaatcacaaagattgttgattgatttgttgttgataggggacatttaatttaccggattttaagttaattaaattgagctggaggtttaacttgtacgtccgggatgtatgctacttttttccctaaaacctagacttataacccggacatttatgtctaggttatatactattagtccgtaagtatcttccaaaaaagaaaacaaactcttgagactgccaacggacgacacagggagtagg
>GAA4HQR02HSC1N
catgcgatgtcttcttacatgctgtcgacacagcactgcaatagttggcatcagaaaggaactcactactgggttggggtttcgttgtcgtagccccggtaccctctgcgttggtataccacctcgcttcttcgaggactgccaacggacgacacaggggagtagg
>GAA4HQR02FPYIL
aagagaggaacggcgttctttagttttaaacttaacgtttaaaacttcttatctgttgttgttactttaaagaaagttaaacggttactttattattttcgtttcgttttcctagaaggaaataactacgaggagtctagttcctatttacggttaatttggttatttttcgtttcctcctaaaaattaaaaattttaaaaaacaaaaacctaaaaacctaccgttcggtggtacgtaacctaacctaccgtcgttccttcgttacgtaggtaccgtaccggaaccggaacccggaaccaacccggtaaacggggtaaggggtaagggtag
>GAA4HQR02GILSF
taacaagatcaacgcaatatggtcaaatataccgttctccttctcttgttcttcatcgtacttgcttcagagacgaaatgattgaagttgaagcagcgatatgcacgaagccgagcaagttctaccatgggtttgtctttcggatgctccgatgcttgcaagaaggaggatggccagaaggaaatgtcgagacaagggtcaaattgactctgtttgtgtgtgtgtgagaccttgttgaatgcaaaactttagtaatgcacgtttatgacatgcatatatgttgtaatataataaagtgtccaaaaatacactataagctagtgtgtctttggtattgcacgtagcttttaataaaaaagaaaacaaaactaaaactagcgttgtatacaactgcttcttgtagactagccaacggacgacacaggggagtagg
>GAA4HQR02HQ96J
gcaaggatgaatggagagttcttacagtcaagcttcagcagaacaagaattcaataattggtaattccactctacagtctccagcctccagcctccagcctccagctttatatgatgtggttggtgttaggcttagggttgttggattcataaccctgtcttattgagacatagtgttatgagtgttgtattagttgacgtagtattctactcacatcacttgttaacaagtacatgttattattatgtatttcttctatatactgctaatttagtntaaaaataanaagaaacaactaaactacgtaacgtgtacgtactactactctctcgtacgagcgacgacgacacacgagagaggagnnn
>GAA4HQR02GZ7VB
ttaattatgtgagctttgcggtttgtgcgatttggtataagtctcagaagccaaaggatggtaggattgctggaaaggaaggtaatggtgcatgtgaagtgtgagaaatattgtattgaacttaatgtatagcttgatttggggtttatatttgagatgcatttttagggttttgttggtggagaagggtttttggtaagttactatgagtatatgatgtacgttgttccttcgtatccttcgttaacaatgttatttgttaaaaggggacgttgtagtttgttgaactttttaatttgttctaaaaaaaagaaaaacaaaaactaaaactacgtcgtgtagtacactacgctcttcgtagacgtagccacggacgacacacgggaggtaggtgnnn
>GAA4HQR02FMKBF
tttcagtagctagaagtttagccagcctacaatgttcagacctctcananagtagtnnntntgtgctccnctactactcctacgcacaagaactaccaacgactatacacatcagtcttcttctgttgtctctcccaccttcgtcatgtactctggaggcaagaataaccaaactagttcctacgcaaccaaattagttggttagttatgcgactccttcgttccttccaaccaatttagttcaagacccaaactaacagaaacaacgacgcctccaacttagtcatcaagacaagaatagttgtcttgtactttattagttcgaccgatagtataattaccgacggggagggcgaactacatgatgcaagtaaggccgaactccttttcgtctctgaggactgccaacggacgacacaggggagtaaggngn
>GAA4HQR02HX7OC
ttcttgtaatctctcaattaaggacagtgtaccatgtgaacaacttatttntaattacatctataagaaaaggaaaggaaaggaagagtgtagaagaacaacaacggtaaggtaacggtacttctnttctctatagtactaactacgttaattattaatttattttagttattacttacgttactatagtatagtcgtatacgtaacgtaagttacggtaagtacctacgtcgtgtgataccaaccaaccaacagactgtctagcgaggtacgtcgtcgtgacgagccacggacgacgacacggaggtaggagnngnn
>GAA4HQR02IN7OH
cactgaagcaattcagtagctgtagattcaagcgcaataacacaacttcttgattagaagaagactgaaggcaatgtaatctctcaaactattatgtacttgtagtagtggtntacatctacatcttacttaattntattatatctacagtgtnt
>GAA4HQR02GQL45
tcagaatagatgcattgtgagaaaatacaggtttcccttcgtactcaattttagttttgttcattggtcgtcgtgtcaagtcgaattagttatgcccactgtcacttaataagcacagtcatacacagtgatcaaatagcagcaagaagctgcaacaggtactgaaggtgttgagttgttggtaaaccaacctttgtagacaatgtatttggaaagggtacattatacttcaaaataatatcggtctgagactgccaaggcacacaggggagtagg
>GAA4HQR02JAWR0
actacaatcncacttattataatattacttatatagagtaganaaaataaaanaaaactaaactctgtcgtagtactaccacgtcgtcttctagacgactcgacgacgcacagggaggtagtag
>GAA4HQR02G5HLY
gttacttctccagcaatctcctgaggtaggtatacatcttgagatgaagaagaaggcacaaagtaatctgatgcataggggcgttgttatacataaattaatctgattgatcagttatagtagtagcaaaggacgacagatgatcatgagactaggaaatagatcgttgagttgaactgtgcttacgttcttgccgttaactgtatattagttcaatacttggatctgtatttgatttgtaaggcgagactgttattaggcatgtgatttactaagcaaaaaagaaacaaaactaaactaaacgtacgttggtagttaacctaacctacctcgtagacgtagccaacggacgacgaccacgggagtaagggagngnn
>GAA4HQR02JH8LC
ttctaagaggtacgtagatcatccggttcgatcggctttgccgatctacatccggatcggtttattagtttgtggcccattgctgggatactctcccaatatcagtttttcctctttatatgagtagttgtgtcttattttgttctttttnttttgtgtgtagaaactacgcatgatatagtgagttagtgagttaaatttaaaaaaagttttt
>GAA4HQR02JQBWY
tacgtaacaagtgcacaactacaatactgtgctatctaatgtacagaacaacaagaacaacaacaatcaacaatctaagatttgttctagtgtgtatgattccatccggaactctttcgtatattcctttattgtatgacgtatcagtagagcaatgactcgaagaacaagtcgtctcttggctcttccttggtagctgcattattgtactgtaactgttgtgccccactcctntcgtgatacactacncttctctagagagccaggccaacgccacgggagtagggangn
>GAA4HQR02F3MK3
ttttaacttttagttttagtttagtttctttgttagtctccagcgaagtagctgaccaagctccgccatcttgctttgggtagatgggagaggaattatagctacaggttcttccaaatcggagtaaggagcgactgcggagattgatggtaggttgacaatgtgagaagccattttgtgaggatggaagaagaggaaacctaaattttgaaattagggtttgtggttaaattggattcgggaatcggggttcacttcactccctctcttccc
>GAA4HQR02HJTI4
tcttcgacgcttgttgtccttgtcttccttccatctgggacgacagagaagttagttggtacgtgttagtcatcttcctctatacagtcggaggcataggaaggtagatccaaccttttagttctcttctaataagtcattcctactacatgtaggagtgaaccaacgtccgttcgtcatcccttccacattgtaaccaacttagtatcatccggacgttatatggcgattctacacttacagtacacagcaacgcgatcagggtaaaggacccgacgtggaaggcctgtattcaatactgcaaagaatacatcagctccaaccaattcttccacgctcgtatagttctctgagactgccaaggcacacagggagtaggnnn
>GAA4HQR02IX80N
tagctagatcaagaatgtcctgatgtgcaaactacgagccatgatcatatcattgtatcgacatagcacacgagcaacatcacgagtctcctctcgcttgcccatttgtaatgtcatttggtacccacgatatattgcatggtctcctagcaaggaaatacccgtcctcaaaggaaactacgagttctcatggatggctttgtcaaataatcattgccaatgtcttccctttcctaatgggagggtatgtcctttcttcctgattttaaaagttaccttcactctatagcacggtctagaatcttcaaaattagtagccttgtcataatctgtaatatgcaggaaatcccttttctctgatttcactttcttcggcagcggtagtcctgagactgccaaggcacacaggggataggnnn
>GAA4HQR02IEK8C
tttcagtacgcgtgcaggaaggctttagccgacagtcagccaaggatccgcggaagatttgcaaagaccgatgaatcagatcatctgaagaggtactaactcgagtatcttgatatgaaatggaagaacttgtgatgtgaaaggattatcttgatgcataaaaagaaactagtgaagcaaaactaaggtaatgaagtagataatatgagcatcagcttaatatgggatttagctgaataaaaaaataactctcagaccaactactttccttaagtaccgaaccttagtttagttagattcttgattgtttgttaataaaacccttaacgttgtagattaagtaaggtacagcagaaagtttagttacataaattaggcgatagtaataaaaaaaaggaaaacgagaagtaagttggaatagttattaccttaacttaacttcttgttggtagtaggtaggtacttaaaattaaaattagttggtcgttaaccttaactagaaaggaaagttttaacctttaactagtacaacttagttaagtaagttcgtttaggtaaggtagggttttgggtttcgtgtaagtt
>GAA4HQR02G4CGT
tttgctttcattgttctaagaggacaaccatcaaagaaatggtcttcctctccacaatgaccacacccttacgtagaagtacttctaaccaacgatgggtaggtactttctataacatattttcttatcaggtagttggtcgacaacaatcattaattaagttcaagactccttcctatctaaccaatctaacggttaaagttaacagattcttccactagttaacttaaccctaactttttacccttaccttactacttagtagtaagggggttcggaacgtacgttaacttagaattttaccttaaccaattgtttcttcctccaataaataagtcttggtagtggtcgttccctttcgtttcggtaaaaacctaactgccggggacggcaaagggaagttcggtaccgtccaaaggtacggagttctagtaggactagacgtccagtctaaggtaggtttaaaatttaaaggttttccgtactgttttcgtagaaataaacccaagttggttccaacggaacgatgctgaggactgccaacggagacacaggggaggtaggngnnnn
>GAA4HQR02H2ZAC
gttacttggacagtaacacgtatcaaggatcaattatgaactcgatttcaaattcacttcacagccatcttgctattgtatctctgtacatggtccaattgccatagctgcagtttctgaattttagaggctaaaatggaatcgtcaaaccttattgccttgcacatcaatgttcgcgtctgcgggatcttgcaaatcttgcaaatccattcggtcaaagagagaaaccacagatggtggttttgatgacccattcgtcttcgagttagtacctgagtttccaactgacttcataactgagactgccaaggcacacaggggataggn
>GAA4HQR02GO6RO
ctacaaggaagtgaagaaggacgagaaggaagcccgagaaggacgagaaggaagcccgtaaagaacgaccaggacgccaaagggcacacaggggagtagng
>GAA4HQR02F6LPR
ttcgacgaatctacataacacgagatgcgtgcggcggccgttgcgacggcgaatgtgatgactatgacgacgacgccacggagaaggtaccagcgagcatagatgtggagtaagatcataacgacgacgaccacgaaagaacgatgatcgcaataagcataatcttgccactcagtgcgtagccttttggtgtcgccgggaagccaggtccctggcgatcatcggacctgatcgtcggcggcgaattcattatggtagaaattaattacagagagtttctttagtttatttgtagggtttgtagttagttccccgtcctcctncgtgtagtacactcgctctctagacgagccacgacgacgacagggagtagggangnn
>GAA4HQR02IBWZD
aatctataataaggtgaacgttggacataggcaagtggtaccaattagtctgctgcagatactaatattattactatggtcttttgttcgtaaacttaaatttcttttaccttacctttcgttcgaaaactaacttccttagaaagtaacttccctactacctaccttttagtttcgttcctttttgtttccgtcccgtaaagggaacggttcgtcgtccccggtttcccgtaatttaccttacggacgaacttaggtttcccgttccgtaaggaccggttaccccgggtttttaacccccgtttaaaccttaacccgtttaccgggacgttttcgggttaagggaaagggggaccgggttacgtaaagggccttttcggttcggaaactaggtttagggaaaaggggaaccggggttacggggtacccgaacccttaccctttgggtcggaaacggaaccgattaaacccttaccgttgggtcccgtccggtcgaacttacggtcccgggtcccccgttaccccgtccccgttactcccgtttgggacgttttaaccgaaacccttacccgtaacccgtaggtaacggtaccctaacggggaccccaaaacgggacccaaaaccgggggtaaacggtaaaggggggggtaagtagggg
>GAA4HQR02GUUH7
ttcttggttcataacagatcacagtcggtagtacgagtcatcagcaggaggagggagctggaggtgaagctaaaggactatgcacttgtcttacttttctagtgctcagtggggcgatttgcattgggttcgggagatgtgaagtcatcatacgaacgacgcgcacaggtttccgggaacatctaaagttcntggcaatggctgttgatggaaagatctcgttggggtgtgagtgggcgagtttggcgagcctatgtgtccggtttcgttagcttgatggtccgatgtgcccgacatgggtgcaggaggcggagttggatgtgctgaactgagactgccaaggcacacaggggataggnnnnnn
>GAA4HQR02HW11M
tagaagaanaatagtagtcgtcgatagtnagacgactactacataggagggaggnggacgactacactcctactactacacacaacgacaganatatacttcgtctacaagacagtganactactactaactactacctacgtcgactgcaacggcgacacacggagtaggag
>GAA4HQR02G6A0F
agcagctcttgatgtatacttagcctcaaccttgcctccatcattccatccatgctgcttaagaatatgtgcacggttatttcctccaaggcacacngggntgangnnngncatagaanacaattagtgactcagagctgatgtggacgccgaggctccgatgagtcgccgagcaatcgatacacaggaagatccccgtatgtcaccgagccccaagttcggattccttgcattgcaatcgaagcacatcttgttctccgatttagccttgagcttcctgaaatacagtattcttgtcggtgtagttctgggcgcccaatttgaagagggaaaaacttggaaagaaccaataaattgtgtgcgtccgatcgaatgagagtggattcgtttctcctacacgaagaatactaataagacgagaggacgggtgggaggaggacgtagttttagtttgtttgttgtcgtcccgtccgtcgtcgtcgtcgtcgtactactcgtcgtcgtcgtacgtacgtcg
>GAA4HQR02IAE7V
tgtaagttggcactcggtaatgagcttaataagatctggtccctggagtggcgagcataactacaggttcgtaaagtaagtcagccctcgaacaatacgggagtaaataggcgaggaaggataagacaggcgactacatcccaaacgtacctcgaaaggactcttcaggtggcttgtcaccctcgagaatgctccagataagttaggtaggaagaacttcggtaccgggacggttaggtcagaataaagtagcctcgtaccaaactacagtcagctgaggagccggccgaagaagagtatgaagacctatcaagaggcgacagcacggttggtagacgcagactcttgagattcttgagactgccaacggcacacagggagtaggngn
>GAA4HQR02H0PQC
gtcgtggaatcaggatattgcctcgtaggatcagtgaattgaccacgtccatgttgatggaacctggctgaccatattggaaatttggcctgtcaaagggcggattagtccaccgtccaccaccaccaccaccgaccaactacggaataccaccgcacatgccgcctttgactgcctgtgtttaggcataggattagagagtcttgctcgcactcttgccttggaacccnctntcctctacacctcctgttactaacnctccatgtcacacgactaaagtccgaagacgttcctttggtggttacgtaaacgtttaacgtaaccaaaccccgaaaaaaaccctaaaactttccccgtttttaaccgggttaacctcgttacgggacccggactaatttaccgttaagggaccaccgaggtaacgttaaaccttcccttcgtaggaaacttacgtccgaaaccggaacgggaccaaccaaccgggggaaggggttaaaggtaggangngng
>GAA4HQR02ILYD2
gttgtccattgataaaggacttataggctagtcaacatccgttggcacacaccctctgagcacgttcttaataggaaaccgaacttgtatcttgtaggaatgcaaccaaagtaggtttctaaggacggaatagataaaaccggaaaaccggtacaccaactcataattcatccttttaccttaacaagtgcccgacgtggcactacaagagcctcccttacgccgtttcgtaggagtgcgatgacaagcattggtaaaaggaaaattacgtcccaaaccgggaaaaggaaaggtacaagtacaaagaaagatagaggacgagntaacctaacgatgaataaaataactagagtaaggtagaccgtaccctaaaccgttaattttagttatacattgtagtcactactaccctacccacngtacgacggaaggtacactcgagtctccataccaacgggcgggttaacggttacgcgttcgtacggatctaactacggagttctactccgccggctcttttcgtttctcgctcggtaaaacaaaacctagtaggaacgtacgtccgaaacggacgaccaaccaacggggaggtaaggngnnnnnnnnnnn
>GAA4HQR02ITBRY
gcgacaaggtgaaacgacaccgtatggcactcacttgagagggaaggaaggaggttnttntaggnggatatatactctganatgtaggtaggaggtcagatctaagaacgaccaacggttagggttggaaagaaggttgggtttcggttttaccgttaaacgttacttttcgttttcccgttaaaacccggaaaaagtaggttcgtaccttaccctacttaaaaggtaaaccgtttccccttttaaacgggtaaacgggtcccgtttgggtccgaaccttactttaccaaactacttcccttacggtttaaaagggtaaacctcggttaaaccgtttaaacggtcgtcccttaacttttagggttaaacgggtttaacccttaaacttttaagggtttaaaggtaagtttaaggttttgggtagtaaattaatttaaaattaaaacctttaaaacccttacgggtttaacgtaaccccaaaaaacccttaaaaggtaaaaaacccgttttaaaacccgtttttgggtaagttttaaagtttttggggttagtaaaaatttaaaacctaataaaccttccggtttccgtttttcgtttaccgggttacgggtttaaaaaaaaaggtaaaaaaaaaaagggtaaaaaaaaaacggaaaaaaaaaccgttaaaaaaaaaaaaccttaccggtttcggttagggttaaaccgttaaacccttaaacctaccgttccggtaccggtaacggtaaacggtcccgtaaccgggaaccggaaaccggaacccaaaccggggtaaacggggtaaagggggtaaagggagangnnnnnnnnnnnnnnn
>GAA4HQR02HLBN4
aatgggagctcaagttgtcattgagaggcttacaagcttccatcctcttctgtgattttctctgtaacttgtttcagctgatttaatcgaattgttataagagagaaaactctttacacgaaaggtattagattctttctctctcggcttcaatggatatatgtacgctatactctacacctcaatatgcttacttgataaaagataataacaaggagagagagaaaaggcaggagttcattgtagatgtataacctaatttcctaattggaaggcttcccaacaagaaatggcgaaatggggatatatctgagactgccaaaggcacacaggggatagg
>GAA4HQR02IJKWX
aactcaattgcaattctccaagaatacaagcatggttatcataagcattaaactaagcaactcaatactaatagacttaagttttaagtttactaggtacaacgactggtttacttcttctcttcctttcggtcctcagcagccctcttctgtctggcacccaaactagcttcttgttctatcctcctccaacctaccagcttgttcataaagaccttcgtaagggaagtttctatctcctccagtcaccttcctacaagactcaacggttaggctctcacggtgaattggcagtagtcaccttggtacgtggttggcgttccccgtacctcctgtcgttggtattaccaacctcgcttctcgtagacgtgcccaagggccacgaccaggggagtaggg
>GAA4HQR02GP226
catacaagagtacggcgactcattgtgtccgtggacacttggttcttgctttgtctcaggacgaagagattggtaggcagttgtttaaggtacgtatcaatttacggtaggaaggcgattacgtaacctagcaattactaggcgagtaagagggaaacgaaataccgttactttgtaccaacgaatcctcgaagggaaagtaacgaagactttggtaggaaataatgggaaggaatcttactgcagcggccagagaaggaaggacttgatcctgtcataggtagagatgacgagatacggaggtgtatccaattactctccagctgagactgccaacggcacacaggggagtagg
>GAA4HQR02GPF9G
aacagaactcctcactataataataaggaatagtaagacatagaatatcagtaatctgactagagatggtacacggtttgtatcatacaggtgagtgacaacaagtagcaactgcctagtccaaatacngcatacaacaacaccaggctgtgtttattattcaagacctataactcgagtagccaccgcctccaccaggcggaccgaagttaccaccataagcctgcgatggcaacgaggatgatccataattggtgctaccactcaattctgagactgccaaggcacacaggggataggnnn
>GAA4HQR02I4BFK
tccacgccacagcttcgatgaacatgatgaactttgagctggaggattggcagacagatcatcaacgtttctttcagtcacttaagaaccaattttcatttagttattttaatgtttagttgttagggtcgtgggtagtggagaagagacgtccaagtaaagttagtatgtgactgattgttttctatgcctatcatttactttactgaggtgtgcaccatgcacacagaaaagaacacatttttgtgaatcagatcttgaaaaattaaaaaanaaaagaactaaaactactgtcgttagtactaacctactgtcttctagagactcgaccgaaggacacacggaggggagtagnnnn
>GAA4HQR02GF6EZ
aattctactgcgacaaagctcatgcaaacgagacagcagctgttggagtatcaggagtgacttatgagaggataagagggacttacactgttaaatcggtgcactttgcatgtagtgatcatctgccttgcaccgatgttattctgaatgccataaactaagccactgcaagagaaataccgtttatatgatcctttttgttggcaaacgtttggagagttgagcacaccaactgttcttcctatcagttgtctctgagactgccaaggcacacaggggatagg
>GAA4HQR02GK2JZ
ggataaccggatctctagctggcaagatcgcgagactttgagaccagtattgttgaggttagatctctaccgagagatcgagagtgaagtgaccagccagggtttccgtactaggatcgggtgtttggttatttatttcagttatttatttccttagttgactttcactgttagacttaatcgtcctagacattggttgtgttatgttggtcatgtcttattactttgagtactttatttaaagatttaccgttttaataaaaanaaaacaaaactaactgcgttgataccactctgagactgccaaggcacacaggggataggnn
>GAA4HQR02JEJIY
ttagactttcaacttattcagcatatcatcctcatttctagtttctacagactctctgtcctcacaaggcaccactagggataaggagtaagtgggtggtcctgatcacatgacacttgcaaccgtgtagcggcattgtgaggtttgaggttaagcaaagcactattgatgcgagaagctcccacggaatgtcgagcactggctaattgaaaccatccctgcccaaatgtagacgaaagagtatcaagaagcatcatgtaacgatcaagtgaatccagaaactcctgagactgccaaggcacacaggggatagg
>GAA4HQR02I2IQE
ttgaaggtgaatggtcagcctacatttgtgtaatatgttcttgtcagtgtttggctcctttgtaagatagatgcaaaatttcccactatagttgttcattaacttacataggttggcaacgaacgttccttactagttttggttagtactacccaacccaactactttttactttttaccaaacctaaacctaccggtaaagtttaagggttagggtacctttcgttaaagtaaagtcgaaaaaaaacgaaaaaaacgaaaaaaacctaaaaaaccttacgtcggttcggttagttaacctaaaccctacggtcgttcctttcgtaggaacgtacgtccgaaaccggaacggaccaaccaacggggaagggtaaggtagg
>GAA4HQR02HUO34
gatcactaccttgatgttcctattgacctatccaaggttctgtttgtttgtcactaccaatgtggtgggaaaataattcccaactacctcctgttgggtagtcgaataggagggtcgatttctaattagtctggagtacatagctgatgagaaaatagcacattgctagagagtatttggtagaaagactgctcgtgagaactagtggcgatcaagcctcgagcaggttggtaagtaacagatccagcatttcttgctcttatcgagaattactgccgagaatcaggggttcgggatcttcaaaacaaattagtctgagactgccaacggacgacacaggggagtaggngn
>GAA4HQR02GCKFD
gttggtttattatacacaggcaggattctgctattatcgaaattgtttgctatgcggttttgaattcgtttcagtttcaaaaaanaaaaaaaaaaaaaaaanaaaanaaaanaaaanaaaacaaaactaactacgtagtatactactactactctctagtacgtacgacgacgacgacgacgacgagagagag
>GAA4HQR02GQXH8
cagtatattagcaattctcttgatatgcaatgctgttacagcactcttcaatggttgagttccttggcaattgtagtattatttcatttcttcttagagaacggagttgtagatcttttacctaagtttctatgagtttcagatcagctttcagttgctaaacaaaaaa
>GAA4HQR02GNH2P
atacctcggtacgacatatgtcggttagttctagtagcgtacttagtagctctgcggccgtcaatagagtagacactactatctctactacgtatacctactacctacgtattagtatattattattactcctacgttattattagttaggtcgtataattagtttcttcttcgttcgtacgtcgtccggtaccgtttcccgtttccggtttttcggtttggttacggtaccgaccacgacgacgtaggtacgtaaaccgttaaccggtacggtacgtactacttacttattgtgtcgtacctaccccgttacccttaccgttcgtcgttcgtacgtacctacctcgtcttcttcgtacgtacgtacgtaccgacgacgacgacgacgggaggtaggag
>GAA4HQR02GHFYZ
ttctgggatgggacattgttgatctcgaaattagggaggaatatccggacagaatgatgcttacattctctgtgtttccatcccctaacgtactcggagtactgtggttggtaccttacctaacgaccaccactctctgttctaccacgcttgtttggtaaaataagctgatgaatagtatggtggttggtagtaacgaaggcgtttgttacggaggatttgttttctaggacccgtccaagactgactactcctacgctttggttggatctgaaccactttgtatttcttgcaaccaaatgagtggtggtgacatgctgtctccggttcccccgggtccgagctaaaccttagnggactgccaacgggcacacagggggagtaggngn
>GAA4HQR02IDLG4
tgttggatgatgcgcaacattatccatttctaaataaaccttaaagaactaaaccaaggactagtaggaacgaggagccggattagacggacaaagatcacttatactttaatcaagcatagactcggggatttgttttaccgtctagtgtctcaaaagtttgaagaccctgcagaaggggaggatgttctagtggctaagttcaagaagttgtatgaagatcttatagttggattccgcaacgttgaagacggaactcgataaacaagggtgaggactttaaaagattatagaccaagctggccgacatcttcatcacagaggtggggttttgctcaaactgagactgccaaggcacacaggggataggn
>GAA4HQR02JIZI4
tagtagtagtagtagagacgactagtagtagtacgtactagtacgtactagtagtacgtaggtacggagttagttaggttagtaagtagtagttattagttagtagttacgttacgttccgttaccgttacgttacgtttacgttagttaccttacctttccgttacgttacctttacgtttacgttccgttcctaccttacgatacgtacgagtagttgtacggtcgtcttaacgtaacgtacctacctacgaagagtagtacggacggacgactaagtaatactactacgaacggacgtaggtaggtagtcgtacgtaacctaaccacctacctacctaacgtttgtttgttagtagtagtgtgtacgtagttacgtaaggtaacgttacgtacgttacgtcgtggtagtagtataactatacttctcgtccgtccgtcgttacgtacctactaatagttacacgtaancgtaggacgacgacgaaggtacggtaagtaagtagtnangncngacgacgacgacgacgacgacgacgagagngng
>GAA4HQR02JBH52
ttagttcctgattctatttgtcaagttttgtttgtgttgagactgccaatttctactagcatgaggattgtttccatttgaaggatcgttttcttagtagctgaaattttggagatcatattttgtcatttagaaatactcttgtttctcgatgcagctagctttaaaaacttagngtctgggtgtacttgcgtacaaaaaaaanaaaaanaaaaanaaaaagaaaaacaaaaactaaactacgtacgtagtactactactactctctacgtagacgtacgacgacgacgacgacgaggaggagagnnnnn
>GAA4HQR02HEUST
tcaacatgtttacaaagatgaacttattgcttagattgtgtagtagtatagaggatagatcaattgtgtcacttcccnccattattgtcttctctatntaacaaagataattattagttttcggtcttattttgtatttagtgattcgttttgttctgttccgtttccctccgtccttagtatttatcgtattgtagtaggaagtagtatctgacgtaaaggaacgtaagctgaaacttcccaaactttcgtagtttcgtaaaagtaaaaaaaaacgaaaaaaagaaaaaaactaaaaaaacctaaaactaccgttcggtagttacgaacttaccgacttcgtcttcgtacgtaggaccaacggccaacgacacggagtagggagngnnn
>GAA4HQR02HA1NG
cacggggatttaatggtttgtgttcggattgtggctcatctcccttttgtgttacctcattaaggtttctgggtggtgggtttcacagtttggagaaggcttgaaacctttaggatgattgtcacgagggttgaatggctcgtgttctggttgtggattaaagggtttgtgttcgggtaatggtttctctccttgtggtggtacttcttgaacttgtctaggaggtttatgttcaggcggtggcttgtctcctttatgagaattcttttcgaactgttttcccttagagaatggtttgggatcgtcggctaaagcaaaagagggggtgaataacacccacccccncctacctctntcgtacgtactacacctacgtcgtcgtcgtagacgacgaccgacgaccgacgacgaagggagggtaggangnnnn
>GAA4HQR02HQCH1
gttacacatccttggagagggaggatattgttaccttatagcaaaagaataactacaagttgtaagtttgagatacttgccattttctaattgcagatgattcaaatttctatctaagatacaaaggatgacaagaacctgagaaactattatgaattcactgaccaccgcggcaggagagtgcaagccgaggtaatggggacaaatatctacctgaagccagttctccactgctgatccaacaactgcaccagccagaaggccacctattgtaatcaaacttgctttccctgagactgccaaaggcacacaggggatagg
>GAA4HQR02H22QP
tctcgtccaactccttagcggcatcatcgtcggcgccagtcatctcgacgtcgccgtgagagccttccatctctccctccaactactccttctaccggaactaatcttccgccgtacacctccgtggttcttccttcccttccccccctccctccctcccgtccgtcgtcgtacgtaccgtacgtacgtacgtacgacgacgacgaccgacgacggacggacggaggag
>GAA4HQR02G691M
tgtctgatgtgttgagttcctccacgacgagcctcgcatactcctccagtggtagttaaggtacgaccacttgtctctaactacagccaaccaacgctttactatactcccgttccgtctgatagagcaaccaacttactaccgtcggccagaagaaggaactagttaaaaggtaactgacaattgtatagaaggaaaagtaagtctgtggtaaacaaccttcccgtccattaggtaaacgtaggtcgacaatgtagttggtcgtcctccatcgtatttaagttaaactagtcaagtagtttgttacaataattcttgccacgtgagcaatacagagcctcgttggtagctattggcgattaagtcgttcgggtaacggtaccctttaccttaaactaagctccttgtatgttcttacggtaccgtcggagtgcattgttccgaacgtaaccggaggatatctccttcctttattatgtataccactcgcttcttgaggactcgccaacggacgacacagggaggtaggngn
>GAA4HQR02HC89V
gacgagaataaggcgcttgtcaggcttgtttgtgcacttcatacggcgaaggagctcagtcatcagatcgattgagggaggtacttcctacgtagtccgcgctgtcggccactgttcgtcgcctcgctattcctttccgtcagagaaacaagatgagagagagggttggttggggtttggtttgggtagttctcttctggttcctcactttggtactaaaacctactacgtttgtttgtctttccccgtcctcctcgtcgtgtgtactacactctctcgtcgtagagcacgacggacacacggagaggaggnn
>GAA4HQR02GL4LY
caagaagatttattcgtgaccttgaacaagaacaacctgacatgttttctacatcaagaatggtaggagccctaacgacatacaatacaatttactttggaaaaagggaaagtatagctctattcttggtgtgaaccgaactggggaggctagtatttgtaactcaagtactcaaaagaacatcatcaataagcaaaggaactcgaaagtacttaggtagtgtttttcttctttctacttaattgagttttgtacccactttcgtanctctatgtgaagaagtggnttaaactaactacctccaactacttgtaatagcgccaatacacctccgacgcccacctcttgaggactgccaacggacgacaccaggggagtaggngn
>GAA4HQR02GKYRD
tagcttgcgaatataatccaatggatcattcctaattagttcggagcgagatgggaataacacaatagcaatcatattcccnccactacactagttcgtcgtctntcatatagtcttacgtacttgttagtacgtcgtcgtaactaacgttcgttcgtacttagtaagtacaacaccgaactacttctcacgtactattattcgtacaagtaagttcgttacgttaccttccttccttgttagttagtatactcctactaagtaacttacgttctanactacgcgtcttacttagatcctacaacgagacaactactacttgtagtaggagtacgtaccctaccctccctgtgtggtagtaccaacctacgtcttccttcgtaggacgtacgtccacggacgacaccagggagggtaggtgnn
>GAA4HQR02H7ZEQ
aaggtcgatgattcaatacaagtcttatgagggattatgttctgcaacaagccttgtggaaagtgagaagagttcttctcctcatcctcatctggcactcttattcaaccaggtacttgtgtgtgtagaagcgacttacaggcaaccttctgtaatctgttggtaatactttggtgtagacctcatcgtattctcatattatacctttggtatagaccatatcatatgttcttagtatactttggtttaatggtatcatattcacataccttggaaaaaagaaacaaaacctgagactgccaaggcacacaggggataggnn
>GAA4HQR02H2DEK
ttgttgtgatcattatctacgattggatcagagcgtcaacgctgagagccgagtaaggaatgggaggcgtcactggctgatacctcgatgaagagagtatacataggcaaacaacaatttaattaaacttaacttacctacgacataacacagatgatatatgttgtatagcctactatgttgtctcagttgcctatgatactttggtacgcgaaattacgggttttcttgttatgttgttcctattacaaattaccatntatatatatatatatataactacgttaagtaaagtaaagaacaactaaactacgtgtgtactactacactctcgtgacgagacgacgacgacgacacggagaggagngn
>GAA4HQR02HIDBK
tctttcttagactctattgcttatttaattaatanattagttaagctctagttggttgnactnttgngtgttgngcgtctgtcgttgacgtaggctgtagagtcgtagtttcgtttggtcttgactacttgtgtatnttaatttaaattagtgtagtagttggttatttacgaacgaaaacctaaaaacgtaggaagtacgtcgaaccggaaggaccaaccaacggggaaggggtaaggtagg
>GAA4HQR02G6BHA
aaaccacgggagtagaaagatggtgctgagaatttgaaaatggactaagatttgctattttccacctctaaattgtagatatagggtttctcttgagtggatagattaggtagctcaagctatgaggctgtgtgattgttcattctcgtgttgtactaaattatacggatttcttctttctgttttgacgcttggaagatccttgattcttccttgtaaattgtaatgttgatgctgactttcacaagtaatgaaactcaactgctacaagattctttcagtaaaaaaagaaacaaaactgagactgccaaggcacacaggggatagg
>GAA4HQR02HVX48
ttgtgcctgacgtgacgtcaggagttgagacgataagacgtcattggagacgcttttgttcatcgtggaggagtttacttactagtcgactagtagtaattagggttggggtaaggaaccggaccggttaggttagtagtagtagtaagggaacggttccttaactaaggttcgggtccggaacgtaagtagtagtaagttaaggttaaagggaaaagttaacctttaaccggttaaagggtacgacttacttttcgttttcgttttcggtttgggtaaaggggtaacgggtaactaagtccgtttccggttttcccggtttttcccgggttttagggaagggttacggttttccttaacggggaaaggggaccgaaccggaacggttcgtttacgttaccttacttacttacttagttggtcgacctaccttttcctttccctaacctaccggttacgttaaattaaggtcgtaccttttaccttttcccgtaccgggaaggtttacctttcgtagggaacgttacgtcccgaaaccgggaacggaccaacccaacgggggaagggttaagggtag
>GAA4HQR02IY7QS
ccgagcagaacgagtggaggagccaccttgaaccggaggatcatacacctcaggaaggtactgcttgtacttgtaggtgatcatgtacaagtatataacgagtgaaacgacgcacaccatcccagataggaggaagagtccgaggaagttttttagtctgcagctgctctgtgtctgaattcgagtcctgtgtcgtgcaagttgtcgttctctttgcccgccatgtctccgttatgtttctgagactgcccaaggcacacagggggataggnn
>GAA4HQR02HKITW
acgagcttatggtcgcacaactgcagagcataggcaaccncacaacaagagtcgtactacgagacgcacacanatntatattattaattaacttactacgttgtagttgtcgacgcgagagactacggtccgcggaagtaagtaagtaacgaccgtcgtttggtttggttttacttaacgttaagtaaggacgtggcggtcggtggtaagtagtcagactagtacgttacttcttgagagcacgacgacgacacggagaggagnnn
>GAA4HQR02HPFO1
cgacaggaagttgagtgttgatacaggtaagtaagggaagaagctcttgatccttaagaagctgttctttctttactatgttatttgtcatgatgtaataaatgtagttactttgttaataatgttggtttgttgtgtntcgtaccgtacgtaggaggtagtntctcagagacgtctacttagttagtanatgatatnttatttattatacncttctgttggtagttagtaactaacgaacgacgatagtagtacgtactggtggtgtggtaggtagttacttctntagtagagagcgacgactaatagtagtcgtaaacgaaaagaacaaanaaacgtaaaactacgtgtcgtactacactctctgtctagacgacgacacgacgacgacgaggaggagnnnn
>GAA4HQR02JO3S7
ttttcaactgtcacctcatagcctcttattagttttcctttacttttctttaacgttttatttccccttatttacttaagtttcttagtccgatgattttctattgttgaaaacttgggcagggtacttgtttctagaattgcaagccatgtcatcagcaagcataagtatgatcctttcatcaggtattcctagtcgtttcactgtcctgtacaacgatagagtgtttgccatgtgtcgataattaaaccagaatctcgaggtgcagaccaagacggcccagttgttggtgtgcatggtggttgaagaagcggagggattcgaagccagtgcattgttctggtaccaataggtagagatcaacaatactaaagaacaaaagaaaaatcgaagtaccaaatgatcgaagattcctcttcccatcttctcgtcctgttcaacagaaatcaatcatctgtactctcgaacgagattggtactgaaatgactgaactcggtgaccctctgaccttcggtgtt
>GAA4HQR02JD1ZV
aagtctagtagtgtaattcacagcattacttaaaccttaatctcccactcatgccactcatggtaagtagtctacaatactccactcttctcaagattctagacttcttgcatctccctcgcgcaacccactaagcctaccgagactcccaccagtcctaaccagcgagacttcagatcctgccacgggttcccgtcggcgccaccagtcttgtacaagtagctatcgaatgtcatcttctgcacgtaatcatccgcacacatctcccccgtcctcctncgtgtatacacctcgcttccttcgtaggaacgtacgtcccaacgggaaccgacaccaacggggtaagggtagggtannnnn
>GAA4HQR02ITG4G
agtttagtgtaccacatcgaaacttcctttctatgaagcaaatccaccaagtggaacttgcttacaattttnttttactacgtgggtagtattctcattgttctactattatttactagtgtgacgtaggacaacttcccttcctacgaggacggaagggaacgagaagtattcttagtaattagttattgagtatttgtagtcgtattgtttcgtacctgtgtattaaccgaaccggacaacatacatatagaatcatcacgcctacgtttcacttaaaagtttaaaaagaaaacaaaactaactgtcgtgtactaccactgtcttctgagactcgacgacgacacacgaggtagggtagnnn
>GAA4HQR02IWHY7
tttataatcaacaaattgttacacaagttacagaatgagaatatgacaagaagtgtactaatacaattgtacatatatgcaatagaaacagaactaacccaaccaaagaggacatctgagatacaaagaaagtaacgtttaacttttaaactacgttacgtttaacgacgaacctaaaacttagtccgacccgaacgtaccttcctttcccgttcccgggaacccggaaacggaagggtacttcgtttagttttaacttttacctttttaactttcccttacctacttaaccttttaaaagttttttaacggtaccgacgaacggaaagggtagtaaggtaacgtacttacttactaacttacctaacccccaaaacccctaacgtaaaggaagggaccgtacctaacttaactttacgtccgtataaactttaacgttacgttacttaacttaggacgtagtcctacggaaccggaacgaccaacggggaagggtaaggggtag
>GAA4HQR02G31F6
ccttgagaaggccaacttcttgctgggaccagatgtgtgcaatgagcaaatcacagccataataatttaaacaaagtcagacgattgtacaaatgtataagaattcacaatccacaaatgcaaaacagatctgaagttaaacactgaatcgtaccaaatcgaacagaaagaaactgcataaaagcttatattacttcaattccaaacacaacagcagtgtccgttgacatccactacaaaatgttttttatctcaacataatggttacttccaagctaccaaccacatctacaaaatatacgtattaaccttccattcattactaaccccttcgcataaaaagtccttatattacttcaatttaccaaacacaacaggcagtgtccgttcatatgcttgtacaccatatgcactcttactttgtcaatatactggcatgtgaaacttaaccgccatctgagactgccaaggcacacaggggataggnn
>GAA4HQR02H69J3
tggtgtctgctactccttactactcgttctacaagcaagttatcaactacctgaatcagggctctataaatgggcaggtgacgtgtctaacatcaatggggatgaaccctacattgagttagtgacttcaccaaacaacccgacagngtctcagngacaacctactntaacctaaccagnggtgttatacncgacttntnnattacttgcgaccatanactccgtcanactaccctccgagacgacactgtacgaactctactagtcgtaacttacttcgtagggaaacttacgtccgaaacccgggaaacggcccaaccaacgggggaaggggtaaagggtagg
>GAA4HQR02FYGW8
ctacgaactataacgtacgtagaggcgagtaggatagtagacgacgaggacggacgagtgggtaggtgtacggtaactacacgtacttcctacgtaccgtcgaccgacgtctactcttcttactaatccggacctacgtccgtcctataacttactacaacgtacgtactattcctacctattactacttaacttcgttccttacgtacgtacacaccacatcacactcctcct
>GAA4HQR02I786R
ttaaagaaacctaaagaaataaacttaaacgtaagcagcagagcagtctgctgctgagattgctctcttagaattagcaaaatgtggggataagaaagagtccatttctcaaccggtgcatgagataggtttgtgtaaaaatctgcttcaggagtatgcacaaaaaatgaactatgcaatgccaacatacgagtgcaagaaggcagataaagaaagcaggggcggtcattttcatgtatcgttgagattggtagcattcggtatataggagctgttgcaagaccaaaaagaagccgagattaaagctgctaggactgctttgcttgcaatacagactagtccaagtgagatgggtgaaactgagactgccaaggcacacaggggataggnn
>GAA4HQR02JQHUI
gttgttctttctctgtttggatacatcgtattaacttcgtataatgtatgctatacgaagttattacgcctaggaccaaccaatcagtggttaaaagaaggatagaagcatgaagcaaaagaaattaactgtgaaaataatatctgagactgccaaggcacacaggggagtaga
>GAA4HQR02HK15J
tggaagctacagctccaaccacctgagcaggactaagtccattccaaggctgttgcattgtgacaagctccacaagatcactccaaactagtatacatcagatttcttcgtttgtttggtcgtctccacgaagaaactacaggagccactccactcgggtggttcctagcaacagactttgtatgaaatagaagggcagctgctttgtaatctggacaaaccaaaatacacatacctttactgtccaattctatcaccagtaaattagggtagatttctagatcccaactagcactacaggagggctaaggctgagactgccaacggcacacaggggagtagg
>GAA4HQR02HCQCZ
gacaatcagttactcaactacagcttctgcaagatgaagcaacccacgattgttggtggaggtagttcttgttctttgtatgattcttgaggaggagtttgttaatagatctctctcttaccctaaacgaagcagaatagtggagtttctaagaaaggttaggtatgctcatgttctatcagcttaaaggtacgagcagctctagcataggtggcacagagggtaaaggaacgcctgtgtctccttcgttaattctgtgacatccaacgaatgttctaatacgtgtagagcttgtctgcaacaagtgaagcaagagtacttaattataaaggaaaatacttcagaaattagtcttatgatggaggcaacaaaattagttggccgtgagactgccaacggacacacaggggagtaggngn
>GAA4HQR02INAIA
cgctaagatcgcattagtcagtgcggagcacatacacaactcagagtgaaggtgagagcgttgttnacacnctgtgctnttattagtacattcttgttcttgtaggttcgcgtttggttgcatgttgttactacacgttaatnttgtagttgttaataagtttaactatagcataatgttggtgttttaactttaacggaggtactatatatctnttaacttagattaagtatctactaggngtcaccactaagaattattcnccacagcgaaaaaacgaaacaaaacaaaacctaaaactcgtgtagtacactacnctctcttcgacgagaccacgaccgacgacacggaggagggagngn
>GAA4HQR02HFOQ8
ttgacattagaagcagtggatggcggtggctctagaggaccatccatcacagccatagttggaactgcttcaagctcttcaattacggctttagtagctgatattttcgtactttgtctggcgactttggtaggtaggcgattctagtatcctcgctaagaagattagtcaacctaccttctacacttactacgtcgcattatagtaaccaacgattacctactttaccttaccttcgggtaggacgattagtcgatacaacaaactaatagtagtctggtagttctatactactaacgtactccacgagatacttcctacctaaacctttaccgtttacgtttaccttcgtagacgtacgtccgacggacgacacacgggaggtaggag
>GAA4HQR02GQABF
tgcacactggattcggttacagattcaagctcctcgtcttcattagtcagggcgagcgctaacgaattcctaccttccttacgtacgtagtgtagtactttctttcttctaacaataaagttacttcgtcctctcattaccattaccatattataactaacaactacgtggtggtcgaatacaacctaacaacaatttattaagttctactcctcttgtagttcgtactcagatattctctacagacccgtaccgtccctcgtcgttggtagtacctacacgtccttcttgtgtactaggccaacgcgaccaacacggagtaggaggnnn
>GAA4HQR02JE84F
gctgttcttactcaagccactgatgctgggataaagtggtttgagctggagtgtgtgtcttcagaaaggagttcgaaggaaacctagggtcagctacgctacagtatttgagcgtccaggattgcacgagttcatagaaaacttagtgaatttgccgagcttgtgctattcacggctggtctcgaaggatatgcaagacctcttgttgatagaattgatgcaggcaaccggtttagtcatcgtttgtacaggccatcaaccactagaacgacaacccaacgatgctgagactgccaaggcacacaggggataggn
>GAA4HQR02H1EN3
gaagctataacattgctctccacgtcagccttgatgtttccattagcacgcatggaaggtgaacgcatggatgacgaattactatcttcgttaatagtttcttcggtccagaaactcgaaatctgaaaccttggctgtcgtaatcttcggagagattgcacagtaagaagattgaagatgtcggagaggtgaaggttgatctagctgatgcatatgctcaaggcaatatgcctaataccatcatgactgagactgccaaggcacacaggggatagg
>GAA4HQR02IWTNU
tgaccttgtaactgaagacttacaagtataagtacgtacatccactataattaattcacacttgataatattaccaacgacattaaaggagaataacattactaaaccattaatctcaccaatattcttatataattttaaacctaatatccaccaatacacatttctaatatctatatctatattattatgtattcaaacccttattatgccccgtacctctgcgttgtataccacctcgcttcttgagactgccaacggacgacacaggggagtagg
>GAA4HQR02HKL8H
aaggttcagttgcagatgcatcgagttcttcgcttaagctttggacaagggcacacaagggattaaggnancnnannanctgtgtctatatatagctgacaacctgaagttcacgagatgagtcatctcggcttctcatgggtcttgctgtatcatccataatttctagaacctctggtggtgaatccagaactcctttagacatccctacatctactcgccaaatgctgcagccatactcacagtttacacctcggatctgaggggtatgaccgacaaccattcgcttagcacctactgcctgtagtgtttcttcaagtactgaatttatctgatctaatttggtatccttccaagtctgaagtatctctagagtataagcgactccatacaacactgtcactaacccctgagactcgaccaaggcacacgagggatagggnnn
>GAA4HQR02GCC8L
actacttcgtacttatantatatatagttagaatacctanacgatctcttctcacactgtacaagaaggaacgaaccaaactacanaatagtactccgtnttatagtatatagactacagagattatactataacttanattctacctacctccctcctgtctgtctactcgtc
>GAA4HQR02HFY8R
cagcttgattatctcgttgcatacaaaggttccattttgtatccacttgtttcttcttggtggtgctgttcaagaaggaacagttgtttgttcttggatctagtttggttttcgttcttgtcgaattcttggtccgtcatcatcttgtggatacaccagcattgttacatttacttgaatcattatattcagaccttcatgtaaaaagaaaacaaacctgagactgccaaggcacacaggggagtagg
>GAA4HQR02IICV0
aaggacacctcttgcagctcttgcggagcttcaagatagagcagacgagctcgggatacttgacgttcagcttggccttactactctggaagaagtgttcctgaacattacaagacaggcagagcttgagagctcaatggccgagggaaaatagacaaccttgacacttgcatcatctgggaccaaagttgagattccgattggggcgcgatttgtgggagttccaggaacagagacatctgtgaatcctagaggggtaatggtagctgagactgccaaggcacacagggggataggnn
>GAA4HQR02GIYP4
cctttgaacttagcatcatacgagcggaaacggtaaactaaaccaaacgaaagtaagtaacgtagaagactagaatcttgctagtatgtttgccgagatgtcataacactattgtatatagttgatccaagcgcgatgtaaatagaagtaacggtctttttatttaattcagtattagtcctacgttttcgtttattacttgttgtcattgtgattgtagtgtatgttggatcttgttcttgcgtggcttgtttttggtttcaaggaaagttactagttgtttaagtacttaaaaaaataaaaacaaaaacaaactactcgtgtatacaactacgctctntgactagcacggacgacaccaggaggaggagnnn
>GAA4HQR02I9UWR
ttgacatccttaatgtcattagcattcttttcttttggttcgttacgtaaagcgtcagccggaaaggtcttagtaattcctactgaggatttgaaggttaccttatcagcattcatagaaggcacagagatctcagtaagagtaatccaaatcatgagctccttagccttgacacctgtcaggttcctgatcttggtgggctccgcataggctgtgacctccccgactctgcgtgta
>GAA4HQR02HY93Q
actcaatgagtaacagctctagttatttctttgtttatttatttatttctttgtttactttatttactttacttaagttattagttattaggtaacgtagaggccaacaggatgaattacgtatcctaagtgcaactcgaacaaattgtgccaacaaccgactaacaagggagcaaccgcgattaacccattcagaccaagctcctgccatgatgtatatacggcgaatagaggaaggacagtttgaggcctgatgttagaacgcagatgttgagtatcctctcaagccattgttgaagctccatctcttggactagattgcagggatgatttgtggacatggtctgtgatgacaaggaatgctgcaaagccgctgtagaatgttgcttctgaagtactgagactgccaaggcacacaggggataggn
>GAA4HQR02GSVUC
ttcaccttcttccactgaaaacaatcattctcaatgcgagttgaatcaatgcatgatgcaacagactgttcaaattccggtctggatcagtaaatctattgttggactagatctgaaccggacctattagtcaaattttgtaatgcatgggccaatgaacagtcctagatgcaagaagaatgagccaaaacgcagggtttgtgatcttcaagtcgaaaaacaatccaattcaagggaatgggattgggacatatcttaaacataacgcccataagacatatggttagaggcagttgttcaggtacagaccaaactccttacttgacccatttcagtgttaaaaaatcctaataaatatttattcagaccgaataaaatcacttttatcatctcccaattagataaaagtgagtggtaatgggactttttggggggcttattgccatatatgcttgatcactttggctatcaacatttatattagtttaggtgaactgagactgccaaggcacacaggggataggn
>GAA4HQR02G980C
acttcctcattgcctgcagcagatgatgttcgtaacggctacctcttatgtgaggccacactacgtcncngtctgatcaccgtgggaccgacgaacaagaactttccggtacgtactgaataatactcgtcctccttgtaggagtcttctgcaacaactacctaataccatctgtttaactaacaccttgttgtcgagacatgaacgtagaaggtagttgtggagcacgatatgagactgccaaggacacacagggagtaggnnnn
>GAA4HQR02JOX9R
ttttcgtcgttgcattttgtgaaggagctgttcgcggtgatctgtggaagacaacctagtggctgaagagctgtgacgtagatcctttttattgcctagggttcgtgatgcgtgccacgtcgacgatgagtcgctggactactttttggtatgaagttttgttaagtcctttttgtttgaatttcgggtccggaagaaccgccggaggagaggtaggtgttgtagtcattgccgacgagggagacgaaagacggctgcgtcacttaagtctgtgttgatgctaacgatgtcgtttccttttagtcattttcttcgaagaagtcgatttgtgttgtcatgttgggaaagcggcttccactgagactgccaaggcacacaggggagtagg
>GAA4HQR02ITII5
atatttgatcatgtgattctctgtggccaataaaatgtgaacagagggatataagccacttctgagcagaggctttaaagtcatttactcagttctgccatcactcttttcctgtgcctacaaaaccagcagtttcatagctgatctttcagcctgaatcctagaatgaaaaacaatagaacaggctcacacctactgcaggcaatgtgcaacattatagacacccttttatatatatataagccactgagtttggtacctgtttgttacttggcataacccactgagactgccaaaggcacacagggggatagg
>GAA4HQR02JADSR
cagtggagtaatcagctccgacagctacgccatccnccncctctactctctgttgttggtgacatagtagttattnttnttgttggttggtcgactactcgtagttgttatttattctcttcatcatactatcanaactactactctctccgtctgtattagtagttagactactacacacacgtcttcttcctcttaaagtttaaaggtttaaaagttagtaattcttaaaactaaaaaaaccaaaaaacaaaaactaaactacgtcgtgtacgtacaactctcttctcgtagtagcacgcgacacacgagaggaggtgn
>GAA4HQR02JCZA2
aggtggctcgaactaccacgcaagtacatcgagacgaactcgatcacacctctctaccatgtctgcttggtaggaatgggctttcttcctaccctagttcgccctccaccgtaccggagcggccgtcacccttgacgtcaccaaccacgacacggcccaaacgggcacgacncgggactaagggcagtgatngctcgctctctctctcttctagttgtaggtagtagtactaatactatattacttaactttactttacttactatagtattagtagtaggtgtagcgatgtagtgtacgaagaagtaataagtatatagtagtagttggttagtttaggttcggttccgtacgtacctactactactactatagtagtagtagtagtagttagttacgttactactatagtaagttaagttagtttaggtttaggtttagttagtttacgttacgttaacggttaagtaagtaagttaagttagttagtttagttagttagttatatattattatatatatatatagtagtagtagtatatactactaactaaaactaaaactaaaaactaaaactaaactaacgtaacgtacgtactactactactactacgtacgtacgtacgtacgtacgacg
>GAA4HQR02HK17P
tgtagcaagatgatccagtccgttgattctgacggtgacggaaatgttaacttcgaggagttcaagaaatgatgactaacaacaagcacgggtccacctaattacaggctactgtaagctttgagcgctttagtttgcccgaatttctgatttcgaagattttatcgatattgcaatagctgtataataatcaactctagacgcataacagtaaacaattactctcctattatcattaataacagatgctaaaattggttaagctataaaaaaagaaaacaaaactaaaactagtcgttggtatacaacctagcttcttcgtagacgtagccaacggacgacacagggagtaggagnnn
>GAA4HQR02GB1G1
atggataatagaattgatagataagaagcaccgtaagatcaattaacgaggtttgggccgaatacattaagaactgcttacttaggccatacataatagaagatagataaagttaagtaatccgcttatgtaatagaggcgatccactaaggtattgagcagcggtgtaggatcagatcccaagatagtaagctttctttcttatgcaggaagaagaccttttctaaggattctataaaatttaggatatgaaaccgagatagttaccttgcaaaaagaaacaaactaaactagcgttgtataccactgcttctgagactgccaacggcgacacaggggagtagg
>GAA4HQR02IBFBE
gttctgttgttgcatgctggcaacgacattaaggacggagttgatgccgccgtcagcttcggatgggcggaggcggagacagcttacgtcttgttcgaagcactacgaaggaggaagttagtcttgtctcgagtgttacgttctatgcctcctgaacaatgaagaaataggtagggagttgtgatcgggacgtgagtagcacgtgtcaaacccaacctagtgacgttgcgttcacgtgcccactcgcctcctgaactcgtctcgcaccgcattgtaagctggctccaccagctcgtgaacaccgtcgcctcgaatcgaaaactagtccccgccaccggttcgagggagttgaaggcgagagcgctaggtggatatcaacgacctcgagactgccaacggcgacacaggggagtaggnnn
>GAA4HQR02I6NU4
caatatgatcaagattagctagcgtaaaggaagtaccagcaagcccatgatgcaacgagattatgagcgatatgatctctagcttgcacagcagaagcagacctaattgggttttcggggcacaacttcatcatcaaacacatcaaacatcatatcaggctccaattcctcacctctcatttcacatatattatgaagaacacaacaagctcccaaaactgcaggcaaatcctgcaattttacctcagtccttttctgcaacatccccatcttcccttcaatcttccaaatgcattcttcgcaacactttgcacttctgcaatcttctcgttaaaaagcatgctctgagactgccaaggcacacagggggataggn
>GAA4HQR02H4NI4
acgactagtgcgactagtgcgagaagagagatagtcctccgtgtcgaaccaactagacaattacttacttagttaaagtttttaaagttttaagttaaggttaacggtacggaagtaaggtaaggtaccgttccctaaaaccaaaaacggaaaaaggttaaaggttaagtacttcgttagttaagtacgttaactttaagttaagttaggggtaaaggggttaaaacgttaaaccaacgacgtcgtacgtacgtcgacgaagggaacgggaacgtataagggtaagggtcggaacgaaaaggggaaaacgggtaaaccgtaactaattaattacgtacgtaattacgtacgtaactaaactaaggtaggggtaggggtagggtcgactacttcctacggttaggggttttgggttggttacgttacgttcgacggttagggtttcgtcgttggtagttagttaccgtacccttccctacgacgacgggacccggttcccggttccgacaactaattaggtaaagggaaagttagttaacgtaacgtagggaaggggaaagggtaaggtttaggttacgtcgtaggaagtacgtccgaaccggaacggacaccaacgggaagggtaggtag
>GAA4HQR02FW29Y
gaagaaatgttcatacttgagagagagagcttctccttgtctttggtaggagtcagaaaagggtaacgtagttcttggtcgtctcatgcataaatacatctgtaaattacttttgtaattagtctttcgtaaattagtcaataaaagttactttctatctactt
>GAA4HQR02GHDWE
tctcattgtatatctccaacattgaagcctgcattttgtatttccacccncctgtgcagagagatcgtggcttagttaagaaaatctgcctccagtgaggtacggggaatacaacttccctttctgcctcaggaaggacctcgtcggtccccttcccatcagtggtaatttaacgttttacctgacgccttgttcgaccgtatgacaaatatacacttaccgttgtactcccgtacgaaaggcacctacgtttacgggaacctaggttgtagaacttctacaaaaagaaaaactntactacttcgtaggaagtagtcgactactactagtagttaaaaacttttaaaacgtttcggtaacgtaaaacggtaaagtattttagttttaccgaaccttactttcgttggttcgtacggtacggtacctaacgtcccggacccgtacttccgttcggttcgttcctttccggttaacgggttaagggttagggtaaagtaaaggaagtttaacttttacgttaggaccgtcccttcgtagtacctaccgaaaccgaacctaccttccctacggtaacggtaactagggttcggttcctacctaccttaacctaaaactaaaacgtaccggtacgttacgtttccccgtttaccccttaacttaaccttaaaccgtaaaagttagtttagtttcggtacgttaaccctttttaacccttttttaccgtttacgttttccctttttccctttccctttaccttacccccggtttaccccccgttaccttcgtcggttacgttacgtaacctaccctaccgtccgtccc
>GAA4HQR02IEZFP
agcagatcctctgtttcgaagcttcgtctaagagccacgctagctagacttaatacaagtctgtcactatcagtatttggctccaatatagaccggaacaaaatggatctagctactgctgatggaactagagagttaacctcggttggaagggctgctttggatgtggctactgtccggcttattgatgctcctgagacggaccaaagcttgtttaatctcttagaacagtacaaaggcttcccgttcttangtctaccttaccttagtgcactacaacgaaaggtaaggttcgtcgtcgttcggtttcgttcgtacggaacgggtccggtacgtaacggtaaccgtaccgaacccggaaaccggtaaccgaacccaaacgggaaaggggtaagggtaaggng
>GAA4HQR02GKSU6
cagaggaggaagaggcggatacactagttcttttaggttttaccttttacgttttcgttttatttatttcccttattggctgagatttgcgaggcctcgtcttcttatggtgtgcagtcgccttcttctgaggcctcgatgaacactctattatcatccccattcctccgccgccaatcgtcggcatcgatttcggtgctgtgtaaacaccgcttcgaagccggactgagatcgccggagccggaattcttgttcccaatatcgccgatgccgacatcttttccttctaggtttgtgagctgctgaaatggagatcgtttccccccgtacctntcgngtcgtanacctaccngtctctgagactcgcgacgagcacgagggaggtagng
>GAA4HQR02HGQ4T
aatcaattgcatgaccaactaatctatctcactcatgtacagaagaatgtacagtttcagtattcttcaacaagaccaacagggcaagatagaagatgctcactttgagcaccacaccagtgaatgtggaatacaacagccaacgaattctgatacgaaccatggttaatattcaggggtcgaatggtcagtagagctttatccgggtatcgatacgtcttcgacagattgggcatgtctcgaggctgagactgccaaggcacacaggggataggnn
>GAA4HQR02FZZLY
acgcgtcgcagtctcagctgacacatacaatagacatatgactttcttctacttatggttcatttcttctcttggtttgttgtgttataggaaccacacacc
>GAA4HQR02GW6OV
tatagtagtagtagtagtagtagtagtagtacgtagtacgtcgtcgtctactacacacatatagtagtatatatactactaactactactactactacgtacgtacgtacgtagtagtagtaacgtaacgtacgtacgtaacgtacgtacgacgacgtacgtaactactacttacttacttacttacttacttacttacttacttacttacttacgttacgttaccgttaccgtaccgtaccgtaccgtaccgtaccgtaccgtaccgtaccgtaccgtaccgttacgttacgttacgttacgtacgtacgtacgtacggtacggtacggtacggtacggtacgtacgtacgtacggtacgtacgtacgtacgtacgtacgtacgtacgtacgtacgtacgtacgtacgtacgacgacggacggacggacggacggaggaggag
>GAA4HQR02IY3RJ
actaggttggaagaagagaatgatcggagacagaagcgggagaagaggagaagggattgctacggagattgaaggaagggcaaaattagaaggttgttgcaatggcggattccaagtcggctcagcgggagcagacgagcagtcgtccgggatgagcaatagcctgtgaaaatcattgatacaatattcctatatacaaccgaaattgtttgtatactttcagaaattctccaccaattgctatgacatcttcgcttggaattggatttgtaggacgagaagagagcaatgtgaaaagtggaggaagccaacagtgaaatgaacaatcccaacacttcctttaagcccccncctaccctctcgtgtagtactactactctctctcgtagacgaccgtacgaccgaacgacacggaaggagggagnnnn
>GAA4HQR02INVPI
cctccatagccttgacctcttgcggactgtgagaaacgaccggcggtactcctcgccggcgccatccataacagcgttccagatccgaacggtggcgctcgaatacaactacgtcgccggcgtgaaggctcttctcccttgacgtaaacgggctccccncctcctcgtcgtgtagtactactactctctcgtacgtacgagacgacgacgacgacgacggaagggtagggtaggnngnn
>GAA4HQR02FF0AP
tccactcgataccagctccatggttgtattacctcttcagatcctgcatgcctttcttagggaggcttctatgctattcgtattagttactagttgttctaggacgtctaatttagtcaccactatatattatccggtttcggtttgtcttcctttcctaggtaaggtacaggttcgtatagagatgactgatgtctggtagtgctgcatttttacttaaaaagaaacaaactaaactagtcgttgtatacactcgcttctgtagactgccaacggcacacagggagtagg
>GAA4HQR02HDX86
tgtagaatgtacagacagttgagaagaagaagagtcgagattgttgttcaagcttgacaagcctgtctcagagttatagcaggattcgctcgatgaagacaaatgatggctcaaaacctagtacagagctcgactccataacctagtccggcagatgttcataatcaccgatctctgaagactcctgcattccatgaccagttcgccctgtaaaatcgtagttgagaccattcctcgtgtctggaccacccgccactacagtgtgtgagacgacatatgtaagtaacttcgtgtagttggttcgactactactagtaaacgtaacccccaaccctagtttaggttagtagtaagtactaacttgttaagttaccttccgggtaggttaggttagtaattagtacgtccctaccgaagtaggtcgtcctaaacttaaactttacggttcgttcgttaaaccctaaacccaacttaagttaaaaccggaaaaccaaacctaactttagggtcggaacggaaccgactaggttgggttacgtaccaaacctagtaggaactacgtccgaacggaacgacacctaaggggaggtaag
>GAA4HQR02GDY2B
caaggtctcatgtgaagttggatcatccttggcttttccactacagtcttccgccttgtatcacttagaggtgaatatttctaatttacgttctctataacttgatttgttaagaacagacagattatataggccttaaatatccatgatgtttggtaaatataggaggatagaagtgtgttaatatggaatcttctggctgacagaatttcattgattgtgataatgtcagctgtgattaataatatgatcaattgatcaaaaaaacaaacaaactngtgtatacactacntctntagacgtacgcacgacgacacacggaggtagag
>GAA4HQR02G3KMF
tttcgactacactactgattgtctgatcggaactttggatcaatcaagatcttcagtcccacgattaccttcctgctagcttggtcgtgattctacaggcgtttcgtctatcaagaattccttcgtataactactagttagttaacgtacctcctaacgtaactaatagtatttagttatgagagcgagtcgtttacgttaaacaagatacttggtcgaacaacgtagaaccgacccgactgcgtacttactactaacggtacgtaaaggacgggagtacgtgtaggtccggtcgtacttagtagtagttaacgtaagtttaagttaaacgtaataggtggtagtctacgtacgtacggaagtacgtaacgtaacgtacgtagacgtacgcgacggacgacacacgggaggtaggag
>GAA4HQR02GWUM4
tgctccaggcagcaggtctagtttgtttggttgggtaggtagtcgttacgttaaggttacgtttcgttcgaccaacgacgtcgtccggtcccgtaacgttaaggttcgtcgtaggtaacgtttacgtttagttagtagtaattttagttttaccgaaaccggaacggtacgtacgacttagtttaaaggtaaaaggaaagggtaagggtccgtacctttactttcctacttagtttcgttcgtcgaaccaaaaaccaaaacgaaggaaaggtaaaggtaggtaggtcgaccaacctaccctaaaccggaaaagtttactttactaccggtcccgaaaccaaaacgacgttcgttaggaaaaggaaaggaagttagttagtaaagtaaccgtcgtagggaacggtaacctaaacggaacggaacgggaagggtaattaccgtaccgtagtcgacgaagtagtttacgtttaaaccgtaaacggacgtcgtaggaacgtacgtccgaaccggaacggaccaaccaacggggaaggggtaaggtagg
>GAA4HQR02HEWZR
tgctaaccagttgattcctttatactacattgtctgttcattgaaggaagatatctcttggcataaacataagagagcctgcaattctctctggattcattccacgcgattcaacggctttgatcagtctcttatacaacggtaactcagaaatgaaacatcctcgtaccaccaatcttcagttattggtcttgtcttggctgttctagagatcccgttccacaatccagcatctcgcctgagactgccaaggcacacaggggataggn
>GAA4HQR02HC1O7
cacattcaattgataactacaattggtagaacattgtgatcataatatgaatgatcgtcactgcacaactaattatttgtagctgtcatggtagtttcccttccgccgtcggtacgtacgaacgagacgaccgacctacatgaataataattatatactatattattaatttatttattgtgtgtgtcactaccaactcctacttcttgttacgttacaacctacgtagtagttggttaacgttcgtttcctttccttttagttagtagtgttgttatttgttatgtttgtttgttttaaaaaagtaaaaaanaaaactaaaacgtaaaactaaacgttcgtcgtacgtactactactacttcgtcgttacgtacgacgaccgtaccgaccgaacgacgacgaggaggagnnnn
>GAA4HQR02FICOB
atttaggagtcgagtgtatcactaacttacatacactaataggcgtgcatgcacattagcattgcagcctaactaacaacgacntactacgtgctgatactagagtgtagaggagtataacacctcgatcgccacctacgaatacgacgtcacggttacgtacgcgaccttcgttaggtactcgttggtttaggttaagtattaacggtttaccggttaactttacttaacctaacttaagtaagtaacttaacggttacggtacgtaccggttccggttcgtacccgaaacccgaaacggaacggaccaaccaacggggaagggtaaggtagggnnnnnnnn
>GAA4HQR02I8O1H
ttccaacattgacgatatcatagatccgacgcctctctaccaccttattgctgcggcgtccgtacactacctattagatcgatgtcggaggggcgtattaaggtaaacgggacggtaaagttaaatttgtacaggagggacggaccaaggaccgtacttctgttcctttcgactggtaggtggtgggtcgggccggacgtccggagttcggtccggacccgtactttccgggtaaggggtaagtacgcctatttcttggagcggaaggaagacaagactaaggagtagttaggtaagttagggaaagaagagagtagtggtaggttctgacgtacgttgagtaggtgggttagtttaggtcgaccggtggtgagntgtgtcggttggcggccccggtccctcccgtcgtcgttggacgttacactaccgcttcgtcgttcgtacgaggccctaagggcccaaacggaccaacggggaacgtaaggggggatagggnnnnnnn
>GAA4HQR02JW8DI
ttttccatattgaatagccttcagtaacttccttatgctcgatgtgaatacttgatgggtagtgattattttntttagtttgttgttgtcgtctcgtttcttcttggtcgagtactnttacctactagtgtagagaataagtagtgtcgtctaactaatactgtttcttattatagtataacggaaggttaaccgtaacgatctgtaattaattaaacttaactaacgttacctacgtactagtatgctgagtgcgtgaaattactagttcctctacaggacgaccgaacgacaacggaaggtacgtagttataagtaagaacgtacgtacgtacctgtactgtagacgtagccgacggaccgacgaccacgggaggtagggagagnn
>GAA4HQR02G6UHC
tttcatgacgccctgttaataccctcaagaagttttcaactgtcacctcgtagcctctatagtccacttcaacgttatccccatacaagttcagccgatgattttcattgttgaaaacttggtttctagaattgcaagccatgtcatcagcaagcataagtatgatcctttcatcaggtattcctagtcgtttcactgtcctgtacaacgatagagtgtttgccatgtgtcgataattaaaccagaatctcgaggtgcagaccaagacggcccagttgttggtgtgcatggtggttgaagaagcggagggattcgaagccagtgcattgttctggtaccaataggtagagaacaacaatactaaagaacaaaagaaaaatcgaagtaccaaatgatcgaagattcctcttcccatcttctcgtcctgttcaacagaaatcaatcatctgtactctcgaacgagattggtactgaaatgactgaactcggtgaccctctgaccttcggtccccg
>GAA4HQR02IUMLL
taacattgaactgtgaattggtgcttcaatcttgattatctgccggtcgtaccnctcttntntcttctgctgtcttagttaattactttgtcaagactgtgctgttattgcttaattaatttacttgtagatactcaccaactacttacccttccttccacggccggacgtattacttttaccgttccgtcaccaaccttacgtacatgcattttgttgtaagacaatggaaggactatttggtcgttgcatttctttcctcctcccacgcgtttctagcctccattacaataactgagactgccaaggacacacaggggagtagg
>GAA4HQR02HKGQA
agtagatgacaggccagtgaatgaagatgccttccatgccaatttcttgattcccacctgaggaaatagcctcgtgccggaaaacgtactgttgtcagaggtttggtttgtgattctactcaaggatttctaatcccactggttcgtcgtttcttgtggtaaaggtagagtatcaagtcttgcctgtgaattctttgtagaagtttgtatgttgtagttgtcagtggcagctctcttaaggataagagactaatcaatgagaaatagtcgcaagtcatcaaagacgcattgcattttattacagttgactgtagagattcttgtggggagatatttgttgatttgtcagatgcatacttattccaagaagaatcaagatacgaccattgaatgctgagactgccaaggcacacaggggataggnnn
>GAA4HQR02HH19D
ttgaatgtgatagcttgtgaaggggttgagcggatagagaggcctgaaacatacaagaaatggcaggttcgaacgttgagaaccgggtttagacaaattcccttggatagggagctagtgagtatggtgaaagagaaggtaaaggcgaattatcacaaggattttgttcttggagaagatgaaaattggatgcttcaaggttggaaaggaaggatcttgtatgccatatcttgttggagatctgcctagaattacatttctctgtgaatatttaattattgagaacaaattttcttgagagttttgttgtaatattgtttaaattgttactttgttatgattaagtaattgtgaaaatttagttactaaaaaaaanaaaaanaaaaacaaaactaactacgtcgtagtacgtaactactacgtcttctagtagtacgtacgacgaacgacgaacaacggaacgggtaaggtaggagnnnnnn
>GAA4HQR02GHM92
tatatagtatatatatatactactaactaataagtaataataataactaactaactaactaactactactactactactactactactactatatatatatatatacacgtacgtacacacgaacaacactactactactactactactactaacgtacgtaacgtaacgtaacgtacgtacgtacgtacgtacgtacgtacgtacgtacgtacgtacgtacgtagagagaga
>GAA4HQR02F39AW
ttggcagctctcaggagcggttctggcgcttgaagtggactgaggaacaacattttacattttacttggtctctagtagtttactgcatgaatctcaggattaccggctcttgtgaatataggaattgatgatggcctaagggcctattatgctatttggtgtgcaccttttgtttggatcctattgggaaatgtattttgattcaatctgaatttgttacagtttacaaaaaaagaaaacaaaactaactgcgttgtataccactgcttcttgagactgccaacggacacacaggggagtagnnn
>GAA4HQR02HPMSC
tctntgtgtcgtagagagagngtagttgagaaggngngngngtgtagtagtagtagtagtagtatagtacgtacgtacgtaacgtaaacgtaagtaaacgaaacgaacgaacgtacgtagacgtacgtactagagagtagacgacgtacacgacgacgagagagacgacgacgacactagtctctntatactacgtacggtacggtagtagtagtagagacgacgacgacgacgacgacgaggagag
>GAA4HQR02F6VHS
ttagttggacttcggacttgtgcagaacacaacagggtaggacaactactgagtgatccggagtcggtggttagccaggtttccgtacgaggtagtcgggacggtgggtttttctttgtattccatgagactagactcatactttctttggattctagtacttgtagtgacggatgactatcccttccatacgtttatgctatcatgcatgttttagcctgagactgccaaggcacacagggggatagg
>GAA4HQR02HZG7G
ctaaatgagatgacagaagcaggccattaataattgactagcattagcttagtccaaattatcagttagaaatcccagaaccatttaaactaaatacccttagtatcagatccatacaactagcacgcggacgttttgtaagagtactacacttgcctacgataataccatgatccccatattagagtagaggatcaatgtacgagtacgaaccagccagtaaccttgagactagccaaggcacacaggggatagg
>GAA4HQR02JBJ0D
tcctcggaagtgtatcagatgaccttctattagtcggcgattgtattctctttccgttacgcgattcttctcgttgtatactagcgagttcgtttccctacccgacctttaccttacgtacttcgtacttcggtagtctgagtttctactactacagaccatattacgtagtagggtacgaggtgatgacagcactaagctactctctcgtagacgacgacttgttagttagtagtagatcatttcctagtactataggtgtacgtagtattacggtacggtagtccggtctccgttcgttgttgtaaagcgactagngactgccaaggcacacacggagtagggagannnn
>GAA4HQR02GJD62
taagccaagctctgttccgaagccttctaacgagtaggatctgtttcagctttggtggtggaccgggaacgtgttgggagtcgctaacacatcacattcccaccaagagacgagtcagtcgcagccgaccgcgacgtcctaacaaccttccctaccaacgaagtttaactttaaacaaagttcgttacttagtcgtttcctttacacttcgtttggtttccgttaacccttaacgtcgactaccctaccccaacctaccttttcctttacttaatttttacctttccggtcccggtaacccctttaagtttgggttttcggttttacccaacgtaagggtttaacccgttaaccccttactttacccaaacctaggtttcgggttttcccttttcgttaaggttaaacgtttacgttacttttccgttttcgacgtaaaccgttaaccctctaagtcgacctaacgtaaagggaaacggtcgtcgtaaacgtaaaagtaggttaggttagtttggtttaagttaaccttccctttcgtaggaacgtacgtccgaaccggaacggccaaccaacgggagggtagtagg
>GAA4HQR02I6WOA
cacttaaccaatgctcttcacgaggtggcaatggagcactgtgagctttctatagtttgtcctcaactggaaagtcacattatctactttaagacttttgaggctctatttcattaggagaagctttgtctgaattgtattagagaatcaatagtgacgtgaattgtgaagtctatttctaaaagtagcaaggcagccaagctagtaattcacaataaaaaanaaaanaaaanaaaacaaaacgtaaaactaacgtacgtagtagtactactactcgtctcgtagacgtacgtacacgacgacacgacggaggagag
>GAA4HQR02GZDBR
taacttgaagtaatacaaatctgaactcgtaagagagcaacatatgtggttaattggaggaagacgatgagaaatagaggaaacaagagcatcacaatggcaattacaaaattacaatgtgtgattggcgaagaagtctactcgcgagatttcttgccaaaaactttggtgaggaaatgggcaaatttctgtgggctttggaacccttatcttggaagctcctgcaaaatacaccactgatggcgggtcaggagttatgtccccattgaactagcccaggagtacccatccatatcctaattctctcgtcgatctcttttcctcgtcgtctgcccccgtaccgtctcgcgtcgttanacctacctcgtctcttgagactaccaacgacgacacgagggaggagngn
>GAA4HQR02I5MWB
agttggcttctgagttcggatgaatatttactgcatcacgacatactagtggctccttccatggcaagtagcatcagagtcttctgggtctaaaattaaacagcttaagttgtattatatgtaatgctggggtcgattaggttttctttgataaaatacaagaagtggccggcctccgtagaatttcttgtaagagtaacagtaacaggttgccatccatattgattgcgtttaattccatttttgggttaccccgcctcctctcgtcgtgtactacaactctgtgagcacgacgacgacaccgaggaggaggnnn
>GAA4HQR02JN05A
aataataataataataataataactaactactacacacacacacacacacacacacacacacatnnatntactacacacacacacacgagagagagtagtagtagtacgtacgtacgtacgtacgtacgtactactactactactacgtactacgtacgtacgtacgtcgtacgtacgtacgtacgtacgtacgtactactactaactaactaactaactaactaacgtaacgtaacgtaacgtaactaactaacgtaagtaagtaagtaagtaacgtaacgtacgtacgtacgtacgtaccgtaccgtacgtacgtacgtacgtacgtacgtacgtacgtacgtacgtacgacgacgacgacgacgacgacgagagagag
>GAA4HQR02IA74S
gagtgtacctgtgctcgtggtacttgctctcggtctaaggctgtctatatggccttctgcaagtacacagtcgtcatggaagctaaacgcttcgtggaaccagagattctacagatttgagcacttgctcgcccatttctcggcagcctactagtgcttttccatcagcaaatatgtcgcctgttctaaaccctctgtcaagagtgtccaatactgcattctcaattctttcggcgactcttgcctccccacctccctntcgtgtcgttacaactacnctctcttgagacgtccacggaccgaacgaccacgggaaggtagggtagngnn
>GAA4HQR02F1W13
ttgatgttttgcagtctgaatttaccagccttaaacgtaggaatttaatttgaatcccagaaatagatatggaaaataggaagtgttttgtatcgataaagggacgacactcatttctattccagtggagggtaccttcgtcttttgtttcactttgtaggcttcttgagcttttgttaaaattattaataattgtgttgaaaacacatctccaactgtgattacaaatttttattcactaaaaaanaaaaaanaaaaanaaaaactaaaaactaaacgtacgtagtagtactactactactctcgtagtacgtacgacgacgacgacgacgacggaggaggagngnnnnn
>GAA4HQR02H4ZK8
ttggcagtctcagcagctctccaatctccacctccagagattgaactcctgataagtgttgtgaagtggtcttcatcgctgagactgagtagttaaaccgttgcagaagtttagcagccagagcatctactacgtctatcttgttctccaacacttcctgaattgtggacatcaaaagagttttgcagacaataatctcttactgagactgccaaggcacacaggggataggn
>GAA4HQR02IWS62
cagaacggcgtcgttcgcaattgacggttgctagttgttgaagatctgggttgcggttcggcttgctgtagctgatgaagacgacgaggtttcatgtaatgcagcaaagctgcttaattctgtcattattttattatc
>GAA4HQR02IDF01
acgcatccttgagcattgcaagaactcattgaacctgtcctagctagctagatatgatttacacatgcaagtagagagagatagaaagaggcaaagagcagctagttatcttacaccctggaacgtagcaattagtatcctacgtgttgtcttctaaatactaatagagtcaacttactaacccttccctttcacgccttagtaaataatgtttggtacattatcgacgcctgctcctggattatgcttcttgcctccactagttgtgcttcaagttcaagctctctttctactgagactgccaaggcacacaggggagtaggnnn
>GAA4HQR02H9QFR
accactacagttaagagcagcaatagcagactcagccatcacaattcaacaagcaatgcgtgttgaatgatggtagtccaccagacacctncgacgaacacctcnccaacaagttgttacaagaactactccacctctcgcctgtgtacgtaccttcttgtacttacggttgacaacaaataaactagtttcttgcaccaacttatttcctttcctttactattccttcgaagtacttacgtacggaaactaaaagttggttaggtattcgaacgtagggtcggacgtaatacggtttccggttttaggaaggacaaccgtaaacccttaacggtaaggtaaactaccaagcagtcggtcctgcgtagacgtactcgaccgaggcacacggaggagtagnn
>GAA4HQR02HRNXK
agctgctaccattaataccaatatactcggtaaccatcatttggtttcattggcaatgttgggatcaggaaactcgagtttatcatactcgctagtctcctcctgctcatctgtttccgattcctttgtaataacactcttagcatttggaaacttagtgatcaccatgacatcaggtgaagttcctgagtattgtagtgataactgaacaaacccagttggggaatggtaaatatcagtagacgaaagcgagaattcctctgagactgccaaaggcacacagggggataggn
>GAA4HQR02HKQA1
atacgacttactttacttagtatctatttatttgtatcgtattagtatacgtaccacttagtattaagttattacttactagttattactaaacaaaacggaagtgttaagtaacgaaaggacggactagttggtcggccgtcgtcgttcctttcgtaggaactacgtccgaaccggaacggaccaaccaacggggaggggtaaggtagg
>GAA4HQR02GEHC1
ttcttgtctcggagtttctttcttccacggatcttggaacatgcataggagagattgctctagacttgtgtggctcattgacacttttattgattgtgttttcttgtacatttctaatactagcttccttcttctctagtgtttgtttgtagattgtagagctcgtccttaaggtacccggacttctagtagtttctttgtttggtagtttggtcgtgctcccaagaatctatggagggcaaccctcctcagcaaactttaagtcgtactgattgtctctccccgtacctctncgtgtatacacctcgntctntagactcgccacggacgacaccaggggaggtaggng
>GAA4HQR02IZQ1W
gtttacagtttatataatcaagacaacgctaaatacactggcaaataggcgtcgagaacggcgttaagatcggtgtgttagtcagagacatggggaccggttcgtcggtggcaaccccaaccggacgaccctaccgtcgacggaccggtcccttccttcccgttccccgtacctagttagttacccgtttccggtcgtcgtcgaacttaaccttaccttacttacgaaaggaaagtagttggtttggttcgtccttcctaaacggaacgtcccgtacgtagtcgtcccttcgtaggaagtaattagggtttgggtttcggaaaacccggttaaaagggggttttcccggggttaacctaactaccccaaccccggttacccgttgttttcgttttcgttccgttaaactttaaggttcgtccctttactttaagtttacggttaccggaaccgtttccttactacccttccccgggttcggtacggaacgtactacggaagggacccccccgacccccaaacgaaaaggaacgtaccttcgtaggaacgtacgtcccaacgggaccgaccaccaacggggaaggtaagggag
>GAA4HQR02IPDQ4
tccactggtttgctacaagccaataatccttcttcctatcttctgaagtttcccactcacacagacttctacagcactagttccgttccccctacctaagtacgacttactacccgggtacccggtaccaacttaggtccgtttcggttttaaaagtttaaaaacccccggtaaaccccccgttttacggttttaaaagttttaaagtagggaccgaaaaaacttaaaaaccccttttcccctaacttaaaaaacctaaaaacggttagggttttaagggggtaaagggggaaaccgttttaccctttaaaccggggggaaaccccgggggaccttttactttttcggttttaaaacccgtttaaacccctaggacccgacccttaaaatttaagggtttccgtttttcggttttaggggggtttccgggggggtaaacggttttaaaaaccttttaaccctttcggtttaggggtttaaccggtttaaaaccctaaaaccctacggtttagggttaggtttttttgggttttaagttacccttttttcccccttacctaaaattttaagggttttttcccggtttaacctagttttcgggttcccgactttttttttagttttttttgggtaccgaaactttttttagggttttccgggtcggggggtttaaggggtttaccctaccgggtttacggtttacccaaaccccaaaaccgggggttaggggggggttccggggaacccaaacttaccctacccggttaaagggtttagggttttccgggtaaaaacgttaaaagggggtaaagggttaccccttttccggtaggggaaaccgttacggtcccgaaaccgggtaacgggacccaaacccaacgggggggaaaggggttaagggtaggg
>GAA4HQR02GR6S9
gataagtagtctctgagtaggtcagtgcaaccatcttccatcctctactctgtttgtatacacagccatgagagaacctctctgtaagggagcctcaagttctcttgatctttgaaatagttccggtctcggagaagaccactccacgtgtnangcatntgctcgtggagttnttcgagntcatacctccgnactgtggtgatagcgacgatgtgntcgacacacgaggtaggcnccaccgcctcctaccagctctntacttacgtattcctttcgtaggactcgtcgaacgacgcacacgggaggagtg
>GAA4HQR02I1DKP
ttaccttcttaaggtcgtgaaagtatgaacttgatggccaccggaccacgaatccaacaaggatgagacaatagattcgatagggaggagcaagacccttcgtattgtaataccaactagaaaggggaaggggagttgttacaaagtttttacgggttacgttgggtcgatggttaggctaccctttcgtttgtatagaagaatggccggaccgagccaactacaacctcatctttgtctctttaggggttaaagtagggcgttgtaacaaaactaagccttacgttgacaaagacacaaaaccgaagccttcgaggactgccaacggacgacacaggggagtaggngn
>GAA4HQR02JEQUK
tttggtgcttctacagatcctcttactggatcaccaaatcagcctaataatgaaggcgattatcgggtcagtcaaggcttgattgagcaagacttaacaacaaaaggttcagattccataacttcaatgaggtccatcacacaatgcattcaaatcttaagtccttcgaagaaatcaaagagttattaaggaagctgcgcccttagaagttagaagctaacttgattgatgatcatgccgctcgtacattacttactgcttgaattagaacttactatattgactcttgtaggatatcttcttagtcttcaaaaagataacatatttaagaattaaaaaaagaaaacaaaacctgagactgccaaggcacacaggggagtagg
>GAA4HQR02GUDI3
ttacaacaggaggtctagcggtacgaggccaggcctggaacttcttgtctgtctcttcccaccacttctacggttggtagactgttgtaaggaggtagtacctccaaacaacttacttatccgaactaggtggtatccaccgacataagaccaaacgacaaatagttgtcaaccgtaacgaaccaacgaatagtatttggtttggttcatattttattaatagagaggtgggcggagtgcctcgactgcgagtgatttgtctttggtagagacaatgagctggtgatgtttcttgttattaggtacgtccgctgagactgccaaggcgacacaggggagtaggnn
>GAA4HQR02HJ9E5
cagcactgtagacatagaagcagtttctattttcttaaatttacctttatttagtcttaagtctgaatatgtaaagtttgttcaagagtttcgaaactcacagtttcttgattatcctttccagttgtctttaagtcgccttatctcctgaagggcttgcaccgcggaattgcagcccacttttttctggatctcagggtaaatcagcacgcatgaaaggatttgatctccaactcctcctgagactgccaaggcaacacaggggtatag
>GAA4HQR02JJNY1
tgtatgtgcaaggcttgaacaacgagtacaggagcttcaaggtcacatggctgcctcggatatgctgggattaattctgcaggaattagggtaggaatgatatatgatcgagggtcggtttaattagattttgtttcttgtagtatttttatttataattgttaataattatganatntatganatgtctcatagtatccttctanatattcttcctcataacgaaacgtctatactcctaacgtacgaactaataagaaaaaaataaaaacaaaaacaaaacctaaactcgttgtagttaacaacaactcctgcgagagcacgacgacgacacgaggaggagnnnnn
>GAA4HQR02HL9X1
acctgcagaataccaagcactctaggttacttacagtaagatctgtttcaccattagtaattggttccgttgacttgccactttgatctttcaattgacagtctagaagcttcttgtttcaaacttgatattgccttttcaacagcttccatgcccttttacaatatctacatcacctgacactattcactattgtagctatgagaattattgcactgaccaagcagaagcacttcgaattgtacaagaaggcaaagagctatgaagttagtcgaggacttgacanacgttgagacaacaaactaacagcctgagactgccaaggcacacaggggatagnnnnn
>GAA4HQR02G1T40
tttcttagtgacagaaagatgagaagtctaagttaagttaacttatttaattaagtttggtatttcttttgggtttagtctgtagttgcaaaaggctcaaaggagccttatttgagagtagctgttggaattgctcaaaggagccttgtttaaagtagcggttgcttgatttgattattgcctatgtataagctacaaattgtcattgagattgagtgagaagagtgattgcttttttatggatgattagcttctattaatacagttctcaaggcttcagtctgagactgccaaggcacacaggggataggnnn
>GAA4HQR02GWX0P
actagatcaattggatgtggctaagtcattcaatcacctatcatattcgttgatagctagtatccatccgataaatcatcttcggataccatattttggatccagatcaacggataattagttggatatacaaccagatctagattgtgtcaggatcgaagttcctataattgaattcggacatcctaaatcaattaatatatttgtcatagtatgttaatgaaaaggtagctctgagaactgccaaggcacacaggggatagg
>GAA4HQR02H2VK4
atgatgttaacctgttacatctgataaggatgtgattaagagtaagtattgaactctattgctgaatgttgaccttgtcaacttactcagtgaacacatgaatccacatctgccncctntnattagttctgntatgtgacagtatttagttagttgttggtggttctgntactagttcttctatacttagt
>GAA4HQR02JYN3E
ttaatcgtaatggttccatgagtatttcttgtttagggtttatttactttagttaggtaggttaattcacaagatgtctctcgtcttcagaagggtaacatcatatccaagaagagttaatcttgcaaaagaacatcaaatccttttgttgatcagatacctgctgtgatgaaaaccagtacatattggttgatccaggacgagggataaatgaagtaggctcatcacgcaagcagggtagactactttgagagagatgggaaagaagtttgacatcctgtcatgattagaatcacgggtaaccatagtgttagggttaaccgctctccatcagttatctcatcaacagaatgtacatctgagactgcccaaggcacacagggggtatagg
>GAA4HQR02HQKWD
catcatttctgcatcaatggtagtttgaggccaataatctccaggatctctatgatggcaatggtggactctcttggcttacttcatctcccgagtttaagggtccgaccttcatttgtaccttggactaggaaatagcaacttctagatgttccttcacaaaacccgttaaccgttanngtagtgttganactcctcgaaacaaataanaggagtatctcttagaagtactaacaaacatattagttacggttacacaaaccaacaaacaaaanaaacaaaactaactacgtgtgtactacacnctctctgagagcagcgaacgacacggagtaggagnnnn
>GAA4HQR02G7DAV
tatcaaggaacaagcatccatctcaagaataactggaagcagcagaatcccaccaacaatncagagatagaganacancantgacaccaacctaacctactaccaccacagaatacatgacgagactcactagcactagcaccgccaaaaacctaaaaggtcgctccgaccgactataattcatacaaattaaactaatcacctacgaatgttctttcctacttgttattgtctcgtccaaaattaaaaaaattaaaanaaaacgaaanaagtaataggtagttaggttcgacaacaaataagtcgtcgtcgtatatatanacacactacctacctgaagaagtaagtctccttttacgtttgttagatactacttactanagtagttatcncccgacccgtcctntgtgtntacaactctntctctgagancacgacgacacacggaggagg
>GAA4HQR02HQORF
ttcatggaaatatgccaaaacagtcaaattgctctttgcgaagtctaaacgttcatgaacttccgtaacatttgcaagtaactcagtcacagcagatctaacatcaatataatggacaatgagcgacatacttgagtaaacaagaagtgtaatttccggaagaagtgaaaataatgatatataatatcaacgattcgttgtaccaaaggatcctgtataaccagcttgtccatgtccaaatgctgagactgccaaggcacacaggggataggnn
>GAA4HQR02JTOBB
tgngaagaagctctnagaagagtctcaccacganatgtctattcngagccnctanactgtaggacagaagttgtaggacacacatgtcatagcnactacagaacgtcctctgagacactgcgtgtcatctacgacgttcccttacctagtttcggtacggacgactaggttagggggtacgggttcccttttcccttacgaacgtacgtagggaactacgtccgaaccggacggaccaaccaacgggggaagggtaagggtag
>GAA4HQR02HN1J7
cacatgcgcacaaacaacgacaagacaacaagtaaggagtatctgctgagtagtgtgtacgagagtcggtgtgcacgagatgtcggagttctgtccttcgtctgtcactcttacttacctactagttactttccttcgtccgtcggtccgtacttcgttcgtacgttccttccgtttcggttaggtttcgtttgtaagtaagttacttccgtacgaagaaaggaaagggacggtggttggttggttaggtaaaaggtttaaggttacggttagttaggttttacgttacccgttccccccgttacccgttccgttcgtcgttcgtacgtacctacctacgtcttcttcgtacgtacgtacgtaccgaacggacgaccgaacgaacgggaggtagg
>GAA4HQR02GA0IX
ttcactgtgctgatcgttttcctccatgaagtggactacctgatccttcagatatagaagcacaacgagagcatgtgtattgcttcttatacccagtctgtaggcaaggatgtttgatatcaactttaccatttattaactgagactgccaaggcacacagggggataggg
>GAA4HQR02IKZHP
atgaacttgtggaattcagcttctaactgccaataagcttcttcatccttgtgaagctgatgatcaccncctactatacatncgtaaaaagtaaaagttaacgttcgttctatctactcctctgtgtgagttattactttcttcgtagnattcttagtacaaagaatagtaaggacgcttctgactgtagtagtagtacaatactaagtagttggtatgtattattagttatacgtacttcgtaatagtaatagttagtagtatagtagaggaaggtaggaaagaagttaggtacgataacaatagtggttattgataaaagtaaaggtaaagtaggtattgtatctctatagtaggaactacactactagttatttcttagttcatttcttcctttcgtatntcttaccagaacggaacctttttaaaaaaaaaaaaacttaaaacgttaaaaaaacaaaaaaactaaaaaaacctaaaactaacgttcgtagtacgtaactactaccttctcgtatacgagacaacggcaacgacgacggaagtagggagnnnnn
>GAA4HQR02GKB6P
gatacagccaatccagcaactggaagccatctttgatgcgcttgatcaaattcccacgaccttcggtcgtgaattagtagttggttgggttagttatctgaattaaattaccaacctacaaactacactagtttggtttcgttcaatttttagtttagggtagttccaacgaatatttgtagggcgagatgaggcatgatgctcgttccaaactttaggtagtactgcatttgtcaacaattcttgaaattacggtccgtgttagtttggtccaacttactttctaactaccaaacgggaagtccaacgaagttctatagatctttaattaaaaccaactctgaatagttgcagcaacccaacgcttctaaattagggttttcgtttgaggaaataccaaacttagggtagtattcaagaaggcccgtcgagggaattaacttttcttgagactgccaacggcacacaggggagtaggnnn
>GAA4HQR02I3KLW
tttggtcgaggtgaagtagagaggagggttcgggtaaggccaaaactcggccctcttccctgctctccgaaccattttcaataccttgttccgctccacgtaccctatcaccgtcaccttctccatctctagatcaacctcaaccgagtccactcctctaagcttcaaaatagcatccttgacaattctttcgcaaccggtgcaacacatcctaaccttcagctccaccgtctgcaaagaagcaggcttggccttgggcatgttgtaagtatacttgctattcttatcgtcgttgatgctcttagacttggggttatggtagttactcggatatcgaaagaacgatcgaggaaaggcggagatgaaccagtttagagagactgccaaggcacacaggggataggnnn
>GAA4HQR02G7M8G
cgaacaacttgtcatccttgctgaattagaatagagataacaggcatataagtaagccaatcctagggaccaatcaacacaacctagacctcaattggacatcgttgttgattggaacaacggcagagcaggagcaatgtatgtctcttcttcctttggagtgtggataataaccacatctggcaacggcgtggtgggtccctgcttgcccttgggatcccagtccaacatgatcttaaccttgatactgagactgccaaggcacacaggggataggn
>GAA4HQR02GEVFC
agcaagcaaggtgattgttgcaccgaggagtaacaatgaataggatgcatccaagttgaaggcagaattccacgaactagctgttcaatactaacggaaggtcggccgtccatctaacgtaacggttttaccggtttaggccggaacccgaaacgaaaaggaaacccgaaacccctaaactttacctttcggtccgtttaaacggttaacccgaaaaccgaaaaggtttaggttttgggtccgtttccctttaaaaacttaaaccttaacttttaaatttaccttaacttacctttttcggtttccgaactttaggttccgacttttttaaagggtttttaaaaggttttttaaaatttttaccttacttaaaccttttttacggtttttggtttaaggtacccggtttccgggttagttaatttaaaagggtaaccggaacttacggtttccccgtaacctttaccttttaacggtttttagggtttccgacttaaatttaggtcccgaacccctttacggtttttttccgttttttcggttttccgtttaaaacccttaaaactttagtttgggtaggtttttaggtttaaagttaaaacctttttaaactttttaaggtttacggtaccaaaccaaactaattttactttaccccgtaaaaaaaacccgaaaaacgaaaaacgaaaaactaaaaacctaacgtacgttgtacgtactactactactcttcgtacgtagtacgacgacgacgacgaccaacggaaggtaggtagnnnnn
>GAA4HQR02JP1YW
aagcgaacagatagcaaccagctttattaagaagtcaagaccacgagaactaactcatacaattaattaatcaacaatttagttaggaggtacgaatttagtccgtccaccacaacatactgattggtatccgatagtctttctgttattgatcaccattcaacaatgacactcagaaccataaggtaatagacagaagtgcacaaggatccaacggacagccagcttgcattagcacctatcatatttagcttgttgagtactgagaagatacttctgtagac
>GAA4HQR02GE3UR
ttacttctgcatgctgttgacaaagctcccagtaaatctttcaaccacaaaccattcagcaactctgtaatgtgtagagaattatccatagctgaacttgaagtaaacccgagcaactccctggtggttgccacaagccatctcgagagtccttgcccagccccacctaaatgggaccaaatgtacagcaaggagcgagtagagcaagccaaagagtcaatcaaccttctcaagaaacacccctgagactgccaaaggcacacaggggatagg
>GAA4HQR02HLOJQ
aacacagtacaaggtatgattgccagtttgtcatctgataaaccaacagagttaaacccaagctaagattcgacagtccaattgagattccatttagtaataccaaatacccacgaacagctcttcgttcaaaaggttagtgttcaacaatttgtagttgtagagccacatgaagagaacagaaggtgaccaatagatgccaacttgtcaaagttgtagcaaagtgaaaccgagagagctaataagcgccttgttacaaatgacaatagagacagaagaaacaacagataggccaagcgcccgacctgtaccgacgttgaaaccctacctagtgtcgctcattttctagtgtaacgagcgatcttcaaattctcatactgagactgccaaggcacacaggggataggnnn
>GAA4HQR02I4M0G
acggaccgccgacgacagcagcaggcggaacgaaacgaacgngctcacacagcacnccttcttatacacgaagagngngtgagaacgaagaaattaaagttaattcactgatcgagtacgaacctacagngcgaaagaaaccgaccgctgcagactagataggtacgtaaggaaactaagaccaccgaacctacaccttacgtactcacttgtagtcacacgaagacgtcncanaataactaagagaagtagtatacggaacgggacggatactaactacagcagatattagtaacggtaacggacgacgacacggaggaggag
>GAA4HQR02JFYTZ
caggaagaatttcaggatgtaatcagtttctgtacttggacaataagcagagctggcgaatcatctctagcttatgttgcccaccaagttagtaattaccgtactccttcgggtaaggaagtatccacgatccacccactagcctcggaaaccgaactgattcttcgccacgcacccggaaaccggaatcaactacatccaccactaacaacacactgaggagtaactagtgtcccaaaacccaaaactaacagactcatcgtccaaaaccctacctgagactcgccaacgacgacacagggaggtagngn
>GAA4HQR02I93WW
tttactttaattcataatcatagtatttattatctgcaaaagtatttcatgactattatttcatgagtttttnttttntatattattgtataatatattagtatctatatataacttagtacgctcctatcgacccaccacttaaacctaaaaaacgaaaggtgtgacatggagtgatgcagagcagtgtataataatcgatcttatttttgtttttggttcatattatttaccttatttgttaaaaacttt
>GAA4HQR02JKONR
tctgtaacatcaagaagttgctgcttgagcatctccgtggtttgtccatctagagaataacggttggaatgcttagatttctatggttttgtaagaataacgacagctttaaccttgattattgattccaattacactgtaaagacaaagacttgacaataacagaaggcttacatggcctgtctgttggtgttatttattacaggcatactcagaatgtgatactaaaaanaaagaaactaaactagcgtgtatacactgctctgagactgcacgacgacacagggagtaggnnnn
>GAA4HQR02IQOH2
actatcttatcctcttttataacgggtaatataaatattgttaggtacttatacttttatctgtagggttaaattccgagtaagcaaatgctatgcttacacggatgtcttggaatctgacttgttggcgttatctttagttcttaaagcctatggcaagcaaaaatactatataaaatgtgaggcttgttggtacttaggcaaaacatggagcccaatccttacttgatattggtttttcatttaaaaaagaaaaaacctgagactgccaaaggcacacaggggataggn
>GAA4HQR02GFLI1
tgataaacagtccaagaacacgataactagtaaagacaacaaatagtaattttagtcaaacgaaataaatagcaataacttgtcaggaaggttagcagaaatactgaaactacactgattctgcattttctttctatcttctaggccgttccttttgtcaaagtaccttgttctcatcctcatctcggtcttgtagctcatttggtctcatagtcaccggctttattcttccaggccacttgtagaacctataccaaattagatcattgccaccatccccgtacctctgcgtgtatacactgctct
>GAA4HQR02H335L
gatctagaatctgtatttgtatggtaagtaacagccaacgaatttagtatcaattagttaatacattgtatatttggtacgtgataaagtaaataggaagtagtcaaataaaggaaagggacgtgcattgttttaaagtaaaggtaagcactaataactaccacaaacttagtttgtactggctgtatgtacactataattgagcgattatttgtttgtctatttccttattgtctacattttgttacaagttattatttcttgtacttccgttgcctctgagactgccaaggcacacaggggagtagg
>GAA4HQR02HBHXW
gaggctacttgcagtagttaatgccttgcttcaccgttgctataatatccacagcaccacagctgaggtaccgacagtcactcaagaaggagctctctggtggtctgcagggccgtcgcttcttctgcagatgctgtgaataaacaatgttgaatttgtttagagagtataagaaggacgttcgaacgtgatcttgatcctgagagcaccactactttcccttcgcaacattatctgagcttaccgagagattgaacaactggaaaatagttctgcagagtaatgtggagggacaggtttccttgctgtactaaagactggaagaggaagtaaggtggttgcgtgatatctatattgttagatgtagagatacctgggcgaatattttacttgaccaggaaatacgcacctgatcatactataaagttagctgagactgccaaggcacacaggggagtaggnnn
>GAA4HQR02HD7FT
acttgaggaattggagaaggagatcagcaggagagttaaattttacgactcttcctgatcgttcgggcgttcgatacatcacacttccactttttgttgttgttgttgttggctaacaagcagtttaattttgtgaaatctttatttgaaatcgaatacaaatgatttcaaacctaaaaaaaanaaaaaagaaaaaagaaaaaactaaactagtacgtagtatacactagtcttctgagactcgacgaacgacacacgagggagtagnnnnn
>GAA4HQR02JCD21
ctgtcatcttcacatttaaaggcttcctcatattggtttctgcgcatgtgtttaaacgagtaatcctcacttccagaagtaacagatacccaactgatcattgagaacttgagcaccaagttctgatctatggcttgctgtatgtaaagggtaagtcatcaggcaagagccgatagcttggagtgcaacgctgacaattagaagatcaagatcttgaattgacttccaatacttctcttttgttctttagtctccctccagtttctacgctttgtcctcttatcttgtctctgccttcattgatctgagcaagtgcccatcactgagactgccaaggcacacaggggataggnnn
>GAA4HQR02INCIM
ttatcagtcacgcagctattcagcaaggcagagattccaatacagatggagtgatcagtgatgataatagtgtccaagaaggattggtcgtctacaacaagactatggaggcaattaataagtaccttgggtaagggtcggtagttcatgtggtcgtaggtcgtagtcccacctcctccgacactagtcctcgtagttactagtagtagagttgtctcttggntatgactatagtatgtggtagtccgtacggacggttcgtaggnggtatatgtctagaggcagctcgaaanacgacgtaactctcttcactgttcatgtctgtggctcagaagctaggagctgagctgcaacgngacacgnggagagaggnnnn
>GAA4HQR02GIFLH
cgctgaagaagttgttagcgtcaatcgagaaggtgagggaggattatataaaggaagagctgagggtggctgcagaaaggaccgagtgggataggaagatgaagattctaaagtccatgcggtagggattctttaacccgattgccatccttttctacctggtcactgcacaagcattctacaatcactcactgtagatgcttccctctgtggtgcatcctgtgtacattttggtatgatttgttaaactctgttcttttggtatgcttgcctatgcacattttgtcactttatactagttagttagctctgtagtgctgagactgccaaggcacacaggggataggn
>GAA4HQR02HFSUS
acaattatggacagctacagcaatacaacagcaattgcaaggattcccncgtgatagtaggangngangtacttgtagaattatttagtactacttntctgntaagaacaaccacagcgactatacctcgngtattgttacggtttcgtaccagtcgtacgtaccgacccaatgccttaccgtaagtctacccgggaacccggaccacgaggagtactactagtccgtccctataagtcgacgacggccgtatagactaacttaacgacgtccaccgaccgtcacttacgtttcccgccaacctactcgcgactgtcgttgtttgtcgcgccgtgttaggggaaggtactactagtcgaactaggtgggttggttggcgaccaaaagaccggccctagtcgacctaccccggttcccccgtacttgcggtcggttagtaaccaaccctccttcgagggaacttacgtccgaacccggaaggccaaccacggggaaggggtttaaggngng
>GAA4HQR02I7GN4
atctcctctggactggtttatcgtagcaaacagagattcgaggctgcctctttgcctatgcgcatctacagcataacagggaactaaccctcgtttttctttgttgtcagagagatttgtaggcgggagggtggattgtaaagacaacactttagttgcacgagcaagcacggtgcgatggaagtgagcccgtcgaaccggaagggtggagaacttactaaggtacggcttcccactggagtgctatgtttggtaggacgacaaagttacttggagtcatcagatttttcttcccccccgtacctccctgtcgttggagttaccaactaccgccgtttcttcgttacgtacgtaggccctacgggaccaacgacacggggagtagggg
>GAA4HQR02H1RKI
gtgtgtagtagtgagagtagtgtacatagtacataaacaagagtagacgagagtagagagtacgtacgtacgacgtacgtactactacgtacgtacgtacgttaacgtaaggtaagtagtagtacgtacgtacgtagtagtagtagtagtacgtatacttactacgttagttcgtttagttacgttagttagttaggttacggtacggtagtagtagttacgttacgttacgtacgtacgtacggtacgtacgttacttacttacttacttacttacgtacgtaacgttagttagttagttacg
>GAA4HQR02G53TD
aaacagtagagcacttgtgatgaatcatatgtaatatactaatatatattatgagaaggatataatacaatacaaccaatcagaaatcacggttggcgggaaatttcttcagatagaattgagcaactagtgcgatgacaatgattatagttcccaacaataaccttatgttactcagcctcacatcttcaacataaccacgacttgtaacaatctcggtaacagattcgtcgagtaagtgcttgatagagttatgatctagtaaatttgtcttcttagggttcttcgcggcattagaatcgttcgccatgactgaatgctctatctgggtcggtcttagttgtatcaccaattccctgcactatctttctgcgttgaacttggtccccgtactcctgcgttgataccactcgcttctgtagactgccaaggcacacaggggagtaggnnnn
>GAA4HQR02G33W3
tgatctaaggctgaagcacgtcattaacatcctgagatccaatttccggacggtgatgtatgctcttcaccaataccaacgagaacctactacaaagaatattgtaaattaaacgtaaattaaataacaagtagacaataagaagctccaacttagtccaccaaaacaaaattaaattaccaaactaagtaaacaatagatgctctagatctaaccaatctgcttcgtggaagttacttttaactttatgtaaaatttaactaagactattattaaatacacggtaataattaattaattagtagaaactactacaatactagatgacctacaaacaagtaagttactagtacaaaataaagaatggacgattactagagaacaccagaggaacgtaatctcaactagtgtatgtggttggtaaacaactacatgacaacatacataaaagtaaggactgagactagccaacggacgacacaggggagtaggag
>GAA4HQR02JH3IP
ctcaatggtgagaagagagacatcgaatgtaccaccaccaacgatcaagatacaacacgttcttctctcctacgctggtggccttcttgtcaagaccatatgcaatagctgcggctgtgggttcattgatgatacgcatcacattaagaccggcaatgacaccagcatctttggtggcttgacgttgggagtcattaaagtaggcaggtactgtgacaactgcgttctttattgtgattccactgagactgccaaggcacacaggggatagg
>GAA4HQR02I44O1
atagctactacacttatttntcctcctcgnanaatctnaataatacactatcctttcctttcgacatataggcgcctctcnactctaattagtaanagtaagtagtccgcccgacccgaaccggtaatttactttacctttaccctttccgaggacgacctacgtaggaacgtacgtccgaaccggaacggaccaacccaacggggtaggggtaaggtag
>GAA4HQR02HCI8L
catatgcaacaggcaattgagtgcatcagtgcagctgcttaaccaaggtttacaaattacagattcaatttctttcaatttgagtggtaaatcttacagcattagagctcgtgctagtttatatgaccattattcgattgtattccactgttccatgagtgtgataatgaaggacctcaccttccttgtaaaaaagaaacaaactaaactgcgttgatacactgctctgagactgccaaggacgacacagggagtagg
>GAA4HQR02JGIZU
gtttagcaaaagaccaatacttgtgtgttggtactaatttttcctttttgttttcttttccgtttccttacctttggtgactttgtctttgacgtcttggtgtttgatagtgttacagcttgtctcctccctgcccctgctgaaccaaactgcagcttcacaggaaagagtcaagttcaaaccatccgggtatccgtattttaagacatctgttagaatattgcttccagtggtcaagtctcagcttatcccaacagattttgcaaggcaaaacacgtagcaaagagatggtgtgatgtgactagtctgagactgccaaggcacacagggggatagg
>GAA4HQR02FML6K
atattgagaagagcacatacagtggataggctgcattcggcagtagcttgtctctcnctcgcnttacatcgtcttagcatcattcaatacctactccctctctctcgtctcgtcgctntgtgtataactagatagtacaatagaggagtagtgtggtatagtcgagagtgttggtagagtggtcggaccggacggaccggtaccgtacggtcggtccggcgacgtcggtcgttcggtcgtcgtgtacgtacggtttacgttacggtacgtcccgttaccgtcgtcgtccgtgtacttacacgtcgtcgttcgtcgtacgtacgtcgaccgaacggccgacgacgacgggacgtagggnnggnngng
>GAA4HQR02IUZES
tattataaataacattgattatttaatttcattaatcttaaaacaaatggtttgaatatgtatttgtaaagtgagtgaaaactacataaattggtggtatatttatacaaagaaaataagaaggtgatatattaaaaatagattttttctttagtaagaaagaaagaagcttttacgtttnacatgttaagggaagggaacctaaaactaagcaataaaagaaatnagaagtagtaaagaaagtaacctacgttaccgtaaaaccgtaaagtaaggtaggtaaggaacgttcgttaccgaacctagtagtaattactttccctttccctttcgttagggtagggtttagtttagtttggttccgtcccttccttttccttacgaacgtacgtaggaactacgtccgaaaccggaacggaccaaccaacgggggaaggggtaaggtagggnnnnnnnnn
>GAA4HQR02GULXE
actcatatggtggagagacactgagtctggaggcggtctgctgattggtagacgttagcctagactatgtaactcagagttcactatgcttcttactcttcaagatttcctttgtacnccattaatggatttgtgaccacgtctgaatcgtacatggtattactgtaataacaaaacaaataaagaaagaaaacgtaaaactaaacggaccgtaagtgtagtaccaacgttacgtcttacgtaccggacgtaccgtacaacggtacggaccgaaccaacgggtaacggtagggtaaggagtccgtnaatagtagtgtacgacgagtagtactacgacgtgtcgtgtacgaggagacgtcgacactacgtacgactactacgacgacgtacgtacgtacgtacgtagtgtagtagacatacacgagagagtaagtagtacgtagtagtagtagtagtagtagtacgtacgtagtacgtacgtagttacgttagtacgtactactactataattagttagtagtacgttagtagtacgtacgtacgttacgtagtagttagtagtagtacgtacgtacgtagtagttagtacgttacgnnnaaaa
>GAA4HQR02IE2Q4
tactagtttcaactgtaagttctctcatgcgtcgccgaagcaacgtgggtttgtatacaatgttggtttagttgttgaagttccacatattttcagatttgtcgaatt
>GAA4HQR02JFA77
tgcattctgaagtagcaagcttggtctatcaatgcaatctgagaacattcaatgtcttcataggattgagccgccgtgctacgtggtatcgaccaacaagtaagttaaggcgtgttaacctaaaccgacggccttcgtacgaaccttacgtttcgcccaacccaacgtaacgttcctccggttccgtttactaatttagttagtagtttcccccgtaacccctaacccggaaaagtttaaacggttaaaaattttacccgtttaacctttcccggttttcgttaggttggaagtttccgaacttcccgttaggttccggttccggttccccgttaacccgtttaccctaaacctttccctttttacgttttaccttttttgggaaggttcgggaaccttaccggttaacgtttaagggtttttactttccgtttttacctaccttaatttacggtaaacccgtttaaccgggtaaccccttggtaccgtacggttcccttaccctaaaaccctaaacgaaaatttaaggactccgaacttaacccttacggtttccccgtaggttcgttactttaaggtaccggaaaggttaccggttacctttaacccttaccctttaaacccttttcccgttttttacccggttttaaaccggtttaaccggttaaaccgttcctttcggtaccggtaaggtaccctaacgggacccgaaaccggaccaaaccggggaacggtaaaggggggtaaggtagg
>GAA4HQR02GBU7E
aggcgtttgtctgatgttgttgctggttgcaagtgatctgaatcagccattccgagcctcctnctcnctcgcttcccttacctctcctctgtcgtgccttcgttagtggaggcccgaccgtaacgtaactaacgtaagttaggtaacccggaaccccaaccttacgtactacggaccaagtagttactacggtaggcgttcgccccaccggcccaaggccaaaggaactaaggcccttcccttccgtacgggtagggacggaccactagatagggtttacgttccgttacccaaacctaactaaccctaccggtaacccgtttacggttgttggtagtaatagtcgatttacctttgttccttggtaaccaacgacccagtaaaccaatagattcgcctacgccacctccgagacgtagccaacggaccgaacgaccacgggagaagggnngn
>GAA4HQR02GAN9D
tgctttctcaaccgaaactcaatcttgcctccagaatactccaggcacgagtgctttgatgatgggtgctagtaatggtgcaggtgaaacccgcgaccacctagagagaagtactntgcgnntctttgtntctagncngcttagttcgcagagtcttctcntagatatacgactagctttaacttttaatttcactctattagtacgtactattacctttccctactatttttactttttaccttttacgggttagtagacatcttattattggtttaaaaaaaaggaaaaacaaaaactaaactgtcgtggtatactacctantcttcgtagacgtacgtccaacggacggaccaccacgggaggaggag
>GAA4HQR02F7AEX
agatataagaagcttagcagcagaggaacaatctatgattctacagcaccacaagagcagttattccagcgctttatagcaagcatgtcaaatactgatgtagcatgcaaatatctcggcaagaagtctgtctgtctggtatcccggtatctaccaacacttttgacatatggccattgacagtttagaatggacaaagcaaagaagatacaatgaatccagtcgtcattcatctaaccacagcccaagtcaacatctggcttagaaatggcagagccaaacggaatttcaactgagactgccaaggcacacaggggataggnnn
>GAA4HQR02HJ823
cattgaatactctgaagaatcgacaacagtgtacagtctgtcttctatcttgttccactctcctctcattagcccttagtccttggttggttaggtagttacgttagttccgttctgcagatgtactgtagtgngtgtctagtgtattaggtcgttgtgaagaacgacgaacgtcgtagtaagtttactattctacatactgttctttgttcttgtacngagcttgtcttcttgtattctgtagacgtgccaaggcacgacacgggatagggagann
>GAA4HQR02HTH8X
tgcctaggtacggagtagttcatgatacatgcagtcttctgtgccatcatcagctcgcttaacaaagtttaacgttccattagctttgtaggacctatcaagttaatggaatctctttacctctgtactcaaagaatacagctgcggtgcacaaatttggagcttaaccaattgtacacaattataacacctaatttagtgagattttctagctgatatttgcacgaaagacccaaacgaaacctttctcaggacaaacttctcaaggaagggaacttataatctataactgagactgccaaggcacacaggggataggnn
>GAA4HQR02GXL90
tgttgcttccatttctctgtgattaaggatccttacctgtacaactgaaggagccttttgcgagagtaacactatcttgatcccaattttctcatttgggtatgctgaaattatacaataatctatggtgttgtagtacttttaaaaataaaaanaaaanaaaanaaaanaaaataaaanaaaataaaactaaaactaaaactaaactaactacgtactactactactactactactacgtacgacgtacgacgacgacgtacgacgacgaaagaaagaaagaaagaanaanana
>GAA4HQR02ICC8V
caattgagacatgaatcaagactgagcatgtatatgtggtgggaacgtactgagaagacaatactgagatagtactagattccttcggtactggttgagaagctatattacctctctggtaatatgatattgactatcagttggtgatgctgtcatggagaattcattcttgtggtccgttggtcatattgatctagagctgcctgaagcacccgaaaaggacaactcgtccaccttctgcacctgttgaccctcctcaagatatggacctaagactgagatatctcatatcttccggtcacccgaaaacgtaccnccaaactagagactgccaaggcacacaggggagtaggnnn
>GAA4HQR02JHKU5
ttttgaggagcagcaatggctgatgtagattcgcctcagcaatacgtaccaaggaatcaacaaaatggtctttcaccaggcttctgattttagatccacacaatggaaatgccggtcttgatagaatgaactatgagcgagaatccaagctgaaaacagctccggctcgaagagaacctccctgtaagcctaaaccaaaccagggtggttctccaaatgctcctcctccaaataaacagaaagaagttatgatagaacccagtgagggtgccacccgcaagtaagaggcttcagaaaatctttagttttaaccctggccaaccatatgccaactgagactgccaaggcacacaggggatagg
>GAA4HQR02F8COB
ntcanatcnnntctctctcctctctcngngcagctaccctacgtaccagacttaccctaacttaccctacttcttttcttgttcngaccaacaactacttacctaccactcgatataccgtcttccaattacgttctactcgcacgcagattcctgttccgcctaccggccccaacggcccacgctcatcgagctcgatctcgattcctcttcctcctcctcctcttcgcgacgcctccgccgacgtcgaagtatggctctcagagcgtgagacgtcgatccaaaacactacatcgctcgccgcgccgctcccgacttcggntccttccgtcccacggctcctcctacctgggtacctcccgaaaccccgtccgccggcgacacttagttgtntctcgttgtagtagctggccgactcctctctctcgacgaggacgaccgtccttcctttcctacctccctcgacgacgtcgaccgaacggaccgaacgaccgacggggaagtagggnnng
>GAA4HQR02GBEJK
tcaagaacaagcaattgaaattgcaactacagatttaatctcactaataatttctctaaatcataatcactcatcattcttcaaagaagaagaggcatcaagtggatggatgaggtatgtaagcaccaatgcaacaagcatcaacaggtatgcaatcccttgatcaacggaagttccgtcgttggaaggagcgggagcaggagagggagattgagcttgaacgtaggtaggcaacacaatcgcgcaaatacaaagaccattatccccgtcctcctntcgtgtntacacctcctcgtgacgtacgccacggacgaacgaccaacgggaggtagggagng
>GAA4HQR02HBHCF
gctaatattgttcctgttccgactcagcttgcacgttacttacagttgcctcgcgtacagtaagagtttattcgccactttaaccttaacttgtagtgcttgtacaagacaatagtctgtcacgcctcggagtcctcgataattagtcagaaaccaactaagccctttcgtaattagtcctcgtatctctatctttgtacaaggtacgaaatacctttcctagggtccgaaactagactcaagcagttgcttaatactgaacttcagtaaactagtagggtagtccgccaacaaaataacgactctggtacgatctgctgagactgcaacgacgacacagggagtaggngn
>GAA4HQR02HGZYU
tcgaatggcatgttgatttcttgagcaaagtggtaagattctctctagtgaggctgagctcgagttggtcatgggtagtaggagaggcgaatgcagtgatcttaactgctggaggaccggtttttcttaaggcgagttcctgcataagtgaagcccattggctaccataaccaatatcaaaatcgacgatacgaatttgatcaaaaccccncctcctccgtgtgtgtacgtacactctctcgtcgtacgagacgacgacgacgacgacgacggtaggagg
>GAA4HQR02GWMA2
tttgtaaagtgcaagaactgatatgaaccttgtgacttgatcgggaggaccttgttggtcgtacaccacagccatggacggagcgacatgatcgccgagaaagctcgaacatgacgggttcccaattcagtgcgacgaaacaagaagcgtaaagattgatgaggaagcgaggtcgttgcggccagtgatctcaaagttcccacccatatcgctgccattttcggattctcaggagcgaagtggcaagttgtatccttctctggatgattcgaatttttgtccgcatagggcaacgggttcaccgtctgcgggtaaggcatatcggtgtcaactgtcaacagagaaggaatacgaatctacatccctcctaatgttcatttgatattttgaattatatcgtctaaactaattagattatgagacgttttt
>GAA4HQR02HLEZA
ttgaaggaggaacgatgaatcgacgactacaaataaatccacttaccgatctatgaggaatcgccgccgccgcgtgtcgaagctgttcatgaagaagctccagagttggagtttgagattgaatttgagttttcgtagttacggatgtttactactggtgaacaatcttacaagctttttacagggaacataacgattagtttatcttttggtttcttgatacatattgatcatacatgtatataatgtttgagtctccaagaataagaacctctatgtgacttttact
>GAA4HQR02I79BD
ctatgtcattcatgctggctagtccagagatagtctgaagaatatctgtgatcgccggccgacggacgaatagtggagtttagttagtagcttccctacgacaactacctactacaaccaacgaagttagttattaccaccacgttaagtaactgtttgttcatactactttacttaccaaaattaaaccgtaaaacgaaaccaaactaatactcgaggagttttattgggtttaggtcaggttacggtagttagtagaagacgacagggaagtttaggtaagtttaggtcgagcaggagtgtagaagtacattgtagtgttgtagagggaagtttatagtcatgattagtttctgagactgccaaggcacacaggggagtaggnnn
>GAA4HQR02G5L60
tggagaattggaatcaagctgaaggggcgtcgacatcaagcaggggaggttagtatcttgttggtctttgtatggttggtattctatacaagtacatttgtttggactcctaagttaggtcacaaccttgtctaccttaggaggtagttcgtttaggtatgctttttntttttagtttgtcgttacgtttacgtttgtttgttcgttttccgttttccttgctatntatttattttaattttacttcgacttacttttcttttcttcgtcgacgtaccttacttattagagtcgacttagttagttacgcgtntataaaaacaaaaacaaaaanaaaaanaaaaaanaaaaanaaaanaaaanaaaanaaaanaaaaa
>GAA4HQR02JAR2B
ctgacagtggtcttgatcgtctctgggcaagaagaaggctgatcttcatcaatagggatatcgtaacctttgttgttcttagagacaagttttgtttgcttcaaggttgatacctgaatgttgccttttatttagtagggtttattgcccgtccatgttattttaaatttaacttgtggtcttgttgacaatagttgttattgtattgtacaatttagggttttgggtactaattncaacaaaagaaaacaaaactaaactcgtcgtgtatactactcgtctcttgagacgtcgcgacgacgacacagggaggtaggngn
>GAA4HQR02ILJ1M
gttagcggttgtgttgatttgctctattaattattaatattgaaactgttttctttgtatctctgtattgtagttgtagtactagtttagttaagactgacagcttccggttttggttaagtaaattagtaacttagtcattgcttaattagtttgtttctcttgactttaaaaaataaaaaaaaaaaaanaaaanaaaanaaaaagaaaaacgaaaacgtaaaactaaacgtaacgtacgtacgtacgtactactactactcgtacgtacgtacgacgacgacgacgacgacgacgagagagnnnnnn
>GAA4HQR02I3T0R
gaggctgctggaccagcatgaccatctcgttgggcagagaataccaaaataagaggacggactttgtattgtatgttcgattccttgtgggccgttccctccttacgtaaaataagaccgtcggcccgtcccacctaccgacagcggcgacggcagccaagcgactgatatatgcgctctactctcancancattgactacaacacgacaaggngtagtagtntctaactacaaccaactacgaagtggatgaaacaagaacagcnctctcgtcggttaggtcgtagtatgttnttcttnttacctactacgcatctataattactaggtccggtcgggtccggtttacggggtccttgtatggtgtggccgaaccaccaactagggcgacgggtcgacgaaggacgtacgtccttcgtaccaccgaacttacctacttcgtacgtaggaccaacgggaccaacggaaccaacggggtaacgaagggggagggagnngnn
>GAA4HQR02FUCA5
tgcggatatccaattcgaaacgagctgttgggtttagtaaaggatgaggaaccaggagcttcatttatttgcattttaactcttttgcttccagcaattagctgctctttgaagctcaatactcgtttctttcgagctgaaaactgtttggcgctgttacaactctcaacactatcacaactatcatcatcattattattattatcctcttgtgaagcttcctttttaacatcatcatctgacatagccttttctattccttttgtttctgttgcaaatgctctgattggagatgctttcctttatctcacagacatctaactgctgagactgccaaggcacacagggggataggnn
>GAA4HQR02GY3KV
cttgaatacaagcaggagctgtcttttatttttaatttttagggtttttctttaaacttaaaataagtcatctaagaacccgaccagtgatgattatatactgagagattcttctttgatacgagatgcaagacggattttcaaatagccgaaccttcctgctcctggtgatgatccttcgaataaaaatggcatgtaaccggttgctgctttgtatttcctctggatctcaagaatttgctgattgccgagtaaagaatttctgctcagtatgcagactgttcctccctgatccaccacctgtaatcttacgctcccgtaaattgcacacacctcagatttcgctgatttgctgagactgccaagggcacacagggggataggn
>GAA4HQR02HFFHV
gtatggaagcaagagtgagatgctagttgagttattccttcaagttaatcacaagcaagtaatcattgtagataacattcatccatacaagcaattcgaactaaggtgagagtccaaattggtatagctacatacaaattgtagagattttgttaacttaattacacatcattggttaacgaatacatcaaattaagtcatctagcctcggtttggtagcttctacatatactcggccacgatcttgtatcattgtctcaaataccacgacagcaactttaccttacncaagtacctcgaagtaactgaagacgtttgtataatttgtaatactccacgacttcttctaagggaacggatgcaattacttgaggactgccaacggacgacacagggagtaggngn
>GAA4HQR02GTRS7
cagtaacaccacagacgctattactccagnatatccacctaccctacccaanatcactcctnactaccatccaccactntccaccacancaccacatctacatnctactatattcacactccncagtcgtctttctctactaacactcgttcgtggtacccccgttacccctcccttntcgttggacgtttacaaccttaccgctttcgttcctttacgagtacggtcccctaagggacccaaacggcccaacggggaacgtaaggggggtatgg
>GAA4HQR02I0L3C
ttacattcagatatgttctatgatcaatgaatgtttttttttgtaggagtantactanatattaacttactctntgtcttttgttacgtctagtagttctctaactaactcccgttccgttttcgttcactagtagtatacttagttgtgggtaaggggttaaaaggtttaactagcttaccttaaattttaactttaacttaaacgttagtagaccaaaccaatcttgagtactttaatttaagtaattaacttccttaaaccctttacgtttttgttttggtagaaaataactagaaacaactntagtaaagtagactacttcgtatgttaaagttttccgttctagttagtataaaaacaaaaaaaaaacaaaaaaacaaaccttcgtgtcggttattaacaacctacctgttcttccttacgtaagtacgtacgaaccggaacggaccaaccgaacgggaaggggtaaggtagngannnannnnnan
>GAA4HQR02JGXT4
tttattccagatcacattgcttgcccaaggttcatttattagatgacttttgaggctggctacagatatgccacggtcgacagcttctttgcatacatgtgacccaacgaaaccatttcctcctaacacaagcaacttttcttagagggggtggggaacgagtttacagtttctgtcctcctctacatttaaaggttacgtcctgctttggtagtatctgttgatataaatctgccatttctacatgaagcagtagtatagaatctggaagagaagatcggagccggatcaagcgagacattgtagaagaccttagagatgaatgcaaaattatacaaatgaattcctgacgatacagtttagaagtaaaactttacgaaagtgtacccccgtatgagactgccaaggcacacaggggatagggnnnn
>GAA4HQR02I0STY
aataccgtgagagtcacggaggagaacaccaattgagatggtgtcagacctcttgtcactagtcaatagttatctcaacaatcctcggagtgagatcttcggtccgaacctagggagggagtcctccttgttaaggacgaagaccgacgactgaataaccctttcccgtgactgtgcatacgacccactgtttgtctacttagttggtatcactctctatctccttcctcctctctggttccccgtaagactgccaaggcacacagggagtaggnn
>GAA4HQR02GNBSP
tttcaactttcacttgataagggtggctttgtagtgtaagattgcagataataaagaagcagctcccaacctagaagactgatcctttccctaaaaacctaagtgatctccaaaacgaaaagacaacaaacgtagacgccgttcgtatgcacttcttttctttcttgctcttattttctttcctaacgaaagccggaaacccgtaccatcaaagtacaatgcctcgcagaaagacctcccttcactttctatctgtggacgaataaatctttaacctaaaaaaacaaaagaaagaaaacaaaactactgtcgtgtataccactgtcttctgagactcgacgacgacacacgagggaggtagnnn
>GAA4HQR02F8V50
tagtgcagaagagtgtctcaacctggtatataacagggaacattctactctgtgacttgaatgaacaatcacaagcagttctcgacgaagtcgaccttaccggtacggtaaggagttttatatgaagatattcccgtttccaacgaaatcgtataacttcgtataatgtatgctatacgaagttatgctcgtataacttcgtataatgtatgctatacgaagttattacgaaagcgctccaaatgtccacttccaggtagtgcagaaagagtgtttcaaacctgctctataaaagggaatattcaactctgtgacttgaatgcaaacatcactgagactgccaaggcacacaggggatagggnn
>GAA4HQR02HHR9K
ttagtgcattgaagcacaagggaaatctgctacataagaaacaagtttcggaagatgttgagcagactactagtataactggattatctaccaaagtaccatgtcaagttcaaatacaaatatgatgaaaatgagcaaaatgaatttatcaaaattaattgttttagccgtctacatctgatcccacatatactcgatgagttgtgcgaagccgataagttgaagttaaaacaaagtgtactcggtccactcatagagttgagtacaaagttaaaatgtct
>GAA4HQR02H4F13
ttaccacggagaatagagagagctcttcaacatctccaaatgtcgatccacatctagcccacgctaatacggccgttcctatcagcctccccacctttccgtactcctttctaaacccncccttcctcctacgccaagagagatctcttcctaccaaccacgacctccaacaacggaacgtaccgtaacttacgtacttcgcttgttgttcgtctctctcggcggggacgggacgggacggtcgtcgtcncgacactctcttcgtccctcgaccctccaacccaacacgaggcgagatagggtggttcggtgtcgaacggaaccgaaggcgtacctcctacctacactatctacggacggtaacggaactaacgaaagtttaacgttatttgatgagtcggagtaatactaactcgagtacgtagtccacggaccgaacgaccaacgggaggtagggagngnn
>GAA4HQR02I7GJO
aaggtggatgttgttccagttagggaagacgaataaacaagagaggacttataattgttcatactagtgtcctatagaggaattttaagaaatgaaaacagaatcttatatgcatagtgaatgatgtaagtagaaaattaaggttttttcttttcctgcttatctattctgtaattaaacaaacactctcttgctagttgtacttcctatttttccgtttccctctagaatctgatgatacattattcaaaaataaaaaaagaaaaacaaaactaactgtgtgtactacactctctctgagacgtcgacgacgacacacgagggtaggagnnn
>GAA4HQR02JM6GS
ataagttacaacattgagagatctcatgctgctactaacaaggagcctctcaacttgtagaagcttcaaagttgcaaaatcaagttcctccttggtatgtttgctgctggtgattttcggatcatccctgcttattgtgattatagtggtgcggcattgatcaccaatttttanctattcaaagttcaagactctgtactatatgctgtatctttgtcttttnttacngtaanagtatttgtcgatagtacagtcgcagtatacatgacagacagatattgtgttctttacaacgtcttagagaaaagaaaaanaaanaaaccaaacgtntgcgtactacaccnctgtctctgagactagccaaggacacgattggganag
>GAA4HQR02IAV4V
atcttcttgatgactgattgtcttagtttaactttaagtttactttaacttttgttttagttattttctttctagtctaaggcagcttcgtttcgtaggtctactttccgaaccaaggtgtttgaggaaactgctatttcatcagtagttggaaaaattgaggagttgtacgatcacatatgaaaattgatgaagccagtgacattcctagcattccgtaatggtgaaggtgagatcgaaattgatgcagaataaagtggaatccgggagatgagtggagtgaatactcaaccgggtggatccgggatccgggttccaggtggtttcgccgtgaaaagaaggtcgagggttcagcaactgtcgactgagactgccaaggcacacaggggagtaggnnn
>GAA4HQR02I1GRL
gttctctctcctgcaaggtggactacctccagatcgaggcattgaagcttcagcacggtcaaatgaccacttcctctgcggatcagaccgcgtctgcttcgcttccctcgcaggctttggatggcatgccttctgcttcaaggaagaggaagaacatgtcttagcaacagtcccgctaagtagtctgttgagcattgcttctcatcgaacaacttttgtaatcaatgcagttctacgtttctttacttgtttacgtatcaattttgttcaagtcatgaaaataaagttagcatgtatggaccatatatgtaatttctgctatatcttcaaagtgatgcaatgttattttgtggtcctcttccagaattgaatcaaaaaaaaacaaaacctgagactgccaaggcacacagggatagg
>GAA4HQR02F08TI
gtaagtatatctaatgtgagactatgatcttgatatatgttatcaagtaattatataagatgtgtaaacatttcaaaaaaaaaanaaaanaaaaagaaaaagaaaaacaaaaactaaactacgtcgttcgtagtagacgtacgacgacgacgacacgaggaggagngnn
>GAA4HQR02GFM0E
gttgttgtntagtanaagaanagatttatttgnnctagttagggtggntgtgatagactactatagtagtttcttcgngtgtgaattagttcganactacagtcaaataagtcgcgtagaaatttaagttagaactctactctacctacgtggttagtttttattttatctctactgtttgtagctcgttggttactaaccaaattagttagttaatttaactcctacttatttattagttaaagtaaaaagtaacgacttagttcgacttttacctttttaaccctt
>GAA4HQR02GQ1E2
ataattgaaatttccaaactcaacttaattactagaaatttactataaaaactacatgagcaagtatttgtatcatgcaaatcttgaacttaagccttcacaattgtaacagggcagggtgcattatccagaacatagctagtaacacttcctagcaaaataccttttgtaggccactaaagtcccctacctacccactaacaaacgaagttgtagcttctagatcattaattaggcgttctacaaaaccttactcccttcgtcatctcccccnccctccctccgtcgtcgtggtacgttacaactacctcttcgtcgtttacgtagtacgaccgacgggaccaaacgacccgaacgggaacggtaaggggggtaagngnnnnnnn
>GAA4HQR02IL7W3
actgctgccatttgtttgagatggaggctgctggatatcaggagcagattcaaatccattcgtcgcttctgtttctacagttttgtttatacagggactagccgcaccctctatgttgtcaacagtactttctgatttctgttctacttcagcggggacagtctcagattcaatctccttcattaaaataattatctgatccaatttttggtttcagcagtttggtatcatatcagatccagtaatgctaccattggcttcagactcatgctcggcagttccagcacccatcagcaatgctactttcagcttgaactacccccccgtactgagactgccaaggcacacagggggataggn
>GAA4HQR02HWAQR
gaattgatgatagagagagatttttccacccagaagggtgacaaaagctgattaaagagctttcgctcctgcgcctttctaaagggagatcggaagggcttcaaccgctccatttgttttgaaggtatttcggtcgtcgattgaccaactaccacctgagactgaccaaggcacacgagggataggg
>GAA4HQR02HYEP6
gtgcagccttgaatgtgagcaagagaagtgtggaccgtgatctggatgtctatagaaccttcttccaagttagtacaagcaaagaactcctgaaggaatatgtagcaaggaagaagaaggtagaagaaggtcttctcaaaggccaatgaagccattacgaaatgcctgggagaatctgttcatatctagagcaacgctgctgcgagcggaatatattttgcagtgtaactgatcccattttcatcctccaatctttgaggtagagcagagcctcctaatttatatacatcatcaagcatattattgttgtaactgtatctatttattgtttactcgtgtgtaacttaaatgttcaatgtatttttcaaaattttcacaaaaaagaaacaaaacctgagactgccaaggcacacaggggataggnnn
>GAA4HQR02GTN27
cacaaattgtcatacaatatatcttaccttggctacaaatcatatactcagatgtatcaaatggctaaagacaacacatctcatatacaaatctaatattgttgatttgttgtcgtacaatatatctttacttgggttcccncctcctntcgtgtagtactactacgagagcacggacgacgacacgggaggtagggtagng
>GAA4HQR02I1HB0
gcttgttgtaatctgtgcctctggttccttcttcactggctcctctttctcggacaagatcaactcaatgtgacatggggtgggacatgtagggccactgagcacggtaagtacgacgcctctgcttctgagcctcgttaacttgaatgtgagagatgtagagagaatccacatccaaacctttcatctcggcattactctcggcattcttaagtaaatcgaggatgaactttgcagatttagcaggccaccttccctgaccattgctgagactgcccaaggcacacaggggataggnnn
>GAA4HQR02GYGK0
cacaacataacttgctgtatttcgatgcaatttgtaattgtgtaaccataccattttaaatgtaggtacttcggacttttggtatggatagttcctaacattgtcatgtcatccatgctagacacaggggagtaaggggcgaagatgccataatcatgatgatgatgattccacttggacagttagccatttctttcactattgatagaatacaggaaagttcagggtacacccgaaaccctaaaggaaaagaaaacaaaactaaactgcgtgtataccactcgcttctgtagactgcaacggacacacaggggagtaggnnn
>GAA4HQR02HGWMF
aacgaccgccgtcgtgtatactctcaacaanaatacgtacgtttgtttggtgttgggttcgggtacccggtacccgaccgacgtctccgttcggtacgtacgactagggcgggaaggggaaggaaaggaaaggaagacgactanagagaggacgagagcaatacgaaataacttaactaactaacctacctactccatacaccaccgaccgcgacttacctttacgttccttcggacggacggaccgacctaacgaacggaaagggtaaggacgtgtcggcgtacgggaggaaggacgtcgagaaggaacgtacgagacggcgggacgggaagggaagtaataataagacgtggagaggtacgacgacgtagaagtagggtagggagggaggagtttacttactttcctactcctcgtgtacgagccgacggaccgacgacacgggaggagggagnnnn
>GAA4HQR02IV604
cctgtgcttccaatgttgattatgccttctacaacaccatcaagatgcctcgtcttccgagaactaacaactgtccatctttaaaccgatcttctttaggcattctctctcctcatctgtcaacaattcctggtcaagatcctcttcggaaggcgcccactctagaattactaatttaagtatagctccctttcgtcagtccggtcctaattttacttttcttaagacagggaaaggacttaaccccttacctcctactcatctctctatctatcttctctagctagaactagaacatacaacttcactatctcctacttcctggttctggagactagccaaggccaacgaccagggagtaggg
>GAA4HQR02F7MJ6
tacaacttgtgaatgtgatgcaagttcttcgaaccacaagacagtgtcatggctatgatggaggccttgttcacgatcctccnctatagttgtcgtcttntactactactanagtaccgaacctacctagtcgtcgtcgtanaactactactacgacgtctctctacacagagagactactctaactaagaagaacgtacgaccacctcctctaccgtacggaggtcggttgtgagagaacgtacttctcgtcgngttctatcagctcggtcggtgtgctatagtaggtttggttagttagtagcgtgcgtgtgtgttgttctntgcgtcggtacgtgagtagtaagtactaactcgtagacgtagccacggacgacgacacggagagggagngn
>GAA4HQR02GB0XY
tatcttcggacgagcaaccaatcaatgagacctcttgtgaccaccacagntgtcgtcgactgtacaacactagacgaaaataaggacgacttacttagtcaccctttcgttctttccttttgtatcccaccttcttcttccgacttgtaggatacttacctttgttcttctacgtctttgttatgagcatcgtttttcgtttggtcttaattacctttactttaattccacccaacgtgtttccttccttattgtgttattaataatgtcctcccaacgtagcttgtatgaggtctttaaaactaaaccttacggtcgaatacgacaactcgtatttacttcccttccgttattctttgtcttctactactttctttcgtctaccttcgtaggactacgtccgaacggacgaccaccacggggaggtaaggtgn
>GAA4HQR02IFTB1
gtggtacatatctgctctcttggagaggccaatgacttagatttggtacggttcattattggttggtctcatcaacttcatacatttcaagaagacctcgaaagtgtgttgtttgatcggatcttacttaattagatcataattgctctatgctgaagccatttaatgcttttggtttgtaattccttactactgtatttgctgaatttagtggaaatcagaaggaaaaataatatatatgtaagatatcgggggatattgttgttgataaataattgaaccttttgcaaatgacacatttttatattcaaaaagaaaaaacaactgagactgccaaggcacacaggggagtaggnnn
>GAA4HQR02HEDXM
tatgagtacttacagtgtaatgtacaagaagagcttcatagtactggaaccatagaaagcagaacttgggatatgtttcttgctgtacgttagagacaaggaaacaaaacccaccaaggtagagagaaccagaaacgacaagcgagaggaacccgaagacgacgtaatggaatgaagatgacgggtagttgcagatgatcacgccttcccttgcatcggggtacccgcgtcaggctgcattttagtgaggtaaaccggaatcgatcgaaaaccctaaataaagactcaggctgcgatatgtgataatgtttactgagactgccaaaggcacacaggggataggn
>GAA4HQR02I5VBF
gcgagtttcttatagaacaagactcgacacggtggtaggttggtcacgttagtagggaaaggaagtaggaagtacggttcccgtaccttacgtaacgtaacccaaccgtggttccgtttcccggtccgaccttacggtaaggaaagttagtagtttggtcgtttttcttagaatctgggttaagttttactttcctttcttcacaagaattctatatgtaacttaccctactactccgaccttaattaggttcgttgagaactcgtccaacggacgacacaggggaggtagtg
>GAA4HQR02H72NU
cctttcttttagtagtaataatctagcaaactgggaaacagaaaatgaactgatgatctacaaacttctaagactggcattaccggctttatgatgactgaatgagcaagcaagataatcacaacccgactttgtgtgcccgaaatggcattagaaatcagcaagacaggcgagtgtaggtaaacaataattgctggtattgatcttttaaagtctcagtgttctctggcgccctgattagcatcctctcacatggaagctttactcactgttaatgtaactgagactgccaaggcacacagggggataggnnn
>GAA4HQR02IJY38
tagcaacactcttgaactcctgcaagcaagactgcagtaccttttgtcctcttttggtagggacgtgccgttcactttgtaaggaagtcgatggctcctggtgctacaaacatctccataaacttagttatcattcacagcaaacagatcaagtgacagcgccaccattagcctctcccggcagggaatcaagaatccagaattcaaagttgatgtaacactacgctcaacaagtgcttcacgaatgcgtgcaaagtggtgagcagctgaagagcatatatccgagtatgcagagccctgttttttgagttggcattctcccccatttccaaagaaaagcctgagactgcccaaggcacacagggggatagg
>GAA4HQR02GMVTV
aagagctctttcattagtagtaagctgaaatttgtttcgttctcggacagcataagctgtaaacttaaagaccaagtttgctgaataatcatgaatgttactcatattgtagcaatctgttcctatcctactctattcatggccacagacttgcgattcttcccttaaaaaactaaacttacgtagaaaagaaacgaaactaaacta
>GAA4HQR02HRSPW
ttttgcacaccattgagatttcaaacctcctacccacagctacaacatagacacctaaacccaacgaaatttagtaccagaacaagaactaacaagaattaactaaaacaacagaccaaactagcaaatagcttcgggtaagtttacctaagacaaggactctctctacttcttgttcacaaagactcaacacttcatctttagttggagagccggatcgcacccttcttggtggtggtgatggcgccacaagcgttggcgaacttcacacctcccgcagtcttggttcatcctcaaggatcttttgtatcctcaacaagcttgcatagcaatgctgagactgccaaggcacacagggggagtaggnn
>GAA4HQR02JP3RP
cagacaagtgcaattcaggcagtggagacttgtgaggaagcaaggagagagcagaacgagtactagtagttcagaagaagttgagtagctatgtgggagatgcgagctcgtcagaaaggtggaaggatcgctcttcaaagtctcgcatcaactcacaaggcaacacttcagtctgtcataacatagaatctatcaggcttgttgctaaaggcaaaattacagtagttgcaaaatgtgtgaacgtggaaaccgttgggactgagactgccaaaggacacacagggagtagg
>GAA4HQR02JEPZ0
aatggactgttcagcaagctgctgattatccattgcagctccaccaactagtcagcatctttggttacgtaccgacggtttacgtttcgtaggtgggtagttaaaggtaaaggaagaggaacgaacgaaggactgcaaaggtaacgtttaatttaacaagacgggaggtcaatagtataattacttacgttgtaccaacgttagttcgtaccaaaagaaacaacttgtattagtatgatagtaaggaaaggaccctccctttgtcctccaaaactaaattagcgacgttaacggtactccagggcgatagaacttagtatccgtcggccaacgaagtgtcgagaaaggaagtgggcgttgtcaactaccggttggagcgttgtctccgcatttaggtaagggacggttcggtcattattccgtcggccctcgagactcgccaacggacgacaccaggggaggtagg
>GAA4HQR02HFWEM
tgcagtggaggagcataagtgaagcatcgaatataattgctctaactttagcccaccgaagtaactactatgtactagaaagttaaatttttcttttcttcgaacaagtaagtaagtagctacttctttcctcgacgactagtgtctacgtttcgttcgaaagaaactaactaaacgaaataatattagtagaacaaactaattctaccaacaanaagacgcccgccgtacttcgttggtgtatcncactacgcaggtggacgactaccactcgcgtntaccccgtccncctccgtntgngtactanactactctgtctactggacacgcgacacgacggactagggagggang
>GAA4HQR02IAMOX
ttcattaatactgctcaagagtttgatggttccgattctggtgctcgtcctgatgaggctgtctcatggggaaataaggggatctgccaagactgtgaaggtgcactgtgacgcaacaatagctttccctttgttggttgctgagacattcgcacgaaagaggggaaataatggtaaaatttgatgttagccgaccttgagttagctcatgttccgcgcttctgacagaaacttgtatatcggaaacggagaagagaagctaatttatacaacggcgagatacttggctcatgggattgaattggttgagtaacaaaaactctgagactgccaaggcacacaggggatagg
>GAA4HQR02FUD7X
tctactctctcnctctatctccttgtnaggcggactaatagcagaagtaagacgaggacgaananacatattnaccataatacttgttaggtacgtagtnacaaacgaacccggaccggacgaggtacggtcgactgtcacctacctccgtcctcgtaggaacgtacgtccgaaccggaacggaccaaccaacggggagggtaaggtagg
>GAA4HQR02H4QFE
taggacaacgttggcgctagaatccacttttcggcgaatctccgccacagaaaccctgtcggaggttttgttagattttactaactccggttagcaaaggaaccttcgatatgatactcatcccctacgaggtgtgtacatctcaacggtaggactcctcgctgaccgttccgtatcatggaaggaatcgcccgggaccggttgtaagaattggtcgtttgtatgttccgttccgtctttgtaattacttccacgcgtagccttcccctactctttggttgccccccgtaccctctgcgttcgtataccacctgtcttccttgaggactgccaacggacgacacagggagtagngn
>GAA4HQR02ION8N
agagtgaacaattgaccaactatctatcgtgctaactacaactcgaacgattcaatcctaccaagaagaatccgatcaagattcaatcctaccaaaagaatccgatcataagtgtattaaataaggagcagcagatcattttggactgtcaactagctgcctactagggaaggaaatgtggctctcatgaaaaataagttatgacaaccttgcaagcattttattgtggaaacgaaattgataattttccctgagactgcaaggcacacaggggagtagg
>GAA4HQR02JJNBP
agcggtagtggtggtgatggtggtgacgaggatccggcgaatgtcaaagcttctgggtcttgtcttgtttggtatggaggatgagtttttnttttgttgcgttggtttggtttctttctattgagagatagtttaaatttttnttttaatttttgttagtagtttgtattagtttagttattaattattatattatttagttcttagttatactaaagtaataaacgtaaagttacgttagttagtttaggtattagtattgtatttgttagttgtgtagttaatttaagtttaattaactaataactaatttaaaaagtttaaaaattaaaaattttaaaaacaaaacgaaaactaacgtgtacgtactacaactacctctgtacttgacgacgacgacgacacgaccgaacggaggaggagnnnn
>GAA4HQR02GNO2L
aggaggatattgtcaaataactctgagtgttgtttaagtaaattagttagtagcgatagtacgaaccctccttggtagtagtcgttcggttaagggaaacggaaccccgtttacccctttccctttaccggggttttaggggtaaaaggaaaagggaaagttttaagtttaaaggaaaaggaagggaaaaaggtaaggtagggggaaggggaaggtagtagtacctttcggtacgaactactttcgtaggaaacgtacgtccgaaaccgggaacggacccaacccaaggggggaaggggtaaaggtaggg
>GAA4HQR02F6VEI
tttcgaaagaattgcatgaacaagtgccaacagttgaagacattgctttgtatctattttagtgtcttgtagttctattttgttgtcaaaccaatgaaccatttaatttattcataacagtttcatgatttgtaaactcacccttttttctttcttgaaagactcttctaaatagaaacaacttatcctccatagt
>GAA4HQR02HPU2I
gttattatataaccaatcacagtttagagtatattttaaattaagtattctagattttaactaatgttttctattgtaaacttaattgtaataccacttgtaaataaatttaaattacgtagacagaagaactagaataagtagacggttcgtacaatagttacctgagttattcgtttaattacgtctttggtatgtgggacgtgagccatagctgatgcaactaaacaagtgaaattttaggtatgatttggtacgaggaagaagaagagccataacacaataatagccatgatgcttagcaacacctcacggttaatctcacagctcttaatcatctgagactgccaaggcacacaggggagtaggnn
>GAA4HQR02JNX0F
gaggttgaagccaggatggtgtttgaaggaacagtggttgcagatttgcataaagatgtttcttcatggaaggaaagaaagtagccaaagagcgaaatgctgtactgttttcttgattattgttggtcgattcaagtgcaaagtagctgctaatttgctatcttatgtacaacaatgtactatactgtgactttgttgtatgattcaagagattccgattcggaatcaatcaaataaagtattatgtaaaacatactaaaaaaagaaaacaaaactaaactgcgtgtatacaacctgctcttgagactcgccaacggacgacacaggggaggtaggagnn
>GAA4HQR02JVYKS
atggatgaactgagactgcattaatgcggcaagcgagttgctgccatatatgtttcccgactacttgagattgtttcggtctaacttacccacccttccttgcaatacttgatcaaccccaacccaaccaaataattaacttactctatataataataataatatntctccacaacgagngntgtntnatatatacaagtaattacttaactaaccgaaggnggtcggttcgtccagataacgtacctaaccttactttcgttcttcctacctacgaanacttactttcgtttgttgtactaactaaactaacttctctgtctntatagagngactatacttctttccttctcgagacgtcgacgacgacgacacggaggagggagngn
>GAA4HQR02GW9JD
cttcttggcaacataggctctgcacttggccacgtcattgaacttgtcctcatcatcccacgactgtctcgagggcgggccggaattacttccgccagagatgtagtttaattagagaaggttagtgtcaatagcacagaagactccctttcgtacaaagactcataaatagccccaccttgtcagctgcaccagtcaattaggttggaagacataccacccattgctctccagtgctctcccacccttaatgggaagtacagaggtgacattttggtcgatttgtcagtgaagaacttggatgggtttggtaagagaagatgaatacacacagatttagtaattagagaaataaaaaagaaaattagggtatacccaaacgtaaaaaacaaataccagaaaagtaaagaattaccttttcttgtcagtccccgtatgagactgccaaggcacacaggggagtagg
>GAA4HQR02IUDM5
ttgtatgctaatgtttctccggatgatatacttctgaaaagaagcttgatattcttgcttccagccatccgaacctaaggtatactacactgtggataccccactcaaggaaagtaggaagggaagggtggtgggtttaagttaatcaaggaagtatggcgtctcaaaggacgttgtcccacgtccgggacgcttattcttggttagtgtgggaccggccctcggaagtagatgaaacaacgtatctggaggagaagggaccgaaacgaattggtaggtcaaggacggaggtgggcggggcgatactcaaggaagtcttgggttagtacagaggaaagtaggtttacgtaagtttagtagggtaagtagttgtagctctgagactgccaacggacgacacaggggagtaggngnnn
>GAA4HQR02I1ZQD
tttttgttggttgttacagctcggtctcagaactctcttggtgtttgagatcacagagggcaaacggaaacccattacgtgattttagagaggaagtgaaaggattttgtgatgagaatgtcagaagcttgtttgatttggtgtagagaagctaattaagcaaacccatgtgatccttgacgagatttgtactgttacaaacctttggcccccaacttcaaatgtgcttaccttgcaaggccacttctccccataaaaaaggcaaaaaacgtaggtcctggttttgacgatggagaaatagtccttctcggaagctgagactgccaaggcacacaggggataggnn
>GAA4HQR02JIULX
cagcttcaagttgtagttccatgtcgatgttcatcttggtgctttctccaaacgttgactcctcattntactccacgacgaacaccgtcgacncgtgagtgtatatatatatagtacaacgtaggtagatctcgtctctccatatatatatagtacaacgtaggtagatctcgtctcgatatcactctactcgtatcgagtgtatagttagtacaagactctggtctctgtgtaaagtactcctcgtaccttgttaataatacttagttactatctatctgaaccacttttgtctcactaaaaacgaaaaagaaacaaaactaactgcgtgatacacnnctctgagacagcacgacacacaggagtagnnn
>GAA4HQR02JE3VA
aacagcctcgttcaagcattcacctttgggaaggtcgatgtgcttgtagagagaccaatcggaagagcaatcgtgatcctcgcagctgtgatcgtgcaagcaagccatcccttcttctctcgtttcccactagattntagctcctctctcctttctagactaaattacttgttggccaccacaagacaacgacatcaaaataaagagaccccgccactgataggaccgagcttcaccatttgtcaccaattagtcaccaaattgtcacctcccccgtaccctactgcgttgatacactctgaggaactgccaacggacgacaccagggaggtaggtg
>GAA4HQR02IY64M
tcttccaatggacagcatccttcatccaagttgacaattcctctgngctccnncgngctntnntagacaacgacacaagtaacatgatacgcgttggtaggcactcctccggggaggagtgatattgtaatagtatcttggtcgtgcaaacgtaggggcgaactgcagcgaagaaactacctacgtggagggcgttggctgaagggaagttacggccacttacctcaagcaaactacctctgactagcaactacccacctcgggagtattctatcctttcctaccggggacggtgcaagatgtctcaaccggtccagcttcaccttggagtcagaagacatgaggctgctaaggcgaagcaaggcagacttcttcttgagactgccaaggcacacaggggagtaggnnn
>GAA4HQR02JFPOO
ttgaccatggtgtacagtaaattgtacttggatggatctgaggagtatttggtctccaaccttgatatatttccaccaatatcagatttgacgattgccatggcagcaccaaatttatctataacaggcagtatctgtttgcaaacctccaagaaaggcatagttaagatttccccacctcggattaactatgcttgtattcctttccctaaagacaggggtggaaagacggtttccggtccatttctagagttctagaactaaaaccaagagaagtagcaaagaattgtcgatcggtctcggttctccccctacctctgcgttgtataccacctgcttccttgaggaactgccaacggacgacaccaggggaggtaggtg
>GAA4HQR02HTEL3
ttttatttgttctatcaaatcatctccccaaccaaactactgccctcgcatctttcgtcctccatcaatacttttcccctttcgtcacaagaacaagctactttaactaagtttgttcctcgtacctttagggtaaagttactacagtagccctaacgttagttgtatcgttgttacttgggtagtcgatattaagtaacggaaatagagcttcttgcagtttcttacaaattttagtaacttgtccatttgtcttgtaggagtgatattgctgttctcaaatcatactcttttggttttcccttccagttttggtattcctaaagacctcttctgagactgccaaggcacacaggggagtaggnn
>GAA4HQR02F58TL
cgcaagccgagacttcgagacaatgctcattgatgatcgctttgatatctgcttctctagtccctaccttatcgatacgagaccggaaccggctaggaagtaaattaaatttaggtacgggaaacgtacggttcccgaacggaaaagggtaactaactaaaagtttacggtaccaacgaagttaattttagtacgttacgtttaggggaagggggaagttagtttagacttacttaatttacttacttacttttaacgggaaaggggttccttttaaaacctaaaaaactagttagggggaaaaaagggggaaaaaaagggtttaaaaaaaggggttttttgggggtagttaacttttacctaaatttaacttacctaacttaactaaaagggttcgggacgaaacggggaaacgggtagttcggtccccttaaccccctaaaacttggggaaacgtacttccgaaaccccggaaaagggcccaacccaacggggaaggggggaaagttagggg
>GAA4HQR02IPS55
ttatcagtggaagcagagacaagggtttctggttatttcctattaaatttgtacataactgacagtcttcctgtgaccggctaaagtgcaccaagggatttcgtatgtcgtaggtcatatccataaatttgtaatcagcagacccaaatgtcacaaggtgagaagagtatggagagaactgaacacaacatatgttggccggattccagatggtacatatagattttttcattagtactccataacttcacggaacagtcatcgcttccagtagcgagctttgctgggtccgtcaggaagaagtcaactgaccaagccctcttctgatgctctgtgtattgagaagacactgttcctacgcttgcatcccagatcttgactgcaccatcataatcagttgaagccagatagtctgagactgccaaggcacacaggggataggnn
>GAA4HQR02G2725
atgaagccgccaccaggctgaagaaggcagtctcgtcctcgtgtataagtacatgtgcgtatgcaaccaccacancgtagtacgtactgtcgccgacggacgagagacaacgaaagaagaagaagaatagtacgacgacgaacgaaaggaaggaagttaagtacactatagcgcncaanaagtncgttgttggtaggaggttacgttacaacanaagtaagtagtacactactagatacaccacgacgcgcgaacgaacgaagaggtgtagtacaataatatctagcacggaaggaaggtagagacgagcacgacgacaaccacggaggtaggagnnnn
>GAA4HQR02IXC9F
cacggaggatatgggcatggggaggtacggcgacgtggtggcggccgactaccaccaccgacgagaagacgagaccggaacgtaactaatagaggggaagtaccggggatacgtntagctagctaaacttagttttaattcttaatgtatgaaatataatgtaattaacttaatacttgcgagctagcatatgataataaatagtatgttgatgtggaagtataaggcatgcatcatgtggtccgaaaaaaacgaaaaacaaaaacaaactaaactacgttgtagtactactactctgtgtactagcgaacgacgacacgacggagaggaggnnnn
>GAA4HQR02FTQAO
acacaacttgtgagttgattagaagaagaagcacaacactagtatgttgggagtacaatagcactcaataccaaacgtttaagttgcactttctataatttagttgtactaaccttacgtaaggtacgatatggtcggacatgagatgttcttggagtggtttggtaggacaattagtcggcgttgttgtgcgacattctagcttcttaagaaggccgaaaactaagtgtcagttattcaaggaggttgtaaggacgacatggaaagtttagtagtaataggagtattcgggtttggtatgaagaccggggtacgtagcatggaggatgagttagttggttattccgtcgggcggtgggagttcttgcgagttaactaaactactgaggactgccaacggacncacaggggagtagnnn
>GAA4HQR02II8IM
tttacttcagtgtgttatgaaacaacagatgcagagacattcaattggaaagagaaggtctcattgattacctctttccgcttgcagtactccacatcttcgaacccggcctaaacgcttcctgagactcaaaccagtccaacaatcttctcctttgatgacatcagccggccagtttggattgggagtaatggcgcaagcagaggaagtgaccaccacgcgaccaactccgagctccgttgctgctctcagtacattctccgtcccttctaacgccggtcgcaactgctccatctttcatcgatcatacaaatttacaccgactagaatttcagttcaaaatcgaagtttctacactgagactgccaaggcacacaggggatagg
>GAA4HQR02GAGAM
tgcataaagcgagactatctagcttactaatttggttattcactacatcaagttggcaatcggaaatgcaccctgccgactgtgtcactatggttggttagtccaccgagcgttctagcgcgtgagaagatctacacgaacagtgttgtcacatatcatgaatagatgaacaaactacgtaagtaatcttctagtcaatacaaaggactatagacattcttgccaaacggacgatatccaacccaatgccactcaaaggacgagtcgagtttaattaagcttggtcaaataggcagtgacttgcaatcacttcttatggagaacaaagacgtgctccgtagcaggnttcttctgatgacagagttaagtttgatctgtgcacctcctgagactgccaaggcgcacaggggagtagnn
>GAA4HQR02G2M6A
gatcaagctcttcactaagctagatccaatggattttggtaacgaagaacaaccactcgccgtccagcatacaaccaacctcaccactcgtgaatcacatacccacgccactataaacaaggcgaacgaagtttctaccacgctccctcctttcgttactctanagngtncgtcctaacgacacctacacatncagacgtgtantcatcacantctgangtatcactntccaccaatacctcccactcccattacctgttaaccgagtacctgtcgcgtacgattacctccgtcccgccctcctccgtcgtcgtgtaccttacactcctcttcgacgtacgtcgcgacgacggaccacgacggaggtagaggnngn
>GAA4HQR02HMZVH
aaacactcgtggattcagtaccacgagataccgggtgctggacatctcttcccgtattctcaaggaatgagtgaagctatcatcaaggcacacaggggatagg
>GAA4HQR02IP8HM
tgattgatgtgagagatgttgattgtaggtgctaatcgtccaaaccgtccgcggtctacaagtatgccaaccgagcaaggtgacttgttgaggatattactattgatgctcttttgctcattgtcttcaaaatcaatgaaaccgtcatttctgaatcttctgtgaaaggaagtatatgatcgatacgagtttgtctagggctagagtacaaatagcttcgtgcatagcttcaaaagggtgtgattgatgtgaagacatgaatagaaactgagactgccaaggcacacagggggataggnn
>GAA4HQR02IR7R2
atcactaatagttaataatacaaccaaggcgacagtccgccatccgctgctgcaccacaaggaacaatacaggacgtagacagcaacatcagttggtaaagcttactgtttgttactgatcatagcacgagccagggccacggggagcgtttcgggcatagtagtttgtaacgggagctgcttgaacaccacgcatgtttagtacgcatctaaagtaatgcagccttggcaatacagttaagtccatgtctcccgtcgatagtctttctctcgactgagactgccaaggcacacaggggataggn
>GAA4HQR02G6NFE
gatctgatccaagatggttgagatacggatgcatcggatatgcacgtccacgaaagtcaacgttgtgtggataaaagaccatcttcatcccgcatctttcttcgctaccgcaagtttaagttctatgtcacaacgttgttgaatagtcgctcactgttctcttcctaacagatctgactccattctagtggttatcacagctcatcttctgtatctggttttcttggcaaaagaaatatcttccttcgtcaccccactcctncgtgatacactcgctntctagagngaccaggaccaacgaccaacgggaaggttaggggannn
>GAA4HQR02FTTAU
gaagatgcattgctgtgagttcttgatcgatttctggaattgaggttagggatttgagggatgaatgggnggatgagggagggaggaggtggtaggtagaaggaaggaggaggagtgagtggagggaggagtagaagagaggacgagcggaggtgtagangagaggaganagngaggagatngagagagagcagcactgcgacagcttgtagtcgtttgttgtccccgtacctcctncgttgacttacactcgcttcgtctagacagccaggccaagccaggganaggg
>GAA4HQR02HNBRA
tttatatacatctcttttactaatgagatcatgtctattcatcaatgctacagcataggagtagcgcatcaggatctggatttattcccattctgagttccgtaaaggctcaggaaagggagtagtgaggttgctctacagtggttcgaatcattatgatcttcttgtctgaacaacctgtcaacctgtagttttgtataagatattcttgtattactttcttctttttggatgataagaaattaccacttatattgttttttaaaaaaaagtaaaaacaaaactaactgcgttgtataccacctgcttcttgagactgccaaggcgacacaggggagtaggnnn
>GAA4HQR02F6KTK
gaggatgaagcaagaagtatttccaacaactaataaatgctgttgactattgccatagcaggggtggtgtatcatagagatcttaagtacctcgaaaataactttctttcttggacgtcccacgcgggaaaccctaccaaagtttacttgatttcgggtttggagtgcactctcccaaccaagttcgggagtggtgggtcttctttcatacgacttgtggaactccaaattaatgttgcccctcgaggtccttaacgatagaggatatgatggcggcaactgcagatctgtggtcttgtggggtcgatcttattcgtattggttgcaggttacgttgccttttgtatgattctaatcttatgaacctatataaaaaataactcagatgctgaatttaattttgttcccaccatggcgtgtcctttcctagtgctaggaggattgtataacttagaggactgccaacggacgacacaggggagtaggngn
>GAA4HQR02JY5FA
tttcaccaatgttacctatttagaacctggtgagaatacagaaattacaggaacaaatggttcaaaagtaatagcccgagcaactgcagggccgagtgcttggacctcccttggcagcgtcctgaaaataggntatatcatctcttctccaaaaggaccagttgagcctttactatgaacctcactgtgtttacaatgagacatcttgaagaaagaacaggctgatattgttattactcctgtaatcaagcagcttctaccaaacttcacactattctccggacaagaggatgcagtcaagctcgcaaaaattagtttggtaatagcaaagtttagttgggttccaatgaaaaataggcctgagactgccaaggcacacaggggagtaggnnn
>GAA4HQR02H7W58
ctgcttgttcgttggcatatggctgaggaatcgggtcactaagtttaccgggccggagtaacaatttctacccnccactcattaggtttcgtcacctccctaccctccctaactacttccagctgccgactggcgtttacctttccctcctttcctcgtgtatgctacacccacccaaactaccaacggtaggaggagtcaatgacattgagttgggcgagtgaaagcaacaaacttaccaagttgtaaacttggtagttccgcgaccgtatagacgcatggtcagtaagaactagaggagtggccactcgtgtagggtccgaagggactaagttaggggaacgttccggaaaccactacgactggagacgtaggccaagggccaacgaccacggggataggggangnnn
>GAA4HQR02JHJAM
aattaattattatatatatatactactactactactacgtacgtacgtacgtacgtacgtacgtacgtacgtacgtacgtacgtacgagtacgtacgtacgtacgtacgtagtagtatntgtntntntntntntntctctctctctctctctcgtacgtagtagtacgtacgtacgtacgtagtacgtacgtactactactcgtctctactactactactactacgtactactactactactctctctctctcctcctcctctctctctactacacacacactactactacacacncacacacacacgagagag
>GAA4HQR02ICMCS
ttcagcaagttcatcaataccctcgttcgtattttgtttctttatttaccgtgctatccacatcaaacagacagcatcagcagttctccatagttcgatcacctcttcagaaggtaaagtgttgtcaaaccgctcctcggtagacactggagtcggctgctgcataccagaagcaactggttcatgaatttggaacctttaagttggaaaatgatcttctttccaatttcaccgccagccttgtggatgaaatggacgagaagtaatatctatttgctgttgtagttgctgttgtgtgttataaactggaagatgtgcagtatgcaatctcaacaggccttccatcagatttttctcgaaaagctcgtaggggatggggaagatctggacttgaaagcagacgggtgcagtaattcctgagactgccaagggcacacagggggataggnn
>GAA4HQR02I9JCF
tttgatcttatcttttagctagaagatcttatctcgtaaagatttgatcttatcgcttcgcattttatttcatttctttattcatttcaggttcgatcttggatcaagcccacaacccatgtagacgtcccatcttgcctataaaaggccaagatggacgtcattttcatacacttcatattaatataaacattagatacttttcaagtaaaaaaanaaaaanaaaaanaaaaaagaaaaaacaaaaactaaactacgtacgtagtaactaacctactacgtacttacttacgtagacgtacgaccgaacggacgacaaccgaggggaggtaggag
>GAA4HQR02IPXIH
tagatcaatctggtcagagagctgatgcaagatatacatattcgatgcattgttctcgaaccatagaggttttaattaaagacgaaatagtcactacctatgtagatgttgaaaacgggtactgtttgctcaaaggaaattagtcttagcttaatgttttgtaattgtcgcagcacaatatcctccaaactagcaacgacactgacaaggccaagctataagctaggcaaaatacatgggcagattttttctaatacatgggtcaaaattatttccaaaaaaacgaaaacaaaactaaaactacgtcgtgtatacacctacgtcttcttcgtagaactagccaacggacgacacacgggaaggtaggaga
>GAA4HQR02IF1NN
gatctagaatctgtatttgatggtaatactagttcctaagaatttgatcaattgtaatcattgatattgaactgataagtaatggaatgtcaaataaaggaaggctgcattgtttaaagaaggtagcactaataactccacaactttgttgactggctgtatgtacactataattgagcgatttatttgtttgctattttcctattgtctacattttgtacaagttattattcttgacttccgttgcctcatccctgcaaggcacacaggggatagg
>GAA4HQR02I1S4H
cccttgtgacataccctttagatgtcttgaggttaaggttagctgtagagccagggtccagaacaatgagacagattaaataatttgcaggttgccttgtgcatgctaagagaagaaggaatggcttccttctttaagggtcttggaccatcactgattggaattgctccctacattgctgtgaacttctgcgtttttgacttggtaaagaagtctttgcccgagaagtaccagaagaggcccgaaagttccttactaacggctttagtatctgccactatcgctacacttacatgttatcctttggacactgtaagaagacagatgcaaatgaggggtacaccctgagactgccaaggcacacaggggatagg
>GAA4HQR02G60WB
tgatccgcttcgtggtgtggtgaaattgatggacatgacataaagcatatgatcttaggtttctaaggaagcatatttcattggtgagtcaagagccaactttgttcacagggaccataagagagaacattgaatatggaacttgcaaggacattgtcgaatcagaagttgcggaagccgcaaagctagccaatgctcacgacttcatatcgggattaaaagatggttatgacacattttgtggcgagaaaggagtgcaattgtcaaaagggcaaaacaggattgcaattgctcgggctattctaagacccaggatatgtatggatgaagcaacaagtgccttggataatacctccgagagggttgctgagactgccaaggcacacaggggatagg
>GAA4HQR02FYIHG
gcgttaatgacctcttcgctgttctcaccagtttcatctgctagcgagtccctcagctcgtcattactatagaaccgacctctggttttggtttcgaaaaggaacgaacgaccttacttgaaggtaggttctatcatttacccttaccttacttccttttaggtttggaaccgaaccaacgactatgaactacttcccaccaaataccaacgaaataccactctcccactcaaccaatcagcagcttccctacttagttatttgtagcttcctattattctggaagtagttggatgttccgacgcttaagtacaaacccaaacgcttttaggtttacgttcctaataatcaatacttcccctttttaccttttcgttgttccactgtagattaaattaccttccttttattcccacgctgtagactgccaacggacgacacaggggagtaggngnn
>GAA4HQR02H0I26
tcaagtaccgttgaagagttatacatgtgagctggttggcgtggagaagattgacgcattttagtactatagtgactaatgtcagctccttttgttaatttttaagtttttgtatttgagatagtttgtatttaggttacctaaagtatttccttttgttaaatttttcaatttaaacgaacttaagggtaactttagttaacctatttgcttatttcctatttgttaaagttggtaaacaccaacgactgctttttgttgttcctaaaaaaaanaaaacctaaaagaacgtcgcgaccaggaccaacgacgagggagtaggnngn
>GAA4HQR02GZTH0
caaattgactaacaaactaccgggtcggtcaagagtttaaattctgtgcataggattggcctcagagatgatggtgattttggctactttaccttcttgttgagctcagctgtccgatatttggcgtcatcacggatgaagctccaccaaagataggtaaggggaatggtggttgcatgccaaagagcatgcgcatcaacatatccttcatatggtgggaagtcgtatatctctaggagcattgcaagtcgttgactaccacgtcgtcttctgaacgtactcgaccgaaggccacacggaggggtatagg
>GAA4HQR02GIMXD
cagttatttcagttcaccgttgagttttgaacaagtttgtgatgaataaggtcttcctatccacctgcctcttccttcaggatttgttcacaacctgtcgaatctgacaaaacaattagattggcagatcgggttattgtaagagaaacaaatcatcacagatgttttctaaaaagaaacaaactgagactgccaaggcacacaggggataggnn
>GAA4HQR02HUL8A
gctgtctgattgatgaatcacatgatctttcttcatgatctgatatttgtctagtcttgttgttgattgagttgaatcaattaagtgatacaacaaacatgtgaatatgacaggatgaggttgttaaggtgtcaccactgnctgcactagnggacggtggaggaatnaggagctcacgatcttctatgagatccgtcgcgagtcatgctatcttgctgcaagactcattggttggtaggaaactaattacttactaggacgcgcgtacaagggaggcgattagactgctgngacngcacgacacacaggagagnnnn
>GAA4HQR02JRQQT
ttgagtttgacatagtcaatggtagactgcatgctaccgcgaaaccctcgntacagcactagctccaccaccagtagcggttcccgtaccaagagtagttatctctaagtaaatacacgatgtgatcagtaggtagtcgacaagacttaccttcccaattactaaccgaaccgacctaggtggtccttcgtacgaaccaaacgttaaggggtaccgggtcccgttcgtcccctttccccctttaaacccgggaaacggggaacgaaaacgaaaaccccttacccctttacctaacttaccggaaaacggaaaaaccgttaaacggggtaaaaccgggggaaaagggaacgaccttaaggttaagggtaaagtcggttcccggttttacgtttaggttaggttacggttacccgtttacggggttcggggttccttacgtaaaggggttaaagggtacgactactacggacgttcgtttcgacttaacggtttaccgggtactaacggaacgggaccaaccaaccgggaaggggtaagtagg
>GAA4HQR02HCORP
agaggtctagaaatggcatgggcgaatagtgacaataagatatgaataccggcctgatggagaagataatattgttgatgatgatgatgatgatgagatgtcagagaatgatggggaagatgatgaagatgatgaacccaatggtctggaggaagatgaagagcatcatcatctttcacatcttgatactgatcacgatgaccatgtggttgatgaggatgagtttgatgaagaggtattcgaagaaagaaaaagaactaaaaaaactacgtcgtcgttagactaccactcgtcttcgtagagacacgacgacgacacgagagggagagnn
>GAA4HQR02HCPOU
actactatatatatatatactactactatatactactactaatactananananatanananacacacacacactactactactactctctctctctctcgtcgtcgtcgtcgtcgtcgtacgtacgacgacgacgtacgtacgtacgtacgtacgtcgtcgtcgtacgtcgtacgtacgtacgtacgtacgtacgtacgtacgacgacgacgacgacgacgacgacgacgacgacgacgacgtacgtacgacgacgtacgacgacgacgacgacgacgacgacgacgagagagng
>GAA4HQR02GWFWS
tgtagactgagacttgtgatattgtttcgtactggtaccgggaccttaaattaaggttagggtttacgtttacgacgtccttccctaccttacttttccttactagtacggaccggcccgttcccttaacggaaaagggaacggttaaacgttttaaactacctaaacctttaccgtacgggtaagttaatttacttaacccaaaactgtaagtaagtagggacgggaccaaataaacctttttaccgttttaaggaaagggaccgggttcgggtttttggttagtaagtaaggaaaggggaaaggggtaaagggtttaagggtaaagggtaaacgggtccggtacttagtaagtaagttggtagtaagtacgttcgtttggtaagggggttaagggggttagacgggtttacgggttaaggaaggggacccggttccgtaaaacgaaaactaactaaacgaacgaactaaggtcggactaatttacgggtaacgggttaaggttaggaaggacgtcggggttcgggttcgtaggaaacgttacgtccgaaaccggaacgggacccaaaccgaacggggggaagggggttaaaggtagg
>GAA4HQR02G8MD4
ccatacggtggacttgagaagaatggtaagtaagtcagtttatggactctctcgagttgatgattggaactcgagactcagaatggtaactggagagattgcatactgaatgctgttacactgttggcaatgagactgggaagaagaagcatagctgagcgagtaagcaagtggaaggagaaggtaaccgagaagagttccctttccncgaaacgagaatttcattggtcggaataaggagttatctgagctggagtttataatctttggtgatgttagtggagattccgaaagggatttctttgtatcttgagggcaaaacctaagaggaggaacgtaacgattagttggagtagaagtggttcgattagggatgcctgagactgccaaggcacacaggggatagggnnn
>GAA4HQR02FXMI7
gcctcctttgtattatcaattgccttccttcctgttataagctccaaagaacaacccaccaagctgtagatatctgtatttagaaagtagctcgaccagtcagtggcatacggtccggtgccgacaacctacccgtacctccccatactcgtggtagacacngtggttcttgtcctaccttcgacggaacccttacgtttcggaacccaaaacctaaatcgacgaactttaaggtttttggggtgaaatttaagtttcgtaccccaacccctaaaaattaaaagttttggttttacgaaacctacgtttggaagtactaccggtaacggttaattaaactaaacggaaggggacggttccttactactttcgtttcgtacagtcgaaactaaaacttaccctaccgaaccgccctaatagtctccccgcccccgtgacgacgtactttttacttttactacgtttcggttggtttccgttacccgagtcgtaggacgtacgtccgaccgaaggccaccacgggaggggtaagtaggnnn
>GAA4HQR02I2EVR
ttcaataatgcataatctcgcttcatatccacgtactatcgactgaaataatcttctaataccggtaccggagttcgttgagacaagtagaccaaccaatagagccgtcgttcctacccactaacggtacgatcatatcttaggcgatgttgtcctcgagcctcgaggagcgccgacgtggtgccgaccttcttgaaccctacgaatagcttagagaacgattgtcggtcccccgtcctcctntcgtgtcgttacactacncttgtcttagagagcacgaccgacgcacggtagtaggta
>GAA4HQR02HF74E
annannctncatnagangatgagacctgaacgtgaaaacaggcttcacactcaacaggtgacccatgttaaaaggaggagctacgaagcatggatagatcgcaaaaagagggatggagtcgatatgacatatctgaaaaaatgtggtattgaagcttcttgaaacagggggaggtggaggctttgcttcctgtgattgctatgctccttcagttcagtccctgatgagatcataaaagtgtcaaactagcataccgaaccaacacttctgatgttcagcagaaccctgcaagtgcaaaggtgacactacagccgctctcttctttcngagactgaccaaggcacacgaggggtataggg
>GAA4HQR02HTOSN
agatatcagctgtccttggacagttctcgtctgtgcatatctttctatcacttctttccncctcanacanagaagagcgcgtccaaccaagtcgttcgtaggagacactatggttgggtaaggaacgaactctagtacgtaataactaacgacttcgtttgttattcttcctctagtgtcgtttcgtttcttgtggtagtacttacttagagactctatgtcggtggttcgtacgtagtagtttggtttaacgtaacaaaccaaactatntnaaaaacaaaacaaaacaaaactaaaactacgtgtgtactacacactctctcgtagagcacgacgacgacacgaacggaggaggag
>GAA4HQR02G0LFR
catgttacgtatgcagctgtagcaagaacatgacatgtatgtggcatttcagcatactttctgagaggcaacaatcattcatccatgtgatgaaactaataacgctcacaagctgaatcaagaggaaacccgctccgaaatgtgcaatttcccatagagctgaataattgtagcaggaagtagaaatggtatatcataactacaacaaaagaagagatttagacagaccaccatccggaatgccaactgagactgccaaggcacacaggggatagg
>GAA4HQR02JE5RD
aatgatgggagcgcgtaagagctacgcgagtattgaggaattgaaggtttatcggctgcggcggcgttggcaatctccggtgagaatagaagtggccagaagaggggttattgggaaaacctctgttttggggagttcgacagtctgtacaattctactgaagagtttgaatttcagggtatttttggttcgatttctaaagaataatttagttgttcttggtcgtataatactagagatgatttgttgattggtagttgtataccctactaaatacctactaatacatttctaatagatcctcgactaaaaaaaagaaaaacaaaaactaaaacctaagtcgttgtataccaacctacgcttcttcgtagacgtagccaacggacacaccaggggagtaggg
>GAA4HQR02FXY1R
ttcaagtggcactgtaggcgatcaagcacctgctcgccagccatcaaatcttgttttgtagtactcatactttcttctgatggtggttctacaactttaacttgacggcgattgtctttaggtaaggtagctttctttgtctttattgggtccggttcggtagggtgggtcgtagaactagtatttttgttctagcacacgagcttcctcaggaggtaggtgatttcggttatcctggtgaggtcaggcttcagtgtgccaaaagaccttttctttaacttctctctgcttggttgcactggcaggaacggccctcggcattgcctgagactgccaaggcacacaggggagtagg
>GAA4HQR02GX1SZ
tttcacaatcaaccttccttcatcggtcagcgtagttatttctaggcctggtcaagacatcaccgtgactactgactccggaagtccttcacctgcgcactccgtttcgacactgaggtggagttggcgtacttcgaccatggcggtatcctcccatacgtgatcaggaacttgatgaagcagtaatcatacggagaatgtgctatttattggtggtttcctaccctttccaaagtttatccctccttctatagaattcatttgaagagataattggtattct
>GAA4HQR02IXTWL
acatgaagatgaatacatgatcagtgagaagagcttcttgtcaacaatttatatccataccaagacatgggcaccttcaattgtggagcatttgttgctggaatagtgagggnggtggtgtgtgcggaggttcttctcngtgttatagccactttgtttcttcgtcgacggtcgaattagtgccgaacggaacgaactaattacttgtntaaaattaagttctgagaaggtacgttgtntaagaagaggcgaagattaggttggtgtagcattcttgtgaacgtgtccaacggacgacacagggaggtaggtgnnn
>GAA4HQR02II2SM
ttggagatcaagaatggagtatatatagtgatgaattagagtaatttatacttttttattatattattagtaagaataacatctgagaactacctctacaaccgacgacagtaggcggatagttacgttcaccaaactaaataataagtatagtcgtagtaagaagttaaagtaaagtaaagttagttagttagttagttaattagtagtaggtcggtcgtaaagtaaagtaaaggagttacgtttaacgttaaacaaaccaaacccaaaccctaacccttccgacaataatacaaccgaaccgaacctaactaccaactcgtctccttactacgtcgtcgccgacccgaccgaacgtaccgttcccccgttacccgtctgtcggtgtactaccactcgtcgttcttgagacgtcgacgacgacgacacgagggaggtagnnn
>GAA4HQR02I2SNW
tagattaactgcatgctacagcaatatgaatctctgtgtaaggttcagcatcaacccactgtatagtcggtccgggccgaagttagtatgacggtggctttgttatcttcgttcatcatgttaattaactgtttgtctatccctccgtgagccaacttacgtcctgtccttcgtattcccttccggaaggggaagggtaggatcgggttcccggaccgaaggcaggaaggccgacggtttaattcttgaaccggttaccctacgtcttccacttgtcatcaccttattcaagaatcgccttcgtttattatcccttccccgccttccctgtcgtgtagtactactactcgtcttcgtagtacgacgcgacgacgacacacggaggaggagnnn
>GAA4HQR02GPGRK
agtttagttagtagtaataataagtaataataataagtaagtaagtaagtaagtaagtagtacgtactaactaactaactactactactactactactatagtagtacgtacgacgactacgtacgtaacgtaacgtaacggtaaggtaaggttaagttaagtagtagtagtagtacgtacgtacgtacgtacgtagtagtagttagttacgttacggttcggttcggttacggtacggtaccggtaccgtaccgtaccgtacgtacgtacgtacgtacgttacgttaccgttaccgttaccgttaccgttaccgttaccgttaccgttaccgttaccgtaccgtaccgtaccgtaccgtaccgttaccgttaccgttaccgttaccgtacgtaccgtacgtacgtacgaccgaccggaacggacggacggacggaggagag
>GAA4HQR02IUGDA
gaactccagaagtgtccggagctccacagaggccgtcagacgggcgtgtcagtcgacttacaaggtcgtcgggaacgaaaccaagtgcagaagtttagttcaaaggacaaggtctcccttcgcacatgttattcagcaaacagaaggaaaccacagttggacaaaacgacaaggctgtgtctattgctgaaaagactcgagcaggacaatatgagactcgagtctaaaactagagactgccaaggcacacaggggatagg
>GAA4HQR02IOHUW
tatactagaacacaatttctagaagtcttcatatgcctatatttacaatatccaacctcctaacatactaaagaatgcatcaaaatacaagcaaacagtccataaaacaattataaacatcaccaattgaatgcaagaacacaggaaggaagcaatacttatggccaaaagtataaggaatatcagggccatatttaggtggtgtatagaacccaaagaacaatctccgtttgtgccaaaagaaaatacttcgttcaatcttttcagctgagactgccaaggcacacagggggataggnnn
>GAA4HQR02HU51G
tgttgctgattgcttattcctgctagtgagctttcacaacatatcagcactgctgggatggaagccagtgggaccagcaacatgaagtttgccatgaatgggtgtgttgtaatcgggacacttgacggtgccaatgttgaaataagagaagaggtgggaggacgaactttaccttcgtttggttggtcgtcgtgccgactgagattgtcaggccgtaacgaaatagaaagggacgtgagggcgaagtttagttagcggacccgacgatttgtaagaagtaaggaaagtaacgtacccgaacgtaggtgttttggttcgtatacaattaacttaccctcgtaggaactgtccaacgggacgacaccaggggagtaggngnn
>GAA4HQR02GEKW0
acctgcttcgtgttctaccttcttaaagctgcgtggaaaaaacgaaaaactaaaaaagaaaaaagggttaaaaactaaaaaagaaaaataaacctaacaaagaacaaaagaaagaaaggttaggaaaagaataaactagtaagacaagttagacgagtcaattgctcaagaaaagctccctgacttgaattgctcaaccattgaatcagcaatgagaatcattgcaggaactgctgctaatatgggcatcgacatcgatcctcctattctgcaaaagaaattaaagagctcgtttaacatctttttcagtttgttgcttgcttcagccgtatatttttgtatcatttaccaaatactatgtattactgagactgccaaggcacacaggggataggn
>GAA4HQR02ISLF8
tggaattgagaattctatctggagtgctggttccactcgtagtaaatgtatttgattcagatgtcaagtgaacgaaatgttgctgtaaattctataactcctataagtcatgaatcagtcaaattttggatatttttcttagtagacgaaaataagtttctattacttaagtaaaaaagtaaaaaaaaaaanaaaaanaaaaanaaaaacaaaaactaaaaactaaaactaacgtacgtacgtacgtactactactacgtacgtacgtacgtacgtacgacgacgacgacgacgacgaggagagng
>GAA4HQR02HLB1Y
ttatacctatttggctttgcaccatcctatcttcttgttgtattcatccaaatgctttccttgttcgtcgagcaaggagctgccatggacactatggtttccggtacatccttccgcttccctccagctagcatgacttcctttgacattgtgagtacttccatcttcataatcttgtacgacaagcttctagttcccctatatgtcaagctcactaagaaggacctaagcctccgagtgagttgcaaaggattggcattgggctcgccattgcagtcgtcgccatggttatagcctgagactgccaaaggcacacaggggataggn
>GAA4HQR02JGXKE
tcactgagagagagtgcgcgtggacgtagtgagagaactagagaagacgaggacgacgagggagaagtagggacgatctcagcggctggaacttcgcttctttcccgtatactcgactagtcgtcgacgaccacaagagaagcgaggccgtgctagcgaggcgagcccgcgagggagacgacaacggctttctcttctccaaccaggtttatactttgtcgtgtattgcgaggaagacggacgtactctcgttctttcttggtttctttcgttagtcgtacgccaacgcctgagactgccaacggcacaccagggatagg
>GAA4HQR02F0YSM
tttcttaattgtaagagaaaaggaaatcaacaaggataatagcaattcaaaagagtggatggtcaaatcaagtttatgtcaacaggacccaagatctcagacaaataaacaaacaatataaaacatcctacaaaccaactatgccagaaaccacaaattaccccaccaaacaaactagcatagcttgttgtttttctttaatagctttgttccaaaactttaaggtcgtatttctaacctaaggagtgcaaaaataaggcgtttacgtttttgtcagcatacgttggcagctttgttaggtaaacttttacttatcatttctaaaaaataacccccgtacctctgcgttgtataccacctgcttccttgagactgccaaggacacacaggggagtaggng
>GAA4HQR02HO6SN
gtaccagtcacacagactcatttgctggttaacttatgtatcattgacagccatttgtagatcaatctgattgctcgaatggacacggacgacagctgcccgtgcaatgtcaccacagctgaagtctgatgaggtcgatcttgaaggcagctaacacctttgaaggtgtcacgccccaaggattgtctacattctccggttcaccacttatcaccgaaccgtcctgctggatctgactgacacgtacctcgttcacggagaagttcctggaaccaagcatagacctcatagcaatctttgtgttcggacgttaancttnacccattcagctgagactgccaaggctacacaggggatagg
>GAA4HQR02ISU7G
atgtatctcagatacagtactaattagttacgcgacctcctctcattatttatttattactattctgttacttcccactattacgtagtacttctacagtaacactacagtgttgtgntgtacgagtaataactactgtancacttttaattttctttatactatacgctacgtctaaataacaaanaagtctaccttcctaatttcaattcaatctaatttctttagttcttttcacctttaacgacctaataaccgaataagcgtaccaacctactcggtattgttcgtcgtacaagacgccttaggacgtaaattaacgaaaacttgtaacctttagtaaccttataattcttatttagttcggtttagtaaaccttttggttaaacctttaggtttggtaaaagggataaacggtacttaacggtacggtaaggtacctaccggaacccgaaacggcccaaaccgggaagggtaaggggtaagtag
>GAA4HQR02HKV7M
catttggtctaatgttgaagccaaagcaagcaaataagttggaccaggcaatcaatggtgagggcgcacaccaaaacccgccgaccgtacttctagacgaccacctattattaaaacaaaataaagaaggtaagtaaatctattatttgtgtnttacttaagttacggtaccgtacttatagtcggcgtatagttgttcttttnttttattttatctctactaacttaactttacttactcgtacttatatanatgtctctctatncgcagagtagttgtanacacactatcgatattaattaacacaacactaatttatttactatagtaaaagaaaaacgaaaacaaaactaaacgtaacgtggtgtactaacctacactctctgtagacgcacgacgacgacacgagaggag
>GAA4HQR02G81XG
gctccgtcgagtgaagcaatgatccgtttcttcttattcattgatgttacgaacagtaggctctaactgtatagccacgttgaagcaagaggttagtgggccaactggcgacgaagcctgaagctcctgttacacacaccgcttttccttaagtaaacaagaatagacccaattttccccnccacctcgtctcgtagtactacactcctctcgtactacgagacgacgacgaccaacgcgaacggtaggaggangnnnn
>GAA4HQR02GPMBA
aaggccgccggaagcagatgtgtcggtgataatctctttgacgagaaacgtaaggcaaagccaccttcaccgagttgtcggacgatcttgaatcggttctcgttgatccacacatctccgccaccgtttacggcgtcgtagagtgcattcagacctgagaaggagcaacccatatctctctgaactgttttgtcttcctacaatggagtcaatctatgggtttcgtgataatattgcgagatctggtctccccncctcctcgtgtcgtgtacgtactactactcgttcgtcgtacgagacgacgacgaccgaaacgacgaacggaaggtaggannnnn
>GAA4HQR02JCKWQ
aatctcaccttcgtctccacgctcttaacttagtcaatcgatatatccatccatccttctgaacctcttctccactgcggaactctcagggcgtcccgtccgccgtacctactatatctttccctcctctcttcgtcccgccctcctcncgtgngttacaactacgcttctctgagagccaaggccaacgccacggggagtaagggggagngnnn
>GAA4HQR02GMW3V
acacaagagagctaagaggaagagagaggaatgtccaatgtccttcgcaagatgaggtctgctggaggtgctgagaagaagaagtgagttcttctgtcatgagatttatgttgtgtatttcgttagttgacattgtgtttattattgaagacttgttgagctgaatgtgaagtttggtcgttgtagtacaatttctaattatattatattttgagaaaaagaaacaaacctgagactgccaaggcacacaggggataggnn
>GAA4HQR02G80P8
tggcttggagaagaacggcagtgatcgcttcctttatcttgacacttgctcagtgggtttcctcctacactcttcttacanacgtcgacgtagancgcgtcgtacgttcgtatgtagtagtacgagtgacgtacgttacttcgtgtcgagagaggntctcctctataggtccgtacgggacgtaggtgttcatcacaccaactaggcgacgtcgcganaatactttcgtttcgtttggtcttggtttgttaagtaataaattagactttctacttttggttgttttcgtttcccttaaccttacctaagaacgtaggcccaacggaccggaacgacccaacggggaggttagggaggngnnn
>GAA4HQR02F5P10
atacaagtatatatgatcattgcagttgttacatggtattacattattgtataggaatattgagggaatttatacttgcttatttgttgtctatacaaatgaaagcagaattctgttttatttttntttgttgnttgttctagttgataattttaaatttaatgtctacagtcgcgacgacctatttcttaacaaatagtacgtacgtttaaattttagtcgtcgttggttaagttttttaagttttttagtaagtacgacgaaagttaaaggttaaagggtaaggtttttttggttttttttggggtaaacgggaaaactaagttttcgttttcctacctaccttccgtttccgttttacttaacttaacgtacgtcggtttttcggttttttaaacttaaaaagtaaacctttccgtaggaacgtacgtccgaaccggaacgggaccaacccaacggggaaggggtaaggtaggnnnnnnnn
>GAA4HQR02IFEWL
agtagtagtacgtacgtacgtacgtacgtacgttacgttacgttacttacttacttacttacgttaacgtttaacttaacgttaacttaaacttaaacttaaacttaaactttaaacttaacttaagttaagttaagttaagtaagtaacgtaacgtaactaactaactaactaaactaaactaaactaaactaaacgtaaacgtaaacgtaaacgttaaacgttaaacgtaaacgttaacgttaacgttaacgttaacgttaacgttaacgttaacgttaacgtaacgtaacgttaacgttaacgttaaccgttaccgttaccgttaccgttaccgttaccgtaccgtaccgttaccgtaccgttaccgttacgttacgttacggttacggttacggttacggttacgggtacggtacggtacggtacggtacggtaacggtaacgggtaacgggtaacggtaacggtaaacggtaaccggtaaccgtaaccgtaaccgtaaccgtaaccgtaaccgtaaccggtaaccggtacggtaccggtaaccggaaccggaaccggaaccggaaccgggaacgggaacgggaacggaggaggag
>GAA4HQR02H2YMS
caatgcactcgccattcccaacatcaagctgaatcctgtgacgtaagcaaaggaggtggccatggacgcgccggagagagcaatctcccacgatgaccgacgaacatgagggaggattatgtgagggaggaaggtacgacaatacacgacgacgagtggccggccatgtatctgcttttcgtctcttcgtatgaagtaccttcctttcgtccaccaactacatcttcttccactaagaacgtgtttggtagttccccgttccgggttggtcaggaggaggcggaagaatgcagacatctccgcgatccccgtacctctgcgttgtataccactgcttctgagactgccaacggcacacaggggagtaggnnn
>GAA4HQR02F7PXC
agcgattacacaactagaagaacaattcaaccatcattgtctaaggtataacaatactctatctacctcgtagtanacacaatagtttagtttctactcaactacatggttaagttacctaacttagtatatgtaaaggaaagtaactaacaaataacaacaacggaaaagtaaattaaagttaaacccgaacctttaacttttaaattaacaaaccttaacctaaccttacctaattacttctactaactaccaccaaacttacctaaactaaactaacaaacttaacctaacctcggagtcttcctaccaaaacctaagactaattaactaaagaatagaaaagaaaaacgtaaacctaaaactcgttggtagtacaacctacncttctctagacgacaacgacgacgacacgggaggtaggag
>GAA4HQR02JOTJO
tgccttgttgtgatcactagaggttccttgattcgattccatccggaaggatggaaacccacgatggagggactncaccncctccgtgtgcgacnctcgtcctatcactcgatgtattcacacggagagtctaccttacgttgttagaccaccaacctgagttctatacacgttcgttgtnagctatccttcgtccgacccgaaccctacgtgtcggcccgccctttccgttatttntacttcgcttggtaccgaaggtcactcgcgattagtcttccggtccccccggttaccgtcccctgtcgttggagttaccaactacgccttcttcgtagtacgaggcccaagggccgaaaccgaccaaccgggggtaagttaaggggggagnng
>GAA4HQR02G481L
agtttgatctgattcttcttcctgtcaatgatcttaacaatcccatttggtaagaatctcacctatgtcaccggtgtggaaccacccatctcggaaggcctctttggtgagctcagggttcctatagtattccgaaaacacggatgtgcctctaacgcatatctcgccacgtggtgggttatcaagagggtgatagcccatttcgggtacttcttccaaacgcaactccgtgtataaagacactcctcctacggttccaagcatagacatctcgtctgggtgtccgtaggtgaccaatccgcaggtctctgtcaaatccttttaggacacagttccaagtgaatagttcagccttctgagactgccaaaggcacacaggggataggn
>GAA4HQR02F1NVV
cggttcataagcaagctcctagtagttatcaggaaggaacatggccatgaagaatcaagtgaagtgacaagttggtcttatagtcaagaccgattcattctagtactaggatgatggacaatcaacccgttcggtcggcccaccaccgacgtccgtcctaccgagacgngtctcgttcgttcggttcgtcggttgttggtacgtactacctcctccctacctaccttacgtaccgacgagagaaggaacaatattagtcgtactctagacgagccacggacgacgaccacggaggtagggagngnnnn
>GAA4HQR02HJUL4
tgatggctctgtaagtctcgtttcttccggttaacacaattagagtgaagttaagtttcttcagttcattgtagagtctcaaagtgtggggtaaggacaggtggcaattagtccttccgtaaaccccaacctcatatcctaactagtcacgttggggtaccggttccgtacccgtaacccacttttagtctaaacggaacgaagtgaagaagggaagtacgtcctcgagactagccaaggcgacgacacggggagtagggag
>GAA4HQR02IB7BT
tgaccgagtgtcaaagctattgggtctatagcaaagtgttgaatgtgaggtggtgggttgctttgatcttcatctgaagtcaacaatggttttgcatggaagcttactgtggtccagagttgatagctttttcatatgttcctcttgtcattttgttactcaactttgggtttcattgtttatgaatccataccacaccttattctttttagggaatcacataaagaaaagaaccaaatttagcttttgtttcaaaaaagaaaacaaaacctgagactgccaaggcacacaggggataggnnn
>GAA4HQR02IDEWQ
acaaccaaaccaaataagtaggtagatagaacagtcgagtatagaataagagtagtaactaaaccgaacggaggtacgagatcgccgtgggagtcggaacgtaaccgtttccttccgtaggttggttggtagtgagatagttattgcgaggtcttgtcttattcataacaaagtaagaaaacgaaaggaaataagtacgacctacctaattgacaaactagtacgaaataacaaatagactaccaaactaatgacaaacaaacatgactatactaataatgcttacaaacagacgtgagactgaccaggcacacgagggagtagnn
>GAA4HQR02FUT1Q
caaggaacatctttagttcaacgaagatccaacaacactggatcatcttctacatcttctctcggatgtaagccttctcgataccaaaccaaggcattaacaacatcgtctcaagctaacgtagagaaggccaaagttaaggataaacaagaaggagataaaccgaaatcgaagaaaggggtgggatgatctgaagaagaaggacgtatgagaagtagngaaggaaggaaaaacaaaactaaactgcgtgtataccacctagctgaggaactgccaacggacgacacagggaggtagagn
>GAA4HQR02IM875
tgacgttgttgctgtcgtacttgctattcaccaagctgttaacagagcagcacgggtcgggcgtgctgcttattgacaataggggagtaataactaaagaatggttccgttcgatagcagccccaacgaagaagacatcttccttcgatttctaaggaagaggacgaccaacaccaacaagtgcgattgcagataggaaatttaggtatcaaatagaagagacaaggaccactggtgtaggatttctaatggaattagaatgatataatacaatgtcattgtcttgttagagcatctccattgtctttgtaatttttcttagcttttagtaaatagttaaacttaatgagaaactaaaaaanaaagaaanaactaactgtcgtgtatacacctgcttctctagactagccacgacgacaccagggaggtaggngnnnn
>GAA4HQR02HG000
gataatgtgggttggagtaacgacattttgtataatagatgaagaagacaaacggaccatcaataatggcggaagagcagtgatttgatgaaggatgtctgaactgacctaaatatttttgggttaaaggacgaagacgtgtataaaatttagtaaataggagttttattaaattagtttgaagggggagtattgttcgatgcaaatagattaaaatttaagcaggtttggttgtgtggattggtatagagagaagagggtagtccagtctcccttccttctaccctccagctcttctctctcgaagtacgaagagagtttaccggtagagagagagacagacagactgtcccccgtcctcccgtntcgtgtcgttacactacncttcgtcttcgagacgtcctacggaccgaacgaccacggaggtaggggangn
>GAA4HQR02GHQY7
ctatcgggtatttgtttgctattcagcatggagctaccaaattttagacgctgatgacagagtggatgtcattgataaggatttggggaagcattttgatgttgagttgactggggagcttgctaggcaggagataatcttgcaatatagccatgagaacccgaaccgaactgttgttaatccatacatacattttgggcagcgctcggtttggcctcgagggtttcccctccaaaatgtgggtgaggttgcacatgaggagtattacactgaaaattttttggaggaaagcagtttatacaacactgagactgccaaaggcacacaggggatagg
>GAA4HQR02FYUZE
tttactatataaattcacggtatcagacgattccttatccatggcttgtctttggggagaaagtcaaggtcaacagcgttttcatacgtgattccactggcatatcagactcaattctgatccttttcggcggtcctcttagccgtggagcacaggttggccacttaaagatgctgcgtgactatgttgatttctttatggatcctaatttggctgattgctactggaagctcaaagaggaagttgatgcacttcttcagaagaagcttgaagatccgtcagtcgatatcctcaaggaaggcaagtatctaatgctggccgttcactgagactgccaaggcacacaggggataggnn
>GAA4HQR02GMAQD
gacgagaagtaagtaagtagacgacctacgtacctacgttacgttagttaggttagtacgtacggacgtacggtacgtacgtagtatagtacttacttacgttagtagtagtagtagtacgtacgtacctctacttacgttacgtaaccgtaaacgtaacggtaacggtaacggtaacgtaagtagttagtagttaggttaggttacggttacgtttcgttcgttacgttcgttaccgttacgttacttaacttaacttaacgtaaccgtaacctaacctacgtaacgtacgtacgtacgtacgacgaacgacgacggaacggagggagag
>GAA4HQR02IOBPE
acacttaacttaattaatttagttagttagaagtacgactacacaactacaacctaactaactacacgacacgactactatagcactcgactactattatattagtagtactaagaacaacaacaactactacatactacacaccacactactacgaccgtacgacgaccgacgtactaacgtaaccaacggtaaacgtaacgaaacgttttaacggtttaagtttccttaaggtttccgaggccacgaccactttacttagtttatttagtttaaggtacggaaacgaagttaacctaaacgtaaccttaaaccgttaaacgtaaacgggaaaccgaacgagttacgganactaactttacctaggtacgttcttacgtaggccgaacttagtccggaatttacggttcgtttaccgttcctttttccgtttcggggttaacggtttacggttaaaggggtttaaacgggtaaaactttttaacgggttaaacggggtttacgggtttaccgggttttccggggttaccgggaccctttttagggtcccggtaaaaacgggggtcccctaaaccgggaaaccccccgaaaaggggggggaaccccgttaaaacggggggtaagggggtaaagggggggtataggngngngng
>GAA4HQR02JH46Z
tctactatgtatgtcgccttcttattcaaaaacgaaaaagaaaactaaaactctgtcgtatactaccactgtccttcgtagaagactcgaccgaacggacaccaacgggaaggggtagtag
>GAA4HQR02I8TOC
aatgtatcatctaggatcaacttggtcgacacttgtcacgaataacatcaagaacgtaagacttggatctgctccctccgttggttagttacctacgttaagtttaagtaagggaacggactacttcgtagtagtccgttccgtttcgttcccctacccttagttcgtccgtacgtaatttagttaaccgaacgaagtagtcgaaccccaaaccccaacggttacgtaccaaaacgaaaacgaactttagtttcccgtttccgggttttttaagggttttttacgtttaccaactacggtaaacccgaaacttacctaaacggtttaagggttccgttcggggtaccggaaacccggacccgaaacggaaccgtttccctacggaaaagggaaaaccccgggggacccccggttaactttacctttcggggtccgggttcccccccctaaaaccccggaaaaccgaaacccccaaaccggggggaccggggaacccccctaaacccggttagggtacgggttacccccgttccggggtttttaccgtaaaggaacaaccccttaccctaaccttctaaaaacccttttaaacccccccgttaaaaaacccggtttttaaaaccgtttttttggtttagttaaggacccgaaacttaaaaggtttttagggttaagttttaggttaagttacccccaacccccttttacgggtttccgaatttaaaccctaaaaacccccctaaaaaaaacccccgggaaaccccgtttttggtttttcccccccgtaacccttacccgggtcccgttttaaacttttacctttccctttttaaccttttttttaacccgttttttttcgggtttttaaggggggggtaaacccggggggggttacgggggtcccgaacggtttaccctaaacggtaaaggggaaaaaaaggggaaacccgttaccccgggttacgtttaggttaaggttttaggttttagggtaaggttaacggtaaacccgaaaaacccgaaaaacgggggaaaaggggggtaccgggggtacggttaggtccgaacggtaccgtttttacgggttaaaagggtaaaagttttaaacttttaaaaccctttttaacccccccccccccgggtttaccccgttccccggtttaccgggttacggttttcggggtaaaccgtttt
>GAA4HQR02JQEJ6
aaacaacttccaccaagccttctgcttcttgaagggagaatctgactcgaagaccgcttctttaacattaccttatcagcactgaagtgggtcattgctgatgtctggcttaagggagagccaggcataacatcctcttttgctttctcagctaactcttggagtttttcaaatgatcgcgactttggaggcaactgatctgctatctttttagtacttcccttgtatctaagcttgagcatgatcgtttctagctttggtagaagcccaaactttaccccttccgtttactaccgagtactcactatagtctaccttagttatactcttacttactagtttccccgtacccctattacctgtcgttcgttagtacctaacctacgtccgtccgtaggaacgtacgtccgaaccggacggaccaaccacggggaagggtaagtagg
>GAA4HQR02GP55Z
aagcctactcactctcatatgtgatgattatcgttttcacttgtcgttgcctcttgaaaacaagacttcttgggtttggccaacgagtcatgaccgaaagatggaagaagcttagagaagttatgaggcatggtcgagcattttcccttcttgattaccctatcgaatattgcaactactttggaaaattgacaacttcacatccaggtatattggcacattgacattgtgtatataaattcataactaatttggaaatatatatatttgaggatttcatattgtttgaatctgagactgccaaggcacacaggggataggnnn
>GAA4HQR02HDG9Z
ccacacagccagcagtccgagtgcagcaacaactcaacctccacacagccaaccacagntctntacttcctactagtaggtcggcgatacgatcatacaaggacgtctcgtaaaggaaggtaccgtacctcgtcctacgactagctcactcattctacaggaaggacggcgttccgggtaccggagngtgtttactaactacggaggcccgacttccgtctctctgccggacggagaggaaggacgatacgatcggccggaccggacgccacttgtccggcccactgaccttcgtaggcgtacacttgtctctgtagactgccacggacgacacaggggagtaggnnnnn
>GAA4HQR02IGQ60
tattctaatgttcagttgcagcgaagtacaatagttcaacagcgcactccatttccaggcaaccttctacctcctaacttcatttaagcagcagatgaaccttacgatgtagttcactgttaatttggcccnctcgtcctntgcgntcccncctcctccgtctcgtgtctacactctctgtctcgagcgacgcgaccacgacgacgaggaggangn
>GAA4HQR02G65F5
ataccagcagacaccaacttttaggtttaggtacttcgtttcgttactactacccaacctaagggttttttacgggttttactagttggtttcgttttcgtttggtcgtcgtccgttcccgggttttccgggtttcctttcgtttaggtaagtactaaccaaaacgaacgaccctaccgttcgttcctactaaactaaacgggtacgggttcgttcgtacgaaagtaagtttcgtttcgtaagtttaactttacgggtaccgggttccgtcgacttacccttttacccgttaccgtccgttcgttccttccctttccgttaggacgtcctttccttacggaagggtacgtacggtacgggtcccgacccggaccggtcggtcggtttcgttttaagtttaacttcgtttcgttaaccaaaccaactactttccttttactttaggtccgacctacttcgtttaggttacgtccttcgtcgacttacttttacggttaaggtactactagttttggtttaggaccccgtcccctttcggtttaaggttacggttccttacgttaggtcgtttttccgtttttaccgttccttcgtcggttcggttagtacctaaccctacgtcgttcctttcgtaggaactacgtccgaaccggacggaccaaccaggggaagggtaaggtagnn
>GAA4HQR02HYT2E
tctacgacccagacaactccaattgtcagcaaacaacgaacttctcatcttgcttatagcaaccgcactcgcctctttctgaattcacagaagaatgcattgccatgaattagagacaaccagatcttaacaagcttgtcgtcaccagcagagaccaaaactttccactatcactgaaacgaactgctctgatagaatccttgtgaagtagctctttggaatcatttgctaagcaagtcaagaattctctctagatcgaaaactcgtaggtcggagccgacagcgacgctgagactgccaaggcacacaggggataggnn
>GAA4HQR02FGLXC
cctgcagttgttcgataccatctaggtagttctctcttctaggagctttcgtaagtaagcacaatgtcgtccaccttctgaggatatggnggtgtagaatgtcgataatgcacacggagtcacagccttaaacagtggatgtttccaccgttgtcgggtagagaacggtggttccacaggcgcagtcatttcacaatactctaaccagctttgcaggtctaggcttcagttggatcagtatgacccggtacatccagccaatcatatgactttacatgtaagaccatagagaaccttgccaacacagtcattccaggatgactgagactgccgaaggcacacaggggatagg
>GAA4HQR02GJAWG
agagtattattaggctagtgcaaacaggtacatgcttctcaattggacaagatcaacaaccaagtcaccattgaattatgaaacccacgaaaaggttaacgtaagaagtactcttactagaaacaaacttttactttccactcatctttgttacaagcaaccctaccatttaagtaccaaccacaaattaacttctgtagcagcagatctttctttcgtggtgtaaggtaagtactcttcctactgtcatactcgtcgtctggcgttcctacgcatcaatagagtgcagaagttaactagctaatagcagaacctacgctgagaggtgctgttttaaattagcacctcccctttcgtaaaccaaacgaataggaggacaccggcggacaaaaccgaccacaagctccccctcctccctgtctggtactacactacctcgagacgagaccacgacgaacgacacggaagagggagnnn
>GAA4HQR02GR9G9
aagactaacaagaacaactacaacgaaggaaggaagaacgtacgatagtcgtgagatacaacgacgtacggcggccgtccgtacgtaccggtacggtagtagtacgtacggtaggaggaggtagtaggagggtaggtagtaggtaggtaggtaggtaggtacggtacgtagtagttagttagttaggtaaggaaggggaaagggaaaggaaacgaacgtaagtaggttaggttaggttagggttaggtagtacgtacgtacgtacgtagtagtaggaggtacgtagttagtacggtagtaggtaacggtaacggttacggtacgg
>GAA4HQR02I4Z13
tgtgttgtccgagtagtagtggatcgaggaattcaagtccatcaggtcgatgttcgagaaatactagcccactcgagacagaaggtagggttaaacggtaaagaccgccgtggtcgtagatgaagagactgttgtcgactttctagcaaggacgtgttctatcctcgatatacagatgaggataatatatggcggatgttgtcctcgtagggagtttgtttggtaatagtaggattttagttcgtagggtttccgttcccgtttattgatatttcgttcttcggtcgtgtttgtcaagaggtggaacgtacgattcttgcaggagtagtagctttcctttaagtttactattcttccaagtagccgtccccactgggccgttcgttcttcttactactgagactgccaacggcacacaggggagtaggnnn
>GAA4HQR02H69JN
actgcaagcaacctggcattagagcccctactaagacccaccttgtacaatacctaaccaaaggacgacaccacgggtaggttaggtagtatgtntcacncctcctgatcaactctaagacacatgctttgttgtcaagcatttctaatctctccaaccaatacttgttcgatgactttccttcacaattccttcttcttataataccctactcgccaagcttncncataaccttactaactaaacctaccaacagcagtaatccttcctgttgtctcttctcctcgcactctctcctctctcncncnnctcctccacgaccgaccgtacgtacgaactacctacgcactattcttccttcttcttcttctctcgttgttctctctactcttctacttactaacaacctacttacttaccttaccctttcccttaccttacctaactacctacctacgacgacgacgtacctaccgtacgacgtacgtactactttactttaccttaccttacttcgtccttcctacctacgtacgtacgtacgtaccgacgacgaccgacgaacggaggtaggtagngnnnnnn
>GAA4HQR02F6DIJ
gaagcagcagcagcactagctgccgtggaatcacagcaagaaggctgacttttcagaggcttgttgcattggttgaaggagaaagaattatcatataagactagctacaattcttgccgaggttgaggctgagatggtatcagaaaagcacaaaagaagccgctctcctgttatctcagtggatataactccnggaaaacaacctacctcctcgctgaagcaactcatgctttctatgccgaaacggagagagctcagcctttctatggtgattttgtcgttgttcggaaggtgagtccatcagggtggtcagaagctgagactgccaagggcacacagggggataggnnnnnnnn
>GAA4HQR02IPCTI
atatctattgctagctatacattagtctctacttatctctagtgtgatctccttattgtttgtattcgacaatcacagctcacaagctgtctgtcggaaaattttcagttcttggggttgacccaaatcatgtatggattgcaggacattgcctgctatgtgtaaggtagacgccatttgaaaatatgaaaataacagatgattccttagtaaaaaaaaaaanaaaanaaaanaaaanaaaanaaactaactacgacgtacgtactacacactacgtctactactacgagtacgacacacanagagag
>GAA4HQR02I5CWD
gctctcgatcgcaccacgaactgatattcattgccaccggcgctgtcggaactcctgttgacgtccctacaagagtcgagctgcttccgttaccaaccgggaaggtcttgttcacccgactcaccgaccacctgttcacctagtttcttgactccttcctttcgtattgtatagaattagtcttaattagtttccggtttcgggcgtagtgttgatcttgaggagtaggagtaaattacgatgggtaggatgaggacgaccgtgaacgaccgacgaaggtaggcgagtgttacggttaggagaaatttactaggtaggcaattactaccggagggccgactctccggtaggcaacgaccggtacggcatcggaggccggacgggaggaatagaggaatctctcaaacttaaacgtctcttctatagtgatcttaggtccgtcgagactgccgaacggacgacacaggggagtaggngn
>GAA4HQR02JAORY
ttcagcttcaggtcaaggctcatatgagatgctctttgcacatcacttggccttggatcctcgctgttctctttgtagttcttgtgttgtagaaataggatctctcctgactgaatatcaagacaccgttgccactccacggaagaggctcctcaagtggagatcgaccacgcggtggaggtgttgtgatcgttaaagtaggtccactttcttttcttggatagactagtagtctccaagtaagagattgttttgtttgttgatcaagagatccttggaaagacagcataattggttgtgattgtggatctgagactgccaaggcacacaggggagtaggnnn
>GAA4HQR02IC14L
gtacagttactacctgtatctttcctccaagcatcacctacttcatcgtcggattcggctacatgggcaccatcatctaaggcttcattttatatgtatacatgatttgatcaagtacagcaagcaagaaaatttaatttataggccttgaaagggccaaaataatatatactatgtttggatgttgcctggaatttacatgcttgaagattttctgggtccgaactgagactgccaaggcacacaggggataggn
>GAA4HQR02HB1KH
taagacatcgtcaaggatgagcaagtgccctccactcagggaccgtccatggtacgtttattccaccggcgagcttctttcgtcaatgtacctttcgttagcttgttacggcaccatcctcgtcttcgcgcccactgccactaagtgcacactccctcctccgtcgatgattacttctacaccacttggtcgtaatacctactctccgccactccactaccttctaacgtaccctactgaagggaagttccgtcgtctccttcgttgttcgagccttacttgtctcgtgcgggttagggtacgtttgtaggatcttcttgtatagtcgtaatacacggtcgactaataatactgagactgccacggacgacacagggagtagg
>GAA4HQR02GFPZE
tatgaattccggagcactgcatgcatataaatgcctaaattcacactcgcccactcttggtaccgtttcggtcgtttgtcagtcagcaccattcccttacttcttctggcgaacttaagtaagcccttcccaagatctttcgtatgcttggcgttgagctccttagaaacgttagccttctgattcatactggacaggggcgaaggtcgcaaagaaatagngagatggctgctgtatcaagaaagaagggaagcngagaaggagaagagacgagatctctctctctcttcttcctctggattgtctctgaccttggtaaaccgtagttcttcccccctccctcccgttntcgtgtactacacctaccnctcgtcgtagacgacgtaccgtacggaccgaacgaccgaacgggaggtagggatgnnnn
>GAA4HQR02I25C8
atgtgagattcatcgaccagatccagatgagttataatgaggtaattgattggaatccttatattgacccacgagttgacagaagacttggagtcatacattctttgttacctgatgagtaaggagtagtcagatattaggaccaactaagttagtacaagagaccaaagtaaactactttgtacagcttaaaacggtacccttcgtagtggaatgctagataaggacggtgtatagtcccgtcgggtagttgttatcaggctcggagtagtgcaactaacatataaccttcggagcgtggtgatgcttcactagtccgtaggatggaaggataaagtaggaagttggctgagactgaccaacggcgacacaggggagtagg
>GAA4HQR02GYDAS
ttgccgatatcttgaagctgcaagaatcctcaacatgtgtttctgcaaggttatagagattctaatcacaatatcagataccaaaacaatgagaatgaaaatggattgttaattgcttgtcgaaactagccatagctcttacaagcagagttgcacacatggtttgtaagtttcaagctgaatgatgcaacatgtttatattgattagtgtggtctgttattttagttttatcaaaaaaagaaaacaaaacctgagactgcaaggcacacaggggagtagg
>GAA4HQR02HPD6O
gtttatatttacaacataaattataccaaatattattaatttatcaaagtaaattagaatttaccttggagataaggggcgtcttttgtgtatactcctcctcttgtcgtcgtcntgtcaatacgtcacgtacactctacttctataactaatcgttctacttcttacccaaactaatttaacttaattaaattaattcttcctttccttaaataaatttggttaagggtttaagtttagtcaatagtaaggtagggggtccgggacccttacgtcgacccttaactttcctaacttaactacctaagtaaaacaaaagaccaactaaatttcctaccccccgtacccctccttatcgttggtacgttacaaccttaccgcgttcgtccttagagagtccacggaccgaagccaacgggagtagggggatgnn
>GAA4HQR02JAR0X
catttacacattaggtttaaatgagcttaaaatgttgtattagcttgttgaccactttaaatatcaggtcataagaagttgagtggccatttggttggagtgatggaatggaaacagaatggaatcggttaaggggaggaatgaaaatgaaaatgattatgttactttcatgtgt
>GAA4HQR02F9T7F
gcatttcttgtcaatgtaagttccttcggtggcttctctcggtaagtaacttaagaaatacccaaacctaatagactacttccagaatctgtttccacctttaccaggtcgctttcccttacccgattcttcgaagacaggaaaccttaggccgcttaaaatagccttctcggtctgctccgccatggctggatccttcggaagtggttttacagtttcgtcggaggcgcgaaggaaggataaagcgactgaaacttacactatcccccgtacctctgcgtgtataccacctgctcgagactgcacgagcacagggaggtagngn
>GAA4HQR02HUHK2
ccaccntcttnttntgngtattattctacttagttgtagtatacagacgtagaattaagttagttagtgtatacaactacgatgttacttatacgaccactactgtaatagaggngtctatgctaaaacgtaaaaaacaaactaaaactaaaactcgttgtagtactactactctctcgtagtacgngcacgacgacacacggagaggag
>GAA4HQR02GHP9X
tgcactgagtgccttcatggcctcatgtaggcttgaatatttctttgcagcaacagcccacaanagngnncccaccgaggncagatntcttcttcggaggatacgacgacacatatgcgnngtcttntanatcaagaagtctttgtnagcgccacatgcanaagtagtgtcatttagtttgacactggtggttgtcatagttccgtaccaagaagtgtacggtacggttaccgtaacctaatttaggtcgaaactaaaaccccttcccggtaagtttaagttttggggtccggaaacgaaagtaacctttacgggtagggaaaggcgaacgaacgtcggttttttttcgtttttaacccttacgttttgggttcccgtaaccgtagggtttccgtaaaaaccccaaaaaaaccttaaaaccctaaaccccccccttttttaccccggttttaagtagttttggggtttaaggtaccttaacggaccgggacgttaaagggttaaggggaacccgttaaaccttttaccccttaccctagggttagggtttaccgtacggaaagggaaaacgaaactactttcgtagggaaacttacgtccgaaaccggaacggaccaaaccaacgggggaaggggttaaagggtaggnng
>GAA4HQR02GCPZJ
atggtagagatggattatagtattgaattatgcattagtattgcattagttaagaagtgtataatgttgattgttggttgcactacaatctttgtgtattctacattaattaatacaatttgttatcttgtaaaagaaacaaactgagactgccaaggcacacaggggataggn
>GAA4HQR02ILQ6P
cacttgatcatttcagctacaagcccgacgagctactctaagttactaccaaacgtaatatggtggaacaaaagaacattggggtcggaggcaaaccaaaccaatctcccactcttcgtctacttgggcgccgaagcacccttcgaatccgggttagtaactttatcactgacaacgcacatgagtttcgtgctctcgtggtttctatagagcatcggttttatggcgaatctattccctttggattaacaatggatgaggtagtaacaaacgcgagcatacgaggttattttaactcggctcaagctttatcatcttatacgtgaagaagaagttgaatgctcgtcattcaccggtcgttgtctttggaggatcttctgagactgccaaggcacacagggagtaggnnnn
>GAA4HQR02GLAXB
ctgatgccagccgacgaggttggtgaggaaattgcttctgttcttctcggggaggatcaagacaaggaaggggtgggttggattcaactacaatcagggtttattagtttcttcttgtgtgcattgtgtccccgaagactagtttcgtaaagtttcaaggttggaaaacgtttcaaccgttatggaatttcgaaaacttttgaaggtcacataagagatttcctgtaaccaacacatttgcttataaagccaagatccatccacaggaacagtcattctgaaatgacaaggaagtaggagtgaggctgagactgccaaggcacacaggggataggg
>GAA4HQR02GREGX
ttaagcgagctcttttgacagcgcttgtaggttgcgtagaccctgatgccgagaagaggccaactatgagccaagttgtccgaatgctggaatccgaggaatatcccattcctcgcgagggaaggtacagaagaagtaatgcagaaagctcagaaactcatgaagatgaatattcaacttcacaggttaaatcaaagagcaaaaccaaggcatgaatctcaacctcatgataacagacatcaacattggcttctttgatcagtatatatagttgctcacatgaaacacaaaatcaaacctgcttgttgtacagatttgctagatactataggatattggttgatgaaaatggtttaggcagaaagaaacgaaacctgttacttgtattttctgagactgccaaggcacacaggggatagg
>GAA4HQR02GEBDU
gttttaaatttttaattttactttaattctgaatatggcttatactagaacggaaacccggcacatcacctggttaaactgctcacaagaaataaggaactccagttctaggccctctcatttgattgttctcttcagtttctgtgaaaaacttcacatccctctccatattgtcgttgaaactcaaaatggaagcaacattcccacaacggtaacaataatttggtgctgaccaaaccgttactaagcctttgtcctgaaacatgtacttgagaccttcttgcacaagttgatgtgcactgagactgccaaggcacacaggggatagg
>GAA4HQR02GU804
ccagttcgtcgattactggatgaatcatacgacagggaccgcaccacggagcccagaactcgacaagggcgaggggtggtctgaatctttggttggcagtgtctggactctcgcacacaactctaccagcacgacaagcaaccggcctggccgtttctagttggcgagttgaggttccagatctgatcctgaggccactaaaagctggtaaactggccgatttcacggttccggggatagaagaaatcgacggcgctgcgatcggtgtcagagaagccgaaggagccgcagaaaagcgggaaagtgagcgattgaagcaccgccattgctgatgatgaagtttttgttgttagccttggatgaggaagggattgtgtgtggtgcttgttgtcaacttgtcgatctgagactgccaaggcacacaggggataggnn
>GAA4HQR02I2WS6
gttcgtcgaactaagccaagatgacttgtccattgcaagcgcggcactagaccagcctatgttcatctgcccgtcgaatacggttaccgtaacccaacttattttgtctgattgtctgaagaagttcttgctctgtggggagggctaatttagtatgtttagggttttcgtattttttagtttagtaaggcgaaatagtctactaaataagatcatgcctaccaaaatttaggtgtaattttggtagtgttggaactaccaatttagtaaattttttaagtttttaagtatattattgatagacagaaaaagttttaagtctggttactacaattttgtgatgatac
>GAA4HQR02IW882
gatgaagctgttcatgattcccactggccgttcgtctagagattcctaactagtcagggtggaacctacgcttgtagtacctttcgtaaggaatgtaggatcttgttaagtttctaatactcttcttcgttctcttcttcttcttgtctccggcagcggatccgccttctttgggtaaggcttcttcccggccttggtctcttctcagccggagccttgtctgcggtcttttcttcctccgctggcttcttctctgcgggcgttcttctcggccccgccctccgtctcgtgtcgttacactaccnctcgtcttgagacgcacgacgacgccacggaggagggangn
>GAA4HQR02G8EUO
ttttgatttgaacaggacactaaagattataactaaagtaggcaaaaactcaggaaaaacttaaagggaaaaacaagagttccttgagcagtgacataaaataagcaagagcatgaagcataatctaatatgacatacattaaggaaaacgttcagggcaaattttagttgccagattggcgcagctccgggcggacaaagtcagcgtcagcggtgacagagatgtcgacggtgggtcttagctgagcacagacctcgatggctccgtgaaccgggtctgacaagaagttgctgatgaggtcacggttaactggagcgtttttgtcgactgcaaccagggcttgttgggttaggatgtagtcgaaccgtggagcccacttcctggatcccaatcttgctgtcggtctgagactgccaaggcacacaggggataggn
>GAA4HQR02JD4M8
acgacatatgtcgtcgtcgtatacactgtgnntgtagaactaactaacaagaagtagtgtgtaggttagtaatacacaactactactacacnccaccactacacacagagtatagtgtcgtacacactacttactatactacaccacacacatctattctattactaatacatntacctacctactaggaggtaggtatagacactacgctatgttattgggtaggtcggaattactactactagattcttgttatacaagacaggagagtagaacgtaggacagtcgagtggttgttcgtcgacgacgacgtctacactactgngagngccacgacgacacacgggaggtaggagnnn
>GAA4HQR02JYUQH
tggatttgatattgtgcctgcagatttcgaatatgctagtagagatatagaagaagtagattgtgatgacaaagtaatttgccttagatgtcatgttctttctccgttgggttgaatggagattgatggagataaatgtatgtcatatattttgtcttcatattgtcagtatgatcttatcacaatccctacacctaagggatagttattctggaaaaaaagaaacaaaactaaactagcgtgtatacacctgctctgtagactgccaacggacgacacagggagtagg
>GAA4HQR02GQD6Z
taaggcctgttccagccattgcacattcacgctgaaagattccaattttcgtagtgatgacagtgctataacgagaccacgataacaacccacgtgcaggcgaaccggaccgtattttgtctgagggagtatgagagattttcgggttgggtttcggtcaagtacggcgaatgttggcgaatgctaatgccccaccttaaagttaggttggcccacgaagtggagttgttttagggtccgagcagggtgggttccagatagctgagagctttgtaactcgccattgaatagggagtatgtttctttctctaagtggttggtacgctctttcttctctcgcttaccttctttcccttttctttctttatggtcgacagagggtttcgtatttctatcccccgtacctctgcgttgtataccacctgcttcttgagactgccaaggcacacaggggagtaggnnnn
>GAA4HQR02F0SF5
tacaccaccgagtcagctacggtatcagacgtacctccactctcttcctactctagcacacggtcgagcttgtattattattctacgcagccaaccactaagtacatacaacggaaggttaggtcaactgatgaagatcatggagagaactaagtacaccgacgctcgggaaacggacagcaaaaataatagcagtaaaaagaagacctgcaggggccgtggacagtgatatcaggtccaagtttgtgtttcttggagagcagctgatgttaagttgaccgcctgagactgccaaggcacacaggggagtaggnn
>GAA4HQR02H2MCG
cacactagtagacgaaacgaaacgaaggactacttattagtagtagtccgaccaaacggaacggacttcccttaccctaacggaaacgtaaaacgtacgttacggtagttaaggtaaaaggaaaccgaaacgaaaaccgaaaaaaaaaaaaaaacggaaaaaaaaaaaaaaccgaaaaaaaaaaccgttaaaaaccttaacgttcggttacggttaacgttaacctaaccctaccgtacgttccgttacgtaggaacgtacgtaccgaaccggaaccgaaccgaaccgaaacggggaaggggttaagggtagag
>GAA4HQR02H8640
tggaactgttgctttgtatttatttcgttagctttgccagcagatgatgatgaataaatcttcttgatgagaagaacaatttgtttcagtgaagattttctgtgcaattactcaaagcagttgctatttgcatgattgtttaaaanaaactaaagtaaagaaactttaagacatgatgttatctgttgttgtaaactagaatgttagtatcgtctaagttcgatgtttgaagacatgactccctacacgaaagcttttcttgtctgaacaagtggtttgcataattgtgacctgtgcaattactcaaagcagttgctatttgcatgattgttt
>GAA4HQR02F945X
tgttaagctcctcgcacagtttcttaattctctgaatccgttctaggcaaggcaaacagagntancntnnncangcatgttgcttcatcctccacgtgcttaacatttgctgccaaaacttttgctcctaaaccagaatgttgaaaaaacagcagctacaatctttagcaataaagacagcatactgcttatcattgaataattatttgtcctctcaaggtttcccggaagagtgcagtgtcgataggcaattgtagtactaccttcacgctccattctacttcccgttgcatatatatcgttgatgacttcaactgataaatcatgtgattcatgaactccttggtcatggtctgagactgccaaggcacacaggggatagg
>GAA4HQR02GTA7T
ttcagtcatacccggaagaagcgactcttgagcttgacgaacaatctcttcaataatcgattcctcgttaatgtttcccttacacatgatgcttccaatggcgacaggggtcatgccccgctccacacctttcttcaagagcatggtggagatgcgtagcgtgcgagcacactcaatgggaatgtcccagccatgaaacttgaggagagctatgtcttgttcagcgtctagtgatttctgagactgccaaggcacacagggggataggnn
>GAA4HQR02JADR0
cctgcctcactgcaccagcttcttgtatttggtccaacatgatcttgaacctgtcaaagtacgttgagtgcagctctttcttctgaactatcaacttccttccactacgactgctctccctacctcgttcttctacgtcagcagctcctactagactccgactaagtagtctttctttgttaccgtacgggagtaggtctatacttgtntgtctgtagtagtgngctctgtagtntattggtcgacctacctactgttaggggtcggatcaacactgagacgtgccaaggcgacacagggagtaggngnnnnn
>GAA4HQR02GY1O5
ctacttatcttcacaactctgacatgatgaatagacttcgagttccttggcaatagaagtgggcagccttatatttactagacgaatgtgttcaccggaggcaaaggtagacagagaacaaaggatttatctctggtttgatcccactaaagactatcattcatactctgttctctggaatctttatcaaatagtattctttgtggacaacactccaataagagtattcaagaactgcaaggagttgggagtaaaattacccattcaaccaactgagactgccaaggcacacaggggatagg
>GAA4HQR02GFJX0
ctggctcttgacatgcttgttattatatgagatgcaatctcaagacgtgatttcattaccttagtcataatatttggacacacgttttgctgttgctgtatttgacattggggaattttgtaaggttattgttcccactccgtttagtcgtgtggactattgtcaaatgtggttgccaaatacttatatcgattcaagttaagacgaaaaagaaacaaaactaactgcgttgataccacctgagactgccaaggcacacagggggataaggcg
>GAA4HQR02G9F0E
agtgttggcatacttatggttggaacgcaactgaatcctggagcgagcagtagccaatctgcatcttcatcatatagaggtaagagatcaccattcgagttaaagctaggcaagttcttcaaaatacagatagaatcggacgtttcacctgtatatggagatgggtttcgagctgctaaatcaggctgtgcttaaagtatggtcttaaagagaactattgatcatttatggatgacgggtaacttgcctttctgaagttgtaattgatgtgttgtttcaaggaggaactgagactgccaaaggcacacagggggataggnn
>GAA4HQR02GR71J
tggataatttggaagatggctgatccacaaacaacaaaatgaagagagccaacagccatggggccaacggggtacgttctcatcctcggggtttaggtttgattttgtttacattcccctacccgaagaataactattctctanctccttcttcggtgactactcctcagtgccgtctgttacgggttaccggggacctttactttttcctttccgggttacgggtaattttattttccgttcccgttcgtaaaacttaaaaaactttaccctaccttaagttttccccggtaaacccccggaaaaacgttacctttcgaaggaaggtaggttttggttacggttacccgttttcgtccgacccgacgacgggacggggtttctttttggtttacggtaccgtaaaccggtaaaaggggaacgggtcgtaccggacccgacccgtaccccgtacccgtacgggtccggtcgttcccccggtacccctcccccgttactccgtttggcgtttaccgaacttaccgacctttcgtcgtttacgtacgtaggaccctaagggcccaaacggccaaccggggaacgtaaggggggatagggnnnnn
>GAA4HQR02HUL20
tttttgaggtacctagatatgacaactccgagaggaaataaagatccccaccctaacttatnntaaatttaaacctacntagatgttcttttnttttcgttccgttcgtcggtacggtgtcaagaagacaggtggtaggaacgggaaccgggacggaaacagtaccaaagtcgccgtggcattcaattcgccggctgcatctcgtgccttccccggacctccctcccgaccacccgtcgactccaacctcgccatacatgattcattccttcccggaacgaccgctactcgacgtcgggaaccgaccgaaccgtacgacatagattcttctactaccaacccacccgacctactactctcgctaccttccttccttcctaacttaaaacccttaaccgtaaaactaaccctaaaaccttacccttaccctccggtccgtacgtttacgggtacggttagttcggttcggttgttagtttttaggtttaggtttttaccgttacccgtaccctactacgtacgttccggttacggtacgttcgtccgttacgtaaacggtacggaacgaaacgggtaaggttacggggtaccgttacccgtaacttacctaacgttaccgtcccccggtccccccggttaccccgttcccgttccgttccggtttcggtacgttaaccctaacctaccgtcctttccgttcgtacgtacgtacgaccgaacggaccgaaccgaaccggaacggggaaggtagggagngnnnnnnn
>GAA4HQR02F2ZHP
accagggaagtcagcacaagtccagtgttcactaatggaagcatcatggtagactctgcattctttattggttccgagaatgaatcgtcgggtcttgttacatttggtgcatgtcacaaactcgttgcggtgaacggttcgtccacgacgaggtcttacttgagcccaggagtcgcttgacgaccctttgtagtacttcagcagtgttgtcttatgcaaaggaattttgcttccatcctttgcgaaaaacccatgtatgacccctccctgagactgccaaggcacacaggggataggnnn
>GAA4HQR02JV0NI
tttacaagctgttatactagttctctacttctcttcaacattgttgttgtcgcgatagtaatgccacttttgttagcggtggattccctactgaagaaagacgggtcgtttaaattacgaggtggcagatgtgcaccgtgaacagcaacatcctcgtagattttcctatacagttggtgcaacctaggaaagtaggttacagtcaatatcggcgcaattacggtgcttcaaatcacgaacctgtgaaccacatacataacatctttgcaaactagcgtgttgtttagttaatccgacatttgttgtcagattctatcagaccccacggcgttgtaaaggtcgatggtgggaggagataggcgtgagtcaaaaacaactgagactgccaaaggcgacacaggggagtaggnnn
>GAA4HQR02JQ92X
ttagggagatactaagagtaagtggaattaatgtacaagttggagatgaatcgattttaggtaatatttctaggattcttgtttgtattgtgaatattgtaagaggtaattgtcatttctagatttaatgatatggtaagtgtaatttcctttccgaataagaataaacaaatagagttatgtacatatttaactacaccgttatgctaaaacaatacttaagtagaaaaagaaacaaacctgagactgccaaggcacacaggggatagg
>GAA4HQR02JLEKP
gatgtgaaacacaacatgcagctgcaagagcatggactacatgggagttgatgactgcgcatcttctttcccgaccgaggaggaacaatcaagacgaggaggatgatgataaatttttagtctttggtcgatttgtcacgtatagaaaatacattacttcgtcaacaagggagtctttccttctgactccttccttcttgtataacattgtacaagataagacacatcaaaacaaacaattagtccacgggtaggatatgatgttgttatgtccgactgatgtctgcatgggagtctttcacaaaagacatggccagaaagctgagttcatagtgggttccaaattacaggacactctgccaacgacccgcctttaactacccaactacgtgctgagactgccaaggacacacaggggagtaggnnn
>GAA4HQR02GV1RV
canntgtnnanctatcangtncagcatctctagcacagctcttgaagaccaaaacnggaatgtttaggagacagaaacaagaggaagatggagaagcgcctcttgcaggagtacgagtggtaaaagctccagttgacagaaggcaaattacatagatgcagcacaanaacccatttggatcctttcaggtattccttgtataccaatgtaaaatgcctgtaatctcttctgtttnaaattgaactcattggtcnctagtagtaattactaatgtacttgtttacttgtatactaacgtagttacttaccctttagttcgtacttaagtagttacgtacgtagtactacttacttattatacgtactaagtagtactatactagtcgtac
>GAA4HQR02IX4PV
tgacccatctttggtcatggaagttcttacttaggagatgcgcagaaccctccaatgggagagtagaccttgttggattgcgcagatcaaatgcaggatgatttagtagtttcttgacattctccacgtttccggaacatctgacattgcttggagggcaaaccatttgttgacaaccaagaagtcgtgttgccatttgttgtaaaagtcggcaagaacctcatcccgcactggacctgggttctgagctatggctgccaaagcagcgaactgctctgtcatgtttgttgctgatttatactcttgcagtgtccagttcagtgaactcgggctcattcaaagatgccaggtaagccaaagcagtgttttcaaggccttctagacatgccagggtgctgagactgccaaggcacacagggatagg
>GAA4HQR02HHJE8
taagttatttgtaggacaattgtttcgatcgggtcaagacatgatcatgtatgactgtagttctgtggtgttgatacgaattatgatcaatcattgatgaaagttgttgcaagtgtcctagttatcttattcggctgacaatgaagaacgatgctgttgaatgtcattagaatgagatgaatgtcatcgaagagtgttgatcgattctccgaatggggctgatgagggacattgagtttgacttcatgcatataattagttgtcagtgatattcaattttgattaacaagggttaaaaaataaaataaaagaaaaacgaaaacgtaaaactacgtgtcgtagtaactaccactcgtcttctagagacgtacgaccgaacggacaacgaacggtagggagtagg
>GAA4HQR02ID7LH
cggtgccaggtccacagagcatgtgtagaattcaggacctcgagtattccatgtccaagctgctttcctaactagcactccactccggtccgtgtctatccaaccaaacttaaccctttccgccaccgtacggacgaagttagtataggttcaacacgccaaacttacctacggaactcagtactactcctagcgaacgggacggcggttaccgggcgtcctacggtactccaaatccaacaaattccaaacctttacttccaaactttcgttcccaacctacttcctaccaactcgttactagttactactggaccaccaagggactactaaaggtatagttaagtaactacttanactgagactgccaaggcaccaacgacgggataaggaggangnn
>GAA4HQR02HE7AK
ttggatctgctaacattggatagtctatacgatgacgccattagaagaaacaaccaacccgtcgagttactaacccgtacgggaggccggccgacctaacttgaccaaaccccaaacctagtagtagtcgaaccaaaaccaaagaccccgacccctagtagtacccctttcccctttttcgttcgactactaccaactaggtcggactacgtccgaaacctaacctaccaaccggggtacggggttactaaaaactaaaggttcccgtaaacccaaacttaggtttcccgtaaccccaaacccaaaacccaaaaacccaaaaacggaaccgtttttccctttaactaggtttttaaccgttaaaacccaaaaacccaaaaacccaaaaaacttaaaggtccgaaaaacttaaaaggtttcccgtaaaaccccaaaacttaggtttcccgtaaccccaaacccaaaaccggaaaacccgaaacttaggtccgttttttaaacttttttaggttttaaccgtttaaacggaccgaacggaccgaacggaccgaacggaccgaaaaacttaaaagggtaaagttaggtaagttaggtaagttagggggtttccgggtaacggacgaaaccccaaaaccttaacgggtaccggaaacccccttaaccccaccgggttaaacccggttacgtagggaaaccttacggtcccgaaaccgggaacggaccaacccaaacggggggaagggttaagggtagg
>GAA4HQR02I0UYY
ctcaatactataagaaaaccagaggaacctaagaacgagatcttagacatatacgccgcttgaaagaagcatgaacaaggatccgaaacccaagaacaactgatgctacggctccggtaggtcagctcccttttgtcaaagggcacaccgtacggggttattaaggatnagtgcncntanatnagaagaagaggngacgacgagacgaacgacgagcatcagtacgagacgtaaggttagggttacggtaacgacgaccgtaccggccgaccgggacgtacgtcgtacgtcggtcgttcgtcgttcgtcgccgactgtcgtcggtcgttctaggtaggaacgaactactgtcgttcggttttcggttaggtaggttaggtttagttagtagtaaagtaagtagtagtagtagtacgtagtagtaagggaaggaagtacggtacggacggacgacggacgtaaacgttttaaggtttaacgttaccccgttacccgttaccgttcgtcgttcgtacgtaacctacctacgtcttcttcgtacgacgtacgtaccgaacggacgaccgaacgaacgggaaggtaggagnnnnnn
>GAA4HQR02H04MX
catccggcacattgccggccaagcatctgctcctattcaaatcagttcccaacgacttcatctcaacaaagtaataaagtaagaagatgatttattttggggttccgatctgagccttcctaaagacaagaaaacaaaagtaagggcgggacgtttccttcagcttggaaattactggtagttggggacgaaaggacgactcccactgaaacaatctggaggcttctttgtactggtcaaaaatactgctgggcgggaaggctgtggaggattacgtcgtcaccggtcgtctgcccacggcgatccctccaaaataaaacggggtagggagacacgaacaattcagaggctatggaggttccctcgagactgccaaggcgacacaggggagtagg
>GAA4HQR02GVRKN
ttgctcactgcagcataatgcagttttcttaaagatctgctcttccagggtaccttggaaatggaatcacacctctgatgttgtcaattccagtcgcaaaagaagcattctttcaaaccctaatccgaaaccacagtgttttacagtcccatagcgccggaggtccaggtaccactcatatggttccagtggcaagtccatctcagttatccttctctgtatgacttcaagacgctcttctctttggcttcctccaattagctctccaaccttgggtacaagcacatccatggcagccacagtcttgttgtcccccgtacctctcgcgtcgtatacctacctgtcttccttgaggaactcgtccgaacggacgacaccaggggaggtagtgn
>GAA4HQR02G1DBU
agggatatcttcacaaatcatactgttgaatattactgcaaccggcttttattgctggaactggaacaatggaagagtgtcatacctgattgactgatctttagcaggcatatcttttccctaaaagacccgggccgatcacccttttcgttttggaatggttggagaaacgtgtacaccaccaccttccatcctcactggtggtcttccccactttntttcacttaattagttggtcgaataaccttcgatccttcgcactcttccaataaacaaacttagtcttcgtttggtataaactaaactagtaaacgtaaacggtcggttcccttaccctcgtagtaaattaagtaggacacgaacggaacggtttacgttacgacgaacctacgtaggaacgttacgtccgaaaccggaacggaccaaccaacgggggaagggtaaggtaggnnnnnnnn
>GAA4HQR02GOROX
tttgggtttgttttaggcatagtaattgaacatcttagcattcttgccattgggcatcggcggattgagcttcttgcagcaagatcccaatcagtacagtcttctttgtatagaacctgtttctggatctttagatctgcaattttttaaattttagttgatttttcctttctatgtggttggttgtcttaggtcgttcttgtattggttgtagttcggtatgagaaacaaactgtgtattgagcattgaaattaagggatttaattcaatacaaaagaagggttcgtttttaaattt
>GAA4HQR02GJUI2
cagtctcagctgatctttgctggaagcaattggaggacggtaggactcttgctgattacaatatccagaagatcaacctcattggtcctcgtctccgtggtggggatgcagatttttgtgaagacatttgaccggggaaaactattactctggaggttgagagctcagacaccatttgataatgtcaaggctaagatccaggataaggaaggtatcccacctgatcagcaaaaggctaatctttgcggggaagcaacttcgaagatggaaggaccccttgcggattacaacatccagaaggagtctgagactgccaaaggcacacaggggattagg
>GAA4HQR02HCX5G
gcgatcggatgaacaataacgacgacggaagcaacggcgatggtggcaagaagctgaatggagatgatggagtagatcttgcgggatgaacccnccnccagcgcgccgacggacacctccatcatcgtacggtacgggtaaacgggaagggtgctacgtccaccgacctccctaccgaattctttacgttttcgtgttcttcttntattcactaccactcttcttgtaagtaaagtaaagttgttagtaattgacagagtagttatttntcttctnttgtagttgtattagacgtacccgtcctcccgtntcgtgtacgttacactactcttgtcttactggacgaccgtacggacccaaacgaccgaacggaaggtaggggangnn
>GAA4HQR02GF2UI
ctctgatttgattatgatactgtcgtatatgtattaggaaggattatttatggttaagaagaacaaacgtggagcaaattgtattctttatttcttttctttcttttntttgttaactaaagttacatattaattaaacagcattgttctattcctttccaccagactaactgattattctttgttgaataatcatatgcgtcctttatgctaaaaaaactaaaaaaaaaaanaaaaanaaaaanaaaaacaaaaactaaaaactaaacgtaacgtacgtacgtactactactactacgtacgtacgtacgtacgacgacgacgacgacgacgacggaggagagnnnnnn
>GAA4HQR02JBVFC
ttgtccaagctataacactattttacagcctgtgaggaatcactttgccagtgacagcaaggccaaagatcgtgttaaaacgggtcaaggcanacagggatacgananannttgnnttcngntgacactttgcagactctcttgattcaaaggaagaaacttcagttttatgaacattgcatttgttgagatacttcatatactaaattacatggttgagttttctttttggttaaggctattggatgcttacactaacattcagtggctgatcatgcatcaatgaatcggatcttcttgtgaaaacatttttagggttcccaaaaaaagaaaaacaaaactctgcttgataccactgtcttctgagactgaccaaggcacacgagggagtaggng
>GAA4HQR02GGS9Q
ataatacaatctacgatatttgatggcatgctccaaaccaacgactgcaaatttaggtatgatagaatgcaaatagcaagacttgtacattttcttgggtataggtcttcccgtatgcaattaagaatcagttctaatagtcgtttcctcgtccgcccttgttgccttgttcttcttatgattcttcttgccacctttgttcttccctttcttaggcacggacggctactatcagcttctttgcgtgaagcacgcttcgttgcgcgaagcagtctttaacaaacgatcttacatgcagacaaccactttactaaaattaccctttccaccttggcttctaacccctgagactgccgaaggcacacaggggagtagg
>GAA4HQR02J0LEF
ttctatgttcatgctcatcagtgtctacttgactggaatttatagagagtntnttgtagctcctnccaccactagngcgtgttnttctgtagtaggagttcttctanattntactcgtgttgttaataactaatcgaggagagtagtacgtaccaacaagaagatatagtagtaggcgagttatacccaacccgacctatcctacgacaacaacaaacaaccttacgttagttgtactaccgacgaccgtcgacgtgtacggacttactttgttcctcatacgtaacgtaacggtactacctctcactctcttgctcgccctcaccaagacgtctcacngttgttcttactcccnccacctcctccgtgagagccacgacgacgacagggaggtagg
>GAA4HQR02HYFOI
gagagtgagaacgacggtgaaggattctgtagactgaggtatgatgaattgaatttgacggcgcgatggaagctactaattccattttgtccgcctcgcattacttcgtcgttcggttttagtttgttgttcgttcttattagtggttcgttccacagtgtcactagttgggtggagatcaggaaggggaggaggaggttcgtaacgggtttacctacgagtaggcgagcccaaacttttaaccgttaacgttacgngaaatactagttattaggaatccccggtaccttccctgtgttggagttaccactacgcttcttcgtagacgagccaacggcacacagggagtaggngnn
>GAA4HQR02H3KY4
actatcgaacgcggtttctcctagatttccggccgttcttgttttcgttttccgttgtcagccgcttctgaggcgacggatcagacggacccgccctcctcctctcgaagacattattgctcaacactcctcacagagaagaagcaggttagaggcacggatgaagaagctacagctatctacgaagaaagaaaggaagtagaaatcaaaaggtggtgataaagagcagtgatgtccaaaagagtgtgcgcagattgagattaggcgaaaagtagagccaccatgcttttgatagtttgaagctcacttgcttactagcaaaggaaagaggggagagagtaaagagtgagagagtacctgaggactgccaaaggcacacagggggattagg
>GAA4HQR02IHTY1
aggtcgttcctcgcattgtgactgagactcaatactcgagatgatttagtttagcccaccgactaaaaaaaacgtaaaaaaacaaaaaactaaacttgcgttcggtataaccaacctagcttccttgtagactagccaacggacgacacagggaggtag
>GAA4HQR02GUFFA
ttcttcaaatcatttaactcttcttttgtttagttaatgagttcaagtcgttcagcaatcagcagtgngttttttntactctattatttgttggatatgaggaggtntatgttgaataatgtaccgaaccttgttgngtttagtttanggactactagataggtggcaataagttggatcgtcgcttcctactccacctaccgtctattttgagtattacttctttcgcgtacgtaaggcaccttattctaaactttaagttcgaacctaaaggtctacgtactctattattattatatatataaataatataaattaagtagacgattatanactaaaacaaaaaagaaacaaaaactaactgcgttgatacctactagtttctagagacgtacgccgaacgggacacacgagggggaggtagg
>GAA4HQR02I1TZ5
tagctatattattggctgaattgagttacggtgttgaccgaattgagattgtcagtccataaaaccctcgagaatagaaccaactcacctgtctgcaaaataacttgtctgttttattgctgttatttggtcgtgaataagttgagttaattgatgtacttgtagttgtcctcgttttcctttcgtatctgcaccaaactaatatgttctatttgtttctataaaaaagaaaaacaaaaactaaactaaacgtaaaaacaaaactaaaactaactcgtgtagtacactacnctctctagactagcacgacgacacacggaggtaggagnnn
>GAA4HQR02HS480
agcggtggtaccagccttccatgcaagaaccaaagcgaagcagaacagaggagattcccnccggngggaggaaggaacaacagnggagacagagttattgacaactattactaacgtaacgtaagttggaacgggtacgggtaggaagttaggttagggttaagttaccggttccggggttaaggggttaacggtttcgggttggtaaaaaaggaaaaaaagggaaaagggaaaaggggaaagggttagtttagggtacgggtccgacgaaaacccgttaaacccggttttgggttaaggaaaaggaacgtcgtaaggggaaaggggggaagggggaggggacgggtgaggagttaagggttttaggtttggttaggagttcggttagtcgtctctcgtttcgttagttctccccttcccttccttcttcgtaactagacgctctccccgtcctcctcgngtgntacactcgcttctgtagactgccacggcgacacagggagtaggngnnnn
>GAA4HQR02H7J2F
cggcagatggtttatcctgattgtacttgcgggccaagccatcagagagggctcaatgattcctccctgagcctcgagacaaggtgagtgtcgaccgcttttggttagngttagtaatccgtcccagggtggtcggacccatcttcgtaggtacttgtcttgtccagcgaaattacagacgctgctggtctggtggaataaccttcctttgtcttggatcttgccgtacatgtcgatgtgtcgctgntctcaactctggtagtgtntccgtacggtttgtcaaatctgcatgttgtctgtacgtaactaacgctttcgtacagacggcgaccccccgtacctctgcgtgataccacctgctctgagacgtgccaagcncacagggagtagnn
>GAA4HQR02G6NDI
tttcaggttcttttgctcatccttcacatactcttcttgtataccaacaaactcaatctgtctctccagagatttcagcgttccatagagatcatcatcatcggacatcacctctgacaacttcaccagatcaggtattgttgtgggaatagaaggcagtgtctctgatgttggtttcttgtccagtatcattgcagacgttgccatcttattacacggatttaactgaggttagcgacgtcgaggagagagaaaagataaaggcagtgactggggtggtgaagcaagcagagcacaacagagagagtttgtggattgttgatgctgagactgccaacggcacacaggggagtaggngn
>GAA4HQR02I8E0E
gatcttctccaatcatcatatgatattacggtatttccttcatttagacctttctctgttccaccatcccaccaaacaatttgtttgcactatcgcgtagtcgaactagttttggttcgttcccggttcccggtaccgtaaaacgggaaaaggtaagtaccgaccctagttggggttgggggtccccgtttccccgggttttgggggtttcgggttacccttacccggtttagggacccgtccccgtacgaaccctaaactttagtttaagggtaacgtactactttcccttttcccctacctaaacccttttaccgtttcccccccgggtacccccgttacccctttacgtccggtttcgggtagtttaaccgaaaccctttaccggccgttttccttccgtttaggaaccgtaaggtcccctaaacggggacccgaaacggacccaaaccggggggaacgggttaagggggtatg
>GAA4HQR02JS44V
gtttttgtaatgaaggaggcttttccatggatatgcaagtggcaatatgagtttgtgaatagtgacgaggttcaacttattttgcctcaaagagaaaagctcgctatcgctatcaaatcccgaatcgaagctataaagagccaaaacttctcagtgatttctctttgtattaatagccaaacttctcagtgttttctctttatattaatactatttg
>GAA4HQR02IBHBR
tgtcactaatatcctttggttctgcatgtggatgctttacctgtccattctaaataaaagattggcattttctgttgcttatacgctcttagttcttttggtcaatttgagtttcatgttgatttgctttgttcttaagccaatgcactggctttcaatggaaatgctgtgactcgctttttcatgaatgattgttgaagtgatttttgtctgagactgccaaggcacacagggggatagg
>GAA4HQR02GKVRW
atctgctttacaatatgaattatgggatcttgatcacttgtaatgtatatattgttagtgttgcaatcagaatgccacagaagatgatcctcaaagaagtaacaagttcccaccgaagtactcacagcaccagttcgtattcttaaagtaacaaacaaaactagattacttcataaaggaaaggaataaattaagccggactggaggtcatgtaattactagttactttgcgtaacctttacctttcctaagtactagaaattaacgtaaccaatctaaggaagtcttgaaggaattcttccattacttcccttcgctttaccttaaggaaggctttccttacttagttaactacgttccggactagtaaggtacctaccctttttaactttttccgtactagtaatagtaggaatgtattagttaatagtagtttagttaggaaacaaacgtttaccggtttccccttccttacttaagtaaaagggaaagttttctttaaaggaaaacgaatggtcgtaacttacctttacttttaaaattaaatactagtaaactaatacttacgtaggaacttacgtccgaaaccggacggaccaaccaacgggggaagggttaagggtag
>GAA4HQR02IZ6E5
gccttccaacaacaagttcttcacacgctggcagaacctggctcggctctttcctttgcagctaattcctggattcttggttctgtgtaatagtcagagcgtctgagtttgggcattaaagcctcaatatcagccccacctagcgtcctactaactaaccaactaaagtcgacgacgttcccccggttccccgtccttcgttggtccccggggttaaaccgggttacgggtaaaagttaaggttaagtttggtaaaagttacttaccccttttttccggttttcggggtttttcggtttcggttaagttaggtaagtttacctaacggaccgaaacttaggggtaaaggttttccccgttaaacctttttacccggttaacggggtttaaaccgtttacggggtcccggttaacgtttagggtttttaggggggttaagggtttttaggggtttaaagggggtaaagggttaagggtaaagttaaaatttaggttttcccgtttttcgggggttttcggggttaggtttacccttttccggttaagggaaaccgtttagggtccccgtaaaaccggggaacccggaaaccgaaaccccaaacgggggggaaagggttaaagggggtaaggag
>GAA4HQR02JMKG0
gcgaacaagatgatgactaacgcaaacgctgggatgccacgatcgttggatcgactggtctggtgagcactgtacttggtcgtgtgcgtgacgaacgccggtcctgctgatgatgctaatcttgacgcgcacagtcgggcatcacctgcgaggagagctgcgtgacggagttcaacaaattcaagctccagaacagccacaaggacccgaagcgccgctacctgatcttccgcattgttgatgagaagatcaagttgactgaggagggctccgaggacaagacctgggaggacttcatcgagagcctgtcctcgaacgagaaggacggcgcctacggtattttcgacatgcacactgaggctgagactgccaaggcacacaggggataggn
>GAA4HQR02HFCEG
ttatggtgaatgaagacatgcttccttatggtgcatcacttcatgcctcattggccattaggtacattcttgagaaacaaacacctaagaaaggtcaactcacgacgaactgtaagtttcgtattaaagatggatttttccaactaactaaggaataactagaatgtaactgcagcaaccgcgattctgctggtgccgtgttttangcattgatatctgttaagctgtgatctttctcagttgaatgaaactcagcaaggattgaacttaaaaaaaaaaaanaaaanaaacaactnnntnanacactnactctagaganacacgacgacacagaggtagag
>GAA4HQR02IBEN0
ctaagatcaaggcaaggtatgactacggcttattggtgttcatgttaacattttgtatgatatcaataaccggtgttcgacaagtcgaaatcatggagttggcacataagagggctgcaaccattgcccttggcggcttaacctccttacttgtatctacactcgtttgtcccgtctaggcgggacaagatctacataacttagttacacgcaatattgatagtgttgccaattacttagaactgagactgccaaggcacacaggggataggn
>GAA4HQR02I2LTU
agacaatgctggatatgacgagttgtcaaagaacggaagtggtcctctgtgtccctctgtgggagttgttctccagagactacagccagacttcttgttgtcttcctcgccagtttgtagagtggcacctcatttagtagttctctctgtggctccaagtcattttagttgtatagcaagggagggagccgggtagggatggatatggacacgaatctgttgtataacggttcatttattttctttaagataaattcttttggtattgaaaaaaaagaaaactaaaaaactaactcgtgtatactactacgtcgtcttcgtagacgtacgtccgaacggacgacacaacgggaggtaggtag
>GAA4HQR02GA4VI
tcacaattcatccttgctaggactactgtcttcttctccactgagatcctccgagggaggaattacgtcttcttcgtattacctcctccactccttcgtccgtcccaacggttacgtagtcttcttgtaatactccacgcttacctttcgtcatgacaataagttaggcctttcccctacccaacggaccgacgcttgtctttactaaatagctctatgtgttcgtagctcaaagacgctcttaagtggtgcatatgcatccttctttcctaatggcaagggaccgaccacttgtctggataaccgtactaccaccaacaccactcgcttctcctaactacaggcgtgtttcctacgcagctgcccctcgacgactgccaaggacacacagggagtaggnnnn
>GAA4HQR02GP20J
taacataatcaagatttatatgcacttctatggaggcaaggtgaatacagttttgtttggtgtcatcagagctcttctgtacttaagatgatcagatccaactaaagttggaacctaacttagaacntaacaaaataagtgagtggtaggtgtacagtgacttaagttcttagtttacctaacctttaatttaggttttagggtatttcctttccttagttagtcttgtcgtagtagtagtaggtgggtctctcgtagtattacaagattcgttacggaccacttggttagtttagttttcggtacttacggttcggggttgggtttactttaacttaaagttaagttaaagtaagtaacttactttatttattctactacgtaaggtaggtatttgtactaaattttattttaaaaaacgttaaaaaaacgaaaaaactaaaaacctaaactacgtcgtagtactaacctacgtctcttcgtgtagtacgtcacgacgacacacggaggagagnn
>GAA4HQR02FIYRA
tttttaagttttaagttttaggtttttgttttcttttaagttttattttgttttatttttgttttgttttaactttacggggttaaggtcgataggaggaagcttgcctcctataggagttatcattggtcttgttgcgggacttggagctgttggagccttgcttgtttatggtcttcagtgatccggattgtaagttgtaaagtttacatattggttatggatgtgttatgatgaattggtgagtgaagccgtttgtaatttgcttcaagagaatgctttggcccat
>GAA4HQR02H1GOV
tgacaacctaatgatcagtcaagttatagaagctggcaggcatatggacggtcgaagctttctaacatttgcatgctaatgaattaaccagaaactagaaggatgaccgggtaaatgtaactgcaaattctcttcatcctggagcgatagctacaaatcttttccgtccatatgaagtttattgacggttagtggacacagtcggtagattggtacttaaagacatacctcaggggcgagcaacgacatgctatgtggcgtctacatcccacgtaaagaagtctgagactgcacgacgacacagggaggtagngn
>GAA4HQR02IUW4P
ttttgggaagtcgatagggttgggaagtcgatagggtcaccaaaaatgtgccccattaagcttgattcctttcattttataccttagccaattttgtctcaagtagcttgagatgtccaggttatttttatttgaaggacgaagggacagaggggaagagcctcttactccccttctttctttgttgatcaaccttctcctcggccaactctcgttcactcttctcctccgggagagaatagacggcatccttaaaggtcttagaagaagaagccataccaggcctcctcacactcacaggtacacagaaagcacaatgagtagaaggtgagagagaaatacagtaaagaaaggaccagattataccgatggagaggtcatcgtatttaatttttatagtgagtagaagttataagagagaagaaccaagatcaatctattataatgagatttaaaactaacaaagaccaagtacaacatacctgaccaaggagagggattgctgagactgccaaggcacacaggggataggnnnn
>GAA4HQR02IX9C1
ttttcggttttaactttaacctttcgcacctcgaactgatggataatgtgctcgaaaagctcttgcaacatattaatctgttacctcaggtgccaaatccccaacaaatatagaatgctctggcccagcttccactactcttttctcctatcccaaaagaagcccaattcaacctaaaaagttgttcagttccaggcattggagtcccattgtatgtttgaagaacccgttctgcactgagactgccaaggcacacaggggatagg
>GAA4HQR02H0T38
gttcaaatacctgagactcctatcccaatacatactggaaaggttgaatttctgactcaacagcccttgaaagagctaaatcattgcaatgcaacaatccatctttcactgttgttatcaaattcaatcttcagtccctgtattacttgttacactgcgagtaccagctgatcatggactaaaatacctttcggatcaccatgaaaaagaagtatttctcaaaggaattgctgagaaaacatgggttgttacgtgctctgttcatggttcagtgtttagactctcatcgggttggaaggactttgtgctagacaatgaactgcaagatggggatgctgagactgccaaggcacacaggggataggn
>GAA4HQR02II79J
ataataatttacagcaggagagagatgaagaacacggccgagtatgattggttttcctccatggagtcgcattagagctcgcaattgctgtgtcatcctcgacaacaggcagagaggttagcttgcaattaactatttaaggtcacaactaaatcattctttttaccattttaatatcatgaaagtcttgtaatataaaactaggtcaaatttagaggcaatatattgaaaataatatttgtattattgtataaaacaattccattgtttctccaaaaaaaagaaaaacaaaactaaactgcgttgtatacactgcttcttgagactgccaacggacacacaggggagtaggag
>GAA4HQR02H5U1V
gctacggcatatacaggcttcagatcccnccgtcgtcggagtagtagtgngcnccgacgagagccgccacctctctagacacttgtcttggtagngcttcttcctaacgtgtaatgtccctcggttacctaaggacgacactacggaggtagggtcantccactatatactcncncgacactctctcntattattataatatagagtgtacttcgttccttcctacgtaacgaacgaaacgaacgtacgttcgttcgttcgtaacgttaactaactatatatatataattattattagtaagtaactaactacgtacggtacggagtagtagtagtggtaggtacggtacgtactactataataataatactactactatatatataagtagtagttagtttattttagtttagttaaagtt
>GAA4HQR02GNITM
tgtgtgttggccaccaagaaattagcggaatggacctggtcgtcgcattcccaacacaacatcgcttgatccgactcgcagaacgtttttgcctccgagttacagagttcacagctagttcccttcgccgccattgtaggttttggcttgagttcttgactaagcgaagaaaattagggggagatgggggaagaagactgaaaaagagagatttttgaagttggtgggatttgtatggggatgtgttgctttctttctgctttagagactgccaaaggcacacagggg
>GAA4HQR02F7M8Q
ttctataaactgatatgcttcttctaactgattcgctcgtccaagtagatcaacgacacaagcatagtgctcgggccaaggctccaaatcatacttattgttcattgtatccagaaactgttggtctttatcagttagtcctgagtgactacaggcgtaaaggatggctaagaaagtgatgtgatcagggcaaacattttcatcctccattttttgaatagatcaatggccatttcaccttggccatttaatccgcttgcattgatcattgtagtccacaggaacttgtctttgtaattgctgagattgaataccttaactgagttctctgagactgccaaggcacacaggggataggnnn
>GAA4HQR02GR3ZQ
tttaaattaatatgatcatgaagtaggttatgaattgatatttcatttgtgagtgttggcagcaaaatgatcccaatattcacgatgtttgctggtggacctttgggttctgggaaacaatggttttcctggattcatttggatgacatagtgaacttaatctatgaagctctatccaacccggcatacaaaggagttataaatggaacttcgccgaaccctgttcgactagcagagatgtgcaacgagctaggcggcatcatgggacggccttcatggctcccggtgcctggtttgcacttaaagcagtccttggtgaaggtgcttgcgtggtgttggaagggcaaaaggtactcccagcccgagcaaaagggctcggctgagactgccaaggcacacaggggataggnnn
>GAA4HQR02JBKSS
tttacagtgcaaagaggcattgtcattgagtgccttctctaattgtgcatgcaagctgcaagccttttgtgtcaaatctctgtttagatattataaattcttttcttccattgcatatttgcacctttttagttccttctcagtccccgttagcttgtttctcgtaaggtttaagtcattctgggttgaatcaagtttgctatgtaactcattgcattgttgaacttcaccatcatatttcgattgtaattcttcgagttgcttttgaaggttctctattgttaccccatctgctcaatttgatctgtcattgtcttcttttcattctcctcttgtatataccgttcctttggaatgtactgagactgccaaggcacacagggggataggnn
>GAA4HQR02IGPZ1
acaagattattctcagctcgagattaggattacagactagaaaggttagatcgcaacacatgattaagcttcagcgtggtttccaagtgatccatttgatgctctaaattcattccatgggagtacggatttccttcaagagatagttgacctctaattattgtcgccaaagtgttctctttatagtatttatcttcgtttctgcctcttagtgctttatttccctattttaggttgtgttaagtaaccatatgtggattcaaataatgattacttttgtttanaaaaactaaaacaaaactaaaacctaaaacgtcgtggtacgtactaactacctcgttcgtcttacgagagaccacggaccgaacgacacggaggtagggagngnnnnn
>GAA4HQR02JLHTR
tttgccaagtgatttctccatggggagctctggttgaagctcttactgttcttccaagcttaaaggttgtaactttagtctctcttggcctggtggggccctcttccttcacagattggtaattgctcttcccttgagatactcaatcttagctctaatctattggttggtaatattcctgctgagattttaaaacttggaaatcttcagacattgattcttgatcataacatgttgactggtcaaatccctgttgggttaaactcataccctagtttatctgtattgagcttgaagaacaactcattaatggtcctttgtcaaattcaatatcaaggctggaaaatctcaggattcttcaactctcaaagaacaatctatcaggattactgagactgccaaaggcacacaggggataggnn
>GAA4HQR02HAI1D
agccttgttctctcgaatcttctagagtcgtgtaaggaattgttaggaacgataggaatgtggatcaaacgaagtgtattgaacagccgcaggttgttcactccgacaagctagaacttgtatgttcgtactaatgttataatagtcaggagatgaagttgaatgcatggagttcagggttaaaacaaaactaaactgcgttgtataccacctgcttcttgagactgccaacggacgacacagggagtagngn
>GAA4HQR02HSCUA
agtaatgtgtttgaatgcttacattattatcgtagtattacactcacaatactggtaacaaacaaacacttgggctaatttgtagttttacccttggcctatgtggctattttttactttaaaacaaaatggtaggaatagtgaattttagtttaggacgtacttaagtttacgtttcgtagttttaaaattttttaaagttgtaatttactttacgttacgtactaattttttagtttttgggttcgtactttttaatttttttaactaactaattttactttacgtacgttttaccctttaacggaaggttagtttaagggtaaagttttaacgttaccgtaacctaaactaaattttaacttttcgtaaagtaaaattaaaaggtaaaaaggttagttagttagtttaagtaaacgtttacgggtaagggaaccgtccctaaacggtaaaggggtcggtacttagtttggtttgggtttgggttttaggttacgttcgttagttttacctttttccgttttcggttttaccctacgttaggaacgtacgtccgaaccggaacggccaaccaacggggaaggggtaagtaggnnnnnn
>GAA4HQR02JBK1G
tgcagcatggtggcagcaccgcgtaagacatggtttgtcaatcaagtcttatgattgcatgatgaactcccgaaccgaacaatgtgcacttctttctttctcagaanantngcgtcgtcgagatgcgttcttcttggtgggtggaacgaacancgccgaaacgaaatagttcgtttgggttcgggttccgtattttcgtttatttgtcgtactaataactaacgtaagggttagggtaggaggaaaggttaaggttaaggtaaccggtccgggtacgggacgacggaagggtttttaccggttttacctttagttaaagttttaacttaattaccggtaagggaccgaacttaactaaaccgaaacgttaaccttaccgccgaccccccgacccctacccctcccccgttacgtttgtcggtaccgttacgtaacctacccttccttggtacttccgtaggacgaaccgtcgaccgaacggacggacgaagggagggannnnnnnnnn
>GAA4HQR02G8007
tgtcagcttcttgaatctcttcgccagccgttcgttcgccgaaacctgagaaacttccagtccagggcgcagggaacgacatgattttccttctccgcagaaactagaagctcagccttttctaaatacggaaactagcatctaccaattgaatccaattctacaatcaatgcagatcaaggtccgctcaaataccttcttccctccattgaaatcagtgatcagtcacctctccgattccgcactcttctccttgtttgatactctctcacacactcactctctctctccccgcctctntcgtcgtatacacctctntctctagagctcacgacgacaccacggagggtagtgnnn
>GAA4HQR02G3P52
cgtccaacatggttgcaagttcaagcagtatcttgatcaaagatggacaatatcagaacagaacgaatccagcgacgtagagagagattggaacctagggaagagacggagaagaagcgtggctctcgtagtaggatgagaggagagccaatggctatttgggtttcgaagcttccacctctaagccccncctccctcgtctcgtgtacgtacactactcgtcgtacgtacgacgacgtacgacgacgacgacgaacggtagggaggangnn
>GAA4HQR02H5L73
ctgggaacaatctcgccggtgaacgagtactttccgtttatttctttaatttacctttacttccgccattcagtctccgtcatcgccggaagcttcaacggcctcactacaagccagtaccagggtgactaacacttcctcgatccgacggaaatcggtcgcaattcaatctattcgtccttatattacgccgaatccggcactgagatagagatctgggggatgaggagatactcccggtcttcaattcgcttattgactcaaaacgcggcgttttgatgccttagatctttgtccgcggttgaagaaccgatggccaaacagatcctgagactgccaagggcacacagggggatagg
>GAA4HQR02JY477
ttgctcactgcagcataatgcagtttcttaagaatctgctcttccagggtaccgttggaataggaatcacacctctgatgttgttcaattccagtcgcaaaagaaagcattctttctaaccctaactacgaaccaaccagtgttttacttagtcctacctagcgccggacggtccgacggtaccgacctcatatggttccgtacgtggcgaagtaccactcttccagttattccttccttctgtatgacttctagaacgctcttctcttgtcgtccttccactagtctctccacctacggttacgaagacacatcactgcgagccaccagtcttcgttgttccccgtacctcctgcgttgatacactcgcttctctagacgtgccaaggaccaacgccaaggggagtaagggnngn
>GAA4HQR02IW2PB
tcacgttctaattctatgatggattttgttatcatttgtctcaagtttataagataattaatagattgatgggtacataataatatcgttgatttgtaattgaattgtaatagttattgtttctaaaaagaaaacaaaacctgagactgccaaggcacacaggggatagg
>GAA4HQR02H0IN6
gatatctggttgagttgaccgatccatgaagcgatctcacttggatgctagggaaggacatacttcttgttgttcgacatattctacttaactaatactcgataactaaagaagcagttgtacaaacgaagaaggaaggaggaacggacggcggcttcttgattggtagtgacaacaaccggacgggaaggtaaggtgcgatctccggccgaaccgtacgagcaaggtacgggcgtgattgtataatagtcaagaataactaagagacccgacttagtaggcgtgattgggtaccgtcgggtaagtagccgggttccgtagcggccccgctcctctcgtgtacgttacactactcttcgttcgtcgtacgagaccgacgacgaacgacacggaggaggagnnn
>GAA4HQR02HLA8M
ctgtgttcctttaccggaagcaggagcacctgaaatcataaccttcaatggagcatgcttttctacagatacgattaccgataaagaggaggaattgcggcgaaatgatttgcgatgcaggcgccggaaaacagattgatcggaaaggagaggcagatgggaagaagaattgagtgcagcagaagaagatatatgggggagaggaacaaaattaggatgaggcgagacaaagaaggaatcgtcggaggatggatttccaaaggctgggagattgagagcccaagaagcagccattgttgccatctctatgcgtctctacttcaaatcccgctctcttttctccccccgcctccttntcgtgtactacacctacgtcttctctagagacgtccgacggaccgacgaccaacgggagggtaagggnngn
>GAA4HQR02HJ3ST
ccttattcttatcattcaaggccatatttctttcttgaattgcagcatccctttcagccattatagacattaactgtttcattgatggccgatgctgcatcaaccactggctttgtgttgatttgtatatgtctggtttatttcttccattttcacgatgcccgccgtcatccatcttgcatccacaggtactgtcagctaagctctacttaccacgaataaggataagtcaagccaactggttatgtagagcattccatgatttgcaggaggagaacagaaaccctaaatccaggaagaggaagaagaagttgaaggttttggggatgggactgttgggatggggatggagagaagtggtacagagcggagagcagtaaaaattgtattctgagactgccaaggcacacaggggataggnnn
>GAA4HQR02H08RX
cttgctaaggttagaagttatcaactaccttctccattcaatggaacattgttcataccggaggcatacagatttcccatgcacaaatacctcgatttgttattttgtaagtttgtcatcttgttgcaaagaaagtagtagtttgtaagttgcccttcgccataactgatatcttgtattacaaagtactatgatacagatgagacggagcagcagatgcttttaagtctttttacccctaccctaattgttagttaatttagacggacggaacctaaccttcttggaggtagaagaattgtttgttgttgtagtagaganaagagagtagtaaaacgtaaaaaaccaaaaaacgaaaaaactaaaaactaaaactacgtcgtagtactacctactacgtcttctgtagtacgtacgacgacgacacacgaggaggagnnnn
>GAA4HQR02I4GBW
tttcaacctcttgacagttccaaactgctttaaaaacctttccttttattttctttcatcctcgtaaaatccatgaggaatcctaccgatgtataggaccgttgctttgctctctccggcgtctcctctgggaatctttcgccctggacctccctccaatggcaagaaatctgccccaactttgccttgagttgaggtagtagaactctttgctttcctggccatgattaacggccgaggcgagcggctgaatgagattaaggaggccgccccctcccgtatcgtgcgttnactaccactgtcttctgagtactgaccaaggacacacgagggatggnnnnnnn
>GAA4HQR02G4J0B
cagtagttgtngcanaagaagtactacaaacaacgtattctatacttacttcttcgtcggaccgactacgagtagtagagcacacgtacttctcnccgaaaccgaagacncattnttccttcccgtccgtatatnacaacactagtctactttcccttacctanaattttacccttttaaccctaaacgaaatagtcgtcgtaggaacgtacgtccaacggacgacaaccaacggggaagggtaaggtaggg
>GAA4HQR02HLEG1
agacaaactctcactgatgaagttatatttgcgtcattaataaacagttacttttgaataagccttgttgaactgttccattcttattaaagtagaatgctgatccatttgtaagggccaacaactggggattataggctcttttatgtcccctgttgccttagtttttccctttcttctggggtgtacgtgtaacatgcattttgatatgaaattaaacgaccgttagtataaaaaagaaaacaaaactaaactgcgttgataccaacctgcttcttgagactgccaaggcaccaacaggggagtagga
>GAA4HQR02GCYAN
atgaggatgagctgcgagatgccgtattgcttgtgtttgtctaacaagcaggatcttccaaacgaccactgaatagcagctgagatcactgacaagcttggcctacactctcttcgacaacgtcactggtatatccagagcacctgtgcaaacctctggggaggacggtggtacaggggcgttaggatttgctatccaacaacactacgctacacggactaaaacgattacgaaagtctttgtggtctttggaagttcctctgcgactgccaaggcacac
>GAA4HQR02H0JCM
gatggccggagtttgagggtgaatgctggacctccacctcctagaagggaaggttccttcagagaaggggtcggtttctagagaaggtaggttccgtttacggtaagggaagggtaggggaagggttacgtatttcctaacgaaactacccaccggggcggggttccgttagtttcggtaccagtaaccaaccaggagttctaccgtaggcgaatacttgtcatggggtgggttgtatgattggtcgttgtagggaggttgtttagttgaccactggaagtagttgttagaagaccaacggtaagtttattgatagagaagtaggaggtacgagaggtttggtagttgttacatacaactaccggtcgagaggtcgtccaccgcactgagactgccaacggacgacacaggggagtaggngnn
>GAA4HQR02GGBNH
tgaataaaagaaaacaaaacaaacaactaatactaacgacaacaaactaacaaacgtacgtacgtactagtccggtagttacgtaacgaaccaagtttacgttccttaccaaaccaaccttaaggttgggttgggttaaggtacgaacccaaggtccgaccgacggacggaaggacgagtagtaaattacttacgtacgaacgaaaaggtaaccggtaaaccgtaaaacgtaaaccaaaacgtaaaaggggaaaccgttaaaacgttacccctaaccttcccccgaacgttacccgtttcttaccttttacccttaaaaccggttttaaaacggtttaaaagggtaactacacccctaaccttcccgtaacccgtaaacgggttaaaccgttaaaaccggtaaacgtaacgaacgtacgtaacgtaaaactaaaaactaaaaccctaaaccgtaaccgtacgaacgtacgtacgacccgaaccggacccgaaaccgaccggaacggggtaagggtaaggggtagtag
>GAA4HQR02JUHLF
tacattatggtaagcactatgtagataatcattctgtggagcacacgattggcggcgactaagttggattcaagatcattttgttaactggttgattagtatgaggtaacgttgtattgcaaaccagttaaccaattagatatgtatgcttaaaattaaaaanaaaanaaaagaaaacgaaaactaaaactaaactacgtcgtgtactactactactcttcgtagtacgacgacgacgacgacgacgacggaggtaggtaggnnn
>GAA4HQR02ISRSL
agcaataagcagacaaggtgttgctctgcagtcttgatgacgacggagttaccgcaagccaatgcaggtccgaccttccaagcaacatgagcagtggaagttccatgggataatctgccagccacgccaacttggctcgtggagtattgcatatgatacggccatcagaaggaactgtgaggccatggatttgtctgtcccaaccgccatagtatctcattagacgtgaaagcatgctgagactgccaaggcacacagggatagg
>GAA4HQR02G13DM
taagaatatatatgtgtatatggaacgatcatatttgttggatcgaggagattataaaccttccctagaacaagaaggttcggtaaacgttaactaaacaatgtaattatgatgtataattaatccaactaatttctatgaacacataaatagatatatcaagagaacaataatagatcattcatccctccttttttgtttttaggaagtaaatttaaacttactagtttcgttactacctttaaccggttaaaacggaaacgaaggaaaggtttaaaggttttaagggaaagggtttttttaaaattttttttaacttttttacggttttaggtttaccgttaaccctaaaaaaccttttaaaaacggttttaaacgtttcctaacttaatttttaactttaactttttttaggttttttgggttttaggttaaaatttttaaacctttttttacctttttacttttacccccccggtttaccccttccccgttacgtccggtttggtaacggttttaacccgaaacctttacccggacccgttttccgttccggttacggttaaccggtaagggtacccctaaacgggggccccaaaaccggaacccaaaccggggggaaacgttaaagggggggtagtagg
>GAA4HQR02F0JCZ
tcaagtatctaacttcgcttgaggttgaggattcaagatgtaacttggctactccattacatttatcttaatccacctcttntaganacaactaactaagaactactcatcttcgtatnaggaacgaaccaacgtaggttggcgacatcatacaataggaagaagggacggctgaataactttcttaanaggacgaaataagtgtaagaaaggaaacgaaanacgggcggtcttccttcgaacgaagagcttcttttaccttacggttgtagaattactacgaaggtacttccagagtagtaaaggaagaacgtaggaggacgatgagtacgtgtagactgcacgacgacacagggaggagtgnn
>GAA4HQR02HVJQI
gttttctggaggtagtctgcgtagaccaataggaggaaggagattgaagttgcgtgttggagattgcttcctcctggccggtagattagtcctcctggtgtgatttcgatgtgggatgaggatgattctgggattagtgtacacatgaatccatctgctaaggatttatatgattctagtgagtatctgcttccttctagcacttcctttgaaacgaggacattaaggccagcatgcttgttatcccatccgaattcattggtgttttcactggcgccaagtatttgaccgttgctttctatatagttgaggtaactatcgctgagactgccaaggcacacaggggataggn
>GAA4HQR02GY3S1
tggctcctctcaaccttcaacaagaaggaattataattactatcaagacctccgggacggtatctgcaaacaaataccctccaggcgaggcccgttcctttgtcaaaataaaagaacacgagtctgttctacagtctctgtttcttactcaagcttgagtctgtaaatacttcagctgttatgaaggtgccatggaatccatatggaaccctacgaaggtagcttaatcgatgcttcaagcttcaaactacatcgcattcacaatttgaagctctgattcttctctttctancgtaacgaacccgatnacgtacccgttccccnccgtcctgtcgtgtacgtacacctacgtcttctcgtacgacgtacgaccgacggaccgaacgaccgaacgggaagggtaagggtagnng
>GAA4HQR02FSFSG
aaggcgaagagaagagaacaaggtagtctacaacacaacctaacttaatacttgtataatttacgttatgttaattaagtcttgttgtacaagttagttgtacattgggtagttgtcatttgtaatagatgcaatttagtattagtgtctcatgttctatgttctaagatcctactagggagggaggtagggacttgagttcaggtatggattcgatccttaaatacctaatatgattatgttttaatgttaattggttattgtccntctaaaaagtaaacaaaacaaactaacncgtgtagtacactacnctctgtagactgcaacggcacaccacgggagtaggagnnnn
>GAA4HQR02HLULG
cgtctgctaattcttcgttgctaatcacgattatatacaacttatatataacaatcttattatacgatcttccgcctactacataattatcataattagtc
>GAA4HQR02JBEWO
ctgcgaaagacgtcggcggtcacgctttaccctttccgagggtgggacccgacctaccaaaaaacttaaagtctcgacgaaggtaggtcgaaacgtaaaggtacgtacctttacccttcgtaggaacgtacgtccgaacggaacggaccaaccaacgggggaagggtaaggtag
>GAA4HQR02G1TF4
agctgctggatttcatcagtcgctaatatcggtgataactctttgttcgttaccgttcgtaggcgtccgtcggtaacgttagtaggcgagtagtagtaagaagtagttacgttccgtaccaacaatatcatcagttgttgttagttattacttattcttcttctttactttctttactagtaacttacctacctacctactactactcttgttcttacgtttagttagttagttagttagtacgtagtattagtagtagtgtcgtacgtacgttacgttccttccttaccttaccgttaccgtacgtacggtaaacgttaaacgttaaattaagtttatttacttcgtcgtacgagaacgaacgaactactaaccgaccgtacctctctctcttcgttcggtacggtaaaaacgaaaaacgaaaaaacgtaaaaacctaaaacgtaacgtacgtacgtacgtaacctacctacgtcgttcgtacgtacgtacgtacgtacgaccgaccgaccgaacggaacggaaggtaggag
>GAA4HQR02H0OMC
ctgctccttctcgagagtaagacaacacacttctttagtgtcagtaagttaggtaagttacgtcgtctcccactcgaccaacccaaacgaactactacgttcgttacctactacgtacgtacgtttacgttttcgtcttactactactacctacgtattactaattaagttaagttttagttagtaagtaaacgttagtattctttctttcttttctttagttaattacttacctacctaacg
>GAA4HQR02HIF2J
cctatgcatctttggtgcgaaccgggtttgtttaattttcatagagtctcagatccagttattccacgacataatgaagcatatcaaaatagattgtcatactatacgtcgaccaagtacaaaaaggacagttctcatgctcacgtctcttcagcaaaccaatgagaccggcatccctaaactaaggttcttacgacaatacagcagtttatgactcttcgttccaagatggacattcacaattttacgaatgttcccatctttgaagggggggtntttgggaaaaacggtgaagtattaaaggcaacgcttttcacctacgttaganaccactccgtgaggactgccaaggcacacagggggatagnnn
>GAA4HQR02JX1MX
gtggcggcctcatcattggaggaggaccaaaggtaggccttggaatatagggaggcattcctacgaggaaggaagctgcaccacgaagttagttgggtaagtagtctgcgatagtggtggtgggngacgtcagatctggtcgagganatcgctcgtatgtaggagtacgacaacacccgggaccggacggaccggcgtcgccttcggtcggttgggtagggagggtagggtgggtaacccggacgttttacgtttgttaagttaataccctttcgtttcgtttccgtactactaggtatttttcggtcttacttagtaacttacctcgtaaggtaggggggtaggggtaggggtgggaaaggcgaatagtttaggtaaccgtgaactttgattccttcgtaacgttaaaaccgaatacctggtcctacgacgatctactattttcttacgtttacccccgtacctccctncgttgataccactcgcttctgtagactgccaaggcacgacaggggatagggnnnn
>GAA4HQR02HQ1BV
agtagttacgactgtagaatcgacgatggagacttatgaagagattgttcggacaacgaggcgtgttgtccgtcctcttggccagaggagatggtgttatattggtgtccccncctctgcgacagcttgaggaagagaccaatattgaagtagcatgttctagcaaggaaggttacattgatttgttaattcccgaccattgtagttgttaaattagatcaattacgaattactcgtagttaaaaaataaanaaaaaaaanaaaanaaanaaanaaaanaaacaaactaactaatatactacactactactatatatagacgacgacgacgacgacgacgagagagag
>GAA4HQR02GAWCW
aagtttaaggaggcagataatcagtaggatttccacaatgaatcaagctccctcgcaccgacgaaagaatgccgaaaccgaaccagcactgcctaaacgtttaaggttctgcccgaacctagttaccggtaaactaccttttagttaaaggtacccttcggggaaccggttcgtttagtctctacctaggcttccgttaaaggtacccactaatacagcacctaccggcaccgccaacgggngaccacccgagagctgcaccggcggcggactcttgtcaaacaactaatctctcgccatctttcgtcctccttaaatttctaaaccttggatttcgaaaaaaataaanaaattctaaccccttaacctacctcctacctgtgtcgtacgtttacaactacctacgtcttcgtacgtagacggaccacgaccgaaccggacggtacgaaggaaggganannnnanannannnana
>GAA4HQR02F5MGQ
ggttcggagacaatgaaagagctcagctcgggcacgacacctttagaggctgccttcagcctacagaaatatttgttgatgaatctgtcaatgagccagcaaatgcatgacttgaacaccatccactattcctcaacaacttcttgagtcttgtgagtttagatttatttctgtaaccttgtttgtcatgcaagattgttaaattatagtgtgaaatgaatttcttgttataatcatttggaagtttacaagtctacagcatgtatacttcataaaaaaaaagaaaacaaaactaaactngtcgtatactaacctagtcttcttgaggaactcgtccgaacgagacacagggaggtagagnnnnnn
>GAA4HQR02GT3RP
ctcacaagtgatagtactttccagttgatcgagcatctatcaatacaacaatttaccaatacatttcagcatatatcttgcaggcagtatcaaatccaaactaattggaacttctttgcatttcaggtcaccgtcaatggtcttgggacaaccaattacacgggtcttcagattcttgctcctgaagttctcggcaaggagacaagcatttgtatttgagtcatctcctccaataacaacaaggccatctaagtcaagctttgtcactgtatcctcagctcgtttaaactgctccggagtctcaatcttgtctctcccactacgaatcatatcctgagactgccaaggcacacaggggatagg
>GAA4HQR02ITTTQ
caaccgttggctgcgcaaggtcatgagtcgacactcgtggaagatcaagcttctcaaccgaagatcaagtatttcatacaggtgaaggtacgaccaccncatgtcgctcannaggaaggagtgngctcctcgatctgatatccggttcgttaccaagcttctaggaagactttntgatggcggggagtccactccgctctcgcaagttagttancgnggaaggaatgaggagtaataagtaggcagcaataacctcgaggaactgccaaggacgacacaggggagtagng
>GAA4HQR02GXK1L
ttccaaatcaaaactcgagaaccctcagagaaatagagaaccagtcagactaaatacctctcccacggtttctgctatccattctccatcttaaaaataatgtatgaaattggatatctatttgcatatactgaacggttacttttctctcttgatattctccttcctgatagtgttgaattatctagaagattgctctccagcttctgtccattgatttggaacattgtcctatcttatttgagcctaatgtttttaatttccgacttaacctatcttcaaaataggaactgacttctgtgcagtgtgaagtttgctttgaacctccaaatctctggttcgaaaatttggatgctccctgaattgagcaaattagaaattgatgataatcttatgatgatgaagtctctatatcatataaaacaagtgctttccttttgcctaggaacactttgttatcaatctttcaacactgagactgccaaaggcacacaggggataggnn
>GAA4HQR02FP1AU
ttttatgtactactatattttgtgagaaataccaaacggggctctatttgtcttcgtgctggcttctgttggtggtccaatcgtacaagctactatatgggtccgacattgatttgctcccaccgatattatctccctctaaatctcctctattccctgtttggctgaacaaatccgcttccaagtctcttaaatcagaaaacaagtcgttataatcggatggcatatggctcaccattagctgatcatccggcacgacgtcgtttaatccctttctatcatccccatccccggtttcttctaccttctgagactgccaaggcacacaggggataggnn
>GAA4HQR02JPANF
agtatatatatatatatactatactactactactactactactactactactactactactactactactactactactactactacgtacgtacgtacgtacgtacgtacgtacgtacgtacgtacgtacgtacgtacgtacgtacgtacgtacgtacgtacgtacgtacgtacgtacgacgacgacgacncncgcgcncncncactcgtacgtacgtacgtacgtacgtacgtacgtacgtacgtacgtacgtacgtacgtacgtacgtacgtacgtacggtacggtacggtaggtaggtaggtaggtaggtacgacgacgacgacgacgacgacggacgacgagagagagng
>GAA4HQR02FTARW
taaaggtgaataacatacacaacaactaactctactaggcaaagacttaacttgatacaactctttaagagctgtccagagagtcttagctgttgtgtgaacaagaacctgccggccaacttcatatgtgagcctcatcataatctcactatgagcctgcagatccatttccttcttcttcagcactgagcgtagatggatagctctcgtctactgcatgccaaaccttctctctcaccaagactccttttatcacgtgaaaagacgtctcatgttgggcaccactgctaaatgaagacatctgagactgccaaggc
>GAA4HQR02GVR98
actactacgtactaacgaagaagaagtaagtaacgtagtacgtacgtagtagtagtatatatatatatatactaactaactaacgtaacgtaagaagtaagtaaagtaaagtaaagtaaagtaaagtaaagtaaagtaaagtaaacgtaaacgtaaacgtaaacgtaaacgtaacgtaacgtaacgtacgtacttaccttactactacttacttacgttacgttacgtttacgtttacgtttacggttacgttacgttaccgttaccgttaccgtaaccgtaaccggtaaccggtaacgggttacgggttacgggttacgggttacgggttaccgggtaccgggtaaccgggtaaccgggtaaccggtaaccggtaaccggtaacggtaacggtaaggtaacgtaacgtaacgtaactaacctaacctaaacctaaacgtaaacgtaaacgtaaacgtaaacgtaacgaacgaacgtacgtacgtacggtacggtaacggtaacggtaaccgaaccgaaccgtaaccgtaacctacctacctacctacctacctaccgtaccgtaccgtaccgtaccgtaccgtaccgtacgtacgacgaccgacgacggacggacggacggaggagag
>GAA4HQR02H6EY3
ctttggtacgagccacagaaactccggccttgtcttgttaaaagtaagcatcaggacggctgcgtgaaggagttgaggaccgcagctgacctttggactctttggagagctntaggtgtcgacaggcaacgatcggnttggcgnancanncnttnatgcatgcttaggcatcacgagaaggagtcgttaatcgtgtcttactggtttgactgcaaacgcactgccgttggagctccttggagatgcccatgcattctctttagtccttgatgtggaaatatcaccgtgtttacgtgaaggagtcgtggacttttgcctgacctttggactctttgctagactgagactgccaaggcacacagggggatagggnn
>GAA4HQR02F4HA1
agatgatgctagtacctcggctggtcaagcgtgaacgtcagggcattcttcaaagctgatgaaacagattgtatttgccaagttttccgagagacatcgtaagctcctaaatgccttcattcgtcaaaacccaggactgcttgtaaaataacgttcttcgcttattgcttagggtttcccggccttatttgtatttgtacaataaacgactctcatttccgtctcaaagataaagacaccaaccatgatcatcaccactagtcctcctgaggagtttccgttccaggcggagcttattattctagaagattctatacaatacagctgcgtactgagactgccaacggacgacacaggggagtaggngn
>GAA4HQR02ILNXP
actagatgtcggnggagagaacgaaggaagtagaggacgagaagtangttcttcanactgtgcggaaccgtaccttgtggatcgtaccgtacctactaaacttaaaccaacaactaaattaacaagacatagtcctcctttcccgaccgagacggacgaaccaacgtcggaccgaagcacaacctaccacnccaacgacgaccaccgaccnccaccgaccaancgtcgcncttcttctctacgacgacagagagaggcntaattacacgaacggat
>GAA4HQR02JMJPR
caatagccaaggaaggatcaacacattcgagggcgagtagtcgtagcacattgtcagtgatatgatgacgtatcagcctcctaagtacgtctgtcttgtatcttaactaaacaatgttgtagcttctatgaggagtccaacgtaagaacgacctcgtccactcttgttacacccaaccaataataagttagtaggcgacccacggttttccggttccctaaacgaatgcccaaacgggacgtcctgtgggaaaagtagtaaatagtagcagccaaccaaaaggtttaagttacctcgaggtttacttttattcaagcccgacgtaccaaacggaaacgaagcaagaatgacggggccgagccactgcttcaccttccactccttcgcatgatcagtgcaatgcatataaacaatcttcaacacagagaaccggagctccaccacgttcaccactcttctatcaccacgatactatatagaaagtacacagataacgagtccccgactttccttatcacgaactaaagtttacttgagactgccaacggcacacagggagtagg
>GAA4HQR02G9DOR
gcatagtggaagaatcgaatacgatcctaatcgttcttccaagattgccctcataagatggaccgaaggcgtgcggccaaataaaccaaacaacacttcattccatcacataaccatctcccaggatccatcacaaccactgtaaccgggcaattccccttgtcctgcatctctgcaaacacacaacagctaacaatagcttaaaggatgtattcatctctgcctttgcctctcgtgggctcaaggagtaacttcactaaatatcccgagaattgcagtggctggagctaggccagcgttctttgttccacagccgagtgcagaagctctgagactgccaaggcacacagggggataggnn
>GAA4HQR02GURMH
taccatacataattttctccttatatttactattcataacatcaaacgagaaagtaacatagacttctaagaataagaagaatagatagtaacataggccctaaacactctagtctctccctctctcaattaggcaggaaacataacaaattcatagcatcagtacatcaccaactaggcaattgtaacgaatggatgatacaatcacttcatttcttctaactaattagcctgaaacctgaatctcaaccggccatcccccgtacctctgcgttgtataccacctgcttccttgaggaactgcaacggacgccaaccaggggaggtagg
>GAA4HQR02JJBMK
tatcagacactggctgatggtgcagaagaagcgcgaataaatagaaatatatcctggatgatgancttacgaaacccnctatactactacacacacacactacacaacanaagaacacnctcacactacttattatcacgactacncacaccaacaactcttgcgatagtagaagtacgtacgttggtttgactacttacatagcatactatataacgagttggttagtaggacgagtataggtacganatatatagtagtaagaaataaaacgctcgcctacgttacgacgagacgaacgcgaccgaaggaccgacgtaaggagggga
>GAA4HQR02G1OBN
gcttcaaccacacttccagaagcagtaattgtttcttttgtttggttaataggaactgcaatcagaatgccgtttcctagcttgagtttcaagttgacatctattaatcgagcacaatccgctgcagagtctacacggcaaggagcacggacgccactcttttctgtgaaaaggctggaaactcatttgtaccataagcagcgacacaaaccccncggtgtccacaatcanagtctncactatctcgaatactcttaattaaccaccgagcctagtaggaacgtactccgaaccggaacggccaaccagggagggtaagtagggnnnnnng
>GAA4HQR02HB6S5
gccaaatacaacctctaagaccaatttccacaacgtgaactgtcaaaaccaagctattatcatattagattaaacagaacacaaacaccaatcgttatcttgttgcaatatctcattcaacggtgacgtactcgagcgatctaggttctcatttcctctgccatcttcaaaaacacacacgcgaaacctccgaccagttccaacctagcagaaaacctaacaagtccataatggcattcttcaacgaggcatgacgtagaatctaggcaaactgctcagtatacacaagagaacacaaattgcgcctaatcaaaaaccaaggatccgcgactaagacaaagaaaagaaaaggaaagaaaaccgtagagatcactgagactgccaaggcacacagggatagg
>GAA4HQR02JAYSA
gagtatgtggatcttgaggtagccaagttgtataatctggaaggtgatcctgttgctaagataatatggaatctggatgcacttactcttcaggctatgctgcttgttatggtggtgagttgatgttctggatcctccaagtttgcatagggcaacattgaagttgatattctaggctgtttatttatctatttgttctttatgacatgtctttttaattgcttctgatagcaatgacttatgtgaacatgttgcgccaaagctccttaaaagtgttagtttgtgttaccct
>GAA4HQR02GLXV1
ggtcaatgcaaagcttccttgttgctcatcacccaacaatctccttccacttgtgcttgcaattagttcctcaactgggagttgcatatttggagtcaatgtctgccaccatactgattcaactactctagagaaaatccatgattcaattttctccaaagcagcagtgaaggtccttgtttcctgccaatcttctatgaactgattgagactactttttgttccatggtcagtaccatttaaatcagccatcttcaatgggcttaattgacaggaactgccaaatgcttgtgatattatctctctcagaacaacgatgttggaaagccaataagttaaccttgggacatcatttccacaagttctggcaaccaatatcagccctgaaaccgtgtttcttgcaaccgtggccttcctctgagactgccaaggcacacaggggataggnnn
>GAA4HQR02HC6J2
aaggaagataatatgttgatccataacttgagtactgctgaatactgataagtaagacctccataatacaacaatgctaaagggaaacgaaacgtaaagtaagaacagacaataggtccgtccaagtagttgtcaaatagtcatagaaccgacctctcgagacacaattactagacatagataagcctcctgtatttctttcccaaactagacaagacctttctacctcgagactgccaacggacgacacaggggagtagg
>GAA4HQR02HYBMR
tttgaatgcctagaaatttgctgatgacaaaagaaatagagggttttgtggtataggcaggtaggatttgttagcatcggagaaactgctggggttttttcttttttntttttcctttacttcngctgttatgtatatagtaaaatanaattatttgttctagttaacgtttactaacctaatgtatgttagagagtagctatttagtaagaaaaaagaaaaaanaaaaaagaaaaaacaaaaactactgcgtacgtactaccactcgtctcgtggagactccgcgaacgacaccgagagggagag
>GAA4HQR02F3U4S
ttttgtcaaacctcgaattcggacacgtcattgggcttctaaaattgggtttggtaggacaacagtatagctaattatattggacaggaggataaggtcggttaccctaattaaattataagaatgaatatatcaaaaaccctaagtcaaagttttctcattttcaatttttagaaaaatataatgattggtatggtatacttaatgtgtgtatgttgatatatttacatatttccgatcatcttgatgtatcagggaaaactataaaactctattgtggtgtcttattatgtttttgatatataatgtttaaattat
>GAA4HQR02HJ6CF
tattgaaatgtgtatttggttgcaaagtctcgtaagaagaaatgaaatgttaaacaaggttaataaaaaaaaaaaaaaaaaaaaaaaanaaanaaanaaanaaaanaaaaacaaactaactactactactactactactactctactacgacgacgacgacgacgacgacgacgagagag
>GAA4HQR02HSRZS
cagagtttctctaaggaatcctaatctcggaagctttctttggtttggaactatgtaatactcggtcaccgaaaagggtgttaattcattaagatgtcagcgagtgcttccacatcttttgccatggaaaagaactacatatcgcaggagtttgtttcgtacatctgctgatctcttaaagaatagtccattcagtcttgcaggatctagttcaaaaaggtcaatatctctagaaaagcgctcaaagaaagttgacaaggaagctaagttggcaattgatgcgttatcggagaaaaagaacaaactgagactgccaaggcacacaggggataggnn
>GAA4HQR02GT7B3
ttcctcctcgctcacccctccgaaacccaaaaccctacgcgaggagtaattgtatgtaacgaaaaacttaaaggttttggtggtttaccgttaaactacaagaattaaagtaagtaattttagttacttgtcgtcccaccgtgttggttattctttgttcgtaaacttaagtccaacgaaacccgggaaaaccggtaaaaaaattaaaaaattttaagttttgggtttttccgttttttttcctttttaaacttaaaatttacttccttcccttttaactttttaaattttaggtttcgtaccccgggggaaacccgggttacccgtttcgggtttaagttttaggtttaccgaaaaaccctaaacggttttttccgtttaacttaggggtagggttttttttaaaaaattttttttaaggggttttaaaaggtttttaaaattaatttaggtaaaacccgtt
>GAA4HQR02GO502
agtttgtacttaggcttgttcgaatctatatatgtggatctcgattgttctttgttcttctacctccgtttctttcctaacttactatgatcccggacgtctgtttaattagttgtatgaataacgtatcatttggtagtctatcatctacctattgttatcgaacttttgtttggtttgttattagctatttgttcgtaattatgtatcaatttgaagggtatggatgtttacaaaaaaataaaacaaaaanaaaanaaaanaaaanaaaactaaaacgtaaacgtaacgtacgtactactactactactacgtacgtacgtagacgacgacgacgacgacgagagagag
>GAA4HQR02HLEDI
tgttgcaattcaactactcctctgttcaatcttcaggtgattcattcttttcatctgtattttcttctcgaaatttactaattataaatactactcgtcttttcttagggttcgtacctttgtctcttttgtattcttcttaatatgaaatactattgattcttgatcgcgatatccttccttgctttagtatccgttgatttcggttcaatctccaaattacctggcctcttaattttgtcccgtacctatgagatctcaattttaatttttgggtccgtgagactgccaaggcacacaggggagtaggnnn
>GAA4HQR02JPHNY
ttgttaacatacatactagaatcaacataacatgcatacatataatatcaatttcgctttctcatcaggagatttaattaggtacaaacatctaaatttgtcaattaatatgcgtatgagatgagcttataacgtatgaaaagacatacatgatggatgaaggaatctttcccaattccctccgtttattaccactgttagtacatagttggataaagttaaggttggtaaaggaaaatagtaagtaaattaattagttagtttactttacctaactaggttagttaattaaggtaaagtttaagttaagggaaccgaccccaaaaaccgttaaaagggtaaaagttaaagttaaccgaaaccgaaacgtaacctaaacgttaaaacgttttaaaacgttaaagtaacctaacggaaagttacgtaccggaaccgaacctaacccttaccggtaaagttaaagtttgggttgggtaggtaaagttaccttcgggtcggtaaacttaagggtagggttttaggtttaaaagtttaaagggttttaggttagtaggaaaggaaaggtacccccccgggttacccccgttacttcgtccggttcggttagtaacctaaccctacgtcgttcctttcgtaggaactcgtccgaaccggacggaccaaccaggggaaggtaagg
>GAA4HQR02G8AKG
cagacctttatggtcgtattctgtctcagagagacattggcaaagcctttgatgctttgattaagaatttacctgatctcatccttgacacaccagaagcacatattgttctgggcaatttccttgctcgggcaattgctgatgactgtatacccactatcnacgtatagaaanaaaacaactgngtcgtanactaccatntcttgagacgtctcgacgagcacaggaggtagag
>GAA4HQR02H1PZU
gctgcatatgctgtgttatgcaactgttgaacctttnttgtgttgtgangttggttntcttcgtgtattattnatnttcttctntcacttactttgttggtgtattatctctttactttcttattactaattatattgtaacttagttaccgttacggacgtagtgtttattacttaattacttactgtcctcgtccttgttgtttgttacccggtacctaccttagtatttcttttaatttaaggttacgttggttatttgttggttaaaaaaagtaaacgtaaaactaaaactacgttcgtgttacgtactactactctgtctataggactacgcgacgacacggacgaggagtgnnn
>GAA4HQR02F01I7
tgattcattagcaggaactccatcactcctttcttctttgtcctttgggtcaactggcgtgtctgtcttgatcttcatacctggcaaggcaggcatagcacaggaagcaacaggcttaggagacttctcaacctcaaccaaacacatacgacaatttccagcgattgacaacctatcgtgatagaaaacctagaatatcaactccggcgacctcacaagcctggaggacggttaatcccttagggactttaacagcgtatccatcaacgaatacctcaatagcatcctcagggttagagaaatgaacccctagcaccggcgacaggaggacggggtctgagactgccaaggcacacaggggataggn
>GAA4HQR02JH3AG
aaggagtgatcacctccttccacaacatacagctcgttaagcggctttatcttttcttgacacttcttagttattctaaggacgaagacccgtcctttgtctaccctcgcacaaaggggaagttggtacgtgtgagctgcactagtatctcgtctctaatagcacccttccatgccctttacgttgggtagttcccaacgcatactattgctgatgcagtaatgtcttctcgactagcaaccatgcagctgactctcgagccacttgatttcctacgccaaaactagagaggagtggcccgtcgaggactgccaacggacgaccacaggggagtagg
>GAA4HQR02JACBZ
actatgttgttggtcgtgtgttagttattacttacgttactatagtgtcgagtaggtaggtagttacctttccgtttacgtttacgttcgtcggtggtagttagttagtttaggtttaggtaaggtaaagtaaaagtttaaaggttacgtacgttagtaacgtaacgttaacgttaacgtaacgtaaacgtaaaaaaaaacgtaaaaaaaaaaaacgtaaaaaaaacgtaaaacgtaacgttacggttacgtaaccgtaacctaaccgtacgttacgttacgtacgtacgtacgtaccgaccggaaccgaaccgaaccgaacggaacggtaaggtaggag
>GAA4HQR02HSMH1
ctctgtgagtggacaaggtcgacatcaatgacgaagcacaaggagcgtgcaagtcaatgattgaagatgctgagcccttcgtagggcggaggcgttgtctcgatgccaacgtaggcttcctaagtaaatttaagtctaccacccgaaaccttaattatgcttagttcaattaggtcggatgggttagttgctttgttactgtcctacgtttcttgcttagtcctttcgtacattggtagttattatagtttaacctt
>GAA4HQR02ITP1Z
tggaactgtcacacttctggtcgcgctgaagttcgttataggacgagaatacacaataccttacgtagggaagtacatgaaagaccgaccaaataagactcaagtataatggtttttacggttacgtagagtagcgttcgttagggaaaggtaaattaggtaaaggtaagtccgaacctaagttcgttcggtaagggaacgactttactttacccgaaccccgtacccttttcgtttacgtaacttactttccctttcccttcctacccggaccccgttacctttcgttaaaggttaacgaacgggttaagtttacgtttgttttactttaccgggtaacgggaacggtttacttaccctttacccttttcggtttacgtaacctttacggttacgtaacgtaattaccgtacgacccgttcggtacgttcggcctcgagacgtacgtccaacggacgacaccacgggaggtaggtagngnnn
>GAA4HQR02JZ1BC
tttctaatattatacaggtggctttcttcgttaaacttagtactggattagggttgatgtacattctcaaaattttctccctctctctctgaatttcttcatttattatttctacttagatgttgttgatacagatactgagtgaaggtgtttgaggtcttcatcctcaaaacatttacatattattttcttcacatgtttcaagtatacacagacttgatttcgttttaaagttggtaaggaggtttganctgctgtgagtgctgatttcctgngtccccttaaccaataatagtactgttctgattttgttggtaaaaaaagaaanaaaactaaactcgtcgtgtatacactgtcttcttgagactcgcacggacgacacagggaggtagtgnnnnnn
>GAA4HQR02F4OZE
tcgatgatatctccatggcagtgcggatgtatgggatgaatcgcttgaggctccatttgtagttattggcggttgttccacgaagaatgttggaattacctacttccttcgctggccggaccgacatggcgttattatcttctattagggtaggtgaatttagtcttgtaattaccggtcccgtcgctgagtgttcatttaactaatgttctatttgttagatcttgtctcaagactggggagtgggaagggacgaaaccaacttttatttctacatcgtgctgtgaagagagattgtaacgacagcattgattaggtacgacattatcttctaacatcattagttgctagaggcgttcttcttattgtgagaaacaatagtcgtactgcggacgaggttntacgtaacgagaaggaagtaatagatagtaagaatcctctactctcctcgagactgccaacggacgacacagggaggtaggngn
>GAA4HQR02F7V76
tacaacgaggtacagatatacgacgactaggtacggttaacccttccgtagttaattaccgaccttagttcgtacttaagtaaacgtaaccgtccggccggtcggtttggtacggaaacgtttaggttaggtagtaggggaaaggtttaagtttttggggttttgggggttattacccccggtttacccccgttacttcgtcggttcgggttagtaacctaaccctacgtccgttccctttcgtaggaaacgttacgtccgaaaccggaacggaccaacccaacgggggaaggggtaagtaggg
>GAA4HQR02I57ZV
ctacgcttaatgttctcgtcaacaatacgaagaagaagcttcattgcatattcaacttctctgtggttggatgacaagacagaccaacaggcaccaccaaaggaccatttgtgaagacacgtaagaaatagcataggccacgagactcgaacaagcttctggatcccgacatggaccatgctaccaatttcctaacccatcaaccaaagtaccactaccaagcatcggatctgtgtctattacatgatgccccgtacctctgcgtgtataccacctgcttctgagactgccaacggacgacacaggggaggtagg
>GAA4HQR02JHF8E
aacagttaacatggccactaaatccaatattgacaccaaaagcgcatttgctcaatctctggcttgttcttctccacagttttaaaacactcgtaagctggatatgcatagccaaagatcagcacaagtcctctgttaagcaaggatccaatcatggtgtattcctctcaacagttatttctcaacaatctttcagtttggttcaatcgaaaaggtcagcggtggaatcagatggaagagatggcgaataggaggtccaatcgagatggcgatagtacagaggcggacaatggcgccgccgtgtaaacgacggtaagtcgttgcgagttgggcggagcggctagctgttagatagaaagacggaatagtccagatctgagactgccaaggcacacaggggataggnnn
>GAA4HQR02IQOBZ
aaactgtatccgtatcgtgagttcaattcacagagaccagcaaggaagacggtgatattaagcttgcttcaaacctctctactttcgagtatgaagtatcttttgcaagtaaataagaaattgacaaactctcctaaattatccagttaatgcgagcatttgaatcctaaaaatagaagaggggagaaaaccgagttagactagcggcggggacggtgacggaacaccaacagctccggcgaatacgaaccagcacgatctccccgtacctctgcgtgtatacacctgctcttgagactcgcaacgagcacagggaggtagtgnn
>GAA4HQR02G10G9
attatctcatgtatataacgccaataactttaggaattgtcagctagaatcgagaatcaaattaagctaaaacaaattgagttatttctgaaatttgggatttgatatgtacatacttattttaaatgaacatgcttttttaaatttattacagagtattattgacagataatgttaggttgttagtacttcaaattaatgataattctatctatgtacataaaaaaataaaagttagtagtatatagtatagatatatagttagttgtgtgtcgataatgtcggtggttggtagtagtaagtagtagtagtggtttggttaaagttaaactttacgtttttagtttttaaactttaaaaacttaaaagtaacgtaacgtagtagttcgttcgtagaacgacgtccgaccggaacggacaccaacgggagggtaaggtag
>GAA4HQR02IHWUL
tagcctcagcaccgactgctccaagggttcactgagttaagaaagaaagatgaatatcggaggctgggagagtgcatctaataaagagagtcagtcgacttggaggctccacttcagcgagtctcttctcttcatattttctttcttttctgctttgttatgcaagtatgtcatgtatttatgtataagctccccgcccacgatcgatatataagttatatgtctgaact
>GAA4HQR02FWBRX
acaatccattcgcgaacatggatgcctcgaggaagaagctcaaagttagagaagagaagggatagtaattcggttgtgataggacatagtgcaacaccaggaggagttcttgacaattgatgtagaagaagctgagaacgatgattttcttcgtcttaaccatgtcgaaggctaccacgagcttctgagactgccaaggcacacaggggatagg
>GAA4HQR02HWKJR
tagaaggaaggatcatactactatgtagancncaggtgatggcagagcgctcgttcacatctctccctacacttttgccgtcattggaattgccatctccatcggcgtttctgttctcggtgccgcctgggggatatacataaccggaagcagtttgatcggcgcagctattaaggctcctcgaattacctccaagaatcttattagtgtcattttctgtgaagctgttgctatatatggcgtcattgtagctatcattctccagaccaagttagagagcgtcccaacatcccaaatgcaccatcctgattcccttagagcaggatatgcaatatttgcatctggtattattgtaggctttgctaacctcgtttgcgggctatgtgtgggcataatttggaagttagttgtgcactatctgagactgccaaggcacacaggggataggn
>GAA4HQR02G4ZON
tagataccagcaaggctgacctcgccgagtttgagagttagtaccattatatcatcatgaacaagaaagacttgaagccattcgatgcaccaaccgagtgcactggcttgaaagaattcatcatctgtcaattcacttcctttgagcagcttgtagctgtcaacaactgaaatccctctattcagcttccctgcaagccacattcagcagcaaatttgaccaaatgactggaaatacaaacaacagaaatgatgaataaagaatgaaagagccccacctctg
>GAA4HQR02HQOW6
tcttgtacatctcgaggatctcgttgtggctcacgacccncgttggttgagtactcatatcgcctggttagttcttctacgccatctcgtattggagtagttggtaagagcctcgtacgaaggtattcgtactagtcgtcgtttggggttaggggtagtttggtttacggaaccggtttacgtttttggtttaggtacgggccgggtcgtagtacttttcgttttggtagtagtaaggttaaccgtttaccgggtttaggggtttcggtacgggtacggggttacgggtagtaggtaatttaggttcgggacttacttttaccccttttaaaccctttaagttggtcgaaaccaaaacttagttttggtttaggttacgttttcctttacgtaaggtacgtcctttcctttaccctaacctaggtcggtttcggttttcggtttcgtttaggtaaggtaaggaaaccggaacctaggtaggtttaagggttttgggtggttcccccggttaccccccgtaccttcgtcgttggtacgttaccaaccttacgcttcttcgtaggacgtacgtccgaacggaccgaacgaccaacggggaaggtaaggggtagngnnnnn
>GAA4HQR02HLOMA
atcgagcctctcttcctccacagacttatccaccttctgcttcttagcagcgccatcctcatccttgtcctccgcctcctcatcccncctctcctcctctctcgtcttgtcgttggtgtcctctagtggccgaccttagttcggccgggccggtccctcctcgtcgtacctaacccgaaccgggacgacttacggtttcgggggtttcggggtttccgttacgtacttccctaccctacttcctaacctaacgtcggacccgaaccccggggacccggggttccgtttccgtccttcggttcgggtacccggtacccgttcctacgaacgaacccaacctaggtcggtacttactaacgtaacttacggtttaagggttttagtacgtacttccttccttcgttacggtaccgtaccttaacctaagtaaattcctttagttaattaaccccgttaccccccgttaccttcgtcggttccggttagtaacctaaccctacgtcgttcctttcgtaggaacgtacgtccgaaccggaacggaccaaccaacgggagggtaagtaggnnn
>GAA4HQR02IXNBJ
tctcactagagacttccgatgcgaccgtgtccgtgtttctattaatcaacgcggcggaattgttattcagaccncctntgtgtagaattaattatnanaactctcatgagaactatcgtaccgttaacgtacgtcgacancaacgaaacgtatatattacttaaagtaagacatacggttacggttggtttcgttactagtttaagtttaagttaaccggtttaacgggtttaagttttaaagttttaaaccgtttacctaaccaaaaacttaaaaggttaagttagtttcggttccggttttctttttggttaggtttaatttaccctttaccctttcccttttaaaacggttaaaaagttaaattttagtttcgggttcccggttttacccgtttttaccctttaaaaaaaaaaaaaacgtaaaaaaaggaaaaaaaagggaaaaaaccgtaaaaacccttaaaaaaaccttcccggtttcgggtgggttttaaccgaaaacccttaaacccgacgtttcgtttcctttcggtaacgtaggggtaaccctaaccggggaacccggaaaaccggaaccccaaacgggggaacgggtaaaaagggggggtagggtaag
>GAA4HQR02F6HQ7
aaggtgttctaagctgaatcgttagtcaattgaacagtttcacccnccatgtgtcaacaacaggtggctagttcggccatataactaacctgctcagagtcttagagcaataatcacagacaacgtgtattacaacaagaacactacaacaagaacaacgacagaccaaaccattcttcatacaataggaaaagaaaatgcagtcgctaagtaaagtcggatcctacttatttagtcgattctttgtttcggtttggggttttggaaagtaaagggtatttacttaccaagtgggtatcgtggcgtagttagggaagaaattatttgttcgttagactacctacgtgtccttcgtggaacgtactcgaccgaaggcaccaggaggggagtaggnnn
>GAA4HQR02I2KY3
ctctaaagcaatacaaacagaatagagataaggcacaatgatcacaggcgtaatatccaacacaaaaggaacagtggattccaatcacttgactcactttagaaagtcagaatgcacttcatactttctattctctatgatatttttattagcttaaggtcatcaaattagtagaaggtacgatctatcaatgtccaccaagaaagataaatacattgtgcataatcccgtctttaggacttaaactatgcagagcatatatatccatgataaatagaactacaagacaatactttagaagacaacaatagatgtagtttctaacaatttaaacttagagactgccaaggacacacaggggagtaggnnn
>GAA4HQR02FSDF2
gacaccacaatagcaggtcttgtgcagaatcctttggataacaaagacaagggtaatgtccttgattacccaatcaccaatctcattccttcccgtgtattcagcaaagacccgacctttattcttctgcatccgcagcagtgtcactcaatgtgctttgtaccagccaatttcatagaaaggaggcgggagttttgtccgaatgtctcattccataaatttaggagtgtaataacttataagtaggttgagtgacactgtaaactgcagaagcaccgggatgaagacacaatgcacctatgcatgtgattgggacgtgagactgccaaggcacacaggggataggnnn
>GAA4HQR02HZXFC
gacacaattcaggcctttgtcctcaaatggtagaaagtcggtccatttctgccatcattagacaaaggttcccncntgttgagtaggttntnaccgaccctcggttacgttcgtatagtcactaccattactaaaggtaagtagttcctactgnggcgtcgtccggccgaccactatagtatcttgtattcgcgacgtgttagtacgttaggttggttccggtacggaagtacttcctacttttaatttagttaggttggtcgtttgggtaaaaaggaaagttaaggttaaggggtaaaagggttaagggttttacgttaacgtaacaaagactcacgaacttactaccaaacgtaatacacctcgagacgtagccaacggacgacaccaggggagtagggta
>GAA4HQR02GY550
aaagcctcttcctgccacaacaatatgtacatgaggatcagaccaaacccaacggaagggacgaggcgtatactagaatactcgactttacttattacttaccttcgatcgtctacaaaaccttaacgtttggttaccggtcggttttggttcccgtaccgtaactaccttacgtatcaataagggttaggtaggaaattaattaaccctttccttcgtctgtccaactttactttcttagaactttactttaaacttagtcacccaacgaactacattttcctttcgtccacgcgattcttgtcgccgccgtctctttgtaactacattggtcgacctgagactgccaacggacgacaccaggggaggtaggagn
>GAA4HQR02F2G61
acgctagagctaggaaattggacaagaagtcgaatgaagctaccacgaaatacaggacattgaaggacttgtgtcatcaatggaagagagttaactgttactcagttccagagattacacctacttgctgagtcagctagagcggaacgagcagctgccttagaactgggtgacgtagaagaggctagtgtacttcttgccagaagtctgaatctgcctgaacttgctagcaaaacagctccaaacgactgcatgatgatattaagcataganaagcttgaagagactgagactgccaaggcacacaggggatagg
>GAA4HQR02H3LVF
catgacatagattatatggaaactaaactttaagttaagctccagtacaagattaaaccacataactattgtggaccatggccaacaaattcatcaatctttgcctattggcaccgccttggcactaatctagtagagagttggttgctaggaaggtggcaagcagtgacactgatgtaaggactcacataaaatttcaagcagggatcaaatgtgtatgcaagagcgtaacaattgacaaggtaaacagaaatatgcgcaccaaaatctttcatccttcgacgcaaaagtaggacttatcaaacaattaaacaaccaaacaacaagtcaacaactcctaccacaacaacctgtagagctgagactgccaacggcacacaggggagtaggnnn
>GAA4HQR02IACAT
ggaactagcttgaagaattatgaggcttctgaagagccatttgatattcattctgtgcccaaggaggttaagtctcagcccctcgcgtnagaagaaagacncctcggcgaaaacaaacctcctggacgtccgttggctcccttcccaacctagccccggccccatcaggagttgtatgcatatgagaaattagtctttctagcaatccccgacgtttgtcaggctttgggtaagcttttctaagtcatcatctcctgttgagttgactgaagctgaaacagaatatgcagttaatgtcgtcactgagactgccaaggcacacaggggataggnn
>GAA4HQR02G5T8U
tttcttactcgaagtatcatttgctaaaaatagatccataaacaactatgcaacttaaggccataatgttaccttggtccactcggtaatagtcttattcgtggatcgcaaggccgacaagcgaaagaatagcgagccgcagcaaaactcaaaaatactacacctacaaaaaacctaccttgaggtctagaaatatagtgaaaattaggtgttgtgcttatacatgccccccgtacctctgcgttgtataccacctgtcttacttgagacgtgtccaacggacgacaacttagggggtttttagttttttttttagtttttttgttttttttttttt
>GAA4HQR02IDG82
tcatcaatagagagatgagaagtactaaccactactagagntcaccactgacgtcttgtcagcggcgaggacgagtcccaccggacgacgctcgctcctaactactagccatctgagaaaggacggttccgaactactgttctactttgtatgataactagtgttgttctaataggtacaatactgagtgtgttgttctaatagtgtctgagactgccaaggcacacaggggagtaggnnnn
>GAA4HQR02H6K56
aatgattcttccacctctcttcatcaatagaagctcatcaaaggactcaagatgtctatgcttggctgatgaatggtgcacacaacggttctaccagtattaaccgtatttctcactgcacgcatcacaatggcagcagctcttgcatcaagaccagatgtaggctcatccatgaaaatgattgatgggtttgccacaagctcgacagcaatggttaacctctttctttgttctgtcgaaaggccatccacccacggagtcactatagcgttcttcaatagggttaaggtctctgagactgccaaggacacacaggggagtaggnnn
>GAA4HQR02FLU8S
aatgagtttggtggtcttaaagatcctacttactatttggtttatccgcagccactcaacaactatgagtggcatttgtacgaatacgagatacagtaaagtgtgatgcatgtgcattgtacaggttagagcttaagcttgttgatggaaaaaggcttcaagaggaaaatagtcagtgaatctgtatctgacctacagaaacagatggggaagactaacagctagaatatccactttgatataaagaggcccaataaccaagggacgaacgaaatctgccctctgagactgccaaggcacacagggggataggg
>GAA4HQR02GEKQO
gaagcatccttgaatcagccaatacttgtccctcgtgttgtcagtagcaacaatcagcatttgttcagcagcagaaaccccaacctaattgcggggaggtgccaacgaaggacattcttcttttcttatccggccgtgtttctaagaatatttccttactccgacgaaataactcggttcgtacgagtcagtggcgatattcaggtcggttggataacttgacattcttagaagaaagttacggtctttgggttagttgttcatcacgatttgtatgccgcctgtagtcgccaacgtacnttaattatcactcttcagtttctttcctaccaattagtaccttcgggggtacggtttggttccccgggtccgggttaggatgcagcctcgttgtacaaatgttcatctgcttgtaggacgtgaggactgccaacggcgacacaggggagtaggngnn
>GAA4HQR02GFWJD
gatggctatgagttcaatattggttgtcaccaactctctgctcctacagcttcatggatcaagaagaggagaaggatcaatggaagaagccaacttcctacgcttaaatacttagtattagttattggcgttctacaagaacaacccttcctatttccttaccattttcttaacagatgaatacttgtgtaatactctgtttgttccacgtggttggttgtatatgtaagactcagatcttctcatgtaagttagttataagagccgagtattgtacatgttctaaaaaaaagaaaacaaaactaaaaccttagcgttgtataccacctacgtcttccttcgtagaacgtagccaacggacgacaccacgggagtaggagnnn
>GAA4HQR02GXQAR
tacaacacagcttgctctttgattgacagaataagtacagagatgctgaacacatgttactctcagctcgaaggtgatctacaaatttacttgctctttgattaacaatagtatacttaccaagatgtgctgaacatatgtgctgcatttagtgttggtaagctatatcaaagagctgaggaagaatttattccatcatggacaaaaaggcctgccataattattataattggtggattttttctactgagactgccaaaggcacacaggggagtagg
>GAA4HQR02IQRM8
atgtacaaaaccttacttgtgtcgaaatggaagactttctttcaagtcatttgccatgacagaaaataacgaacagtcgcaaactagtaacggacgacaacaatgggtggcactgcaacaacaatggacaatgtaaacttaatatttattcgtttaaggtatattaatagagcatatggatagtatattttatatgactgcacaacttaagtaggataacatcccccgtcccgtactntgtggtatacaacctacgngtcttctagagtacgtcgaccgaaggtacacccaacgggagggtaaggtg
>GAA4HQR02IQ7RP
cgaccgagtactanagatatcttagtttagttaagaacgttaattttatttctaaaaaaaaaacaaaaaanaaaaaaaanaaaaaanaaaaaanaaaaaaanaaaaaaanaaaaaaacgaaaaaaacgtaaaaaacgtaaaaacgtaaacgtaaacgtaacgtaacgtaactaactacgtacgtacgtacgtacgtacgtacgtacgacgacgacgacgacgacgagagagaga
>GAA4HQR02IZ5IZ
tcctttcagtgttgtgcagcctatgagcggcaatgctgaatcagctcaaattaacaatccaagccaattgaggtctgtctacttgcgctcgtcttctctgtccgataaagtgtcagaacaacaagacaagggtaaatatcattcaatacaaagacaaaaccttgtaggaagaccagagaggaggttttagcagattgtaaaagctgctagaagacatgtgtaaaatgaattccggagccatcaagattgcacagttcaaaaagtgtttgtggagagatacggttacatacctgatcacgggactgagactgccaaggcacacaggggatagg
>GAA4HQR02H49RF
gaggttcttgcgtttgataatcagcatgatggagttgtgattgcatgatggcaacgggagtctattagtcttcttaggcgtcagggacgagcatgggagtaaaagtaagcagattgtatatagagctaatagggcgtcaggacgactccacagttgtatattgtggagagtcaatactacttgtcaaagaagtgaaataggttcgaaatacgttcctcgagactgccaacggacgacacaggggagtagg
>GAA4HQR02IDRFK
ccggcagaggacaagcatcatgaagagaagtccggcggagaattccggtgggcccgacctcgccgacggcgagacgactcgccggtaccgaagacttcttaagtaatgtcatgtgttgtaagagaaaagtaacaaataaattaattagagaaagaataaaggttacgtatcttattctgtatgttacttagttactactactaccactacctaccgcttagtctaagtacgttggttggttaggtttggttggttctgtggagttcttcctgtgtagactaaataatatgtataacaataatagatggttacgtttaaaaagtaaacaaaactaaactaacgtcgttggtataccacctacgtcgttccttcgtagacgtacgccaacggacgaccaccagggaggtaggagnnnn
>GAA4HQR02GI4VY
atatatatatatatatagtagagagagaagaagaagaagtaataagtatacttacttacttacttacttacttactactacgtacgtacgtacgtacgacgacgacgacgacgacgtacgtacgtacgttacgttacgttacttacttacgttacgtacttacttacttacgtacgtacttacgttacgtacgttaccgttccgttccgtaccggtaccgtaccgtaccgtacgtacgtacgtacgtacgtacgtacgtacgtcgtcgtacgtacgacgacgacgacgacgacgacgagagag
>GAA4HQR02H90JG
ttaggctatggaacaagtcgggtgatcttgtgacagcaaatgaagtggagggtgcagtaaggtctgttatggacaaggataatccggtgaggagtaaggtgaaggaaatttcagaggttagccggttaactctactagacggtggatcatccttcaattcaatagggagcttcattaagaacatcatccccgacgagctctgggcgtctaaatacttccttcgtatctttgtagtaatgtttaaattaaatcaagacaagacagttcctttcctatcaaaaaaaagaaaaacaaaaactaaaacctagcgttgtatacaacctacgcttcttgagactgccaacggacgacaccaggggagtaggag
>GAA4HQR02HOBHX
actaacgaaacgaagcagctctctcatatctacaacaataactactctctctactatatnttcgttacggagatancttcgttacgtatactaaccgaaaggaactctntagtacggtaacgtatacttatttatggacaaccaagtaggttcgccncgtctcgatatcnctactcgttcctactaagtagtacttactttcttacaaaggaaggttgttgtaananatactacgagtacttcccttcccgtacctcgtcgtcgtagtactacctacgtcgttcgtagacgactcgacgaacgaccacgaacggaagggtaggtag
>GAA4HQR02GN4MG
tgttcgctgcgttagtagcggtcggccatgaagaagctctaccagtgagcaaggagaggngngagattgtacacancttctagacagaatttaattgtacatctgaagacttattcagttattaagtttaggtttggtttaattagtatttctttgtcgtgcgttttagttctagtataggttaaggaagaatagaggaggatagttggttagtcatcatcttctctgatgattgttgaacagattgtatttattgttattgtatgatgcttaattacatctatgtgtttgtagtaacaaaanaaanaaacaaacgtaaaaactaaactacgtcgtacgtactactactactctcgtagtacgtacgacgacgacgacgacgacggacggagggtagngnnnn
>GAA4HQR02JKLX5
tcaatctcatcaatgttgcattgagtgtgaagttgtgcccnccgtgtatcagaagtaacgcctgagtcggtccggttcgttcttcgtagaactgcaggtacggacaaacatccggcccggtccctttctttgtacgacggaacgaacgacgacggtccggtccggaacggaacttacctccaagtacgctaagtaacgtcttaggaaacggccaccagtcggcctacgtagttcctccatgtacgtccgccacaggaggtaataaacgaacctttcttttcgtgacgttccttacgtaattccgcctattagaagagtcggtaggagggaaggtaagtgtaggtcgcaggtaggtaggtacggaacgaaggaagggtacccgttcccccgtaccttcgtggtcggttagtaactaaccctacgtcgtccttcgtaggacgacgtcgaccgaacggacacacgggagggtagtagnnn
>GAA4HQR02HEBNY
tgtagtctttcagtagctcttctaccatggctttggtctttgagtagaaggaaccagtgaagtttggtgtgtcctcttccttaaaccaatgccaggacccaactagggtggtttgttcatcgaattacgtaaaataagcaccccaaccgttggtcaaagttaactatcactaaagacaataccactgatctccttacaaaccaaatcttgctaatagtcaaagtaaaccacgcgaccgttgtacaccgaataagttttctagtttaatttgtgattctacaccacgtcaaccaattgggttcgtgcctcgttacggtccacgcagcattaaaactaaccatagtgtttgggtcccccccggtaccccgtcccttgccgttggacgttaccaaccttccgctttctcgttagacgtaggcccaacgggacccaacggacccaacgggggaacgtaaggggggatg
>GAA4HQR02JD4B1
gaattatagtccggtggatacgagcttggaaagtactgctcgttctgacccncctcctctacttgttgtagttatttagtttagtttgttatatanacactactactactactactactagtgttgttggtaggtagtgtgtgtgttgtttagttagttagtagtagtgtcgtctntgtgtgttgttgttagtacgaactacttacttactacgtagaagtaggtacgttacgttacgtacaaaaaacgaaaaaacgaaaaaactaaaaactaaactacgtcgtagtacgtactactctcttcgtacgtacgtacgacgacgacgaccgaacgacggaacgggtagggaggng
>GAA4HQR02IBHFI
tcgttctcgttaatcagtagagattgaacatattgcttagctcaagttgttgatgaagttactgggcttgttcgccttagctcaagttgttgatgaagttactgggcttgttcgcctacttcaagagctttgtattcctccttccaagcatgttcatcttattgtggtaatagctcgcctatataaattagcaacaatcatatgtttcgtggaaagaacgaaatgtaatgagattgattgtcatttactataaaaagaaacaaaactaaactgcgtgtagtactacctagctcttgagactgcaacgagacacaggaggtagngn
>GAA4HQR02JJZWC
anaagagnngngngagacanagcacnacngtnttcttctccgaccggcgccnccttcctacgtggnggtacgcncttgtagacgtccgccaggtaaggaccgccgtccggcggtcgtcggcgctnagccgtcgtctccgtggttgtagaagaagtatccccaaaccctactagacgccacgacgtgtgagaagaatagtaacctacggagtacaactattgtcactgtcttgtgtctggcgttaagacagatgcacgtgtcgttgtattaataaggtacgtcggtattgtagtgccacgagccgactaagactaacggttgtaggagtcctgttactgttgtaataacaattaccgttacttacttagtctggccttcgtacgcagaagtaacgaacacaaacgtaggtacgtgtagacgtagccaacggacgacgacacgggagtaaggga
>GAA4HQR02HQVCJ
tttacagctccacacacattgcggattactgtggggccaggatctgctatttcaagggtattactgtccccactctgtttcggtcgataaagggaaagttactaccgacaacaaacaaataggcgataaagacaaactacgttggtacgttgtacaaaagtactgaattaaggtagttcttcactgaataaagaacttgtagtgttgggtagtcaattagtagggagttttactagcacttaaagtaaatagtagttccttccttgttatagttgtttccttttgtaaaccctacgccagttaattagtccaaccaccacactgataacccaaactagttagtcatgagtaccagcaacaaaggaatttcttgagactgccaaggacacacaggggagtaggnn
>GAA4HQR02JRSW1
ttctttcgctatatcattgcttgttcctgtgtctgattcgatgtttttgggttcagtttcacccgctatggaagtaacggtagtccacgcaggcggatcttagaactggttaagaaaattccgccgaaggatcaaccgggatcacatagcgattcatttgatgcttgctatcttgtaatcgcatattctctttcgatggggttcctctagtcctcagacctccggtacagagaaatgtgatgtcggctcacttcccaccgtttttcgtnactaccagtntccttngatctcgacgaaggcacacggagggatg
>GAA4HQR02GD11W
ccgacgttgtgcagtctctggttccattggtgaagaacagtaggtcatcaacttcacaccctacttagtctgttcttaggttttccgttaacgtaccccaaaaccgaaacgaccaaaccaacctaccttcgggttaagggtaaagttttagttttggtaaaacgtaacgtcccgaccccgaccccgttccctaaactaaggttgggtaaaccgttttaacgggttttaaaggtttaagggtaggtttaggttaagttaggtccgttcgggggtttttttgggggttttccgaaccctttttttacggttttccgttcggtccgaactttttaggtttaaaaagttaaaggtccgaaccccccggaaacccgggttttaaagggttaccgttttcggttaagttacctttttcgggttttaaaagtttttaaaaggttttttaccgttttcggtccccgaaaaccccttaacggtaagtttttttaggttttttttccgttaacttaaaaatttaacctttttcgggttttaagggtttttaccgttttcggtccccgaaccccccaaaacccccctttaccctaaaacttaagggtttaaaaaaccgtttaaaaacccctttacggggggtttttgggggttttacccctaaccttaccctaaaaccttaaggtaccccgaaaaccttttaccttaactttttaggtttccgttaaaccctaaaaactt
>GAA4HQR02HZNEQ
ttgtggttgcttgttcgtggtggtggattatatctcagcaaaggcactggtaacgtgaaggaattgaagaagtctcagtacagagtcggggttttggccttcttgatgttgggtttcgttcacaggaagaagcttgggcagccggaggaagtgggattctgttgagaaccaacaatggtggcaagacatggatacgtgacaaagcagctgataacattgctgcaaatctttattcagtaaagtttattgatgacaaaaagggtttgtttgggaaatgatggggtattgctccggtatcttggatgagtggcgaatacattggttttgtatctatgaacgagtcacgtatactgggatgacctaaaatatcattctttcggtgttatagtttgtaattatatctcactacttcgacgaaatgactaataactacgacgggatacttatatccgccgttatatttttggatac
>GAA4HQR02F96A9
gaaataaccttcaatgccactatatatttgctcttgacttcacgagccagatagactcggccgaatttgcctttgccacggttgggtccgactctcgaaatacatcatccacgggaccggaaactttacgttaggagggaaacctacggtggttttgttttgctgtgtttgttcttggttgtttgtcgacggcggctacaaactagaactcaaacaatctatacaaatagatccaactttacttctacgaatccctcgcacaccacagtgagagngaaaaanaaataactctcgcgtgagacagccaggacgacacacggagtaggagnnnn
>GAA4HQR02GXA48
aagctatattgcacgtaccagaaaatagtctgaacttaaggatgacaaacttttcttctaagaatcttactgctgtgcaacccaccnctccgagganatgttctnagantcctcctcgtcgctcctacttcttggcgaatancnacgaacngcgtaacgtaagngccgccctcctcgntnttctcgncncgtatctgaggacagtttacttcttcttaagtaacgtgcggcacaccaacgacaaccaaancttcctagccacctaagaatagtatactaaaccaaactaaaacgggtaaaccggactaagtaaacgttaacgttaggggaagggttaccttaccgacgactagttaggttaggtcgacgacgacgacgacgttaggttacccccgtaccccgtaggaacgtacgtccgaaaccggaacggaccaaccaacgggggaagggtaaggtagg
>GAA4HQR02HSSU3
ttccattctcaacatccacttcataagccaatctctcaatcggacccagatacttgatacactgatgatgaagcttcaatctaggacacttttctaagatttacctctttccttctcctatatcaagccagtaaaagaagggctcacggctttgagactgaagccatttgacataataaaaatagaagattatgtccataacggtgtcgtggatcaattgcctctagccagtgttgcaaagccagtttctgagctttatcgttctttgacaaaccctttcccgccttggcagctctggttttcgtccctagaccagcgtgaaacagcagtttcatgatgttcaatgtcaaagaatgatatcgaactgtgcttgagttcagcaaaatctgagactgccaaggcacacaggggataggnn
>GAA4HQR02G5JBQ
tcggtttggcgttaggagttgttgttatctgtttagctgtggggacgaataagtagttctatttgtttgtagagtttgtagtgggttggtatagtttcttatccgtcctgtgacttctgttactaactagtagggtagtggtgattacgtcgttagtacggtgcaagggagggtgtttgtctgtggtttggtttgttgtctgagtacatttgtctgtggcgtagagcttttcttgtatcttactgagttctaggcgttgataagaggaacagaaaataggcgaaaatagggttcgtgcagaagaagatgagtcttggttggatcttgttgtctgcagctgagactgccaacggacgacacaggggagtaggnnn
>GAA4HQR02JRMNK
tcttcacggctggaattcatctattaggacgatctcctattgtgaaagtgagttgcctagtacttcaaggcttccgctccaacagcacaggtggtcttgtggaccgctaactcttcaggaaataggtatgaggaatcatcngaaacaagagagtgaagatttggaagaaagttaatgtgatatacagttcttctatgtgaggaaataacagntcatatggtgacattgtgtctactgtatgtgctcctcttacctacttggtaatacctacgaaagttaagaagtaccttactagggtaggtctacaataccttccactgagactgccaaggacacacagggagtagg
>GAA4HQR02G5YTI
gctgtcaaatccaaatgcaaggaggaaccctctaataaagaactgagcttatcagatgggagtccgccacattggcaggcagctcctcaacaacaacattgtaaaccttaggtatatcagcaagcatcctgtcatcgtccttggttacaaagttgatagcaacacctttcctcccaaatcttccactccttccaatcctatgaaggtaattctccggttgggtgggtaaatcatagtttatcactaaagactgagactgccaaggcacacaggggatagggnn
>GAA4HQR02G2B5H
ttgaagaagattataattggtattcagttccactacaattgcagagcgtcaagattttactagacatcgacttcttatggatattacccggtcatggagaagggacggtcttattaaagaatgttgtatgaggaaaaattaaactagctttgtaagggaccgttcctttggtaagtcaaaaatttaacgttcaactagtagatactatatgtgtgtgtgaataccttcaactaattataataaattagtccatcaaaataattgtatatccctacttgtaataggtaagaataaagtagtatgttaacgttaggttagtaaagtttaggtacgtacattaattaatagtgttattgttagggcgtaaaaaaaaacgtaaaaacaaaaactaaaaaacctaacgtcgttggtagttacaactacgcttctcgttagacgtagccacggacgaacgacacgggagtagggtagngnn
>GAA4HQR02FULZC
catgaacaacactcacagctgtagaactaaatgtgtatacatactatggacaggaacgcagtgagcatataggagaaattaccattatacatgaagggaaacaacacataaatagttaatctgaaaccctaaccttagactatattagtgatacaaacaagctgtgctcatttgtcaactcctgcctaatttctacccacttgattatatatagaacaattaaaagaactccaaaagtaataaaattaactacgaaacaacatgacaataagtgaaagaattagtactctatttcgtatatcatctccaaatttacttagccttccctactacacatataacaaccgtaaacccaacggtacgttactacgatctaaactacaccaattactagtccactctcggttggtccaccttaaacccttaccgagactgccaacggacgacacagggagtaggngn
>GAA4HQR02GR0NG
acaagacccgtaattgcttgctctgtgaccagcaatgaaggaagtcaactgaaactacaaatcaaccaattgaaggacgcaatcgagaagctcttgatctaaagaatctcatgagaatgcctgttcggagtgataggcctcatggattgtagaagttcgctcctcggaggctttgactgatgctttaaaaaactctttcagttttgttttcttgggaagatgaatgtgagatgactgttattgtaacggtatggtttgaacacaaatgcaaaatgattctgaactaaaaagaaacaaactaactgacgttgataccactgcttctgagactgccaaggcacacaggggatagg
>GAA4HQR02GVQQ9
aactgtaatagtaatagtagccagcagctgctgcaactaattccatctcatccagttcaatatcaatctcatccattggtgctatgatgtatttcttcaagagacactggtagaaaggtagatcggagctttccaattcgttggatgaatcgtgcggcagacagctgaagcgcaggactccgcttgccgggagtgattaatgcaaactccaaggacacagggatgaatagagcgatgacccttgaggcgccccgccgtcctntcgtgtgtacactacncgttctctgagacgtccgacggaccgacgaccaacggaggagggagngnn
>GAA4HQR02JXXZ1
gcaatacaatcgtgacggaacatggttaatttcttcgactttcgattagatagaaggctaattaacataatcaatccgaatccagtttggtagtaaacaatcaaataatctttgttcttcgaacattttcttacaagaagtatgataatccaagacggaggaataatgttatctttattatatgtatcactatgtatcgatttgttgttccttctagtattttggttttggttacgtatctatattcttattggctntaatataatgttagttgtatcttgtattgtttcttctaaaaaacaaaaaanaaaaanaaaanaaaaanaaaaacaaaactaaaactaaacgtaacgtacgtacgtacgtactactactacgtacgtacgtacgtacgacgacgacgacgacgacgagagagag
>GAA4HQR02FU828
ttctacttctccctcaacgagcaggagctttctcaaagactaacttacaactgctgtgtcaaagcctgactttttggtagcttcgtaatacacctcgcagactagatccttttaccttcttgtctgctttcttttgttgttctaagtgggacgaactgacaagattagatttcttggcgtgtgttcattttttaattttatatattatttagatttcttgggcggtatt
>GAA4HQR02HYNT5
taaggttcctcctggtacatcctgcactacaccataaatgccaccacgtttggatggtgaagggaatgctattcgtcggccaaggccatctggctattgacccactgaaaatggatccaacaaatgcacccgccaaacatgtaccgactacaagaccttcagacatggtatccccacctaaagacacgtacgtattgtaataagctttctttagtggttaccaacgtgggttggtccttccctaaccaaacaagggtccggaacttaaccttaaaaccaaatagaacttagtagtagctaaattaaattacaataaaatacaaaattaacctacgaatcccactttcttaggaggacgccggtactctagtgggaggcggacaacgaaaaggaaaggaacactccggcgaaactaactccacttaggttggtgagagtcatctgttgttgtctttgttaattaaggtttgggtaggaggtcgttcatctgttggttggtagcgcaaaataacaaataacaacgacacctcgaggaactgccgaacggacgacaaccaaggggaggtaagg
>GAA4HQR02IKFRF
actatatatatatatactatatatatatatatatatatatatactactactactactactatatatatatatatactatatactactatatatatatatatatatatatataataaataaanaanaagaacgaacgacgacgagagagagaga
>GAA4HQR02IHX2K
tctctcgtcgacgtcgtaccgtaccgtaccggacggtgtacacactatacaaactaaagaaaagaacgaaggaacggaccggggcccgggaccggtacgaacacgaaactaacgaacgcgtccggtcggtcgggtaaacggtaagtaaggtaacggtaggtagtttacttacttacaaaccaacgtaaacctaacgttaagtaaccgaccggaaacccggaaccggaaactaacggttcggggttaaggggtaagggtaacggtaccgacctaccttaggttaaggttggtggttgttcgtaacggttaccggaacgtaaccgtttattattaattaaagaacggaaggtaggccgggaaaagtaaacggaaaccaagaaacgaacgaaataacttctacttaagacctacgacgtacgtagccgacggacgacgaccacgggacgagggagag
>GAA4HQR02GRDTK
ggttgagtaagtgatgtcttgatgtagctagatgtcttgttgcttccttggtctgttgtaggcgcttgcagagcagcctttgcaaattttagcctcttcgctctttaccccactaaaactaaaggtacgaatacccgaaactagatcagtaactgctcccaactagatcccttccccaacgtaagaactagttcttcccaaaacgacgaaggaaaggaccactaagtagcgacaactaaatgtctgcacaggttgataaactagcgacgaacactggaccgtcccctttcgtaatagcaccactatttgtcacagcaaatagctattccttcgatgctactataccacgcgtagaagacactaaagaagttctaccaccggacggtgcacactccaacgacttctgagactgccaaggcacacaggggagtaggnnnn
>GAA4HQR02IHC7N
agagagtcagctaatgatcgttagactggaatattgttaggagtcaagtacaagaacttgccataatgaatctgcccgtccatcctccactagtctctttgttagttacaatattgcttctggtataagctgatgtcagtattgtattttntttagattgtagtagtntagattgtnctagngtagtgtcttacaatctaggttcgaaaaaacaaaagaaaanaaaaaanaaaanaaaacaaaactaaaacgtaaacgtaacgtacgtacgtacgtactactactacgtacgtacgtacgtacgacgacgacgacgacgacgacgagagag
>GAA4HQR02HJA46
tagnnntctcctattacttcctgnatacttacctaaatagtttggtcggtctttnttagttctttcttgatacttanacagcntaatactctacttattctacaacttgttatnttcngcnccgacgacncaacaacnctctttcgttacttactttcttttgtttgtcgtacggttaggttcgnggaagggacgatagtagtagtttcgttacacggtacggggtagggtagggggacgggtttttactttttaggttaggttacttacggtaaagtacttttccctttacttaagttaaggtcccccccgggtttaacccccccgttacttcgtccggtttcgggttagttaaccctaaaccctacgtcgtttcccttttcgtagggaacgttacgtccgaaaccgggaacggaccaacccaacgggggagggttaagggtagg
>GAA4HQR02HP8SD
cacattacatttgcttacagcaaggtattagtgtgacgtccttgggctatcatttacccgtcgcttcttcctaactactacgctcacaaccgaccaactagttcttccgtactacgtagattattagtcttcgtatctcgacctcctcctcgacaaaagacagaatccaacgtacgaaatagttgtatttcgtacagaatctccacgtggtaggaggcaccacgaagcgtaaataggcgagctgatcccacccaaatacaactagcgagccaacttagctgctccttcgtaatacatttgtctgtgttcacgagattagtagtgactttgtaagaagcccccgcctccctntcgtgtcgttacactacgctcgcgtagacgccacggaccgaacgacacggaggaggggangn
>GAA4HQR02JUU4Y
gttgatgatggaattgagatcttgcaggtttattccaaggagatcagcaagcggatactcgatgttgtgaaaacgcgagctcctgaagcgaatcaagatgaatctgcagtgaaatctcccgggatgaaagccccnccgtccgtacgttagtaggaggtagtactctctgtaagtagaatactaattaagtagtttacgttacttactcnatacttattagttcgttcttacttctgtagttagtaattaattaagttttagtttagtttactgtcgtacgtcgtcgcgtcattctagtgtcgtgcacgatactagtatctgtattcttgtttatttattattatattaggtagtttgggttcttatattattaggtagtagttaaggttacgtaacggtagacgtattagttaatt
>GAA4HQR02GYUY6
tacggtctgaggagagcgatgagactgttaagacnctttggtagtgtctcttcatagtaagaagaggtttgtcacttaattagataatgttgctaattaattatctaattcagttagttttaacttttgtactgtattccattgtaaagtacgatgctaactgcgagttatagtattttctattctt
>GAA4HQR02JNOS2
tctccatatcttgtctgtatttctctggcaagttcaagaagttactccatcaactgaacatcattaaggattctagatgaagatcccgaaaattacatttctggaatcagcaccaggaacatgtgaaatttgtactgccgaaggcagaacatgcgtgcacgagattgaaggtgaaggagagtgtttcaccatattgaccaattaaatcaatccttaagttcagatgaaatagatcaataatggctgctcatctgagtactcgagctggtgggcctaagaggagcagcagcagcagaatttgaaaggaactcccccctcctcctgtcgtgtagtacactactctctcgtagagagccacgaccgacgacacggaggaggag
>GAA4HQR02HFVYO
tgatattgattcagagagtctggcaatgatcagagacaacgattatgtcagacattcagattgagcaaggttgaaggcttgaggcgcagatatcagcaaagatagggagatagcaacaattactagacgagccaagctactgcctcatttaaggctcagattgagaagttacagaaggagaagatgaatttcagagaatggttattggtaatccagcaagtaaagacccaacaatacatgaaatgaagaaaggaaagggtacgctgagactgccaaggcacacaggggatagg
>GAA4HQR02H2Y5Y
tgtagacagatccaaaccgccttgtccaagtcttattagcaggatcgaagttgtctgtggcagctttaattgttgataagtgaaataaccagtttagtagatcaatcccttttagaacttcttaccctcgacggatttgtttatttgccgcttactaccaaaatagatgcaccataagctaatgatgaacaggaaatcactgagactgccaaggtctacacaggggatagga
>GAA4HQR02JHP2Y
acacgtacgtacgttcttcttcttctcgtgctctcgtcgtccgtcccttccttccttacctcgacgaaccgacgaacttacggtacgttagttggtattcgtagttactaaacgaaactaacgttaactttccgttccttccgtccacggccgtccgggccggcggtacgtaccgttaccccgtaccccgtaaccccacccgtccggttaacccgaccctgtttcgtccacgtatctccgaatctcgttctaccactggtttaccgactagtttcggtaacgaccgtcgaagacgctaatagacagtcgcgttcgcgttgttttcgttagtagtttccgttaccggaggtcgtacgtagtagatattgtcgttggttagtacggtcggtagatagtanactaattagtccaatttaagtttacgactaagtttacgtgaggactgcgaacgcgccaacgaggggacagaggagtannn
>GAA4HQR02F2SQI
acctgaatcaatctagaactgaagtagaacttcaaccttctccataattctgaactgcatgttttgtccttggtcgtctcctttacgggttgggaggttctagtggaacgtagctgcatctgtgctcccacgaagaattttctatcggaggagatgtcaacctcttgtaagaggatcaccttctggaccaaccaccaaactacaccaaactagttgtattccctactcaacccaaccaacaagcagatagcgtgagcctatagtagtcatagtatgccccgtacctctgcgttgtataccactgcttctgagactgccaacggacacacagggagtaggnn
>GAA4HQR02HDAP4
aatanagagatatataagaagaaggagaagaagagagagatatatagagtaaggtaaggtaagggtggtgggtgtgtagtagtagtttagtttagtacacacaataggcgaaggaactaaacttaaaacggtaaaacgttaaaagggttacttgtanacaagaagaaaggaaagaacgaaacaaactaaacaactcaatacaaatacaacaaaacaaaacaaaacgactatatactactttactttttagttttgttagttagtattactacttaactaatagtgtggaggaagaagtacactanaagaggagagagagagcacacacagcgaagtactttacttcttacagaaggaagagggngtcgtctagaagacgtacgtcgtgtcttcttgtgttgttgttagtgctgagttaggttacgttcgcganagcacggcgacgacacgggaggtagggagnnnn
>GAA4HQR02FNA7W
ctatgttggttattctcttatgagattgcttggatagctatagtttgatttaaggtttaccactcattagtttcgagaactaatatgttgttcncatctttgttagtntaacgtagtnattattgtcncaaaaaacaaaaaaaaaaaaanaaaaanaaaaagaaaaagaaaaacgaaaaacgaaaactaaacgtaacgtacgtacgtacgtactactactacgtacgtacgtacgtacgacgacgacgacgacgacgacgagagag
>GAA4HQR02HS4UT
ttacaaagatgaatttgatttatattatctctattactgtaatggtcgaccgttgaagataagagttgttgctttgcattgttggctcatatataagagtcctttatttcatgcaaatgacatagggtgatttcc
>GAA4HQR02GXSBL
aatctcttctgctaacttaccactcataagatccacgcaatcctgttcatggaagatgatcatacctcaccattttctatttctactttgtatggaatcaagtatgaagtatgttgttatgcagggagtcagaatagtgatcgataaggttttacgtaaccgggacctttcggtcgtttacgattgcttgaacatagaacctagaccaagcaaccacttagctaagcgccacttccttgtatttccttaattttaagtacttcttctaaaccaacgtagggtcgttccggtacctgagactgccaaggcacacagggatagg
>GAA4HQR02GLACI
taatttaattggtggttctgtnttattacttgtnatgttnttcagntcaacacnatanaagtacacaacactcctcctaattataataacttaaacgtaatacaatagngactagttnacaactgcactgatacncttatttacaagagaacaactcttattattaacttaactcttactagtttcgttacctagttagttagtaggaacgtaaaaaaaaactaaaaaaaagtaaaaaactaaaaactcgttcgtagtacaacctacgcttctcttgagagtcacggacgacgacacggaggagggtag
>GAA4HQR02GEBMH
tcttgtatttcgatggtactcggcttgtattattactgcatgtccagctctgttcttgtcacgattatccgaatcaagtcgagtctgaggttcccaggcctttcattgctttccgcagctcctttgacaaaagtacaaggatgggttaattgcacatcgtacaatggtcaaaagagcgtacaaaatgtccctgatgtttcctcttataggccttttaagtgaatgcccatacaagttacggtaggctacatttacagctgccaaatgcgaccgactgagactcgccaaggcacacaggggatagg
>GAA4HQR02IPADX
tgcacctccatatgcagcacgacaagttgagaggaactacccacctcgccaactagttggtagttaatttagtaaccaaccctcgaggacgtccacttgtcaacaactagtagcaataggtttggtaccagagctcagccgacgaagcactcgtgcatgctagaaacgaacatcaatgttgccacaaacaatccttctggaatacacaatcccacttgagttgttgattccccttcgatgatattggcgaaaatacaacgtgcaaatacttgctctttccctacgatgatccgcggacagtatgtatctccttcgcactttgtggtatgatgacaattgacaaagacctaagaaactgagactgccaaggcacacaggggagtaggnn
>GAA4HQR02GU4GW
tacgcagactattctgcgattagaagggtcattgagaatgcagctgtccttggattcgacgaaaaggcgagactaacagcgtgttgtgggagtggtgacaatccatataacttcaactgggacacaatgtgtgggacgctgggagtgccggtgtgtccaaacccaagcgaaaggatcagctgggacggtctacactttactcaagagttatacaagcatgtttccgcatggatgctcgagcatactatcattccccagttgacccggccttcctctgcgtcattctagctagctacctcccttacaaaaatatgtatccacgtacgaggtttaacaaatttcggctcttcaacattttcatcaattaaatatacgcaaatcaatcc
>GAA4HQR02G1EJM
tgttttatactctctttgcttacaccaacatcatgacctagtccaaaacaagccaattcacattcaatgggaaagtgtgattgtaaaatgtaacccaacccaaggccaagttaccgggtttccataaaggtctctcggatcccatgagcaaatatctttgatatttgaccgatagattatggtttctccactcccttaaatcaaacatgttcatcccatatgcccaagtacatgaattaatttcaaaattctcagctacccaaggatctgagaaattaacaagcttatccatccgaatatatgaaggttcaccttggttgcatgtttgaattgctccattaacctttcctttcatgtctacactccaaagatcactcaaaatctcttaggacaactacatcatggtcaagaagctgagactgccaaggcacacaggggataggn
>GAA4HQR02HD1JY
accataagctggctggtgctccaacctattataggcactattattttattatctttattagctactgaaggaagggnggaggtggtgtgtgagcgacgacaccgacggaaggaacggaacgaacganagtgtacaactagtacatagttgtttgttcgtatcgtcggtgtcgtccttctacttagttctatctcctcgttcttccttattctaaccgaagacgtaaccttacgttgtataagtaccgcgtttttgtttttgtttcgttatactaccttaacttaacgtttaccttacct
>GAA4HQR02G9GWE
acacaatatatacatactcacgtatgactctcttcatttatcgttaaaccctccaacaaacctcaatacctgaagccatgtcagagtctcagagactagacttgtttgggatcaactccaacatccttgagagtctccgctctcggcttccttgagaagacatctccgccaactccgacggctgaatccaactcctgcacatgcgccaccttcctaaagaatgacttattgatgaacttctcagcctcctccaccacctcctccggctccaccacctccggcagcgtctccccnccctctcgtcgtcgttagacctacctacgtcgtcctttcgtaggaacgtacgtccgaaccggaacggaccaaccaacggggaaggggtaagtagggnnnnnnnn
>GAA4HQR02F8XRC
atagttactagttcaattgaaattgacggaagaagaattgtgtaactcatctctctccttacttacatactgatctgcttctactaaccttgtaccaactgtatttaagtaggttcgtatccgtcctcatctatatatctctttatttagtttgtatcgtatgtggacgttgtaattaattcgatgaatttagttggaagtaggaaaagtaagtaaagttttaacgggttagggaaataaacaaataaatttagtctgctccgaaaaaaaaggaaaaacaaaaacctaaacctagcgttggtataaccaacctagtcttcttgtagaactgccaacggacgacacaggggagtaggngn
>GAA4HQR02F24JX
ttggaagagaaggactgcagttcccttaagaagatgttcacgggatttgagtatctttgcagcaccaaggagcattgcaacgtgtgcgtcgtgaccacatgcatgcatcttgcctgctattttgctcttgtatttccattccacggactcttgaataggtaaagcgtccatatcagccctgagagctacgaatggtgggccgcccgacccaatccaggcccgtatacccgttttagcaagcgggtaccgatacttgacccgaagctgatccaactcggtccgaataaggtggctggtgttgaattcctcgaaagcaagctccggattctcgtggatatctcttcggattctcttgatctgagactgccaaggcacacaggggataggn
>GAA4HQR02HY0D3
tatattgtatgagtccactttgttgatgtgcctacgatcgttggtacggatctctattttgtcgctccgacttcttcgtatatggcgcatcgtcatcagccacgatctctgtttcttatgagtttcgttggcgaaggatctggcttcgtctgagcacgatctttcctagatctgctgagggagttcatgatctgcggcggtagctgtctctgatttgtagtctactatacgctatgttgttcggcatacatataggcgtatgtaactcgatgaatatttggtagcgtttaggttgtgtgaatatcttctggtaaataaatactgagactgccaaggcacacaggggagtaggnn
>GAA4HQR02HYJGA
ttttgagtttaacttttgtcacagtcaaagaactgtgatattagttcctgattatctctcaagtagctgtacagatctattcattcaggtaatcagatatgtgccggttgttgacacattgctgggttagttttagctttagttgtataggggagtaaaaaagtacngagtagaagaatgtacagatgggaaactagttaaaatagtagtcctaatttagatgcaaaatgatatattagctgctttgtttccttaagtt
>GAA4HQR02IMYI4
cggccgtgtggagactcttgttntgtagntntctacctaatnttcgangtggtcgctgtnctcacacctggttagtgtcgttccgttacgggtttgttcaaanaatcgtcgactgttgtcgttgtcgtcctcgtcgtttcgttaccgacgaacgggccggacccccccgtaacccctccccgttagtcgttggtacgttaccgtaactaccctacgtcgtacgacggacctacggaccgaaacggaccaaccgggaacggtaaggggagtagg
>GAA4HQR02F49RJ
ccacggtcatcactagcattcagctctaaaacccttcgtattgttatagatcaggaccggaaaacgaactgatgagcaattagtcaagacggccagtgggtgggtttttccgttacgttccggggtacggggccgactaaaacaaagcatgtgtgggcgagctagtggtttcgtagtgtattggtggagcacgcgaacgacctcttcctgatgagctacatccttctacttgtctcggccgactattttcctacccactggttgtagagctctgcactactggcgccatctatggaggtctccaaagtttagtctccttttcccttcccctccccgccttccctcgtcgtcgtagtacctacctacgtctcttcgtagacgtacgtccgacggacgacacacgggaggtaggagnnnn
>GAA4HQR02G3QDJ
actactactactactactactactactactactactactactactactactactactactactactactactactactactactactactactactactactactactactactactactactactactactactactactactactactactactactactactactactactactactactactactactactactactactactactactactactactactactactactactacgtacgtacgtacgtacgtacgtacgtacgtacgtacgtacgtacgtacgtacgtacgtacgtacgtacgtacgtagtagtntctctctctctctctctctctctctctctctctcgtcgtcgtcgtcgtcgtcgtcgtcgtctctctctctctctctctctctcgtcgacgacgngngcgngnng
>GAA4HQR02JKWAJ
ttagcagagcaggttatgaaatgttgcgaagaagtggatttcggaactgcgacattatgcccncgtgtctctattntctgtagaanatntnntcctcgatgntagacacttcttgatgagtnacccnccgtggtagtgcacttatacagagcagggaggggaacgtangaaggacgngatgtaggactcctcgtttacttaatgtatagtagtagctaaactaacaccaagaacaactaaaagaaactgtatttagttagtagtcgtcgtccgaccttaaaagttttaaggtttcttcccaaccctaccctaaacgaaaggcaagaaagaaaaaaagaaaaacgaaaaaaaacctaaaactcgtcgttcggtataaccaacctacgtcttccttcgtaggactagccaacggacgacacacgggaggtaaggng
>GAA4HQR02IW6VV
ggaggaacggaagtacagaagtaaagaagaggccggagggtaggggtcggacgtaggttaggtaagggaaaagggaaagtagtcgggtttcccgtttacgaaagggggaaaagggtacttcggttggggttcggttcgtaggaacgtacgtccgaaccggaaacggccaaccaacggggaaggggtaaggtagg
>GAA4HQR02HL918
aggacgattgttcgtgtcatattagcgttcgttaacggttaacggtaagtaagtacccgtttaccgtttagtagtagttaggttcccggttcccccctttcccgtttaaagtttaaaaaaatttaaaaaggtcgtcctaacctttaacgttttttcgttttaaaaaaaaactaaaaaaaaaggaaaaaaaaaaccaaaaaaaaaaccttaaaacccttacgtccgggtttaggtaacttaaaccctaaccctacgtcctttccttcgaggaactcgacccgaaacgggaccgaaccaaccggaagggggaaggtaaggg
>GAA4HQR02HXPWO
aactcctaacacaacaatcaaaggcaataattaaagacctgcataatctagaacgatcgatgatttcttcgtcttagatgcaagcgacaatctctcgccggggaggaagacaggaaggacctcccgtcgagaaattactatgagcgaagaatcgtcgtcgaaattagagcgcatagctcaccggatcgtaccggaactcgagtattactcgatctccggctcgcttttccgtccaatcttggagaagaaactagcgcacctgagactgccaaggcacacaggggagtagg
>GAA4HQR02H3UR8
gagattttgccaatttgggtcatcttgatcattggagtgatccaaactttgttggttatggccttctttggcttgttgttactggtatcttgccgtctttgcctttgtgggtgctatgcattgcaatctttgtaggaactaatggggagacctacttcaacacagcagctctagtttcctgtgtccagaactttccccaaaacgaccgcggcccgaacttgtttgggagtactcaaagggtttaggtctgggcgtaagtggtggctatacataaaccaaaactactatgccatgttcaacttttcttagtgatacttcattgtatactaattagattgtcagctgagactgccaaggacacacaggggagtaggnnn
>GAA4HQR02FXO8G
agacacgtttggagctactcaacaaagcctcttaaatttaagtttgtgtacacatactttgtaagtcgagataaggttgtgcattattcaaatggaagaacacagggaattatgtaagatcgcttgcctttttgtacactccaccttcaaaatgaatgttttttnttttctttact
>GAA4HQR02G87RB
taatgatcttagtgatcagatccgccagctgaaggaggagcttcttaaagctaaactagatgctgaaacccaactagaacaagcaatgctgcattatttagaggaggaagtgtccgtgaaagtgtgaatcgattgagactaagccttaaccggtccttgattctgccaccaatagaaaatgatcctgtaaaggaagctagtgctaatgaggttgatgttgaagccctttgcgggcagctagacgagttacacaaatcccatgctgagactgccaaggcacacaggggatagg
>GAA4HQR02GG2US
atgcggaggttgcaagatgaacgccggacctcagctacttggagaccaccaccgaccaaccgtgagcgtcgtctccggcgttgctcctcagaagacttactttgacgaagcagagatgggagttgccgctgagaacgaggatgcaagtatggatctaactgtcaaatgcaatccctgcaactgctaattgaaagatatccgaagaggaagcagagggatgtgaatcgtgaaattcatcatctcttattggaagataattcagttgtgtttgttatgataagttatgaaggacttgattatggaggatctgttctgagactgccaaggcacacaggggatagg
>GAA4HQR02J0ARP
gttcaggatgaacagctgcactgttaaattaagaactctctgaagcttccgttgatccacagcttcgatttcaagtgcaaacatagaactaacaggtcgatgatccgaaatccggatatccgttcttctgtaaaactgttgcttgattccctttccgaccactagtatccgatcacaccaagactggagatctcttcttccttcgtagactgccaaggcacacagggagtagg
>GAA4HQR02JMGVA
ctcctgaagtactcaggatcaagatatccaaacttcctcgtactgctgtgctcacatgggtcgtgatctagttctaggacccggtcctttgtacaataccgaactacagcaactttagtccactatagttctcatcaagacaaatagttagcagatttactatctcggtggataaccgctttgtcgtcgcctgtatggaggtagtgaagtcctctagctgatccaatgcaaatactcaagcctctgctccactcacgtgggagacggaccataagatggctcttagagtccccgtcctcctntcgtgtactacactacgtcttgtagacgtacgtccacggaccgacgaccaacgggtaggtaagggtangnnn
>GAA4HQR02HJWV2
ttgggaaggcagctttagtcccggagtcaacttacatagcaaaaccagctgcttcatggcttgatgatttcttagtctggttatccccagaagcctttggttgctgccgcaagtttacaaatggaacttattgtccacctgatgaccagccaccttgctgtccttccgatcaaggtacatgtggcataagcgaattatgtaaagactgtacaacgtgcttccttcacgcgaacttggttaatgatcgtcctaatacaacacaattcaaggagaagcttccatggtcccttaatgcattgccgtctgctgattgtgcgaaagggggacatggggcctatactaacagtgtggacctgcaaggttatgagaatggagtaatcgtggcgtcagagtttcgaacttatcatacaccctcaacaaacaagttgattatgtgaactcaatgagggctgcgcgagaatttgcttcactgagactgccaaggcacacaggggataggnnn
>GAA4HQR02JVH1X
agacactattattagttattactaaccaaaaccttaaaccgttaaaccgtaagttacctaccttacgttggtacggaaccgaaccaaccaacggttagggtttggttacgggttaggtacgggccccgaaccccgaaacccaaaaccccgaaaacgtaaaactttaaaaggaaaagttaagttttaagttttacgtcctttaagggtaacgacaattaccaaacccttaaggtttacccgggaacccgttaagttccggttagaaaccttaacggttaacggaaaaccggtaccttagtcggtacctagtacggaaccggaaccgggaccaaacccgaacgggaacgggttaaggtaagggggag
>GAA4HQR02G876G
tcacattttcaagcaacatcgaaacccactcaattttagttccttcctagcatcccggaaacggacaccctcctttcctagcagcatcaccgaggccttcctttcctaaagggaaacgtagcttcctttacccccttttccctttcgtccgacttacgtttaccttacggttacggtaaccccggaaccgggaaggacgttcgtaggaccgacgaccggttcgggtccgtttcggttaaagggaaaaagggaaaaaagttaaaccggtcccgaaacggaaccgaacccggttttacccgttaaaaaaaacccttaaaaacggtccccgaaccttaggtttttggggttccggttcggtccgaaaacccccttaaccggtccgaacttttaggttccgtttcgggggttagggggaaacccccccggttaccccggggtacggaacgaaaagggaaagggtttttaagttttttaaaacctttttaacccttaccccaaaaccgggaacccggttccccggtttcccgtaaacggaaaagggaccgaacttacctaacccttaccctaacggaaaaagggaaccccgttaaccccccctaaaaaaccctaaaaatttttttttttccttttttaacccaaaacccggttaacccgttttcggtaagggaaacccgtttacggtccccgaaaacccggggaaccgggaacccaaaccccaaacggggggggaaaggggttaaagggtagg
>GAA4HQR02H9552
ctcatatcaatccgatgctggaacaaatatcggcttcctttcagcttcaaataaagcaagataaaagccgctgatttggggtggctttatgctacatcctgtaagcttttagcttttacagctcaagcaagttatttctcacctttgattgttgtatttctcgaactgagccaactactgttttagcggacaaaattggaagtgtgggactaaattacatcattctttatgtagaagtgtttgaagttcagtgcagtttaaagctaattatcaaaaaaagaaacaaaacctgagactgccaaggcacacaggggagtaggnnn
>GAA4HQR02IUPIA
aaaataaaaattttgtgtaatttactctcaaaattattacaaatgagaattacagagaaaaaaaagaataaataatacaattagaagcaaacataacatcgtgtataacattgtttgatttgatcgacgaccagaattactattaccgaacacaaaccctagcttccttatacactttcccaggcctacaaaagtaaccttgttttggggcacaatgtatgtcctctgagcaaacacacagcccttcaagagcacacccttctctattaatggtgactcctcctctcaaccctaaaacttgatccgtccattcacttgagaacaattccataggatcatacctctccttgacattaacaaacttgtttgcattcaagtatttggttgcaactccatcaaaagctaaatttcgattcttaccccaatgtctgagactgccaaggcacacaggggatagg
>GAA4HQR02I4A4M
atatatgacttgaactagcgattccgattccatcaccatcagccataccnccaccaccaatatgtnggtggtggtcttacctaactagnggtccgtacctaggtgtgtcngcactgtagtgtggtggtaccaacctagtaggtgataataatttggtttagttaatacctccggtggtaagttaggtatgtcgaaccctaacccctaccttaggttcggaactaattggtaacgaaacttaaagttacgtccctacccgaacccgaacctactaacttaagttttttggtttttaaggaacgactttaccttacttaaattttagtaggacggtcctttcccttttttaaccttttttaaccgttaagttaactaacccaaccctaagttcccgttttcccgggttttaaccggaaacaaactaacctaaaccgtaaagggtacgggtcctttccttttccggtttaagttaaaactaaaacgacgaaccttagtacggaaacggggttaaaccccgggtttacccgttcggaaagtacgtccgaaccggaaccgggaaccaacccaacggggaaaggggttaagggtaagg
>GAA4HQR02GKK50
ttagtgtttatatgagccattgttgcacaatgagagagaggggacccgcttattcttgccttctgataagcgcgtaggccagggtctatcttctttacagctccccaccatgccttgacggaccccgacgctttgtcaatctcccactggaagtaccccactgtcttctatggtggaaagaagtagaacctaccacatgctgtcatttgttccactctctttgttgattctagctggacgaatacaccagcttgagtaatagagatcgactcgtcttggtttgttctgtctggagtgatggtaagggaacaccctttgtaacgcaataataggatcgatctgattcccaaacttacgtcttccaatcacatattctctatcactgcagaagaacgggaacgttncgaacccacgtgaacgatctgagactgccaaggcacacaggggagtaggnn
>GAA4HQR02I17OV
atacatagattatagagcttcaagtaaccatgcaggttataagacatgaagcttgtaacagaagaccagttgccttatactcgaagatggtcactttagttagggaggnggagcacgacancgattggttgtgtgcttcnctcatgntcctccgtccactctacctctctatgttgttggtcgaataaaagtaaacttaagtcatgcataaccttacgtcctactcgtattattactattggcgtttttggtttggtttcgttcggtacgtcgtgggtctaccgtttcgttcccggtcccgttacccttttcctttccttaacgttaccttacttcggtccgacgtccttcgtccttcctcgtcgcgacttgtcctcccaccccaaccttcgtcgtccgttcctacgtacgaccgtcctacgtcccccggtaccgtcccctgcgttggtattaccaacctcgcttctcgtagacgtgccaacggccgaacgaccaacggggagtaaggggnngnn
>GAA4HQR02G49IE
agtacttttggcttgtcatgtcaagatcaagccggatgctgatgctgatgcagtgttagacaaggttattgattatattaggagggagtataatatcagtcatgtgacgatccaaatagagcgctgagattgcatgtctagccatgttgtggagtgtaaactttgtgggattttgtgtgtcggataagagggtatgaaagcagagggttaaaatgtaggttcctcatttggggtaaagaaactcactattaatttatgccatctgtttttgtcagtcttaatctgatgcttgcattgatgaaggattgttataatgaaatttgacagtaaaatttatgtgaatgactaaaaaaaaagaaaacaaaactaactgcgttctgagactgccaaggacacacagggagtaggnnnn
>GAA4HQR02H92XQ
gcttccttcttccgcctccttagcttcccgctattatttcctttcctctccttctattcttcttccactccttcgtccaaaacaaagtagtttcatcacaacctttatcaatcgtgacccgtcgttcaaatccctactctccagactcgatatcgctggaaagaatcctcattcatcgtcggaaccaccctctattggtttagcaagtcacgcttatgagttatggcccccgtttgtctccgtaggctctttcttcccccncccgtntctgtcgttgtactaccncgtcgtccttcagacgctcgaccgaaggcacagggagggtagtg
>GAA4HQR02F3TC6
tgcctcaacatctccgcattcctgctccgggccaggttcttcattctccggcatcctattctcctcccncctgctcgtacatcgtcatcgagtagggaggaactaattcagcagaagaacacacagacacgcgtcgacctagttaacaatctgaactaaaaacttaaaacctagctgcgtattgagacgaacgaaacggtgactacctaaattaacgtccgttatgagagtgagtgtgtagaagagagaagaagagnggtgtcgctagttgggagacagaagcaggagcgaggtacngngaggaaggaagagagacgccgtcttcgagcccgtaccccgtactntgtcgttagactacccacgtgtcctttcgtaggaacgacgtcgacccgaagggccaaccaacgggagggggtaatagg
>GAA4HQR02HSFT5
gcaacaagtagtcgagcaccttcttgtgctaggtgccatcaactagtagacgccaaacgcatttcaaacgttgcgaaagtgagacatggttcgagttatccacctctaaacttatgaacaagaatctcaccagtcctttgaaagatccgggagtattgaatgcagaatgggacatggggttgattggtgccaaggcacagaggtccttggttatgatagggaagaccacagcagaactatggagactaataggcaagagttggccctaatcggcttcatttctcgttctttctataccacccaccaggccctttggttgagaggacttgttgctttctaggtttggcctactttgtcaaaagcatctgagactgccaaggcacacaggggataggn
>GAA4HQR02ICPPK
ccacggaaattttcaccaccagttgtgaagatcctcaccagcccagatcggcaaaacaaatatgttcacagtgaatgcaacagcagcacctactgctataagcaataaccgataaaatgccgtctggaagaattttgtatccgaatttccactgaccagcaccaaggaaaacgtcaacaagaatacacgaaatccatattcatatggtttcatagttgggtataacttcgcataactagccaaggagcctgcaaaaaacatgctcacaatgataacaacttcttcaaaacttcacatcgagtggctacctcagctgagactgccaaggcacacaggggataggn
>GAA4HQR02F2V0T
gtacaaaggataaaatcaagactgttcctcgtttgaattgaacatgcatgaattactttatagacccatttgcaattgagaaaccttagcacacaccagctgaggtggtgagaggcacttctttgaaccgagcaatcaactctgagtcggttctaagccctggttgcagcgtttcccatactttcttctttgggtttcagaacatcatccggctctccttcaaatcccc
>GAA4HQR02GWUJG
atacgaggatagtttcatagatgacagggtagatcctaccatggcaaccacgaggaatagtaggtgaggtggtntatgttggtccgacttacttagcggagtcatgtcttagttcaatactaccaactaccgacggacgagcacgaaaggaacgtccaacgttaggttggttggtacggacccgtccgtagtaactttaccggttccgttccttcgtaaacgaaaacgacccgtaaaaccttaaaagtttttaccgttacgtaggtaggaacccggaaaaccccgttttaaacgtttttgggttccgaaaaacccaaaaaccccttcccctaaacttaacctttaacggtaccgaacccaaaacgggaaccggtttcgttaagtaaaattaacctttttcccctttaccggacgaaacgaaaggggaaaaggtaaacctacgtaggttggtttcccgtttccgtaggaactacgtccgaaacggacggaccaaccaacgggggaaggggttaagggtagg
>GAA4HQR02ISR2R
acacagtctataggcaaggctgctcggggcttttggacgaggcgttgggtattgatagggttgttgaaccaaggagcagtgtgataattgtctctgagtttatcggttgttcgccttctttaagtggagctattagggtcaatccttggaatgttgaatgtttggctgaagccatgtaccactcgattacaatgtcacgagtggagaaacaattaagacatgagaaacactataactatataaagtctcatgatgtggcttattgggcgagaagctttgatcaggatctcaagagagcttgtgcggatcgtgacataaagcggttttggggaatgggattcggttggggtttaggccgttgcatctgagactgccaaggcacacaggggataggnn
>GAA4HQR02IAIDB
aaacgcctcttgattttaatggatgttgtcctttcgggtttattttggttagttacttacactctagaagcattgtccactttgacctcaagagtgataacttactagtcaaccttcgagatcctcatagaccaatatgcaaggttggagatttgggtttgtcaaaggtgaaatgtcaaacactaatatcaggtggggtgaggggtacacttccttggatggctcctgaacttctgaatggtagcagtagtctagtctcagagaaggttagtttacctgagactgccaaggcacacaggggatagg
>GAA4HQR02I8030
tgtaacggcgccgacgtgttaacaccgcatcggtctctttgcacactttataccatcctaggacttttcccaactccatactcttaattactgatagtgactatgctgttgaagaagacagtaggttcgttagtggatcaatgttctacatcaatcacttagccatgtctccaacactctcgtatatgcgaccggtctaggtaactcgtcgtactccgtcgctccttcatcgaacgatcctccgtaatactttcangttgccggtgttctatccaccaatagtaagtgttaagaatcgngaaacgtcaacgtctttccagttgactgcatgcttctcaattgatccggacattgtatcgntccggttttcgtatgctgtgctgagactgccaaggcacacaggggatag
>GAA4HQR02HQZ77
ttccgcggctctgagtataatcttcctgcttggtccatcagcatcctccctcgactgcaagaaagaagtactataacaactgctaagtactttgtccgcgaaaattactacccaaacgaatgacaccacgtgatgagcttcttcatgggaagtacatttatttgtatcgaactccttcttgctgatgaaagacggaactttttctatcaaaagggacgtgtatgcacagcttaacgtgacaagagatgtatccgactatctatggtacgatgacagatgtcaatatagcttcaaacgaaggagtttttacggtactggtaaaaccctacgttctcacagtcatgtcagcaggacatgctttgtcatgtatttgttgaatggtgaactagcagggactgcctgagactgccaaggcacacaggggagtaggnn
>GAA4HQR02GOKW2
gatcacgagatgccaatgttttgtccaaccttcttcttcggttacttcggtcgattttccctttgacagtcatctccacatatccaatcaagctgagctcacagaagaagataccaaatcagctttaaaattcccgactacctcaacttcttatagaggcaaaatcggagatactaccactgtcttctgagactcgaccgaacggacacacggaggggagtaggg
>GAA4HQR02GEN40
tcagcagcagaagtcaatgatgcagactaaccagtctgttaatcgtttcagatgcagcagcaaattgtgcttcagcaaaacttggcaaccccatcagcaatggacttggaggccagaaaatagagaatgttgttagcaacagaatatgggcgttggtaaggacgggcagttaaattactatgggtggatgtagttccaaatagttggatcaccaatgcagcaacaactacagaacaatcaagcaccacaactgacttcacaaaatactacttactggccaacaaactcaaattccaaccagcttcaccagccagacaggatgattggcactggtagcatgacaatggatgttagctgagactgccaaggcacacaggggataggnnn
>GAA4HQR02IB4LL
tcttagcgacaccaagtaagctctggatactcaacttgtgctggctgaagaagtatcatgctgaatattcaaccaatagcccaggagtgtttgtcttaacacatcttcaacagtcataatttaggtaacccacctggcgatcaaaattaaggagcccgacgaataaattaccttgagttaaggtgacattcttaagctgattcagagtatagtcaatagtgaataatccagtagtgttagctccattaacagcatgaaaagttagtgtatattggaactgtttctaagcctgagactagggaaggcaaatacccacgctccatcttttgttcagctgctgagactgccaaggcacacaggggagtaggnn
>GAA4HQR02F10L5
ccttatgtccattcagagatctgcatcagaagatcaggaattggagctgctattgctcagttatcactttgaagttgaactataattcaccaatcttctttggccatgtttggcatactttgtagcctgttagtgttgcttgaaactgaattttgaagcacccagtttgtcttatttagtcagcccacttttaaggtttcggactggttgtggataaactagtgttactatgaaggacataaagttagtacaaaaacaaaanaaaanaaaacaaaactaaaactaaaacgtaacgtacgtacgtacgtactactactactctacgtacgtacgacgacgacgacgacgacgacgaggagagnnnnnnn
>GAA4HQR02GRQBR
ttgttgtatgttgttggcggttgttctggtggaggttgatgccaagagaccaccttttaaaatggtccatggaagcctgctcatgccacattctatggcaattcagatggctctggtacttatgacgagtgaaacaagaatataccattattaccggagccattttgttagttgatattattaaagaaataaatcgattttgagtacaattgcaaaatgtgataaagaagatgagggttgtgcatatgcagatggggcttgtgggtataaagaagagcagaaagtaagttacggggtggatacagcagcgttgagcccaagtttgttcaggaatggagcaggatgcggatcttgttacgagctcaagtgtgctgagactgccaaggcacacagggggataggnnn
>GAA4HQR02GDLLD
taaatgagaatcaacaattatatatacttgaccgataaatagcaccgccaacatgcaagaattacaccagatttcccacataacagaattacctaaacttacgtaaacaaaaccgacccaaatacccactacgagcactgtgattcagtaaaatacattgacagaatcgtgaaataatgccgtgaaaaatactgcaaaatacaaatacaattctgactagctgacgaggacaagtaacgagatttcagcggtgagtgggcggacctagacagtgggacaaaagtcgtctctccccgcctcctncgtgtatacactcgctctctagacgtacgtccacggacgacaccacgggaggtaggannnn
>GAA4HQR02GEJB7
tgaaccacttcctccgctgcataggaggtctatcactaatggcgatggctttgtcgttgggaggagatccgtacacaaagacgtggagtgatagttgtgacgagaagagccgtcacaacaagcgttgtaggccgtacataagacgacagctagtgaccgtgtaaccaatttgttcacctcattcgagtatcgtattgttgcgattgctgctgctgtcataggaaatgtgtatgcccacccatgccaatgaaaatactgaatccttcccccgaccttccctntcgtgtatacactcncgtctctagacgacgtccgacggacgacacacgggaggtaggtgnnn
>GAA4HQR02G9XIT
agcaattacctcattgaaacaccttcttggatccactacattttcattactattaggattattgcagcttgattcatcgacattaccgaactttccaagcttaacaataataacctcatattcttttaatataatctcacatgattttcttctagaaccggattccaatcaaacccgaactcataggcttcttcgtctccacccgcatcatcacttccatattcaagaacacaaacaatcggcattctagagcttcttgaaaacccatcaagcaaattcgatctgcaaaagagcagagagatggaagaggataaggaactgagactgccaaaggcacacaggggataggnn
>GAA4HQR02INOB5
cgacgacaacagcaaggaagataacaattactcgacaagtacgccgacttataaccgtattaacggtctgagacgggaggctgtagaaagtaattacggtacggtagttggtagtacctaccggaaaggggtaaagggtttaaggttggtagggaccggtaccttacctttccgttcggccgttccttaccaactaaaccttaacccttccgtccgttccttttcctttcccgaaccgtaaaattaacgtccggtagttaccttccttccttccttcccgtttccgtttccttcccaccaactacttccttcccgtccggtacggcttccggttgggccggtaactaacgcctccgcctccaacaacagaacctaccgtcgcctcctccttcctcctacctcgagactgccacggacacacagggagtaggagnnn
>GAA4HQR02GMAT5
ttgtactaacaaagagactatggaggattgtttacgggttcagattcattatggcaagtctttgtactttgatccctaacaatatttccagtctaaacgatcattagcttgactctctaccttaacgtttatccacctacttcaataggtacaaaagtacgatctaacgacgtctctcatcttgctctactttctaacagagtttcgacactgagaaccgacagcaactaccaataataaagtcactacatttgttccattcctgccttctcaatgccgtcaagcccgtcatataggagtttacctctctcaaatcccccgtacctctgcgttgtataccactgcttctgagactgccaaggcacacaggggagtagnnn
>GAA4HQR02GO4DN
tcgtttgagtcctcatctgcatgcatgcatgcatgcatacgttgttgttgttaacaccttattattgctttacatttttgtttcgtctttcgttacaatttacttacttaacttacttagttagtttaaatttaattaattaattaagtaagttttagttttagagtagttagtttagtttaatttaattaacttttaccgttttccgttactttaattttactttttaactttaaacaacttaacttttcccttacctacttaaaaaaaacgtaaaaaacgaaaaacctaaaaaccttcgtcggttcggttagtaacctaaccctacggtcgttcctttcgtagggaaccgtacggtcccgaaaccgggaacggaccaaccaacggggggaaggggttaaggtaggg
>GAA4HQR02HPVT6
tacttgaattgcaaaacaatatctatggagtatttcttaaacatcattccattgctcctaatcttcatcccctcccacaactcttgcctaccaattcgaatcgccaaggctctcaatccgaccccacgtaggnggtagtatgtcgtggcgagctgcacccaacccaactagtttcttttagtacggaataattgatttgttcaccgaggtacaaccaaaacctaaattgtatcatttcttagctttcgtttccacgaaaaggaactacacctaaatttaaaacttaaaagaataatgtggatcaatactttaaacgtacgacctagggggtagggggtagggtctaaacgttacccgtaaaactaacttcccccacctactttttcggttttttaaccgttttacggggtttggggtccgacgaaaagggaaaaagttaacctttcggtttggggtaagttaaaggtaaaccgggaaacgggggttttttttagggggggttttcgggggtttcggggttaacggttacctttcgtagggaaacgttacgtcccgaaaaccgggaacggaaccaaccaaacggggggaagggttaaagggtagnnnnnnnnnnnnnn
>GAA4HQR02GJ24Y
tacangaanaactacagaaagaaagtaacncaactaagtgctgacattatttgttgtaataattaattactaccactattatttactttactattaaaaaactaaagaaaanaaaactaaaactaaactcgtgtagtacactactntcttctgagagccgacgacgacacacggaggaggag
>GAA4HQR02H87D8
tgcacctcattcacctttaaatatgggaaggttttgaggcaggatttggtgaaacttagaactatcaacatgggtaatagaaggtccctttctagcacagatgcgctcctcgtttgtatttgttgagaattgctacttgaggcaacaaatttttgtttggagagggaggcaaaagacttgtgcctcgtctctttcttctgtgacatctgattggtttcctaggttcacacaaatctggtatattgcagccattccccactacatttcttcttcccacttctctttgtagctttttccttcagttgcatagcgcccaactaagatattcttgatgttgtaatactctctccatttctacattagaggtatctgagactgccaaggcacacaggggataggnn
>GAA4HQR02F13LT
atcaatatcacaacactaagttcattgttcacaacttcatagtcgtttccaaagaagagttcaccacactctnatatatacnctgcgatgcggatagcatcttgtaatacccacctgaccaaacgaagccgacggacgaccgatatagttctgaggattctacaacgcncaccacttctagcngaagaaaccaaactcggaccggaagtaggtttggtatcaaaccccacctactaagtaagtctctgacactactatcatccactacgagcgagagtacacacgagagaaacgtacgaccnggaacgaaccgactagtcgtccgacgaaaggaacggaactttccttacgtccgttcgttaattaactacctttcttttagtttcgttccacttacttaacgaacgtaactactctacttccggacggcgtgtagacgtacgtccgacggacgacgaccaacgggaggtagggagngnnnnnnn
>GAA4HQR02HF7WK
gagataatagatgttgaattcgaggaatgattgtccatagacgtgtttgttctacaaccgcggtccgtacgtagtgctaagttaggtcgaataataggtggcctaacgacttccttcgtttggtctcaatttagttaatagtataataagctttcttagcacactcagttagtagcctaacttaactaatagtcattaaattaagtcaaggaacgttccctactaattgaaaaaaagaaaacaaaaactaaaacctagcgttggtagtacaacctagcttcttctgactagccaacggacgacacagggagtagg
>GAA4HQR02IDOLK
acaagctactagcaagttcaagttagtccaaatctaacagataccgccggtttcgggttcgagagaaggtaagtagtcatctggttaaaagggtaaaaggaccgaaaacgtaaaacggggtaaccggactaaattaaactaaacccaaaccccaacgacccgacccaaaaactaaaggggtcccggacctaattaggtaccgaaaactttaacctttaactttaggtttgggtccgaacggggttttttaaaggtttttaaaaattttaaccaacttttaccttttttcccctttaacttaaaaaagggtaaaaagggggaaaagggggacccgaaccccaaaaaacccaaaaaccccccccaaaacccctttagggtaaaaacccccccccccgttaaacccccccggtttttcccgttaatttttacccggtttttttcccgttttttttccccccccccgttaccccccgtttaccccccgtttaccccccgttacccggtttcggtttagggttaacccggtttaaacccgttaaacccttaccccgtttaccccgttttcggtttacccggttaaaccggttacgggaaccggtaaaccccggtaacccgggaacccccaaaaaccccggaaccggggtaaacccgggtaaaaacgggggtaaaggggggggtaaagggtag
>GAA4HQR02I1Q2P
ttgaaaataataagatgtggatgtcattgatttgtattagagttcagtttctgcttcggttaccttgaaaccgctgtttgtttctttgctttccaagatgtaacagacttgccaatcatgatgaaaaatcccgttag
>GAA4HQR02IX2BQ
tctagtgagcttgttttgatccctccgacgattctatggtggtcatcagatctgccttcgtcacaaaataagtaatttacctaaccaagttcttcttctacaatagtctccactgtctcctccagtttctattccttttcgttacacaggcgattcctttcgtaagtaaacctaccgtcatgatcagcgttaagtacaatctattagtcgctcccactgattagtaggaaagtaaatagccaccttcccctactacacggttggtcatctggagtaaggtaagtgccacttttctattgtagaatagacaaataccagttgttcattggtcgggtggtggctgaacggactcccaaacggaccgtcgtggttggtcagaagagaccccactgatatagcatgaagaccacctgagactgccaaggacgacacaggggagtaggnn
>GAA4HQR02IEUGF
tcgacactatttcacacttgacaggcatgcgtacagtgacatggtaaaccgaatcaagcatccctgaacccacgatcttataagttcttgtcgttgtttaaggtaccgacgcagaaaggacaacttttaacccttttccccacgtggggcgtgcatgacactgaaattacagtatctgtatgtccttctaagctttgtaccanggtcttcccttcgtagatcccaccaccatatacacaccgactcttctgatccgcctaaccaaatagtatttccctaccttcgttcaccggaggaagtagttgtatgttagggtcgagtacactctattctacgtgtccctcggtagagtttctaagaatttacctacgtagcatacccccgtacctcctgcgttgataccactctgagactgccaaggcacacaggggagtaggnnnn
>GAA4HQR02GG1LT
ccattttgagcatgtttagcaaatacttccttttgcaaatgttagaaggaaaagaaaacatctctgttgacatgaattatacagctttcattccattcctgtttaaaattaggcttgtattatgggggagacattctgtgattctttttaggggacaatgcaagaatttgatgttcttgtaatcaatcttgttctcatcagactttttcatctcagcttcctgttatgttactgtatgactcttagtaaagtaagtttatgttgttattatgttcgaaaaccaaaaaaagaaaacaaaaactactgtcgttgtataccactgtcttcttgagactcgccgaacggacacacgaggggagtagg
>GAA4HQR02I6ATI
ttctgacaaggataagcgcaaagagataacagacaaggaagagagagccaagaagtctgtgagcataaacgagttcctgaagcctgctgagggtgagtcgtactacagacccggaggtcgtggtaggggccgtggccgtggaccaagaggaggaggatacagtggaggtcgtgcttatgatgctcctgctccaatgattgctgatcctggtcagttcccatccttgggtgctaagtgatagctttcttcagacttttttatcctacagacccaatctttgcttgaccattttgaactccttgtaagactcactggttttttttggtgtaccaagatttgtaagctttacatgttactgtattacaattctgttggatgtcccatgtttattgtaagatttgattgtctgagactgccaaggcacacaggggataggnn
>GAA4HQR02JI9XX
ctgcaacttgagcaacttgatctctcgagattgatcctaactaagatctcgtcgcncatnnnttctcagagagnntttaacttacttacgctcgacttatatgtntatntcngactatctacttatatattctcgtcctcggacgcgttgtctacaactatatgtccaatactaattgtggtaagaaggtaatagtctggttagtcggtaatntacctcttcgctagctccncttaaccaaaactttaacaaacttgatagaatagaattgttacttcgtcctccgcctacgtactatagcttcctaccttaccgattactacttcgtcccgtaccttccgagacgtaggccaacgggccaacgaccaacggggaagtaaggggtag
>GAA4HQR02GTQYT
tacagcttcaggtacaaggcagattaatgtaacagctcatgaggttgcgtctggtaaccaagaaaggactgtaccgtcaagaagaacctcagcctcatgctgtgcccgaatctagtattattcaaaaggctaccgctgcactggagattttaagggaagtcctagatgttgttgatcctcataagcctgaggtatggtatttgatacttctattttggttggtatctgaggccatgcgatgtgtaattgatacttctattttgtttccctttcaggctctgagactgccaaggcacacaggggatagg
>GAA4HQR02H30TA
tagtcttcctcgcgcatcagccgccgtttacttagtatatactcaaggacgactgttctattaagtaccaccacttgtcaacctacgagtcacatgcaccttcctcctctggagtcacactcgtgatcacagtcgacgagctgttgctcactcaggctcacaaggttccggttgcaagatagtggcggccttccacggctccagtggtactgaactccacacgatccacaagaacctgattcttaacagcgtgacggcgccttgtctctccaatcaaatacgcgggacgtgagactgccaacggcacacagggagtaggnnn
>GAA4HQR02FW3H3
tgaacttcatagaatgctgaatgaagatgaattgagggagtgcagtgctccttgtgtttgtccaacaaacaagatcttccaaatagcaatgaatgcagctgagattactgacaagcttggcctccactctcttcgccagcgccattggtatattcagagcacctgtgcaacctctgggaaggactatatgaagggctcgattggctatcaaacaacattgccaataagtcttaaagatgatgcagcttgaaatctgcagcgttagcggatgttgacagaagtttgactgagactgccaaggcacacaggggatagg
>GAA4HQR02I4BZS
cattgtcgttcctgacaaatttgaggtattaccttacttatttccagggagagttggtgggagatttttctattgtatcaagctatgcctccaatgcttagctgggttttaggtaggtaacagctcaaaccttgaaggaaggccccgagcttgcagactctcagacagagcaagtgatcaattaaagacanggtttagaagatgactatgccctagagcgtgctataaaatggcgagtggtaccttctcccacagggaaactctacagtgtggcacctactatagtttgtagccgagagaagacaaagtttaccttactttgggaggcaaagactagtgaagattctccagaatctattccatcgtgctaccttactcctcaggttcggtaaaagacacgcccgtatcagcgtaaaaatagtgcattttactttgtactgatctaccttgagacctcgccaacggcgacacagggaagtaggnnnnnnnnnn
>GAA4HQR02HCDLX
ttgaactgatcctcattggaagcacattatctcagaaaagagcatcaagaatatttgattgcttgatgaatgacaagggcaagcgggtcctggatgtcgataatctaactggtgtatataatgtgtcttctttgtcgtgtttgggccttagcaatggtttgaaggcgggtttagaaggtgatggtgcagtgaagcaactggtgcaacagagtctgcagaccaatatgaggaagattgtcaagagggctaacttgcaatcagattacttgccctctggacacttcaagtcgttgaatttcagttcgacatcaaagagcttgacctttctgagactgccaaggcacacaggggatagg
>GAA4HQR02F3HLT
tcagttgtcgtggtagctcacggaggttcgaacaacctctgagtttcattgtctgaagttcaacaagggaacatattatttctaggcacccacctcaatagagagtccactgaaaggtaccgaaactaacctaccagatgaatacatattgtccaacctagaactacggcgaactacccttacttatgagttctgcttaaataccaaacgaccagtaaattacttcaaaactaagaaaagaaatttaattgtggaagtttacttttaacttactatgaccactaattacctaacgactgagactgccaacggacgacacaggggagtaggngnn
>GAA4HQR02IN40B
taggttactttattttgtttctttaggttactacacattgatggtgggattttgcatggatgtcctgttgttggaattgcgcaaagaatcgttcctccatttccaggtttattcactagcaacttaccaagtacatactcgaacacaaatcaaaaactagcttcattcccacagtttaaatagctaagagtcagactcacagaatccataatagggaaatttcatgggaaattctgtaactaatattggttctatacgtatctctagttcatgatcgcctatgtagtactgttataagtcatataggagacttgacatatgattgtttgaaccgtgcttcgatcttgaaaaatattctgctgagactgccaaggcacacaggggataggnnn
>GAA4HQR02HGQUL
ttntttactttaactaataatacacactattatttattagttattattaattaactaacaacgtaataataactacttattattactaacgtacacagtagagtagttagttagttacttacgtaactaaacctaactaattaagttaggttcgtactaacttaacttacgtttgttggtggagtaacgttaacgttaccaccgacgtacgttaagtaactaattactttaacccttaacccggtaaacccgactaaattttaaaaagttttaaaaggtttccgaccaaacgtaagtaacgaaggtaaggttaggttaaaggtaaaacgaaactaccttacgttttggtttacgaaccgacggaacgaaacgtaaaccgtaaccgaaggtaaaggtaacgtacgtaaacttaaaggtaaacgaacgtcctcgttaaggagggttaagggtaacggaaaccgacgacgtcccgtaccccttacccgttagttgttagttacttccgttccgttcgttacgtacttccgtgtccgttcccttccctccgtaccgtaccggtaccgtaccgactaactaaataactagtacggagacgccgacgaaccggacaaccgaacgggtaagggaaggtagnn
>GAA4HQR02FWAYW
cttgatctccttagtcctcaactcctttaccttttgaggtgagcccgagcccacccaaccggtacggacaacgaccgcccggtcgtcacangtccgcgtgngctgttgttgggtaggtattggttcgagtgttactacaaccggaccgttgtatgatgtctgcccactcttcggtccgttccgtcccacccgactcaagactagctcaatagatgaatagggtgggttgttgtcggtgagtactcgagctcaccggcgtgtgtaccactgagggtggtgtttaagtattccgtactcttggtttagggtaagttaccgggtacgtgaagaattccggtccgtgcaccgacgcattgtcccactctccccgtacctctgcgttgtataccacctgcttcttgagactgccaacggcgacacaggggagtaggnn
>GAA4HQR02JAFZW
tttgttgtgacttgttaatccggctcttactgtaagttattttaaaggtaaataaatgagcatctcataggttaattcagccttttcctgcaggttattcacattccaatttctaggagtctatatgtaacttcgatgccaacttcaaacgctacaaacgtagtctaggactctaggggattgttccctcaatgatatatttaaactctttgatgctgaattttttagcgaaactaaggtaactttacttgacattacaatcattacaataatccccacttcatcatcttttcccatagtttattcattttggtagcatactgtttttagatgttggagatagtgaaagttagctgtaccagaattct
>GAA4HQR02GEX6J
cgctgttaagctacaagctaagcaaccgttttctaagtttattttttgtttacccctttagttcttgggggtaaagttttaagataaatatgttaactaaatttcttgtggtgttttttttatttatntgtattattttgtnatcgctatagaaggagtnttcgtaaaacaaaaatacagaaacaacgcccaagaaagggttaaaaggtttaggattgtattgttttatttcgacttagttttttgtccgaggtagggggttgtttcgttacgtagttttttcttttaagttgtttttagttttcgctttagtttttttcgtaaaaaaaaaaacgaaaaaaaaaaaaaaagaaaaaaaaacctaaaaaccttcgtggtcggtttagtaaacctaaacccctacggtcgttcccttttcgtagggaaaacgtacgttccgaaccccgggaaaaacgggtccctaaaacccctaaacgggggaaaggggggggtaaaaatttaggggngtatanaanaanananananana
>GAA4HQR02GE6J7
tagtagtgagagacgacgacgagagagagtaggtggacgacagtagtcgttcgttagttagtctactatacaancgacggtcgcggacattagttgttagtagaagtagatncgcgtccggtaagtacgtatactananatatagtcgagttagtattagactntatgagagagtagtacgtctacctacgagtggtgagacatactgtactacgttaactaaaattaaataaatanatgtgtgtactacatactactaacaaagaactgcaggcacacacggagtagtga
>GAA4HQR02H2CQS
cagtctcagttatcttctactcttgtttaactaatagaagaatgaatttagtctgaatactcctctcgtttgtttcgtagtcttctcatagtggtatcaatatcatcagcagtagaaacaatctcgacccaacccagaaatacacagtaatgggcgatggtctactgcgatttctgctccaacaacacattctcacgacacagctacttcttaccaggtaaaaaataattttctaatatttttaaaatttagtttcctcaaaacgcagcgttttaagtaggcgttgaatttaggggtagaggtgaaagtagattgcaaattcaaggcggtggagccgaagaccgccctgagactgccaaggcacacagggggataggnnn
>GAA4HQR02HT9EX
tctgatcctcgctcagttcattgcacaaggttccagatcagagaggctagtattgcctgctcgatcaatgntagangtatttacatatgntggagtgtctgtctntctntctgtctctctctnaanatancnctacactacatcanactatactactacactagtctagcgtaacgaccgactacctcttcctttcgttacgttacgttacgtacgttaacgtacgtagtgtacgtgtagtgtacgaagtagtacgtagtagtagtagttagtagttagtacgttcgttcgttcgttcgttcgtacgtacgaacaactaacgactactccctcctcctccgtcgtcgtgtacgtactactactctcgtcgtacgtacgtacgacgacgacgacgacggacggaggtaggagng
>GAA4HQR02GCOVX
tacaactataatccgtcgtgtcaacgccattgaccgatgtgtaatatgtcaagngatacgagaggcgagagtagtagcttaggtgcgagcatccgtttctatgcttgttgtatcaatccttggctccaaactacaagaaggtttggtcccgactatgttctaaggaagttaaccaacgacaaagaacagaatagatgcacaaatagtacataattacttgttacagatattaatttacttatttgtaccttctatagtatagttaattactttcttagttagttagttagtactaaattaaattagttaattaattagttatttagtttttccgtttcgttagttagtaaaaaggaaaaaaagaaaaaaacgaaaaaaacctaaaaacctaacgtacgttacgtacgtactaacctacgtacgttcttcgtacgtacgtacgtaccgacggacgaccgaaccgaacgggaagggtaagggtaggagnnnnnnnnn
>GAA4HQR02HPVNC
taatcaaccgctcttcactctctctctccagttgattccttcgctgttctgtctcctctcgttcctcagccgtcttgtctctagccgttagattatcttcctcttccttccacgaacagttctatagtaatagcgcatgataccacgactccggacgtggtttgtaattaggatggaaataccgaccgttcggggagttaggganagggacccgacgactggaagaagagtagtagttgttgtcttgagacgtcccacttccgtagtaaggtactacgtcttcatgcttatcttctcctatgttgcgtccccnctcctcctccgtntgttcgacttagactcctgtgacctgcgaacggcacaccagggacagaggng
>GAA4HQR02IHM80
acaaggagtctatgacgaccttcggacaataccgatcaatctaacaaggtttaagtgatgggtactgctaatggttgcaacttccatcctaaattgcttctcaccttgctcaattccttctaattgctttacagctacagatgttctgttcacaaggattcctttgtagacagcgccgaatcctccggctcctagcttctccttgaaccctttgtagctcgttgaagctccttgaatgtgaactgaaccggagcaccagacgcgtattcaaggagagcatactgagctgaaagactgagactgcccaaaggcacacagggggataggn
>GAA4HQR02HI8SY
aatgtcgatatagcaatcctgcatgtcattgtgcagtgaatggagggactctctgacaccagagttttatccagagttataatccctttaacaagtttcccttctcttcatagtacaacagctgctttgtgtttgggtcaattgccataaagagctcatcagtaccaagacgtgattgatgagttactgcagagggcttcgacctctttacaaccatagtcattacggcattactatctttcttcttcctctctttgtgttcctgaagagcctgtgatactgagactgccaaaggcacacaggggataggnn
>GAA4HQR02GIFAT
ctttatgctatgttttagtacatattattgactaatacttgtaccactgcaattagtcaagactatggaagggaaagtaataagactggcgatgtttctaactttttacttttgttggtaggtgggcgttgtctcttgttacttggcgttattgtactcctttttgtttccctttcctttccttaatagtatgttagttatgtggcgtaaaactaacatcactactctctttgttcaaaaaagaaaacaaaactaaaactgcgtgtatacactcgcttcttgtagactgcacgacgacacagggagtagngn
>GAA4HQR02H095A
catgagtgaattgagtgcttccatgttcgaatttgctaggaaccttgtgaaccttccttattgtaacatagcttccatcaacgagctttgaagtagtagatacttggtaacagtcagttggtcggataaggaccccgctacaaggtctccacgtaggggtctagntaanctncanatcacncttgattcgncacgacaatttntagntnatcgngtcctttggaattttctaagngtgntgctggttnctagtggctcaagttagtacttattcttacaagttgatctactagttactacctaaagcaacttagtggaaggtacgaaagtctacgtacctacgtaacgacgaactaagttcgagaactccgaacgtaacgtaaacgacctaacgtaacgtaccgttccgttacgaaaggtaccggtacgaggaccgaagtagtacgagttggtttcncgtacgaaccgtaacccccggtcagtatcgtagacacgactagaccgtctagtagaacaaggaactacggaccctaccaaaccgaggggtagggtactgtagtcgtgagatactactactagagagtagtagtag
>GAA4HQR02G9YYZ
ctgtcattatcattggcatccttattttctaggcgtctttcttgtttggtaggtcgtgaatactcagacataagcaatacgttttggggtttcgtaagaaggacgtcgtggtaacgtaacaacaactcccgtttccggttagttggtcgaaagaaataccacttctaaaagaaaaggacatgaaggaaggagaaggacttccgtaaggacagcagcagcagccactaagttcttcaacccaacgcagcggctcttccatagcagagctaaagaacacttacgtttgtagcacaagactctccacttcctactcagcacaacaagagacgaacacaaagaagagagaggaggaagtagagaagaaagtaagggacgtgagacgtagccgaacggacgacaccacggggaggtaggag
>GAA4HQR02GCQFF
ctcaaatacagcctctactggttttgcagtctatcaatcttcttaaccttccctcgtgtcntaataagttaattacactggcgatactagactccttcgttatacattaaaccgtaccttctttattgttctcaatagttattcatcttcccggtccccgtccatttcttgcttagtaagaacgcctccttccactctcttcttgtagaacaaatacgaaaataaagaacgaccaataccggccggttatttcctacgtaaactttagtctccaaaagaactgcacggttcgttcttctattgtcgagggaaggccactcaataaaggaacgttaattcatttctacctttctttccactagtcttgtctgtaagaagtttaatttagttaccttccagaatggcgacncccccggtaccctctgcgttgtataccacctgcttccttgaggactgccaacggacgacacaggggaggtaggngnn
>GAA4HQR02HD9QC
ctcctttatcgattgtaggaacattccttatttattttgttttgttttagttttatttttctttttaaacttttaaattttctttatttgtttattgtagcatgagattttgcttcaaattttaccttcttaactatacaacttactattaacccagctctacactaacccaactgtattacaatcgcccacaagctaaagtttacagccactcaattgactcgtccctgtaatatcatacatctacaaacgatgcttaccattcccgttttgcattgtcttcgccaaaatttgtgaagacgacgccctatcaagtaacggtcatccctgatagagttgtgaagttggtgaaccacacatggaacctctctgagactgcccaaggcacacagggggtatagg
>GAA4HQR02GUC8R
tgttgcaccattaagaatgtgaattcttccaggttgtatagatacacttacaatgtgtataatcaccncctattgtgctattacacagacttaattgacaatgcctcccacgtcccgaggtacatcatgttacttaactaacttgcataaaataaaaatgctactttcctt
>GAA4HQR02GHDQ8
actgatttgcagaacggcagtatttggtattgctgcagctattgctggtttgaagcccttacgcttaatgcatgactgcactgctactgccctaggttatggcatttacaagactgattttcctaatgcaagtacaactcgtgtagtgtttgttgatattggacactgtgatacacaggtggtagttagcctcatttcaacctggttgtttcaaaattctttcccatttcatttgactaataacttggggaggaagagactttgatgaggtattggttagccattttgctgctcagtttaagggaacaatataatatctgagactgccaaggcacacagggggataggnn
>GAA4HQR02ISPPW
ggtcagtgagatgtggaagcagtgggaaagtgtcattgctctaagaagagaaaacacagagtgaagagatcaatcagggttccggctataagtaacaagaatgcagacatcccaacagatgattattcgtggagaaagtatgggcagaagccgattaagggttcacctcacccaaggggttactataagtgtagcagcatgaggggatgtccggcgaggaagcatgtagaaagatgtttagaagactcatcgatgctcgttgttacgtatgaaggcgaacacactcatccctgtttgcagtcacaatcaacaaacacgtgatttcgtcgaagagcttgtttccctctgagactgccaaggcacaacaggggataggn
>GAA4HQR02G0BA6
tttctttaactttagttaacttagttttcctttactatcataatagaattgtcaagggtgaagttaaacagagactgaacaatttgcgatactggagcaagttgcttaggcatcacagtaatgccgcctctgaactttaagatctcaaaggatgcagggactccaaaaagagaatttgataaggttaagtttgcctcttggaggaataattcagtcaaagttgatttcaacacacttagggacaccgggttaattgaaatcacccctttcggatcagggagaataccaaataccctgagactgccaaggcacacaggggatagg
>GAA4HQR02GU5YK
ggatgtggggatatcggaagtgtctaccttcttcggttaattaagtggaacaaaatgttactttgcaatgtaaagttatggacaaagtactatcttctagcaagccgcaagaagctgctaagggtcacagacagaaagagaaattctccagtcttttagatcatccgttccttcctactctttatacgcattttgagactgacaagttctcctgtttggtgatggagttttgcccaggaggtgacttgcatacgcttcgtcaaagacaaccgggagtatttcactgagccaagctgtaaagttttatgttgcagagattcttctgagactgccaaggcacgacaggggataggn
>GAA4HQR02JUM2X
gtgagtgttgtttcgttgtcatcaagtgaccatgtgaaggccagatgataattcagactttttntttatttatttatttatttagttacgtagtgtgtagtgaggtaggtaggtaggttagtatctatntatntntgtgtattagtagtaagtaagtaagttagttttaactttaaaaaacttaaaaaaacttaaaaaactaaaaaaacaaaaaacaaaaaacgtaaaaaacgtaaacgtacgtcgtacgtacgtacgtactacttcgtacgtacgtacgtacgaacgacgaccgaacgaacggtaacggaaggtaggagngnng
>GAA4HQR02GWO27
ttactgtcttcatagatgttggtagtactttcggaatcatgtcctaagatgccgagcatgttaacaggggagttattagttcactcggtcattggctttggttactttgtatgactttagtagatgatacaggaatcatcctcttgttgtaatggttactcatgaaatttagttgatttttctatgtgtaatatatctaaaagacttataacaatctacatctatgtataactttaagtttagtgaaataatcgtctggatctccagcttcagtccgaaaaaaaagaaaacaaaaactaaactgcgtgtatacacctagcttcttcgtaggactacgccaacggacgacacacggggagtaggagnn
>GAA4HQR02HDJA1
catatgaacggaatctgtatcacgctcatctaaggagacttctccagccacggccatttcttggaattacgactgaatgtcacgttaattttgtctacaagaattccgtccaaagttaggtaaggaccaacctaacccttcctagggaaggtacaacttactagctaaacaactcttcttagtcgtctctcatcttccttccgagtttctttactaagacaatagcaatactgcttcttggcggtctctcataataccgccaaaccaagtctcatttacgtaacagtatggaagttaagtcctcgtgatacattattcttggtatgtccgccctccacggtccgtccaattagtttgttaggcgatctccaagaaatagccttttcctaagaagctggagtgatcttagtcaattagtattcttgcgtgtatgttttgttcatcttgcaagaaacgactcgacgacgctctgagactgccaacgacgacacagggagtaggngn
>GAA4HQR02HGEK8
agttttgttttagtttatttgtttattagagagtaagtagtagtagtagtatagtatacggtacgtaatatacgtacttacgtagtaagtagtagtacgtagacaagaagaatacattagacgactatagacatagaatacctagacaacgactacgacaattcggtcaccagactacgacgacgagtagcacgagcaggaga
>GAA4HQR02H2JRS
aacttgtccttggatcatcacaatacatgagcaccagagtctccacgtagatttcaacatcatcgaagtcgcaaatctcaacagaatgcgtcatcgcccactcgcggccagntcttcgcnctttcttaccaacatctccgtcgagacacagactaacctaactgcggaggctnacgagtgagcttcgtacaactctacgcgacgacctcccgtaagtacctaaacccctaaaaccccttacccaaccttaagtttgtctgctaccttgttacttcgccgtccaatactaataaggtttcgttgtacgaaaccctaaaccttcgagactcgccaacggacgaccacagggaggtagagnn
>GAA4HQR02HB4IG
ttgtgttcaatctggaatggccaagtctattcaccatgcccgtgttcttatcaggcagaggcacatcagggttggagggcaggtagtgaacattccctcattcatggtgagggttgactctcagaagcacactgatttctcactgaccagtccattcggaggaggcagaccaggaagagtgaagcgaaagaaccagaaggcggctgctaagaaggcttccggcggagatggtgatgaggaggatgaagagtgaagcataaagttgtgatgacattgctgaggtgtgaactcatgatgttttgaatattttggtagcattagaagtatccatctatgataccatttactttagatgctgtgttatttttctaagtacttctctatttacggttttgttaggtcatgaacatgaactttctgatcaatcttagatatttggtattaatggaattttactataaatttttgcgtac
>GAA4HQR02J2MY6
catggcatatataagataataactgagaattcgagagatacaagtatttcagtccaactatcagatattctgcctttccaatatcaaactagccagcacggtaacatcacttacagttgcatatggaattgaattagaccacaccggaacaccaacgacgtagaaagatgagtacgagatgatattgcaactttagtagatagacaaatacaccaaggacacttatgcctttgtcttttcctagcctggagtgcttgaattttcttgttggtatcttctatgatccctgagactgccaaggcacacaggggagtaggnnn
>GAA4HQR02JA5HS
tacattgttcacgtgaacaatagaccaaacaagtcacagttctactacattattataactaagtacaacaacaacacaagacactaaagaaagaactaatttatttacctacttctgcatcaactttctacttctaacgtcagttccgtccaccgatttactagcttggtaaggaggactggtaccgatcccacctgggtcggatcggagggtggtactgggttcggacctacgcgttacttagttctaacgtaaggttcttcgagtccccaccttctaccaacgttactacgtccaaaccaacctagccccgtcctcctctcgttgtgtacactacgcttctcgtgacgtgcaggcacgacacggagagggagngnn
>GAA4HQR02FUS4O
gtgcggaagacgagcgcgtgagactcccttcggtagtggacgagtgatactaacaacgactacctaccgacgacgtcgtcttctctacgcgtcggtcgtcgcctacgttgtcgttcgttgttcgtccgtcctacttctacgacgagacggaccgacggaacgtacgttcggtttcgtacgttcgtcgacgaccggtacccgtacccccgtacccg
>GAA4HQR02JL3CT
atgctcaaactgcatgagctaagtactcatcttcttcatcttcccatatctcagaatcttctcttccctaccgtaatacttgttttcttacgaataccttcctactaagtaaaagtaaaccttttcgttcgatttactttattcaactaattaattactttccttaccaacgtacgttccctttcgtataaagtactcgttattagtcacgaccaactcataatttacccttacctaaacaactaattctactacttcgttggttccaacgtacgtactaagtcgactacttttccttacccaacgaaaagggaaattaagggtttccggttttttaacttttttttactttttcctacttttactttactactacgaaaacgttaaaacttttttacttttcggtaaagggaacacgactttacgttacgaaaacctaacctttttcccgtttatagtcgaaactaccttcgtagtacggtaacgttaggtagtcgccacttttaccttaccaacaaacggacgtctatcttaaacaagtactcgagact
>GAA4HQR02HKLVA
ggacttggaatgctataagaccgttgtgatcatgtgggtaaaccatggctgcttcgagttgtagtactaggttgattgtcatgcaatttcattagtcctcggattctgtcatcgtggctgatcatcatacctgttgtttctattgattggttcatctcataagtatgatccttaacattgatcttggattcattgtggcgtccactttgatcacccattgatctaatgctttccttcgcacctcttctcttctgtcttccgtatgttctacaaggcgaggatttctaagttacagatccgcttcgcccaaattacttctttgttacatctcctcaaccatcggtttcctaaaggacgcactcgtgcatttataaaccagttgccacctggcttctggtcaatcctctgagactgccaaggcacacaggggagtaggnnn
>GAA4HQR02H83VE
gtctggcaagcttcttctccggaactcggcatatctcctcggaagctgctctctccggtggttgtacaacatctgttaacttatcaccacagtttacactcttcttccaggggtacccaaaccgacatgcatgttttcttctggcaaatagcgaaagacacaaataaggcacagctgcacaagtgctgtgagtctgtgacagtgtaataatcctttgcaattactagaaattggctgctttcaaatggcaacttttgtcagcccccgcctcctctgtgtagtactacactctctgtctagagacgacgacgacacgacgaaggaggagnnn
>GAA4HQR02G2E4J
attcaagctacaatctatgttgttctgtctcattatccttgcctaactccagcgtcttcttcaaccataccgaaataaccggataggccacaacttcatcaattccctccacctccacctccaccaccaacctaactaaccttacgtcttccgcgtcgagttcgttgtattgctttgtattctagtataggcggtaaccggcgttaccgaacgtaccgacgactctgtttattccttctaactccaagacgcttctctaactagtacataattcggtactttaagtgttacttgttctctactctctcgtctataaacctacaacggataggctactgttaacttctttaggtagtagtcgggctttggtctaaaccttactaacgtttactagtaagtcaaactacgagactagccaaggccaacgaccagggatagggag
>GAA4HQR02G60GF
tctatgatgaagagtgaggtgtacaccattagtacagttccacatcctactttcttgcatccggcgacgctcttaactatagaaaacaaagtagtaaataggatattgtatgttgttgtgtgtgtgtattgttcttcttatttaaagttacctaactaacttagtttatttcttttgttactatttagttacgtaccgtcctacttcgttctttacctaacttaaacgttaaacgtaaacgtaactaactaattagtttaaggtaaaaaaaggtaaaaaaaaaaaaacgtaaaaaaaaaaacgtaaaaaaaactaaacttacgtacggttacgtactaacctaacctacgtcttcttacgtagacgtacgaccgaacggacgaccgaacgaagggaaggtaggag
>GAA4HQR02JI1D4
gaatcgaacagtattcaaccgacgtcggaacagtacgtcggagacgctatcgacgtaggctttgttgataactgcgattatcaccgtattgttgttcccttccgatgccttttctagaacctcggtcagatcatcgacgtccgtgaacccccttcgtactccgtcgtatcggaggaattaggcgatgaaagaatggnggattgtttgggtaggagtagaaacgaggagtaaacccaacgaggaggagatggagagtgcgaatggaggtggttcgtttcagtggtctcccacttgttagcatttaaagttcccccccgtaccctcttgcgttcgatacctactgctccttgaggaaacctagcccaaaggcaccacaggggagaagtgnnnnnnnnnng
>GAA4HQR02J2RUF
atacacgagcaagcagtaggtgaatgcaaaatgctcatgtggagattccaaacgatggaacttgtgtgtggaaagttagatgtgagacaactaaaagtttagtagaagaaagtaggcatctgggtcatatggtgatctgtataagggcacatactgtagtcaggaggtggcaattaaggttctcaagcctgagcgtattaacaatgatttgcaaaaagagtttgcccaggaggtttacattatgaggaaagttcgccataagaatgttgtccaatttattggcgcatgtacaaaacctccaaacttagtgcattctgagactgccaaggcacacaggggagtaggnn
>GAA4HQR02JMPGK
caactgacggctgatgctgcgagtccagattgtcacacatcttttntttgtgacacagaataacaattaacgtttggtactccgaggcttcttgcgatcgacaatatctgcctaaccgaaaccgttcctttgttccttttacctaggttagggaaagaaaactaccctacccgtacgacaacttacggttaggggttaagttccgtccgtttagttagacaaactaagtttccgtcccaacttactttaccaaattagttcgtacctcgacggaaggggttatttagaaaaagtaaactctgcagacttaattttggaccgaacccttcgttcggaaccattggtcggcagtctgaagactcaccgaagcactaggagggaggtagnnnnn
>GAA4HQR02I0SBO
ttctctagatcgatggaagtaaacgctttggttccaccgtggctaccaatgtcgttcttctttctttgaaccactgctgtgcagtttgcgtatgcttttgtggtcaattgtttttntttgtgctagttatgttctttgtttgtntctttcttcttntgtgtttgtttttcgtttgcctacccttgttgtttgttttctttatttatgaacagacgaaaggtaattgtttagtaataagttaacgtttactttgtttctttaggtt
>GAA4HQR02HMZ0A
aagacctgaaaggagctgtctaagctgctgcatcttcttttgtgttccaccacgaacattccgaacatctctcattatggagcataactgtgcagtcagttctgtttgccgcactaaactctgccataacttaaacccgtcttctcctccattctcattggctgaaaacttcaacatattctcttccagcatttcgtaggtggagtaaaagcgtttcgcatacgagggatcatgaagctccacagcaacataccaacgaaggaagctagccaactcaatgttgcgcacagatctctgcacgaggaaatgagaaaggcgtgatctgtcagatcgctcaaatcgtagtgcctgaacaagttgcctgagactgccaaggcacacaggggataggnn
>GAA4HQR02IYFCY
gaaatggtagataagagacaaacttatacgataaatggtttacaacaagcgccgggtcaattgtattttgtagtttattctacataagtaggttaggttctgataaaatttaacgtcgaattagtcaggagttaaggtacggaaggacgaccctaccaacaacaagacaaggacgagacgatgagatgccacttgtaagacgtgatcaaagacaactacatggcgttgggtttaggtctctgaggactgccaacggacgacacaggggagtaggngn
>GAA4HQR02IP2S4
cggttccattgtgtcttctcaggatgagtgggcgacagaacaaacaatatcaccaaacccactaatcagaagacctccataaataccgtcgcggccgtcccacttgtattccgttccacgaggacggaacaagaagaagacaagaagaagggacgttttcggtctccactaggaaagactgtttgttcaacgtaaccgaaataactgggaggagtatattccgggtttggtaagaaaagaccaccactcgtgtatcagtatcagccacagaacacctggccgacccaacgagagctttgtaggtaccaaaggaagacgagcctcctccaatcgaactcgagcacccaccgcctcgctgagactgccaaggcacacaggggataggnn
>GAA4HQR02GB3SK
tttacggataatagtttcaccatttctggtgcacaaacacaccagcacttctcaggttcttgaacagatccatgcacggttcaccgagcttcgcttcgctgtttccgcctgcatgattcgcatcagaacactccagaaacaactcgtccacagagcgaatggtcccactctcaaacagctcgcccaaaaacttcagctcggtttcaccaacagtcattttcagcaccacaaggtctgcatacataacagtttccttaaaccaggcaaggaaatcgaattcttcatcctgagactgccaaggcacacaggggataggn
>GAA4HQR02HQO6V
ttcaaagaagaacaagaaacgatgcctctaattctttagttcatcctgccaagtgacatttctcttcctaccgttcctgccctaattttgcattttcagctacaccaacctcaataatgtcacatggatattgaatgttgtaatctattttcaagaggacatgagccagttccgttggaaagaaatcgttggtaattcaaaaaattgtaggttattttgtcatagaccttagacacctcttgggcaaatgttgttatagcttaagatgatagtgcttgtaacctctattttggttaagagcagctgaatatccgcttgattggaagatttacatccatattctccatttaattccactgagactgccaaggcacacaggggataggn
>GAA4HQR02GA76T
ttagcatcatcaacccaagagtagtaatacttgatgatattctcatgcttcagtgacttgagcaaatgaacctcagaatacagcatttccagatgctctggtgtctggacaacttcatcaatgcacacctgattccaagcaacttctatcccttcaacctcatcaaatgccttgtaaacagtcttgcatgctcctttacccaatatttcatcaaacctaatatatcttccagaaggatctctctcagcgacatcagtatcatcatcagaatccatcgaattcggcatcaaggacatcgaacgtgagttttcacaacaactcatgagtaagaaaaacagaacttcttccagagagcgatgaataaaaaaagttcaccaagacaggaaatctacactgagactgccaaggcacacaggggatagg
>GAA4HQR02I0MHH
atgcgagaagaagacgatactgaaggacgttcctactttgtcatgacctccgcaggaggacactgtaacaacaaaacaagtggtggaggaggtggccaactacatccgaacgacttatttcattcgtccggaccgacgtcgtttctatcattccctcggcttctgtggagagtcgatttgtctccagtctgcagagatggacccggacgattgttggaagaggatagagaagttgaggatgaagtggaggagcagttgagtgaggagcaggaagttgaagaagaggatagtaaaaaaaagaaaaacaaaaactaactagcgtgatacactgcttctgagactgccaacggacacacagggagtaggnnn
>GAA4HQR02FQTWZ
gcaacgaaggaagccaattgaactcaataatcaactgaaggatgcaattgaaagctcttgatttaaagagaaatgcaggaatatgcctattcggagtgacgggcctcgcggattgtagaattttgctcctttggaggctttgactgatgaactaaggaacaaactatgaatgttggggatttgtcttgtttttnttacgtttacgtagtactactagtaggaagttaggtttaggggtaagggaatttttaggttttttcggttttcgtttaaacgtaaaactaagtagtagtcgtcgtaggaacgtacgtccgaaaccggaacggaccaaccaacgggggaaggggtaaggtaggnnnnnnn
>GAA4HQR02FT84N
gtgcatgttgtttcaagtggttcatcagcctagttccataacctttcacttgttcatctgatgtgattgcacagaaggctatttcccaaccttagttgnnanatgcggagtntgatgcacccaccaaccaacgttttacttttgtagtattcactagtcgacgacgttaacttaggttttcggtttcgttccgtacctagtacgtaacgtttacgggtaaccgaaaactaaattaatttaccttttccggggttcgggactaatttaaggttacggacgttaggtttcgttcggtaaaaggtaaaattaattttttacttttaacccctaaacccttactaacccaaaaaccccaaacctaattaggtcgtcctaactacttttccctttacctactacttaagttaaaggaaacactagttaaacttttaaacgtttaccgttccccctttcccctttccctttccccttccctttcgttcgtttccttaacgttaacgtttcctttcctttccttcggtcggaccaaactaaattgtcgtccctaacctagtagtacctttcgtaggaacttacgtccgaaccggaacggaccaaccaacgggggaagggtaagggtagnnnnnnnnn
>GAA4HQR02H6XBA
atatccatggaacaaaccataatcttgacatagagcctactcaaacaaagtaacccacctcgctttactattcccgtaccatctttgtccttccgtaaaaggtaccactctccggacgtgctcagacatgaactttttaggttaggatcttgtctttgttcatctcatcactagttggagcccactagcttcttgccttggttcatacatcatcttttctaacagttgtatcgagtttcttgcgtccagctcagatagcttgtctattcttcaggttcaaccttttgtagtgtcgatttcttggttcacctttctccaacctgagactgccaaggcacacaggggagtaggnn
>GAA4HQR02HDIII
atcacacatagagatatcctcaagtataatgccatttaccgtcgcataatcatggttatgatcaacaacaagtagtataatgaatttcttctgcaagagttgagttacaatggtcaatcactcctacaaaattgaacaagggccccncctcctctcgtgtgtactactactctctctgtagagcacgacgacgacacgaggagggagngn
>GAA4HQR02GP8WW
tgagaggctgatgaagcttgtgaaggtaggaggagtgatccctctacgtacaacactctgtggggaggcactgtggctttggaggaagagggaagtgccggagaacaaacgattcttcaggaatcatgccgttaagtttaatgctgcaattgccgctgataaacgcattgatatttgtctttcccccactcgtccggatggtccgtccactatttgtccgccgccattgtctgtagagatgaaattaactgagagaagtacggatagtttattaagtagtctctaanaaatttgtaaatacgtggttatttagttgtttttgttttctttgtttggaaaagtaaagtgggtagtattaatagaataaatagtcggtcggatggaggatgttagt
>GAA4HQR02HEC0Z
tgattcagatctctccttatacttcatcctgtctccggtgattccttctcaattttggggcgttcgactcctccacttcctttgttctttcgttgtattggacggcggaaccctagacccgactcccttcttcgcttttggaattccggtcaattcaaatctgtttctagatctctccttcttatcaattccaaacaatctctccttctcatcccccgtacctctcgngtgtatacctactgctcttgagactgcacgngcacagggagtagngnn
>GAA4HQR02GF80L
taagtacctgattacttccatcacattgcattatcatggcatctccatctccctcctaacgtcacacgttataacaaaccaaggcatgtcagaccttggcccggcaacagtcctgtacatgtaaagactttctaacataggtattccctctcttgcttctagagagtccctttcaccaatgatctcaacgctcaggttagggatctttggtctaagcagcttacatgcttcaaagcttactgcacaagaagacatccaaagggatcgcattgtctccagctttgcagcattgactaacagagctttgtcaccaaaaggactatctctaattctagttcctcagccttctgagactgccaaggcacacaggggataggnn
>GAA4HQR02F76GA
tttgagccttttctggacatttcgctcgactgccccgcggaccaggatccagagtccacgcatacggcgacaggaaacaggaagaacggccggttgttgagccaaagtctaagaaggagccctgcggggacgcaagcgcgcctagggacgaggaggtacgggtccaaggcaatggtggtcaacgggacgttcatcgcggagggcaagaacctggagagcacaaatgcggagagcgcaaatgcggagagtaagagtgcggaggaaaacggaattacgatcgcgtctcccggcgggagtccggccacggggtctgggaaagcgttgagcgaggcttcatccgccacggaggggcctccaggaggtcatgttacgcgttccgaaattctgagactgccaaggcacacaggggataggnnnn
>GAA4HQR02FRYS8
ttatatttgtcacgtatagaactaactgggataaagagtgcaaaaggaaggatgctttgggtaattaatgtctcaaacgattggctttgacggaaagcatcttcattgacaatttccattttcggattgactgcctacaagggacttggtgacgtcgttttcaaggtctcgggccttagagacgaaatcatttgagaagccattgaagatttaattggcaccaggtaggtaaaaagttggtgaatttggacctgttttatggaccttggtggtgtcaccgacgaggagaaccaccacttcatttcctggaaggactattctagcgacacccaatcataaaacatgttgaaaatgtttcaaaaaaaaaagaaaacaaaaacaaactatcgtgtatacaacctacgcttcttcgtagactagccacgacgacacacgggaggtaggagnnn
>GAA4HQR02JMQO4
ttcatattcatactcacgagttcctttttttctctgtattattagagactatatattactcgtaacctaaacttctcgccatagtaatttgtttagttaattatcttcttacaacaatactattcttcttggtttgggtttgttatttagtcatgctgtctactatcttgttctattctttgttatatacatgcattgttgttattttatgctagaatagttacttagatcttagttaacaaagtagaactatttctgtagaattctgtatttctagtttggttttggttctactaattctatgttacttttagaatatgtattagaagtactttactaaacctacctaatagaaactaatttactgagactaccgaaggcacacgagggagtagn
>GAA4HQR02JY9RQ
tttctttctttcttacacacacacacacactactactaattatactacgtacgtacgacgtactactactacgtacttacttacttacttaagttaagtaagtagtatatatatagtaagtaacgaacgaaacgaaacgaagtaagtaagtaacgtaaacctaacctaaacccgtaaaccgtaaacgtaaacgtaacgtacgtacgtacgtaagtagtaagtaaagtaaagtaaaggtaaaggtaaacggtaaacggtaacggtaaacggtaaacggtaaaggtaacggtaacgtacgttacgtaggttaggtacggtacggtacggtacgtactactacttacttacttacttacttactactaactaactaacgtaacgtacgtacggtacggtaggtaggtacgtaacgtaacgtaacgtaactactactactactactactacgtacgtacgtacgacgacgacgacgacgacgacgacggaggagag
>GAA4HQR02GYK8U
caaggtcttaaacgtttacacatggaagaatcaaacaccattcactctttgattcaattttctgtcaaccattaagccgcttcccttactatattgtcganattgtttagtagcactntgtcttcctanatagtcttcccgtaccgtagtncagtgctctgagtatacaactagcggctgacgaagaagagtggaggaccgacgcttgttcggtaagtactccgccgtgcacttctattgtcatttggttaggaatcttgtttgtttggtcgaacaacaagaggaactagcatcctccatactactcttcctatctagcacttcttatgcacgtcttcgaggaactgtccaacggacgacacagggaggtagtgn
>GAA4HQR02HRDC5
agcagctattctgctgggtgatacacaaggtatatgcattgtggctcccaacgattatcgtggaggaacgcaccaactccgttggtgacttgatgttgagatgacgcaggccttaatactgattgatgtttcttacgtagcagattggacctgacatgctcattagcggattcctggagccaatcccacgaattaggacccacgcatttctagctgttgacgaaacttagtaaattagatcctaccaatcacactgtttgtatgccagcattatttcttctataagacatgggagtccttatggtgcttttctaactagagactgccaaggacacacagggagtaggnnn
>GAA4HQR02JGKVT
tgcacgttgccacctgcagacaatccgtcaggtgcagcacgacgaagctggactggccacttcttcagttctaagccaccaattgaatataatgctttttgccattcttgatactcaagctcatagaaagacccaatacgcgtaatgacaaaatctctaggtcttacagctccattgtcaggagtggtagatgcctgcagtatctgacatccttgctggagaacttgaacaaaagagactgaattccttggtatcttgtctgctacttacaccgccaaacggaccccgtaccgtactcgtcggttcgtanaacctacctacgtcgttccttgaggaactacgtccgaaccggaacgaccaaccacggggagggtagtagnn
>GAA4HQR02G57ZY
aagcaaaagatgtaaaattgtgcatttgatgagggtgtctgacctcttattactcacctggttggacatctatgtttgaatactgttgtagggaacacttctgtaagtacttcaatgattcttactgttgggttactttcggaactccacaaaatgtaaaaccgggattttcttctggaaccc
>GAA4HQR02HG0KM
aataataaggtagcaagtaatctgtagtcaatttcagctttccagtaattctagttctcttccttaaattgttagctagcgttgaattatggaatgaattccctatttggttaggctaatctgtagattctctcgcctctctctattcaatcatctactgtaagttcaatcaaaaaanaaaaaaaanaaaagaaaagaaaacgaaaactaaaactaaacgtaacgtacgtacgtacgtactactactactacgtacgtacgtacgacgacgacgacgacgacgaggagagag
>GAA4HQR02IDU4E
gatgcctgaatcatctgatcaacctgagcctactaagcctgatccgatagcccacgagcctcaaggccgaccgtgcactctttctgcaaagtacttgactgcttcggatacgagcacccatggtggcttctccgtgctacggaaacacgctaatgaatgccttcctgctctggatatgacccagcaaaccccaactcaggaattggtccgctaaggatcttcacggttacacatggcgatttaagtcatatctttagtaggccagccaaggagacatttacttaactaccggatgaggccacctttgttacctctaagagattggttgctggagattcgtttgtgtttcttcagagaggctgagactgccaaggcacacaggggagtagg
>GAA4HQR02ISIZN
tcgattgttgatttcttgctgtggaagttgttggatggattaagaagaggttctaatgttgtttctgatcaagttgttggtaaggtaaggaagttgttaggtattttagtacaaaatcatctgttattattactatctgtcttgctttatatttacatgttggtggaacacatcctttgttggctgtttaatttgcagaatcctcttcttgtcaaatctatatacaccccttctttcactaaaaaagtaaaacaaaactaactgcgtgtataccactgcttctgagactgccaacggacacacaggggagtaggnnn
>GAA4HQR02GXHSW
gatagtctggtcctggtcttgatgagcttatctttgtctgtcatcatatgctgatntgttctagtanaggttcttggttatgatntttagttnttcngtaccttcgcctctttnagtttgatgttattgttttcgcttgatgtagttcttgtttcttgtttgtttaatttagtaaagttggcgtacttttaactagtttattatcgttaag
>GAA4HQR02GFPNI
ttgtcgaacacacggaaagcctccttcagctcctcctctgagtcggtgtcctccatcttacgggccatcaagttaagaaactcagggaaatcaatggtcccgtttccgtcagcatcaacctcgttgatcatgtcttgaagttcagcttcggttggattttgtccgagggagcgcatcactgttccgagttcctttgtggtgatggaaccatcgccgtccttgtcgaatagactgaaagcctccttgaattcggagatctgatcgtccgtcaactgctctgcccccgtacctctgcgtgtanactacctgtcgttccttgaggaactcgccgaacggacgccaacagggaggtagtgnn
>GAA4HQR02JGOCU
tggctcaagacaagaggaacggtgtatctaagccacaactctggccacaggagcctcacttagagnacgtcacatagagcagcaatctcagctccaaaacccccacgacgtggtcggcgtctntgtagtaagtaacacctaccttccttcgtttcttacttacgtacggaacggccgtacctactagttacgttcttccgtaccggaacggaacaagtagtacgttaacttaactaactacacgtactaccacgaacgtaaccttacccctttcccttcccaccttcgtttccggagtacgtacgaccttacgactactcgtagtacgttacgacgacgtacgacgaccgaggacgaggagnggntg
>GAA4HQR02F40Z0
gagcagatgcttgcactcttgtcttatggtatcaacagggtgcagtaagacgtagaagtgcacagaaggcctccagccaagctgctcgcagaacactagtagcaggaagctcaactggggtggacgagcaccacctgtagcagcttctaaaccaaccacattccgtacggagtcgtcttgtagggaggtaaagacataaagttagtcgaaatagaccactaagaatatcggtacccccgaccctccctccgtccgtgtcgtacgtactacactcctgtgtactgagacacgcaccgaagacgaggaggagnn
>GAA4HQR02HB140
ctctcggtacgggagggtacgtactactaggaggtaaggaagaactactctagaagtaagaagaagaagttacttattactancgtcgttcggttccgttcgtccncgcncgcgtgttcttgttcggtcggacgtctttggtttccggttcgtagtcagctggcgcccgaccgaagacgttgtctggcgtacagaccctacgactgttgtgtccttcggttcgttaggaaataacaacgagacgngtagagaaacgagtttacttgtactagatatatagtggtcgtgtgacgtagccacgacgacacacggagagggaggnnnn
>GAA4HQR02I3NZ7
tgcttcatctccttcaaagctcaaagcagtcgtccactctatttgcatggcttaatgcataaattaaatcattgtacagtaatatattcttcttacgtgcaaatttatccaaatctctgaacaggccaagggcatcatctaattttccgtgtttacacaaaccagcattcacaatatggaagagagaaacatcagtccacacaattccctcaacattgataaatttctcaatcaccatttccgataagttataggctttatcaaccaaactattcttgacaagactgctcaaaacagattcacaaatcataaagcaaaagatttagtccccccgacctactcgtcgtcgtatacctaacctacgtcgttccttcgaggaacgtacgtccgaaccggaacgaccaaccaacggggagggtaaggtgnnn
>GAA4HQR02JOWLF
ttggaaccaacaaattaccgatgcggtttaatcccttgtagcgcagttgagctcctggtaggccttactaagtgggtggcaaggcatttaataaggtcctcttccacaccccncctgctggtacgaaccacaacntaccaaccatatgattcgttacaaacgaagtatactacgaagtggtaccttcccttaccgaaccggaaagaaacaagttattggaaaccggtaaaacccaagaaatttacttgccacctccactgtacttcctcgtggtaggcgtaggactcctcctccctccctccctacctacgtcgactaacttcctttcgtcggacccggtaaccttcattcgtaggaaacgtccctcctatttacaacttagtttgtaacttaaaccttaccttactaagtcggtcttaccgaccgagtattaagaacgcctaacgaaaccaggtggagtagttaaggcgtgaacgactcgaccgaaggccaccacggagggtagtaggnnnnnnnn
>GAA4HQR02GDAHU
tttgtcattcctcttgcactggtggcaggtcgtcctatcagcgacattttcacaaggacttttcctcaaagccttcaaaccctcggtcaatccgttatgttcatccgacccatcaacggccacagattccgtcctcatctaattttctgagatttgggtcgtttcgtacctctcttcttgggtgaagctaatgtctccccttcaaccctcggtcaatccgttctgttcaccggaaccgtcgaatggccatggattccatcccatctgattgctgagatttgggctttcgacctctcttcttcggtaaagctaatgtctcctctctgagactgccaaggcacacaggggatagg
>GAA4HQR02ITV8H
agtcgaggtctagtaatacttgacgctctgcaattgtagtggactgataccatatatcttctcatgctgagttattctcatgcatcaacaataggtctccagagaagagcacctttgatgtttgtgtaaaggacaaccgaacctctactgtgtacgtcgtgtgaagtagagagtcacactacatcataagttactaacttgacgtctaccttctaacgctagtactctacacgaagtagtagttcttgtactctatnagtgatgatctctcncattagtagtcactcagcccacccgcctacctccgtccgtcgtntcgtacgtacgtactcctcgtgtctctcgacgacgacacgacggagacgaggngnnnn
>GAA4HQR02I8CCS
atctgacgcagtgtgagaggcatcggcactagagctatggcggaaggaggaggatgtatcccgggacggatgtagtctcccgcccgatggatctcatgcgatcggaagccatgcaattaggttccaattgatcattcctattgaatctgcgcacctttctatctcctatttgggtaggaactcggccttgtccagttcaaagaatgtaagattttcttctcctcacccttaacttaagaataggtggacttatttgtgtattctcctttttcgttttgctgtagtnttagtatgtcctaccgtntcgttttttttccgttttttaactaggtaggtagttctaactagtttttcgtttacgtggtctcgtaggaactcgtccgaaacggaacgaccaaccaacggggaagggtaaggtaggnnnnnnn
>GAA4HQR02GZRVT
gctgctttagaagatgtgaatgaaggaagttcctaaaccgtgtagctctcaagatgttggcagaggaaatgattaaatttggccccaaccttaggtagggtgggaggcctacttaaaaagaaaaaggtacaaaataacttagaatccccacctaacgtccggaaggacgaaccaacgacgaaccacggaaaggttagtagtaccaaaacgtaaaaggtaccggcccaaagaaaggaactcctaaccaaacttagttagttaggggttagggtaacctaaacggaccgttcggtccgaacggaaaaaagttttaaaggttaaagggaaaagttaggtaaaagggaaccgaaaacccttttaaacccttttcggtaaaagggaaaaccgaaaccccaaacggaaaaaggggttttaaaccccgtttttttcccccttttcggtccccgggttacccggggggtttttaaccgggggggtttaaaacggggaccgggcccgtttttaaacttttttttaggggtttttggggtaaccggggacccgggtttttttcccctttttaaccttacggtttccgtaacccttacggttaggggaaaaccgttacggttccccgaaaacccggggaaccgggaacccaaacccaaacggggggggaaggggttaaaggtaggg
>GAA4HQR02GVO7K
attagtatgagtattcctgatacatgagatcttaacctagtgccaatatcacccaccagttcttgagacagttcttgttcttgtgtatgagtcttttcgttttcggttagtaattattgatgttatttattcttctagtattagtaagacgctaccttcccgttgagattattcgacc
>GAA4HQR02ILG33
acagcacaccaaggcaccgacgcggagggaaggacgtgtgtgtcaagaagcgataaggtgtcttggcatcttctgcttctgtgatgttgcaagttttggttctcgttcagttattgttttgagcactttaggatgaagaaagatagtttttcttttgccaaatttatgcactgatagtactacatggaacttatttagcagatttcatttttatgaatgatacc
>GAA4HQR02I2OWY
tccaataccaactcttcaatggtcggacaagagcctaaatgctcatctgcgccaggactggaatcaatttcagcacaggattgaattttcaaagtcttcaaattctcccaaaatgaaagggctgataaccatccaccatccattctgtggttacaaagagttaactcctctaacgtttgacagcactgaccaatagccttaattccatcatagctaccctcgcaaccattaagctcaagcttcagcaatctcctacaaccttgtgctaagatagtcaatccctgagactgccaaggcacacaggggataggnn
>GAA4HQR02I08YF
tgtcctctcagtggtgattcctcggctaagacaaaccaactgaagtggagctttactggagcctttgaggcgaggcaatcgcttatagtcagaggtctctttcccacctagtcgttcgttcgtcgtagtacctaaccgaaacgaactaccggtcccggtcgtaagtaacttacctaaaactaaagtcgaaccaaaaaccgaaaacggtacgtacgtaggtttggttaagggttaagggttcccgttcccgttaagtaaacgggtaaacgggggaaaagggaacgtcggtcgggtaacgttaactaacgtaacggtccgactagtaccggtaccggttgggtttaaggtttactttcccttaccgaaaaggtaaacgggttcgggtagttacctttcccttcgttgggttcggtaaacgaaagtactactacgtacgggactttcgttagggaaggttaaatttaaattactttcgttcgaacggaacccgaaccctaaccggtaaaccggtaaaactaaaactaaaattacttacttaaaacctaaacccaacttttacttttccctaacgttaaagggttttccgtttttttttcgtttttttttcccgttttccgttacggaaacggtacgttcccgaaaccgggaaccggaaccaacccaaacggggggaaaggggtttaaaggggtag
>GAA4HQR02JBFLA
gcgccttcctccacatcatcttcttgttccgatcattcgactccgccacgaagtgagataattaaccgaatcaatccgatcacgcaactgtttcccnctntctatcagagcatacgacgaacaacccaaccgacgaacctaaggtagtcatattacttcgtcgactaagtaggaggaagcgagaatgtccgactntccgccgtagatactacagnaccaaccgccactatctccactagtagaatntagacngatatanactccttgtactctgactgtcgaccgagcacaggaggtagag
>GAA4HQR02HFL1R
ctctcatccttcctgtcatcaattgggtcctaccgagggtctcatgataatataacctttgccacttcttcacaacgttttgtcggtgctgaatggttggggctcaagaatctacaaaatactttgcctttcctttagttgggttaccgacttttaattggaattccaacataccgaactgtattgtatttctatgatagcttttgttgtgatacccacaatggatcattatacaatgtgcatacagtggtgaagtccagaaaaggacagcatgctcctggcattaagtctactgctttatccctttcgttgttcttcttggggggaggtcctaatatgggacgtacctgtcaccatctgatttgtattgtctagctacccttgaggactgccaacggacacacaggggagtaggnnnn
>GAA4HQR02JJWDS
gcgactacgtactacgttccgtacgacgtcgttagtaaactaagttccgtaaccttaaagtaacgactagttcgttcccgttccggtgttcggttacggtaacctaactaaaccgggtaaaacccgggtaacctactacgttaaacccggtaaacccggttccggggtacgggtagtcgtcgtcgtccgtccgacgacgtcgggtaaggggaacggtcgggttgggtaagttaacgttccgacgaccggcccgacgtaggtcgttcgtttggtccgaaccgtaaccgtttaccgttacgggccggtcctacgaaagttacttactacgttcccgttccgtaggaacgtacgtccgaaccggaacggccaaccaacggggagggtaaggtagg
>GAA4HQR02GPCWI
ctttataccattctccaaatatgattggaacttccttataaggcttgacaaatgggtaagacgagttgcgctttggaagaatgacaatgggtccatagagagtcgacctcaaccacgagatgtgcgcgtgccaccacaacgttcctcgttgtccagtgatcgtgtaattgtaagtgtaactttgtccggtttgaatcggacattgtgttatatatgccggtccatctgcccatccgcttctcaattgtcttatcccgtcccaccgtctntgtcgtagactaccactgtcttctagacgtactcgacgacggacacacgggaggggtaagtagggn
>GAA4HQR02IR3S4
taaacaaacttgttttcaaggaaactaatcttcagacttaggggtaggattgtatagagcatccaaccaacaaaggggaaggaaaacgaacccacggcgacgcatgaacaacattctagtatttctaatagccgaaccccaacgattctagttttggggtttgggcaatagttcgttgctcccacggtggctcttttagtcttcgtctaattaggaggacaagactcccacttcctaacgaagagagcagcttattcctccattttccttttcgttggatatgtgcaggtacctttcttcattatatccactttgtcgcccactcgattctttcttagcctctttactttgtctcccttttactttctcctatccctactccttccttttctttcatctttcttcacgctctgcttcttgccccccgtaccctctgcgttgtataccacctgcttcttgagactgccaacggcncacaggggagtaggnnn
>GAA4HQR02HGUJM
agcctcttcacattcctcgtctattagtggttctgaaagtggggtaacgaccaaccagcactatcagtaagaaggtgtctccttcgatgttataaggtaccaaataggacacgaggggtttacgtagctgtttctaacattcatgtgactcccgttccctgatgatgccaagcttttacctacatcacttttgtactaattaagtagcggaaagcaatgcgttcagttgatcgaaatggaaccgttccttcgcagcccacgttgatttcccccgtcctct
>GAA4HQR02FR8O5
cggtagcgcagaataattgccggagtcatctaagtcgcagtgcgttcgggccactactcggccgtcgaccacgccggacgggacgtttgtagatcgatagtggcggcctgagggtagggtggaaaccgccgtcatctatagttgggccgccgttgatggagatgatccccggccacactgtgtagggacaacggttgtggaggctgaagagtattgcaaaccccttcctaactagtntatactcgngaggaaggaggagtgaaataatagtaattagttagtacgtccgacttacgtacgttaagttaaggtaaacgttaaaacctaaaacgtaaattaagttacgaacgaaacggtaacccgtaaaccgaaaacgaaactacgtaccccccccggtacccctccccgttacgtcgtttggacgtttaccgaacttaccgacctttcgtgtacgtacgtaggaccctaagggcccaaacggacaacggggaactaagggggatagnnnnnnnnnnnn
>GAA4HQR02GQ2YB
ccactagccgccgccatgaatacacctgcaagaacacagtcgccggcgagtggtaattaataacgcctccgtcggtccgngctccaccgcctaccaagagaccgccaaccctacgaaccagcaattcggccacgttccacaacctccacgagtagggacgtggaacccgaattaccgaccttcacgctgcctgattgggctccgtccacgtggcacgtgcgggagggaaggacgactggatccgggatcccgtgacccgctcggatttgggactttggactttgcgtgtcttgtcgtagtctcggccttccgttcgtcctgttccggtcgttcggtattcggtagccgggacgtcggctggagaggtcgaggacgtcgacgggagtacgtgagactgcctaaggcacgacacgggatagggagngnnnnnn
>GAA4HQR02H8U4H
tctttagttcagcttgagccagactagaggattcaatagatttttttttntttananananagagtcgcnatattatntcttcttctctctctgctatcacgtcttcttgttagtttcgtttaccttaaaccgttaaacggttacgtacgtaagtcgtagttatttattctcgtcctaccaacagtacgtaccgtaatagtaagttagtagtacgaaccgtaaaccgttaccttccttacttaacttaccttaccttaaccttccgtcgtcctccttccttccttacttcgttactttaactttaagtttaggttacgtaagtaagttatttgtttctttccttagtaggtaaaccgtttaccgtttccgtttaactttactacttacccttcgtaagtacgtacgccgaacgggaccaaccaaccggaacggggtaagggtaagggag
>GAA4HQR02GFODX
tttattatttatttaaataattgaaaataaatagagaaaagtaggcacatcaggagtgggtggttagccggatttccttacggataattttcgtaccggtaattaggatggggcgtactttcatttcattagaaagactagttatacttcatatttccgttatcattttgcatggatgttaaatatgttatattattg
>GAA4HQR02JUPG6
agcggatacagaagacgaggtgagatttcgtatggtctagtttcgtaaggcagtggattgacctcttggtggagaagaagtgcggttcttcctctccttcctcctcctcgctgctactgctactacttgttggtcgtcatgtttgtaattttgtaagcaaattggccggaagttgaactagcagtggttctaatcgactgaattatccagtcaaggggataaactctctgttttctagtacttttaggttctatttatacctttcttgtagtcaattgtgcacgtattcttccccctcctcctntcgtggtagtacaactcncttctcgttgacgagccacggacgacgacacggaggtagggagnnn
>GAA4HQR02GBIBI
gaagtcgtagagaatggtaccacacatgtgaaatgcaaccactgtgtgattaaatgtcttataaaaggaggatcaacaaaccactacaagagacacgtttttcatgctctattcgtaagagtaagatctttagtcaaggagtcggtccagtgcaagcattgctcagttttgatgccggtggtacactagcatcttacaagtatgataaagaatcaatcaaggatatgacaacaaagatgattatggtacatgagtatccattcatgatggttgaacacaagttctttagaggttatagtaagatgcttaacctgaagtatgaaccttttggtcgtcttgcaattagagaccgtgcaatgaagctgtatgtggaagaaaagactaagatggagactgagactgccaaggcacacaggggataggnnn
>GAA4HQR02IDYRX
agtgtcgccataacagcttgcttaactcttccactatgtttacaactcctggtctgttcaatcctgcttcatcaggaagagtctcgtcattcatttccggcaaagtattttcttccagtgcaagagcttgtagcaccgcataatgttttgcaaagcaggatttgaaaattgacacactgaaaatccttcaagtcaattcgtcttactaacgctgttgcctttgcaatatgttcatcagatgcacaaggaggtgctgtatttgtgtctatatgttgctcctcgggtgtcccccgtccctcctntcgtgtcgtacaactcnctctcttgagacgtcacgacgacgacacggaggtaggtangnnnnnn
>GAA4HQR02HNYM9
acgaccaaccaccttttactttctttctcncatattcttcttctctctctctntcgcgtcgccgcctccncccgaccgaccgccgtctccttcccgttccgtccgnganactattagtacgtacaatagtagtaggagggactagtcttagttcgacttatttccttaagttaacggacaagccgttacccgttacccgtaccgtcgtcggtccttacggtaccgaaccgtaacccggtaacggttacgggttgggttaacgtttcggttggtttccggttacggtaagggttaaaggttaaacgggaggttaacgttccgttaccgttaaaccttaaaggttaaaccttccgttacggaaggttaacgtaaccgaacgtaaccccgaaacccgtaaccctaacggaaaggtttaagttaacgttaaccgtaccccaaaccttaaaccctaaaacgtttaacgttacggtaacggttaaagtttaacccgttttacccttttaccggttacggtttgggaaccttaaccgttaacggttaaacgtcggtaccgtaacccggtaaccgggaccaaaccgaacccggaacggggtaaaggggtaagggggtaagngng
>GAA4HQR02FX2KX
aataatgcaactgaagtacacctcactaatactatacatacatctcttgtactacttcctaaattcaatgttcttctctcttcttgtttacctctaattaatagctagtgagaaggaacgccgtggagtccggccgggttccatcatgcgatccgtaggaaatgcttgacatctccattggcacgaggtacgttgagtaatttcatacaaaagaagttgatacaaaagaaggttgttttgacgttcctacaatggatgctactactgggcaagttgaatgaccttctttttcgaggtagaactagttgattcatccacctttgtactttcccccgatctgcgtgtanaaccactgtcttctgagactgaccgaacggacacaacgagggtaggtagng
>GAA4HQR02GQOSY
acaatctccaatccatcagggctgccaaagaccacatatgccatttgagaggttggtctcttgcaatttaactccttggccaaccctacttttaccttaccacctgtaagtaatgtagaagtactataattgataaataagttcttgaggctatagttggtaaataacgattttaagttcgaggttctttgtaaggactccatttcttccaacccttacctagcagtaactccgagagcatagtaagaagaatacatgcgcggtaaaccgtaacggtaggtgtctttgttatgtggagtgcttctaacgaccgttttccttactgagactgccaacggacgacacaggggaggtaggngnn
>GAA4HQR02GLFIO
ttttggattgtcatagtactcacgattctaaagtttttaaattatgacacggcaactaccatttcagggacaccatcagcatcaatatctgctatgacaggggtgcacagaatatgggaatcaacctcaaacattttcttccagtttttcatgcagtttttcagtccactcttcatcaccccacattttctcatcaacataatcatcataatcataattatattcatctgctaaatcatctgtatcacggaataactcaaatgaggagtctgcatcagcttccagagcaccttgattttctacagtagtcatatgagcattttcatcaccaccaccatcctgcaaaattcgtctcctagtgtagagctttagtctctctgagactgccaaggcacacaggggatagg
>GAA4HQR02I3CMI
gaatgtgattgatctgtgtagttttactgtactgtgtttatttgtttattcggcgaataaattaattggcggattcttcaggttagtatttctttattgacaacaggtagtgtaagtgtagtaagcatagaggggttttaaggtctcaatgtactttttattttattgttctttgtattatttaatcctancttttgtctaaaaaaanaaanaaaaaaaaaanaaaanaaaacaaaactaaaactaacgtacgtacgtacgtactactactctctctctcgacgacgacgacgacgacgagagagng
>GAA4HQR02FZJLP
caccagcctcaataacaggcccacgcatccccgacccgttaggttcggttccttacgacgttcgtttacgttaccctttccgttccgaccgtaaggttaggttggtagttagttagtactaaccttaaaacctttaccttccctttaaccgttaacgtccctaccccgtacccgtacccaacccgtacccccgtaccccgttttaacgttttaacctacccttccctaccaaaactaaaccttaaccccttaacccggtaccggtaccctaacccggaaacggtaaaaccttaaaccctacccaaccgtaaggtacgtaccttacgtaagttaacctttccgtaaaaagtaaaaatttactttcggtcggactaacgtaaccgtacccgtccccgacccaaaccggaacccggaccccgtaccggtccgaccgacgggccggaccccaaacccggaaccggacccaacggaagggacggtcggtttcccgtttcccgttaaggaaagtacctacccaactaccgtaaaccgttaaaatttactacccgaccccggaccgtagtagtaaattaacgtacggtaacttacgtaggaacgtacgtccgaaccggaacggaccaaccaacgggaagggtaaggtagg
>GAA4HQR02GO3M4
ttaacctgcgtaatagtgacagtaataatatcttaatttcttacagtataggctgtatagcatatcacatatcagagaatgaacaaaagctttagtagtagtggttcttgaacggaacctttctatccattcgaagcttgatagagaaggcatctattccagacaagttgagtactttgaggaactcgcccctcgttacactagtagctgaggctccttttaactttagagtaatacctcgtaagggttagggtaataaactaaaccaaacgcgaacggaagtctacctacgtcgactactacgacgtttttaccccttttacccttcctacttaggttccgacccaaaactaactacccctaccccgtaccgggaaagttaggtccgaaccttacccccccccggttaccccccgttacccccgtttacgtcccggtttcgggtaacgttttaacccgaaaccctttacccggaccgttttccgttaccgtttacggaacggtaacggtacccctaaacgggggaccccgaaaaccggaccccaaacggggggtaaacgggtaaagggggggtaatagg
>GAA4HQR02HKEWU
gttttacaaggcggagaagacaacagaggatattatggctcattttacagccttctctattagggacacatggttggaacttttttttttgttcttctgtactattttgtttgtaataaagtaagggcacttgcaaagaaaataggntcctcgtagaaattatttatgttgactgtaacattatgctagtgttgtactaggatcatggtcgtatgtactgtcttgttcgagactgaacgaacacgaaaagtaattaagcgacctattcgttcggcctt
>GAA4HQR02IPO5Q
gcgggaggactgaacttggaggagaggtgaattagtaacggtagagagagaagaggtggataaggaaagggaggagagagatagagacgaagaggagaagcaatttatggggattcttgttgggctttgatgaacttggaggggagagagagaaaggctgcatacggggatggagttgggttttgtggggcgggatgtatgaagaagaggatgaggatgatgatgatgatgatgatgaagcagaaaccctagattggagtcttggaaactccattgatgtgggattgcagagcttgtgcgagaaaggtgtcacattggatctctgagactgccaaggcacacaggggatagg
>GAA4HQR02GQK5D
tatccatagaagtgttcacaattcgtaacaatatataattaactatatccttcctaatacataacgcattccgtaattccattcaaatggaagatcaagacaactttcaataagtaaacaatagcattataatctgaatatacttatcaacttacaatcattaacacggcaatccaacctcaaactataatgaggatgatactcatacatacagaagaccggcctttgttgatgcactgtcatgtcttatatgcactgagactgccaaggcacacagggagtagg
>GAA4HQR02F33BH
gaaacagtgtccgcgaatactgcgaggatctaattggcgatccttggtactgagttctgttcaaacctcaaccataaccttctcattgagagaacactttgactgaacataggattcagcatcgaatatgtcgggcttaacgacattgagactctcctcgagcttcgtcgcgttctccttcgccgccggcgaacttcttgtcctcgaagaagtcttcccgcctct
>GAA4HQR02IO0XJ
tcaatcacagcaccgcaatgggaagttacgtacgaattgtagagaactaactctcacaacagcatatcagtgatggccagaagggatcgggaaaccctacggtggaggtggagcggaacgaaataggaggaaagactgagggtcgtcncgtcgtctcgggtgggtaggacactaggtaggaagggaagtgcagtaaaacccttaaacccgttcgtgcggacgtaggtcggtccttccttcctttccctttcccgggtacgggggaagggtagggggtaaggggaaaccgtttacgtttcgggtaaccgtaacgtagtacggttccgtttccgttcccggggcccgggggccgggggtaacggggtaaagggggggttaggggggtacgaacggggacggggtcggtagggaaagggtagggtagggaaggaagggggaaaggggttaaggtagggacggtcgtagggaacgtacgtccgaaccgggacggaccaaccaacgggggaggggtaaggtagg
>GAA4HQR02HOV3O
aattggttgcttaagtatgcaactgtcaggtcgcaatatttatcagaatttcaagatcaacaaaaggttacagagcaatctacaaaattaaggtaagaacatatgcaaaagagaggatcttttcttatcttccagcagaacgtgccagtcctctttctctttcttcggctactcgataatttcctctcagaatacctcatgaattttcacttccacctttagaaaatagcagatctctcaagataacaggtttcaccctctctgaca
>GAA4HQR02GWNSZ
agacaatgaaaaccagcaagttgctggattctttaaccctcttatctcaattaacgggatctgcgaccaataggtattcaagtttttcgaattgagccataatcgtgctactccatgcagatataataagaacatgatccccactgtcatctgtgacggagaatttctctgacaggcattaggttctcgccccggctaaccatcttctcgggggtgaaccccataacaaaattgcagttacatcaaaaccggttcatccttagttgcatccctcggtatatcattaatgcaggtaaatggatcaactgagactgccaaaggcacacaggggatagg
>GAA4HQR02HQ0SY
agagagtagtagtagagagagtagtagtaagtaagtaagaagtaagtaagtaagtagtagtagtacttacttacttcgttagttagttagttagttagtacgtacgtacgtacgtactactactactataataatatatatatatatatatactactactatatatatatatatatatatatatactactactactactactactctctctcgtcgtacgtacgtactacgtacgtacgtacgtacgacgacgacgacgacgacgacgagag
>GAA4HQR02GGL7A
tttaattgatgtgtagaaatcacccagttctgattccactgacaagcgcggaaagcaaccggaactaggctgcctttgtggcgttgcctaaggaaggtgcagaaattggcgtctggattcagtggtagacgagtactaagcattttgcaggggcaaaagctaaggccaactagtactatgaaatttgtggaagcattcgacgttagtagtaacataagacagtgtatgtacagtcctgatgaccatatcactaggctgtcaaggcacttgtctacagacaagcagcgtccctaacgaaattcaaacgtccgtcgagtacttagaccctaaagggactacaacacggggataaggtcctg
>GAA4HQR02GPSVO
tccaatactcggaacatattgctgaatccgatgttggtggcgaagagaggacggaatccgagaacgtttagacggtaatactttgtgaccctccgtacgtaggagtggtagttgtaggaccgttccttccggtaacggagaaacccgtacgatcatccgtccgtgtaacccgtttacggttccgtccgtgggagtaagtacttgtaaggggttaaaggtttaccgtaaaacgaacttggtggttggttggcgggttttggtatctaattactaagaattggtcgaattaggtcggtatgctgaaggggacgttagtaaaagacaggacgaaaatagtaagactctgtatctcgagaaagaccaccaatacgggttcgtacttgtctggaaacgaaccgaaagcaccaatctcctgagactgccaacggacgacacaggggagtaggngnn
>GAA4HQR02F8HIE
actaccataacttcctatactaccatagctactaccatgcgaatatggtgccatctggaaaagtagagctggattgcattgttacattccttcctgaagtatttggggagagaccagccgcaaaccaattgcctccacccggactgatggtctacattaaaattagtcgtgaaacagacatatatggaggtctctttggggggtaggttataaggacctgtgaatggcgtcccctcgtaaggaaaggaagtgctttgtaggcctgtaatggtggaccaccctccttagtcaggagtcaaactacaacaagtccctttacctaaatacaatgagagctatttcgcatgtgcttttcccccccgtaccttccctgcttggattaccactcgtctggtagactagcccaagggcccaacgaccaggggaagtagggg
>GAA4HQR02GSN0B
ctgacattgtatggatctttggatttgtttacgagttacagtcgtttggttattacctttagcaattagtagtatcggactagttagcactccttaggaacttttacgtttcgttctggttacggttacccccggaaagttacgttaaccgggttcggttaagttccctgggtccctttttaacccgattttttttaccgtttaattttagttactttaaattttcggggggtttccatacccgtttttaaagtttaaacttttacgaaaccccggggtttacgttaaatttaaaaaaaaggtaaaaaagaaaaaacccttttaaaaaaacgtaaaacgggtttaaacgggggttttccctacccggtaaacttttacgtacgggtaaccttacggtttccttggtaaggcccaagtaactaaggacgaagggaaccgtaagggttaggaactatactttcagtacttgaccccaattattgcaatggagaaagctgatgatgtgctgataaccaaaaaaaaagaaaaacaaaactactagcgttagactaccactgtcttctgagactcgaccaaggcacgacgaggggataggg
>GAA4HQR02G2NAM
aggtcttgccatgtactacttccttttattttgttatgcttcctatcatttcaggtactatgaccatgttcctgaggtgggttctaactggctcgggcttctcaccagctggggcatcacgtttggccttgcgcagcttcttgatcaaagccattggcttgcgtttcaaacccctgagaaccttctgcggattctggctctaaagagcttgacaaggtcatcagtggacatgtcaagganagcatcccaaatccacaccacggtaactgaacttcttgactgagactgccaaggcacacagggggatagg
>GAA4HQR02IFGL4
cagtttgccacacatagccaattcgtgtcaagtcattcccatatttggtccagacgcttttatagttttccttctggatcgaaaatttttaaagaaatcaggagtttataaacngaaaactaagataaattaagaggaattttttcccagcaaaaggtggtaagaagtataattagtcgtcaactggataagtatgattaaatttccacaagcttcggagcgtttgataaaatatttaagaaaaatctttctcatcaaaaaggagggattgttacaaaagaagaccactattgttaaggtttttctcttccttgagactgtccaaggcacacaggggatagg
>GAA4HQR02HNBXB
tgctttctacaagacttatgcatgaaagaacaagttaaagactcttgtagattgtgatgcaagtctgtctgctcggacaaatccagcttcctgttgtatcatgtctcctgagataatatgctctcacactggttataactgttggcttgaaaatctgcctcttgttgatcaaagtagcattctcttggatttgccactccttaaacagatgccagagatcattttggctgattccggcgaagttcaatttgccttgtctcgtttggcaggagatctgcagctatccttgcaattttcagttgacttttcttcaagatctcctttggatatgctggcttatctgagactgccaaggcacacaggggataggn
>GAA4HQR02IFCYB
gaaagatcttgcaacgtcttggctacatatatgagctgtatcctggagggaagctgtcctgttttacaagtttcagcagatgcaatatgttgcaaaatgcttataaatggagttattccaattcctccaccaaccattataagattgtcataccttaggaaatccaccacgttgggtccataagggccttctattgaaacggggacacaacgtgtctgctcatcagataagctcgactccttgttaagagtgtcatacaaagttttgtccaccatccttcacatttgatcataactgacattgtgtgcttgtcaatagcagagctggctgagactgccaaggcacacaggggataggnn
>GAA4HQR02IIB9F
aatagaatcctactaaatgtatgagggattctttaaatattgtgttgccttatgtgattttatagatggtttccattatgtgattttatccaacatgacagactgaggtgaaggatgctcaacataaagaagcagagaagaagattaaaggtgctgtgggtttgatcatacttctatcataattgagagtggcgtaaaaccatctatataccaaatagacaccagatgaagaatgcaaagtgtaatgtatgaagcatatatggtacagattttgcttaaaggcaacctacggctccgaatttacttctgagactgccaaggcacacgaggggagtaggnn
>GAA4HQR02IN08N
ttgcattcaactcgtaggatcattagagcaatcaactgatacattttggccttgatcttcaacatctttaccaccgtttatctctaaacgtaacagatcctcaaccatctttgctaacttatcaacttcaatgtttgctacctcatatgtcttctcactctcggatgctctggatgctactcgaacaagtttagaacataaattctatatcgagatgtgtgctttagtcttggatttgctacaatctcatgtccatgcatatcttccacaacattatcaacccttgcatttttgttccacctcttcaaaacatattgcgcaggtatctttttattagttagtttctctttcttctgagactgccaaggcacacaggggataggnn
>GAA4HQR02HDYDE
gcaaatcagagatttatatcacacacaaccttttaaccagaagcaaattattcttttgtaatagttcatatgtcaatagcttctaacagtttttacaagcagaaatggttgataatctttatcaaaccagacactgcaaagtacatcaagagcaacaccctcctcctacttgatgcatcagatgatgttggtacgttcctgtttaaagtatgttcttttttgcgccaacttcgataccctcggttatttaagcttggtgtttccagtatcttcagacaagcttcttcaaagcactgtctcacattaaccctagtttttaagacaactgcattcaagaaaagctcccacactcccttgcaaactccattccctctttcttagagactattctctcactttccttgtcaaccttgttgcctaaccagcatcttgacncaatcttgattggtcaagtcagatctaatttctttnttcccccccgtatcctgccgttgataccactgcttctgagactgccaaggcacg
>GAA4HQR02F41MS
ttctctctctgcatctagcaggagccctataatctctcatcattttgttccttgttcagcgttcctagctcacccttttcctagttcttcttccttctgcttttccttaattcttcccacgtaactgtgtgcgatgttttgtagatttgccaaacgagcagcatgccattctggtgaatgaatgaccatccaccatgccatcttcaatctcttcagggccagcagacgtggaacccactctcgatctctgctgagactgccaaggcacacaggggatagg
>GAA4HQR02GJEVQ
caattagtagtcatgaacaacggaacaattacttacaggcgagtaacccgattatcatgatcgcaggtgacatgaaaccaagtgcaaggatctacaagagtcggatcccagctttgcaacacatttgcgggatcattcaccgctttcctcaacgcgtagagcgcatctccttccgaatttgctagcgacggaaccgtaaaccttgttgcaaccattacaacgaaacagaaagctggccagatctccattatccacagctggaccgactaacgaaacaaatcgctttagtttagggttcacttcaagataagaaaattcaacaaccagtacaacagtttatttaggattccacttccccccgtacctactcgcgtcgtanacctacctgtctccttgaggaactcgtccgaacggaacgaccaaccaacggggagggtaagtaggnnnnnnnn
>GAA4HQR02IWAEE
tgatgtgtaagatgaagtcattcaataatattgaatcaacctcaaacaagatgctacagcggtttcactcacttcatctttgcctctgtaaatagaacatggcgattcaccctggtcgaattacctgaactcgagttctctgtcatttctttggggttcgttttctttcacatagaagaataccacgtaccacgcagaagacaccacgcctgatgaatactgagcagccttcttatctctacccactccttccttgaattccacgggttccccgtccctcctntcgtgtacttacactcncttctcttacgagtacgccacgggaccaacgaccaacgggaggtaggggangnnnnn
>GAA4HQR02F2SP1
aagagagatgtgtggaaagaggatatagactttgcatacaagcacttcaaggcatttaccaacggatttcgtcattgatgtgaagctacaaatagattagtaagttcgattttctaatttatttattgtcatgcatatttttgttataaatcagctccattattttcctccattgatgtgaagcgacaaaattttctgtgtacttgtttacccttttgatacggaactaatatcatggaatgacgatctctcaacc
>GAA4HQR02IHTM7
ttatgtgaccatcttctctaacgaggacattttcaggctttagatcacggtatactatcccaagcatgtgaaggtactctatagccagaaggacctctgctacataaaatctgcaagtttggaaagcaatatatggatgttactatgtaagatttcatgacagcaaatcaatagcttcacaggtaaagagtctaaagacacaaaggaagaagtgccaacaaaaggatctgaacaaaaaattactcctgaatgaaaggctagaagaacgtcttgaaaaagtgaccatcaaatcgaactaaaatttaaggccatgaaataagtagatggaaaggtgatcattaaaaatagagcaccaaaggatatagctgagactgccaaggcacacaggggatagg
>GAA4HQR02FQCR9
gacgagaagttgatattagagaatcatgagaggtctaaggattgtgatccattgaagaagaagaagccacgtagttgtgcaagaacgatgcaggaaggtagttgtaccttccttctaacaactgcgattgtcgagaagtagtcatgtcaaggtaggtgtctgaagacataggttcccggtccgtgatcactccttgtcaaggggaaggtggagttcgtaatagtccctcgctgttggtctgctacgacgggagttgtaggggtaagttacgtaggtaacaaatacccggttttccgttggcgtgctttggtcgtgctagatctgaggaactgccaacggacgacaccaggggagtaggngn
>GAA4HQR02HXV8W
attagcaagaatttgcaaattggcacctcaattcagtgaaatgcagaaatgtcacaagccaaatataagcaatagtgccttgtcactgaagatagcaaaactatgtccatggtttctccggtcacaaaatatccattcttcttcctaattctatactagaactaccaacttaacagctaaatatgtttgctgaaaaagaacctgagtccatccacatataacttatggtcatttcacctaggcagagaaagagaatcataagtactcagtcgtagatgcttcatggctgcttaaattctttcccgaaaaagaccaatgcagcttatacactatccacattgatctattaagtactaggcaaatatattacagctgagactgccaaggcacacaggggataggnnn
>GAA4HQR02II7O1
tttcaagctttccaccttttctgtcggagatgatggcccgggagagatgcttcctgaaacttcattctctttgttccttgctgacaaaccaaaatcaccttcagcaagcttttccgcacagaaacgaagaaagccgatggcattaagactgatgtctctgttgaatctgctatttgtaaacgcaacaagacaattcacacaatcggtgaaggtgtttgtctcagtctcagtgatatatgggaagtagtcccgaacgatcttctccattatctcaaaagccaagagaactatgttcttgtgatcaatacatatgctgctgtcgtgaagaccatgaacatgctcttccatccagactttacattggtcactttggacaataccatttgggaaacacatctaattattagttctctgatttcaacagcactactcttcctcatcacgaggacctgagactgccaaggcacacaggggataggnnnn
>GAA4HQR02G2V5I
tcttttctaaagcttagcttcgacttccactccgaattggttgatttggagacattaccatcgccgaaagtcgtacttcctttcctgttaaactccgtaacgtcaaacgttcgcttgtaattttaaccctttgacttaacacttcaaaacctaactttccggtaggttttcgtattttgggttcttcttagggtcttagattccgtacgttcccacttcgaacttgggtccgaagtttcggagacaggtcagtcatcggccgaaactgtcctctttttcctggaaaagccactgctgcttaatttgaacttactcttgctaacatcggttccattttgggggttttctcttctctgagactgcctgagactgccaaggcacacagggggataggnnn
>GAA4HQR02IV4IW
ttcacacaggaataaggacagactttgccaatgcatagaacctggttgacaaaatatccaaagcttcacattctggattctcaaagggatccaagcattcacttcaactccaaccatgataagcataaagcatgacggcaacgagaaaatggtagagcagattcgtcatgagaatcttggattataaagtgatcatcattatacaagaaacagaacagattaagtgcgttaaattatacctttcaattatctctgatctggtaaggttagacaacatctgataagcattaacctcgtcaggattttgaaaattacagtcgaaataggacatgctgagactgccaaggcacacaggggataggn
>GAA4HQR02FXLJP
agtagtagtatatatatatatatatatatatatatatatatatactactactactactactactactactactactactactactactactactactatatatatatatagtgtgtgtcgtgtgtgtcgtcgtcgtcgtcgtcgtcgtcgtcgtcgtcgtcgtacgacgacgacgacgacgagacgagagag
>GAA4HQR02JDZMC
gttattgatcatgttgaacaaggttccttagtttttgttttggttttagttttctttaaattcggttgaagcacaagtcattgatgatgaagaaccggtgaaggaagaactagaattggctcctcaagtggttgttagtgatgcaactgagagtttggtagataccagtcccaccagatgtggttggttcagagttgactgagaatgtggagtcttctttatcgcaaatttcggatgttaaggatgagttttcatcagttactgaattccaaaactgagactgccaaggcacacaggggataggg
>GAA4HQR02HI7N5
ttcttcatgaaggacgtgccaccaattgctaatgtggaacctagcacagcaggaaatttgtctgttgaagtagcaactaacatccctaaggtggctgctgaaggctataagcatgcatcttctactccaacatccgagaatgtgcactcgagtacaaaggagcaatcaccaaaggaggctgtgatgcccagcacagatagaccacgatcaaatgaagttgacagaaaaataacaccaacaagtctcaaataagaataccaaagacgccgttcggttacttaggtaggactttggtaagttaggttattaacctagaaggctgagactgccaaggcacacagggagtagg
>GAA4HQR02H3KDP
tacttgaagaccagtcttaggtgtaacaggaactctcagaatcaaggtaccaaagatctccaactggaaacttaccatcttcaaacacagaggaatggcagaggatgtctctaccagcgatgcttctcggagaaaccctaaagaaatacctccaagccagcaagttcacaaaagaacatagctcaaaccatctcccaaccattcctcctccatcggcgatcccaaactaccagtgcgtcggccacatacctgcccttccgatcctgacacgaacaccctcggaattgagtcccggacggaagagagagaacagacaagctgcgagtaacccgacttggaatcgaattctccaatcttcatcgtgctcgatcgaggatcaatttcaacctgagactgccaaggcgacacaggggagtaggnn
>GAA4HQR02GPCVT
cctaaacggaggagatctgaccggagttccgttccggattcgttcctggagctaaattcgtcttcatttgatcattcgtctcttcttcgagttcattccgttgctttgttgatgatgaatcggattattatccatggcagcttgttcgtcgctaactctcaaccaatttcaaatagtttactttccttaattcctgaagaagcttctcttgagcttctttgtccagtttgatacctgtataataaaaaggaaatcagattagtattaaaaagaaaacaaaactaaactgcgtgtatacaactgtcttct
>GAA4HQR02JDMAU
gtatatttcaccagggacatcaagttcacggaactaaagaggtaaatcataaaagtttcccncgtgaagaatactactnttgtccacgaggtctatttaattaccaacgaagtgctcgacttccttttccctacgagtggataggcgtcctactattagtaccgacccccnccccaactacgtacttcttcggtcttctcgtaaacaacggaaaccaactacagtactagtaccgttttctttccttttctagtggaacttggccttgcggtagtcgttcttctagcaaacgtaattagagtcggacaaggggcgttggaancccgacttacgaagttacattgatctctattgatcagaaggtaaagtttagtagtcactgagaaacgtaagaccaaggcacacaggggataggg
>GAA4HQR02IUKEV
actaatggtgcgcttattggtgttaatgtatgcagttccttgtaagtaaggatttgttacatattacatcatatttactttgttcaattaggtttggtatattgttaagtttaggttagtgttgttattaccttttcggtacgatggcgaaagaactataataccacgaatttaatttgtcgaactaattgaacaatgtttattttgttaatagttggtttcctactgtttcttagttaacaattgttaaggaatgattaggtcgaaaaaaaanaaaacaaaactaaactgtcgtgtatacactcgcttcttgtaggactagccacggacgacacaggggagtaggnnn
>GAA4HQR02JM9K7
tagcacacgcgggagtgctaaatacaactggatccaagtaatccaggtagcagaaatagatgatgatgatcctccagtatgctctgagagactaatctagacctgatcatggtcagtcaggatccattctagcaagaaagaggaggattcatacacagttcaatgaattacaagagtattattgtacaaagaaggaatggggtaaatacaaggaggatagggatgcatatttggatgaggtgaatacgtcaagttatcctgagactgccaaggcacacaggggataggnn
>GAA4HQR02IA8X1
atcactcgggagaaggttaacggctcttactttgtttgttttaacgttttggttttagttttctttaatttccttcgaaggtggtggtgactaagctgaagctcgacaaggatcgcaagtcgctgttggatcgcaaggcaaagggccgcgccgctagactgataaggacaaaggcaccaagttcacaaccgaggatatcatgcaaaacgtcgattaagtgagtggattttgatgttctgagactgccaaggcacacaggggatagg
>GAA4HQR02IYOE4
tttggcttttgggattcaccttgtatattctaaggtcggactaaaatataaaggaatatcatatgtaatcccttacttagaaacggacaataatgtaatctactatataaatactaaagcaaaattgagtaatgccacatgtcgttccaacattaagccacatcgggattttctcccatgtctttcccctaaaaaaaaaagaaaaagaaaaactaaaactgtcgtcgttagaactacctacgtgtcttctaggaacgactcgaaccgaagcacagggagggagtag
>GAA4HQR02GM4MA
actactactactactactaccgtccgtaccgtaccgtccgtaccgtaccgtacgtacgtactactactactactactacactactacctacctacctccttccttccttcctccgtccgtccgtccgtaccgtacctacctacctactactacacacgacacacgtacgtacgtacggtaccggtaccggtccggtcccgtcccgtcccgtacccgtacccgtacccgtacccgtaccgtaccggtaccgtacgtacgtacgtacgtacgtacctacctacctacctacctactactacgtacgtacgacgtacgtacgtacggtacggtaccggtaccgaccggaaccggaacggacggacggaggaggag
>GAA4HQR02ISDE3
ttcttacagtacagtactggtgcagctgcaaccacattggtggtaaatgcccctcgcagagatggcgatctacatcacaagttacgtagtgcaagatctggttagttccttccctccagtccaccactatatgccacgcagctttaaattacctttacgtcagctgttacgcccccacggaagtctttgttggagttggggtaaggtgatgaaggtaggaagatggaggacaagttggcgatttcgtcccncggtttagttcagagaacagagcaataaacgggaaggccgactctacgaaccgagggtgtggtagcgtaggcggtggcaagtgtcaggcgggtcagctgctctaattattgggttcgaggtgattctangtctgagactgccaaggcncacngggatagn
>GAA4HQR02HK5I9
tgtaacaatcacatcaccggttctgttagacatttcaaggcaacacagggtataggagattgttgtactcgggaatgattccattgcagcctgattatacacatcatcatccgccaaaatcgtcttgatatctttggcaacgtatttaatttcgccggccggagcgttcatgaggaaccattttgcaatctctttcttctgctttgcgctgagctctggctccagagtgtcttcgtcgtctgccatcttctctgtctctctctgcttctgagactgccaaggcacacaggggataggnn
>GAA4HQR02G2GKP
aagtcatggctgcatatctccgaccagcacaagtccaaagcagtatccagtggatgattttgcaaccaaagggctctcttctattcaccccattgataggatggcagcaagttgcttccttggccgtttcacgtttaacaatcttgcaggataatcaaacttgcttctacactcttgtcatctcattctttattcgaaactagatatcattacacaggctaattgcagaatatgaatattgctccatattttagtataggttaagtgtatagacatattggctattggatactataagactaaccatgtaatatgagagtttctaagttttcggttcttaaattttataatttctgagactgccaaggcacacagggatagg
>GAA4HQR02F4A2Q
cttacaacttcgtcgagcgggcgtcggtatacatattatcggcacagatcgagaaggtaaatcatggaagataactccggtggacgagagcaggacagcaagtgagagaacatgctccattaccatatccattcgtcaccacagaaattcctaaaggcttccacaataccaatacaagtaacaatagagattcaccgacagattgaaggaccacggagaagtggaagatgaagaagaagaagagaaagaatggcaaaggaaacgacgactttgcaacagacgatttggggcttacgcgagatctgagactgccaaggcacacaggggataggnn
>GAA4HQR02HGJQ6
taccgatgtgaagctttatgagtgttggtcttaaatttcgagtcttttggttgtgatttttgttgtattggtagtccaactaataataaaagaaatttagttgcattggtagtccaaacttaattatatgagtgatagttcctaccttcttttgttttgttaatagtaacaagcttgtctttttattttgtcatcattgtcagaaatagaaatttagttgcttccgtaaataaaaaaaaagaaaaaacaaaaaactaaaacctagtcgttgtagtaccaacctacgcttcttcgtagactgcaaggacgacacagggggagtagggag
>GAA4HQR02G0SPH
tagggagtagttagtataagaatgaacctttacctttactttcttccttcgtccacttggtcgtgaactagaaaccctaacccaaccaaacccaaaactaaaccgacctaatttaaattaccttttcgggtttcggaatacattctataacgtttggtaccttcctttctaataggcgtggcgtaagacagaaactagttaattaactttaaaccgttacctttcttaattttagggtttcgttgtttgtcattagtcctccgtcctcgttttgttcttctaggagtggtcgatcagcagaaaattactagaaaacaatgcttctattctaagaatcatggagtacaactacgcgagagctccttcgaggactgccaacggacgacaaccaggggaggtaggagnn
>GAA4HQR02HZ3M3
gatacctcaacaattaatcatggttgaggtactgtgggaagctgaagaactctccaaatggaaatgtctccggatgtttcgtctgtgtcgtttgggcactcagacaatgtaggttatgttctaactccttcacatagtttattgctcctcctactattgatgcttgatcactctattgaacatggaaaaattgttaattgatgaaagagcaatagaaaggttatgtgtatatat
>GAA4HQR02H7DEC
taatggcattctccgtagcagctactagtttagtccagtacctgtttgggctaaacagagggagtggatgatagtaccagcctccaaggagtacaactgtttaccctcagccaaatcccacaacaagatctttccgtcttttccaccactggcacacagtgaaccgtcaggagaaacagcaacggtgttcacgtaaccagagtggccagcaagggtgtttctcaatttgcagtttgagaggttccatatcttgatggttttgtcccccacccgtctntcgtgtagtacacctacncgtcttctgagtctcgacgacgcaccaacggagggaagtagnnnnnnn
>GAA4HQR02HJ06V
acgttctccatcagaatcatcagatacattttcttcttcactccaaatcaggggttgggagctctatatccagcaaaatgaacgctctcatgtttaccaattcatggcttagctcaaaatctagtccccaaataccacatcaaacttaattatgaggaaattttagttccgggggaaacggaatttcccncgtactaaacggtaggaccccgtcccttccttaagacataaaatacgacggaacatatcccagtcccgtttgttcttccttggtcactccagacaagcctcgtgaaacatagagaagcgtgtctttaccttaaggctgtacaattaatcttcttccccccctcccgtccccgtatcgtggaccgtttagaacctaccncgttcgtacttcgagaacgccggtacggacccgaaggccaacggaggaggggtangn
>GAA4HQR02H4G0X
aatgacttctctagtgtagagaattaacgttacttttaattttgttctgaagagaagacaaggtttctggtgtagaaatgatcatggtggttctgataaagttacaaagagtttacagtcaagagaacggaaaagaagcaagtatttatgtcctcccttcgtaaaccttggcaaagaatcaaaggttttgccctatttaggagattcagaaattgacgattctaaggtcctggataatgtttcacttgtgaaatgtagcaaagggaggacaggctctagggaaatcacatactggttctgttaagtttgaggaaataacccctgagactgccaaggcacacagggggatagg
>GAA4HQR02I9NI1
aaacaaatttcaacgtttaggtctaatatacatttaccttctgcaagtgaatatgaagatcctccttatagctgatgtgtggtggctgagtatcccacacagcagtcaaattcaaagagccaaagaccgacacaaagtaggtcaataaaccaattccaattgactctagtttcaccgtcgccaacaagttgagggtttcttctgcattttgttgaagcaagggttttcatgatcttgaagcccattggctatttgggttccctcgtctacaattttcaactcatggattgccatcttgttctctaactctctggcaatatcttaatcccctacaaaaaattatcctataccctagaaatatctaagaagaagggaggcagagaaaaaaagaaagagaacaaagaattgttgatgtctgagactgccaaggcacacaggggtataggnn
>GAA4HQR02HUDRQ
aagacgctcaaggaatggagagctctccaactgctccttgttggttcccgtatgtaaagaatatccttttgtaccctctttcatcctcgagatgtacttgtcaagggaaataaatttaccatcagactttgacgtttcaactctcagtaacttagccaaacggttcctgttagcagcatcctcaatgataccaagctttatagacttgccaaaactctttccagaacttagtgtactgacccttcttctcatcactatcactggacttctctacatctttgctttccttgtcatcagactccccctcctctctgttcgtataacctaaccctagtcgttcctttgaggaaacttacgtccgaaaccggaacgaccaaccaagggggaagggtaagtg
>GAA4HQR02J3D4K
[truncated: 18,866,272 more chars]
