# Supplementary material for: De novo sequencing and characterization of floral transcriptome in two species of buckwheat (Fagopyrum)
Source: BMC Genomics. 2011 Jan 13;12:30. doi: 10.1186/1471-2164-12-30 (PMC3027159; doi:10.1186/1471-2164-12-30)
Supplement: Additional file 2 — Fagopyrum tataricum transcriptome sequence data. The sequences of F. tataricum contigs and singletons and the summary of BLAST search and GO annotation of these sequences. [file 1471-2164-12-30-S2.ZIP › Fagopyrum_tataricum_MIRA_ver3_singlets_BLASTresults.txt]

Sequence name	Sequence description	Sequence length	Hit description	Hit accession number	E-Value	Similarity	Score	Alignment length	Positives
GAA4HQR02IXFHD	thioredoxin h	372	gi|255587090|ref|XP_002534131.1|Thioredoxin H-type [Ricinus communis] >gi|11135282|sp|Q43636.1|TRXH_RICCO RecName: Full=Thioredoxin H-type; Short=Trx-H >gi|1255954|emb|CAA94534.1| thioredoxin [Ricinus communis] >gi|223525803|gb|EEF28248.1| Thioredoxin H-type [Ricinus communis]	XP_002534131	2.24173E-8	65	62.003	61	40
GAA4HQR02IXO3P	60s ribosomal protein l10a	289	gi|30680605|ref|NP_563813.2|60S ribosomal protein L10A (RPL10aA) [Arabidopsis thaliana] >gi|28173519|sp|Q8VZB9.1|R10A1_ARATH RecName: Full=60S ribosomal protein L10a-1 >gi|17473553|gb|AAL38253.1| putative ribosomal protein L10 [Arabidopsis thaliana] >gi|21386915|gb|AAM47861.1| putative ribosomal protein L10 [Arabidopsis thaliana]	NP_563813	2.37344E-16	79	78.1814	63	50
GAA4HQR02GTQZ1	60s ribosomal protein	264	gi|116791708|gb|ABK26079.1|unknown [Picea sitchensis]	ABK26079	2.46862E-7	60	58.5362	74	45
GAA4HQR02GMNNE	fiddlehead-like protein	409	gi|242042005|ref|XP_002468397.1|hypothetical protein SORBIDRAFT_01g045150 [Sorghum bicolor] >gi|241922251|gb|EER95395.1| hypothetical protein SORBIDRAFT_01g045150 [Sorghum bicolor]	XP_002468397	2.05733E-22	92	108.612	57	53
GAA4HQR02IB3UF	hydroxyproline-rich glyco	405	gi|224073726|ref|XP_002304144.1|predicted protein [Populus trichocarpa] >gi|222841576|gb|EEE79123.1| predicted protein [Populus trichocarpa]	XP_002304144	3.99322E-20	65	79.7221	91	60
GAA4HQR02HYX4U	protein	348	gi|224063657|ref|XP_002301250.1|predicted protein [Populus trichocarpa] >gi|224137010|ref|XP_002327000.1| predicted protein [Populus trichocarpa] >gi|222835315|gb|EEE73750.1| predicted protein [Populus trichocarpa] >gi|222842976|gb|EEE80523.1| predicted protein [Populus trichocarpa]	XP_002301250	2.45225E-39	97	164.851	78	76
GAA4HQR02GI4U8	atp binding	365	gi|224066438|ref|XP_002302101.1|predicted protein [Populus trichocarpa] >gi|222843827|gb|EEE81374.1| predicted protein [Populus trichocarpa]	XP_002302101	6.22504E-31	98	105.145	51	50
GAA4HQR02GBPP0	otu-like cysteine protease family expressed	387	gi|270247383|emb|CBI32758.1|unnamed protein product [Vitis vinifera]	CBI32758	1.08628E-23	89	112.849	69	62
GAA4HQR02G5FR5	dehydroquinate dehydratase shikimate dehydrogenase	333	gi|76782194|gb|ABA54867.1|putative 3-dehydroquinate dehydratase/shikimate dehydrogenase [Fagus sylvatica]	ABA54867	5.07694E-30	89	105.916	68	61
GAA4HQR02G129B	ubiquitin carboxyl-terminal	325	gi|225461283|ref|XP_002284309.1|PREDICTED: hypothetical protein [Vitis vinifera]	XP_002284309	1.69549E-32	94	142.124	76	72
GAA4HQR02GPM7K	protein	662	gi|147866157|emb|CAN84130.1|hypothetical protein [Vitis vinifera]	CAN84130	9.68154E-22	86	90.5077	61	53
GAA4HQR02HI43U	transcription factor lhy	319	gi|219687745|dbj|BAH09383.1|transcription factor LHY [Populus nigra] >gi|219687749|dbj|BAH09385.1| PnLHY2 [Populus nigra]	BAH09383	6.52175E-16	69	87.0409	79	55
GAA4HQR02HK1OR	protein	350	gi|270251081|emb|CBI34455.1|unnamed protein product [Vitis vinifera]	CBI34455	2.30591E-21	80	105.145	82	66
GAA4HQR02F1LRH	aurora kinase	389	gi|255550892|ref|XP_002516494.1|Serine/threonine-protein kinase, putative [Ricinus communis] >gi|223544314|gb|EEF45835.1| Serine/threonine-protein kinase, putative [Ricinus communis]	XP_002516494	1.80922E-30	80	129.798	88	71
GAA4HQR02GF8O5	metalloendopeptidase, putative [Ricinus communis]	383	gi|255536903|ref|XP_002509518.1|metalloendopeptidase, putative [Ricinus communis] >gi|223549417|gb|EEF50905.1| metalloendopeptidase, putative [Ricinus communis]	XP_002509518	1.43694E-7	70	59.3066	55	39
GAA4HQR02HI05Y	atp binding	467	gi|225426369|ref|XP_002269404.1|PREDICTED: hypothetical protein [Vitis vinifera]	XP_002269404	9.43378E-14	82	75.485	57	47
GAA4HQR02F9TZX	cytochrome p450 protein	434	gi|225438884|ref|XP_002283827.1|PREDICTED: hypothetical protein [Vitis vinifera]	XP_002283827	1.24627E-19	56	99.3673	158	89
GAA4HQR02GTK93	dna binding	274	gi|255577118|ref|XP_002529443.1|DNA binding protein, putative [Ricinus communis] >gi|223531120|gb|EEF32969.1| DNA binding protein, putative [Ricinus communis]	XP_002529443	5.81332E-9	61	63.929	84	52
GAA4HQR02HM6EL	rna binding	376	gi|270227978|emb|CBI16691.1|unnamed protein product [Vitis vinifera]	CBI16691	7.93006E-14	68	80.1073	92	63
GAA4HQR02IQ3VL	predicted protein [Populus trichocarpa]	294	gi|224138222|ref|XP_002322760.1|predicted protein [Populus trichocarpa] >gi|222867390|gb|EEF04521.1| predicted protein [Populus trichocarpa]	XP_002322760	7.67704E-9	64	63.5438	71	46
GAA4HQR02HM233	protein	378	gi|255582493|ref|XP_002532032.1|conserved hypothetical protein [Ricinus communis] >gi|223528302|gb|EEF30348.1| conserved hypothetical protein [Ricinus communis]	XP_002532032	2.37259E-18	78	95.1301	60	47
GAA4HQR02IWHU4	protein brittle- chloroplast	339	gi|225459306|ref|XP_002284152.1|PREDICTED: hypothetical protein [Vitis vinifera]	XP_002284152	2.33284E-28	97	118.242	68	66
GAA4HQR02JPR2A	3-hydroxy-3-methylglutaryl coenzyme a reductase	257	gi|255570|gb|AAB23278.1|3-hydroxy-3-methylglutaryl-coenzyme A reductase, HMGR {active site} [tomatoes, cultivar VFNT cherry LA1221, Peptide Partial, 249 aa]	AAB23278	8.00706E-14	72	80.1073	75	54
GAA4HQR02GBULB	magnesium-protoporphyrin ix monomethyl ester	352	gi|109450812|emb|CAK54360.1|putative desaturase-like protein [Trifolium repens]	CAK54360	7.85798E-38	79	159.844	97	77
GAA4HQR02GDNOS	at4g18975-like protein	384	gi|270256644|emb|CBI39461.1|unnamed protein product [Vitis vinifera]	CBI39461	2.85038E-48	85	194.512	117	100
GAA4HQR02GFO7M	beta-galactosidase like protein	349	gi|224094887|ref|XP_002310279.1|predicted protein [Populus trichocarpa] >gi|222853182|gb|EEE90729.1| predicted protein [Populus trichocarpa]	XP_002310279	1.15114E-9	55	46.2098	68	38
GAA4HQR02IX80N	ornithine carbamoyltransferase	419	gi|217072480|gb|ACJ84600.1|unknown [Medicago truncatula]	ACJ84600	2.747E-14	56	81.6481	116	65
GAA4HQR02G6A0F	protein	517	gi|224138128|ref|XP_002326525.1|predicted protein [Populus trichocarpa] >gi|222833847|gb|EEE72324.1| predicted protein [Populus trichocarpa]	XP_002326525	5.62519E-16	61	87.4261	98	60
GAA4HQR02GF6EZ	at1g10640 f20b24_8	284	gi|225425577|ref|XP_002266600.1|PREDICTED: hypothetical protein [Vitis vinifera] >gi|270241329|emb|CBI28553.1| unnamed protein product [Vitis vinifera]	XP_002266600	2.06584E-26	80	77.7962	52	42
GAA4HQR02JEJIY	unknown [Glycine max]	314	gi|255628761|gb|ACU14725.1|unknown [Glycine max]	ACU14725	3.60547E-14	84	81.2629	58	49
GAA4HQR02HUO34	lon3 protease	351	gi|125601587|gb|EAZ41163.1|hypothetical protein OsJ_25659 [Oryza sativa Japonica Group]	EAZ41163	2.9124E-8	54	61.6178	104	57
GAA4HQR02IDLG4	vacuolar proton-atpase	371	gi|6692624|gb|AAF24768.1|AF218356_1vacuolar H+-ATPase catalytic subunit [Allium cepa]	AAF24768	2.24229E-24	79	115.161	86	68
GAA4HQR02HA1NG	proline-rich cell wall protein	430	gi|7406661|emb|CAB85624.1|putative proline-rich cell wall protein [Vitis vinifera]	CAB85624	1.54265E-14	53	78.9518	103	55
GAA4HQR02HQCH1	conserved hypothetical protein [Ricinus communis]	321	gi|255560509|ref|XP_002521269.1|conserved hypothetical protein [Ricinus communis] >gi|223539537|gb|EEF41125.1| conserved hypothetical protein [Ricinus communis]	XP_002521269	1.83102E-10	89	68.9366	56	50
GAA4HQR02JO3S7	gpi-anchor transamidase	519	gi|270251804|emb|CBI35173.1|unnamed protein product [Vitis vinifera]	CBI35173	1.77923E-33	100	145.591	68	68
GAA4HQR02I786R	dsrna-binding protein	391	gi|255545990|ref|XP_002514055.1|conserved hypothetical protein [Ricinus communis] >gi|223547141|gb|EEF48638.1| conserved hypothetical protein [Ricinus communis]	XP_002514055	9.4775E-20	70	99.7525	91	64
GAA4HQR02HK15J	map3k delta-1 protein	343	gi|255545998|ref|XP_002514059.1|map3k delta-1 protein kinase, putative [Ricinus communis] >gi|223547145|gb|EEF48642.1| map3k delta-1 protein kinase, putative [Ricinus communis]	XP_002514059	1.01269E-8	57	63.1586	103	59
GAA4HQR02JE84F	protein	315	gi|255585372|ref|XP_002533382.1|conserved hypothetical protein [Ricinus communis] >gi|223526775|gb|EEF29000.1| conserved hypothetical protein [Ricinus communis]	XP_002533382	1.6647E-19	73	98.9821	88	65
GAA4HQR02HKL8H	protein	445	gi|238478384|ref|NP_001154316.1|calcineurin-like phosphoesterase family protein [Arabidopsis thaliana]	NP_001154316	8.73562E-29	70	129.798	116	82
GAA4HQR02IICV0	abc transporter retinal flippase subfamily	299	gi|4741190|emb|CAB41856.1|ABC-type transport-like protein [Arabidopsis thaliana]	CAB41856	3.19875E-23	82	111.309	81	67
GAA4HQR02I9UWR	predicted protein [Populus trichocarpa]	237	gi|224124994|ref|XP_002319476.1|predicted protein [Populus trichocarpa] >gi|118486251|gb|ABK94967.1| unknown [Populus trichocarpa] >gi|118487832|gb|ABK95739.1| unknown [Populus trichocarpa] >gi|222857852|gb|EEE95399.1| predicted protein [Populus trichocarpa]	XP_002319476	2.53354E-12	67	75.0998	67	45
GAA4HQR02HY93Q	PREDICTED: hypothetical protein [Vitis vinifera]	428	gi|225458432|ref|XP_002283812.1|PREDICTED: hypothetical protein [Vitis vinifera] >gi|270253006|emb|CBI19617.1| unnamed protein product [Vitis vinifera]	XP_002283812	2.90457E-8	53	61.6178	91	49
GAA4HQR02JOX9R	carboxylic ester	388	gi|225440948|ref|XP_002283113.1|PREDICTED: hypothetical protein [Vitis vinifera] >gi|270243326|emb|CBI30266.1| unnamed protein product [Vitis vinifera]	XP_002283113	1.37734E-10	55	69.3218	116	64
GAA4HQR02IBFBE	aspartic proteinase nepenthesin-1	419	gi|255543963|ref|XP_002513044.1|Aspartic proteinase nepenthesin-1 precursor, putative [Ricinus communis] >gi|223548055|gb|EEF49547.1| Aspartic proteinase nepenthesin-1 precursor, putative [Ricinus communis]	XP_002513044	1.72461E-8	50	62.3882	119	60
GAA4HQR02I6NU4	protein	376	gi|224085922|ref|XP_002307739.1|predicted protein [Populus trichocarpa] >gi|222857188|gb|EEE94735.1| predicted protein [Populus trichocarpa]	XP_002307739	3.93565E-13	72	77.7962	65	47
GAA4HQR02IEZFP	conserved oligomeric golgi complex component 7-related	404	gi|225466117|ref|XP_002267657.1|PREDICTED: hypothetical protein [Vitis vinifera] >gi|270235469|emb|CBI24597.1| unnamed protein product [Vitis vinifera]	XP_002267657	1.14097E-12	75	76.2554	90	68
GAA4HQR02GKSU6	50s ribosomal protein chloroplast	389	gi|255537906|ref|XP_002510018.1|50S ribosomal protein CL25, chloroplast precursor, putative [Ricinus communis] >gi|223550719|gb|EEF52205.1| 50S ribosomal protein CL25, chloroplast precursor, putative [Ricinus communis]	XP_002510018	2.78321E-8	66	57.7658	69	46
GAA4HQR02G6UHC	phosphatidylinositol class k	513	gi|270251804|emb|CBI35173.1|unnamed protein product [Vitis vinifera]	CBI35173	6.87753E-51	96	203.371	103	99
GAA4HQR02HH19D	gras family transcription factor	482	gi|89474466|gb|ABD72960.1|GRAS4 [Solanum lycopersicum]	ABD72960	3.02674E-29	88	131.339	80	71
GAA4HQR02IA74S	unknown [Glycine max]	330	gi|255647850|gb|ACU24384.1|unknown [Glycine max]	ACU24384	2.89023E-8	66	61.6178	54	36
GAA4HQR02H4ZK8	predicted protein [Populus trichocarpa]	233	gi|224094937|ref|XP_002310298.1|predicted protein [Populus trichocarpa] >gi|222853201|gb|EEE90748.1| predicted protein [Populus trichocarpa]	XP_002310298	6.71314E-13	80	77.0258	57	46
GAA4HQR02HRNXK	c2 domain-containing protein	293	gi|255576298|ref|XP_002529042.1|conserved hypothetical protein [Ricinus communis] >gi|223531522|gb|EEF33353.1| conserved hypothetical protein [Ricinus communis]	XP_002529042	4.16944E-15	72	81.2629	76	55
GAA4HQR02JYN3E	oxidoreductase, putative [Ricinus communis]	391	gi|255573244|ref|XP_002527551.1|oxidoreductase, putative [Ricinus communis] >gi|223533101|gb|EEF34860.1| oxidoreductase, putative [Ricinus communis]	XP_002527551	7.4094E-8	53	42.3578	52	28
GAA4HQR02GA0IX	adenosine diphosphatase, putative [Ricinus communis]	171	gi|255586287|ref|XP_002533795.1|adenosine diphosphatase, putative [Ricinus communis] >gi|223526268|gb|EEF28582.1| adenosine diphosphatase, putative [Ricinus communis]	XP_002533795	4.16549E-7	68	57.7658	51	35
GAA4HQR02I3KLW	metal ion binding	407	gi|224061523|ref|XP_002300522.1|predicted protein [Populus trichocarpa] >gi|222847780|gb|EEE85327.1| predicted protein [Populus trichocarpa]	XP_002300522	4.14343E-39	95	164.081	87	83
GAA4HQR02G7M8G	40s ribosomal protein s3	278	gi|222424342|dbj|BAH20127.1|AT5G35530 [Arabidopsis thaliana]	BAH20127	4.14158E-15	74	84.3445	63	47
GAA4HQR02GE3UR	endonuclease exonuclease phosphatase family protein	273	gi|270234630|emb|CBI23232.1|unnamed protein product [Vitis vinifera]	CBI23232	1.26414E-25	82	114.005	76	63
GAA4HQR02HBHXW	inositol or phosphatidylinositol	464	gi|270228442|emb|CBI17379.1|unnamed protein product [Vitis vinifera]	CBI17379	1.91942E-14	51	63.929	123	63
GAA4HQR02G53TD	microsomal signal peptidase 25 kd	452	gi|225449210|ref|XP_002279539.1|PREDICTED: hypothetical protein [Vitis vinifera] >gi|270244601|emb|CBI31534.1| unnamed protein product [Vitis vinifera]	XP_002279539	7.16797E-27	93	123.25	75	70
GAA4HQR02JH3IP	heat shock protein 70	272	gi|15241849|ref|NP_195870.1|HSC70-1 (HEAT SHOCK COGNATE PROTEIN 70-1); ATP binding [Arabidopsis thaliana] >gi|12643273|sp|P22953.3|HSP71_ARATH RecName: Full=Heat shock cognate 70 kDa protein 1; Short=Hsc70.1 >gi|7413639|emb|CAB85987.1| dnaK-type molecular chaperone hsc70.1 [Arabidopsis thaliana] >gi|15982749|gb|AAL09715.1| AT5g02500/T22P11_90 [Arabidopsis thaliana] >gi|21539505|gb|AAM53305.1| Dna…	NP_195870	3.33088E-30	96	125.176	66	64
GAA4HQR02ICC8V	protein	356	gi|218189584|gb|EEC72011.1|hypothetical protein OsI_04877 [Oryza sativa Indica Group]	EEC72011	1.51474E-14	74	79.7221	62	46
GAA4HQR02JHKU5	PREDICTED: hypothetical protein isoform 1 [Vitis vinifera]	362	gi|225431396|ref|XP_002279496.1|PREDICTED: hypothetical protein isoform 1 [Vitis vinifera] >gi|270255242|emb|CBI37628.1| unnamed protein product [Vitis vinifera]	XP_002279496	7.77079E-7	60	54.6842	69	42
GAA4HQR02HGZYU	gras family transcription factor	280	gi|259130059|gb|ACV95482.1|SCL6 [Citrus trifoliata]	ACV95482	8.5489E-20	87	96.2857	58	51
GAA4HQR02GY3KV	galactokinase like protein	385	gi|222424859|dbj|BAH20381.1|AT4G16130 [Arabidopsis thaliana]	BAH20381	2.60209E-17	75	91.6633	77	58
GAA4HQR02JGXT4	nad dependent epimerase dehydratase family protein	428	gi|10129651|emb|CAC08247.1|putative protein [Arabidopsis thaliana]	CAC08247	2.71229E-14	72	81.6481	65	47
GAA4HQR02I1HB0	ribosomal protein petrp-like	300	gi|224100019|ref|XP_002311713.1|predicted protein [Populus trichocarpa] >gi|222851533|gb|EEE89080.1| predicted protein [Populus trichocarpa]	XP_002311713	7.16316E-27	91	114.775	67	61
GAA4HQR02IJY38	dynamin family protein	372	gi|225461482|ref|XP_002282528.1|PREDICTED: hypothetical protein [Vitis vinifera]	XP_002282528	2.69122E-27	89	100.138	58	52
GAA4HQR02JFPOO	pleckstrin homology domain family a	381	gi|224107453|ref|XP_002314485.1|predicted protein [Populus trichocarpa] >gi|222863525|gb|EEF00656.1| predicted protein [Populus trichocarpa]	XP_002314485	2.28349E-21	80	105.145	80	64
GAA4HQR02IPS55	ubiquitin ligase protein	444	gi|270258446|emb|CBI40480.1|unnamed protein product [Vitis vinifera]	CBI40480	8.1763E-27	60	123.25	145	87
GAA4HQR02II8IM	cinnamoyl- reductase	386	gi|225434488|ref|XP_002275195.1|PREDICTED: hypothetical protein [Vitis vinifera] >gi|270227169|emb|CBI15902.1| unnamed protein product [Vitis vinifera]	XP_002275195	2.87695E-16	77	88.1965	61	47
GAA4HQR02IR7R2	beta-n-acetylhexosaminidase-like protein	305	gi|224112869|ref|XP_002316315.1|predicted protein [Populus trichocarpa] >gi|222865355|gb|EEF02486.1| predicted protein [Populus trichocarpa]	XP_002316315	7.57522E-17	86	90.1225	53	46
GAA4HQR02F6KTK	cbl-interacting serine threonine-protein	489	gi|255583653|ref|XP_002532581.1|CBL-interacting serine/threonine-protein kinase, putative [Ricinus communis] >gi|223527690|gb|EEF29798.1| CBL-interacting serine/threonine-protein kinase, putative [Ricinus communis]	XP_002532581	8.72644E-13	54	76.6406	123	67
GAA4HQR02JY5FA	zn-dependent hydrolases of the beta-lactamase fold	393	gi|255576525|ref|XP_002529154.1|conserved hypothetical protein [Ricinus communis] >gi|223531433|gb|EEF33267.1| conserved hypothetical protein [Ricinus communis]	XP_002529154	1.89964E-23	63	112.079	127	81
GAA4HQR02I1S4H	protein	374	gi|224140413|ref|XP_002323577.1|predicted protein [Populus trichocarpa] >gi|222868207|gb|EEF05338.1| predicted protein [Populus trichocarpa]	XP_002323577	1.11559E-41	95	149.828	86	82
GAA4HQR02G60WB	multidrug pheromone mdr abc transporter family	396	gi|224141315|ref|XP_002324019.1|multidrug/pheromone exporter, MDR family, ABC transporter family [Populus trichocarpa] >gi|222867021|gb|EEF04152.1| multidrug/pheromone exporter, MDR family, ABC transporter family [Populus trichocarpa]	XP_002324019	2.30729E-29	75	131.724	115	87
GAA4HQR02G8MD4	tir-nbs resistance protein	411	gi|255537517|ref|XP_002509825.1|nucleoside-triphosphatase, putative [Ricinus communis] >gi|223549724|gb|EEF51212.1| nucleoside-triphosphatase, putative [Ricinus communis]	XP_002509825	1.01914E-13	55	79.7221	132	73
GAA4HQR02HU51G	at3g29320 muo10_2	380	gi|211906528|gb|ACJ11757.1|alpha-1,4 glucan phosphorylase [Gossypium hirsutum]	ACJ11757	7.37543E-20	89	100.138	58	52
GAA4HQR02HLB1Y	peptide transporter-like protein	327	gi|255571141|ref|XP_002526521.1|Peptide transporter, putative [Ricinus communis] >gi|223534196|gb|EEF35912.1| Peptide transporter, putative [Ricinus communis]	XP_002526521	7.7117E-13	75	72.4034	61	46
GAA4HQR02HO6SN	dna-binding protein	360	gi|242093612|ref|XP_002437296.1|hypothetical protein SORBIDRAFT_10g024400 [Sorghum bicolor] >gi|241915519|gb|EER88663.1| hypothetical protein SORBIDRAFT_10g024400 [Sorghum bicolor]	XP_002437296	2.20385E-8	58	62.003	74	43
GAA4HQR02GPMBA	serine threonine protein	338	gi|255541908|ref|XP_002512018.1|serine/threonine protein kinase, putative [Ricinus communis] >gi|223549198|gb|EEF50687.1| serine/threonine protein kinase, putative [Ricinus communis]	XP_002512018	1.08739E-15	86	86.2705	51	44
GAA4HQR02G481L	acyl- synthetase	387	gi|225437622|ref|XP_002278345.1|PREDICTED: hypothetical protein [Vitis vinifera] >gi|270254588|emb|CBI36978.1| unnamed protein product [Vitis vinifera]	XP_002278345	1.94163E-37	87	147.132	88	77
GAA4HQR02GHQY7	protein	336	gi|15230300|ref|NP_191301.1|unknown protein [Arabidopsis thaliana] >gi|6706413|emb|CAB66099.1| putative protein [Arabidopsis thaliana] >gi|53828547|gb|AAU94383.1| At3g57420 [Arabidopsis thaliana] >gi|59958348|gb|AAX12884.1| At3g57420 [Arabidopsis thaliana] >gi|110739068|dbj|BAF01451.1| hypothetical protein [Arabidopsis thaliana]	NP_191301	1.09812E-29	90	124.79	65	59
GAA4HQR02FYUZE	atp-dependent rna	357	gi|270229341|emb|CBI18267.1|unnamed protein product [Vitis vinifera]	CBI18267	1.46699E-44	85	182.185	113	97
GAA4HQR02JQEJ6	PREDICTED: hypothetical protein [Vitis vinifera]	446	gi|225459284|ref|XP_002285786.1|PREDICTED: hypothetical protein [Vitis vinifera]	XP_002285786	1.69342E-12	70	73.559	87	61
GAA4HQR02FGLXC	unknown [Glycine max]	352	gi|255647592|gb|ACU24259.1|unknown [Glycine max]	ACU24259	3.23213E-10	57	54.6842	71	41
GAA4HQR02F6DIJ	at4g18060 f15j5_30	356	gi|224114387|ref|XP_002316744.1|predicted protein [Populus trichocarpa] >gi|222859809|gb|EEE97356.1| predicted protein [Populus trichocarpa]	XP_002316744	4.83761E-19	69	60.077	52	36
GAA4HQR02GFPZE	stromal membrane-associated	427	gi|255580436|ref|XP_002531044.1|Stromal membrane-associated protein, putative [Ricinus communis] >gi|223529372|gb|EEF31337.1| Stromal membrane-associated protein, putative [Ricinus communis]	XP_002531044	2.11095E-7	65	50.8322	55	36
GAA4HQR02ILQ6P	lysosomal pro-x	411	gi|270228302|emb|CBI17112.1|unnamed protein product [Vitis vinifera]	CBI17112	1.34067E-16	63	78.5666	108	69
GAA4HQR02GREGX	protein	420	gi|224110260|ref|XP_002315464.1|predicted protein [Populus trichocarpa] >gi|222864504|gb|EEF01635.1| predicted protein [Populus trichocarpa]	XP_002315464	3.34384E-12	83	74.7146	53	44
GAA4HQR02GEBDU	phosphoprotein phosphatase	329	gi|110740582|dbj|BAE98396.1|phosphoprotein phosphatase [Arabidopsis thaliana]	BAE98396	1.63221E-35	100	152.14	71	71
GAA4HQR02GU804	m-type thioredoxin	435	gi|154721452|gb|ABS84825.1|thioredoxin [Limonium bicolor]	ABS84825	4.41351E-17	56	90.8929	118	67
GAA4HQR02G8EUO	ketol-acid reductoisomerase	436	gi|193290660|gb|ACF17638.1|putative ketol-acid reductoisomerase [Capsicum annuum]	ACF17638	8.00608E-35	96	149.828	78	75
GAA4HQR02GTA7T	protein	270	gi|224127943|ref|XP_002320202.1|predicted protein [Populus trichocarpa] >gi|222860975|gb|EEE98517.1| predicted protein [Populus trichocarpa]	XP_002320202	1.09518E-23	91	112.849	79	72
GAA4HQR02GY1O5	xyloglucan endotransglucosylase	302	gi|226001035|dbj|BAH36871.1|xyloglucan endotransglycosylase/hydrolase [Torenia fournieri]	BAH36871	6.78994E-24	90	98.2117	53	48
GAA4HQR02G9F0E	zinc ion binding	321	gi|255538534|ref|XP_002510332.1|zinc ion binding protein, putative [Ricinus communis] >gi|223551033|gb|EEF52519.1| zinc ion binding protein, putative [Ricinus communis]	XP_002510332	2.82486E-11	71	71.633	59	42
GAA4HQR02F2ZHP	protein	300	gi|224127015|ref|XP_002329362.1|predicted protein [Populus trichocarpa] >gi|222870412|gb|EEF07543.1| predicted protein [Populus trichocarpa]	XP_002329362	2.00085E-17	65	92.0485	78	51
GAA4HQR02JV0NI	unknown protein [Arabidopsis thaliana]	412	gi|240254095|ref|NP_564039.6|unknown protein [Arabidopsis thaliana]	NP_564039	1.42539E-7	58	59.3066	92	54
GAA4HQR02JLEKP	unnamed protein product [Vitis vinifera]	427	gi|270235952|emb|CBI25074.1|unnamed protein product [Vitis vinifera]	CBI25074	6.4707E-8	57	60.4622	83	48
GAA4HQR02IX4PV	peptidase m1 family protein	424	gi|262316876|emb|CAZ44325.1|putative aminopeptidase [Raphanus sativus]	CAZ44325	1.11695E-27	81	101.679	66	54
GAA4HQR02GVRKN	protein	392	gi|255546231|ref|XP_002514175.1|aspartyl-tRNA synthetase, putative [Ricinus communis] >gi|223546631|gb|EEF48129.1| aspartyl-tRNA synthetase, putative [Ricinus communis]	XP_002514175	4.16461E-34	96	119.013	61	59
GAA4HQR02GJUI2	ubiquitin	336	gi|16552475|dbj|BAB71316.1|unnamed protein product [Homo sapiens]	BAB71316	1.98629E-9	63	65.4698	68	43
GAA4HQR02G6NDI	26s protease regulatory subunit 6b	359	gi|225434315|ref|XP_002276130.1|PREDICTED: hypothetical protein [Vitis vinifera]	XP_002276130	2.69839E-14	76	81.6481	68	52
GAA4HQR02GKVRW	unknown [Picea sitchensis]	625	gi|294460479|gb|ADE75817.1|unknown [Picea sitchensis]	ADE75817	2.49128E-8	67	62.7734	52	35
GAA4HQR02IZ6E5	hypothetical protein OsI_37598 [Oryza sativa Indica Group]	632	gi|218186490|gb|EEC68917.1|hypothetical protein OsI_37598 [Oryza sativa Indica Group]	EEC68917	8.22233E-7	65	57.7658	55	36
GAA4HQR02IBEN0	protein	273	gi|225436132|ref|XP_002274847.1|PREDICTED: hypothetical protein [Vitis vinifera]	XP_002274847	1.52628E-17	80	92.4337	80	64
GAA4HQR02H1GOV	short-chain dehydrogenase tic32	315	gi|42725482|gb|AAS38575.1|short-chain dehydrogenase Tic32 [Pisum sativum]	AAS38575	1.41384E-20	74	85.5001	70	52
GAA4HQR02F7M8Q	pentatricopeptide repeat-containing	361	gi|147801171|emb|CAN62238.1|hypothetical protein [Vitis vinifera]	CAN62238	2.18032E-32	88	116.316	72	64
GAA4HQR02GR3ZQ	cell division inhibitor	412	gi|224105291|ref|XP_002313756.1|predicted protein [Populus trichocarpa] >gi|222850164|gb|EEE87711.1| predicted protein [Populus trichocarpa]	XP_002313756	9.32468E-44	90	152.14	85	77
GAA4HQR02JBKSS	bipolar kinesin krp-	392	gi|15227596|ref|NP_181162.1|kinesin motor protein-related [Arabidopsis thaliana] >gi|11132972|sp|P82266.1|K125_ARATH RecName: Full=Probable 125 kDa kinesin-related protein >gi|4510356|gb|AAD21445.1| putative kinesin-related cytokinesis protein [Arabidopsis thaliana]	NP_181162	8.47045E-24	66	90.1225	101	67
GAA4HQR02JLHTR	leucine-rich repeat	422	gi|87162732|gb|ABD28527.1|Protein kinase [Medicago truncatula]	ABD28527	4.03842E-15	75	50.0618	56	42
GAA4HQR02HJ3ST	gaga-binding transcriptional activator	423	gi|224066007|ref|XP_002301996.1|predicted protein [Populus trichocarpa] >gi|222843722|gb|EEE81269.1| predicted protein [Populus trichocarpa]	XP_002301996	6.92676E-18	89	93.5893	56	50
GAA4HQR02I4GBW	rna binding protein	344	gi|270306702|emb|CBI34206.1|unnamed protein product [Vitis vinifera]	CBI34206	7.2406E-15	65	83.5741	85	56
GAA4HQR02GCYAN	adp-ribosylation factor	280	gi|32401906|gb|AAP80941.1|ADP-ribosylation factor [Gossypium barbadense]	AAP80941	2.25967E-12	69	68.9366	59	41
GAA4HQR02HVJQI	endo- 4-beta-glucanase	352	gi|254031741|gb|ACT54548.1|endo-1,4-beta-glucanase [Dimocarpus longan]	ACT54548	8.66788E-45	89	182.956	109	98
GAA4HQR02GT3RP	pyrophosphate-dependent phosphofructokinase beta subunit	363	gi|255554757|ref|XP_002518416.1|phosphofructokinase, putative [Ricinus communis] >gi|223542261|gb|EEF43803.1| phosphofructokinase, putative [Ricinus communis]	XP_002518416	1.0479E-26	81	122.865	104	85
GAA4HQR02G1OBN	erwinia chrysanthemi protein homolog-like	331	gi|255551325|ref|XP_002516709.1|conserved hypothetical protein [Ricinus communis] >gi|223544204|gb|EEF45728.1| conserved hypothetical protein [Ricinus communis]	XP_002516709	3.93732E-16	79	75.8702	58	46
GAA4HQR02GLXV1	protein	450	gi|225441712|ref|XP_002282962.1|PREDICTED: hypothetical protein [Vitis vinifera]	XP_002282962	1.73675E-45	73	185.267	166	122
GAA4HQR02G8AKG	cg10990-like protein	235	gi|194767071|ref|XP_001965642.1|GF22345 [Drosophila ananassae] >gi|190619633|gb|EDV35157.1| GF22345 [Drosophila ananassae]	XP_001965642	1.59237E-14	88	82.4185	51	45
GAA4HQR02JH3AG	esterase lipase thioesterase family protein	337	gi|116792031|gb|ABK26204.1|unknown [Picea sitchensis]	ABK26204	8.22432E-12	70	63.5438	74	52
GAA4HQR02HWKJR	protein	449	gi|115438448|ref|NP_001043542.1|Os01g0610100 [Oryza sativa (japonica cultivar-group)] >gi|12382013|dbj|BAB21282.1| vacuolar H+-exporting ATPase chain c.PPA1-like [Oryza sativa Japonica Group] >gi|113533073|dbj|BAF05456.1| Os01g0610100 [Oryza sativa Japonica Group] >gi|125526810|gb|EAY74924.1| hypothetical protein OsI_02818 [Oryza sativa Indica Group] >gi|125571137|gb|EAZ12652.1| hypothetical prot…	NP_001043542	3.1864E-39	97	164.466	118	115
GAA4HQR02G4ZON	farnesyl pyrophosphate synthase	282	gi|217072134|gb|ACJ84427.1|unknown [Medicago truncatula]	ACJ84427	8.3403E-17	84	78.9518	51	43
GAA4HQR02IACAT	nonclathrin coat protein gamma - like protein	334	gi|224077826|ref|XP_002305424.1|predicted protein [Populus trichocarpa] >gi|222848388|gb|EEE85935.1| predicted protein [Populus trichocarpa]	XP_002305424	1.41531E-15	61	65.4698	80	49
GAA4HQR02H6K56	atp-binding cassette	327	gi|227133339|gb|ACP19711.1|PDR-type ABC transporter [Triticum aestivum]	ACP19711	8.55063E-20	95	86.2705	80	76
GAA4HQR02FLU8S	voz1 (vascular plant one zinc finger protein) transcription activator	314	gi|255563002|ref|XP_002522505.1|conserved hypothetical protein [Ricinus communis] >gi|223538196|gb|EEF39805.1| conserved hypothetical protein [Ricinus communis]	XP_002522505	9.18996E-10	61	66.6254	77	47
GAA4HQR02HZNEQ	protein	471	gi|75252730|sp|Q5Z5A8.1|P2SAF_ORYSJRecName: Full=Photosystem II stability/assembly factor HCF136, chloroplastic; Flags: Precursor >gi|54291349|dbj|BAD62115.1| putative photosystem II stability/assembly factor HCF136, chloroplast [Oryza sativa Japonica Group]	Q5Z5A8	4.39966E-33	91	121.324	69	63
GAA4HQR02HSSU3	protein	418	gi|242046422|ref|XP_002461082.1|hypothetical protein SORBIDRAFT_02g040370 [Sorghum bicolor] >gi|241924459|gb|EER97603.1| hypothetical protein SORBIDRAFT_02g040370 [Sorghum bicolor]	XP_002461082	1.92389E-34	80	91.2781	61	49
GAA4HQR02G5YTI	protein	283	gi|1170511|sp|P41382.1|IF410_TOBACRecName: Full=Eukaryotic initiation factor 4A-10; Short=eIF-4A-10; AltName: Full=ATP-dependent RNA helicase eIF4A-10 >gi|475213|emb|CAA55642.1| translation initiation factor (eIF-4A) [Nicotiana tabacum] >gi|475216|emb|CAA55641.1| translation initiation factor (eIF-4A) [Nicotiana tabacum]	P41382	8.2837E-27	93	123.25	66	62
GAA4HQR02GU4GW	protein	386	gi|224123636|ref|XP_002330170.1|predicted protein [Populus trichocarpa] >gi|222871626|gb|EEF08757.1| predicted protein [Populus trichocarpa]	XP_002330170	4.90733E-16	67	87.4261	91	61
GAA4HQR02G1EJM	glycosyl transferase-like protein	444	gi|225437237|ref|XP_002282102.1|PREDICTED: hypothetical protein [Vitis vinifera] >gi|270229014|emb|CBI17945.1| unnamed protein product [Vitis vinifera]	XP_002282102	5.69385E-37	77	154.836	102	79
GAA4HQR02G9GWE	predicted protein [Populus trichocarpa]	398	gi|224119890|ref|XP_002318188.1|predicted protein [Populus trichocarpa] >gi|222858861|gb|EEE96408.1| predicted protein [Populus trichocarpa]	XP_002318188	1.00782E-8	69	63.1586	52	36
GAA4HQR02F24JX	iaa-amino acid hydrolase	388	gi|81239131|gb|ABB60093.1|IAA-amino acid hydrolase 6 [Brassica rapa]	ABB60093	5.90558E-54	94	213.386	119	112
GAA4HQR02H3UR8	nodulin-like protein	377	gi|255540211|ref|XP_002511170.1|conserved hypothetical protein [Ricinus communis] >gi|223550285|gb|EEF51772.1| conserved hypothetical protein [Ricinus communis]	XP_002511170	3.25448E-23	92	103.219	57	53
GAA4HQR02GG2US	metallothionein type 2	342	gi|118722694|gb|ABL10085.1|metallothionein type 2 [Limonium bicolor]	ABL10085	1.56235E-9	60	65.855	61	37
GAA4HQR02J0ARP	protein	233	gi|157863708|gb|ABV90875.1|inositol-1,4,5-triphosphate-5-phosphatase [Solanum lycopersicum]	ABV90875	3.21953E-15	88	84.7297	53	47
GAA4HQR02JMGVA	kinase-like protein	374	gi|167860912|gb|ACA05210.1|pto-like protein [Fragaria chiloensis]	ACA05210	1.60426E-14	55	82.4185	101	56
GAA4HQR02HJWV2	cholesterol transport protein	502	gi|255572430|ref|XP_002527152.1|conserved hypothetical protein [Ricinus communis] >gi|223533491|gb|EEF35234.1| conserved hypothetical protein [Ricinus communis]	XP_002527152	5.09926E-61	91	226.868	136	125
GAA4HQR02IUPIA	fad-binding domain-containing protein	458	gi|15226437|ref|NP_182199.1|FAD-binding domain-containing protein [Arabidopsis thaliana] >gi|3510251|gb|AAC33495.1| unknown protein [Arabidopsis thaliana]	NP_182199	4.85135E-40	84	167.162	97	82
GAA4HQR02GKK50	phosphatidylcholine transfer	455	gi|255551933|ref|XP_002517011.1|phosphatidylcholine transfer protein, putative [Ricinus communis] >gi|223543646|gb|EEF45174.1| phosphatidylcholine transfer protein, putative [Ricinus communis]	XP_002517011	2.15848E-17	53	67.781	104	56
GAA4HQR02ICPPK	at1g68600 f24j5_14	344	gi|15222599|ref|NP_173919.1|unknown protein [Arabidopsis thaliana] >gi|12321496|gb|AAG50799.1|AC079281_1 hypothetical protein [Arabidopsis thaliana]	NP_173919	1.2322E-22	79	109.383	88	70
GAA4HQR02ISR2R	trehalose-6-phosphate synthase	396	gi|255584928|ref|XP_002533178.1|trehalose-6-phosphate synthase, putative [Ricinus communis] >gi|223527012|gb|EEF29201.1| trehalose-6-phosphate synthase, putative [Ricinus communis]	XP_002533178	2.71921E-38	78	161.384	114	90
GAA4HQR02IAIDB	protein	306	gi|270236330|emb|CBI25598.1|unnamed protein product [Vitis vinifera]	CBI25598	1.15898E-33	96	145.976	76	73
GAA4HQR02I8030	protein	409	gi|224098656|ref|XP_002311231.1|predicted protein [Populus trichocarpa] >gi|222851051|gb|EEE88598.1| predicted protein [Populus trichocarpa]	XP_002311231	1.18547E-9	55	56.6102	72	40
GAA4HQR02GRQBR	exp31_orysj ame: full=expansin-a31 ame: full= 31 ame: full=alpha-expansin-31 ame: full= 31 ame: full= flags: precursor	405	gi|115502189|sp|Q75I75.2|EXP31_ORYSJRecName: Full=Expansin-A31; AltName: Full=OsEXPA31; AltName: Full=Alpha-expansin-31; AltName: Full=OsEXP31; AltName: Full=OsaEXPa1.5; Flags: Precursor >gi|108708946|gb|ABF96741.1| Alpha-expansin 11 precursor, putative, expressed [Oryza sativa (japonica cultivar-group)] >gi|215766966|dbj|BAG99194.1| unnamed protein product [Oryza sativa Japonica Group]	Q75I75	4.16611E-10	61	52.7582	52	32
GAA4HQR02GEJB7	tellurite resistance protein	343	gi|255545122|ref|XP_002513622.1|Tellurite resistance protein tehA, putative [Ricinus communis] >gi|223547530|gb|EEF49025.1| Tellurite resistance protein tehA, putative [Ricinus communis]	XP_002513622	5.5568E-7	59	57.3806	62	37
GAA4HQR02I6ATI	nuclear antigen homolog	438	gi|225453366|ref|XP_002272562.1|PREDICTED: hypothetical protein [Vitis vinifera] >gi|270227960|emb|CBI16673.1| unnamed protein product [Vitis vinifera]	XP_002272562	3.14865E-10	79	68.1662	78	62
GAA4HQR02FW3H3	small arf-related gtpase	316	gi|105873020|gb|ABF74733.1|ADP-ribosylation factor 1 [Nicotiana benthamiana]	ABF74733	7.91082E-22	76	85.5001	65	50
GAA4HQR02I4BZS	zeaxanthin epoxidase	492	gi|79155190|gb|ABB52077.1|putative zeaxanthin epoxidase [Daucus carota subsp. sativus]	ABB52077	2.00284E-8	66	55.4546	51	34
GAA4HQR02HCDLX	armadillo beta-catenin repeat family protein	356	gi|15236577|ref|NP_194917.1|armadillo/beta-catenin repeat family protein [Arabidopsis thaliana] >gi|4584528|emb|CAB40759.1| putative protein [Arabidopsis thaliana] >gi|7270092|emb|CAB79907.1| putative protein [Arabidopsis thaliana] >gi|110736926|dbj|BAF00420.1| hypothetical protein [Arabidopsis thaliana] >gi|190341119|gb|ACE74718.1| At4g31890 [Arabidopsis thaliana]	NP_194917	6.65704E-21	64	103.605	112	72
GAA4HQR02IHM80	protein	328	gi|270255743|emb|CBI38124.1|unnamed protein product [Vitis vinifera]	CBI38124	1.75151E-35	95	117.472	63	60
GAA4HQR02HI8SY	translation initiation factor eif-2b epsilon subunit	312	gi|270255721|emb|CBI38103.1|unnamed protein product [Vitis vinifera]	CBI38103	2.19765E-26	98	108.997	61	60
GAA4HQR02GHDQ8	protein	350	gi|224078626|ref|XP_002305580.1|predicted protein [Populus trichocarpa] >gi|222848544|gb|EEE86091.1| predicted protein [Populus trichocarpa]	XP_002305580	1.3765E-24	86	90.5077	53	46
GAA4HQR02ISPPW	wrky transcription	377	gi|255559953|ref|XP_002520995.1|WRKY transcription factor, putative [Ricinus communis] >gi|223539832|gb|EEF41412.1| WRKY transcription factor, putative [Ricinus communis]	XP_002520995	8.39431E-48	92	192.971	98	91
GAA4HQR02G0BA6	protein binding	324	gi|270306366|emb|CBI23842.1|unnamed protein product [Vitis vinifera]	CBI23842	3.31663E-20	77	101.293	89	69
GAA4HQR02GU5YK	protein kinase g11a	354	gi|30689844|ref|NP_850426.1|protein kinase, putative [Arabidopsis thaliana]	NP_850426	1.78333E-20	73	95.5153	69	51
GAA4HQR02HB4IG	40s ribosomal protein s9	473	gi|255552894|ref|XP_002517490.1|40S ribosomal protein S9, putative [Ricinus communis] >gi|223543501|gb|EEF45032.1| 40S ribosomal protein S9, putative [Ricinus communis]	XP_002517490	8.10445E-27	96	123.25	63	61
GAA4HQR02J2RUF	protein	347	gi|224080668|ref|XP_002306203.1|predicted protein [Populus trichocarpa] >gi|222849167|gb|EEE86714.1| predicted protein [Populus trichocarpa]	XP_002306203	6.94532E-31	98	129.798	66	65
GAA4HQR02HMZ0A	phosphatidylinositol 3-kinase	393	gi|1171965|sp|P42347.1|PI3K1_SOYBNRecName: Full=Phosphatidylinositol 3-kinase, root isoform; Short=PtdIns-3-kinase; Short=PI3-kinase; Short=PI3K; AltName: Full=SPI3K-5 >gi|736339|gb|AAA83995.1| phosphatidylinositol 3-kinase [Glycine max]	P42347	2.81242E-51	92	204.527	122	113
GAA4HQR02GB3SK	protein	317	gi|255635918|gb|ACU18306.1|unknown [Glycine max]	ACU18306	7.22094E-23	70	110.153	89	63
GAA4HQR02GA76T	protein	423	gi|255555709|ref|XP_002518890.1|kinase, putative [Ricinus communis] >gi|223541877|gb|EEF43423.1| kinase, putative [Ricinus communis]	XP_002518890	2.00605E-33	90	145.206	87	79
GAA4HQR02GF80L	tir1	379	gi|224131240|ref|XP_002321035.1|f-box family protein [Populus trichocarpa] >gi|222861808|gb|EEE99350.1| f-box family protein [Populus trichocarpa]	XP_002321035	3.09153E-26	76	121.324	90	69
GAA4HQR02FRYS8	cupin family protein	449	gi|224094284|ref|XP_002310124.1|predicted protein [Populus trichocarpa] >gi|222853027|gb|EEE90574.1| predicted protein [Populus trichocarpa]	XP_002310124	8.1785E-11	75	70.0922	62	47
GAA4HQR02JGKVT	acetyl- synthetase	381	gi|26451642|dbj|BAC42918.1|putative acetyl-CoA synthetase [Arabidopsis thaliana]	BAC42918	1.50417E-30	89	128.257	76	68
GAA4HQR02IDU4E	auxin response	390	gi|255555629|ref|XP_002518850.1|hypothetical protein RCOM_1311830 [Ricinus communis] >gi|223541837|gb|EEF43383.1| hypothetical protein RCOM_1311830 [Ricinus communis]	XP_002518850	7.25667E-20	66	100.138	95	63
GAA4HQR02GFPNI	calmodulin	358	gi|270235203|emb|CBI24333.1|unnamed protein product [Vitis vinifera]	CBI24333	1.91594E-44	98	181.8	93	92
GAA4HQR02I3NZ7	PREDICTED: hypothetical protein [Vitis vinifera]	428	gi|225465635|ref|XP_002270253.1|PREDICTED: hypothetical protein [Vitis vinifera] >gi|270241806|emb|CBI29025.1| unnamed protein product [Vitis vinifera]	XP_002270253	2.80678E-11	61	71.633	93	57
GAA4HQR02I2OWY	f-box family protein	313	gi|270227880|emb|CBI16593.1|unnamed protein product [Vitis vinifera]	CBI16593	6.52515E-40	91	166.777	93	85
GAA4HQR02GPCWI	protein	335	gi|224057692|ref|XP_002299296.1|predicted protein [Populus trichocarpa] >gi|222846554|gb|EEE84101.1| predicted protein [Populus trichocarpa]	XP_002299296	4.70203E-43	93	177.178	86	80
GAA4HQR02GBIBI	hypothetical protein SORBIDRAFT_10g007815 [Sorghum bicolor]	426	gi|242092490|ref|XP_002436735.1|hypothetical protein SORBIDRAFT_10g007815 [Sorghum bicolor] >gi|241914958|gb|EER88102.1| hypothetical protein SORBIDRAFT_10g007815 [Sorghum bicolor]	XP_002436735	2.90457E-8	54	61.6178	93	51
GAA4HQR02IDYRX	ku p70 dna	366	gi|225433705|ref|XP_002267875.1|PREDICTED: hypothetical protein [Vitis vinifera] >gi|270256631|emb|CBI39448.1| unnamed protein product [Vitis vinifera]	XP_002267875	4.54658E-18	74	69.707	59	44
GAA4HQR02GLFIO	dex1 (defective in exine formation 1) calcium ion binding	407	gi|255573883|ref|XP_002527860.1|conserved hypothetical protein [Ricinus communis] >gi|223532711|gb|EEF34491.1| conserved hypothetical protein [Ricinus communis]	XP_002527860	4.46388E-22	69	78.1814	91	63
GAA4HQR02G2NAM	40s ribosomal protein s15	310	gi|145334345|ref|NP_001078554.1|40S ribosomal protein S15 (RPS15D) [Arabidopsis thaliana]	NP_001078554	2.08697E-22	87	92.8189	58	51
GAA4HQR02HNBXB	atp binding	371	gi|225442190|ref|XP_002274489.1|PREDICTED: similar to midasin-related [Vitis vinifera]	XP_002274489	7.99365E-14	60	80.1073	105	63
GAA4HQR02IFCYB	protein	359	gi|225456909|ref|XP_002277760.1|PREDICTED: hypothetical protein [Vitis vinifera] >gi|270226229|emb|CBI14963.1| unnamed protein product [Vitis vinifera]	XP_002277760	2.46984E-23	70	92.8189	87	61
GAA4HQR02GJEVQ	serine-threonine protein plant-	452	gi|225425162|ref|XP_002263688.1|PREDICTED: hypothetical protein [Vitis vinifera] >gi|270255796|emb|CBI38175.1| unnamed protein product [Vitis vinifera]	XP_002263688	6.64572E-21	77	103.605	74	57
GAA4HQR02IHTM7	predicted protein [Physcomitrella patens subsp. patens]	395	gi|168050360|ref|XP_001777627.1|predicted protein [Physcomitrella patens subsp. patens] >gi|162670970|gb|EDQ57529.1| predicted protein [Physcomitrella patens subsp. patens]	XP_001777627	5.18522E-13	69	77.411	69	48
GAA4HQR02II7O1	protein	483	gi|255541336|ref|XP_002511732.1|cytohesin 1, 2, 3, putative [Ricinus communis] >gi|223548912|gb|EEF50401.1| cytohesin 1, 2, 3, putative [Ricinus communis]	XP_002511732	6.43562E-55	92	149.828	81	75
GAA4HQR02IV4IW	pentatricopeptide repeat-containing	363	gi|255542634|ref|XP_002512380.1|pentatricopeptide repeat-containing protein, putative [Ricinus communis] >gi|223548341|gb|EEF49832.1| pentatricopeptide repeat-containing protein, putative [Ricinus communis]	XP_002512380	3.45748E-7	38	39.6614	80	31
GAA4HQR02HK5I9	alpha subunit of f-actin capping protein	299	gi|225450784|ref|XP_002283779.1|PREDICTED: hypothetical protein [Vitis vinifera]	XP_002283779	5.10689E-21	81	103.99	82	67
GAA4HQR02HZ3M3	basic helix-loop-helix family protein	234	gi|18395124|ref|NP_564171.1|basic helix-loop-helix (bHLH) family protein [Arabidopsis thaliana] >gi|218563531|sp|Q9SK91.2|BH094_ARATH RecName: Full=Transcription factor bHLH94; AltName: Full=Transcription factor EN 16; AltName: Full=bHLH transcription factor bHLH094; AltName: Full=Basic helix-loop-helix protein 94; Short=bHLH 94; Short=AtbHLH94	NP_564171	1.10531E-7	62	59.6918	61	38
GAA4HQR02H7DEC	guanine nucleotide-binding protein	343	gi|21593440|gb|AAM65407.1|guanine nucleotide-binding protein, putative [Arabidopsis thaliana]	AAM65407	4.29536E-34	95	139.043	72	69
GAA4HQR02HUDRQ	heat shock protein 90	397	gi|7595796|gb|AAF64453.1|AF239931_1putative heat-shock protein 90 [Euphorbia esula]	AAF64453	1.82179E-24	83	107.842	71	59
GAA4HQR02H96VL	fertilization-independent endosperm protein	261	gi|218200440|gb|EEC82867.1|hypothetical protein OsI_27737 [Oryza sativa Indica Group]	EEC82867	7.14345E-27	90	92.0485	52	47
GAA4HQR02JUP8R	trna pseudouridine synthase family protein	314	gi|255572341|ref|XP_002527109.1|pseudouridylate synthase, putative [Ricinus communis] >gi|223533532|gb|EEF35272.1| pseudouridylate synthase, putative [Ricinus communis]	XP_002527109	1.71906E-21	87	93.9745	56	49
GAA4HQR02H0SYO	serine threonine protein phosphatase 2a regulatory subunit	453	gi|255576493|ref|XP_002529138.1|serine/threonine protein phosphatase 2a regulatory subunit A, putative [Ricinus communis] >gi|223531417|gb|EEF33251.1| serine/threonine protein phosphatase 2a regulatory subunit A, putative [Ricinus communis]	XP_002529138	6.83114E-26	62	120.168	154	97
GAA4HQR02H3OVW	dnaj heat shock n-terminal domain-containing protein	421	gi|21554415|gb|AAM63520.1|DnaJ protein, putative [Arabidopsis thaliana]	AAM63520	4.08757E-10	71	67.781	64	46
GAA4HQR02IXYVK	predicted protein [Populus trichocarpa]	333	gi|224088152|ref|XP_002308345.1|predicted protein [Populus trichocarpa] >gi|222854321|gb|EEE91868.1| predicted protein [Populus trichocarpa]	XP_002308345	4.44199E-9	69	64.3142	83	58
GAA4HQR02G6Z5R	protein binding zinc ion binding	412	gi|225434586|ref|XP_002279069.1|PREDICTED: hypothetical protein [Vitis vinifera]	XP_002279069	8.9978E-41	85	151.754	92	79
GAA4HQR02G3YN3	sal k 4 pollen allergen	336	gi|239916566|gb|ACS34771.1|Sal k 4 pollen allergen [Salsola kali]	ACS34771	3.07864E-18	78	84.3445	55	43
GAA4HQR02IZ2BW	homeodomain protein gl2-like 1	343	gi|225453728|ref|XP_002272264.1|PREDICTED: hypothetical protein [Vitis vinifera]	XP_002272264	1.77031E-28	67	85.1149	80	54
GAA4HQR02GB7NM	PREDICTED: hypothetical protein [Vitis vinifera]	349	gi|225440280|ref|XP_002278936.1|PREDICTED: hypothetical protein [Vitis vinifera]	XP_002278936	1.11103E-7	54	59.6918	102	56
GAA4HQR02JKJM4	sty-l protein	398	gi|225430178|ref|XP_002284900.1|PREDICTED: hypothetical protein [Vitis vinifera]	XP_002284900	6.83654E-10	55	52.373	85	47
GAA4HQR02HTZ45	26s proteasome non-atpase regulatory	410	gi|225431100|ref|XP_002264558.1|PREDICTED: hypothetical protein [Vitis vinifera] >gi|270228419|emb|CBI17356.1| unnamed protein product [Vitis vinifera]	XP_002264558	1.37998E-18	79	95.9005	86	68
GAA4HQR02H9J8U	binding protein binding zinc ion binding	456	gi|224145496|ref|XP_002325664.1|predicted protein [Populus trichocarpa] >gi|222862539|gb|EEF00046.1| predicted protein [Populus trichocarpa]	XP_002325664	1.28559E-16	59	89.3521	119	71
GAA4HQR02HLQ9O	protein binding	377	gi|270254550|emb|CBI36940.1|unnamed protein product [Vitis vinifera]	CBI36940	3.25038E-10	59	58.151	79	47
GAA4HQR02ILVBS	ferric reductase-like transmembrane component	345	gi|222628940|gb|EEE61072.1|hypothetical protein OsJ_14936 [Oryza sativa Japonica Group]	EEE61072	1.0753E-18	62	96.2857	97	61
GAA4HQR02JOE6T	tpl protein binding protein homodimerization transcription repressor	303	gi|224128504|ref|XP_002329020.1|predicted protein [Populus trichocarpa] >gi|222839691|gb|EEE78014.1| predicted protein [Populus trichocarpa]	XP_002329020	3.76827E-8	56	61.2326	97	55
GAA4HQR02G6NZL	cation-chloride cotransporter	457	gi|255571328|ref|XP_002526613.1|cation:chloride symporter, putative [Ricinus communis] >gi|223534053|gb|EEF35772.1| cation:chloride symporter, putative [Ricinus communis]	XP_002526613	1.90773E-36	92	155.221	88	81
GAA4HQR02G6KLC	protein	379	gi|225460191|ref|XP_002277099.1|PREDICTED: hypothetical protein [Vitis vinifera] >gi|270244425|emb|CBI31360.1| unnamed protein product [Vitis vinifera]	XP_002277099	2.28741E-29	71	131.724	116	83
GAA4HQR02I37CS	pyruvate dehydrogenase e1 alpha subunit	360	gi|226495171|ref|NP_001140222.1|hypothetical protein LOC100272256 [Zea mays] >gi|194698556|gb|ACF83362.1| unknown [Zea mays]	NP_001140222	8.37464E-8	56	60.077	103	58
GAA4HQR02JJ25W	stylosa protein	329	gi|270231662|emb|CBI20987.1|unnamed protein product [Vitis vinifera]	CBI20987	6.2168E-27	74	123.635	94	70
GAA4HQR02G6HTU	xylem serine proteinase 1	425	gi|224056933|ref|XP_002299096.1|predicted protein [Populus trichocarpa] >gi|222846354|gb|EEE83901.1| predicted protein [Populus trichocarpa]	XP_002299096	5.11999E-24	70	88.9669	85	60
GAA4HQR02IOLWC	protein binding	371	gi|224092888|ref|XP_002309738.1|hypothetical protein POPTRDRAFT_216196 [Populus trichocarpa] >gi|222852641|gb|EEE90188.1| hypothetical protein POPTRDRAFT_216196 [Populus trichocarpa]	XP_002309738	2.63648E-41	86	171.4	115	99
GAA4HQR02JS2HZ	at1g21410 f24j8_17	506	gi|270253319|emb|CBI19930.1|unnamed protein product [Vitis vinifera]	CBI19930	1.24197E-26	56	81.2629	131	74
GAA4HQR02GRC4A	protein	392	gi|18411065|ref|NP_565129.1|unknown protein [Arabidopsis thaliana] >gi|15292905|gb|AAK92823.1| putative auxin-independent growth promoter protein [Arabidopsis thaliana] >gi|24030493|gb|AAN41394.1| putative auxin-independent growth promoter protein [Arabidopsis thaliana]	NP_565129	7.98606E-35	82	149.828	102	84
GAA4HQR02GZBC4	transferring glycosyl	478	gi|255552680|ref|XP_002517383.1|transferase, transferring glycosyl groups, putative [Ricinus communis] >gi|223543394|gb|EEF44925.1| transferase, transferring glycosyl groups, putative [Ricinus communis]	XP_002517383	3.33534E-65	93	250.751	149	139
GAA4HQR02HKI5W	zinc finger (c3hc4-type ring finger) protein family-like	347	gi|224102487|ref|XP_002312696.1|predicted protein [Populus trichocarpa] >gi|222852516|gb|EEE90063.1| predicted protein [Populus trichocarpa]	XP_002312696	5.16896E-13	78	77.411	51	40
GAA4HQR02IARYM	cyclase dehydrase	333	gi|255563831|ref|XP_002522916.1|conserved hypothetical protein [Ricinus communis] >gi|223537843|gb|EEF39459.1| conserved hypothetical protein [Ricinus communis]	XP_002522916	9.28149E-44	94	176.022	91	86
GAA4HQR02GA18S	protein	389	gi|224139166|ref|XP_002326784.1|predicted protein [Populus trichocarpa] >gi|222834106|gb|EEE72583.1| predicted protein [Populus trichocarpa]	XP_002326784	2.04389E-30	77	135.191	116	90
GAA4HQR02ILCN1	at1g77920 f28k19_13	332	gi|18411748|ref|NP_565162.1|bZIP family transcription factor [Arabidopsis thaliana] >gi|44888526|sp|Q93ZE2.1|TGA7_ARATH RecName: Full=Transcription factor TGA7; AltName: Full=bZIP transcription factor 50; Short=AtbZIP50 >gi|16209663|gb|AAL14391.1| At1g77920/F28K19_13 [Arabidopsis thaliana] >gi|33589734|gb|AAQ22633.1| At1g77920/F28K19_13 [Arabidopsis thaliana] >gi|110737628|dbj|BAF00755.1| bZip tr…	NP_565162	8.7048E-24	78	67.0106	56	44
GAA4HQR02H9EP6	hsp associated protein like	419	gi|224125128|ref|XP_002329900.1|predicted protein [Populus trichocarpa] >gi|222871137|gb|EEF08268.1| predicted protein [Populus trichocarpa]	XP_002329900	7.44619E-28	75	126.716	119	90
GAA4HQR02H74SG	protein	301	gi|225425200|ref|XP_002266409.1|PREDICTED: hypothetical protein [Vitis vinifera] >gi|270255775|emb|CBI38154.1| unnamed protein product [Vitis vinifera]	XP_002266409	7.31327E-36	91	153.295	90	82
GAA4HQR02IFS9K	glutathione s-transferase	571	gi|186688078|gb|ACC86120.1|glutathione S-transferase [Knorringia sibirica]	ACC86120	7.07014E-14	83	80.8777	53	44
GAA4HQR02H7QBL	unnamed protein product [Vitis vinifera]	356	gi|270240711|emb|CBI27940.1|unnamed protein product [Vitis vinifera]	CBI27940	2.00903E-9	70	65.4698	64	45
GAA4HQR02GR3JQ	12-oxophytodienoate reductase	414	gi|115476758|ref|NP_001061975.1|Os08g0459600 [Oryza sativa (japonica cultivar-group)] >gi|42408416|dbj|BAD09599.1| putative 12-oxophytodienoate reductase [Oryza sativa Japonica Group] >gi|42409495|dbj|BAD09954.1| putative 12-oxophytodienoate reductase [Oryza sativa Japonica Group] >gi|113623944|dbj|BAF23889.1| Os08g0459600 [Oryza sativa Japonica Group] >gi|125561790|gb|EAZ07238.1| hypothetical pr…	NP_001061975	1.40957E-31	85	139.043	90	77
GAA4HQR02H6260	protein	317	gi|225451629|ref|XP_002276010.1|PREDICTED: hypothetical protein [Vitis vinifera] >gi|270231939|emb|CBI21263.1| unnamed protein product [Vitis vinifera]	XP_002276010	4.22351E-31	82	137.502	93	77
GAA4HQR02HYBEZ	gatb (glu-adt subunit b) carbon-nitrogen with glutamine as amido-n-donor glutaminyl-trna synthase (glutamine-hydrolyzing) ligase	416	gi|125534689|gb|EAY81237.1|hypothetical protein OsI_36412 [Oryza sativa Indica Group]	EAY81237	3.84755E-21	65	104.375	109	71
GAA4HQR02G99U2	actin-binding protein	369	gi|270306611|emb|CBI25643.1|unnamed protein product [Vitis vinifera]	CBI25643	7.85193E-20	63	75.485	80	51
GAA4HQR02G7Y8U	clasp (clip-associated protein) binding	367	gi|270254853|emb|CBI37243.1|unnamed protein product [Vitis vinifera]	CBI37243	1.91019E-15	82	85.5001	56	46
GAA4HQR02IRM9T	calmodulin binding	364	gi|255540139|ref|XP_002511134.1|calmodulin binding protein, putative [Ricinus communis] >gi|223550249|gb|EEF51736.1| calmodulin binding protein, putative [Ricinus communis]	XP_002511134	3.41127E-14	75	77.7962	60	45
GAA4HQR02IQUJV	PREDICTED: hypothetical protein [Vitis vinifera]	437	gi|225446439|ref|XP_002275156.1|PREDICTED: hypothetical protein [Vitis vinifera]	XP_002275156	1.29554E-12	60	54.299	73	44
GAA4HQR02IIOVH	protein	338	gi|224130576|ref|XP_002320875.1|predicted protein [Populus trichocarpa] >gi|222861648|gb|EEE99190.1| predicted protein [Populus trichocarpa]	XP_002320875	3.02327E-16	77	86.6557	59	46
GAA4HQR02F4EC3	heat shock protein 18	370	gi|148366073|gb|ABQ59737.1|class I low-molecular-weight heat-shock protein [Ageratina adenophora]	ABQ59737	1.00886E-16	96	89.7373	61	59
GAA4HQR02H5CDP	transcription initiation factor tfiid subunit 9b	443	gi|255560617|ref|XP_002521322.1|protein with unknown function [Ricinus communis] >gi|223539400|gb|EEF40990.1| protein with unknown function [Ricinus communis]	XP_002521322	4.24881E-41	94	140.969	76	72
GAA4HQR02G34HQ	sac domain protein 9	363	gi|255567768|ref|XP_002524862.1|conserved hypothetical protein [Ricinus communis] >gi|223535825|gb|EEF37486.1| conserved hypothetical protein [Ricinus communis]	XP_002524862	4.98234E-20	84	82.8037	58	49
GAA4HQR02I57FB	predicted protein [Populus trichocarpa]	449	gi|224056819|ref|XP_002299039.1|predicted protein [Populus trichocarpa] >gi|222846297|gb|EEE83844.1| predicted protein [Populus trichocarpa]	XP_002299039	1.86608E-16	60	50.8322	53	32
GAA4HQR02HQ3UL	inorganic pyrophosphatase	463	gi|270054998|dbj|BAI52729.1|inorganic pyrophosphatase [Brassica rapa subsp. chinensis]	BAI52729	5.53544E-7	64	57.3806	64	41
GAA4HQR02G6MNR	PREDICTED: hypothetical protein [Vitis vinifera]	528	gi|225457247|ref|XP_002281074.1|PREDICTED: hypothetical protein [Vitis vinifera]	XP_002281074	1.12806E-33	66	109.768	112	75
GAA4HQR02G08SZ	hds (4-hydroxy-3-methylbut-2-enyl diphosphate synthase) 4 4 sulfur cluster binding 4-hydroxy-3-methylbut-2-en-1-yl diphosphate synthase	502	gi|164605000|dbj|BAF98296.1|4-hydroxy-3-methylbut-2-en-1-yl diphosphate synthase [Hevea brasiliensis]	BAF98296	7.71415E-17	70	90.1225	84	59
GAA4HQR02IU273	glyoxal oxidase	380	gi|255634648|gb|ACU17686.1|unknown [Glycine max]	ACU17686	4.6304E-14	52	80.8777	119	63
GAA4HQR02H0X52	lcd1 (lower cell density 1)	517	gi|15242979|ref|NP_197671.1|RER1 (RETICULATA-RELATED 1) [Arabidopsis thaliana] >gi|13605899|gb|AAK32935.1|AF367348_1 AT5g22790/K8E10_2 [Arabidopsis thaliana] >gi|9758754|dbj|BAB09278.1| unnamed protein product [Arabidopsis thaliana] >gi|19548025|gb|AAL87376.1| AT5g22790/K8E10_2 [Arabidopsis thaliana]	NP_197671	5.77602E-11	83	58.5362	53	44
GAA4HQR02IZGHV	citrate synthase-like protein	357	gi|242061078|ref|XP_002451828.1|hypothetical protein SORBIDRAFT_04g008330 [Sorghum bicolor] >gi|241931659|gb|EES04804.1| hypothetical protein SORBIDRAFT_04g008330 [Sorghum bicolor]	XP_002451828	2.98342E-13	65	78.1814	81	53
GAA4HQR02JF4MU	serine threonine-protein kinase-transforming protein	382	gi|255549760|ref|XP_002515931.1|Serine/threonine-protein kinase-transforming protein raf, putative [Ricinus communis] >gi|223544836|gb|EEF46351.1| Serine/threonine-protein kinase-transforming protein raf, putative [Ricinus communis]	XP_002515931	1.89891E-9	63	60.077	66	42
GAA4HQR02GPKEF	sentrin sumo-specific	265	gi|270260308|emb|CBI32142.1|unnamed protein product [Vitis vinifera]	CBI32142	1.54625E-9	57	65.855	78	45
GAA4HQR02IJBGX	kinesin light	351	gi|255540685|ref|XP_002511407.1|kinesin light chain, putative [Ricinus communis] >gi|223550522|gb|EEF52009.1| kinesin light chain, putative [Ricinus communis]	XP_002511407	4.84439E-39	88	156.377	92	81
GAA4HQR02I4GAB	run and tbc1 domain containing	452	gi|225448751|ref|XP_002281489.1|PREDICTED: hypothetical protein [Vitis vinifera] >gi|270236057|emb|CBI25326.1| unnamed protein product [Vitis vinifera]	XP_002281489	2.74043E-29	72	80.4925	66	48
GAA4HQR02JHPA1	abc transporter	467	gi|224140225|ref|XP_002323485.1|multidrug/pheromone exporter, MDR family, ABC transporter family [Populus trichocarpa] >gi|222868115|gb|EEF05246.1| multidrug/pheromone exporter, MDR family, ABC transporter family [Populus trichocarpa]	XP_002323485	2.92206E-8	50	61.6178	136	69
GAA4HQR02GE0E6	unnamed protein product [Vitis vinifera]	437	gi|270239493|emb|CBI26727.1|unnamed protein product [Vitis vinifera]	CBI26727	1.08961E-7	63	59.6918	76	48
GAA4HQR02I1D16	protein	387	gi|255552366|ref|XP_002517227.1|WD-repeat protein, putative [Ricinus communis] >gi|223543598|gb|EEF45127.1| WD-repeat protein, putative [Ricinus communis]	XP_002517227	2.6694E-30	70	134.806	120	84
GAA4HQR02HL1Y0	protein	320	gi|223452530|gb|ACM89592.1|leucine-rich repeat transmembrane protein kinase [Glycine max]	ACM89592	2.55866E-20	68	101.679	92	63
GAA4HQR02H27QA	esterase lipase thioesterase	344	gi|224110746|ref|XP_002315622.1|predicted protein [Populus trichocarpa] >gi|222864662|gb|EEF01793.1| predicted protein [Populus trichocarpa]	XP_002315622	3.40243E-14	73	70.4774	64	47
GAA4HQR02GSHOB	squamosa-promoter binding protein	389	gi|224125392|ref|XP_002329794.1|hypothetical protein POPTRDRAFT_743829 [Populus trichocarpa] >gi|222870856|gb|EEF07987.1| hypothetical protein POPTRDRAFT_743829 [Populus trichocarpa]	XP_002329794	1.26989E-29	80	95.9005	60	48
GAA4HQR02GH79Z	hypothetical protein [Vitis vinifera]	278	gi|147852218|emb|CAN82250.1|hypothetical protein [Vitis vinifera]	CAN82250	3.52096E-7	65	50.0618	55	36
GAA4HQR02FW1VS	ubiquitin-conjugating enzyme e2	502	gi|125555498|gb|EAZ01104.1|hypothetical protein OsI_23134 [Oryza sativa Indica Group] >gi|125597368|gb|EAZ37148.1| hypothetical protein OsJ_21490 [Oryza sativa Japonica Group]	EAZ01104	2.0959E-22	75	108.612	79	60
GAA4HQR02GZ2OJ	plasma membrane h+ atpase	319	gi|584794|sp|Q08435.1|PMA1_NICPLRecName: Full=Plasma membrane ATPase 1; AltName: Full=Proton pump 1 >gi|170289|gb|AAA34094.1| plasma membrane H+ ATPase [Nicotiana plumbaginifolia]	Q08435	6.46153E-48	92	193.356	107	99
GAA4HQR02I56P8	sec14 cytosolic factor family protein phosphoglyceride transfer family protein	348	gi|255538628|ref|XP_002510379.1|transporter, putative [Ricinus communis] >gi|223551080|gb|EEF52566.1| transporter, putative [Ricinus communis]	XP_002510379	1.94808E-23	69	106.686	93	65
GAA4HQR02FQNAJ	signal recognition particle receptor	347	gi|225445848|ref|XP_002278056.1|PREDICTED: hypothetical protein [Vitis vinifera]	XP_002278056	8.62E-28	91	111.694	68	62
GAA4HQR02IM9XA	akin gamma	380	gi|147770676|emb|CAN62486.1|hypothetical protein [Vitis vinifera]	CAN62486	1.91678E-19	71	63.5438	57	41
GAA4HQR02GCD0E	novel protein poly binding cytoplasmic 1 ( zgc:55855)	359	gi|255549774|ref|XP_002515938.1|polyadenylate-binding protein, putative [Ricinus communis] >gi|223544843|gb|EEF46358.1| polyadenylate-binding protein, putative [Ricinus communis]	XP_002515938	1.16506E-33	77	145.976	108	84
GAA4HQR02GJZ86	PREDICTED: hypothetical protein [Vitis vinifera]	454	gi|225431762|ref|XP_002270564.1|PREDICTED: hypothetical protein [Vitis vinifera] >gi|270234375|emb|CBI22979.1| unnamed protein product [Vitis vinifera]	XP_002270564	9.27548E-7	74	56.6102	51	38
GAA4HQR02GZMZC	predicted protein [Populus trichocarpa]	382	gi|224058561|ref|XP_002299545.1|predicted protein [Populus trichocarpa] >gi|222846803|gb|EEE84350.1| predicted protein [Populus trichocarpa]	XP_002299545	2.45104E-7	70	58.5362	51	36
GAA4HQR02GLIKR	3-oxoacyl carrier protein synthase	428	gi|255576111|ref|XP_002528950.1|3-oxoacyl-[acyl-carrier-protein] synthase, putative [Ricinus communis] >gi|223531596|gb|EEF33424.1| 3-oxoacyl-[acyl-carrier-protein] synthase, putative [Ricinus communis]	XP_002528950	8.43142E-16	88	86.6557	54	48
GAA4HQR02HVCK9	PREDICTED: hypothetical protein [Vitis vinifera]	242	gi|225462219|ref|XP_002269801.1|PREDICTED: hypothetical protein [Vitis vinifera] >gi|270232485|emb|CBI21807.1| unnamed protein product [Vitis vinifera]	XP_002269801	8.97999E-10	73	66.6254	57	42
GAA4HQR02H8L14	calmodulin binding	377	gi|225448221|ref|XP_002266144.1|PREDICTED: hypothetical protein [Vitis vinifera]	XP_002266144	2.56032E-47	88	134.035	81	72
GAA4HQR02HX2TJ	vesicle-associated membrane	395	gi|255548872|ref|XP_002515492.1|Vesicle-associated membrane protein, putative [Ricinus communis] >gi|223545436|gb|EEF46941.1| Vesicle-associated membrane protein, putative [Ricinus communis]	XP_002515492	3.21783E-47	94	191.045	108	102
GAA4HQR02IAXJ9	intracellular chloride channel	257	gi|270239928|emb|CBI27161.1|unnamed protein product [Vitis vinifera]	CBI27161	1.38913E-16	77	81.2629	61	47
GAA4HQR02G9QVX	protein	354	gi|217071866|gb|ACJ84293.1|unknown [Medicago truncatula]	ACJ84293	3.99157E-24	66	87.0409	84	56
GAA4HQR02F1LIE	protein	365	gi|224114251|ref|XP_002316708.1|predicted protein [Populus trichocarpa] >gi|222859773|gb|EEE97320.1| predicted protein [Populus trichocarpa]	XP_002316708	1.09557E-27	89	95.5153	57	51
GAA4HQR02H2C84	protein	342	gi|225469324|ref|XP_002267983.1|PREDICTED: hypothetical protein [Vitis vinifera]	XP_002267983	2.47704E-31	75	138.272	103	78
GAA4HQR02JBE6R	pectinesterase pectinesterase inhibitor	428	gi|140055573|gb|ABO80928.1|Pectinesterase; Pectinesterase inhibitor [Medicago truncatula]	ABO80928	3.65728E-19	56	97.8265	134	76
GAA4HQR02HGCSQ	beta-galactosidase	408	gi|56201401|dbj|BAD20774.2|beta-galactosidase [Raphanus sativus]	BAD20774	1.37998E-18	83	95.9005	65	54
GAA4HQR02I9J5E	beta-catenin-like protein 1	385	gi|255570461|ref|XP_002526189.1|conserved hypothetical protein [Ricinus communis] >gi|223534493|gb|EEF36193.1| conserved hypothetical protein [Ricinus communis]	XP_002526189	7.06975E-23	81	110.153	92	75
GAA4HQR02GWZT4	mitochondrial carrier protein	358	gi|242036505|ref|XP_002465647.1|hypothetical protein SORBIDRAFT_01g042940 [Sorghum bicolor] >gi|241919501|gb|EER92645.1| hypothetical protein SORBIDRAFT_01g042940 [Sorghum bicolor]	XP_002465647	2.98342E-13	74	78.1814	59	44
GAA4HQR02GPUA9	rst1 binding	474	gi|255560886|ref|XP_002521456.1|conserved hypothetical protein [Ricinus communis] >gi|223539355|gb|EEF40946.1| conserved hypothetical protein [Ricinus communis]	XP_002521456	4.42698E-25	81	117.472	91	74
GAA4HQR02F4SFY	atmine1 (arabidopsis homologue of bacterial 1) protein binding	199	gi|18409259|ref|NP_564964.1|ATMINE1 (Arabidopsis homologue of bacterial MinE 1); protein binding [Arabidopsis thaliana] >gi|12325080|gb|AAG52489.1|AC018364_7 unknown protein; 12187-10624 [Arabidopsis thaliana] >gi|12597797|gb|AAG60109.1|AC073178_20 unknown protein [Arabidopsis thaliana] >gi|17511220|dbj|BAB79236.1| AtMinE [Arabidopsis thaliana] >gi|21618085|gb|AAM67135.1| unknown [Arabidopsis tha…	NP_564964	5.49639E-7	73	57.3806	52	38
GAA4HQR02JN0Q8	serine threonine-protein kinase	431	gi|255550026|ref|XP_002516064.1|Serine/threonine-protein kinase PBS1, putative [Ricinus communis] >gi|223544969|gb|EEF46484.1| Serine/threonine-protein kinase PBS1, putative [Ricinus communis]	XP_002516064	2.06308E-22	58	108.612	138	81
GAA4HQR02HOP4N	ribosomal protein l20	340	gi|189162294|ref|YP_001936540.1|ribosomal protein L20 [Fagopyrum esculentum subsp. ancestrale] >gi|215274701|sp|B2XWM8.1|RK20_FAGEA RecName: Full=50S ribosomal protein L20, chloroplastic >gi|166065380|gb|ABY79755.1| ribosomal protein L20 [Fagopyrum esculentum subsp. ancestrale]	YP_001936540	4.11775E-18	81	94.3597	69	56
GAA4HQR02GDA7K	component of a trna splicing complex	507	gi|270257690|emb|CBI39732.1|unnamed protein product [Vitis vinifera]	CBI39732	7.84535E-12	63	73.559	105	67
GAA4HQR02GWSWE	cxe carboxylesterase	382	gi|225425920|ref|XP_002272331.1|PREDICTED: hypothetical protein [Vitis vinifera]	XP_002272331	1.21192E-33	91	135.576	78	71
GAA4HQR02GABTZ	nuclear protein	371	gi|270226529|emb|CBI15263.1|unnamed protein product [Vitis vinifera]	CBI15263	2.65489E-17	69	91.6633	81	56
GAA4HQR02IK74A	transferase family protein	388	gi|15240871|ref|NP_196402.1|transferase family protein [Arabidopsis thaliana] >gi|6562299|emb|CAB62597.1| proanthranilate N-benzoyltransferase-like protein [Arabidopsis thaliana] >gi|10176719|dbj|BAB09949.1| anthranilate N-hydroxycinnamoyl/benzoyltransferase-like protein [Arabidopsis thaliana]	NP_196402	6.18039E-25	68	86.2705	76	52
GAA4HQR02GKYVN	vacuolar proton	503	gi|27125515|emb|CAD27718.1|putative vacuolar ATPase subunit 100 kDa subunit [Mesembryanthemum crystallinum]	CAD27718	1.03631E-25	74	71.2478	66	49
GAA4HQR02HSFOW	protein kinase	301	gi|147800314|emb|CAN73108.1|hypothetical protein [Vitis vinifera]	CAN73108	6.61092E-35	89	139.428	78	70
GAA4HQR02G9SCP	lpat5 acyltransferase	421	gi|224105447|ref|XP_002313814.1|predicted protein [Populus trichocarpa] >gi|222850222|gb|EEE87769.1| predicted protein [Populus trichocarpa]	XP_002313814	1.69755E-48	81	195.282	129	105
GAA4HQR02I3KJI	aaa-type atpase family protein	255	gi|225437320|ref|XP_002267361.1|PREDICTED: hypothetical protein [Vitis vinifera]	XP_002267361	5.53222E-23	83	110.538	74	62
GAA4HQR02H9VHO	protein	347	gi|225433707|ref|XP_002268048.1|PREDICTED: hypothetical protein [Vitis vinifera]	XP_002268048	5.32428E-26	77	120.553	85	66
GAA4HQR02F0ZBU	ap2 domain-containing transcription	371	gi|225423965|ref|XP_002279257.1|PREDICTED: hypothetical protein [Vitis vinifera]	XP_002279257	5.17464E-16	67	80.1073	80	54
GAA4HQR02JQVFX	uncharacterized cog1678 family expressed	415	gi|270240222|emb|CBI27453.1|unnamed protein product [Vitis vinifera]	CBI27453	1.7311E-13	61	78.9518	100	61
GAA4HQR02FGPNJ	importin 9	448	gi|225423792|ref|XP_002277492.1|PREDICTED: similar to protein transporter [Vitis vinifera]	XP_002277492	3.50861E-43	89	157.918	98	88
GAA4HQR02G40M1	gcn5-related n-acetyltransferase family protein	298	gi|224124540|ref|XP_002319357.1|predicted protein [Populus trichocarpa] >gi|222857733|gb|EEE95280.1| predicted protein [Populus trichocarpa]	XP_002319357	2.80875E-11	77	71.633	58	45
GAA4HQR02GDB9Z	gibberellin receptor	416	gi|270235271|emb|CBI24401.1|unnamed protein product [Vitis vinifera]	CBI24401	9.82976E-9	53	63.1586	97	52
GAA4HQR02I0XKN	fruitfull-like mads-box	396	gi|32478017|gb|AAP83370.1|euAP1 APETALA1-like MADS-box [Corylopsis sinensis]	AAP83370	2.25065E-21	80	74.3294	51	41
GAA4HQR02F93KB	u6 snrna-associated sm-like protein lsm8	324	gi|255626721|gb|ACU13705.1|unknown [Glycine max]	ACU13705	1.09898E-31	97	139.428	77	75
GAA4HQR02FNCG0	josephin family protein	513	gi|148909159|gb|ABR17680.1|unknown [Picea sitchensis]	ABR17680	4.58873E-15	92	82.0333	51	47
GAA4HQR02H0OH3	prib5 protein	302	gi|255541108|ref|XP_002511618.1|conserved hypothetical protein [Ricinus communis] >gi|223548798|gb|EEF50287.1| conserved hypothetical protein [Ricinus communis]	XP_002511618	5.63286E-9	61	54.6842	60	37
GAA4HQR02F4GNU	myosin	380	gi|224083870|ref|XP_002307152.1|predicted protein [Populus trichocarpa] >gi|222856601|gb|EEE94148.1| predicted protein [Populus trichocarpa]	XP_002307152	3.53716E-22	76	107.842	85	65
GAA4HQR02JO31O	huntingtin interacting	505	gi|225459669|ref|XP_002284621.1|PREDICTED: hypothetical protein [Vitis vinifera]	XP_002284621	2.72017E-13	72	75.0998	65	47
GAA4HQR02G2YJF	AF462223_1unknown [Narcissus pseudonarcissus]	593	gi|18419639|gb|AAL69386.1|AF462223_1unknown [Narcissus pseudonarcissus]	AAL69386	9.77699E-9	68	63.929	57	39
GAA4HQR02I3FJP	protein	397	gi|225464803|ref|XP_002268503.1|PREDICTED: similar to FHY3 (FAR-RED ELONGATED HYPOCOTYLS 3); transcription factor [Vitis vinifera]	XP_002268503	3.92653E-37	81	157.532	112	91
GAA4HQR02HISVN	PREDICTED: hypothetical protein [Vitis vinifera]	430	gi|225452259|ref|XP_002271723.1|PREDICTED: hypothetical protein [Vitis vinifera]	XP_002271723	1.92434E-9	71	60.4622	56	40
GAA4HQR02H93LC	senescence-inducible chloroplast stay-green protein	447	gi|224074768|ref|XP_002304454.1|predicted protein [Populus trichocarpa] >gi|222841886|gb|EEE79433.1| predicted protein [Populus trichocarpa]	XP_002304454	2.21178E-32	78	141.739	102	80
GAA4HQR02JERVS	4-methyl-5(b-hydroxyethyl)-thiazole monophosphate biosynthesis	370	gi|22329146|ref|NP_195128.2|DJ-1 family protein [Arabidopsis thaliana] >gi|18377684|gb|AAL66992.1| unknown protein [Arabidopsis thaliana] >gi|20465753|gb|AAM20345.1| unknown protein [Arabidopsis thaliana]	NP_195128	3.5212E-22	72	93.9745	76	55
GAA4HQR02HFSGJ	protein	294	gi|119640545|gb|ABL85474.1|glycosyltransferase UGT75L4 [Maclura pomifera]	ABL85474	5.68022E-12	65	73.9442	81	53
GAA4HQR02GTIFT	nbs-lrr resistance protein	444	gi|242059023|ref|XP_002458657.1|hypothetical protein SORBIDRAFT_03g037540 [Sorghum bicolor] >gi|241930632|gb|EES03777.1| hypothetical protein SORBIDRAFT_03g037540 [Sorghum bicolor]	XP_002458657	1.65513E-11	57	72.4034	136	78
GAA4HQR02G0497	ring finger protein 160	318	gi|224145496|ref|XP_002325664.1|predicted protein [Populus trichocarpa] >gi|222862539|gb|EEF00046.1| predicted protein [Populus trichocarpa]	XP_002325664	2.46679E-31	100	138.272	60	60
GAA4HQR02HU44R	er glycerol-phosphate acyltransferase	388	gi|225440642|ref|XP_002279091.1|PREDICTED: hypothetical protein [Vitis vinifera]	XP_002279091	4.87609E-24	87	114.005	70	61
GAA4HQR02ILIHF	multidrug resistance protein abc transporter family	396	gi|225426056|ref|XP_002271728.1|PREDICTED: hypothetical protein [Vitis vinifera]	XP_002271728	6.72878E-21	68	103.605	118	81
GAA4HQR02JXIOP	elongation factor	468	gi|255575598|ref|XP_002528699.1|transcription elongation factor s-II, putative [Ricinus communis] >gi|223531871|gb|EEF33688.1| transcription elongation factor s-II, putative [Ricinus communis]	XP_002528699	1.18103E-9	65	66.2402	80	52
GAA4HQR02GD1Q8	leucine-rich repeat transmembrane protein kinase	333	gi|255585243|ref|XP_002533323.1|leucine-rich repeat transmembrane protein kinase, putative [Ricinus communis] >gi|223526845|gb|EEF29059.1| leucine-rich repeat transmembrane protein kinase, putative [Ricinus communis]	XP_002533323	2.12538E-19	90	98.5969	61	55
GAA4HQR02HSMI5	protein	443	gi|255543381|ref|XP_002512753.1|conserved hypothetical protein [Ricinus communis] >gi|223547764|gb|EEF49256.1| conserved hypothetical protein [Ricinus communis]	XP_002512753	1.04122E-13	59	79.7221	104	62
GAA4HQR02HKIX5	amino acid binding	440	gi|255558468|ref|XP_002520259.1|amino acid binding protein, putative [Ricinus communis] >gi|223540478|gb|EEF42045.1| amino acid binding protein, putative [Ricinus communis]	XP_002520259	1.63128E-27	83	86.6557	56	47
GAA4HQR02H2PGL	ferredoxin protein	433	gi|225427258|ref|XP_002281131.1|PREDICTED: hypothetical protein [Vitis vinifera] >gi|270250732|emb|CBI33910.1| unnamed protein product [Vitis vinifera]	XP_002281131	5.57367E-19	66	62.003	53	35
GAA4HQR02HEQRH	atp binding	351	gi|115447583|ref|NP_001047571.1|Os02g0645100 [Oryza sativa (japonica cultivar-group)] >gi|49387615|dbj|BAD25811.1| putative kinesin heavy chain [Oryza sativa Japonica Group] >gi|113537102|dbj|BAF09485.1| Os02g0645100 [Oryza sativa Japonica Group] >gi|215704834|dbj|BAG94862.1| unnamed protein product [Oryza sativa Japonica Group] >gi|215769108|dbj|BAH01337.1| unnamed protein product [Oryza sativa …	NP_001047571	2.31553E-30	95	126.716	68	65
GAA4HQR02GNPHI	multidrug resistance protein	339	gi|255552900|ref|XP_002517493.1|multidrug resistance protein 1, 2, putative [Ricinus communis] >gi|223543504|gb|EEF45035.1| multidrug resistance protein 1, 2, putative [Ricinus communis]	XP_002517493	1.57263E-18	100	82.8037	56	56
GAA4HQR02ITN9Y	glutamate-gated kainate-type ion channel receptor subunit 5	457	gi|255561451|ref|XP_002521736.1|glutamate receptor 3 plant, putative [Ricinus communis] >gi|223539127|gb|EEF40723.1| glutamate receptor 3 plant, putative [Ricinus communis]	XP_002521736	6.38029E-16	72	87.0409	93	67
GAA4HQR02H9HAC	atp binding	358	gi|255538636|ref|XP_002510383.1|ATP binding protein, putative [Ricinus communis] >gi|223551084|gb|EEF52570.1| ATP binding protein, putative [Ricinus communis]	XP_002510383	2.44059E-15	65	85.1149	80	52
GAA4HQR02IF4O3	protein	426	gi|224137174|ref|XP_002327055.1|predicted protein [Populus trichocarpa] >gi|222835370|gb|EEE73805.1| predicted protein [Populus trichocarpa]	XP_002327055	1.63788E-27	72	125.561	121	88
GAA4HQR02IBBTT	ubiquitin-protein ligase	376	gi|225441066|ref|XP_002284049.1|PREDICTED: hypothetical protein [Vitis vinifera] >gi|270243269|emb|CBI30209.1| unnamed protein product [Vitis vinifera]	XP_002284049	5.42843E-55	93	216.853	115	107
GAA4HQR02GB7O1	atp-dependent protease	375	gi|399213|sp|P31542.1|CLPAB_SOLLCRecName: Full=ATP-dependent Clp protease ATP-binding subunit clpA homolog CD4B, chloroplastic; Flags: Precursor >gi|170435|gb|AAA34161.1| ATP-dependent protease (CD4B) [Solanum lycopersicum]	P31542	3.54317E-30	77	134.42	114	88
GAA4HQR02HJ47H	urease accessory protein g	289	gi|195612816|gb|ACG28238.1|urease accessory protein ureG [Zea mays] >gi|224032055|gb|ACN35103.1| unknown [Zea mays]	ACG28238	7.00818E-31	89	98.5969	58	52
GAA4HQR02FMZAH	heat shock protein	379	gi|224073851|ref|XP_002304187.1|predicted protein [Populus trichocarpa] >gi|222841619|gb|EEE79166.1| predicted protein [Populus trichocarpa]	XP_002304187	1.20448E-54	95	215.698	116	111
GAA4HQR02HWH0Q	hat dimerisation domain-containing protein	356	gi|242070819|ref|XP_002450686.1|hypothetical protein SORBIDRAFT_05g010321 [Sorghum bicolor] >gi|241936529|gb|EES09674.1| hypothetical protein SORBIDRAFT_05g010321 [Sorghum bicolor]	XP_002450686	1.34135E-21	75	105.916	92	69
GAA4HQR02I7SIV	fad dependent oxidoreductase family expressed	428	gi|224119928|ref|XP_002331097.1|predicted protein [Populus trichocarpa] >gi|222872825|gb|EEF09956.1| predicted protein [Populus trichocarpa]	XP_002331097	4.05299E-10	60	67.781	74	45
GAA4HQR02GX5MP	unknown [Zea mays]	357	gi|219884761|gb|ACL52755.1|unknown [Zea mays]	ACL52755	5.48273E-7	52	47.3654	67	35
GAA4HQR02FX1P4	serine threonine kinase	339	gi|53791698|dbj|BAD53293.1|putative serine/threonine kinase [Oryza sativa Japonica Group] >gi|53792448|dbj|BAD53356.1| putative serine/threonine kinase [Oryza sativa Japonica Group]	BAD53293	9.95853E-18	80	70.8626	55	44
GAA4HQR02IK1S2	ubiquitin-activating enzyme e1 domain-containing	386	gi|224133968|ref|XP_002321704.1|predicted protein [Populus trichocarpa] >gi|222868700|gb|EEF05831.1| predicted protein [Populus trichocarpa]	XP_002321704	1.54963E-26	68	86.2705	77	53
GAA4HQR02IVPQD	ac009273_17 mrna for transcription factor l2 from arabidopsis thaliana gb	371	gi|8671848|gb|AAF78411.1|AC009273_17Contains similarity to mRNA for transcription factor L2 from Arabidopsis thaliana gb|X91398. It contains LIM domain containing proteins PF|00412. ESTs gb|T13084 and gb|T42925 come from this gene	AAF78411	1.31841E-17	87	90.5077	54	47
GAA4HQR02GQHZ9	hypothetical protein PGUG_01109 [Pichia guilliermondii ATCC 6260]	346	gi|146423611|ref|XP_001487732.1|hypothetical protein PGUG_01109 [Pichia guilliermondii ATCC 6260] >gi|146388853|gb|EDK37011.1| hypothetical protein PGUG_01109 [Pichia guilliermondii ATCC 6260]	XP_001487732	7.24035E-19	80	76.6406	51	41
GAA4HQR02GOME7	glycoside hydrolase family 47 protein	318	gi|255540779|ref|XP_002511454.1|Mannosyl-oligosaccharide 1,2-alpha-mannosidase IA, putative [Ricinus communis] >gi|223550569|gb|EEF52056.1| Mannosyl-oligosaccharide 1,2-alpha-mannosidase IA, putative [Ricinus communis]	XP_002511454	9.7229E-20	70	99.7525	81	57
GAA4HQR02FTDQ5	hypothetical protein RCOM_0731430 [Ricinus communis]	418	gi|255558870|ref|XP_002520458.1|hypothetical protein RCOM_0731430 [Ricinus communis] >gi|223540300|gb|EEF41871.1| hypothetical protein RCOM_0731430 [Ricinus communis]	XP_002520458	9.92135E-7	63	54.6842	69	44
GAA4HQR02G4QDK	protein	352	gi|225434453|ref|XP_002273518.1|PREDICTED: hypothetical protein [Vitis vinifera] >gi|270227146|emb|CBI15879.1| unnamed protein product [Vitis vinifera]	XP_002273518	3.41646E-33	77	144.436	107	83
GAA4HQR02HX8H7	cysteine protease	456	gi|118486542|gb|ABK95110.1|unknown [Populus trichocarpa]	ABK95110	3.49893E-13	58	71.2478	93	54
GAA4HQR02G7JPN	zinc finger	361	gi|225424035|ref|XP_002279535.1|PREDICTED: hypothetical protein [Vitis vinifera]	XP_002279535	1.86939E-34	95	119.013	61	58
GAA4HQR02JJH86	autoinhibited calcium atpase	473	gi|18483249|gb|AAL73984.1|AF466149_1type IIB calcium ATPase [Medicago truncatula]	AAL73984	1.23592E-67	92	258.84	148	137
GAA4HQR02I5TI9	aminotransferase family protein	475	gi|224133458|ref|XP_002328047.1|aminotransferase family protein [Populus trichocarpa] >gi|222837456|gb|EEE75835.1| aminotransferase family protein [Populus trichocarpa]	XP_002328047	7.06778E-23	86	110.153	72	62
GAA4HQR02GT582	ran binding	372	gi|224105935|ref|XP_002313984.1|predicted protein [Populus trichocarpa] >gi|222850392|gb|EEE87939.1| predicted protein [Populus trichocarpa]	XP_002313984	1.35494E-21	93	105.916	64	60
GAA4HQR02I9QYF	protein kinase	323	gi|7339534|emb|CAB82852.1|protein kinase MK6 [Mesembryanthemum crystallinum]	CAB82852	4.50878E-40	89	161.384	91	81
GAA4HQR02JAZWT	ubiquitin isopeptidase t	492	gi|270231072|emb|CBI20399.1|unnamed protein product [Vitis vinifera]	CBI20399	1.11876E-60	88	235.728	142	126
GAA4HQR02H95WB	protein	321	gi|255541802|ref|XP_002511965.1|kinase, putative [Ricinus communis] >gi|223549145|gb|EEF50634.1| kinase, putative [Ricinus communis]	XP_002511965	3.88163E-28	82	81.2629	57	47
GAA4HQR02I9K4S	aspartic proteinase	503	gi|2811025|sp|O04057.1|ASPR_CUCPERecName: Full=Aspartic proteinase; Flags: Precursor >gi|1944181|dbj|BAA19607.1| aspartic endopeptidase [Cucurbita pepo]	O04057	6.39315E-31	57	67.0106	82	47
GAA4HQR02G9WTM	protein	258	gi|281398214|gb|ADA67930.1|putative 60S ribosomal protein L15 [Wolffia arrhiza]	ADA67930	9.42531E-15	80	83.1889	55	44
GAA4HQR02JHHNO	amp dependent	456	gi|15227878|ref|NP_179356.1|AMP-dependent synthetase and ligase family protein [Arabidopsis thaliana] >gi|20799713|gb|AAM28619.1|AF503761_1 adenosine monophosphate binding protein 2 AMPBP2 [Arabidopsis thaliana] >gi|20198258|gb|AAM15484.1| putative amp-binding protein [Arabidopsis thaliana] >gi|26452396|dbj|BAC43283.1| putative acyl-CoA synthetase [Arabidopsis thaliana] >gi|29028964|gb|AAO64861.1…	NP_179356	1.64182E-17	50	62.3882	120	61
GAA4HQR02H0MBC	delta-1-pyrroline-5-carboxylate synthetase	524	gi|6225817|sp|Q96480.1|P5CS_SOLLCRecName: Full=Delta-1-pyrroline-5-carboxylate synthase; Short=P5CS; Includes: RecName: Full=Glutamate 5-kinase; Short=GK; AltName: Full=Gamma-glutamyl kinase; Includes: RecName: Full=Gamma-glutamyl phosphate reductase; Short=GPR; AltName: Full=Glutamate-5-semialdehyde dehydrogenase; AltName: Full=Glutamyl-gamma-semialdehyde dehydrogenase >gi|1480670|gb|AAB67875.1|…	Q96480	4.50892E-8	70	61.2326	55	39
GAA4HQR02HPSJ6	xyloglucan endotransglucosylase hydrolase	322	gi|224075417|ref|XP_002304625.1|predicted protein [Populus trichocarpa] >gi|222842057|gb|EEE79604.1| predicted protein [Populus trichocarpa]	XP_002304625	2.23827E-8	69	62.003	59	41
GAA4HQR02ICGVA	protein	352	gi|224137954|ref|XP_002322693.1|predicted protein [Populus trichocarpa] >gi|222867323|gb|EEF04454.1| predicted protein [Populus trichocarpa]	XP_002322693	3.31679E-20	59	101.293	112	67
GAA4HQR02ITOAX	rnl (rna ligase) 2 -cyclic-nucleotide 3 -phosphodiesterase rna ligase polynucleotide kinase	456	gi|255570817|ref|XP_002526361.1|hypothetical protein RCOM_1399970 [Ricinus communis] >gi|223534320|gb|EEF36032.1| hypothetical protein RCOM_1399970 [Ricinus communis]	XP_002526361	2.49736E-28	87	128.257	79	69
GAA4HQR02IJ7GW	heat shock protein binding	325	gi|270228552|emb|CBI17489.1|unnamed protein product [Vitis vinifera]	CBI17489	4.02619E-42	92	174.096	97	90
GAA4HQR02H6BHO	receptor protein kinase-like protein	362	gi|270226901|emb|CBI15635.1|unnamed protein product [Vitis vinifera]	CBI15635	2.67535E-30	78	134.806	110	86
GAA4HQR02IBW10	calmodulin binding	369	gi|255575318|ref|XP_002528562.1|calmodulin binding protein, putative [Ricinus communis] >gi|223532006|gb|EEF33817.1| calmodulin binding protein, putative [Ricinus communis]	XP_002528562	3.12836E-38	90	108.227	62	56
GAA4HQR02G2XP7	rna binding protein	357	gi|270306702|emb|CBI34206.1|unnamed protein product [Vitis vinifera]	CBI34206	3.22076E-10	69	55.0694	53	37
GAA4HQR02H1X1A	pentatricopeptide repeat-containing	296	gi|270244391|emb|CBI31326.1|unnamed protein product [Vitis vinifera]	CBI31326	5.47628E-23	77	110.538	85	66
GAA4HQR02JJHDH	orthophosphate dikinase	517	gi|255551563|ref|XP_002516827.1|pyruvate, phosphate dikinase, chloroplast, putative [Ricinus communis] >gi|223543915|gb|EEF45441.1| pyruvate, phosphate dikinase, chloroplast, putative [Ricinus communis]	XP_002516827	1.40057E-32	83	110.923	71	59
GAA4HQR02GSLTK	sugar transporter family expressed	367	gi|147840611|emb|CAN63855.1|hypothetical protein [Vitis vinifera]	CAN63855	2.52057E-34	87	101.679	64	56
GAA4HQR02JTOAA	protein	302	gi|62320296|dbj|BAD94610.1|putative protein [Arabidopsis thaliana]	BAD94610	1.6899E-24	92	115.546	67	62
GAA4HQR02HM219	ent-kaurenoic acid oxidase	328	gi|255571147|ref|XP_002526524.1|Ent-kaurenoic acid oxidase, putative [Ricinus communis] >gi|223534199|gb|EEF35915.1| Ent-kaurenoic acid oxidase, putative [Ricinus communis]	XP_002526524	1.48314E-20	77	102.449	68	53
GAA4HQR02HG3GP	hypothetical protein MtrDRAFT_AC148775g4v2 [Medicago truncatula]	379	gi|124359239|gb|ABN05744.1|hypothetical protein MtrDRAFT_AC148775g4v2 [Medicago truncatula]	ABN05744	2.54079E-12	55	75.0998	90	50
GAA4HQR02JFF0N	haloacid dehalogenase-like hydrolase family protein	225	gi|225448631|ref|XP_002274357.1|PREDICTED: hypothetical protein [Vitis vinifera] >gi|270236120|emb|CBI25389.1| unnamed protein product [Vitis vinifera]	XP_002274357	2.74414E-14	92	81.6481	51	47
GAA4HQR02GVY5R	myc2 bhlh protein	345	gi|225470922|ref|XP_002264409.1|PREDICTED: Myc2 bHLH protein [Vitis vinifera]	XP_002264409	1.18888E-17	61	92.8189	104	64
GAA4HQR02I8LAV	metal tolerance protein	507	gi|255636989|gb|ACU18827.1|unknown [Glycine max]	ACU18827	3.36172E-15	72	54.299	51	37
GAA4HQR02IFGGV	wrky family transcription factor	494	gi|255631046|gb|ACU15887.1|unknown [Glycine max]	ACU15887	2.91235E-32	93	124.02	63	59
GAA4HQR02IPAA3	atp binding	463	gi|225460466|ref|XP_002267316.1|PREDICTED: hypothetical protein [Vitis vinifera]	XP_002267316	5.16901E-13	80	77.411	57	46
GAA4HQR02H6Y7M	purple acid phosphatase	498	gi|225734528|gb|ACO25293.1|purple acid phosphatase 3 [Phaseolus vulgaris]	ACO25293	2.34903E-35	77	105.916	68	53
GAA4HQR02GZAH0	protein	368	gi|242050730|ref|XP_002463109.1|hypothetical protein SORBIDRAFT_02g037930 [Sorghum bicolor] >gi|241926486|gb|EER99630.1| hypothetical protein SORBIDRAFT_02g037930 [Sorghum bicolor]	XP_002463109	1.8553E-38	87	150.214	91	80
GAA4HQR02GYUZM	50s ribosomal protein l18	445	gi|255631236|gb|ACU15985.1|unknown [Glycine max]	ACU15985	6.55215E-13	76	63.929	55	42
GAA4HQR02F1IPR	prefoldin subunit 6	383	gi|225444539|ref|XP_002269426.1|PREDICTED: hypothetical protein [Vitis vinifera]	XP_002269426	1.57771E-30	85	135.576	114	98
GAA4HQR02G122W	centromeric protein	518	gi|270251082|emb|CBI34456.1|unnamed protein product [Vitis vinifera]	CBI34456	4.03128E-14	64	81.2629	125	80
GAA4HQR02HXDI5	tellurite resistance protein	510	gi|225426682|ref|XP_002275215.1|PREDICTED: hypothetical protein [Vitis vinifera]	XP_002275215	8.74696E-80	90	171.4	93	84
GAA4HQR02HA83O	salt tolerance protein	505	gi|255644372|gb|ACU22691.1|unknown [Glycine max]	ACU22691	7.64481E-22	58	94.7449	126	74
GAA4HQR02IC8M6	protein transporter	518	gi|225435429|ref|XP_002285411.1|PREDICTED: hypothetical protein isoform 1 [Vitis vinifera] >gi|270227630|emb|CBI16363.1| unnamed protein product [Vitis vinifera]	XP_002285411	1.68977E-20	58	102.449	144	84
GAA4HQR02GUVD8	nucleic acid binding	402	gi|255640975|gb|ACU20767.1|unknown [Glycine max]	ACU20767	3.76316E-40	94	167.548	97	92
GAA4HQR02HDK6G	polypepetide with reverse transcriptase and r domains	304	gi|66841325|dbj|BAD99221.1|polypepetide with reverse transcriptase and RNaseH domains [Petunia x hybrida]	BAD99221	2.87191E-24	77	114.775	92	71
GAA4HQR02F9DZF	glucan endo- -beta-glucosidase	368	gi|242043422|ref|XP_002459582.1|hypothetical protein SORBIDRAFT_02g007050 [Sorghum bicolor] >gi|241922959|gb|EER96103.1| hypothetical protein SORBIDRAFT_02g007050 [Sorghum bicolor]	XP_002459582	9.76504E-28	73	126.331	105	77
GAA4HQR02FYHX0	cadmium-transporting atpase-like protein	377	gi|46361991|gb|AAS89468.1|P1B-type heavy metal transporting ATPase [Noccaea caerulescens]	AAS89468	3.42389E-33	88	144.436	89	79
GAA4HQR02H64FC	PREDICTED: hypothetical protein [Vitis vinifera]	449	gi|225437922|ref|XP_002268232.1|PREDICTED: hypothetical protein [Vitis vinifera] >gi|270254833|emb|CBI37223.1| unnamed protein product [Vitis vinifera]	XP_002268232	2.63093E-9	48	65.0846	153	74
GAA4HQR02ICNTX	protein	373	gi|18403980|ref|NP_565829.1|unknown protein [Arabidopsis thaliana] >gi|16209720|gb|AAL14415.1| At2g35880/F11F19.21 [Arabidopsis thaliana] >gi|20197995|gb|AAD21469.2| expressed protein [Arabidopsis thaliana] >gi|22655282|gb|AAM98231.1| unknown protein [Arabidopsis thaliana]	NP_565829	3.28098E-19	66	95.1301	102	68
GAA4HQR02HWA4O	predicted protein [Populus trichocarpa]	462	gi|224115306|ref|XP_002316998.1|predicted protein [Populus trichocarpa] >gi|222860063|gb|EEE97610.1| predicted protein [Populus trichocarpa]	XP_002316998	1.4567E-7	61	59.3066	54	33
GAA4HQR02GMWZM	2-dehydro-3-deoxyphosphoheptonate aldolase 3-deoxy-d-arabino-heptulosonate 7-phosphate synthetase	337	gi|255545782|ref|XP_002513951.1|Phospho-2-dehydro-3-deoxyheptonate aldolase 1, chloroplast precursor, putative [Ricinus communis] >gi|223547037|gb|EEF48534.1| Phospho-2-dehydro-3-deoxyheptonate aldolase 1, chloroplast precursor, putative [Ricinus communis]	XP_002513951	6.34537E-32	83	140.198	91	76
GAA4HQR02FTMP5	protein	349	gi|255580252|ref|XP_002530956.1|multidrug resistance pump, putative [Ricinus communis] >gi|223529471|gb|EEF31428.1| multidrug resistance pump, putative [Ricinus communis]	XP_002530956	4.96409E-24	72	114.005	105	76
GAA4HQR02H3L5T	glycinamide ribonucleotide synthetase	536	gi|255636594|gb|ACU18635.1|unknown [Glycine max]	ACU18635	6.41611E-45	96	169.088	89	86
GAA4HQR02GORP6	transposon en spm sub- expressed	416	gi|255579645|ref|XP_002530663.1|retinoblastoma-binding protein, putative [Ricinus communis] >gi|223529796|gb|EEF31732.1| retinoblastoma-binding protein, putative [Ricinus communis]	XP_002530663	5.93591E-22	77	107.071	77	60
GAA4HQR02GNR4F	PREDICTED: hypothetical protein [Vitis vinifera]	530	gi|225462041|ref|XP_002274754.1|PREDICTED: hypothetical protein [Vitis vinifera] >gi|147789347|emb|CAN62349.1| hypothetical protein [Vitis vinifera] >gi|270257764|emb|CBI39806.1| unnamed protein product [Vitis vinifera]	XP_002274754	7.5372E-19	72	97.0561	74	54
GAA4HQR02IJXCS	elongation factor 2	275	gi|224096654|ref|XP_002310687.1|predicted protein [Populus trichocarpa] >gi|222853590|gb|EEE91137.1| predicted protein [Populus trichocarpa]	XP_002310687	1.28908E-24	90	115.931	73	66
GAA4HQR02JDCWT	protein	391	gi|255570308|ref|XP_002526114.1|receptor-kinase, putative [Ricinus communis] >gi|223534611|gb|EEF36308.1| receptor-kinase, putative [Ricinus communis]	XP_002526114	2.77448E-21	68	66.6254	69	47
GAA4HQR02GVJUB	f-box and wd40 domain	314	gi|30694472|ref|NP_850959.1|SCD1 (STOMATAL CYTOKINESIS-DEFECTIVE 1); protein binding [Arabidopsis thaliana] >gi|19743728|gb|AAL92456.1| stomatal cytokinesis defective [Arabidopsis thaliana]	NP_850959	6.10736E-38	89	160.229	94	84
GAA4HQR02GDR90	dnaj heat shock	409	gi|224135637|ref|XP_002322123.1|predicted protein [Populus trichocarpa] >gi|222869119|gb|EEF06250.1| predicted protein [Populus trichocarpa]	XP_002322123	9.6107E-33	77	117.472	95	74
GAA4HQR02FYS12	endonuclease exonuclease phosphatase family protein	364	gi|42570103|ref|NP_683491.2|endonuclease/exonuclease/phosphatase family protein [Arabidopsis thaliana] >gi|215275263|sp|Q0WKY2.2|CCR4E_ARATH RecName: Full=Carbon catabolite repressor protein 4 homolog 5; Short=CCR4 homolog 5	NP_683491	5.03725E-21	76	103.99	82	63
GAA4HQR02JJLH3	predicted protein [Physcomitrella patens subsp. patens]	171	gi|168004173|ref|XP_001754786.1|predicted protein [Physcomitrella patens subsp. patens] >gi|162693890|gb|EDQ80240.1| predicted protein [Physcomitrella patens subsp. patens]	XP_001754786	7.10524E-7	67	56.9954	53	36
GAA4HQR02I0098	myb transcription factor	329	gi|225440280|ref|XP_002278936.1|PREDICTED: hypothetical protein [Vitis vinifera]	XP_002278936	4.59979E-30	90	134.035	80	72
GAA4HQR02ITZYT	f-box lrr-repeat protein 2	417	gi|242059441|ref|XP_002458866.1|hypothetical protein SORBIDRAFT_03g041770 [Sorghum bicolor] >gi|241930841|gb|EES03986.1| hypothetical protein SORBIDRAFT_03g041770 [Sorghum bicolor]	XP_002458866	2.58805E-9	61	58.9214	52	32
GAA4HQR02HJWO8	protein	364	gi|224128884|ref|XP_002320445.1|predicted protein [Populus trichocarpa] >gi|222861218|gb|EEE98760.1| predicted protein [Populus trichocarpa]	XP_002320445	1.47172E-47	96	169.474	90	87
GAA4HQR02ICGH6	phosphofructokinase family protein	419	gi|147834593|emb|CAN60905.1|hypothetical protein [Vitis vinifera]	CAN60905	6.65971E-45	85	124.405	75	64
GAA4HQR02H1HXE	protein	446	gi|224118020|ref|XP_002317713.1|predicted protein [Populus trichocarpa] >gi|222858386|gb|EEE95933.1| predicted protein [Populus trichocarpa]	XP_002317713	1.14356E-20	70	102.834	97	68
GAA4HQR02FNVA3	leucine-rich repeat protein kinase	381	gi|224092067|ref|XP_002309461.1|leucine-rich repeat protein kinase [Populus trichocarpa] >gi|222855437|gb|EEE92984.1| leucine-rich repeat protein kinase [Populus trichocarpa]	XP_002309461	8.42412E-8	58	60.077	97	57
GAA4HQR02FZ6NU	leucine-rich repeat protein	348	gi|223452524|gb|ACM89589.1|leucine-rich repeat protein [Glycine max]	ACM89589	5.67965E-20	91	100.523	60	55
GAA4HQR02GCZFJ	polynucleotide adenylyltransferase family protein	355	gi|225425222|ref|XP_002266814.1|PREDICTED: hypothetical protein [Vitis vinifera] >gi|270260478|emb|CBI35659.1| unnamed protein product [Vitis vinifera]	XP_002266814	5.83185E-17	75	90.5077	90	68
GAA4HQR02HMVCU	protein	317	gi|224115346|ref|XP_002317009.1|predicted protein [Populus trichocarpa] >gi|222860074|gb|EEE97621.1| predicted protein [Populus trichocarpa]	XP_002317009	1.50217E-28	79	129.028	97	77
GAA4HQR02HCKVN	plastid-lipid associated protein pap fibrillin family protein	370	gi|224058986|ref|XP_002299674.1|predicted protein [Populus trichocarpa] >gi|222846932|gb|EEE84479.1| predicted protein [Populus trichocarpa]	XP_002299674	2.24229E-24	68	115.161	113	77
GAA4HQR02HORXU	emb1692 (embryo defective 1692) ubiquitin thiolesterase	357	gi|225433680|ref|XP_002265738.1|PREDICTED: hypothetical protein [Vitis vinifera] >gi|270256619|emb|CBI39436.1| unnamed protein product [Vitis vinifera]	XP_002265738	3.06595E-34	86	147.902	109	94
GAA4HQR02GAKUY	protein	435	gi|225423741|ref|XP_002277028.1|PREDICTED: hypothetical protein [Vitis vinifera] >gi|147836213|emb|CAN75429.1| hypothetical protein [Vitis vinifera]	XP_002277028	3.48893E-22	92	107.842	64	59
GAA4HQR02I46DK	prolyl 4-hydroxylase alpha	302	gi|224085946|ref|XP_002307750.1|predicted protein [Populus trichocarpa] >gi|222857199|gb|EEE94746.1| predicted protein [Populus trichocarpa]	XP_002307750	1.92901E-28	77	128.642	95	74
GAA4HQR02I3IM0	oxysterol-binding protein	279	gi|224084844|ref|XP_002307418.1|predicted protein [Populus trichocarpa] >gi|222856867|gb|EEE94414.1| predicted protein [Populus trichocarpa]	XP_002307418	3.97854E-26	87	120.939	81	71
GAA4HQR02HQH98	pyruvate dehydrogenase e1 alpha subunit	471	gi|118486324|gb|ABK95003.1|unknown [Populus trichocarpa]	ABK95003	5.67196E-30	86	85.8853	60	52
GAA4HQR02G1HUR	predicted protein [Populus trichocarpa]	322	gi|224124934|ref|XP_002319461.1|predicted protein [Populus trichocarpa] >gi|222857837|gb|EEE95384.1| predicted protein [Populus trichocarpa]	XP_002319461	6.49727E-16	81	87.0409	55	45
GAA4HQR02GJZ4G	microtubule-associated protein map65-1a	276	gi|11558252|emb|CAC17794.1|microtubule-associated protein MAP65-1a [Nicotiana tabacum]	CAC17794	8.06406E-19	93	96.6709	59	55
GAA4HQR02I789S	50s ribosomal protein l13	337	gi|224114752|ref|XP_002316846.1|predicted protein [Populus trichocarpa] >gi|222859911|gb|EEE97458.1| predicted protein [Populus trichocarpa]	XP_002316846	1.98169E-17	92	92.0485	54	50
GAA4HQR02JTBT4	at4g39670 t19p19_60	324	gi|224101715|ref|XP_002312392.1|predicted protein [Populus trichocarpa] >gi|222852212|gb|EEE89759.1| predicted protein [Populus trichocarpa]	XP_002312392	4.95604E-16	72	87.4261	76	55
GAA4HQR02F726N	Os04g0560100 [Oryza sativa (japonica cultivar-group)]	438	gi|115459886|ref|NP_001053543.1|Os04g0560100 [Oryza sativa (japonica cultivar-group)] >gi|38345840|emb|CAE01843.2| OSJNBa0084K11.4 [Oryza sativa (japonica cultivar-group)] >gi|113565114|dbj|BAF15457.1| Os04g0560100 [Oryza sativa Japonica Group] >gi|116311128|emb|CAH68054.1| B0103C08-B0602B01.11 [Oryza sativa (indica cultivar-group)] >gi|215741001|dbj|BAG97496.1| unnamed protein product [Oryza sat…	NP_001053543	1.25556E-13	62	52.7582	54	34
GAA4HQR02FUVIQ	polygalacturonase-1 non-catalytic subunit beta	302	gi|225425505|ref|XP_002266341.1|PREDICTED: hypothetical protein [Vitis vinifera]	XP_002266341	7.58562E-25	86	116.701	84	73
GAA4HQR02HB7BD	anti-virus transcriptional factor	516	gi|15228327|ref|NP_190390.1|protein binding / zinc ion binding [Arabidopsis thaliana] >gi|4678321|emb|CAB41132.1| putative protein [Arabidopsis thaliana] >gi|21537154|gb|AAM61495.1| unknown [Arabidopsis thaliana] >gi|62320901|dbj|BAD93892.1| hypothetical protein [Arabidopsis thaliana] >gi|66865968|gb|AAY57618.1| RING finger family protein [Arabidopsis thaliana] >gi|109946585|gb|ABG48471.1| At3g48…	NP_190390	2.87564E-28	77	128.257	86	67
GAA4HQR02IRWJU	glyoxylate induced protein	542	gi|51969886|dbj|BAD43635.1|unknown protein [Arabidopsis thaliana]	BAD43635	9.03836E-31	100	132.109	61	61
GAA4HQR02HDUP4	pollen allergen phl p 11	359	gi|47605504|sp|Q8LGR0.1|CHE1_CHEALRecName: Full=Pollen allergen Che a 1; AltName: Allergen=Che a 1; Flags: Precursor >gi|22074346|gb|AAL07319.1| Che a 1 allergen precursor [Chenopodium album]	Q8LGR0	8.66032E-21	77	103.219	81	63
GAA4HQR02IG94W	rna-binding protein	345	gi|118489564|gb|ABK96584.1|unknown [Populus trichocarpa x Populus deltoides]	ABK96584	1.99685E-37	97	157.147	85	83
GAA4HQR02H5SWY	wd repeat protein	360	gi|225463797|ref|XP_002270103.1|PREDICTED: hypothetical protein [Vitis vinifera]	XP_002270103	7.73063E-43	90	107.457	60	54
GAA4HQR02I61OH	exocyst complex	402	gi|224136133|ref|XP_002322248.1|predicted protein [Populus trichocarpa] >gi|222869244|gb|EEF06375.1| predicted protein [Populus trichocarpa]	XP_002322248	5.44662E-31	78	137.117	125	98
GAA4HQR02ION0F	pectinacetylesterase family protein	475	gi|17065260|gb|AAL32784.1|pectinacetylesterase [Arabidopsis thaliana] >gi|20260042|gb|AAM13368.1| pectinacetylesterase [Arabidopsis thaliana]	AAL32784	1.63317E-11	56	72.4034	97	55
GAA4HQR02GS018	set domain-containing protein	356	gi|255570061|ref|XP_002525993.1|conserved hypothetical protein [Ricinus communis] >gi|223534725|gb|EEF36417.1| conserved hypothetical protein [Ricinus communis]	XP_002525993	9.62464E-37	89	149.828	89	80
GAA4HQR02HDE4U	protein	446	gi|225428707|ref|XP_002284980.1|PREDICTED: hypothetical protein [Vitis vinifera] >gi|270246084|emb|CBI32461.1| unnamed protein product [Vitis vinifera]	XP_002284980	6.70946E-45	78	172.17	118	93
GAA4HQR02HAI8Z	diphosphonucleotide phosphatase 1	341	gi|270228806|emb|CBI17739.1|unnamed protein product [Vitis vinifera]	CBI17739	2.40288E-34	87	148.288	93	81
GAA4HQR02GXFU9	cytochrome oxidase subunit 1	428	gi|289065057|ref|YP_003433868.1|cytochrome c oxidase subunit 1 [Oryza rufipogon] >gi|285026139|dbj|BAI67972.1| cytochrome c oxidase subunit 1 [Oryza rufipogon]	YP_003433868	9.51347E-60	98	232.646	133	131
GAA4HQR02HIB08	predicted protein [Populus trichocarpa]	377	gi|224143237|ref|XP_002324889.1|predicted protein [Populus trichocarpa] >gi|222866323|gb|EEF03454.1| predicted protein [Populus trichocarpa]	XP_002324889	1.10912E-7	56	59.6918	92	52
GAA4HQR02F4196	leucine-rich repeat receptor-like protein kinase	335	gi|114053449|gb|AAT40539.2|Leucine Rich Repeat family protein [Solanum demissum]	AAT40539	4.80375E-32	95	119.013	63	60
GAA4HQR02GLI00	PREDICTED: hypothetical protein [Vitis vinifera]	286	gi|225446050|ref|XP_002271128.1|PREDICTED: hypothetical protein [Vitis vinifera]	XP_002271128	1.17081E-13	67	56.6102	58	39
GAA4HQR02H9GFQ	auxin response factor 4	462	gi|255570833|ref|XP_002526369.1|Auxin response factor, putative [Ricinus communis] >gi|223534328|gb|EEF36040.1| Auxin response factor, putative [Ricinus communis]	XP_002526369	5.68856E-28	91	127.102	73	67
GAA4HQR02F9O8D	ap2 domain class transcription factor	369	gi|292668899|gb|ADE41104.1|AP2 domain class transcription factor [Malus x domestica]	ADE41104	5.92821E-9	62	63.929	82	51
GAA4HQR02HNY2X	atp-dependent dna helicase	383	gi|224114652|ref|XP_002332333.1|predicted protein [Populus trichocarpa] >gi|222832580|gb|EEE71057.1| predicted protein [Populus trichocarpa]	XP_002332333	3.18635E-23	94	111.309	70	66
GAA4HQR02GSEB9	ubiquitin-associated uba ubx domain-containing	392	gi|225433606|ref|XP_002273725.1|PREDICTED: hypothetical protein [Vitis vinifera] >gi|270306156|emb|CBI17214.1| unnamed protein product [Vitis vinifera]	XP_002273725	1.89485E-23	69	102.449	102	71
GAA4HQR02HNII0	receptor protein kinase perk1	489	gi|121308607|dbj|BAF43699.1|PERK1-like protein kinase [Nicotiana tabacum]	BAF43699	1.06426E-18	67	96.2857	86	58
GAA4HQR02IKC4U	dna ligase	376	gi|224106842|ref|XP_002314303.1|predicted protein [Populus trichocarpa] >gi|222850711|gb|EEE88258.1| predicted protein [Populus trichocarpa]	XP_002314303	7.60996E-41	87	169.859	106	93
GAA4HQR02H4RP5	conserved hypothetical protein [Mollicutes bacterium D7]	388	gi|237732585|ref|ZP_04563066.1|conserved hypothetical protein [Mollicutes bacterium D7] >gi|229384336|gb|EEO34427.1| conserved hypothetical protein [Mollicutes bacterium D7]	ZP_04563066	2.43123E-7	54	58.5362	98	53
GAA4HQR02IBDXD	brassinosteroid insensitive 1	383	gi|224072618|ref|XP_002303809.1|predicted protein [Populus trichocarpa] >gi|222841241|gb|EEE78788.1| predicted protein [Populus trichocarpa]	XP_002303809	6.95563E-41	77	100.523	75	58
GAA4HQR02I4VWC	aldo keto reductase	458	gi|255558364|ref|XP_002520209.1|aldo-keto reductase, putative [Ricinus communis] >gi|223540701|gb|EEF42264.1| aldo-keto reductase, putative [Ricinus communis]	XP_002520209	1.3781E-20	60	87.4261	117	71
GAA4HQR02IJHJG	unnamed protein product [Vitis vinifera]	507	gi|270254805|emb|CBI37195.1|unnamed protein product [Vitis vinifera]	CBI37195	8.11866E-9	74	63.5438	51	38
GAA4HQR02G1IZM	anthranilate phosphoribosyltransferase	385	gi|255540627|ref|XP_002511378.1|anthranilate phosphoribosyltransferase, putative [Ricinus communis] >gi|223550493|gb|EEF51980.1| anthranilate phosphoribosyltransferase, putative [Ricinus communis]	XP_002511378	7.28219E-36	78	153.295	117	92
GAA4HQR02HR5P0	metallothionein [Fagopyrum esculentum]	420	gi|110559312|gb|ABG75912.1|metallothionein [Fagopyrum esculentum]	ABG75912	2.47984E-7	55	58.5362	69	38
GAA4HQR02JNOEY	carbohydrate binding protein	353	gi|195536980|dbj|BAG68210.1|lectin receptor kinase-like protein [Nicotiana benthamiana]	BAG68210	7.89451E-22	75	106.686	97	73
GAA4HQR02GU51D	forkhead-associated domain-containing protein fha domain-containing protein	521	gi|270230753|emb|CBI20080.1|unnamed protein product [Vitis vinifera]	CBI20080	5.31996E-54	75	213.772	173	131
GAA4HQR02FGOEI	endo- -d-glucanase	560	gi|224057986|ref|XP_002299423.1|predicted protein [Populus trichocarpa] >gi|222846681|gb|EEE84228.1| predicted protein [Populus trichocarpa]	XP_002299423	2.87235E-9	56	65.4698	104	59
GAA4HQR02INIXF	zinc ion binding	304	gi|225453971|ref|XP_002280288.1|PREDICTED: hypothetical protein [Vitis vinifera]	XP_002280288	1.98426E-33	85	145.206	88	75
GAA4HQR02F09EW	wax synthase	431	gi|255564707|ref|XP_002523348.1|conserved hypothetical protein [Ricinus communis] >gi|223537436|gb|EEF39064.1| conserved hypothetical protein [Ricinus communis]	XP_002523348	2.44592E-27	80	103.99	77	62
GAA4HQR02F9QT3	ac007354_12 gb	468	gi|125552313|gb|EAY98022.1|hypothetical protein OsI_19937 [Oryza sativa Indica Group]	EAY98022	5.12294E-13	52	77.411	144	75
GAA4HQR02INB9N	sulfite reductase	313	gi|225435417|ref|XP_002285398.1|PREDICTED: hypothetical protein [Vitis vinifera] >gi|270227625|emb|CBI16358.1| unnamed protein product [Vitis vinifera]	XP_002285398	1.01607E-8	65	63.1586	87	57
GAA4HQR02GX416	high affinity inorganic phosphate transporter	198	gi|227121300|gb|ACP19340.1|phosphate transporter [Glycine max]	ACP19340	9.99357E-17	93	89.7373	61	57
GAA4HQR02IRDRH	cytochrome p450	373	gi|225463472|ref|XP_002276613.1|PREDICTED: similar to sterol 22-desaturase [Vitis vinifera]	XP_002276613	1.13287E-34	85	125.176	78	67
GAA4HQR02HCSY5	cationic amino acid transporter	434	gi|225439247|ref|XP_002271330.1|PREDICTED: hypothetical protein [Vitis vinifera]	XP_002271330	2.44978E-47	90	126.331	73	66
GAA4HQR02FH38G	transcription factor	396	gi|255554509|ref|XP_002518293.1|Transcription factor RF2b, putative [Ricinus communis] >gi|223542513|gb|EEF44053.1| Transcription factor RF2b, putative [Ricinus communis]	XP_002518293	2.38767E-26	68	121.709	112	77
GAA4HQR02HJXH8	ent-kaurene synthase 1	389	gi|11862933|dbj|BAB19275.1|ent-kaurene synthase [Cucumis sativus]	BAB19275	8.29809E-32	75	139.813	124	93
GAA4HQR02JQNN0	protein	357	gi|51971208|dbj|BAD44296.1|unknown protein [Arabidopsis thaliana]	BAD44296	4.41697E-41	93	170.629	97	91
GAA4HQR02G858Z	PREDICTED: hypothetical protein [Vitis vinifera]	392	gi|225456585|ref|XP_002266495.1|PREDICTED: hypothetical protein [Vitis vinifera]	XP_002266495	6.80781E-10	61	67.0106	81	50
GAA4HQR02HUF10	eif4g (eukaryotic translation initiation factor 4g) translation initiation factor	321	gi|145332907|ref|NP_001078319.1|EIF4G (EUKARYOTIC TRANSLATION INITIATION FACTOR 4G); translation initiation factor [Arabidopsis thaliana]	NP_001078319	2.39138E-10	80	68.5514	52	42
GAA4HQR02F356Z	enoyl- hydratase	345	gi|225468117|ref|XP_002267211.1|PREDICTED: hypothetical protein [Vitis vinifera]	XP_002267211	1.26727E-27	79	125.946	104	83
GAA4HQR02JMKC0	tyrosyl-dna phosphodiesterase-related	300	gi|270234568|emb|CBI23170.1|unnamed protein product [Vitis vinifera]	CBI23170	7.36433E-12	71	73.559	60	43
GAA4HQR02JVU8G	calmodulin binding	332	gi|270226521|emb|CBI15255.1|unnamed protein product [Vitis vinifera]	CBI15255	1.92968E-20	74	102.064	94	70
GAA4HQR02H87YY	protein	386	gi|242046108|ref|XP_002460925.1|hypothetical protein SORBIDRAFT_02g037620 [Sorghum bicolor] >gi|241924302|gb|EER97446.1| hypothetical protein SORBIDRAFT_02g037620 [Sorghum bicolor]	XP_002460925	2.59606E-25	72	118.242	129	94
GAA4HQR02F2ABF	conserved hypothetical protein [Ricinus communis]	416	gi|255566819|ref|XP_002524393.1|conserved hypothetical protein [Ricinus communis] >gi|223536354|gb|EEF38004.1| conserved hypothetical protein [Ricinus communis]	XP_002524393	6.14271E-19	73	97.0561	90	66
GAA4HQR02GQ9RZ	pentatricopeptide repeat-containing	337	gi|92882355|gb|ABE86686.1|Tetratricopeptide-like helical [Medicago truncatula]	ABE86686	1.60278E-29	80	125.561	85	68
GAA4HQR02I9ATE	ubiquitin-protein ligase, putative [Ricinus communis]	445	gi|255567469|ref|XP_002524714.1|ubiquitin-protein ligase, putative [Ricinus communis] >gi|223536075|gb|EEF37733.1| ubiquitin-protein ligase, putative [Ricinus communis]	XP_002524714	4.98345E-8	56	60.8474	78	44
GAA4HQR02IRTHW	40s ribosomal protein s11	345	gi|168018673|ref|XP_001761870.1|predicted protein [Physcomitrella patens subsp. patens] >gi|162686925|gb|EDQ73311.1| predicted protein [Physcomitrella patens subsp. patens]	XP_001761870	3.83338E-8	70	61.2326	51	36
GAA4HQR02JQNLJ	transcriptional-repair coupling factor	335	gi|242068687|ref|XP_002449620.1|hypothetical protein SORBIDRAFT_05g020300 [Sorghum bicolor] >gi|241935463|gb|EES08608.1| hypothetical protein SORBIDRAFT_05g020300 [Sorghum bicolor]	XP_002449620	9.04625E-27	83	84.7297	65	54
GAA4HQR02F4O5Z	squalene epoxidase	391	gi|27475612|emb|CAD23249.1|squalene monooxygenase 1 [Medicago truncatula]	CAD23249	8.02319E-19	86	96.6709	59	51
GAA4HQR02H8RKS	protein	429	gi|225425549|ref|XP_002263549.1|PREDICTED: hypothetical protein [Vitis vinifera]	XP_002263549	3.95396E-16	66	78.1814	74	49
GAA4HQR02JLOUO	unnamed protein product [Vitis vinifera]	463	gi|270243577|emb|CBI30517.1|unnamed protein product [Vitis vinifera]	CBI30517	2.62412E-49	79	197.978	134	107
GAA4HQR02FQHC2	f-box family protein	367	gi|118488987|gb|ABK96301.1|unknown [Populus trichocarpa x Populus deltoides]	ABK96301	1.73171E-8	52	62.3882	121	64
GAA4HQR02I4GFM	glycosyl transferase	348	gi|15228084|ref|NP_181246.1|IRX9 (IRREGULAR XYLEM 9); transferase, transferring glycosyl groups / xylosyltransferase [Arabidopsis thaliana] >gi|4371292|gb|AAD18150.1| unknown protein [Arabidopsis thaliana] >gi|50253428|gb|AAT71916.1| At2g37090 [Arabidopsis thaliana] >gi|53828583|gb|AAU94401.1| At2g37090 [Arabidopsis thaliana]	NP_181246	9.43075E-23	81	93.9745	69	56
GAA4HQR02IMMNM	at5g54630 mrb17_13	428	gi|270259078|emb|CBI41096.1|unnamed protein product [Vitis vinifera]	CBI41096	4.46036E-25	84	117.472	76	64
GAA4HQR02IRP38	rhomboid family protein	465	gi|225433926|ref|XP_002268743.1|PREDICTED: hypothetical protein [Vitis vinifera] >gi|147779771|emb|CAN67998.1| hypothetical protein [Vitis vinifera] >gi|270254301|emb|CBI36693.1| unnamed protein product [Vitis vinifera]	XP_002268743	9.0835E-10	51	66.6254	131	68
GAA4HQR02GBRVU	dnaj domain containing protein	449	gi|255635007|gb|ACU17862.1|unknown [Glycine max]	ACU17862	1.05185E-35	79	89.3521	63	50
GAA4HQR02HOKK5	phosphoribosyl pyrophosphate synthase	356	gi|225453242|ref|XP_002265309.1|PREDICTED: hypothetical protein [Vitis vinifera] >gi|270228020|emb|CBI16733.1| unnamed protein product [Vitis vinifera]	XP_002265309	4.92552E-24	96	114.005	59	57
GAA4HQR02JO4MT	protein	404	gi|225426621|ref|XP_002280827.1|PREDICTED: hypothetical protein [Vitis vinifera]	XP_002280827	1.02521E-31	95	115.931	61	58
GAA4HQR02H34CP	lipoxygenase	318	gi|14589309|emb|CAC43237.1|lipoxygenase [Sesbania rostrata]	CAC43237	2.39483E-18	83	95.1301	61	51
GAA4HQR02GU86L	protein	521	gi|255562015|ref|XP_002522016.1|conserved hypothetical protein [Ricinus communis] >gi|223538820|gb|EEF40420.1| conserved hypothetical protein [Ricinus communis]	XP_002522016	1.63849E-87	93	325.094	171	160
GAA4HQR02GA7ZJ	heat- and acid-stable phosphoprotein	504	gi|225443558|ref|XP_002277729.1|PREDICTED: similar to predicted protein [Vitis vinifera] >gi|270243693|emb|CBI30632.1| unnamed protein product [Vitis vinifera]	XP_002277729	1.69432E-35	84	152.14	131	111
GAA4HQR02JEJ7Q	pyruvate kinase, putative [Ricinus communis]	407	gi|255576540|ref|XP_002529161.1|pyruvate kinase, putative [Ricinus communis] >gi|223531385|gb|EEF33220.1| pyruvate kinase, putative [Ricinus communis]	XP_002529161	1.67836E-21	79	66.6254	58	46
GAA4HQR02G7VN7	slt1 protein	255	gi|225440328|ref|XP_002263786.1|PREDICTED: hypothetical protein [Vitis vinifera]	XP_002263786	9.78796E-12	73	73.1738	61	45
GAA4HQR02FVATH	dna binding	447	gi|224131978|ref|XP_002321225.1|predicted protein [Populus trichocarpa] >gi|222861998|gb|EEE99540.1| predicted protein [Populus trichocarpa]	XP_002321225	1.18097E-9	52	66.2402	153	80
GAA4HQR02FNDEY	unnamed protein product [Vitis vinifera]	277	gi|270241664|emb|CBI28884.1|unnamed protein product [Vitis vinifera]	CBI28884	1.5738E-14	71	82.4185	70	50
GAA4HQR02GQZ4C	protein phosphatase 2c	355	gi|4206122|gb|AAD11430.1|protein phosphatase 2C homolog [Mesembryanthemum crystallinum]	AAD11430	1.63589E-27	90	125.561	73	66
GAA4HQR02HZJ22	white-brown-complex abc transporter family	377	gi|270247276|emb|CBI32651.1|unnamed protein product [Vitis vinifera]	CBI32651	8.64993E-35	92	115.161	70	65
GAA4HQR02IU2VB	acetolactate synthase small subunit	317	gi|224098798|ref|XP_002311270.1|predicted protein [Populus trichocarpa] >gi|222851090|gb|EEE88637.1| predicted protein [Populus trichocarpa]	XP_002311270	5.07266E-25	88	106.686	71	63
GAA4HQR02IAF6B	gras family transcription factor	398	gi|270244726|emb|CBI31659.1|unnamed protein product [Vitis vinifera]	CBI31659	2.73819E-14	49	81.6481	146	72
GAA4HQR02FT8Q0	t7 bacteriophage-type single subunit rna polymerase	481	gi|1865721|emb|CAA69305.1|mitochondrial single-subunit DNA-dependent RNA polymerase [Chenopodium album]	CAA69305	1.52397E-30	78	105.531	69	54
GAA4HQR02GVNND	unknown [Glycine max]	294	gi|255635293|gb|ACU18000.1|unknown [Glycine max]	ACU18000	5.8781E-9	85	63.929	70	60
GAA4HQR02JZYS2	protein	447	gi|147802503|emb|CAN73118.1|hypothetical protein [Vitis vinifera]	CAN73118	1.28181E-12	73	71.2478	64	47
GAA4HQR02G8BZP	boron transporter	335	gi|224064675|ref|XP_002301535.1|predicted protein [Populus trichocarpa] >gi|222843261|gb|EEE80808.1| predicted protein [Populus trichocarpa]	XP_002301535	1.61351E-36	89	154.066	92	82
GAA4HQR02I3RI5	atp-binding atpase-like domain-containing expressed	473	gi|225424657|ref|XP_002282396.1|PREDICTED: hypothetical protein [Vitis vinifera] >gi|270228081|emb|CBI16792.1| unnamed protein product [Vitis vinifera]	XP_002282396	1.79297E-50	84	201.83	136	115
GAA4HQR02F1X6N	kinesin motor	390	gi|255579694|ref|XP_002530686.1|ATP binding protein, putative [Ricinus communis] >gi|223529742|gb|EEF31681.1| ATP binding protein, putative [Ricinus communis]	XP_002530686	2.3182E-42	96	174.866	99	96
GAA4HQR02GU77A	amino acid permease	498	gi|270232263|emb|CBI21586.1|unnamed protein product [Vitis vinifera]	CBI21586	6.07013E-54	81	213.386	155	127
GAA4HQR02H8IDG	mono- or diacylglycerol acyltransferase	349	gi|225431649|ref|XP_002263626.1|PREDICTED: hypothetical protein [Vitis vinifera]	XP_002263626	2.80323E-29	85	107.071	60	51
GAA4HQR02INX6S	pentatricopeptide repeat-containing	361	gi|225469316|ref|XP_002267761.1|PREDICTED: hypothetical protein [Vitis vinifera]	XP_002267761	1.12141E-36	84	155.992	107	90
GAA4HQR02GBYFY	unknown [Picea sitchensis]	413	gi|148906946|gb|ABR16618.1|unknown [Picea sitchensis]	ABR16618	8.32343E-11	69	54.6842	71	49
GAA4HQR02HZ26T	translation initiation factor eif-2b alpha subunit	324	gi|255584446|ref|XP_002532954.1|translation initiation factor eif-2b alpha subunit, putative [Ricinus communis] >gi|223527283|gb|EEF29438.1| translation initiation factor eif-2b alpha subunit, putative [Ricinus communis]	XP_002532954	4.1568E-47	98	190.66	97	96
GAA4HQR02GTAJP	copine i-like	343	gi|224093474|ref|XP_002309925.1|predicted protein [Populus trichocarpa] >gi|118486339|gb|ABK95010.1| unknown [Populus trichocarpa] >gi|222852828|gb|EEE90375.1| predicted protein [Populus trichocarpa]	XP_002309925	2.18008E-11	73	72.0182	56	41
GAA4HQR02GDX3B	flavonoid 3 -hydroxylase	394	gi|262021252|gb|ACY06905.1|flavonoid 3'-hydroxylase [Gossypium hirsutum]	ACY06905	7.2019E-31	85	136.732	78	67
GAA4HQR02IQ17E	acht4 (atypical cys his rich thioredoxin 4) acting on sulfur group of disulfide as acceptor	437	gi|15225825|ref|NP_180885.1|ACHT3 (ATYPICAL CYS HIS RICH THIOREDOXIN 3) [Arabidopsis thaliana] >gi|52000762|sp|O22779.1|TRXL7_ARATH RecName: Full=Thioredoxin-like 7, chloroplastic; Flags: Precursor >gi|2459410|gb|AAB80645.1| putative thioredoxin [Arabidopsis thaliana] >gi|67633578|gb|AAY78713.1| thioredoxin family protein [Arabidopsis thaliana]	NP_180885	7.04628E-15	85	83.5741	55	47
GAA4HQR02FMSG3	unnamed protein product [Vitis vinifera]	576	gi|270259078|emb|CBI41096.1|unnamed protein product [Vitis vinifera]	CBI41096	1.44109E-14	83	83.1889	59	49
GAA4HQR02IPIW7	protein	441	gi|240255501|ref|NP_190068.4|protein binding / signal transducer [Arabidopsis thaliana]	NP_190068	4.09449E-10	63	67.781	71	45
GAA4HQR02G3YFM	sty1 (stylish 1) protein heterodimerization transcription factor	387	gi|240255588|ref|NP_190675.4|STY1 (STYLISH 1); protein heterodimerization/ transcription factor [Arabidopsis thaliana]	NP_190675	2.42892E-15	85	80.1073	56	48
GAA4HQR02JEV68	protein	356	gi|225439608|ref|XP_002266957.1|PREDICTED: hypothetical protein [Vitis vinifera]	XP_002266957	1.09729E-23	79	112.849	86	68
GAA4HQR02IKMV4	alpha-l-fucosidase 2	338	gi|218187739|gb|EEC70166.1|hypothetical protein OsI_00887 [Oryza sativa Indica Group]	EEC70166	3.3881E-9	68	64.6994	79	54
GAA4HQR02H08LP	a-type cyclin	486	gi|224137698|ref|XP_002327190.1|predicted protein [Populus trichocarpa] >gi|222835505|gb|EEE73940.1| predicted protein [Populus trichocarpa]	XP_002327190	3.08927E-42	88	174.481	110	97
GAA4HQR02G3HUH	protein	366	gi|224064306|ref|XP_002301419.1|predicted protein [Populus trichocarpa] >gi|222843145|gb|EEE80692.1| predicted protein [Populus trichocarpa]	XP_002301419	2.4164E-10	68	68.5514	67	46
GAA4HQR02F3XTC	histone deacetylase	260	gi|224135913|ref|XP_002322192.1|histone deacetylase [Populus trichocarpa] >gi|222869188|gb|EEF06319.1| histone deacetylase [Populus trichocarpa]	XP_002322192	1.35786E-21	89	105.916	57	51
GAA4HQR02IHZS9	cytochrome p450	315	gi|22327780|ref|NP_200053.2|CYP715A1; electron carrier/ heme binding / iron ion binding / monooxygenase/ oxygen binding [Arabidopsis thaliana]	NP_200053	6.34054E-11	52	70.4774	91	48
GAA4HQR02IHCCM	chloroplast elongation factor (ef- )	391	gi|6015084|sp|O24310.1|EFTU_PEARecName: Full=Elongation factor Tu, chloroplastic; Short=EF-Tu; Flags: Precursor >gi|2330655|emb|CAA74893.1| choloroplast translation elongation factor [Pisum sativum] >gi|20070084|gb|AAM01198.1| translation elongation factor [Pisum sativum]	O24310	9.772E-40	90	154.066	94	85
GAA4HQR02ISWC3	s-receptor kinase	251	gi|270233993|emb|CBI22600.1|unnamed protein product [Vitis vinifera]	CBI22600	6.5298E-37	96	156.762	78	75
GAA4HQR02I494P	actin	368	gi|212960264|gb|ACJ38662.1|actin [Betula luminifera]	ACJ38662	4.38333E-28	70	127.487	111	78
GAA4HQR02IJUQQ	protein	414	gi|15236514|ref|NP_194081.1|glycoside hydrolase family 28 protein / polygalacturonase (pectinase) family protein [Arabidopsis thaliana] >gi|3451075|emb|CAA20471.1| putative protein [Arabidopsis thaliana] >gi|7269198|emb|CAB79305.1| putative protein [Arabidopsis thaliana] >gi|23296346|gb|AAN13048.1| unknown protein [Arabidopsis thaliana] >gi|62320484|dbj|BAD95012.1| hypothetical protein [Arabidops…	NP_194081	5.91344E-20	63	83.1889	79	50
GAA4HQR02HXI1F	trehalose synthase phosphatase-like protein	378	gi|255562498|ref|XP_002522255.1|trehalose-6-phosphate synthase, putative [Ricinus communis] >gi|223538508|gb|EEF40113.1| trehalose-6-phosphate synthase, putative [Ricinus communis]	XP_002522255	7.35203E-30	81	130.183	96	78
GAA4HQR02G8DUP	protein	329	gi|255547812|ref|XP_002514963.1|lipoxygenase, putative [Ricinus communis] >gi|223546014|gb|EEF47517.1| lipoxygenase, putative [Ricinus communis]	XP_002514963	1.75182E-35	81	117.087	76	62
GAA4HQR02I1TFK	elongation factor 1-	325	gi|270250841|emb|CBI34018.1|unnamed protein product [Vitis vinifera]	CBI34018	8.11249E-43	96	176.407	99	96
GAA4HQR02IK9BV	phosphomannomutase a1	412	gi|224549860|gb|ACN54046.1|phosphomannomutase [Malpighia glabra]	ACN54046	2.05404E-33	82	92.0485	68	56
GAA4HQR02HUPNY	enhanced disease resistance 1	504	gi|270306727|emb|CBI34231.1|unnamed protein product [Vitis vinifera]	CBI34231	1.4912E-15	76	85.8853	64	49
GAA4HQR02H3X25	katanin p80 subunit-like protein	424	gi|10178281|emb|CAC08339.1|katanin p80 subunit-like protein [Arabidopsis thaliana]	CAC08339	1.65832E-17	92	92.0485	53	49
GAA4HQR02G31FO	caleosin-related family protein	317	gi|255570045|ref|XP_002525985.1|calcium ion binding protein, putative [Ricinus communis] >gi|223534717|gb|EEF36409.1| calcium ion binding protein, putative [Ricinus communis]	XP_002525985	5.92082E-17	82	90.5077	56	46
GAA4HQR02IUYOO	beta-galactosidase 1 precursor	585	gi|270253546|emb|CBI35944.1|unnamed protein product [Vitis vinifera]	CBI35944	7.48075E-22	72	107.457	85	62
GAA4HQR02JQMSB	protein	428	gi|255673618|dbj|BAH91266.1|Os01g0712500 [Oryza sativa Japonica Group]	BAH91266	6.61892E-45	88	183.341	112	99
GAA4HQR02IN5NB	unnamed protein product [Vitis vinifera]	366	gi|270247658|emb|CBI33027.1|unnamed protein product [Vitis vinifera]	CBI33027	1.41662E-10	61	69.3218	83	51
GAA4HQR02HKVWS	protein	424	gi|270306096|emb|CBI16907.1|unnamed protein product [Vitis vinifera]	CBI16907	4.28862E-60	95	233.802	131	125
GAA4HQR02G43QW	1-aminocyclopropane-1-carboxylate synthase	375	gi|2773048|gb|AAB96658.1|1-aminocyclopropane-1-carboxylate synthase [Rumex palustris]	AAB96658	1.75846E-29	92	132.109	71	66
GAA4HQR02I3O0J	thioredoxin-like 1	406	gi|255547363|ref|XP_002514739.1|Thioredoxin II, putative [Ricinus communis] >gi|223546343|gb|EEF47845.1| Thioredoxin II, putative [Ricinus communis]	XP_002514739	3.42113E-9	56	64.6994	88	50
GAA4HQR02JSGWI	protein	348	gi|270258081|emb|CBI40119.1|unnamed protein product [Vitis vinifera]	CBI40119	1.34872E-29	86	132.494	87	75
GAA4HQR02HD2A2	predicted protein [Populus trichocarpa]	592	gi|224107905|ref|XP_002314649.1|predicted protein [Populus trichocarpa] >gi|222863689|gb|EEF00820.1| predicted protein [Populus trichocarpa]	XP_002314649	4.10769E-7	44	58.5362	151	67
GAA4HQR02HTNYY	pathogenesis-related protein	338	gi|33440014|gb|AAQ19031.1|Prb1 [Oryza sativa] >gi|125557096|gb|EAZ02632.1| hypothetical protein OsI_24744 [Oryza sativa Indica Group] >gi|125598985|gb|EAZ38561.1| hypothetical protein OsJ_22950 [Oryza sativa Japonica Group] >gi|255677480|dbj|BAH93762.1| Os07g0126400 [Oryza sativa Japonica Group]	AAQ19031	3.61149E-19	68	97.8265	73	50
GAA4HQR02JP2VE	aldh3h1 (aldehyde dehydrogenase 3h1) 3-chloroallyl aldehyde dehydrogenase aldehyde dehydrogenase	515	gi|217074984|gb|ACJ85852.1|unknown [Medicago truncatula]	ACJ85852	3.17923E-12	62	68.9366	99	62
GAA4HQR02H5E7R	mads box interactor-like	425	gi|225459123|ref|XP_002285695.1|PREDICTED: hypothetical protein [Vitis vinifera] >gi|270252633|emb|CBI19244.1| unnamed protein product [Vitis vinifera]	XP_002285695	2.60253E-37	90	100.523	54	49
GAA4HQR02IEA67	hexokinase, putative [Ricinus communis]	374	gi|255546323|ref|XP_002514221.1|hexokinase, putative [Ricinus communis] >gi|223546677|gb|EEF48175.1| hexokinase, putative [Ricinus communis]	XP_002514221	5.5478E-12	64	39.6614	53	34
GAA4HQR02G0RWS	abc transporter family protein	297	gi|224093878|ref|XP_002310031.1|ABC transporter family protein [Populus trichocarpa] >gi|222852934|gb|EEE90481.1| ABC transporter family protein [Populus trichocarpa]	XP_002310031	1.07979E-31	91	123.635	69	63
GAA4HQR02IVRLK	galactosyltransferase family protein	390	gi|225447013|ref|XP_002268282.1|PREDICTED: hypothetical protein [Vitis vinifera] >gi|270241581|emb|CBI28801.1| unnamed protein product [Vitis vinifera]	XP_002268282	2.32898E-26	66	121.709	121	81
GAA4HQR02H58RK	triosephosphate isomerase	389	gi|240849137|ref|NP_001155676.1|hypothetical protein LOC100165804 [Acyrthosiphon pisum] >gi|239788807|dbj|BAH71065.1| ACYPI006727 [Acyrthosiphon pisum]	NP_001155676	2.05339E-14	79	82.0333	58	46
GAA4HQR02ICNM7	cytochrome b561	407	gi|255631900|gb|ACU16317.1|unknown [Glycine max]	ACU16317	1.02056E-37	70	159.458	150	105
GAA4HQR02G0LZ5	white-brown-complex abc transporter family	292	gi|224091479|ref|XP_002309268.1|white-brown-complex ABC transporter family [Populus trichocarpa] >gi|222855244|gb|EEE92791.1| white-brown-complex ABC transporter family [Populus trichocarpa]	XP_002309268	6.0628E-30	87	133.65	82	72
GAA4HQR02JO5YI	syntaxin 23	329	gi|255543479|ref|XP_002512802.1|syntaxin, plant, putative [Ricinus communis] >gi|223547813|gb|EEF49305.1| syntaxin, plant, putative [Ricinus communis]	XP_002512802	3.20027E-15	89	84.7297	55	49
GAA4HQR02JICD7	brassinosteroid insensitive 1-associated receptor kinase 1	384	gi|255557731|ref|XP_002519895.1|BRASSINOSTEROID INSENSITIVE 1-associated receptor kinase 1 precursor, putative [Ricinus communis] >gi|223540941|gb|EEF42499.1| BRASSINOSTEROID INSENSITIVE 1-associated receptor kinase 1 precursor, putative [Ricinus communis]	XP_002519895	8.39007E-8	60	60.077	96	58
GAA4HQR02HM168	unnamed protein product [Vitis vinifera]	374	gi|270235161|emb|CBI24291.1|unnamed protein product [Vitis vinifera]	CBI24291	4.23154E-7	63	57.7658	87	55
GAA4HQR02JRNY5	at4g37930 f20d10_50	306	gi|1707998|sp|P50433.1|GLYM_SOLTURecName: Full=Serine hydroxymethyltransferase, mitochondrial; Short=SHMT; AltName: Full=Serine methylase; AltName: Full=Glycine hydroxymethyltransferase; Flags: Precursor >gi|438247|emb|CAA81082.1| glycine hydroxymethyltransferase [Solanum tuberosum]	P50433	2.26714E-21	94	105.145	55	52
GAA4HQR02F4BKG	snare protein	370	gi|47681462|gb|AAT37501.1|putative SNARE protein [Hevea brasiliensis]	AAT37501	1.32783E-17	87	92.4337	58	51
GAA4HQR02HGJTD	achain x-ray structure of gene product from arabidopsis thaliana at3g22680	364	gi|255552097|ref|XP_002517093.1|conserved hypothetical protein [Ricinus communis] >gi|223543728|gb|EEF45256.1| conserved hypothetical protein [Ricinus communis]	XP_002517093	4.40262E-25	79	117.472	82	65
GAA4HQR02GG8OX	cation proton exchanger	456	gi|255550512|ref|XP_002516306.1|Na(+)/H(+) antiporter, putative [Ricinus communis] >gi|223544536|gb|EEF46053.1| Na(+)/H(+) antiporter, putative [Ricinus communis]	XP_002516306	3.62738E-12	57	53.5286	73	42
GAA4HQR02ILH8M	aux iaa protein	423	gi|255645947|gb|ACU23462.1|unknown [Glycine max]	ACU23462	6.69357E-21	76	103.605	82	63
GAA4HQR02GY5NO	protein	331	gi|225466177|ref|XP_002264447.1|PREDICTED: hypothetical protein [Vitis vinifera]	XP_002264447	1.48094E-12	72	75.8702	51	37
GAA4HQR02HJUG7	protein	334	gi|270253428|emb|CBI35826.1|unnamed protein product [Vitis vinifera]	CBI35826	1.9893E-17	77	92.0485	70	54
GAA4HQR02I8X93	dopamine beta-	232	gi|224130542|ref|XP_002320865.1|predicted protein [Populus trichocarpa] >gi|222861638|gb|EEE99180.1| predicted protein [Populus trichocarpa]	XP_002320865	2.2296E-16	73	88.5817	71	52
GAA4HQR02JPTPU	adenosine-5 -phosphosulfate-kinase	292	gi|15236087|ref|NP_195704.1|AKN2 (APS-kinase 2); ATP binding / adenylylsulfate kinase/ kinase/ transferase, transferring phosphorus-containing groups [Arabidopsis thaliana] >gi|7387808|sp|O49196.1|KAP2_ARATH RecName: Full=Adenylyl-sulfate kinase 2, chloroplastic; AltName: Full=Adenosine-5'-phosphosulfate kinase; Short=APS kinase; AltName: Full=ATP adenosine-5'-phosphosulfate 3'-phosphotransferase…	NP_195704	1.00632E-8	73	63.1586	57	42
GAA4HQR02IYUO8	coatomer gamma	382	gi|225428505|ref|XP_002284401.1|PREDICTED: hypothetical protein [Vitis vinifera] >gi|270246202|emb|CBI32579.1| unnamed protein product [Vitis vinifera]	XP_002284401	1.50347E-14	69	63.5438	71	49
GAA4HQR02GAKXS	beta-catenin-like protein 1	365	gi|255570461|ref|XP_002526189.1|conserved hypothetical protein [Ricinus communis] >gi|223534493|gb|EEF36193.1| conserved hypothetical protein [Ricinus communis]	XP_002526189	1.08189E-31	82	139.428	103	85
GAA4HQR02ISTIZ	40s ribosomal protein s12	484	gi|148908293|gb|ABR17260.1|unknown [Picea sitchensis]	ABR17260	1.31118E-8	50	43.8986	84	42
GAA4HQR02G8K6I	dnase 2	480	gi|242056275|ref|XP_002457283.1|hypothetical protein SORBIDRAFT_03g004830 [Sorghum bicolor] >gi|241929258|gb|EES02403.1| hypothetical protein SORBIDRAFT_03g004830 [Sorghum bicolor]	XP_002457283	3.14675E-10	64	68.1662	67	43
GAA4HQR02IM6K1	unknown [Glycine max]	389	gi|255627359|gb|ACU14024.1|unknown [Glycine max]	ACU14024	1.74677E-21	74	77.0258	58	43
GAA4HQR02FZQN3	40s ribosomal protein s19	460	gi|255570268|ref|XP_002526094.1|40S ribosomal protein S19, putative [Ricinus communis] >gi|223534591|gb|EEF36288.1| 40S ribosomal protein S19, putative [Ricinus communis]	XP_002526094	4.52058E-38	82	160.614	112	92
GAA4HQR02FL1EU	unnamed protein product [Daucus carota]	599	gi|1794145|dbj|BAA19128.1|unnamed protein product [Daucus carota]	BAA19128	5.41134E-10	64	67.781	54	35
GAA4HQR02H5O8J	gdp-mannose pyrophosphorylase	425	gi|224831509|gb|ACN66754.1|GMP [Carica papaya]	ACN66754	2.45792E-23	96	111.694	57	55
GAA4HQR02JQSB4	phosphoribosylanthranilate transferase	411	gi|224055261|ref|XP_002298449.1|predicted protein [Populus trichocarpa] >gi|222845707|gb|EEE83254.1| predicted protein [Populus trichocarpa]	XP_002298449	7.69544E-62	95	239.58	127	121
GAA4HQR02F8YP8	nadh dehydrogenase subunit 1	519	gi|903844|gb|AAA70292.1|NADH dehydrogenase (ubiquinone) [Oenothera berteroana]	AAA70292	8.02373E-18	100	93.5893	68	68
GAA4HQR02IWG7E	protein	373	gi|242047282|ref|XP_002461387.1|hypothetical protein SORBIDRAFT_02g001910 [Sorghum bicolor] >gi|241924764|gb|EER97908.1| hypothetical protein SORBIDRAFT_02g001910 [Sorghum bicolor]	XP_002461387	4.3587E-20	79	100.908	74	59
GAA4HQR02G92N3	protein	308	gi|242077362|ref|XP_002448617.1|hypothetical protein SORBIDRAFT_06g030240 [Sorghum bicolor] >gi|241939800|gb|EES12945.1| hypothetical protein SORBIDRAFT_06g030240 [Sorghum bicolor]	XP_002448617	6.37429E-24	92	113.62	66	61
GAA4HQR02IU16T	pde320 (pigment defective 320)	401	gi|270238782|emb|CBI26018.1|unnamed protein product [Vitis vinifera]	CBI26018	3.55325E-22	66	107.842	112	74
GAA4HQR02IPWU3	glycine cleavage t protein (aminomethyl transferase)	438	gi|225447955|ref|XP_002269147.1|PREDICTED: hypothetical protein [Vitis vinifera] >gi|270306300|emb|CBI23776.1| unnamed protein product [Vitis vinifera]	XP_002269147	7.16003E-34	75	126.331	95	72
GAA4HQR02HTG7K	sialyltransferase-like protein	314	gi|70663514|emb|CAJ15156.1|sialyltransferase-like protein [Triticum aestivum]	CAJ15156	2.23656E-39	90	119.013	65	59
GAA4HQR02GL1CS	xaa-pro aminopeptidase 1	381	gi|224096938|ref|XP_002310793.1|predicted protein [Populus trichocarpa] >gi|222853696|gb|EEE91243.1| predicted protein [Populus trichocarpa]	XP_002310793	1.13328E-20	76	102.834	119	91
GAA4HQR02JOJ7E	alcohol dehydrogenase	399	gi|224078958|ref|XP_002305695.1|predicted protein [Populus trichocarpa] >gi|222848659|gb|EEE86206.1| predicted protein [Populus trichocarpa]	XP_002305695	1.4426E-23	68	112.464	107	73
GAA4HQR02I8X8Y	60s ribosomal protein l35	345	gi|270227469|emb|CBI16202.1|unnamed protein product [Vitis vinifera]	CBI16202	9.70312E-28	92	126.331	76	70
GAA4HQR02I620U	WD-repeat protein, putative [Ricinus communis]	513	gi|255553329|ref|XP_002517706.1|WD-repeat protein, putative [Ricinus communis] >gi|223543104|gb|EEF44638.1| WD-repeat protein, putative [Ricinus communis]	XP_002517706	2.98275E-7	59	41.9726	64	38
GAA4HQR02JRZ85	unknown [Glycine max]	462	gi|255628565|gb|ACU14627.1|unknown [Glycine max]	ACU14627	6.53881E-8	75	60.4622	54	41
GAA4HQR02G6G43	nucleic acid binding protein	421	gi|255537898|ref|XP_002510014.1|Poly(rC)-binding protein, putative [Ricinus communis] >gi|223550715|gb|EEF52201.1| Poly(rC)-binding protein, putative [Ricinus communis]	XP_002510014	7.14861E-39	85	163.31	114	97
GAA4HQR02GGIZN	linalool synthase	388	gi|224078798|ref|XP_002305633.1|predicted protein [Populus trichocarpa] >gi|222848597|gb|EEE86144.1| predicted protein [Populus trichocarpa]	XP_002305633	3.41342E-18	64	77.7962	87	56
GAA4HQR02JM3B3	protein	547	gi|224114792|ref|XP_002316858.1|predicted protein [Populus trichocarpa] >gi|222859923|gb|EEE97470.1| predicted protein [Populus trichocarpa]	XP_002316858	7.34263E-55	74	216.853	147	110
GAA4HQR02JN5WH	subtilisin-like protease precursor	448	gi|148299083|gb|ABQ58079.1|subtilisin-like protease [Nicotiana tabacum]	ABQ58079	1.6836E-52	88	148.288	99	88
GAA4HQR02H8O5X	17-1 like protein	341	gi|225459095|ref|XP_002283844.1|PREDICTED: hypothetical protein [Vitis vinifera] >gi|270252654|emb|CBI19265.1| unnamed protein product [Vitis vinifera]	XP_002283844	1.38651E-16	69	88.9669	69	48
GAA4HQR02JIZDK	PREDICTED: hypothetical protein [Vitis vinifera]	488	gi|225432500|ref|XP_002279739.1|PREDICTED: hypothetical protein [Vitis vinifera]	XP_002279739	1.68164E-39	64	151.754	173	112
GAA4HQR02F37HY	mrna capping enzyme family protein	389	gi|225440606|ref|XP_002277969.1|PREDICTED: similar to mRNA capping enzyme family protein [Vitis vinifera] >gi|270243493|emb|CBI30433.1| unnamed protein product [Vitis vinifera]	XP_002277969	8.88365E-15	67	77.7962	95	64
GAA4HQR02GOJXT	phosphatidylserine synthase 2	417	gi|224099433|ref|XP_002311482.1|predicted protein [Populus trichocarpa] >gi|222851302|gb|EEE88849.1| predicted protein [Populus trichocarpa]	XP_002311482	5.72785E-12	53	73.9442	107	57
GAA4HQR02JSSBY	protein	337	gi|145360324|ref|NP_180151.3|unknown protein [Arabidopsis thaliana] >gi|110737479|dbj|BAF00682.1| hypothetical protein [Arabidopsis thaliana]	NP_180151	1.73604E-13	77	78.9518	79	61
GAA4HQR02ILE0A	zinc finger	566	gi|255547381|ref|XP_002514748.1|zinc finger protein, putative [Ricinus communis] >gi|223546352|gb|EEF47854.1| zinc finger protein, putative [Ricinus communis]	XP_002514748	2.35784E-43	89	160.999	92	82
GAA4HQR02HDUF4	glutamate binding	436	gi|225437118|ref|XP_002280313.1|PREDICTED: hypothetical protein [Vitis vinifera]	XP_002280313	1.62067E-19	86	98.9821	81	70
GAA4HQR02HI1LY	rna-binding protein	386	gi|255637478|gb|ACU19066.1|unknown [Glycine max]	ACU19066	5.70224E-14	78	76.6406	65	51
GAA4HQR02F6BA4	green ripe-like 1	390	gi|87244449|gb|ABD34616.1|green ripe-like 1 [Solanum lycopersicum]	ABD34616	5.69671E-49	85	196.823	118	101
GAA4HQR02HB3C6	dna binding	280	gi|270255592|emb|CBI37976.1|unnamed protein product [Vitis vinifera]	CBI37976	9.79948E-25	85	116.316	75	64
GAA4HQR02IKJUD	protein	385	gi|112005093|gb|ABH85387.1|putative GTP binding protein [Beta vulgaris]	ABH85387	4.4781E-33	94	102.064	57	54
GAA4HQR02GXJMH	aldo keto reducatase family protein	532	gi|255585554|ref|XP_002533467.1|oxidoreductase, putative [Ricinus communis] >gi|223526682|gb|EEF28919.1| oxidoreductase, putative [Ricinus communis]	XP_002533467	4.51078E-19	58	97.8265	142	83
GAA4HQR02HFNEX	emsy n terminus domain-containing protein ent domain-containing protein	405	gi|225441415|ref|XP_002275316.1|PREDICTED: hypothetical protein [Vitis vinifera] >gi|270243091|emb|CBI30031.1| unnamed protein product [Vitis vinifera]	XP_002275316	1.09291E-31	63	139.428	146	92
GAA4HQR02JI3ST	e3 ubiquitin ligase	460	gi|270239683|emb|CBI26916.1|unnamed protein product [Vitis vinifera]	CBI26916	5.19625E-18	60	93.9745	143	87
GAA4HQR02GUGEE	plant synaptotagmin	525	gi|225457921|ref|XP_002272757.1|PREDICTED: hypothetical protein [Vitis vinifera] >gi|270253286|emb|CBI19897.1| unnamed protein product [Vitis vinifera]	XP_002272757	6.49285E-60	92	225.328	151	140
GAA4HQR02IVONJ	transmembrane bax inhibitor motif-containing protein 4	470	gi|61889383|emb|CAI53895.2|putative receptor associated protein [Capsicum chinense]	CAI53895	1.01561E-69	95	265.774	146	139
GAA4HQR02I6RUG	pollen specific actin-depolymerizing factor 2	380	gi|22857914|gb|AAL91667.1|pollen specific actin-depolymerizing factor 2 [Nicotiana tabacum]	AAL91667	4.18802E-15	66	84.3445	68	45
GAA4HQR02JEW1O	protein	496	gi|270251525|emb|CBI34898.1|unnamed protein product [Vitis vinifera]	CBI34898	3.38412E-25	79	117.857	103	82
GAA4HQR02F5MSR	choline ethanolamine kinase	429	gi|270251696|emb|CBI35067.1|unnamed protein product [Vitis vinifera]	CBI35067	7.01271E-34	81	88.9669	61	50
GAA4HQR02GM148	cullin 4	412	gi|224116118|ref|XP_002332001.1|predicted protein [Populus trichocarpa] >gi|222874769|gb|EEF11900.1| predicted protein [Populus trichocarpa]	XP_002332001	6.60587E-13	81	77.0258	53	43
GAA4HQR02IM2PW	protein binding zinc ion binding	372	gi|225439436|ref|XP_002264526.1|PREDICTED: hypothetical protein [Vitis vinifera] >gi|270234186|emb|CBI22791.1| unnamed protein product [Vitis vinifera]	XP_002264526	2.02469E-17	76	92.0485	64	49
GAA4HQR02JNXQM	nadph-dependent fmn and fad containing oxidoreductase-like protein	425	gi|242058611|ref|XP_002458451.1|hypothetical protein SORBIDRAFT_03g033770 [Sorghum bicolor] >gi|241930426|gb|EES03571.1| hypothetical protein SORBIDRAFT_03g033770 [Sorghum bicolor]	XP_002458451	1.07113E-10	84	69.707	63	53
GAA4HQR02I54ZA	protein	388	gi|224080520|ref|XP_002306148.1|predicted protein [Populus trichocarpa] >gi|222849112|gb|EEE86659.1| predicted protein [Populus trichocarpa]	XP_002306148	4.56388E-22	67	107.457	96	65
GAA4HQR02GYYAP	gck-like kinase mik	420	gi|242050330|ref|XP_002462909.1|hypothetical protein SORBIDRAFT_02g034260 [Sorghum bicolor] >gi|241926286|gb|EER99430.1| hypothetical protein SORBIDRAFT_02g034260 [Sorghum bicolor]	XP_002462909	3.84399E-42	96	171.014	114	110
GAA4HQR02GUZ88	kinesin-like protein	326	gi|224121262|ref|XP_002318539.1|predicted protein [Populus trichocarpa] >gi|222859212|gb|EEE96759.1| predicted protein [Populus trichocarpa]	XP_002318539	2.36403E-38	95	155.221	87	83
GAA4HQR02G8B6K	protein kinase	397	gi|242091471|ref|XP_002441568.1|hypothetical protein SORBIDRAFT_09g029440 [Sorghum bicolor] >gi|241946853|gb|EES19998.1| hypothetical protein SORBIDRAFT_09g029440 [Sorghum bicolor]	XP_002441568	5.88104E-25	61	117.087	117	72
GAA4HQR02HAOR4	chromatin remodeling complex subunit	464	gi|225448562|ref|XP_002273775.1|PREDICTED: hypothetical protein [Vitis vinifera]	XP_002273775	6.07771E-30	72	133.65	124	90
GAA4HQR02GG77W	unnamed protein product [Vitis vinifera]	294	gi|270251048|emb|CBI34422.1|unnamed protein product [Vitis vinifera]	CBI34422	7.18549E-7	73	56.9954	52	38
GAA4HQR02H4MLS	gamyb-binding protein	514	gi|71798018|gb|AAZ38969.1|GAMYB-binding protein [Glycine max]	AAZ38969	1.78934E-7	63	46.2098	69	44
GAA4HQR02IIPC4	protein	399	gi|3287695|gb|AAC25523.1|Similar to hypothetical protein C34B7.2 gb|1729503 from C. elegans cosmid gb|Z83220 [Arabidopsis thaliana]	AAC25523	7.24944E-38	91	116.701	67	61
GAA4HQR02F78PG	at5g09960-like protein	445	gi|197312873|gb|ACH63217.1|hypothetical protein [Rheum australe]	ACH63217	2.52669E-24	90	108.612	62	56
GAA4HQR02JIFV7	protein	258	gi|225431364|ref|XP_002278653.1|PREDICTED: hypothetical protein [Vitis vinifera] >gi|270250980|emb|CBI34355.1| unnamed protein product [Vitis vinifera]	XP_002278653	5.70489E-20	89	100.523	58	52
GAA4HQR02F5Y87	na+ h+ antiporter	430	gi|255555303|ref|XP_002518688.1|na+/h+ antitransporter, putative [Ricinus communis] >gi|223542069|gb|EEF43613.1| na+/h+ antitransporter, putative [Ricinus communis]	XP_002518688	1.75056E-13	73	78.9518	71	52
GAA4HQR02I146Q	glycosyl hydrolase family 9	370	gi|2244740|dbj|BAA21111.1|endo-1,4-beta-glucanase [Gossypium hirsutum]	BAA21111	4.10542E-10	53	67.781	92	49
GAA4HQR02IT41Y	protein	297	gi|224073204|ref|XP_002304022.1|predicted protein [Populus trichocarpa] >gi|222841454|gb|EEE79001.1| predicted protein [Populus trichocarpa]	XP_002304022	1.80212E-11	66	54.299	59	39
GAA4HQR02I65YG	sec14 cytosolic factor family protein phosphoglyceride transfer family protein	460	gi|270229168|emb|CBI18097.1|unnamed protein product [Vitis vinifera]	CBI18097	1.17949E-26	64	97.4413	109	70
GAA4HQR02I3V27	at5g30510-like protein	330	gi|255556496|ref|XP_002519282.1|tex protein-relatedtranscription accessory protein, putative [Ricinus communis] >gi|223541597|gb|EEF43146.1| tex protein-relatedtranscription accessory protein, putative [Ricinus communis]	XP_002519282	6.64763E-13	75	77.0258	77	58
GAA4HQR02GWYR0	dehydroquinate dehydratase shikimate:nadp oxidoreductase	332	gi|259479224|dbj|BAI40147.1|dehydroquinate dehydratase/shikimate:NADP oxidoreductase [Diospyros kaki]	BAI40147	1.20617E-33	91	117.087	67	61
GAA4HQR02HVUGQ	protein	399	gi|224120370|ref|XP_002331031.1|predicted protein [Populus trichocarpa] >gi|222872961|gb|EEF10092.1| predicted protein [Populus trichocarpa]	XP_002331031	9.72465E-47	88	161.77	101	89
GAA4HQR02HN1H0	mitochondrial transcription termination factor family protein mterf family protein	395	gi|225465337|ref|XP_002271745.1|PREDICTED: hypothetical protein [Vitis vinifera]	XP_002271745	2.32754E-13	57	78.5666	107	62
GAA4HQR02FWE61	PREDICTED: hypothetical protein [Vitis vinifera]	363	gi|225457052|ref|XP_002279734.1|PREDICTED: hypothetical protein [Vitis vinifera] >gi|270226306|emb|CBI15040.1| unnamed protein product [Vitis vinifera]	XP_002279734	8.34159E-8	67	60.077	61	41
GAA4HQR02JPPHA	ribonuclease ii	445	gi|225440376|ref|XP_002266667.1|PREDICTED: hypothetical protein [Vitis vinifera]	XP_002266667	2.85995E-39	95	108.997	60	57
GAA4HQR02I1DYH	protein	383	gi|225448453|ref|XP_002269430.1|PREDICTED: hypothetical protein [Vitis vinifera]	XP_002269430	3.7552E-32	74	140.969	118	88
GAA4HQR02FTZCN	multifunctional aminoacyl-trna ligase-like protein	352	gi|225437777|ref|XP_002281375.1|PREDICTED: hypothetical protein [Vitis vinifera] >gi|270254668|emb|CBI37058.1| unnamed protein product [Vitis vinifera]	XP_002281375	4.77916E-17	67	70.8626	76	51
GAA4HQR02GDNA9	3 -5 exonuclease domain-containing protein	443	gi|270234438|emb|CBI23041.1|unnamed protein product [Vitis vinifera]	CBI23041	1.33902E-42	89	154.066	83	74
GAA4HQR02GYAAY	pentatricopeptide repeat-containing	348	gi|225468646|ref|XP_002267979.1|PREDICTED: hypothetical protein [Vitis vinifera]	XP_002267979	1.70721E-19	71	68.9366	59	42
GAA4HQR02FSADA	zinc finger	491	gi|225430643|ref|XP_002268826.1|PREDICTED: hypothetical protein [Vitis vinifera]	XP_002268826	3.23707E-23	86	90.5077	53	46
GAA4HQR02IRY8L	rna helicase	449	gi|225424754|ref|XP_002266408.1|PREDICTED: hypothetical protein [Vitis vinifera] >gi|270260264|emb|CBI32098.1| unnamed protein product [Vitis vinifera]	XP_002266408	1.21083E-38	72	162.54	137	99
GAA4HQR02GLLCD	atp binding	341	gi|270236203|emb|CBI25472.1|unnamed protein product [Vitis vinifera]	CBI25472	4.40965E-12	64	74.3294	74	48
GAA4HQR02FL4WQ	rrna-processing protein	410	gi|255570978|ref|XP_002526440.1|rRNA-processing protein EBP2, putative [Ricinus communis] >gi|223534220|gb|EEF35935.1| rRNA-processing protein EBP2, putative [Ricinus communis]	XP_002526440	1.88485E-10	61	47.7506	62	38
GAA4HQR02HEROZ	growth regulator like protein	554	gi|225462928|ref|XP_002265858.1|PREDICTED: hypothetical protein [Vitis vinifera] >gi|270251676|emb|CBI35048.1| unnamed protein product [Vitis vinifera]	XP_002265858	2.26729E-11	76	72.4034	56	43
GAA4HQR02JG4NF	peptidyl-prolyl cis-trans isomerase	333	gi|224097152|ref|XP_002310854.1|predicted protein [Populus trichocarpa] >gi|222853757|gb|EEE91304.1| predicted protein [Populus trichocarpa]	XP_002310854	6.82959E-24	90	101.293	72	65
GAA4HQR02HUJHR	unnamed protein product [Vitis vinifera]	398	gi|270244994|emb|CBI32372.1|unnamed protein product [Vitis vinifera]	CBI32372	1.04051E-13	75	79.7221	66	50
GAA4HQR02IU57Z	protein	495	gi|255567648|ref|XP_002524803.1|synapse-associated protein, putative [Ricinus communis] >gi|223535987|gb|EEF37646.1| synapse-associated protein, putative [Ricinus communis]	XP_002524803	6.91453E-15	72	79.337	66	48
GAA4HQR02IC8HH	unnamed protein product [Vitis vinifera]	273	gi|270226933|emb|CBI15667.1|unnamed protein product [Vitis vinifera]	CBI15667	1.17134E-9	74	66.2402	55	41
GAA4HQR02HFLT1	type iii chlorophyll a b-binding protein	332	gi|116519125|gb|ABJ99591.1|type III chlorophyll a/b-binding protein [Lycoris aurea]	ABJ99591	8.38979E-16	74	86.6557	62	46
GAA4HQR02INC09	stearoyl-acyl-carrier protein desaturase	519	gi|16588703|gb|AAL26877.1|AF315600_1ACP-stearoyl desaturase [Bassia scoparia]	AAL26877	2.32914E-25	95	118.627	65	62
GAA4HQR02JAI1H	calmodulin	297	gi|294884484|gb|ADF47347.1|calmodulin 2-like protein [Bauhinia purpurea]	ADF47347	1.14725E-27	98	113.235	57	56
GAA4HQR02F79OL	wee1 kinase	244	gi|224128526|ref|XP_002320354.1|hypothetical protein POPTRDRAFT_572724 [Populus trichocarpa] >gi|222861127|gb|EEE98669.1| hypothetical protein POPTRDRAFT_572724 [Populus trichocarpa]	XP_002320354	4.14732E-15	74	84.3445	71	53
GAA4HQR02J2RTE	protein	426	gi|224101525|ref|XP_002312316.1|predicted protein [Populus trichocarpa] >gi|222852136|gb|EEE89683.1| predicted protein [Populus trichocarpa]	XP_002312316	4.65503E-32	72	65.4698	55	40
GAA4HQR02JNI9J	metal ion binding protein	369	gi|224101409|ref|XP_002312266.1|predicted protein [Populus trichocarpa] >gi|222852086|gb|EEE89633.1| predicted protein [Populus trichocarpa]	XP_002312266	2.2475E-16	80	88.5817	51	41
GAA4HQR02JS8O6	predicted protein [Populus trichocarpa]	291	gi|224084826|ref|XP_002307413.1|predicted protein [Populus trichocarpa] >gi|222856862|gb|EEE94409.1| predicted protein [Populus trichocarpa]	XP_002307413	1.18873E-9	67	66.2402	67	45
GAA4HQR02F3NCQ	cytochrome p450	553	gi|242060678|ref|XP_002451628.1|hypothetical protein SORBIDRAFT_04g004850 [Sorghum bicolor] >gi|241931459|gb|EES04604.1| hypothetical protein SORBIDRAFT_04g004850 [Sorghum bicolor]	XP_002451628	2.00142E-14	65	73.559	101	66
GAA4HQR02G2PTK	protein	433	gi|255580137|ref|XP_002530900.1|protein binding protein, putative [Ricinus communis] >gi|223529522|gb|EEF31476.1| protein binding protein, putative [Ricinus communis]	XP_002530900	2.76354E-35	87	151.369	85	74
GAA4HQR02JOL2M	amidase family expressed	350	gi|225438343|ref|XP_002272907.1|PREDICTED: hypothetical protein [Vitis vinifera] >gi|270232299|emb|CBI21622.1| unnamed protein product [Vitis vinifera]	XP_002272907	4.05148E-34	82	147.517	100	82
GAA4HQR02F2LQW	histone acetyltransferase	315	gi|22121722|gb|AAM89290.1|histone acetyltransferase protein HAC108 [Zea mays]	AAM89290	3.39487E-37	98	112.464	57	56
GAA4HQR02G1205	quinone reductase-like protein	434	gi|224127957|ref|XP_002329219.1|predicted protein [Populus trichocarpa] >gi|118487115|gb|ABK95387.1| unknown [Populus trichocarpa] >gi|222871000|gb|EEF08131.1| predicted protein [Populus trichocarpa]	XP_002329219	2.43788E-7	64	58.5362	70	45
GAA4HQR02IXJ0G	hypothetical protein [Vitis vinifera]	308	gi|147852185|emb|CAN80140.1|hypothetical protein [Vitis vinifera]	CAN80140	4.90332E-8	55	60.8474	110	61
GAA4HQR02FV9RH	PREDICTED: hypothetical protein [Vitis vinifera]	497	gi|225469976|ref|XP_002271232.1|PREDICTED: hypothetical protein [Vitis vinifera]	XP_002271232	4.44035E-9	74	64.3142	51	38
GAA4HQR02G5NO4	60s ribosomal protein	407	gi|225463374|ref|XP_002272873.1|PREDICTED: hypothetical protein [Vitis vinifera] >gi|147815192|emb|CAN74433.1| hypothetical protein [Vitis vinifera] >gi|270243871|emb|CBI30810.1| unnamed protein product [Vitis vinifera]	XP_002272873	3.75628E-32	97	140.969	68	66
GAA4HQR02HJU0Y	calmodulin binding	274	gi|225438432|ref|XP_002276608.1|PREDICTED: hypothetical protein [Vitis vinifera] >gi|270232251|emb|CBI21574.1| unnamed protein product [Vitis vinifera]	XP_002276608	1.67156E-21	87	100.138	63	55
GAA4HQR02H4C9C	dna methyltransferase	441	gi|224077654|ref|XP_002305346.1|DNA methyltransferase [Populus trichocarpa] >gi|222848310|gb|EEE85857.1| DNA methyltransferase [Populus trichocarpa]	XP_002305346	6.53341E-28	74	81.6481	78	58
GAA4HQR02G9KW2	sterol delta-7 reductase	450	gi|270229511|emb|CBI18435.1|unnamed protein product [Vitis vinifera]	CBI18435	1.17036E-25	63	119.398	123	78
GAA4HQR02GV7U1	zinc finger	492	gi|255570777|ref|XP_002526341.1|zinc finger protein, putative [Ricinus communis] >gi|223534300|gb|EEF36012.1| zinc finger protein, putative [Ricinus communis]	XP_002526341	2.03575E-22	70	94.7449	82	58
GAA4HQR02HCYHN	carbohydrate binding	359	gi|255568384|ref|XP_002525166.1|carbohydrate binding protein, putative [Ricinus communis] >gi|223535463|gb|EEF37132.1| carbohydrate binding protein, putative [Ricinus communis]	XP_002525166	6.43754E-8	74	60.4622	51	38
GAA4HQR02JVGAH	acid phosphatase	393	gi|21464654|emb|CAD30328.1|acid phosphatase [Lupinus luteus]	CAD30328	2.0809E-54	89	214.927	120	107
GAA4HQR02GT82D	ac transposase-like protein	469	gi|270230781|emb|CBI20108.1|unnamed protein product [Vitis vinifera]	CBI20108	2.14736E-19	62	98.5969	116	73
GAA4HQR02HMYSC	H0818E11.1 [Oryza sativa (indica cultivar-group)]	400	gi|90399381|emb|CAJ86064.1|H0818E11.1 [Oryza sativa (indica cultivar-group)] >gi|116311955|emb|CAJ86315.1| H0525G02.12 [Oryza sativa (indica cultivar-group)]	CAJ86064	4.9812E-8	72	60.8474	54	39
GAA4HQR02F7M80	dna binding	418	gi|224111706|ref|XP_002332891.1|predicted protein [Populus trichocarpa] >gi|222833736|gb|EEE72213.1| predicted protein [Populus trichocarpa]	XP_002332891	1.51013E-23	59	78.1814	93	55
GAA4HQR02GZ57N	cysteine proteinase	446	gi|255543801|ref|XP_002512963.1|cysteine protease, putative [Ricinus communis] >gi|223547974|gb|EEF49466.1| cysteine protease, putative [Ricinus communis]	XP_002512963	1.36778E-35	75	120.168	86	65
GAA4HQR02FSH9K	aldehyde dehydrogenase family 7 member a1	508	gi|59860157|gb|AAX09646.1|aldehyde dehydrogenase family 7 member A1 [Euphorbia characias]	AAX09646	3.15812E-28	82	88.1965	62	51
GAA4HQR02JBQ2G	gtp binding	383	gi|225454936|ref|XP_002277185.1|PREDICTED: hypothetical protein [Vitis vinifera] >gi|270259411|emb|CBI38545.1| unnamed protein product [Vitis vinifera]	XP_002277185	1.05827E-26	68	122.865	116	79
GAA4HQR02H99R3	PREDICTED: hypothetical protein [Vitis vinifera]	430	gi|225434915|ref|XP_002280802.1|PREDICTED: hypothetical protein [Vitis vinifera] >gi|270227383|emb|CBI16116.1| unnamed protein product [Vitis vinifera]	XP_002280802	6.21176E-19	76	97.0561	80	61
GAA4HQR02I2I93	protein	376	gi|270254249|emb|CBI36641.1|unnamed protein product [Vitis vinifera]	CBI36641	5.10448E-37	90	157.147	99	90
GAA4HQR02GQASJ	conserved hypothetical protein [Ricinus communis]	423	gi|255542446|ref|XP_002512286.1|conserved hypothetical protein [Ricinus communis] >gi|223548247|gb|EEF49738.1| conserved hypothetical protein [Ricinus communis]	XP_002512286	1.67633E-20	68	75.485	58	40
GAA4HQR02H26EP	ribulose- bisphosphate carboxylase oxygenase large subunit n- chloroplast	343	gi|218202140|gb|EEC84567.1|hypothetical protein OsI_31339 [Oryza sativa Indica Group]	EEC84567	2.32334E-16	78	70.8626	76	60
GAA4HQR02HO2I8	germin-like protein subfamily 2 member 3 precursor	624	gi|291042515|gb|ADD71882.1|germin-like protein subfamily 2 member 3 precursor [Arachis hypogaea]	ADD71882	4.24948E-8	54	62.003	103	56
GAA4HQR02FVEGN	pleckstrin homology domain-containing protein domain-containing protein	398	gi|186522340|ref|NP_001119213.1|pleckstrin homology (PH) domain-containing protein / RhoGAP domain-containing protein [Arabidopsis thaliana]	NP_001119213	5.84027E-49	93	196.823	111	104
GAA4HQR02GB7CD	protein	308	gi|224105209|ref|XP_002313728.1|predicted protein [Populus trichocarpa] >gi|222850136|gb|EEE87683.1| predicted protein [Populus trichocarpa]	XP_002313728	9.85696E-17	83	89.7373	59	49
GAA4HQR02F1D8L	protein	457	gi|225456874|ref|XP_002277204.1|PREDICTED: hypothetical protein [Vitis vinifera]	XP_002277204	5.20732E-26	69	120.553	99	69
GAA4HQR02JEPSO	protein	321	gi|8778436|gb|AAF79444.1|AC025808_26F18O14.26 [Arabidopsis thaliana]	AAF79444	1.03731E-13	81	79.7221	53	43
GAA4HQR02GUE4R	predicted protein [Populus trichocarpa]	524	gi|224053292|ref|XP_002297748.1|predicted protein [Populus trichocarpa] >gi|222845006|gb|EEE82553.1| predicted protein [Populus trichocarpa]	XP_002297748	4.97521E-10	65	60.8474	66	43
GAA4HQR02IIUOH	transketolase precursor	364	gi|14787119|dbj|BAB62078.1|transketolase [Polygonum tinctorium]	BAB62078	2.185E-24	96	115.161	79	76
GAA4HQR02JI1BY	protein	385	gi|2822483|gb|AAC15418.1|14-3-3 protein homolog [Maackia amurensis]	AAC15418	4.55196E-33	96	137.887	77	74
GAA4HQR02ISJC4	ferroportin protein family	521	gi|255571511|ref|XP_002526703.1|transporter, putative [Ricinus communis] >gi|223534003|gb|EEF35725.1| transporter, putative [Ricinus communis]	XP_002526703	1.20837E-35	85	88.1965	60	51
GAA4HQR02IRO9J	kinesin motor family protein	340	gi|13937153|gb|AAK50070.1|AF372930_1AT5g66310/K1L20_9 [Arabidopsis thaliana]	AAK50070	3.71572E-27	74	124.405	107	80
GAA4HQR02IPPRL	pglct (plastidic glc translocator) carbohydrate transmembrane transporter sugar:hydrogen symporter	358	gi|8347242|gb|AAF74565.1|AF215851_1hexose transporter [Spinacia oleracea]	AAF74565	1.29827E-12	64	71.633	78	50
GAA4HQR02JGOGK	unnamed protein product [Vitis vinifera]	346	gi|270240781|emb|CBI28010.1|unnamed protein product [Vitis vinifera]	CBI28010	4.09561E-10	59	67.781	94	56
GAA4HQR02GI5QX	atp synthase beta subunit transcription termination factor rho-like	437	gi|42565270|ref|NP_189511.2|unknown protein [Arabidopsis thaliana] >gi|95147286|gb|ABF57278.1| At3g28700 [Arabidopsis thaliana]	NP_189511	8.59706E-24	65	89.7373	105	69
GAA4HQR02HC1HX	protein	336	gi|30692596|ref|NP_174454.2|epsilon-adaptin, putative [Arabidopsis thaliana] >gi|22531062|gb|AAM97035.1| putative epsilon-adaptin [Arabidopsis thaliana] >gi|23198120|gb|AAN15587.1| putative epsilon-adaptin [Arabidopsis thaliana]	NP_174454	1.40706E-47	99	192.2	102	101
GAA4HQR02HN082	unknown [Glycine max]	294	gi|255633667|gb|ACU17193.1|unknown [Glycine max]	ACU17193	1.06629E-26	76	122.865	93	71
GAA4HQR02G2JM4	dna-3-methyladenine glycosylase	492	gi|110743664|dbj|BAE99669.1|hypothetical protein [Arabidopsis thaliana] >gi|110743845|dbj|BAE99757.1| hypothetical protein [Arabidopsis thaliana]	BAE99669	1.29496E-16	62	89.3521	97	61
GAA4HQR02HFK5E	PREDICTED: hypothetical protein [Vitis vinifera]	445	gi|225456561|ref|XP_002265349.1|PREDICTED: hypothetical protein [Vitis vinifera]	XP_002265349	3.55632E-13	59	58.9214	72	43
GAA4HQR02FZ78U	protein	365	gi|15238655|ref|NP_200123.1|unknown protein [Arabidopsis thaliana] >gi|9757992|dbj|BAB08414.1| unnamed protein product [Arabidopsis thaliana]	NP_200123	2.19007E-16	56	88.5817	107	60
GAA4HQR02I5V91	rna-dependent rna polymerase	343	gi|255540733|ref|XP_002511431.1|RNA-dependent RNA polymerase, putative [Ricinus communis] >gi|223550546|gb|EEF52033.1| RNA-dependent RNA polymerase, putative [Ricinus communis]	XP_002511431	8.19385E-21	74	88.9669	71	53
GAA4HQR02FTE0Q	protein	479	gi|270251296|emb|CBI34670.1|unnamed protein product [Vitis vinifera]	CBI34670	1.43326E-60	90	232.646	136	123
GAA4HQR02IU5WQ	nadh dehydrogenase subunit 1	332	gi|52220980|ref|YP_086826.1|NADH dehydrogenase subunit 1 [Trialeurodes vaporariorum] >gi|45826283|gb|AAS77787.1| NADH dehydrogenase subunit 1 [Trialeurodes vaporariorum]	YP_086826	4.3125E-9	87	47.3654	64	56
GAA4HQR02IHHMP	protein	360	gi|225431207|ref|XP_002271892.1|PREDICTED: hypothetical protein [Vitis vinifera]	XP_002271892	2.20378E-32	88	127.487	69	61
GAA4HQR02FUEYW	protein	426	gi|1143513|emb|CAA87386.1|Ser/Thr protein phosphatase homologous to PP2A [Malus x domestica]	CAA87386	3.96494E-25	90	88.9669	52	47
GAA4HQR02HQA13	zn-dependent hydrolases of the beta-lactamase fold	486	gi|224101687|ref|XP_002312382.1|predicted protein [Populus trichocarpa] >gi|222852202|gb|EEE89749.1| predicted protein [Populus trichocarpa]	XP_002312382	7.38716E-28	90	126.716	70	63
GAA4HQR02FURPJ	trna modification gtpase trme	416	gi|225459366|ref|XP_002285809.1|PREDICTED: hypothetical protein [Vitis vinifera] >gi|270252516|emb|CBI19127.1| unnamed protein product [Vitis vinifera]	XP_002285809	6.00689E-29	87	125.946	81	71
GAA4HQR02IUPK7	unnamed protein product [Vitis vinifera]	277	gi|270231943|emb|CBI21267.1|unnamed protein product [Vitis vinifera]	CBI21267	1.67756E-24	76	115.546	81	62
GAA4HQR02IHBK9	cyclopropyl isomerase	336	gi|225456280|ref|XP_002283559.1|PREDICTED: hypothetical protein [Vitis vinifera] >gi|270226906|emb|CBI15640.1| unnamed protein product [Vitis vinifera]	XP_002283559	1.79236E-18	90	95.5153	51	46
GAA4HQR02JA7EV	beta-adaptin-like protein	384	gi|15233354|ref|NP_192877.1|beta-adaptin, putative [Arabidopsis thaliana] >gi|5596484|emb|CAB51422.1| beta-adaptin-like protein [Arabidopsis thaliana] >gi|7267837|emb|CAB81239.1| beta-adaptin-like protein [Arabidopsis thaliana] >gi|20260512|gb|AAM13154.1| beta-adaptin-like protein [Arabidopsis thaliana] >gi|34098845|gb|AAQ56805.1| At4g11380 [Arabidopsis thaliana] >gi|110742453|dbj|BAE99145.1| bet…	NP_192877	7.5885E-9	67	63.5438	83	56
GAA4HQR02F923Y	protein	405	gi|133872|sp|P29344.1|RR1_SPIOLRecName: Full=30S ribosomal protein S1, chloroplastic; AltName: Full=CS1; Flags: Precursor >gi|18060|emb|CAA46927.1| ribosomal protein S1 [Spinacia oleracea] >gi|170143|gb|AAA34045.1| chloroplast ribosomal protein S1 [Spinacia oleracea]	P29344	9.58724E-47	98	180.644	96	95
GAA4HQR02IO9QD	gamma-glutamyl hydrolase	430	gi|255567082|ref|XP_002524523.1|Gamma-glutamyl hydrolase precursor, putative [Ricinus communis] >gi|223536197|gb|EEF37850.1| Gamma-glutamyl hydrolase precursor, putative [Ricinus communis]	XP_002524523	3.65013E-11	53	71.2478	107	57
GAA4HQR02GR5B5	PREDICTED: hypothetical protein [Vitis vinifera]	330	gi|225467943|ref|XP_002266849.1|PREDICTED: hypothetical protein [Vitis vinifera]	XP_002266849	1.24476E-7	57	42.3578	59	34
GAA4HQR02GWEN0	tyrosine decarboxylase	369	gi|30680963|ref|NP_849999.1|tyrosine decarboxylase, putative [Arabidopsis thaliana] >gi|68053310|sp|Q8RY79.1|TYDC1_ARATH RecName: Full=Tyrosine decarboxylase 1 >gi|18491209|gb|AAL69507.1| putative tyrosine decarboxylase [Arabidopsis thaliana] >gi|20465925|gb|AAM20115.1| putative tyrosine decarboxylase [Arabidopsis thaliana]	NP_849999	2.16681E-27	85	125.176	78	67
GAA4HQR02F0KF1	williams beuren syndrome chromosome region 22	473	gi|225446283|ref|XP_002269268.1|PREDICTED: similar to methyltransferase WBSCR22 [Vitis vinifera] >gi|270258086|emb|CBI40124.1| unnamed protein product [Vitis vinifera]	XP_002269268	4.15268E-31	71	137.502	139	99
GAA4HQR02GJ9E4	protein	406	gi|270229124|emb|CBI18053.1|unnamed protein product [Vitis vinifera]	CBI18053	4.76274E-19	88	97.4413	62	55
GAA4HQR02FZLT1	t-complex protein 1 subunit gamma	718	gi|242036525|ref|XP_002465657.1|hypothetical protein SORBIDRAFT_01g043220 [Sorghum bicolor] >gi|241919511|gb|EER92655.1| hypothetical protein SORBIDRAFT_01g043220 [Sorghum bicolor]	XP_002465657	3.62917E-10	75	69.3218	53	40
GAA4HQR02GLDBP	Os04g0528600 [Oryza sativa Japonica Group]	344	gi|255675635|dbj|BAF15291.2|Os04g0528600 [Oryza sativa Japonica Group]	BAF15291	5.18896E-13	58	77.411	112	66
GAA4HQR02JUQHY	protease 2	497	gi|270240167|emb|CBI27398.1|unnamed protein product [Vitis vinifera]	CBI27398	9.44883E-52	78	206.068	173	135
GAA4HQR02G07P3	#���?	442	gi|255555091|ref|XP_002518583.1|1,8-cineole synthase, chloroplast precursor, putative [Ricinus communis] >gi|223542428|gb|EEF43970.1| 1,8-cineole synthase, chloroplast precursor, putative [Ricinus communis]	XP_002518583	1.44954E-23	67	112.464	124	84
GAA4HQR02GAGB0	gaga-binding transcriptional activator bbr bpc1-like	368	gi|20530716|gb|AAM27201.1|AF502431_1GAGA-binding protein [Glycine max] >gi|255634795|gb|ACU17758.1| unknown [Glycine max]	AAM27201	1.23815E-14	63	82.8037	76	48
GAA4HQR02JVRZN	lustrin a-like	434	gi|116831198|gb|ABK28553.1|unknown [Arabidopsis thaliana]	ABK28553	1.67869E-12	64	61.6178	75	48
GAA4HQR02GKY28	fusca protein fus6	333	gi|224063977|ref|XP_002301330.1|predicted protein [Populus trichocarpa] >gi|222843056|gb|EEE80603.1| predicted protein [Populus trichocarpa]	XP_002301330	9.96918E-33	85	83.1889	54	46
GAA4HQR02HGR5O	triacylglycerol lipase	378	gi|255563100|ref|XP_002522554.1|triacylglycerol lipase, putative [Ricinus communis] >gi|223538245|gb|EEF39854.1| triacylglycerol lipase, putative [Ricinus communis]	XP_002522554	9.34667E-23	66	77.411	80	53
GAA4HQR02JHKO7	cell division protein kinase	443	gi|224093918|ref|XP_002310047.1|predicted protein [Populus trichocarpa] >gi|222852950|gb|EEE90497.1| predicted protein [Populus trichocarpa]	XP_002310047	3.77937E-56	85	220.705	135	116
GAA4HQR02ITWQM	long-chain-alcohol o-fatty-acyltransferase family protein wax synthase family protein	391	gi|255574062|ref|XP_002527947.1|conserved hypothetical protein [Ricinus communis] >gi|223532651|gb|EEF34436.1| conserved hypothetical protein [Ricinus communis]	XP_002527947	5.38165E-15	57	83.9593	107	62
GAA4HQR02G4SEO	eukaryotic translation initiation factor 3	339	gi|224089426|ref|XP_002308719.1|predicted protein [Populus trichocarpa] >gi|222854695|gb|EEE92242.1| predicted protein [Populus trichocarpa]	XP_002308719	8.31625E-11	61	70.0922	81	50
GAA4HQR02IUWU9	anaphase-promoting complex	378	gi|270234723|emb|CBI23321.1|unnamed protein product [Vitis vinifera]	CBI23321	1.25224E-35	80	152.525	121	98
GAA4HQR02GTXU5	cell division	440	gi|270253693|emb|CBI36091.1|unnamed protein product [Vitis vinifera]	CBI36091	3.75342E-39	86	126.331	99	86
GAA4HQR02H8UN7	myrcene synthase 1e20	439	gi|270258931|emb|CBI41007.1|unnamed protein product [Vitis vinifera]	CBI41007	2.74558E-22	65	108.227	121	79
GAA4HQR02G40HW	at1g59740-like protein	332	gi|255573820|ref|XP_002527829.1|nitrate transporter, putative [Ricinus communis] >gi|223532753|gb|EEF34532.1| nitrate transporter, putative [Ricinus communis]	XP_002527829	1.47408E-28	80	129.028	105	84
GAA4HQR02JJI05	n-hydroxycinnamoyl benzoyltransferase 2	392	gi|83853814|gb|ABC47847.1|N-hydroxycinnamoyl/benzoyltransferase 5 [Glycine max]	ABC47847	1.61287E-27	78	125.561	91	71
GAA4HQR02H4D72	npgr1 (no pollen germination related 1) calmodulin binding	376	gi|224067204|ref|XP_002302407.1|predicted protein [Populus trichocarpa] >gi|222844133|gb|EEE81680.1| predicted protein [Populus trichocarpa]	XP_002302407	2.29695E-16	73	62.003	63	46
GAA4HQR02HO7OW	anthocyanidin synthase	346	gi|194371663|gb|ACF59711.1|anthocyanidin synthase [Ipomoea trifida]	ACF59711	1.82146E-42	91	175.252	99	91
GAA4HQR02HQVKS	proline transporter	321	gi|225449240|ref|XP_002280217.1|PREDICTED: hypothetical protein [Vitis vinifera]	XP_002280217	6.05312E-30	89	133.65	85	76
GAA4HQR02FZNR1	protein	502	gi|255544131|ref|XP_002513128.1|Reticulocalbin-2 precursor, putative [Ricinus communis] >gi|223548139|gb|EEF49631.1| Reticulocalbin-2 precursor, putative [Ricinus communis]	XP_002513128	1.18461E-33	85	145.976	102	87
GAA4HQR02HKO8D	natural resistance-associated macrophage protein	317	gi|224115800|ref|XP_002332060.1|nramp transporter [Populus trichocarpa] >gi|222831946|gb|EEE70423.1| nramp transporter [Populus trichocarpa]	XP_002332060	1.42741E-31	90	122.094	76	69
GAA4HQR02G21UU	glutamate dehydrogenase	423	gi|147768438|emb|CAN69269.1|hypothetical protein [Vitis vinifera]	CAN69269	1.45044E-27	90	110.923	62	56
GAA4HQR02FQIBH	hypothetical protein SORBIDRAFT_04g034670 [Sorghum bicolor]	252	gi|242066698|ref|XP_002454638.1|hypothetical protein SORBIDRAFT_04g034670 [Sorghum bicolor] >gi|241934469|gb|EES07614.1| hypothetical protein SORBIDRAFT_04g034670 [Sorghum bicolor]	XP_002454638	1.20069E-9	63	66.2402	61	39
GAA4HQR02IEBCP	serine threonine protein	402	gi|224132032|ref|XP_002328168.1|predicted protein [Populus trichocarpa] >gi|222837683|gb|EEE76048.1| predicted protein [Populus trichocarpa]	XP_002328168	2.94294E-42	82	144.821	103	85
GAA4HQR02IX1NL	aminophospholipid atpase	388	gi|15218567|ref|NP_177414.1|haloacid dehalogenase-like hydrolase family protein [Arabidopsis thaliana] >gi|12229669|sp|Q9SGG3.1|ALA5_ARATH RecName: Full=Putative phospholipid-transporting ATPase 5; Short=AtALA5; AltName: Full=Aminophospholipid flippase 5 >gi|12323764|gb|AAG51844.1|AC010926_7 putative P-type transporting ATPase; 43607-39026 [Arabidopsis thaliana]	NP_177414	2.23418E-28	71	87.0409	73	52
GAA4HQR02IKZIO	alpha beta fold family protein	312	gi|270227534|emb|CBI16267.1|unnamed protein product [Vitis vinifera]	CBI16267	4.05614E-24	85	104.375	60	51
GAA4HQR02FUS75	tcpe1_avesa ame: full=t-complex protein 1 subunit epsilon short=tcp-1-epsilon ame: full=cct-epsilon ame: full=tcp-k19	351	gi|730919|sp|P40412.1|TCPE1_AVESARecName: Full=T-complex protein 1 subunit epsilon; Short=TCP-1-epsilon; AltName: Full=CCT-epsilon; AltName: Full=TCP-K19 >gi|435173|emb|CAA53396.1| T complex polypeptide 1 [Avena sativa]	P40412	1.6146E-13	66	59.3066	60	40
GAA4HQR02JOLGK	rna polymerase sigma factor	510	gi|225429414|ref|XP_002275831.1|PREDICTED: hypothetical protein [Vitis vinifera] >gi|270231278|emb|CBI20603.1| unnamed protein product [Vitis vinifera]	XP_002275831	1.84742E-16	61	88.9669	129	79
GAA4HQR02IQN6J	phosphoribosylanthranilate transferase	406	gi|224126001|ref|XP_002319731.1|predicted protein [Populus trichocarpa] >gi|222858107|gb|EEE95654.1| predicted protein [Populus trichocarpa]	XP_002319731	5.05327E-45	92	183.726	102	94
GAA4HQR02FLQVC	cytochrome p450-like protein	327	gi|33521521|gb|AAQ20042.1|CYP81E8 [Medicago truncatula]	AAQ20042	8.54431E-11	75	57.3806	53	40
GAA4HQR02F3G5Z	scpl34 serine-type carboxypeptidase	310	gi|242062412|ref|XP_002452495.1|hypothetical protein SORBIDRAFT_04g026900 [Sorghum bicolor] >gi|241932326|gb|EES05471.1| hypothetical protein SORBIDRAFT_04g026900 [Sorghum bicolor]	XP_002452495	1.73346E-13	60	78.9518	81	49
GAA4HQR02GMAK4	f-box family protein	350	gi|242056931|ref|XP_002457611.1|hypothetical protein SORBIDRAFT_03g010280 [Sorghum bicolor] >gi|241929586|gb|EES02731.1| hypothetical protein SORBIDRAFT_03g010280 [Sorghum bicolor]	XP_002457611	9.68802E-20	67	99.7525	83	56
GAA4HQR02FY455	carboxypeptidase i	341	gi|255572660|ref|XP_002527263.1|serine carboxypeptidase, putative [Ricinus communis] >gi|223533356|gb|EEF35107.1| serine carboxypeptidase, putative [Ricinus communis]	XP_002527263	2.49236E-23	68	111.694	103	71
GAA4HQR02HWOAF	nucleobase ascorbate transporter	354	gi|224135763|ref|XP_002322154.1|nucleobase ascorbate transporter [Populus trichocarpa] >gi|222869150|gb|EEF06281.1| nucleobase ascorbate transporter [Populus trichocarpa]	XP_002322154	5.74048E-8	50	54.6842	85	43
GAA4HQR02H9M4U	auxin response	278	gi|255586869|ref|XP_002534044.1|Auxin response factor, putative [Ricinus communis] >gi|223525942|gb|EEF28340.1| Auxin response factor, putative [Ricinus communis]	XP_002534044	9.52579E-20	79	99.7525	73	58
GAA4HQR02JF5AD	unknown [Medicago truncatula]	352	gi|217071252|gb|ACJ83986.1|unknown [Medicago truncatula]	ACJ83986	1.4923E-12	77	75.8702	53	41
GAA4HQR02G0NYH	mechanosensitive ion channel	393	gi|255567130|ref|XP_002524547.1|conserved hypothetical protein [Ricinus communis] >gi|223536221|gb|EEF37874.1| conserved hypothetical protein [Ricinus communis]	XP_002524547	1.45788E-15	83	85.8853	60	50
GAA4HQR02GDFKV	protein	348	gi|147790059|emb|CAN75981.1|hypothetical protein [Vitis vinifera]	CAN75981	1.19771E-26	88	102.064	62	55
GAA4HQR02F8H3A	PREDICTED: hypothetical protein [Vitis vinifera]	375	gi|225432298|ref|XP_002276105.1|PREDICTED: hypothetical protein [Vitis vinifera]	XP_002276105	2.16388E-7	53	49.6766	88	47
GAA4HQR02JII7Q	rop guanine nucleotide exchange	439	gi|255566546|ref|XP_002524258.1|Rop guanine nucleotide exchange factor, putative [Ricinus communis] >gi|223536535|gb|EEF38182.1| Rop guanine nucleotide exchange factor, putative [Ricinus communis]	XP_002524258	4.74932E-29	84	129.028	100	84
GAA4HQR02GUR3Q	phosphatase subunit g4-1	503	gi|225432352|ref|XP_002275193.1|PREDICTED: hypothetical protein [Vitis vinifera] >gi|270238860|emb|CBI26096.1| unnamed protein product [Vitis vinifera]	XP_002275193	1.96626E-12	57	75.485	111	64
GAA4HQR02FU44F	protein	369	gi|225449446|ref|XP_002283126.1|PREDICTED: hypothetical protein [Vitis vinifera]	XP_002283126	1.89821E-23	66	112.079	105	70
GAA4HQR02G1NJT	protein	281	gi|225470299|ref|XP_002266405.1|PREDICTED: hypothetical protein [Vitis vinifera]	XP_002266405	5.94514E-22	83	107.071	87	73
GAA4HQR02GA2BI	diacylglycerol kinase family protein	337	gi|225454375|ref|XP_002278854.1|PREDICTED: hypothetical protein [Vitis vinifera]	XP_002278854	1.75071E-35	95	151.754	81	77
GAA4HQR02I52AM	eukaryotic translation initiation factor 3	420	gi|255583837|ref|XP_002532670.1|eukaryotic translation initiation factor 3 subunit, putative [Ricinus communis] >gi|223527603|gb|EEF29717.1| eukaryotic translation initiation factor 3 subunit, putative [Ricinus communis]	XP_002532670	1.53537E-49	97	198.749	105	102
GAA4HQR02G8EPW	catalytic, putative [Ricinus communis]	411	gi|255542540|ref|XP_002512333.1|catalytic, putative [Ricinus communis] >gi|223548294|gb|EEF49785.1| catalytic, putative [Ricinus communis]	XP_002512333	3.75104E-8	63	61.2326	73	46
GAA4HQR02IY4Q9	atp binding	309	gi|224125434|ref|XP_002329804.1|predicted protein [Populus trichocarpa] >gi|222870866|gb|EEF07997.1| predicted protein [Populus trichocarpa]	XP_002329804	2.41324E-23	85	111.694	83	71
GAA4HQR02I3FPB	desiccation-related protein pcc13-62	536	gi|226495167|ref|NP_001149373.1|desiccation-related protein PCC13-62 [Zea mays] >gi|194708240|gb|ACF88204.1| unknown [Zea mays] >gi|195626720|gb|ACG35190.1| desiccation-related protein PCC13-62 precursor [Zea mays]	NP_001149373	1.91123E-9	55	58.9214	95	53
GAA4HQR02IVD8R	hypothetical protein OsI_29243 [Oryza sativa Indica Group]	365	gi|218201154|gb|EEC83581.1|hypothetical protein OsI_29243 [Oryza sativa Indica Group]	EEC83581	4.11714E-9	63	42.3578	63	40
GAA4HQR02GKP7M	cinnamyl alcohol dehydrogenase-like protein	557	gi|255587709|ref|XP_002534367.1|alcohol dehydrogenase, putative [Ricinus communis] >gi|223525426|gb|EEF28018.1| alcohol dehydrogenase, putative [Ricinus communis]	XP_002534367	1.67623E-40	82	154.451	114	94
GAA4HQR02GGEPE	pentatricopeptide repeat-containing	440	gi|255586858|ref|XP_002534039.1|pentatricopeptide repeat-containing protein, putative [Ricinus communis] >gi|223525946|gb|EEF28343.1| pentatricopeptide repeat-containing protein, putative [Ricinus communis]	XP_002534039	1.4626E-7	62	59.3066	78	49
GAA4HQR02JHC8V	protein	416	gi|15237117|ref|NP_195300.1|Rho-GTPase-activating protein-related [Arabidopsis thaliana] >gi|3367593|emb|CAA20045.1| putative protein [Arabidopsis thaliana] >gi|7270527|emb|CAB81484.1| putative protein [Arabidopsis thaliana] >gi|17473778|gb|AAL38324.1| putative protein [Arabidopsis thaliana] >gi|30725562|gb|AAP37803.1| At4g35750 [Arabidopsis thaliana]	NP_195300	1.5095E-25	64	119.013	125	80
GAA4HQR02JIX2Q	nonsense-mediated mrna decay factor	419	gi|242065844|ref|XP_002454211.1|hypothetical protein SORBIDRAFT_04g026740 [Sorghum bicolor] >gi|241934042|gb|EES07187.1| hypothetical protein SORBIDRAFT_04g026740 [Sorghum bicolor]	XP_002454211	1.6018E-43	77	129.798	97	75
GAA4HQR02IO009	transmembrane protein g5p	337	gi|30693541|ref|NP_190751.2|ATG5; phosphatidylinositol-4,5-bisphosphate 5-phosphatase [Arabidopsis thaliana] >gi|1657619|gb|AAB18128.1| G5p [Arabidopsis thaliana] >gi|3068710|gb|AAC14410.1| putative transmembrane protein G5p [Arabidopsis thaliana] >gi|19347767|gb|AAL86335.1| putative transmembrane protein G5p [Arabidopsis thaliana] >gi|22136712|gb|AAM91675.1| putative transmembrane protein G5p [A…	NP_190751	4.15179E-34	88	127.487	78	69
GAA4HQR02FU7Q1	glycogen synthase kinase-3	371	gi|2911533|emb|CAA58595.1|Petunia Shaggy kinase 6 [Petunia x hybrida]	CAA58595	2.94214E-8	66	61.6178	57	38
GAA4HQR02G7GQZ	translation elongation factor p	371	gi|254425400|ref|ZP_05039118.1|translation elongation factor P [Synechococcus sp. PCC 7335] >gi|196192889|gb|EDX87853.1| translation elongation factor P [Synechococcus sp. PCC 7335]	ZP_05039118	1.33291E-20	75	68.5514	56	42
GAA4HQR02G2089	phosphoribulokinase precursor	447	gi|255646270|gb|ACU23619.1|unknown [Glycine max]	ACU23619	2.7979E-27	91	124.79	71	65
GAA4HQR02F4D6P	predicted protein [Populus trichocarpa]	535	gi|224089879|ref|XP_002308848.1|predicted protein [Populus trichocarpa] >gi|222854824|gb|EEE92371.1| predicted protein [Populus trichocarpa]	XP_002308848	1.47265E-7	54	43.5134	66	36
GAA4HQR02FVU3M	gtg1 (gpcr-type g protein 1)	305	gi|255558113|ref|XP_002520085.1|Protein GPR89A, putative [Ricinus communis] >gi|223540849|gb|EEF42409.1| Protein GPR89A, putative [Ricinus communis]	XP_002520085	1.42201E-31	86	139.043	103	89
GAA4HQR02G06TY	membrane protein	409	gi|116785320|gb|ABK23677.1|unknown [Picea sitchensis] >gi|224286876|gb|ACN41141.1| unknown [Picea sitchensis]	ABK23677	7.17179E-23	100	106.301	54	54
GAA4HQR02HPT0M	set domain-containing protein	262	gi|224102253|ref|XP_002312611.1|hypothetical protein POPTRDRAFT_419224 [Populus trichocarpa] >gi|222852431|gb|EEE89978.1| hypothetical protein POPTRDRAFT_419224 [Populus trichocarpa]	XP_002312611	1.71166E-16	75	88.9669	64	48
GAA4HQR02GZIUZ	bromodomain protein	350	gi|255539242|ref|XP_002510686.1|bromodomain-containing protein [Ricinus communis] >gi|223551387|gb|EEF52873.1| bromodomain-containing protein [Ricinus communis]	XP_002510686	1.13911E-36	86	155.992	103	89
GAA4HQR02FIWK0	ku70-like protein	400	gi|225433705|ref|XP_002267875.1|PREDICTED: hypothetical protein [Vitis vinifera] >gi|270256631|emb|CBI39448.1| unnamed protein product [Vitis vinifera]	XP_002267875	7.68489E-9	47	63.5438	103	49
GAA4HQR02H9FG9	ribosomal pseudouridine	346	gi|255540129|ref|XP_002511129.1|ribosomal pseudouridine synthase, putative [Ricinus communis] >gi|223550244|gb|EEF51731.1| ribosomal pseudouridine synthase, putative [Ricinus communis]	XP_002511129	4.97183E-32	69	140.584	109	76
GAA4HQR02JLNTZ	bifunctional nuclease bfn1	304	gi|62550730|gb|AAX88802.1|putative nuclease [Dianthus caryophyllus]	AAX88802	1.62699E-27	73	125.561	88	65
GAA4HQR02IL7S3	protein	473	gi|270227707|emb|CBI16440.1|unnamed protein product [Vitis vinifera]	CBI16440	1.24167E-51	91	205.682	125	114
GAA4HQR02HFFXL	conserved hypothetical protein [Ricinus communis]	356	gi|255554694|ref|XP_002518385.1|conserved hypothetical protein [Ricinus communis] >gi|223542480|gb|EEF44021.1| conserved hypothetical protein [Ricinus communis]	XP_002518385	3.20004E-15	57	84.7297	100	57
GAA4HQR02JXI47	protein	390	gi|270227175|emb|CBI15908.1|unnamed protein product [Vitis vinifera]	CBI15908	1.70729E-61	95	238.424	119	114
GAA4HQR02FU420	unnamed protein product [Vitis vinifera]	746	gi|270227872|emb|CBI16585.1|unnamed protein product [Vitis vinifera]	CBI16585	4.29454E-9	73	65.855	52	38
GAA4HQR02IE9AM	dna binding	331	gi|270239769|emb|CBI27002.1|unnamed protein product [Vitis vinifera]	CBI27002	2.27418E-29	95	131.724	72	69
GAA4HQR02HNXHJ	heat shock protein 90	542	gi|224056837|ref|XP_002299048.1|predicted protein [Populus trichocarpa] >gi|222846306|gb|EEE83853.1| predicted protein [Populus trichocarpa]	XP_002299048	1.29758E-32	88	142.895	88	78
GAA4HQR02JSNKL	h(\+)-transporting atpase plant fungi plasma membrane	477	gi|75214618|gb|ABA18090.1|putative plasma membrane ATPase [Olimarabidopsis pumila]	ABA18090	6.66134E-48	91	130.954	101	92
GAA4HQR02JAK0C	2-oxoglutarate-dependent dioxygenase	442	gi|224151818|ref|XP_002337157.1|predicted protein [Populus trichocarpa] >gi|222838376|gb|EEE76741.1| predicted protein [Populus trichocarpa]	XP_002337157	6.81204E-28	67	99.3673	97	65
GAA4HQR02GZLQF	at1g59740-like protein	397	gi|255573820|ref|XP_002527829.1|nitrate transporter, putative [Ricinus communis] >gi|223532753|gb|EEF34532.1| nitrate transporter, putative [Ricinus communis]	XP_002527829	3.95394E-13	70	77.7962	75	53
GAA4HQR02F991E	protein	361	gi|255586073|ref|XP_002533701.1|serine-threonine protein kinase, plant-type, putative [Ricinus communis] >gi|223526396|gb|EEF28684.1| serine-threonine protein kinase, plant-type, putative [Ricinus communis]	XP_002533701	2.3756E-31	93	108.997	64	60
GAA4HQR02F1PTR	predicted protein [Populus trichocarpa]	376	gi|224067926|ref|XP_002302602.1|predicted protein [Populus trichocarpa] >gi|222844328|gb|EEE81875.1| predicted protein [Populus trichocarpa]	XP_002302602	2.47086E-7	61	58.5362	76	47
GAA4HQR02JADQR	kinesin-like protein	359	gi|22796151|emb|CAD42234.1|kinesin-like protein [Arabidopsis thaliana] >gi|23304348|emb|CAD48111.1| putative kinesin protein [Arabidopsis thaliana]	CAD42234	4.13416E-39	91	164.081	102	93
GAA4HQR02G3UJJ	protein	365	gi|123720792|dbj|BAF45348.1|nucleoporin [Lotus japonicus]	BAF45348	1.35116E-24	78	98.2117	74	58
GAA4HQR02F1UYW	squamosa promoter binding 1	321	gi|225437714|ref|XP_002273228.1|PREDICTED: hypothetical protein [Vitis vinifera]	XP_002273228	8.18104E-27	73	123.25	98	72
GAA4HQR02GOW5T	beta-d-glucan exohydrolase-like protein	429	gi|225434674|ref|XP_002279757.1|PREDICTED: hypothetical protein [Vitis vinifera]	XP_002279757	5.76093E-26	90	115.546	61	55
GAA4HQR02HE4CH	dnaj heat shock n-terminal domain-containing protein	427	gi|15217824|ref|NP_171765.1|DNAJ heat shock N-terminal domain-containing protein [Arabidopsis thaliana] >gi|9972385|gb|AAG10635.1|AC022521_13 Hypothetical protein [Arabidopsis thaliana]	NP_171765	1.50363E-9	56	50.447	65	37
GAA4HQR02GGF4T	solute carrier family member f5-like	494	gi|225465455|ref|XP_002267492.1|PREDICTED: hypothetical protein [Vitis vinifera]	XP_002267492	1.3452E-28	53	92.4337	140	75
GAA4HQR02HCB7U	had-superfamily subfamily variant 3 containing expressed	632	gi|255542920|ref|XP_002512523.1|2-deoxyglucose-6-phosphate phosphatase, putative [Ricinus communis] >gi|223548484|gb|EEF49975.1| 2-deoxyglucose-6-phosphate phosphatase, putative [Ricinus communis]	XP_002512523	6.36756E-14	81	79.7221	61	50
GAA4HQR02JQRZV	serine-threonine protein plant-	472	gi|224128468|ref|XP_002329011.1|predicted protein [Populus trichocarpa] >gi|222839682|gb|EEE78005.1| predicted protein [Populus trichocarpa]	XP_002329011	1.79713E-42	80	175.252	112	90
GAA4HQR02G1HM3	self-incompatibility protein-related [Arabidopsis thaliana]	341	gi|15229572|ref|NP_189048.1|self-incompatibility protein-related [Arabidopsis thaliana] >gi|9294675|dbj|BAB03024.1| unnamed protein product [Arabidopsis thaliana]	NP_189048	2.04836E-9	67	65.4698	52	35
GAA4HQR02GYYB8	beta-amylase	445	gi|68300884|gb|AAY89374.1|beta-amylase 1 [Nicotiana langsdorffii x Nicotiana sanderae]	AAY89374	1.6951E-52	88	136.346	85	75
GAA4HQR02HXYVR	protein	511	gi|255552714|ref|XP_002517400.1|Spotted leaf protein, putative [Ricinus communis] >gi|223543411|gb|EEF44942.1| Spotted leaf protein, putative [Ricinus communis]	XP_002517400	2.06628E-34	86	130.954	94	81
GAA4HQR02F66RR	at5g10150-like protein	418	gi|225469440|ref|XP_002266219.1|PREDICTED: hypothetical protein [Vitis vinifera] >gi|270247668|emb|CBI33036.1| unnamed protein product [Vitis vinifera]	XP_002266219	2.82955E-27	76	124.79	102	78
GAA4HQR02G2668	unnamed protein product [Vitis vinifera]	410	gi|270234639|emb|CBI23241.1|unnamed protein product [Vitis vinifera]	CBI23241	3.76677E-8	62	61.2326	113	71
GAA4HQR02GNLR1	exosome complex exonuclease	395	gi|225460698|ref|XP_002270464.1|PREDICTED: hypothetical protein [Vitis vinifera]	XP_002270464	4.22215E-31	91	137.502	83	76
GAA4HQR02GJIIL	membrane trafficking factor	452	gi|148910274|gb|ABR18217.1|unknown [Picea sitchensis]	ABR18217	6.87724E-18	84	93.5893	64	54
GAA4HQR02IFJLR	pentatricopeptide repeat-containing	397	gi|255585273|ref|XP_002533336.1|pentatricopeptide repeat-containing protein, putative [Ricinus communis] >gi|223526827|gb|EEF29045.1| pentatricopeptide repeat-containing protein, putative [Ricinus communis]	XP_002533336	2.08202E-38	84	161.77	111	94
GAA4HQR02IK6DE	udp-sugar pyrophospharylase	487	gi|225459679|ref|XP_002285885.1|PREDICTED: hypothetical protein [Vitis vinifera]	XP_002285885	9.62558E-36	80	152.91	117	94
GAA4HQR02G564L	at4g39660 t19p19_50	320	gi|255582530|ref|XP_002532050.1|alanine-glyoxylate aminotransferase, putative [Ricinus communis] >gi|223528293|gb|EEF30340.1| alanine-glyoxylate aminotransferase, putative [Ricinus communis]	XP_002532050	6.27303E-35	92	150.214	82	76
GAA4HQR02HM2QW	acyl-acp thioesterase	439	gi|3859832|gb|AAC72883.1|thioesterase FatA1 [Cuphea hookeriana]	AAC72883	1.82887E-42	82	175.252	129	106
GAA4HQR02GQ4XO	unnamed protein product [Vitis vinifera]	487	gi|270227915|emb|CBI16628.1|unnamed protein product [Vitis vinifera]	CBI16628	1.86985E-47	94	191.815	105	99
GAA4HQR02JMGHY	tbc domain-containing protein	388	gi|6648201|gb|AAF21199.1|AC013483_23putative GTPase activator protein [Arabidopsis thaliana]	AAF21199	8.92765E-10	57	66.6254	87	50
GAA4HQR02FYY5I	protein	384	gi|168037112|ref|XP_001771049.1|predicted protein [Physcomitrella patens subsp. patens] >gi|162677737|gb|EDQ64204.1| predicted protein [Physcomitrella patens subsp. patens]	XP_001771049	9.55415E-9	69	56.225	56	39
GAA4HQR02GRQZN	chalcone synthase	400	gi|91984065|gb|ABE68892.1|putative stilbene synthase [Polygonum cuspidatum] >gi|91984067|gb|ABE68893.1| putative stilbene synthase [Polygonum cuspidatum]	ABE68892	1.42928E-55	89	218.779	132	118
GAA4HQR02GRYVT	actin related protein 2	319	gi|255635064|gb|ACU17890.1|unknown [Glycine max]	ACU17890	1.59893E-30	95	135.576	71	68
GAA4HQR02IJ2RG	non-inducible immunity 1	465	gi|49182274|gb|AAT57637.1|non-inducible immunity 1 [Solanum lycopersicum]	AAT57637	1.17707E-22	82	95.9005	69	57
GAA4HQR02HW2I1	ubiquinone biosynthesis protein coq-	401	gi|270240122|emb|CBI27354.1|unnamed protein product [Vitis vinifera]	CBI27354	8.06498E-17	69	83.9593	91	63
GAA4HQR02FKXUD	coproporphyrinogen oxidase	382	gi|224116070|ref|XP_002317199.1|predicted protein [Populus trichocarpa] >gi|222860264|gb|EEE97811.1| predicted protein [Populus trichocarpa]	XP_002317199	3.42015E-9	68	64.6994	57	39
GAA4HQR02G8RHQ	ubiquitin conjugating enzyme	261	gi|225456441|ref|XP_002284366.1|PREDICTED: hypothetical protein [Vitis vinifera]	XP_002284366	2.02192E-17	83	92.0485	65	54
GAA4HQR02HTRHB	protein	342	gi|225429384|ref|XP_002278306.1|PREDICTED: hypothetical protein [Vitis vinifera]	XP_002278306	1.90542E-15	70	85.5001	103	73
GAA4HQR02HFOE2	ent-kaurenoic acid oxidase	342	gi|13021853|gb|AAK11564.1|AF318500_1ent-kaurenoic acid hydroxylase [Arabidopsis thaliana]	AAK11564	8.27263E-12	78	50.8322	51	40
GAA4HQR02HVUP7	dna binding	440	gi|225443950|ref|XP_002272255.1|PREDICTED: hypothetical protein [Vitis vinifera] >gi|270244009|emb|CBI30948.1| unnamed protein product [Vitis vinifera]	XP_002272255	2.1071E-14	67	82.0333	78	53
GAA4HQR02I3BFH	protein binding	316	gi|224100787|ref|XP_002312014.1|predicted protein [Populus trichocarpa] >gi|222851834|gb|EEE89381.1| predicted protein [Populus trichocarpa]	XP_002312014	2.65158E-25	84	118.242	90	76
GAA4HQR02JKF6Q	max2-like protein	664	gi|210148490|gb|ACJ09168.1|MAX2-like protein [Citrus trifoliata]	ACJ09168	4.13818E-7	67	58.9214	53	36
GAA4HQR02HX7CR	spl18_orysj ame: full=squamosa promoter-binding-like protein 18	345	gi|224108868|ref|XP_002314996.1|hypothetical protein POPTRDRAFT_769914 [Populus trichocarpa] >gi|222864036|gb|EEF01167.1| hypothetical protein POPTRDRAFT_769914 [Populus trichocarpa]	XP_002314996	6.28926E-25	61	113.62	109	67
GAA4HQR02JQE2V	succinyl- ligase beta subunit	392	gi|225438067|ref|XP_002275953.1|PREDICTED: hypothetical protein [Vitis vinifera] >gi|147782941|emb|CAN72294.1| hypothetical protein [Vitis vinifera] >gi|270254758|emb|CBI37148.1| unnamed protein product [Vitis vinifera]	XP_002275953	2.82071E-39	100	112.079	56	56
GAA4HQR02F9CNQ	protein	240	gi|125548449|gb|EAY94271.1|hypothetical protein OsI_16040 [Oryza sativa Indica Group]	EAY94271	3.01631E-20	94	99.3673	54	51
GAA4HQR02JG7NB	receptor mediated endocytosis family member (rme-1)	366	gi|156552834|ref|XP_001599894.1|PREDICTED: similar to past-1 [Nasonia vitripennis]	XP_001599894	6.55002E-24	67	113.62	111	75
GAA4HQR02HDPMZ	vesicle-associated membrane	365	gi|255541208|ref|XP_002511668.1|vesicle-associated membrane protein, putative [Ricinus communis] >gi|223548848|gb|EEF50337.1| vesicle-associated membrane protein, putative [Ricinus communis]	XP_002511668	7.01262E-31	81	136.732	95	77
GAA4HQR02GMIT3	auxin-induced protein	372	gi|124360291|gb|ABN08304.1|Integral membrane protein DUF6 containing protein [Medicago truncatula]	ABN08304	3.57392E-14	63	81.2629	110	70
GAA4HQR02INRBE	predicted protein [Populus trichocarpa]	674	gi|224113417|ref|XP_002316490.1|predicted protein [Populus trichocarpa] >gi|222865530|gb|EEF02661.1| predicted protein [Populus trichocarpa]	XP_002316490	1.32975E-8	76	63.929	52	40
GAA4HQR02JAGE6	dna binding	455	gi|255546033|ref|XP_002514076.1|DNA binding protein, putative [Ricinus communis] >gi|223546532|gb|EEF48030.1| DNA binding protein, putative [Ricinus communis]	XP_002514076	5.57528E-36	92	153.68	103	95
GAA4HQR02HYN1R	ubiquitin-protein ligase	455	gi|225430316|ref|XP_002282750.1|PREDICTED: hypothetical protein [Vitis vinifera] >gi|270231732|emb|CBI21057.1| unnamed protein product [Vitis vinifera]	XP_002282750	4.75206E-21	64	72.4034	81	52
GAA4HQR02IFFZW	pyrrolidone carboxyl peptidase-like protein	387	gi|255640147|gb|ACU20364.1|unknown [Glycine max]	ACU20364	1.69487E-21	80	100.138	70	56
GAA4HQR02F4F5T	protein	503	gi|224065423|ref|XP_002301810.1|predicted protein [Populus trichocarpa] >gi|222843536|gb|EEE81083.1| predicted protein [Populus trichocarpa]	XP_002301810	3.76953E-39	90	93.9745	62	56
GAA4HQR02J2J87	protein	415	gi|224077670|ref|XP_002305354.1|predicted protein [Populus trichocarpa] >gi|222848318|gb|EEE85865.1| predicted protein [Populus trichocarpa]	XP_002305354	7.16461E-14	64	51.6026	54	35
GAA4HQR02JZOLS	nadh dehydrogenase subunit 5	364	gi|224365631|ref|YP_002608337.1|NADH dehydrogenase subunit 5 [Vitis vinifera] >gi|209954155|emb|CAQ77592.1| NADH dehydrogenase subunit 5 [Vitis vinifera]	YP_002608337	1.37496E-10	59	69.3218	86	51
GAA4HQR02I0BIU	lhy protein	505	gi|218200500|gb|EEC82927.1|hypothetical protein OsI_27882 [Oryza sativa Indica Group]	EEC82927	5.66654E-15	80	83.9593	55	44
GAA4HQR02HM833	multifunctional aminoacyl-trna ligase-like protein	306	gi|115488440|ref|NP_001066707.1|Os12g0443700 [Oryza sativa (japonica cultivar-group)]	NP_001066707	2.51957E-12	73	65.0846	53	39
GAA4HQR02FNBIF	conserved hypothetical protein [Ricinus communis]	389	gi|255567242|ref|XP_002524602.1|conserved hypothetical protein [Ricinus communis] >gi|223536155|gb|EEF37810.1| conserved hypothetical protein [Ricinus communis]	XP_002524602	6.1826E-11	63	70.4774	74	47
GAA4HQR02F7VF7	receptor protein	445	gi|209168629|gb|ACI42311.1|putative leucine rich repeat transmembrane protein kinase [Corchorus olitorius]	ACI42311	5.49709E-15	86	83.9593	53	46
GAA4HQR02JJZW1	ac055769_6copia-type 28768-32772	408	gi|147782385|emb|CAN75114.1|hypothetical protein [Vitis vinifera]	CAN75114	4.38837E-26	80	116.316	91	73
GAA4HQR02I5AND	pectinesterase like protein	319	gi|224094448|ref|XP_002310162.1|multicopper oxidase [Populus trichocarpa] >gi|222853065|gb|EEE90612.1| multicopper oxidase [Populus trichocarpa]	XP_002310162	2.31421E-21	83	105.145	71	59
GAA4HQR02FW0KH	protein	389	gi|255628109|gb|ACU14399.1|unknown [Glycine max]	ACU14399	6.10819E-46	95	171.014	91	87
GAA4HQR02IGRI4	potassium transporter	409	gi|224111290|ref|XP_002315805.1|predicted protein [Populus trichocarpa] >gi|222864845|gb|EEF01976.1| predicted protein [Populus trichocarpa]	XP_002315805	1.24525E-27	89	125.946	88	79
GAA4HQR02G9WHS	at1g27930 f13k9_4	378	gi|147766842|emb|CAN63149.1|hypothetical protein [Vitis vinifera]	CAN63149	7.63237E-17	82	90.1225	57	47
GAA4HQR02FX8CI	pentatricopeptide repeat-containing	300	gi|224075802|ref|XP_002304774.1|predicted protein [Populus trichocarpa] >gi|222842206|gb|EEE79753.1| predicted protein [Populus trichocarpa]	XP_002304774	6.87683E-18	82	93.5893	62	51
GAA4HQR02HHGX7	undecaprenyl diphosphate	364	gi|255561403|ref|XP_002521712.1|undecaprenyl diphosphate synthase, putative [Ricinus communis] >gi|223539103|gb|EEF40699.1| undecaprenyl diphosphate synthase, putative [Ricinus communis]	XP_002521712	4.54545E-30	80	134.035	102	82
GAA4HQR02GA74Y	at5g28150 t24g3_80	516	gi|224123370|ref|XP_002319062.1|predicted protein [Populus trichocarpa] >gi|222857438|gb|EEE94985.1| predicted protein [Populus trichocarpa]	XP_002319062	3.49246E-35	81	107.071	79	64
GAA4HQR02GWIAM	atp binding	229	gi|225441817|ref|XP_002278051.1|PREDICTED: hypothetical protein [Vitis vinifera] >gi|147777287|emb|CAN69090.1| hypothetical protein [Vitis vinifera]	XP_002278051	1.04641E-16	96	73.1738	55	53
GAA4HQR02FERWH	fibrillarin 2	407	gi|115462375|ref|NP_001054787.1|Os05g0176000 [Oryza sativa (japonica cultivar-group)] >gi|50511418|gb|AAT77341.1| putative fibrillarin protein [Oryza sativa Japonica Group] >gi|52353729|gb|AAU44295.1| putative fibrillarin [Oryza sativa Japonica Group]	NP_001054787	7.62421E-18	68	68.9366	60	41
GAA4HQR02I9GHX	aldo keto reductase	307	gi|242043918|ref|XP_002459830.1|hypothetical protein SORBIDRAFT_02g011900 [Sorghum bicolor] >gi|241923207|gb|EER96351.1| hypothetical protein SORBIDRAFT_02g011900 [Sorghum bicolor]	XP_002459830	9.20446E-23	76	109.768	94	72
GAA4HQR02I0F7M	cysteine protease	515	gi|225438807|ref|XP_002283263.1|PREDICTED: similar to cysteine protease Cp2 isoform 1 [Vitis vinifera]	XP_002283263	3.14576E-49	76	135.961	101	77
GAA4HQR02FZ5XT	cbl-interacting protein kinase 1	316	gi|242089429|ref|XP_002440547.1|hypothetical protein SORBIDRAFT_09g002900 [Sorghum bicolor] >gi|229609785|gb|ACQ83508.1| CBL-interacting protein kinase 01 [Sorghum bicolor] >gi|241945832|gb|EES18977.1| hypothetical protein SORBIDRAFT_09g002900 [Sorghum bicolor]	XP_002440547	9.75939E-20	66	99.7525	110	73
GAA4HQR02HQYP3	chloroplastic group iia intron splicing facilitator chloroplastic precursor	406	gi|270248500|emb|CBI33632.1|unnamed protein product [Vitis vinifera]	CBI33632	7.10048E-23	71	110.153	108	77
GAA4HQR02IQEJX	unnamed protein product [Vitis vinifera]	471	gi|270254379|emb|CBI36770.1|unnamed protein product [Vitis vinifera]	CBI36770	1.2969E-16	61	89.3521	101	62
GAA4HQR02GJUGA	protein	311	gi|20260150|gb|AAM12973.1|strong similarity to naringenin 3-dioxygenase [Arabidopsis thaliana] >gi|21387115|gb|AAM47961.1| strong similarity to naringenin 3-dioxygenase [Arabidopsis thaliana]	AAM12973	3.37521E-17	67	91.2781	81	55
GAA4HQR02I70AH	unnamed protein product [Vitis vinifera]	215	gi|270256507|emb|CBI39325.1|unnamed protein product [Vitis vinifera]	CBI39325	2.19461E-8	72	62.003	51	37
GAA4HQR02FD5UQ	basic helix-loop-helix family protein	541	gi|225448489|ref|XP_002272668.1|PREDICTED: hypothetical protein [Vitis vinifera]	XP_002272668	4.48045E-17	62	91.2781	118	74
GAA4HQR02GSBRU	2-isopropylmalate synthase expressed	485	gi|224083783|ref|XP_002307122.1|predicted protein [Populus trichocarpa] >gi|222856571|gb|EEE94118.1| predicted protein [Populus trichocarpa]	XP_002307122	6.63475E-69	89	263.077	158	142
GAA4HQR02IKYK6	protein	379	gi|225435375|ref|XP_002285314.1|PREDICTED: hypothetical protein [Vitis vinifera]	XP_002285314	2.14592E-19	74	98.5969	95	71
GAA4HQR02I6BL9	scarecrow transcription factor family protein	403	gi|225434901|ref|XP_002280765.1|PREDICTED: hypothetical protein [Vitis vinifera]	XP_002280765	2.62427E-17	88	91.6633	53	47
GAA4HQR02H2DGF	atp binding	352	gi|224071790|ref|XP_002303574.1|predicted protein [Populus trichocarpa] >gi|222841006|gb|EEE78553.1| predicted protein [Populus trichocarpa]	XP_002303574	2.71961E-14	90	81.6481	55	50
GAA4HQR02JEZPJ	type ii peroxiredoxin	394	gi|224126457|ref|XP_002319843.1|type II peroxiredoxin [Populus trichocarpa] >gi|118484088|gb|ABK93929.1| unknown [Populus trichocarpa] >gi|222858219|gb|EEE95766.1| type II peroxiredoxin [Populus trichocarpa]	XP_002319843	5.86777E-9	64	56.9954	68	44
GAA4HQR02H64JU	unnamed protein product [Vitis vinifera]	416	gi|270255062|emb|CBI37449.1|unnamed protein product [Vitis vinifera]	CBI37449	2.86002E-8	66	61.6178	63	42
GAA4HQR02GUZ4R	predicted protein [Populus trichocarpa]	438	gi|224054388|ref|XP_002298235.1|predicted protein [Populus trichocarpa] >gi|222845493|gb|EEE83040.1| predicted protein [Populus trichocarpa]	XP_002298235	7.01445E-10	65	67.0106	76	50
GAA4HQR02H1TZE	protein	446	gi|225450069|ref|XP_002274267.1|PREDICTED: hypothetical protein [Vitis vinifera]	XP_002274267	7.78869E-59	92	163.696	85	79
GAA4HQR02I9UPR	unnamed protein product [Vitis vinifera]	558	gi|270239553|emb|CBI26786.1|unnamed protein product [Vitis vinifera]	CBI26786	9.24004E-8	58	60.4622	94	55
GAA4HQR02HEMF7	this gene is cut off	414	gi|30695153|ref|NP_683420.2|unknown protein [Arabidopsis thaliana]	NP_683420	5.38127E-15	59	83.9593	92	55
GAA4HQR02IHEDN	protein phosphatases pp1 regulatory	400	gi|270244053|emb|CBI30992.1|unnamed protein product [Vitis vinifera]	CBI30992	6.6087E-45	87	182.956	112	98
GAA4HQR02GMWOD	inositol -trisphosphate 5 6-kinase	375	gi|224140687|ref|XP_002323710.1|predicted protein [Populus trichocarpa] >gi|222866712|gb|EEF03843.1| predicted protein [Populus trichocarpa]	XP_002323710	1.80727E-20	96	97.8265	53	51
GAA4HQR02JOLZX	splicing factor arginine serine-rich 6	356	gi|156538036|ref|XP_001603791.1|PREDICTED: similar to CG10851-PB, isoform 1 [Nasonia vitripennis]	XP_001603791	2.0046E-12	53	59.3066	73	39
GAA4HQR02I8IQ1	rubber elongation factor	363	gi|224123588|ref|XP_002330158.1|predicted protein [Populus trichocarpa] >gi|118483115|gb|ABK93466.1| unknown [Populus trichocarpa] >gi|222871614|gb|EEF08745.1| predicted protein [Populus trichocarpa]	XP_002330158	1.29653E-21	69	94.7449	84	58
GAA4HQR02I5U6M	peptidylprolyl isomerase	466	gi|225458880|ref|XP_002283423.1|PREDICTED: hypothetical protein [Vitis vinifera] >gi|270252768|emb|CBI19379.1| unnamed protein product [Vitis vinifera]	XP_002283423	3.53899E-38	75	160.999	124	94
GAA4HQR02I76EI	8-amino-7-oxononanoate synthase	474	gi|225443041|ref|XP_002268950.1|PREDICTED: hypothetical protein [Vitis vinifera] >gi|270254042|emb|CBI36440.1| unnamed protein product [Vitis vinifera]	XP_002268950	7.5219E-26	75	80.1073	73	55
GAA4HQR02H2SPX	polypepetide with reverse transcriptase and r domains	458	gi|66841325|dbj|BAD99221.1|polypepetide with reverse transcriptase and RNaseH domains [Petunia x hybrida]	BAD99221	4.95284E-25	68	101.679	102	70
GAA4HQR02JP009	protein	368	gi|255541572|ref|XP_002511850.1|Protein AFR, putative [Ricinus communis] >gi|223549030|gb|EEF50519.1| Protein AFR, putative [Ricinus communis]	XP_002511850	1.27831E-19	81	99.3673	75	61
GAA4HQR02JWOSP	type i inositol polyphosphate 5-	453	gi|255558848|ref|XP_002520447.1|type I inositol polyphosphate 5-phosphatase, putative [Ricinus communis] >gi|223540289|gb|EEF41860.1| type I inositol polyphosphate 5-phosphatase, putative [Ricinus communis]	XP_002520447	7.00384E-55	85	216.468	134	114
GAA4HQR02IP2US	PREDICTED: hypothetical protein [Vitis vinifera]	474	gi|225464565|ref|XP_002272986.1|PREDICTED: hypothetical protein [Vitis vinifera]	XP_002272986	1.57978E-13	53	53.1434	95	51
GAA4HQR02HACSQ	bzip protein	282	gi|225453386|ref|XP_002273506.1|PREDICTED: hypothetical protein isoform 2 [Vitis vinifera]	XP_002273506	3.84793E-24	87	114.39	82	72
GAA4HQR02GVDKS	heat shock protein binding protein	426	gi|225427087|ref|XP_002275738.1|PREDICTED: hypothetical protein [Vitis vinifera]	XP_002275738	1.16364E-30	67	89.7373	78	53
GAA4HQR02JW46D	sugar	372	gi|23504385|emb|CAC00697.2|putative sugar transporter [Solanum lycopersicum]	CAC00697	1.14408E-19	62	72.7886	86	54
GAA4HQR02G3KVU	unnamed protein product [Vitis vinifera]	210	gi|270239536|emb|CBI26769.1|unnamed protein product [Vitis vinifera]	CBI26769	3.74732E-16	81	87.8113	59	48
GAA4HQR02HFVRI	protein kinase	427	gi|218199587|gb|EEC82014.1|hypothetical protein OsI_25968 [Oryza sativa Indica Group] >gi|222637019|gb|EEE67151.1| hypothetical protein OsJ_24217 [Oryza sativa Japonica Group]	EEC82014	8.43142E-16	67	86.6557	114	77
GAA4HQR02HZ5XV	protein	498	gi|15228424|ref|NP_190437.1|GAMMA CAL2 (GAMMA CARBONIC ANHYDRASE-LIKE 2); transferase [Arabidopsis thaliana] >gi|25091504|sp|Q9SMN1.1|UMP8_ARATH RecName: Full=Uncharacterized protein At3g48680, mitochondrial >gi|13430604|gb|AAK25924.1|AF360214_1 unknown protein [Arabidopsis thaliana] >gi|6523099|emb|CAB62357.1| putative protein [Arabidopsis thaliana] >gi|15293167|gb|AAK93694.1| unknown protein [A…	NP_190437	5.94797E-9	54	63.929	120	65
GAA4HQR02GO6CG	nucleobase ascorbate transporter	384	gi|255586649|ref|XP_002533955.1|purine permease, putative [Ricinus communis] >gi|223526068|gb|EEF28424.1| purine permease, putative [Ricinus communis]	XP_002533955	1.92082E-28	80	128.642	91	73
GAA4HQR02G6ROD	nadh-cytochrome b5	484	gi|224149651|ref|XP_002336843.1|predicted protein [Populus trichocarpa] >gi|222836993|gb|EEE75386.1| predicted protein [Populus trichocarpa]	XP_002336843	1.59021E-46	90	188.734	111	101
GAA4HQR02IL9YG	calcium dependent protein kinase	318	gi|60172742|gb|AAX14494.1|calcium-dependent protein kinase CDPK1444 [Medicago truncatula] >gi|60265085|gb|AAX15706.1| calcium-dependent protein kinase [Medicago truncatula]	AAX14494	1.02745E-42	96	128.642	63	61
GAA4HQR02F1Q8I	leucine-rich repeat receptor-like protein kinase	361	gi|225426381|ref|XP_002271829.1|PREDICTED: hypothetical protein isoform 1 [Vitis vinifera]	XP_002271829	1.24275E-27	71	125.946	107	77
GAA4HQR02IRAIN	protein	381	gi|255546077|ref|XP_002514098.1|conserved hypothetical protein [Ricinus communis] >gi|223546554|gb|EEF48052.1| conserved hypothetical protein [Ricinus communis]	XP_002514098	4.12307E-55	93	217.238	119	111
GAA4HQR02IJ6R4	pentatricopeptide repeat-containing	450	gi|225451435|ref|XP_002273841.1|PREDICTED: hypothetical protein [Vitis vinifera]	XP_002273841	4.59165E-30	86	134.035	91	79
GAA4HQR02G3U6Y	dna binding	460	gi|224136784|ref|XP_002326944.1|predicted protein [Populus trichocarpa] >gi|222835259|gb|EEE73694.1| predicted protein [Populus trichocarpa]	XP_002326944	6.5277E-37	72	156.762	160	116
GAA4HQR02IAIQ0	auxin-responsive protein	308	gi|225432892|ref|XP_002284133.1|PREDICTED: hypothetical protein isoform 1 [Vitis vinifera]	XP_002284133	3.60819E-36	93	149.828	79	74
GAA4HQR02HYHWK	mal d	307	gi|197312887|gb|ACH63224.1|pathogenesis-related protein 10 [Rheum australe]	ACH63224	2.86793E-16	83	88.1965	59	49
GAA4HQR02H75EV	protein	580	gi|225439388|ref|XP_002263306.1|PREDICTED: hypothetical protein [Vitis vinifera] >gi|270234207|emb|CBI22812.1| unnamed protein product [Vitis vinifera]	XP_002263306	1.6198E-11	56	69.3218	81	46
GAA4HQR02G3R4T	basic helix-loop-helix-containing	545	gi|270254702|emb|CBI37092.1|unnamed protein product [Vitis vinifera]	CBI37092	5.93658E-33	78	144.05	111	87
GAA4HQR02FS15R	pyrimidine deaminase	331	gi|224067884|ref|XP_002302581.1|predicted protein [Populus trichocarpa] >gi|222844307|gb|EEE81854.1| predicted protein [Populus trichocarpa]	XP_002302581	3.64767E-11	60	71.2478	75	45
GAA4HQR02JNUF9	protein	471	gi|255566575|ref|XP_002524272.1|ATP binding protein, putative [Ricinus communis] >gi|223536463|gb|EEF38111.1| ATP binding protein, putative [Ricinus communis]	XP_002524272	9.63489E-37	69	151.754	141	98
GAA4HQR02G0CSK	argonaute protein group	386	gi|224125682|ref|XP_002329692.1|argonaute protein group [Populus trichocarpa] >gi|222870600|gb|EEF07731.1| argonaute protein group [Populus trichocarpa]	XP_002329692	3.63935E-11	69	71.2478	65	45
GAA4HQR02I4CD0	retroelement pol polyprotein	406	gi|225469596|ref|XP_002272775.1|PREDICTED: hypothetical protein [Vitis vinifera]	XP_002272775	1.52857E-25	78	119.013	87	68
GAA4HQR02H4LZC	protein	440	gi|21593452|gb|AAM65419.1|unknown [Arabidopsis thaliana]	AAM65419	1.19095E-25	74	119.398	108	80
GAA4HQR02IVIPS	predicted protein [Populus trichocarpa]	372	gi|224141463|ref|XP_002324091.1|predicted protein [Populus trichocarpa] >gi|222867093|gb|EEF04224.1| predicted protein [Populus trichocarpa]	XP_002324091	3.33734E-20	92	101.293	54	50
GAA4HQR02JCKF2	ankyrin repeat-containing	505	gi|255537005|ref|XP_002509569.1|ankyrin repeat-containing protein, putative [Ricinus communis] >gi|223549468|gb|EEF50956.1| ankyrin repeat-containing protein, putative [Ricinus communis]	XP_002509569	1.10589E-10	55	69.707	135	75
GAA4HQR02H5ERO	serine threonine-protein kinase	393	gi|224069914|ref|XP_002303085.1|predicted protein [Populus trichocarpa] >gi|222844811|gb|EEE82358.1| predicted protein [Populus trichocarpa]	XP_002303085	4.06113E-50	90	200.675	120	108
GAA4HQR02IY56A	inter-alpha-trypsin inhibitor heavy	444	gi|225442075|ref|XP_002271630.1|PREDICTED: hypothetical protein [Vitis vinifera] >gi|270253452|emb|CBI35850.1| unnamed protein product [Vitis vinifera]	XP_002271630	3.94291E-24	80	85.1149	63	51
GAA4HQR02FWQ0S	protein kinase	395	gi|224133208|ref|XP_002321510.1|predicted protein [Populus trichocarpa] >gi|222868506|gb|EEF05637.1| predicted protein [Populus trichocarpa]	XP_002321510	9.73365E-28	82	126.331	84	69
GAA4HQR02HR0V7	atp binding protein	352	gi|225446028|ref|XP_002269944.1|PREDICTED: hypothetical protein [Vitis vinifera] >gi|270228914|emb|CBI17846.1| unnamed protein product [Vitis vinifera]	XP_002269944	5.86828E-9	76	63.929	51	39
GAA4HQR02HDVR4	PREDICTED: hypothetical protein [Vitis vinifera]	434	gi|225424590|ref|XP_002282172.1|PREDICTED: hypothetical protein [Vitis vinifera] >gi|270228112|emb|CBI16823.1| unnamed protein product [Vitis vinifera]	XP_002282172	1.28074E-40	81	169.088	134	109
GAA4HQR02H8UDX	at3g04930 t9j14_12	389	gi|147838079|emb|CAN65204.1|hypothetical protein [Vitis vinifera]	CAN65204	5.45338E-23	75	90.5077	80	60
GAA4HQR02HK85Z	protein	326	gi|255570480|ref|XP_002526198.1|sec15, putative [Ricinus communis] >gi|223534476|gb|EEF36177.1| sec15, putative [Ricinus communis]	XP_002526198	1.27877E-25	80	110.538	77	62
GAA4HQR02I9DF4	soul heme-binding family protein	281	gi|255640875|gb|ACU20720.1|unknown [Glycine max]	ACU20720	1.51887E-9	73	65.855	52	38
GAA4HQR02JHL18	fad binding monooxygenase oxidoreductase acting on paired with incorporation or reduction of molecular nadh or nadph as one and incorporation of one atom of oxygen	378	gi|270255864|emb|CBI38241.1|unnamed protein product [Vitis vinifera]	CBI38241	1.69638E-24	86	115.546	69	60
GAA4HQR02HH7NJ	catalytic, putative [Ricinus communis]	388	gi|255551016|ref|XP_002516556.1|catalytic, putative [Ricinus communis] >gi|223544376|gb|EEF45897.1| catalytic, putative [Ricinus communis]	XP_002516556	2.0395E-13	75	61.6178	72	54
GAA4HQR02IOCUO	cytochrome p450	358	gi|15242564|ref|NP_195910.1|CYP96A13; electron carrier/ heme binding / iron ion binding / monooxygenase/ oxygen binding [Arabidopsis thaliana] >gi|7413565|emb|CAB86044.1| cytochrome P450-like protein [Arabidopsis thaliana]	NP_195910	3.52421E-14	82	81.2629	63	52
GAA4HQR02H5E9H	protein	388	gi|224136782|ref|XP_002322414.1|predicted protein [Populus trichocarpa] >gi|118485405|gb|ABK94559.1| unknown [Populus trichocarpa] >gi|222869410|gb|EEF06541.1| predicted protein [Populus trichocarpa]	XP_002322414	3.03301E-50	90	201.06	120	109
GAA4HQR02H3EE6	26s proteasome subunit rpn5b	252	gi|270232224|emb|CBI21547.1|unnamed protein product [Vitis vinifera]	CBI21547	2.95055E-16	82	88.1965	73	60
GAA4HQR02JA752	sec14-like protein	393	gi|255543761|ref|XP_002512943.1|phosphatidylinositol transporter, putative [Ricinus communis] >gi|223547954|gb|EEF49446.1| phosphatidylinositol transporter, putative [Ricinus communis]	XP_002512943	5.47887E-27	94	95.1301	56	53
GAA4HQR02IYLQW	serine-threonine kinase receptor-associated	391	gi|225445396|ref|XP_002284993.1|PREDICTED: hypothetical protein [Vitis vinifera] >gi|270240917|emb|CBI28146.1| unnamed protein product [Vitis vinifera]	XP_002284993	6.54818E-29	82	130.183	78	64
GAA4HQR02IYNGF	26s proteasome regulatory particle triple-a atpase subunit6	491	gi|115444937|ref|NP_001046248.1|Os02g0205300 [Oryza sativa (japonica cultivar-group)] >gi|11094194|dbj|BAB17626.1| 26S proteasome regulatory particle triple-A ATPase subunit6 [Oryza sativa Japonica Group] >gi|11991116|dbj|BAB19880.1| 26S proteasome ATPase subunit Rpt6 [Oryza sativa] >gi|46390529|dbj|BAD16017.1| 26S proteasome regulatory particle triple-A ATPase subunit6 [Oryza sativa Japonica Gro…	NP_001046248	1.59778E-43	100	154.451	79	79
GAA4HQR02F8SBM	medicago truncatula 3 (gb:y08726)	353	gi|217072806|gb|ACJ84763.1|unknown [Medicago truncatula]	ACJ84763	1.81998E-18	90	95.5153	62	56
GAA4HQR02HV7ON	protein	476	gi|270258649|emb|CBI40748.1|unnamed protein product [Vitis vinifera]	CBI40748	6.19168E-19	52	97.0561	134	71
GAA4HQR02GFZKJ	brassinosteroid insensitive 1-associated receptor kinase 1	404	gi|255585670|ref|XP_002533520.1|BRASSINOSTEROID INSENSITIVE 1-associated receptor kinase 1 precursor, putative [Ricinus communis] >gi|223526617|gb|EEF28864.1| BRASSINOSTEROID INSENSITIVE 1-associated receptor kinase 1 precursor, putative [Ricinus communis]	XP_002533520	8.08246E-51	88	202.986	122	108
GAA4HQR02HQJ7D	protein	488	gi|270228911|emb|CBI17843.1|unnamed protein product [Vitis vinifera]	CBI17843	2.16541E-17	73	81.2629	84	62
GAA4HQR02HVFZF	hypothetical protein [Vitis vinifera]	541	gi|147820354|emb|CAN67653.1|hypothetical protein [Vitis vinifera]	CAN67653	1.39338E-24	95	111.309	62	59
GAA4HQR02H598G	Calmodulin, putative [Ricinus communis]	285	gi|255585138|ref|XP_002533274.1|Calmodulin, putative [Ricinus communis] >gi|223526899|gb|EEF29106.1| Calmodulin, putative [Ricinus communis]	XP_002533274	1.12073E-7	71	59.6918	56	40
GAA4HQR02GFW3D	squamosa promoter binding 2	447	gi|255547696|ref|XP_002514905.1|LIGULELESS1 protein, putative [Ricinus communis] >gi|223545956|gb|EEF47459.1| LIGULELESS1 protein, putative [Ricinus communis]	XP_002514905	3.23818E-34	83	144.05	107	89
GAA4HQR02HS1UP	at5g17920 mpi7_60	428	gi|23397103|gb|AAN31836.1|putative 5-methyltetrahydropteroyltriglutamate--homocysteine S-methyltransferase [Arabidopsis thaliana]	AAN31836	5.2811E-18	79	93.9745	63	50
GAA4HQR02GBSMD	phenylalanine ammonia-lyase	351	gi|190710709|gb|ACE95170.1|phenylalanine ammonia-lyase [Populus tomentosa]	ACE95170	3.03283E-20	89	92.8189	56	50
GAA4HQR02IATCC	wd-40 repeat	334	gi|225461381|ref|XP_002282052.1|PREDICTED: hypothetical protein [Vitis vinifera]	XP_002282052	1.16354E-25	73	119.398	104	76
GAA4HQR02JEDJV	acypi000079	422	gi|213032425|emb|CAS05791.1|60S acidic ribosomal protein P0 [Blaptica dubia]	CAS05791	6.10792E-43	97	157.918	83	81
GAA4HQR02G1QT7	unnamed protein product [Vitis vinifera]	366	gi|270243334|emb|CBI30274.1|unnamed protein product [Vitis vinifera]	CBI30274	2.18554E-11	60	72.0182	96	58
GAA4HQR02JQKW8	conserved hypothetical protein [Ricinus communis]	373	gi|255558435|ref|XP_002520243.1|conserved hypothetical protein [Ricinus communis] >gi|223540589|gb|EEF42155.1| conserved hypothetical protein [Ricinus communis]	XP_002520243	4.50646E-14	76	73.1738	51	39
GAA4HQR02IZWK0	pentatricopeptide repeat-containing	346	gi|225456713|ref|XP_002267998.1|PREDICTED: hypothetical protein [Vitis vinifera]	XP_002267998	7.16268E-39	83	163.31	111	93
GAA4HQR02HY9YY	PREDICTED: hypothetical protein [Vitis vinifera]	405	gi|225470662|ref|XP_002269263.1|PREDICTED: hypothetical protein [Vitis vinifera] >gi|270258062|emb|CBI40100.1| unnamed protein product [Vitis vinifera]	XP_002269263	5.89406E-13	60	76.6406	115	70
GAA4HQR02G71SR	nadh dehydrogenase	639	gi|91084535|ref|XP_972884.1|PREDICTED: similar to CG1970 CG1970-PA [Tribolium castaneum] >gi|270009249|gb|EFA05697.1| hypothetical protein TcasGA2_TC015217 [Tribolium castaneum]	XP_972884	2.23555E-23	88	112.849	70	62
GAA4HQR02JDBB6	tata binding protein associated factor	334	gi|224073716|ref|XP_002304140.1|predicted protein [Populus trichocarpa] >gi|222841572|gb|EEE79119.1| predicted protein [Populus trichocarpa]	XP_002304140	1.0941E-7	75	59.6918	53	40
GAA4HQR02GP71Z	ankyrin-repeat protein	341	gi|217073756|gb|ACJ85238.1|unknown [Medicago truncatula]	ACJ85238	3.8541E-16	69	87.8113	78	54
GAA4HQR02HB4TK	phosphoglycerate dehydrogenase	413	gi|224113315|ref|XP_002316453.1|predicted protein [Populus trichocarpa] >gi|222865493|gb|EEF02624.1| predicted protein [Populus trichocarpa]	XP_002316453	3.74235E-16	94	87.8113	51	48
GAA4HQR02IVL1X	receptor-like protein kinase	467	gi|225431191|ref|XP_002266738.1|PREDICTED: hypothetical protein [Vitis vinifera]	XP_002266738	1.03448E-21	64	106.301	171	110
GAA4HQR02IHJQP	PREDICTED: hypothetical protein [Vitis vinifera]	358	gi|225449184|ref|XP_002278923.1|PREDICTED: hypothetical protein [Vitis vinifera] >gi|270244591|emb|CBI31524.1| unnamed protein product [Vitis vinifera]	XP_002278923	3.88745E-21	98	104.375	71	70
GAA4HQR02F4FE1	qc- plant sft1-family	213	gi|224082037|ref|XP_002306555.1|predicted protein [Populus trichocarpa] >gi|222856004|gb|EEE93551.1| predicted protein [Populus trichocarpa]	XP_002306555	1.79114E-18	93	95.5153	60	56
GAA4HQR02JFAGP	plasma membrane associated protein	471	gi|15239619|ref|NP_197398.1|AWPM-19-like membrane family protein [Arabidopsis thaliana] >gi|21536663|gb|AAM60995.1| plasma membrane associated protein-like [Arabidopsis thaliana]	NP_197398	1.73663E-45	83	185.267	136	113
GAA4HQR02G9HK1	protein	430	gi|225451717|ref|XP_002279575.1|PREDICTED: hypothetical protein [Vitis vinifera] >gi|270231896|emb|CBI21220.1| unnamed protein product [Vitis vinifera]	XP_002279575	1.93098E-20	55	102.064	116	64
GAA4HQR02ITQ03	protein	499	gi|255562580|ref|XP_002522296.1|trehalose-6-phosphate synthase, putative [Ricinus communis] >gi|223538549|gb|EEF40154.1| trehalose-6-phosphate synthase, putative [Ricinus communis]	XP_002522296	2.73178E-59	89	187.578	118	106
GAA4HQR02GA215	hypothetical protein LOC100383620 [Zea mays]	472	gi|293335413|ref|NP_001169739.1|hypothetical protein LOC100383620 [Zea mays] >gi|224031323|gb|ACN34737.1| unknown [Zea mays]	NP_001169739	3.78217E-8	67	61.2326	59	40
GAA4HQR02HMWD8	protein	517	gi|270239702|emb|CBI26935.1|unnamed protein product [Vitis vinifera]	CBI26935	9.20781E-43	84	176.407	157	132
GAA4HQR02IEKFW	lysosomal pro-x	477	gi|224095007|ref|XP_002310325.1|predicted protein [Populus trichocarpa] >gi|222853228|gb|EEE90775.1| predicted protein [Populus trichocarpa]	XP_002310325	5.51046E-60	87	233.417	148	130
GAA4HQR02GPGDB	dna methyltransferase	497	gi|224112050|ref|XP_002316067.1|DNA methyltransferase [Populus trichocarpa] >gi|222865107|gb|EEF02238.1| DNA methyltransferase [Populus trichocarpa]	XP_002316067	1.29194E-8	63	62.7734	72	46
GAA4HQR02H6WM2	protein	244	gi|224072618|ref|XP_002303809.1|predicted protein [Populus trichocarpa] >gi|222841241|gb|EEE78788.1| predicted protein [Populus trichocarpa]	XP_002303809	2.42576E-23	81	111.694	76	62
GAA4HQR02HHY98	pentatricopeptide repeat-containing	502	gi|255561305|ref|XP_002521663.1|pentatricopeptide repeat-containing protein, putative [Ricinus communis] >gi|223539054|gb|EEF40650.1| pentatricopeptide repeat-containing protein, putative [Ricinus communis]	XP_002521663	5.68126E-36	77	153.68	128	99
GAA4HQR02I4MCD	vacuolar proton	528	gi|225427716|ref|XP_002265086.1|PREDICTED: hypothetical protein [Vitis vinifera] >gi|270255635|emb|CBI38019.1| unnamed protein product [Vitis vinifera]	XP_002265086	9.3695E-43	82	176.022	125	103
GAA4HQR02IYKQ3	protein	241	gi|270238984|emb|CBI26220.1|unnamed protein product [Vitis vinifera]	CBI26220	5.59868E-28	94	127.102	71	67
GAA4HQR02ILT4T	kinesin-like protein	426	gi|13937153|gb|AAK50070.1|AF372930_1AT5g66310/K1L20_9 [Arabidopsis thaliana]	AAK50070	2.29609E-13	51	78.5666	135	70
GAA4HQR02HG821	cohesin subunit	487	gi|255547434|ref|XP_002514774.1|cohesin subunit rad21, putative [Ricinus communis] >gi|223545825|gb|EEF47328.1| cohesin subunit rad21, putative [Ricinus communis]	XP_002514774	5.86679E-17	64	90.5077	104	67
GAA4HQR02GI5WX	retroelement pol polyprotein	321	gi|4581110|gb|AAD24600.1|putative retroelement pol polyprotein [Arabidopsis thaliana]	AAD24600	2.31283E-24	80	103.99	68	55
GAA4HQR02HRVMJ	rad1 dna damage checkpoint	443	gi|255573477|ref|XP_002527664.1|rad1 DNA damage checkpoint protein, putative [Ricinus communis] >gi|223532969|gb|EEF34735.1| rad1 DNA damage checkpoint protein, putative [Ricinus communis]	XP_002527664	2.17048E-7	50	56.6102	85	43
GAA4HQR02GFNFT	actin depolymerizing factor 6	319	gi|270247231|emb|CBI32606.1|unnamed protein product [Vitis vinifera]	CBI32606	4.82542E-19	96	97.4413	54	52
GAA4HQR02IM1DQ	protein	315	gi|255585259|ref|XP_002533330.1|conserved hypothetical protein [Ricinus communis] >gi|223526835|gb|EEF29051.1| conserved hypothetical protein [Ricinus communis]	XP_002533330	1.51281E-19	89	98.9821	58	52
GAA4HQR02GBUC6	progesterone 5-beta-reductase	445	gi|255538116|ref|XP_002510123.1|conserved hypothetical protein [Ricinus communis] >gi|223550824|gb|EEF52310.1| conserved hypothetical protein [Ricinus communis]	XP_002510123	9.35489E-23	76	109.768	77	59
GAA4HQR02IRA00	ring zinc finger protein	356	gi|255542600|ref|XP_002512363.1|protein binding protein, putative [Ricinus communis] >gi|223548324|gb|EEF49815.1| protein binding protein, putative [Ricinus communis]	XP_002512363	2.43885E-31	77	138.272	104	81
GAA4HQR02JUV7F	at1g50380 f14i3_27	294	gi|18403046|ref|NP_564567.1|prolyl oligopeptidase family protein [Arabidopsis thaliana] >gi|5734786|gb|AAD50051.1|AC007980_16 Similar to oligopeptidases [Arabidopsis thaliana] >gi|19310465|gb|AAL84967.1| At1g50380/F14I3_27 [Arabidopsis thaliana]	NP_564567	3.60606E-29	89	104.375	58	52
GAA4HQR02JUQKZ	protein	465	gi|147856362|emb|CAN79638.1|hypothetical protein [Vitis vinifera]	CAN79638	1.83019E-20	75	84.3445	64	48
GAA4HQR02IQDJ7	protein	392	gi|87241208|gb|ABD33066.1|DNA-binding SAP; Zinc finger, MIZ-type; Zinc finger, FYVE/PHD-type [Medicago truncatula]	ABD33066	3.13315E-39	92	164.466	92	85
GAA4HQR02H2G2A	protein binding zinc ion binding	300	gi|225434586|ref|XP_002279069.1|PREDICTED: hypothetical protein [Vitis vinifera]	XP_002279069	3.88683E-29	87	130.954	80	70
GAA4HQR02GFGJU	pectate lyase	573	gi|222628310|gb|EEE60442.1|hypothetical protein OsJ_13660 [Oryza sativa Japonica Group]	EEE60442	4.34952E-19	72	98.2117	84	61
GAA4HQR02F30M3	PREDICTED: hypothetical protein [Vitis vinifera]	422	gi|225437112|ref|XP_002280164.1|PREDICTED: hypothetical protein [Vitis vinifera]	XP_002280164	9.42339E-7	58	56.6102	79	46
GAA4HQR02FZ8OD	cox viia-like protein	537	gi|270228255|emb|CBI17065.1|unnamed protein product [Vitis vinifera]	CBI17065	3.3724E-9	66	65.0846	77	51
GAA4HQR02H0PUE	alpha tubulin	464	gi|1556446|gb|AAB08791.1|alpha tubulin [Hordeum vulgare subsp. vulgare]	AAB08791	3.18552E-71	94	270.781	150	141
GAA4HQR02G1PSK	glutamyl-trna reductase	387	gi|150171033|emb|CAN88916.1|glutamyl tRNA Reductase [Nicotiana tabacum]	CAN88916	2.48692E-44	97	181.415	119	116
GAA4HQR02I8TVM	hypothetical protein [Vitis vinifera]	325	gi|147769316|emb|CAN74772.1|hypothetical protein [Vitis vinifera]	CAN74772	1.84838E-15	80	70.4774	52	42
GAA4HQR02HXFZJ	cmp-sialic acid transporter	417	gi|147772007|emb|CAN60247.1|hypothetical protein [Vitis vinifera]	CAN60247	3.57525E-59	92	138.272	75	69
GAA4HQR02I43DM	cytochrome p450	443	gi|270252907|emb|CBI19518.1|unnamed protein product [Vitis vinifera]	CBI19518	2.39486E-18	58	95.1301	129	75
GAA4HQR02JJORY	dna-directed dna polymerase damaged dna binding	352	gi|270233844|emb|CBI22452.1|unnamed protein product [Vitis vinifera]	CBI22452	1.30429E-16	71	89.3521	80	57
GAA4HQR02F5RDW	pyrimidine-specific ribonucleoside hydrolase riha	405	gi|224095379|ref|XP_002310384.1|predicted protein [Populus trichocarpa] >gi|222853287|gb|EEE90834.1| predicted protein [Populus trichocarpa]	XP_002310384	3.51577E-30	95	134.42	73	70
GAA4HQR02H4740	rop guanine nucleotide exchange	265	gi|115480477|ref|NP_001063832.1|Os09g0544800 [Oryza sativa (japonica cultivar-group)] >gi|113632065|dbj|BAF25746.1| Os09g0544800 [Oryza sativa Japonica Group] >gi|125551460|gb|EAY97169.1| hypothetical protein OsI_19090 [Oryza sativa Indica Group] >gi|215740582|dbj|BAG97238.1| unnamed protein product [Oryza sativa Japonica Group] >gi|222630798|gb|EEE62930.1| hypothetical protein OsJ_17735 [Oryza s…	NP_001063832	6.48134E-16	82	87.0409	56	46
GAA4HQR02I3TJ1	hypothetical chloroplast rf1	356	gi|189162317|ref|YP_001936563.1|hypothetical chloroplast RF1 [Fagopyrum esculentum subsp. ancestrale] >gi|189162329|ref|YP_001936575.1| hypothetical chloroplast RF1 [Fagopyrum esculentum subsp. ancestrale] >gi|166065403|gb|ABY79778.1| hypothetical chloroplast RF1 [Fagopyrum esculentum subsp. ancestrale] >gi|166065415|gb|ABY79790.1| hypothetical chloroplast RF1 [Fagopyrum esculentum subsp. ancestr…	YP_001936563	5.25028E-34	78	147.132	114	89
GAA4HQR02H8K3R	calcium lipid binding	462	gi|225440007|ref|XP_002276374.1|PREDICTED: hypothetical protein [Vitis vinifera]	XP_002276374	3.79493E-32	94	95.5153	56	53
GAA4HQR02H910D	protein	341	gi|224060169|ref|XP_002300066.1|predicted protein [Populus trichocarpa] >gi|222847324|gb|EEE84871.1| predicted protein [Populus trichocarpa]	XP_002300066	1.3185E-32	72	142.51	112	81
GAA4HQR02FUKKJ	unnamed protein product [Vitis vinifera]	398	gi|270241191|emb|CBI28417.1|unnamed protein product [Vitis vinifera]	CBI28417	8.24447E-11	80	70.0922	57	46
GAA4HQR02GSE9L	conserved hypothetical protein [Ricinus communis]	514	gi|255553903|ref|XP_002517992.1|conserved hypothetical protein [Ricinus communis] >gi|223542974|gb|EEF44510.1| conserved hypothetical protein [Ricinus communis]	XP_002517992	3.81784E-9	69	64.6994	76	53
GAA4HQR02HS4YO	protein	414	gi|62956020|gb|AAY23355.1|3-ketoacyl-CoA reductase 2 [Gossypium hirsutum]	AAY23355	3.72665E-16	86	87.8113	75	65
GAA4HQR02FXQ5E	kinesin motor	509	gi|225439866|ref|XP_002274736.1|PREDICTED: similar to kinesin motor protein-related [Vitis vinifera] >gi|270247300|emb|CBI32675.1| unnamed protein product [Vitis vinifera]	XP_002274736	1.19087E-68	91	262.307	160	146
GAA4HQR02IB7MS	thioesterase family protein	349	gi|255558816|ref|XP_002520431.1|acyl-CoA thioesterase, putative [Ricinus communis] >gi|223540273|gb|EEF41844.1| acyl-CoA thioesterase, putative [Ricinus communis]	XP_002520431	3.93328E-21	74	104.375	101	75
GAA4HQR02IXP2O	atp binding	418	gi|255537413|ref|XP_002509773.1|ATP binding protein, putative [Ricinus communis] >gi|223549672|gb|EEF51160.1| ATP binding protein, putative [Ricinus communis]	XP_002509773	3.95748E-21	57	104.375	164	94
GAA4HQR02JIJX9	protein	467	gi|224077044|ref|XP_002305106.1|predicted protein [Populus trichocarpa] >gi|222848070|gb|EEE85617.1| predicted protein [Populus trichocarpa]	XP_002305106	1.95547E-12	71	75.485	71	51
GAA4HQR02GOCCC	protein binding	396	gi|224056739|ref|XP_002298999.1|predicted protein [Populus trichocarpa] >gi|222846257|gb|EEE83804.1| predicted protein [Populus trichocarpa]	XP_002298999	2.81394E-35	80	151.369	121	97
GAA4HQR02F62T5	protein	306	gi|22331303|ref|NP_189060.2|catalytic/ glucosylceramidase [Arabidopsis thaliana] >gi|79313355|ref|NP_001030757.1| catalytic/ glucosylceramidase [Arabidopsis thaliana] >gi|17529232|gb|AAL38843.1| unknown protein [Arabidopsis thaliana] >gi|110742225|dbj|BAE99039.1| hypothetical protein [Arabidopsis thaliana]	NP_189060	2.33434E-38	95	125.561	60	57
GAA4HQR02GSVCY	hypothetical protein SORBIDRAFT_10g008360 [Sorghum bicolor]	375	gi|242095260|ref|XP_002438120.1|hypothetical protein SORBIDRAFT_10g008360 [Sorghum bicolor] >gi|241916343|gb|EER89487.1| hypothetical protein SORBIDRAFT_10g008360 [Sorghum bicolor]	XP_002438120	3.98128E-24	74	74.3294	51	38
GAA4HQR02G5RZF	protein phosphatase	507	gi|225458346|ref|XP_002281672.1|PREDICTED: similar to catalytic [Vitis vinifera]	XP_002281672	1.09219E-21	58	106.301	153	90
GAA4HQR02HMBPN	auxin-responsive protein	392	gi|255580939|ref|XP_002531288.1|Auxin-responsive protein IAA16, putative [Ricinus communis] >gi|223529121|gb|EEF31101.1| Auxin-responsive protein IAA16, putative [Ricinus communis]	XP_002531288	2.17986E-24	88	115.161	67	59
GAA4HQR02I7AHL	unknown [Glycine max]	438	gi|255627359|gb|ACU14024.1|unknown [Glycine max]	ACU14024	4.96875E-22	89	104.76	56	50
GAA4HQR02H10WN	protein	341	gi|225424665|ref|XP_002282444.1|PREDICTED: hypothetical protein [Vitis vinifera]	XP_002282444	6.20103E-29	81	103.99	79	64
GAA4HQR02IS4HZ	poor homologous synapsis 1 protein	420	gi|145323838|ref|NP_001077508.1|unknown protein [Arabidopsis thaliana] >gi|71905395|gb|AAZ52675.1| hypothetical protein At1g10710 [Arabidopsis thaliana]	NP_001077508	2.83073E-11	63	71.633	77	49
GAA4HQR02JHG6H	argonaute protein group	393	gi|270233700|emb|CBI22310.1|unnamed protein product [Vitis vinifera]	CBI22310	9.68861E-44	85	179.489	118	101
GAA4HQR02HCDVU	gtpase activating	512	gi|270241007|emb|CBI28236.1|unnamed protein product [Vitis vinifera]	CBI28236	2.65475E-27	59	101.679	127	75
GAA4HQR02I3RJP	cytochrome p450	437	gi|225444243|ref|XP_002272518.1|PREDICTED: hypothetical protein [Vitis vinifera]	XP_002272518	6.12239E-17	70	78.1814	81	57
GAA4HQR02JMKVO	predicted protein [Populus trichocarpa]	496	gi|224065824|ref|XP_002301968.1|predicted protein [Populus trichocarpa] >gi|222843694|gb|EEE81241.1| predicted protein [Populus trichocarpa]	XP_002301968	1.24845E-11	76	72.7886	52	40
GAA4HQR02HR8LF	constans-like protein	440	gi|186911830|gb|ACC95130.1|COL2 [Beta vulgaris subsp. vulgaris]	ACC95130	2.01483E-30	89	135.191	73	65
GAA4HQR02GPUX4	acyl- binding family expressed	434	gi|224125222|ref|XP_002319530.1|predicted protein [Populus trichocarpa] >gi|222857906|gb|EEE95453.1| predicted protein [Populus trichocarpa]	XP_002319530	3.47704E-13	52	57.7658	87	46
GAA4HQR02F6IRX	at5g14760 t9l3_60	420	gi|225452458|ref|XP_002274361.1|PREDICTED: similar to AO (L-ASPARTATE OXIDASE); L-aspartate oxidase [Vitis vinifera]	XP_002274361	1.24331E-13	56	66.6254	104	59
GAA4HQR02H1Z90	beta-tubulin isotype 2	402	gi|23452321|gb|AAN32991.1|beta-tubulin 4 [Gossypium hirsutum]	AAN32991	3.10715E-10	52	68.1662	132	69
GAA4HQR02JR6VL	chaperone protein	465	gi|15233779|ref|NP_194159.1|cpHsc70-1 (chloroplast heat shock protein 70-1); ATP binding [Arabidopsis thaliana] >gi|5051770|emb|CAB45063.1| hsp 70-like protein [Arabidopsis thaliana] >gi|7269278|emb|CAB79338.1| hsp 70-like protein [Arabidopsis thaliana] >gi|18175969|gb|AAL59960.1| putative hsp 70 protein [Arabidopsis thaliana] >gi|25054945|gb|AAN71949.1| putative hsp 70 protein [Arabidopsis thali…	NP_194159	1.83026E-10	52	68.9366	141	74
GAA4HQR02JXSJW	phytoene synthase	332	gi|190411493|gb|ABQ23179.2|phytoene synthase [Camellia sinensis]	ABQ23179	8.68207E-13	61	76.6406	91	56
GAA4HQR02FYITS	rhomboid expressed	399	gi|255585086|ref|XP_002533249.1|Transmembrane protein, putative [Ricinus communis] >gi|223526929|gb|EEF29134.1| Transmembrane protein, putative [Ricinus communis]	XP_002533249	1.29874E-40	82	169.088	128	105
GAA4HQR02GABIM	cytochrome c oxidase subunit	498	gi|255633956|gb|ACU17340.1|unknown [Glycine max]	ACU17340	4.52262E-33	94	144.05	71	67
GAA4HQR02HF2RP	proteasome subunit alpha type 2	372	gi|255544626|ref|XP_002513374.1|proteasome subunit alpha type, putative [Ricinus communis] >gi|223547282|gb|EEF48777.1| proteasome subunit alpha type, putative [Ricinus communis]	XP_002513374	1.51078E-19	72	95.9005	92	67
GAA4HQR02ISL4I	at1g10640 f20b24_8	368	gi|225425577|ref|XP_002266600.1|PREDICTED: hypothetical protein [Vitis vinifera] >gi|270241329|emb|CBI28553.1| unnamed protein product [Vitis vinifera]	XP_002266600	1.83734E-34	80	148.673	117	94
GAA4HQR02I0B27	multicopper oxidase	453	gi|224061929|ref|XP_002300669.1|multicopper oxidase [Populus trichocarpa] >gi|222842395|gb|EEE79942.1| multicopper oxidase [Populus trichocarpa]	XP_002300669	8.08811E-19	73	96.6709	75	55
GAA4HQR02IWTFZ	glyceraldehyde-3-phosphate dehydrogenase	413	gi|217071898|gb|ACJ84309.1|unknown [Medicago truncatula]	ACJ84309	5.7203E-49	99	196.823	100	99
GAA4HQR02F7PQA	protein	522	gi|225452280|ref|XP_002270990.1|PREDICTED: hypothetical protein [Vitis vinifera] >gi|270251460|emb|CBI34833.1| unnamed protein product [Vitis vinifera]	XP_002270990	2.3853E-17	90	92.0485	52	47
GAA4HQR02FPLV1	at4g01710 t15b16_22	413	gi|255646883|gb|ACU23911.1|unknown [Glycine max]	ACU23911	4.86504E-32	86	140.584	92	80
GAA4HQR02FYZI0	pentatricopeptide repeat-containing	431	gi|270252363|emb|CBI18974.1|unnamed protein product [Vitis vinifera]	CBI18974	2.76924E-43	94	177.948	103	97
GAA4HQR02HI4D6	cmb1_diaca ame: full=mads-box protein cmb1	525	gi|3023536|sp|Q39685.1|CMB1_DIACARecName: Full=MADS-box protein CMB1 >gi|695317|gb|AAA62761.1| MADS box protein [Dianthus caryophyllus]	Q39685	2.01465E-8	57	62.3882	84	48
GAA4HQR02FFUUT	nig (nsp (nuclear shuttle protein)-interacting gtpase) gtp binding gtpase	393	gi|270240871|emb|CBI28100.1|unnamed protein product [Vitis vinifera]	CBI28100	3.69878E-27	93	124.405	62	58
GAA4HQR02GRI3Y	heat shock protein binding	352	gi|225445342|ref|XP_002281542.1|PREDICTED: similar to GRV2 (KATAMARI2); binding / heat shock protein binding [Vitis vinifera]	XP_002281542	1.32465E-28	76	112.079	80	61
GAA4HQR02IK4NZ	protein	484	gi|225428881|ref|XP_002285306.1|PREDICTED: hypothetical protein [Vitis vinifera]	XP_002285306	5.58894E-63	91	147.902	80	73
GAA4HQR02JKX5G	protein	399	gi|255553243|ref|XP_002517664.1|conserved hypothetical protein [Ricinus communis] >gi|223543296|gb|EEF44828.1| conserved hypothetical protein [Ricinus communis]	XP_002517664	1.13521E-44	89	182.57	119	107
GAA4HQR02G78D5	chromosome 20 open reading frame isoform cra_b	361	gi|239745442|ref|XP_002343468.1|PREDICTED: hypothetical protein XP_002343468 [Homo sapiens] >gi|239756499|ref|XP_002345005.1| PREDICTED: hypothetical protein [Homo sapiens]	XP_002343468	2.68156E-22	66	108.227	100	66
GAA4HQR02JHEM1	transitional endoplasmic reticulum atpase	449	gi|224140199|ref|XP_002323472.1|predicted protein [Populus trichocarpa] >gi|222868102|gb|EEF05233.1| predicted protein [Populus trichocarpa]	XP_002323472	1.88125E-15	83	85.5001	55	46
GAA4HQR02INBP1	ac024594_5 nodulin	428	gi|242039341|ref|XP_002467065.1|hypothetical protein SORBIDRAFT_01g019070 [Sorghum bicolor] >gi|241920919|gb|EER94063.1| hypothetical protein SORBIDRAFT_01g019070 [Sorghum bicolor]	XP_002467065	9.27967E-31	86	136.346	87	75
GAA4HQR02G1Q9U	rubber elongation factor	446	gi|225450770|ref|XP_002283697.1|PREDICTED: hypothetical protein [Vitis vinifera]	XP_002283697	5.1332E-21	83	103.99	67	56
GAA4HQR02JWOJP	protein kinase c inhibitor	409	gi|224139616|ref|XP_002323194.1|predicted protein [Populus trichocarpa] >gi|222867824|gb|EEF04955.1| predicted protein [Populus trichocarpa]	XP_002323194	1.85662E-31	86	138.658	87	75
GAA4HQR02JG6JO	unknown [Glycine max]	300	gi|255646054|gb|ACU23514.1|unknown [Glycine max]	ACU23514	5.8356E-9	68	63.929	63	43
GAA4HQR02IEH4U	receptor protein kinase clavata1	508	gi|255560235|ref|XP_002521135.1|Receptor protein kinase CLAVATA1 precursor, putative [Ricinus communis] >gi|223539704|gb|EEF41286.1| Receptor protein kinase CLAVATA1 precursor, putative [Ricinus communis]	XP_002521135	4.68149E-18	73	65.855	56	41
GAA4HQR02IEUAB	late embryogenesis abundant lea	384	gi|225461342|ref|XP_002284614.1|PREDICTED: hypothetical protein [Vitis vinifera] >gi|270231032|emb|CBI20359.1| unnamed protein product [Vitis vinifera]	XP_002284614	4.39788E-49	85	197.208	116	99
GAA4HQR02FU70B	geko1-like protein	531	gi|255541926|ref|XP_002512027.1|Ethanol tolerance protein GEKO1, putative [Ricinus communis] >gi|223549207|gb|EEF50696.1| Ethanol tolerance protein GEKO1, putative [Ricinus communis]	XP_002512027	4.29869E-70	85	267.314	176	150
GAA4HQR02JJN7M	set domain protein	271	gi|224077384|ref|XP_002305239.1|SET domain protein [Populus trichocarpa] >gi|222848203|gb|EEE85750.1| SET domain protein [Populus trichocarpa]	XP_002305239	5.25233E-26	85	120.553	81	69
GAA4HQR02FSABR	at1g18010 t10f20_2	417	gi|224121128|ref|XP_002318504.1|predicted protein [Populus trichocarpa] >gi|222859177|gb|EEE96724.1| predicted protein [Populus trichocarpa]	XP_002318504	2.29886E-53	88	211.46	128	113
GAA4HQR02ILGTT	nica_arath ame: full=nicastrin flags: precursor	356	gi|225451381|ref|XP_002264144.1|PREDICTED: hypothetical protein [Vitis vinifera] >gi|270248340|emb|CBI33472.1| unnamed protein product [Vitis vinifera]	XP_002264144	1.21039E-30	77	135.961	108	84
GAA4HQR02JC0KP	trafficking protein particle complex 9	375	gi|147794021|emb|CAN71170.1|hypothetical protein [Vitis vinifera]	CAN71170	1.74739E-40	100	120.168	60	60
GAA4HQR02HKUYM	protein	375	gi|270233812|emb|CBI22420.1|unnamed protein product [Vitis vinifera]	CBI22420	8.18895E-12	56	51.6026	67	38
GAA4HQR02JI47J	chloride channel	390	gi|270238987|emb|CBI26223.1|unnamed protein product [Vitis vinifera]	CBI26223	1.67308E-16	76	88.9669	68	52
GAA4HQR02JFFMT	predicted protein [Populus trichocarpa]	336	gi|224067515|ref|XP_002302498.1|predicted protein [Populus trichocarpa] >gi|222844224|gb|EEE81771.1| predicted protein [Populus trichocarpa]	XP_002302498	3.62018E-11	82	71.2478	51	42
GAA4HQR02FWPNJ	phd finger	412	gi|255545554|ref|XP_002513837.1|phd finger protein, putative [Ricinus communis] >gi|223546923|gb|EEF48420.1| phd finger protein, putative [Ricinus communis]	XP_002513837	6.59112E-21	84	103.605	59	50
GAA4HQR02JNOPU	laccase 110c	320	gi|270243589|emb|CBI30529.1|unnamed protein product [Vitis vinifera]	CBI30529	2.46145E-41	87	156.377	86	75
GAA4HQR02GJRFW	tubulin gamma complex-associated protein	349	gi|255583160|ref|XP_002532346.1|gamma-tubulin complex component, putative [Ricinus communis] >gi|223527963|gb|EEF30048.1| gamma-tubulin complex component, putative [Ricinus communis]	XP_002532346	1.12376E-34	97	119.398	81	79
GAA4HQR02GRVHI	transcription initiation factor	526	gi|255580776|ref|XP_002531209.1|transcription initiation factor tfiid, putative [Ricinus communis] >gi|223529211|gb|EEF31186.1| transcription initiation factor tfiid, putative [Ricinus communis]	XP_002531209	8.15974E-18	87	93.5893	62	54
GAA4HQR02HFS98	receptor serine-threonine protein	271	gi|242087721|ref|XP_002439693.1|hypothetical protein SORBIDRAFT_09g018500 [Sorghum bicolor] >gi|241944978|gb|EES18123.1| hypothetical protein SORBIDRAFT_09g018500 [Sorghum bicolor]	XP_002439693	1.69916E-32	96	134.035	66	64
GAA4HQR02GXYTZ	predicted protein [Populus trichocarpa]	443	gi|224117588|ref|XP_002317616.1|predicted protein [Populus trichocarpa] >gi|222860681|gb|EEE98228.1| predicted protein [Populus trichocarpa]	XP_002317616	8.53826E-8	58	60.077	100	58
GAA4HQR02GBZKT	protein	529	gi|225457745|ref|XP_002262900.1|PREDICTED: hypothetical protein [Vitis vinifera] >gi|270253368|emb|CBI19979.1| unnamed protein product [Vitis vinifera]	XP_002262900	5.57723E-22	82	107.457	67	55
GAA4HQR02F0CBM	gras family transcription factor	406	gi|270227376|emb|CBI16109.1|unnamed protein product [Vitis vinifera]	CBI16109	5.21273E-38	90	158.303	99	90
GAA4HQR02JOKVE	plasma membrane h+-atpase	353	gi|225429772|ref|XP_002282619.1|PREDICTED: hypothetical protein [Vitis vinifera]	XP_002282619	8.87264E-38	94	157.918	86	81
GAA4HQR02IFZ6C	n -dimethylguanosine trna	377	gi|225451808|ref|XP_002281380.1|PREDICTED: hypothetical protein [Vitis vinifera] >gi|147815608|emb|CAN65976.1| hypothetical protein [Vitis vinifera] >gi|270306128|emb|CBI16939.1| unnamed protein product [Vitis vinifera]	XP_002281380	6.28295E-12	71	67.0106	56	40
GAA4HQR02FQIGB	grave disease carrier	405	gi|270240707|emb|CBI27936.1|unnamed protein product [Vitis vinifera]	CBI27936	1.5997E-43	81	169.474	116	94
GAA4HQR02JXVWU	unnamed protein product [Vitis vinifera]	477	gi|270254558|emb|CBI36948.1|unnamed protein product [Vitis vinifera]	CBI36948	6.37886E-16	51	87.0409	152	79
GAA4HQR02H8CMK	major surface like glycoprotein	449	gi|255538552|ref|XP_002510341.1|metalloendopeptidase, putative [Ricinus communis] >gi|223551042|gb|EEF52528.1| metalloendopeptidase, putative [Ricinus communis]	XP_002510341	2.77207E-59	89	231.106	139	124
GAA4HQR02G1Z50	electron transporter, putative [Ricinus communis]	342	gi|255579619|ref|XP_002530650.1|electron transporter, putative [Ricinus communis] >gi|223529783|gb|EEF31719.1| electron transporter, putative [Ricinus communis]	XP_002530650	6.64937E-28	86	125.561	94	81
GAA4HQR02HTFBM	unnamed protein product [Vitis vinifera]	432	gi|270236050|emb|CBI25319.1|unnamed protein product [Vitis vinifera]	CBI25319	1.38122E-10	74	69.3218	62	46
GAA4HQR02IL2GQ	protein	435	gi|255544664|ref|XP_002513393.1|conserved hypothetical protein [Ricinus communis] >gi|223547301|gb|EEF48796.1| conserved hypothetical protein [Ricinus communis]	XP_002513393	1.2323E-43	86	179.104	122	106
GAA4HQR02ITT5H	tpl protein binding protein homodimerization transcription repressor	475	gi|79403309|ref|NP_188209.3|protein binding [Arabidopsis thaliana]	NP_188209	4.3075E-58	80	122.865	89	72
GAA4HQR02IUDEL	ubiquitin family protein	472	gi|224126517|ref|XP_002329574.1|predicted protein [Populus trichocarpa] >gi|222870283|gb|EEF07414.1| predicted protein [Populus trichocarpa]	XP_002329574	3.75318E-39	93	142.895	77	72
GAA4HQR02F1LCR	unknown [Glycine max]	374	gi|255635613|gb|ACU18156.1|unknown [Glycine max]	ACU18156	3.07138E-11	76	48.1358	60	46
GAA4HQR02G9JRG	gdp-fucose protein-o-fucosyltransferase 2	381	gi|224071029|ref|XP_002303337.1|predicted protein [Populus trichocarpa] >gi|222840769|gb|EEE78316.1| predicted protein [Populus trichocarpa]	XP_002303337	5.57297E-52	93	206.838	116	108
GAA4HQR02F9NB5	phosphatase subunit g4-1	347	gi|255551683|ref|XP_002516887.1|tonneau, putative [Ricinus communis] >gi|223543975|gb|EEF45501.1| tonneau, putative [Ricinus communis]	XP_002516887	1.71688E-16	87	88.9669	55	48
GAA4HQR02FY5B3	membrane protein	376	gi|224075942|ref|XP_002304839.1|predicted protein [Populus trichocarpa] >gi|222842271|gb|EEE79818.1| predicted protein [Populus trichocarpa]	XP_002304839	3.56956E-13	53	75.0998	97	52
GAA4HQR02HIA4K	cellulose synthase a catalytic subunit 3	340	gi|15217853|ref|NP_171773.1|ATCSLD5; 1,4-beta-D-xylan synthase/ cellulose synthase [Arabidopsis thaliana] >gi|75207418|sp|Q9SRW9.1|CSLD5_ARATH RecName: Full=Cellulose synthase-like protein D5; Short=AtCslD5 >gi|6056428|gb|AAF02892.1|AC009525_26 Very similar to cellulose synthase catalytic subunit [Arabidopsis thaliana]	NP_171773	2.25967E-16	91	88.5817	57	52
GAA4HQR02IUOJR	at3g27290 k17e12_11	350	gi|225425900|ref|XP_002266763.1|PREDICTED: hypothetical protein [Vitis vinifera]	XP_002266763	2.69916E-33	90	100.138	60	54
GAA4HQR02JWE9Y	dtdp-glucose 4-6-	461	gi|224064446|ref|XP_002301480.1|predicted protein [Populus trichocarpa] >gi|222843206|gb|EEE80753.1| predicted protein [Populus trichocarpa]	XP_002301480	1.97933E-9	67	65.4698	109	74
GAA4HQR02IUTW2	translation initiation factor if-2	360	gi|270257473|emb|CBI39516.1|unnamed protein product [Vitis vinifera]	CBI39516	1.32173E-45	88	185.652	115	102
GAA4HQR02HTZQH	ubiquitin ligase protein	506	gi|270258446|emb|CBI40480.1|unnamed protein product [Vitis vinifera]	CBI40480	5.27962E-29	67	130.568	131	89
GAA4HQR02F5LRO	protein	478	gi|255632292|gb|ACU16504.1|unknown [Glycine max]	ACU16504	3.5002E-14	88	81.2629	68	60
GAA4HQR02I26CJ	atp binding atp-dependent dna helicase atp-dependent helicase helicase nucleic acid binding	236	gi|255570116|ref|XP_002526020.1|conserved hypothetical protein [Ricinus communis] >gi|223534667|gb|EEF36360.1| conserved hypothetical protein [Ricinus communis]	XP_002526020	7.90354E-14	75	80.1073	58	44
GAA4HQR02FRONL	calcium-dependent protein kinase	339	gi|238007006|gb|ACR34538.1|unknown [Zea mays]	ACR34538	3.14802E-38	91	143.28	80	73
GAA4HQR02F6485	protein	357	gi|225424007|ref|XP_002283457.1|PREDICTED: hypothetical protein [Vitis vinifera]	XP_002283457	3.08762E-10	67	68.1662	71	48
GAA4HQR02ISIQ9	protein	355	gi|270231764|emb|CBI21089.1|unnamed protein product [Vitis vinifera]	CBI21089	6.873E-26	75	120.168	94	71
GAA4HQR02JB07K	unknown [Glycine max]	503	gi|255640382|gb|ACU20478.1|unknown [Glycine max]	ACU20478	9.45261E-7	58	56.6102	97	57
GAA4HQR02JDXB0	unnamed protein product [Vitis vinifera]	328	gi|270230440|emb|CBI18787.1|unnamed protein product [Vitis vinifera]	CBI18787	2.62428E-9	54	65.0846	95	52
GAA4HQR02I9OO4	protein	496	gi|255551557|ref|XP_002516824.1|conserved hypothetical protein [Ricinus communis] >gi|223543912|gb|EEF45438.1| conserved hypothetical protein [Ricinus communis]	XP_002516824	9.47149E-37	85	146.747	92	79
GAA4HQR02G23JZ	gtp1 obg family member	344	gi|270227408|emb|CBI16141.1|unnamed protein product [Vitis vinifera]	CBI16141	3.02823E-29	83	131.339	98	82
GAA4HQR02I8LDM	udp-n-acetylmuramoyl-l-alanyl-d-glutamate-- 6-diaminopimelate ligase	291	gi|255537491|ref|XP_002509812.1|UDP-n-acetylmuramoylalanyl-d-glutamate--2,6-diaminopimelate ligase, putative [Ricinus communis] >gi|223549711|gb|EEF51199.1| UDP-n-acetylmuramoylalanyl-d-glutamate--2,6-diaminopimelate ligase, putative [Ricinus communis]	XP_002509812	5.1329E-29	84	130.568	86	73
GAA4HQR02IEVRA	nc domain-containing protein	350	gi|225470960|ref|XP_002266683.1|PREDICTED: hypothetical protein [Vitis vinifera] >gi|147767788|emb|CAN66977.1| hypothetical protein [Vitis vinifera]	XP_002266683	4.21283E-15	63	63.5438	77	49
GAA4HQR02HD1IX	unnamed protein product [Vitis vinifera]	368	gi|270243890|emb|CBI30829.1|unnamed protein product [Vitis vinifera]	CBI30829	1.36905E-13	80	79.337	57	46
GAA4HQR02JFPAW	leucine-rich repeat transmembrane protein	393	gi|224108443|ref|XP_002314848.1|predicted protein [Populus trichocarpa] >gi|222863888|gb|EEF01019.1| predicted protein [Populus trichocarpa]	XP_002314848	1.89964E-23	55	112.079	156	86
GAA4HQR02JH6UW	rop guanine nucleotide exchange	484	gi|224127676|ref|XP_002320133.1|predicted protein [Populus trichocarpa] >gi|222860906|gb|EEE98448.1| predicted protein [Populus trichocarpa]	XP_002320133	3.57593E-14	92	81.2629	51	47
GAA4HQR02GYGGY	hydroxyproline-rich glycoprotein family protein	500	gi|224111402|ref|XP_002315841.1|predicted protein [Populus trichocarpa] >gi|222864881|gb|EEF02012.1| predicted protein [Populus trichocarpa]	XP_002315841	1.15287E-28	64	129.413	141	91
GAA4HQR02GEZ3T	aluminium resistance family protein	347	gi|255586090|ref|XP_002533709.1|conserved hypothetical protein [Ricinus communis] >gi|223526383|gb|EEF28672.1| conserved hypothetical protein [Ricinus communis]	XP_002533709	9.73161E-37	83	127.487	87	73
GAA4HQR02GWTOK	tir-nbs resistance protein	329	gi|255537517|ref|XP_002509825.1|nucleoside-triphosphatase, putative [Ricinus communis] >gi|223549724|gb|EEF51212.1| nucleoside-triphosphatase, putative [Ricinus communis]	XP_002509825	3.69529E-39	84	156.762	95	80
GAA4HQR02FZ7I1	tetratricopeptide repeat	388	gi|255538832|ref|XP_002510481.1|tetratricopeptide repeat protein, tpr, putative [Ricinus communis] >gi|223551182|gb|EEF52668.1| tetratricopeptide repeat protein, tpr, putative [Ricinus communis]	XP_002510481	2.77524E-11	76	71.633	52	40
GAA4HQR02GVIKY	plasma membrane h+-atpase	434	gi|435001|emb|CAA54045.1|H(+)-transporting ATPase [Solanum tuberosum]	CAA54045	2.41369E-27	84	101.679	66	56
GAA4HQR02FYL9E	cytochrome p450 reductase	429	gi|2580499|gb|AAC05022.1|NADPH:ferrihemoprotein oxidoreductase [Eschscholzia californica]	AAC05022	9.28304E-15	69	83.1889	92	64
GAA4HQR02HP8A2	protein	453	gi|270236195|emb|CBI25464.1|unnamed protein product [Vitis vinifera]	CBI25464	9.16932E-47	78	189.504	142	111
GAA4HQR02GQYXQ	protein	318	gi|219842172|dbj|BAH10643.1|2-methyl-6-geranylgeranylbenzoquinone methyltranferase [Hevea brasiliensis]	BAH10643	5.82407E-33	91	137.887	72	66
GAA4HQR02GYUSQ	vacuolar protein sorting	322	gi|225423672|ref|XP_002276491.1|PREDICTED: hypothetical protein [Vitis vinifera] >gi|270239950|emb|CBI27183.1| unnamed protein product [Vitis vinifera]	XP_002276491	8.26268E-39	92	158.303	91	84
GAA4HQR02HYQVG	hydrolyzing o-glycosyl	273	gi|147839124|emb|CAN63654.1|hypothetical protein [Vitis vinifera]	CAN63654	6.62646E-24	89	112.079	68	61
GAA4HQR02HIIU0	cellulose synthase-like glycosyltransferase family 2	296	gi|168041924|ref|XP_001773440.1|cellulose synthase-like C3, glycosyltransferase family 2 [Physcomitrella patens subsp. patens] >gi|114224789|gb|ABI55235.1| cellulose synthase-like C3 [Physcomitrella patens] >gi|162675316|gb|EDQ61813.1| cellulose synthase-like C3, glycosyltransferase family 2 [Physcomitrella patens subsp. patens]	XP_001773440	9.68898E-12	77	73.1738	57	44
GAA4HQR02JAMIM	kinesin-13a atp binding microtubule motor	485	gi|225432256|ref|XP_002271765.1|PREDICTED: hypothetical protein [Vitis vinifera] >gi|270238813|emb|CBI26049.1| unnamed protein product [Vitis vinifera]	XP_002271765	9.62592E-52	89	206.068	132	118
GAA4HQR02F7LRJ	beta chain	429	gi|255537469|ref|XP_002509801.1|tubulin beta chain, putative [Ricinus communis] >gi|223549700|gb|EEF51188.1| tubulin beta chain, putative [Ricinus communis]	XP_002509801	5.97537E-38	90	160.229	88	80
GAA4HQR02H5C6W	brg-1 associated	392	gi|255555227|ref|XP_002518650.1|brg-1 associated factor, putative [Ricinus communis] >gi|223542031|gb|EEF43575.1| brg-1 associated factor, putative [Ricinus communis]	XP_002518650	7.4658E-9	58	55.8398	72	42
GAA4HQR02IQ381	pentatricopeptide repeat-containing	304	gi|225446547|ref|XP_002276142.1|PREDICTED: hypothetical protein [Vitis vinifera]	XP_002276142	1.20381E-30	83	135.961	89	74
GAA4HQR02G8BNM	at1g29660 f15d2_21	481	gi|270243825|emb|CBI30764.1|unnamed protein product [Vitis vinifera]	CBI30764	1.90104E-10	60	47.3654	58	35
GAA4HQR02IHANI	lipin family protein	222	gi|270252920|emb|CBI19531.1|unnamed protein product [Vitis vinifera]	CBI19531	1.55641E-25	95	119.013	65	62
GAA4HQR02G9P8G	rna polymerase ii mediator complex	284	gi|225442396|ref|XP_002282496.1|PREDICTED: hypothetical protein [Vitis vinifera]	XP_002282496	9.2028E-31	90	102.064	54	49
GAA4HQR02HIECY	pentatricopeptide repeat-containing	490	gi|270250745|emb|CBI33923.1|unnamed protein product [Vitis vinifera]	CBI33923	7.05637E-55	80	216.468	162	130
GAA4HQR02ITKND	10-formyltetrahydrofolate synthetase	439	gi|224052994|ref|XP_002297654.1|10-formyltetrahydrofolate synthetase [Populus trichocarpa] >gi|222844912|gb|EEE82459.1| 10-formyltetrahydrofolate synthetase [Populus trichocarpa]	XP_002297654	1.35329E-45	91	185.652	115	105
GAA4HQR02HH2NZ	protein phosphatase regulatory	443	gi|225430087|ref|XP_002284526.1|PREDICTED: hypothetical protein [Vitis vinifera]	XP_002284526	2.08846E-30	66	135.191	145	96
GAA4HQR02JQ1B9	pmi1 (plastid movement impaired1)	370	gi|225457628|ref|XP_002273127.1|PREDICTED: hypothetical protein [Vitis vinifera]	XP_002273127	5.00733E-16	64	87.4261	116	75
GAA4HQR02GTJOV	dna binding	407	gi|255537529|ref|XP_002509831.1|DNA binding protein, putative [Ricinus communis] >gi|223549730|gb|EEF51218.1| DNA binding protein, putative [Ricinus communis]	XP_002509831	3.53212E-14	53	81.2629	120	64
GAA4HQR02HVIMW	dienelactone hydrolase family protein	503	gi|255567721|ref|XP_002524839.1|carboxymethylenebutenolidase, putative [Ricinus communis] >gi|223535899|gb|EEF37559.1| carboxymethylenebutenolidase, putative [Ricinus communis]	XP_002524839	3.44102E-14	48	67.781	141	68
GAA4HQR02IFMSP	protein	389	gi|225467604|ref|XP_002264538.1|PREDICTED: hypothetical protein [Vitis vinifera]	XP_002264538	5.19119E-38	84	157.918	115	97
GAA4HQR02GPTSX	iq calmodulin-binding motif family expressed	412	gi|255545329|ref|XP_002513725.1|calmodulin binding protein, putative [Ricinus communis] >gi|223547176|gb|EEF48672.1| calmodulin binding protein, putative [Ricinus communis]	XP_002513725	4.28216E-12	95	74.3294	65	62
GAA4HQR02GH0A2	dna binding	491	gi|255581042|ref|XP_002531337.1|DNA binding protein, putative [Ricinus communis] >gi|223529059|gb|EEF31044.1| DNA binding protein, putative [Ricinus communis]	XP_002531337	7.05475E-19	54	60.077	100	54
GAA4HQR02JFA8U	unknown [Medicago truncatula]	462	gi|217072056|gb|ACJ84388.1|unknown [Medicago truncatula]	ACJ84388	1.71676E-16	78	88.9669	69	54
GAA4HQR02GJXQQ	transcription factor, putative [Ricinus communis]	368	gi|255555825|ref|XP_002518948.1|transcription factor, putative [Ricinus communis] >gi|223541935|gb|EEF43481.1| transcription factor, putative [Ricinus communis]	XP_002518948	9.50299E-7	55	56.6102	84	47
GAA4HQR02JBE3H	ternary complex factor	382	gi|255584873|ref|XP_002533152.1|transcription factor, putative [Ricinus communis] >gi|223527047|gb|EEF29233.1| transcription factor, putative [Ricinus communis]	XP_002533152	3.5917E-29	85	77.0258	56	48
GAA4HQR02IHV6R	laccase, putative [Ricinus communis]	302	gi|255567626|ref|XP_002524792.1|laccase, putative [Ricinus communis] >gi|223535976|gb|EEF37635.1| laccase, putative [Ricinus communis]	XP_002524792	8.10507E-12	69	62.003	53	37
GAA4HQR02HALXL	coated vesicle membrane	320	gi|270242287|emb|CBI29435.1|unnamed protein product [Vitis vinifera]	CBI29435	1.65463E-27	76	125.561	104	80
GAA4HQR02JDVMN	protein	460	gi|224086693|ref|XP_002307934.1|predicted protein [Populus trichocarpa] >gi|222853910|gb|EEE91457.1| predicted protein [Populus trichocarpa]	XP_002307934	1.88713E-34	82	95.1301	68	56
GAA4HQR02I3UF8	type-b response regulator	393	gi|270231759|emb|CBI21084.1|unnamed protein product [Vitis vinifera]	CBI21084	3.34541E-28	82	127.872	88	73
GAA4HQR02G9EU5	zinc finger	340	gi|15235421|ref|NP_194607.1|GDSL-motif lipase/hydrolase family protein [Arabidopsis thaliana] >gi|75212623|sp|Q9SVU5.1|GDL67_ARATH RecName: Full=GDSL esterase/lipase At4g28780; AltName: Full=Extracellular lipase At4g28780; Flags: Precursor >gi|4218120|emb|CAA22974.1| Proline-rich APG-like protein [Arabidopsis thaliana] >gi|7269733|emb|CAB81466.1| Proline-rich APG-like protein [Arabidopsis thalian…	NP_194607	1.0812E-26	78	122.865	95	75
GAA4HQR02GHIWH	soluble starch synthase iii-1	405	gi|255554877|ref|XP_002518476.1|starch synthase, putative [Ricinus communis] >gi|223542321|gb|EEF43863.1| starch synthase, putative [Ricinus communis]	XP_002518476	1.41497E-54	90	171.785	91	82
GAA4HQR02F36XQ	stearoyl-acp desaturase	571	gi|125548002|gb|EAY93824.1|hypothetical protein OsI_15603 [Oryza sativa Indica Group]	EAY93824	1.12048E-13	60	70.0922	90	54
GAA4HQR02ISHJJ	3-hydroxybutyryl- dehydrogenase	322	gi|224128091|ref|XP_002329079.1|predicted protein [Populus trichocarpa] >gi|222869748|gb|EEF06879.1| predicted protein [Populus trichocarpa]	XP_002329079	5.3279E-10	79	67.3958	69	55
GAA4HQR02ILIIW	pyrophosphate-energized vacuolar membrane proton	466	gi|151337717|gb|ABS01290.1|tonoplast proton pump [Lotus corniculatus]	ABS01290	6.93947E-18	60	93.5893	135	81
GAA4HQR02G541Z	protein	406	gi|270250592|emb|CBI33771.1|unnamed protein product [Vitis vinifera]	CBI33771	1.17048E-25	93	119.398	63	59
GAA4HQR02I9SSM	ddrgk_arath ame: full=ddrgk domain-containing protein 1 flags: precursor	391	gi|18416928|ref|NP_567767.1|unknown protein [Arabidopsis thaliana] >gi|30687483|ref|NP_849456.1| unknown protein [Arabidopsis thaliana] >gi|75165195|sp|Q94C53.1|DDRGK_ARATH RecName: Full=DDRGK domain-containing protein 1; Flags: Precursor >gi|14334540|gb|AAK59678.1| putative protein [Arabidopsis thaliana] >gi|21280897|gb|AAM44975.1| putative protein [Arabidopsis thaliana]	NP_567767	6.55487E-16	87	82.4185	54	47
GAA4HQR02G4MX2	nup133 nucleoporin family expressed	436	gi|270241191|emb|CBI28417.1|unnamed protein product [Vitis vinifera]	CBI28417	5.57064E-20	82	100.523	68	56
GAA4HQR02HUGVO	unknown protein [Glycine max]	390	gi|193850555|gb|ACF22881.1|unknown protein [Glycine max]	ACF22881	7.04557E-7	71	56.9954	53	38
GAA4HQR02HRA32	predicted protein [Populus trichocarpa]	358	gi|224089012|ref|XP_002308601.1|predicted protein [Populus trichocarpa] >gi|222854577|gb|EEE92124.1| predicted protein [Populus trichocarpa]	XP_002308601	1.87319E-7	56	58.9214	80	45
GAA4HQR02FZ8E2	protein	381	gi|270247791|emb|CBI33147.1|unnamed protein product [Vitis vinifera]	CBI33147	1.86817E-23	82	112.079	75	62
GAA4HQR02HV36T	protein	348	gi|147790677|emb|CAN61021.1|hypothetical protein [Vitis vinifera]	CAN61021	3.81002E-16	83	87.8113	60	50
GAA4HQR02JALRB	protein	489	gi|255581512|ref|XP_002531562.1|laccase, putative [Ricinus communis] >gi|223528823|gb|EEF30828.1| laccase, putative [Ricinus communis]	XP_002531562	1.95966E-38	73	82.8037	83	61
GAA4HQR02HU1J6	ap2 domain-containing transcription factor	329	gi|224053044|ref|XP_002297679.1|AP2 domain-containing transcription factor [Populus trichocarpa] >gi|222844937|gb|EEE82484.1| AP2 domain-containing transcription factor [Populus trichocarpa]	XP_002297679	1.17254E-25	90	119.398	66	60
GAA4HQR02F4JZG	photosystem i reaction center subunit chloroplast	364	gi|224099787|ref|XP_002311618.1|hypothetical protein POPTRDRAFT_564827 [Populus trichocarpa] >gi|222851438|gb|EEE88985.1| hypothetical protein POPTRDRAFT_564827 [Populus trichocarpa]	XP_002311618	4.72607E-11	76	70.8626	52	40
GAA4HQR02J3RXG	chaperone protein	594	gi|255551777|ref|XP_002516934.1|Chaperone protein dnaJ, putative [Ricinus communis] >gi|223544022|gb|EEF45548.1| Chaperone protein dnaJ, putative [Ricinus communis]	XP_002516934	6.00659E-14	83	81.2629	61	51
GAA4HQR02FVLEQ	transcription factor e2f	447	gi|11558192|emb|CAC17702.1|transcription factor (E2F) [Chenopodium rubrum]	CAC17702	4.93877E-24	71	114.005	94	67
GAA4HQR02GMCHG	transcription factor cpp	391	gi|270239056|emb|CBI26292.1|unnamed protein product [Vitis vinifera]	CBI26292	5.21255E-10	84	67.3958	72	61
GAA4HQR02IUAAL	60s ribosomal protein l26-	411	gi|221485283|gb|EEE23564.1|60S ribosomal protein L26, putative [Toxoplasma gondii GT1]	EEE23564	6.48225E-12	70	57.3806	54	38
GAA4HQR02IYOXX	protein kinase-like protein	490	gi|270255356|emb|CBI37740.1|unnamed protein product [Vitis vinifera]	CBI37740	1.42854E-39	86	165.622	105	91
GAA4HQR02HL3SV	protein	468	gi|270235761|emb|CBI24886.1|unnamed protein product [Vitis vinifera]	CBI24886	3.58434E-65	97	238.424	108	105
GAA4HQR02I554G	PREDICTED: hypothetical protein [Vitis vinifera]	359	gi|225452057|ref|XP_002283938.1|PREDICTED: hypothetical protein [Vitis vinifera] >gi|270248509|emb|CBI33641.1| unnamed protein product [Vitis vinifera]	XP_002283938	5.25448E-18	72	93.9745	108	78
GAA4HQR02HCEAY	global transcription factor group	463	gi|147775767|emb|CAN64799.1|hypothetical protein [Vitis vinifera]	CAN64799	8.13492E-36	98	133.65	66	65
GAA4HQR02F1F3M	caax prenyl protease	440	gi|115447919|ref|NP_001047739.1|Os02g0680400 [Oryza sativa (japonica cultivar-group)] >gi|75290193|sp|Q6EPN8.1|FACE1_ORYSJ RecName: Full=CAAX prenyl protease 1 homolog; AltName: Full=Prenyl protein-specific endoprotease 1; AltName: Full=Farnesylated proteins-converting enzyme 1; Short=FACE-1; AltName: Full=Zinc metalloproteinase Ste24 homolog >gi|50253136|dbj|BAD29382.1| putative Ste24p [Oryza sa…	NP_001047739	7.52085E-30	66	93.2041	98	65
GAA4HQR02JA017	atp binding protein	363	gi|255568924|ref|XP_002525432.1|casein kinase, putative [Ricinus communis] >gi|223535245|gb|EEF36922.1| casein kinase, putative [Ricinus communis]	XP_002525432	2.94521E-35	82	128.642	85	70
GAA4HQR02IS4KE	beta-amylase	451	gi|224107567|ref|XP_002314522.1|predicted protein [Populus trichocarpa] >gi|222863562|gb|EEF00693.1| predicted protein [Populus trichocarpa]	XP_002314522	2.10849E-67	87	258.07	140	123
GAA4HQR02GAE5K	alpha beta fold family expressed	485	gi|225440908|ref|XP_002282804.1|PREDICTED: hypothetical protein [Vitis vinifera]	XP_002282804	1.39731E-11	45	59.3066	124	57
GAA4HQR02JP37C	cation transport protein chac	439	gi|27525010|emb|CAD38520.1|putative cation transporter [Beta procumbens]	CAD38520	3.95577E-29	66	130.954	127	84
GAA4HQR02HI00Y	predicted protein [Populus trichocarpa]	439	gi|224065462|ref|XP_002301824.1|predicted protein [Populus trichocarpa] >gi|222843550|gb|EEE81097.1| predicted protein [Populus trichocarpa]	XP_002301824	3.28946E-34	91	145.591	84	77
GAA4HQR02F5WJ1	protein binding	328	gi|255578868|ref|XP_002530288.1|protein binding protein, putative [Ricinus communis] >gi|223530186|gb|EEF32095.1| protein binding protein, putative [Ricinus communis]	XP_002530288	3.77192E-24	75	114.39	104	79
GAA4HQR02FHTI6	protein	319	gi|224106734|ref|XP_002314266.1|predicted protein [Populus trichocarpa] >gi|222850674|gb|EEE88221.1| predicted protein [Populus trichocarpa]	XP_002314266	2.54703E-36	94	154.836	95	90
GAA4HQR02FUPYR	protein	469	gi|270259819|emb|CBI38951.1|unnamed protein product [Vitis vinifera]	CBI38951	2.44795E-51	87	142.124	89	78
GAA4HQR02I79QM	glucose-6-phosphate phosphate translocator chloroplast	318	gi|12321869|gb|AAG50965.1|AC073395_7integral membrane protein, putative; 85705-84183 [Arabidopsis thaliana]	AAG50965	2.51977E-34	90	90.8929	54	49
GAA4HQR02I7VMD	ni-dependant urease apoenzyme	258	gi|156390556|ref|XP_001635336.1|predicted protein [Nematostella vectensis] >gi|156222429|gb|EDO43273.1| predicted protein [Nematostella vectensis]	XP_001635336	6.97434E-18	88	93.5893	53	47
GAA4HQR02HJ943	protein	358	gi|255637795|gb|ACU19219.1|unknown [Glycine max]	ACU19219	1.43093E-15	71	85.8853	78	56
GAA4HQR02G5K21	40s ribosomal protein s19	455	gi|255560408|ref|XP_002521219.1|40S ribosomal protein S19, putative [Ricinus communis] >gi|223539584|gb|EEF41171.1| 40S ribosomal protein S19, putative [Ricinus communis]	XP_002521219	3.60572E-43	96	177.563	91	88
GAA4HQR02GKT81	cinnamyl alcohol dehydrogenase-like protein	298	gi|10720090|sp|P93257.1|MTDH_MESCRRecName: Full=Probable mannitol dehydrogenase; AltName: Full=NAD-dependent mannitol dehydrogenase >gi|1724110|gb|AAB38503.1| cinnamyl-alcohol dehydrogenase Eli3 [Mesembryanthemum crystallinum]	P93257	1.70416E-8	66	62.3882	54	36
GAA4HQR02JN19H	unnamed protein product [Vitis vinifera]	531	gi|270306559|emb|CBI25257.1|unnamed protein product [Vitis vinifera]	CBI25257	6.7567E-7	55	57.3806	105	58
GAA4HQR02F4XI3	f-box family protein	463	gi|15218846|ref|NP_174211.1|Dof-type zinc finger domain-containing protein [Arabidopsis thaliana] >gi|55583799|sp|P68350.1|DOF15_ARATH RecName: Full=Dof zinc finger protein DOF1.5; Short=AtDOF1.5 >gi|124300952|gb|ABN04728.1| At1g29160 [Arabidopsis thaliana] >gi|225897978|dbj|BAH30321.1| hypothetical protein [Arabidopsis thaliana]	NP_174211	7.93593E-33	81	135.576	90	73
GAA4HQR02FQVL9	protein kinase chloroplast	307	gi|270243283|emb|CBI30223.1|unnamed protein product [Vitis vinifera]	CBI30223	8.02686E-35	97	149.828	76	74
GAA4HQR02J0EY8	soluble starch synthase iii-1	410	gi|254838295|gb|ACT83376.1|soluble starch synthase [Solanum tuberosum]	ACT83376	2.52323E-37	81	139.428	109	89
GAA4HQR02JDIUI	predicted protein [Populus trichocarpa]	481	gi|224122836|ref|XP_002318928.1|predicted protein [Populus trichocarpa] >gi|222857304|gb|EEE94851.1| predicted protein [Populus trichocarpa]	XP_002318928	1.46184E-7	67	59.3066	62	42
GAA4HQR02FIKGL	protein	331	gi|224082558|ref|XP_002306740.1|predicted protein [Populus trichocarpa] >gi|222856189|gb|EEE93736.1| predicted protein [Populus trichocarpa]	XP_002306740	6.84796E-26	73	120.168	103	76
GAA4HQR02JU5X2	PREDICTED: hypothetical protein [Vitis vinifera]	267	gi|225459860|ref|XP_002285931.1|PREDICTED: hypothetical protein [Vitis vinifera]	XP_002285931	2.65421E-8	64	55.4546	56	36
GAA4HQR02IJRFO	protein binding	405	gi|270227916|emb|CBI16629.1|unnamed protein product [Vitis vinifera]	CBI16629	4.1192E-27	75	79.7221	72	54
GAA4HQR02F0X0N	PREDICTED: hypothetical protein [Vitis vinifera]	456	gi|225440962|ref|XP_002277233.1|PREDICTED: hypothetical protein [Vitis vinifera]	XP_002277233	1.10455E-10	70	64.3142	58	41
GAA4HQR02FQQ5A	mitochondrial heat shock 22 kd	503	gi|3492854|dbj|BAA32547.1|mitochondrial small heat shock protein [Solanum lycopersicum]	BAA32547	7.26427E-27	84	100.523	75	63
GAA4HQR02F2TMQ	dead box atp-dependent rna	444	gi|225450277|ref|XP_002267581.1|PREDICTED: hypothetical protein [Vitis vinifera]	XP_002267581	5.34824E-15	72	62.3882	51	37
GAA4HQR02G0CPR	acyl synthetase	521	gi|224103487|ref|XP_002313075.1|predicted protein [Populus trichocarpa] >gi|222849483|gb|EEE87030.1| predicted protein [Populus trichocarpa]	XP_002313075	2.87645E-60	94	160.614	84	79
GAA4HQR02GM7GQ	aldo keto reductase family protein	354	gi|270256614|emb|CBI39431.1|unnamed protein product [Vitis vinifera]	CBI39431	3.76292E-32	79	140.969	98	78
GAA4HQR02IU3V6	reticulon family protein	299	gi|224140361|ref|XP_002323551.1|predicted protein [Populus trichocarpa] >gi|222868181|gb|EEF05312.1| predicted protein [Populus trichocarpa]	XP_002323551	2.15077E-11	87	72.0182	63	55
GAA4HQR02JJ3GL	leaf senescence	408	gi|255550520|ref|XP_002516310.1|conserved hypothetical protein [Ricinus communis] >gi|223544540|gb|EEF46057.1| conserved hypothetical protein [Ricinus communis]	XP_002516310	4.58326E-22	58	107.457	129	76
GAA4HQR02JP74L	protein	468	gi|225428824|ref|XP_002282255.1|PREDICTED: hypothetical protein [Vitis vinifera] >gi|270246022|emb|CBI32399.1| unnamed protein product [Vitis vinifera]	XP_002282255	1.83868E-51	80	146.747	105	84
GAA4HQR02HMAAP	ubiquitin-protein ligase	350	gi|225430316|ref|XP_002282750.1|PREDICTED: hypothetical protein [Vitis vinifera] >gi|270231732|emb|CBI21057.1| unnamed protein product [Vitis vinifera]	XP_002282750	7.41848E-20	70	100.138	116	82
GAA4HQR02I5687	protein	477	gi|270240579|emb|CBI27808.1|unnamed protein product [Vitis vinifera]	CBI27808	4.44428E-49	91	140.584	85	78
GAA4HQR02JNDG4	diphosphonucleotide phosphatase expressed	390	gi|270240057|emb|CBI27290.1|unnamed protein product [Vitis vinifera]	CBI27290	6.72989E-50	87	199.904	118	103
GAA4HQR02HB6VV	beta-galactosidase	479	gi|270253546|emb|CBI35944.1|unnamed protein product [Vitis vinifera]	CBI35944	6.98753E-47	78	189.889	127	100
GAA4HQR02JSUW1	poly atp nad	404	gi|255634638|gb|ACU17681.1|unknown [Glycine max]	ACU17681	1.98634E-57	95	224.942	123	117
GAA4HQR02I4L49	heat shock protein 101	275	gi|224130056|ref|XP_002328643.1|predicted protein [Populus trichocarpa] >gi|222838819|gb|EEE77170.1| predicted protein [Populus trichocarpa]	XP_002328643	4.28135E-28	93	127.487	74	69
GAA4HQR02HVIOG	f-box family protein	332	gi|225438758|ref|XP_002282881.1|PREDICTED: hypothetical protein [Vitis vinifera] >gi|270232077|emb|CBI21400.1| unnamed protein product [Vitis vinifera]	XP_002282881	2.13865E-11	82	72.0182	51	42
GAA4HQR02FZ2LO	clathrin assembly	420	gi|255573771|ref|XP_002527806.1|clathrin assembly protein, putative [Ricinus communis] >gi|223532802|gb|EEF34578.1| clathrin assembly protein, putative [Ricinus communis]	XP_002527806	3.20167E-41	87	145.206	104	91
GAA4HQR02IBUUQ	gene product	470	gi|225459449|ref|XP_002284339.1|PREDICTED: hypothetical protein [Vitis vinifera]	XP_002284339	4.9509E-16	59	87.4261	117	70
GAA4HQR02I9M0P	PREDICTED: hypothetical protein [Vitis vinifera]	433	gi|225432554|ref|XP_002280710.1|PREDICTED: hypothetical protein [Vitis vinifera] >gi|270238961|emb|CBI26197.1| unnamed protein product [Vitis vinifera]	XP_002280710	8.57155E-45	81	182.956	133	108
GAA4HQR02FGUKK	nf-yc9 (nuclear factor subunit c9) dna binding transcription factor	380	gi|283484477|gb|ADB23456.1|nuclear factor Y subunit C [Phaseolus vulgaris]	ADB23456	8.83871E-20	78	97.0561	75	59
GAA4HQR02GQQJE	erythroid differentiation-related factor 1-like protein	481	gi|224145179|ref|XP_002325554.1|predicted protein [Populus trichocarpa] >gi|222862429|gb|EEE99935.1| predicted protein [Populus trichocarpa]	XP_002325554	2.17414E-19	58	98.5969	148	87
GAA4HQR02GS44Y	btb poz domain-containing protein	355	gi|255545384|ref|XP_002513752.1|protein with unknown function [Ricinus communis] >gi|223546838|gb|EEF48335.1| protein with unknown function [Ricinus communis]	XP_002513752	3.05203E-24	75	105.916	84	63
GAA4HQR02I91FD	bglu44 (b-s glucosidase 44) -amygdalin beta-glucosidase 4-methylumbelliferyl-beta-d-glucopyranoside beta-glucosidase beta-gentiobiose beta-glucosidase cellobiose glucosidase esculin beta-glucosidase hydrolyzing o-glycosyl compounds	422	gi|255648156|gb|ACU24532.1|unknown [Glycine max]	ACU24532	6.29213E-19	59	97.0561	114	68
GAA4HQR02GFIR7	serine threonine protein kinase	434	gi|225445686|ref|XP_002267305.1|PREDICTED: hypothetical protein [Vitis vinifera]	XP_002267305	3.6096E-35	91	150.984	86	79
GAA4HQR02HR0AI	protein	522	gi|270306085|emb|CBI16896.1|unnamed protein product [Vitis vinifera]	CBI16896	2.00063E-48	77	195.282	166	128
GAA4HQR02GICRK	aminophospholipid atpase	476	gi|224107853|ref|XP_002314626.1|aminophospholipid ATPase [Populus trichocarpa] >gi|222863666|gb|EEF00797.1| aminophospholipid ATPase [Populus trichocarpa]	XP_002314626	1.68239E-24	61	115.546	156	96
GAA4HQR02G34XI	casein kinase	506	gi|293337004|ref|NP_001169571.1|hypothetical protein LOC100383451 [Zea mays] >gi|224030157|gb|ACN34154.1| unknown [Zea mays]	NP_001169571	1.84079E-70	90	259.61	148	134
GAA4HQR02FZZR7	transporter, putative [Ricinus communis]	474	gi|255560139|ref|XP_002521087.1|transporter, putative [Ricinus communis] >gi|223539656|gb|EEF41238.1| transporter, putative [Ricinus communis]	XP_002521087	3.76541E-8	57	61.2326	138	80
GAA4HQR02GA5X1	receptor protein kinase clavata1	335	gi|225424960|ref|XP_002264952.1|PREDICTED: hypothetical protein [Vitis vinifera]	XP_002264952	1.33137E-21	72	105.916	87	63
GAA4HQR02JMSMS	protein	302	gi|255563893|ref|XP_002522946.1|Heat-shock protein 105 kDa, putative [Ricinus communis] >gi|223537758|gb|EEF39376.1| Heat-shock protein 105 kDa, putative [Ricinus communis]	XP_002522946	1.02531E-21	79	106.301	81	64
GAA4HQR02GHOOL	loc398501 protein	264	gi|118095517|ref|XP_413703.2|PREDICTED: similar to stromal cell-derived receptor-1 beta [Gallus gallus]	XP_413703	2.38019E-18	81	95.1301	79	64
GAA4HQR02GNMAS	pentatricopeptide repeat-containing	395	gi|225436849|ref|XP_002270788.1|PREDICTED: hypothetical protein [Vitis vinifera] >gi|270244921|emb|CBI32299.1| unnamed protein product [Vitis vinifera]	XP_002270788	3.53596E-33	83	101.679	65	54
GAA4HQR02GB4KR	at1g08480 t27g7_10	489	gi|224106894|ref|XP_002314320.1|predicted protein [Populus trichocarpa] >gi|118481365|gb|ABK92625.1| unknown [Populus trichocarpa] >gi|222850728|gb|EEE88275.1| predicted protein [Populus trichocarpa]	XP_002314320	1.25437E-27	79	125.946	92	73
GAA4HQR02IN2GW	y1684_arath ame: full=probable lrr receptor-like serine threonine-protein kinase at1g06840 flags: precursor	432	gi|270227066|emb|CBI15799.1|unnamed protein product [Vitis vinifera]	CBI15799	2.51718E-12	66	75.0998	133	89
GAA4HQR02GM30N	predicted protein [Populus trichocarpa]	352	gi|224092127|ref|XP_002309482.1|predicted protein [Populus trichocarpa] >gi|222855458|gb|EEE93005.1| predicted protein [Populus trichocarpa]	XP_002309482	1.03354E-13	58	79.7221	110	64
GAA4HQR02IZ46O	protein	436	gi|270242690|emb|CBI29631.1|unnamed protein product [Vitis vinifera]	CBI29631	2.46696E-44	82	142.895	99	82
GAA4HQR02HOE6I	unnamed protein product [Vitis vinifera]	311	gi|270244651|emb|CBI31584.1|unnamed protein product [Vitis vinifera]	CBI31584	3.86207E-13	73	77.7962	69	51
GAA4HQR02JEUT3	saur family protein	436	gi|255540139|ref|XP_002511134.1|calmodulin binding protein, putative [Ricinus communis] >gi|223550249|gb|EEF51736.1| calmodulin binding protein, putative [Ricinus communis]	XP_002511134	2.95381E-21	83	104.76	68	57
GAA4HQR02F4GJL	luminal binding protein	360	gi|270251172|emb|CBI34546.1|unnamed protein product [Vitis vinifera]	CBI34546	5.41616E-15	69	83.9593	86	60
GAA4HQR02I3ABL	dna-directed rna polymerase	321	gi|255586463|ref|XP_002533875.1|DNA-directed RNA polymerase II, putative [Ricinus communis] >gi|223526176|gb|EEF28506.1| DNA-directed RNA polymerase II, putative [Ricinus communis]	XP_002533875	2.23846E-8	58	62.003	96	56
GAA4HQR02I7ROO	zinc ion binding	331	gi|224112669|ref|XP_002316256.1|predicted protein [Populus trichocarpa] >gi|222865296|gb|EEF02427.1| predicted protein [Populus trichocarpa]	XP_002316256	3.50073E-38	86	160.999	103	89
GAA4HQR02IZC4C	beta-galactosidase pbg	399	gi|20260596|gb|AAM13196.1|galactosidase, putative [Arabidopsis thaliana]	AAM13196	1.25206E-29	73	77.0258	69	51
GAA4HQR02IEB2A	protein	405	gi|225441137|ref|XP_002266164.1|PREDICTED: similar to glutamate-ammonia ligase [Vitis vinifera]	XP_002266164	1.80613E-38	89	152.525	92	82
GAA4HQR02HU161	ac expressed	358	gi|261597692|gb|ACX85638.1|putative transposase [Cucumis melo]	ACX85638	2.82327E-21	67	80.1073	73	49
GAA4HQR02IWOIP	cell differentiation protein	459	gi|255577151|ref|XP_002529459.1|Cell differentiation protein rcd1, putative [Ricinus communis] >gi|223531075|gb|EEF32925.1| Cell differentiation protein rcd1, putative [Ricinus communis]	XP_002529459	1.19122E-56	95	150.214	82	78
GAA4HQR02GLK72	adenylate kinase	265	gi|255627603|gb|ACU14146.1|unknown [Glycine max]	ACU14146	6.05281E-22	92	107.071	57	53
GAA4HQR02I0LM8	maf1_sollc ame: full=mfp1 attachment factor 1	394	gi|75185987|sp|Q9M7N6.1|MAF1_SOLLCRecName: Full=MFP1 attachment factor 1 >gi|7546725|gb|AAF63657.1|AF118113_1 MFP1 attachment factor 1 [Solanum lycopersicum]	Q9M7N6	8.25916E-19	75	96.6709	91	69
GAA4HQR02GW998	protein	426	gi|255546463|ref|XP_002514291.1|signal peptidase I, putative [Ricinus communis] >gi|223546747|gb|EEF48245.1| signal peptidase I, putative [Ricinus communis]	XP_002514291	6.65026E-29	85	130.183	76	65
GAA4HQR02GI7WH	anthocyanidin synthase	475	gi|51872681|gb|AAU12368.1|anthocyanidin synthase [Fragaria x ananassa]	AAU12368	5.89175E-56	86	144.436	86	74
GAA4HQR02HSV8G	map kinase-like protein	301	gi|270241185|emb|CBI28411.1|unnamed protein product [Vitis vinifera]	CBI28411	4.46778E-9	58	64.3142	67	39
GAA4HQR02GKSTJ	heat shock protein 70	471	gi|161702921|gb|ABX76301.1|heat shock protein 70 [Ageratina adenophora]	ABX76301	3.20899E-8	67	57.3806	61	41
GAA4HQR02GYENN	dna binding	508	gi|255564144|ref|XP_002523069.1|DNA binding protein, putative [Ricinus communis] >gi|223537631|gb|EEF39254.1| DNA binding protein, putative [Ricinus communis]	XP_002523069	1.86316E-21	73	105.531	76	56
GAA4HQR02IDWIS	zinc finger	385	gi|255570777|ref|XP_002526341.1|zinc finger protein, putative [Ricinus communis] >gi|223534300|gb|EEF36012.1| zinc finger protein, putative [Ricinus communis]	XP_002526341	1.2914E-16	54	89.3521	123	67
GAA4HQR02JO4MD	required to maintain repression 1	403	gi|224136438|ref|XP_002326860.1|chromatin remodeling complex subunit [Populus trichocarpa] >gi|222835175|gb|EEE73610.1| chromatin remodeling complex subunit [Populus trichocarpa]	XP_002326860	2.90172E-16	72	88.1965	76	55
GAA4HQR02G601J	gras family transcription factor	379	gi|270228592|emb|CBI17529.1|unnamed protein product [Vitis vinifera]	CBI17529	5.28604E-18	83	93.9745	79	66
GAA4HQR02F3C8C	early-responsive to dehydration erd	393	gi|255584712|ref|XP_002533077.1|conserved hypothetical protein [Ricinus communis] >gi|223527141|gb|EEF29316.1| conserved hypothetical protein [Ricinus communis]	XP_002533077	1.84438E-10	76	68.9366	63	48
GAA4HQR02G9S5K	protein	408	gi|224135581|ref|XP_002322109.1|predicted protein [Populus trichocarpa] >gi|222869105|gb|EEF06236.1| predicted protein [Populus trichocarpa]	XP_002322109	2.97336E-45	91	169.474	93	85
GAA4HQR02IB1IT	eukaryotic translation initiation factor 3 subunit 8	345	gi|255581566|ref|XP_002531588.1|conserved hypothetical protein [Ricinus communis] >gi|223528784|gb|EEF30791.1| conserved hypothetical protein [Ricinus communis]	XP_002531588	2.5596E-20	88	101.679	80	71
GAA4HQR02GHNM4	s-adenosylmethionine synthetase	482	gi|222618319|gb|EEE54451.1|hypothetical protein OsJ_01540 [Oryza sativa Japonica Group]	EEE54451	2.38733E-42	97	174.866	89	87
GAA4HQR02H3OXS	transcription factor e2f	463	gi|255565751|ref|XP_002523865.1|E2F4,5, putative [Ricinus communis] >gi|223536953|gb|EEF38591.1| E2F4,5, putative [Ricinus communis]	XP_002523865	1.69696E-56	92	221.861	149	138
GAA4HQR02IDYFS	coupled to transmembrane movement of substances	274	gi|225464655|ref|XP_002276766.1|PREDICTED: hypothetical protein [Vitis vinifera]	XP_002276766	2.14978E-17	95	89.7373	70	67
GAA4HQR02G51TU	gamma response i	386	gi|222635878|gb|EEE66010.1|hypothetical protein OsJ_21965 [Oryza sativa Japonica Group]	EEE66010	1.09071E-23	69	112.849	102	71
GAA4HQR02GKB5X	lustrin a-like	452	gi|147767568|emb|CAN60202.1|hypothetical protein [Vitis vinifera]	CAN60202	6.62366E-11	65	61.6178	52	34
GAA4HQR02H0VWK	tetratricopeptide repeat protein kiaa0103	356	gi|197312893|gb|ACH63227.1|O-linked GlcNAc transferase-like protein [Rheum australe]	ACH63227	1.48316E-20	84	102.449	71	60
GAA4HQR02FXWPK	rf1 protein	562	gi|189162317|ref|YP_001936563.1|hypothetical chloroplast RF1 [Fagopyrum esculentum subsp. ancestrale] >gi|189162329|ref|YP_001936575.1| hypothetical chloroplast RF1 [Fagopyrum esculentum subsp. ancestrale] >gi|166065403|gb|ABY79778.1| hypothetical chloroplast RF1 [Fagopyrum esculentum subsp. ancestrale] >gi|166065415|gb|ABY79790.1| hypothetical chloroplast RF1 [Fagopyrum esculentum subsp. ancestr…	YP_001936563	1.59648E-23	55	112.849	170	94
GAA4HQR02JOZZT	protein	363	gi|270230713|emb|CBI20041.1|unnamed protein product [Vitis vinifera]	CBI20041	1.04072E-50	93	202.601	111	104
GAA4HQR02FMGVW	acid phosphatase	451	gi|255560747|ref|XP_002521387.1|acid phosphatase, putative [Ricinus communis] >gi|223539465|gb|EEF41055.1| acid phosphatase, putative [Ricinus communis]	XP_002521387	9.57498E-28	75	126.331	134	101
GAA4HQR02GBBDN	multidrug resistance protein	372	gi|270243865|emb|CBI30804.1|unnamed protein product [Vitis vinifera]	CBI30804	3.09507E-50	92	201.06	114	105
GAA4HQR02H0CUL	y2309_arath ame: full=uncharacterized protein at2g23090	489	gi|125557015|gb|EAZ02551.1|hypothetical protein OsI_24662 [Oryza sativa Indica Group]	EAZ02551	8.74161E-25	94	112.079	57	54
GAA4HQR02F81T3	ras-related gtp-binding protein	488	gi|255626165|gb|ACU13427.1|unknown [Glycine max]	ACU13427	3.97959E-45	100	129.028	66	66
GAA4HQR02GNA70	zinc knuckle (cchc-type) family protein	429	gi|270260177|emb|CBI32011.1|unnamed protein product [Vitis vinifera]	CBI32011	9.89511E-25	95	116.316	63	60
GAA4HQR02IMI4K	atvps11 binding protein binding transporter zinc ion binding	404	gi|168028770|ref|XP_001766900.1|predicted protein [Physcomitrella patens subsp. patens] >gi|162681879|gb|EDQ68302.1| predicted protein [Physcomitrella patens subsp. patens]	XP_001766900	2.32679E-16	76	68.5514	60	46
GAA4HQR02GPKAK	cytochrome f	242	gi|189162284|ref|YP_001936530.1|cytochrome f [Fagopyrum esculentum subsp. ancestrale] >gi|166065370|gb|ABY79745.1| apocytochrome f precursor; component of cytochrome b6-f complex [Fagopyrum esculentum subsp. ancestrale]	YP_001936530	2.51918E-20	87	101.679	62	54
GAA4HQR02H4EIE	conserved hypothetical protein [Ricinus communis]	347	gi|255587156|ref|XP_002534159.1|conserved hypothetical protein [Ricinus communis] >gi|223525770|gb|EEF28225.1| conserved hypothetical protein [Ricinus communis]	XP_002534159	1.90265E-7	61	58.9214	99	61
GAA4HQR02GFCCL	plant synaptotagmin	285	gi|255579863|ref|XP_002530768.1|calcium lipid binding protein, putative [Ricinus communis] >gi|223529684|gb|EEF31628.1| calcium lipid binding protein, putative [Ricinus communis]	XP_002530768	5.9019E-33	91	143.665	86	79
GAA4HQR02I9FAD	phosphoinositide binding	336	gi|224144013|ref|XP_002325156.1|predicted protein [Populus trichocarpa] >gi|222866590|gb|EEF03721.1| predicted protein [Populus trichocarpa]	XP_002325156	1.20225E-14	78	82.8037	52	41
GAA4HQR02H01E1	at1g70780 f5a18_4	344	gi|224111488|ref|XP_002315875.1|predicted protein [Populus trichocarpa] >gi|222864915|gb|EEF02046.1| predicted protein [Populus trichocarpa]	XP_002315875	2.93308E-24	82	114.775	82	68
GAA4HQR02F7GXD	na+ h+ antiporter	342	gi|190411133|gb|ACE78322.1|NHX1-like protein [Lotus tenuis]	ACE78322	1.09637E-31	94	121.709	68	64
GAA4HQR02H2RP0	AC008113_21F12A21.16 [Arabidopsis thaliana]	431	gi|11072026|gb|AAG28905.1|AC008113_21F12A21.16 [Arabidopsis thaliana]	AAG28905	4.26697E-14	74	60.077	51	38
GAA4HQR02GXR77	dna binding transcription factor	317	gi|270244554|emb|CBI31487.1|unnamed protein product [Vitis vinifera]	CBI31487	7.75144E-9	60	63.5438	75	45
GAA4HQR02JYHY0	1-aminocyclopropane-1-carboxylate synthase	339	gi|2773048|gb|AAB96658.1|1-aminocyclopropane-1-carboxylate synthase [Rumex palustris]	AAB96658	1.97041E-28	79	128.642	93	74
GAA4HQR02IB9OH	poly polymerase	322	gi|255550972|ref|XP_002516534.1|Poly(A) polymerase beta, putative [Ricinus communis] >gi|223544354|gb|EEF45875.1| Poly(A) polymerase beta, putative [Ricinus communis]	XP_002516534	1.47427E-23	90	79.337	55	50
GAA4HQR02FZOK8	protein	397	gi|224057030|ref|XP_002299114.1|predicted protein [Populus trichocarpa] >gi|222846372|gb|EEE83919.1| predicted protein [Populus trichocarpa]	XP_002299114	9.39003E-23	98	109.768	61	60
GAA4HQR02HPCR4	predicted protein [Populus trichocarpa]	280	gi|224076994|ref|XP_002305084.1|predicted protein [Populus trichocarpa] >gi|222848048|gb|EEE85595.1| predicted protein [Populus trichocarpa]	XP_002305084	2.19343E-8	70	62.003	54	38
GAA4HQR02JCRQX	(1-4)-beta-mannan endohydrolase	481	gi|164470392|gb|ABY58035.1|mannase [Prunus salicina]	ABY58035	4.22382E-31	76	137.502	99	76
GAA4HQR02I750T	serine threonine protein	432	gi|3176072|emb|CAA05491.1|protein phosphatase 1, catalytic beta subunit [Medicago sativa]	CAA05491	7.02825E-39	91	163.31	95	87
GAA4HQR02F0KKM	xyloglucan galactosyltransferase	314	gi|255539657|ref|XP_002510893.1|Xyloglucan galactosyltransferase KATAMARI1, putative [Ricinus communis] >gi|223550008|gb|EEF51495.1| Xyloglucan galactosyltransferase KATAMARI1, putative [Ricinus communis]	XP_002510893	2.03329E-33	82	145.206	94	78
GAA4HQR02FZIEK	at1g53800 t18a20_4	393	gi|224137768|ref|XP_002326435.1|predicted protein [Populus trichocarpa] >gi|222833757|gb|EEE72234.1| predicted protein [Populus trichocarpa]	XP_002326435	5.10704E-16	61	59.3066	76	47
GAA4HQR02H4V6P	mads-box transcription factor	425	gi|60100338|gb|AAX13296.1|MADS box protein AP1a [Lotus japonicus]	AAX13296	3.76574E-48	94	194.126	113	107
GAA4HQR02JCNKG	protein	479	gi|225444942|ref|XP_002282348.1|PREDICTED: hypothetical protein [Vitis vinifera]	XP_002282348	6.34934E-32	84	140.198	110	93
GAA4HQR02G4AZD	PREDICTED: hypothetical protein isoform 1 [Vitis vinifera]	499	gi|225468582|ref|XP_002263803.1|PREDICTED: hypothetical protein isoform 1 [Vitis vinifera] >gi|270250920|emb|CBI34097.1| unnamed protein product [Vitis vinifera]	XP_002263803	5.43182E-15	70	55.8398	62	44
GAA4HQR02GGL1W	protein	482	gi|225457500|ref|XP_002269119.1|PREDICTED: hypothetical protein [Vitis vinifera]	XP_002269119	6.02836E-70	96	266.544	149	144
GAA4HQR02JR2JB	vacuolar h+-pyrophosphatase	442	gi|115449285|ref|NP_001048422.1|Os02g0802500 [Oryza sativa (japonica cultivar-group)] >gi|38488588|dbj|BAD02276.1| vacuolar proton pyrophosphatase [Oryza sativa Japonica Group] >gi|51090576|dbj|BAD36028.1| proton translocating pyrophosphatase [Oryza sativa Japonica Group] >gi|51090728|dbj|BAD36736.1| proton translocating pyrophosphatase [Oryza sativa Japonica Group] >gi|113537953|dbj|BAF10336.1| …	NP_001048422	1.54998E-42	95	124.79	68	65
GAA4HQR02H5L9D	multidrug resistance	367	gi|255545210|ref|XP_002513666.1|multidrug resistance pump, putative [Ricinus communis] >gi|223547574|gb|EEF49069.1| multidrug resistance pump, putative [Ricinus communis]	XP_002513666	1.07974E-26	82	122.865	86	71
GAA4HQR02I6QZW	#���?	449	gi|218189470|gb|EEC71897.1|hypothetical protein OsI_04652 [Oryza sativa Indica Group]	EEC71897	3.87062E-18	67	61.2326	61	41
GAA4HQR02HYQUU	leaf senescence related	549	gi|270255652|emb|CBI38035.1|unnamed protein product [Vitis vinifera]	CBI38035	2.77063E-62	74	241.506	185	138
GAA4HQR02JM2TQ	protein	554	gi|2832625|emb|CAA16754.1|putative protein [Arabidopsis thaliana] >gi|7268691|emb|CAB78899.1| putative protein [Arabidopsis thaliana]	CAA16754	5.05439E-12	62	67.3958	74	46
GAA4HQR02GLAOH	zinc finger	418	gi|31616513|gb|AAP55714.1|GDSL-lipase [Chenopodium rubrum]	AAP55714	2.0889E-38	72	161.77	132	96
GAA4HQR02J0678	PREDICTED: hypothetical protein [Vitis vinifera]	365	gi|225437593|ref|XP_002271003.1|PREDICTED: hypothetical protein [Vitis vinifera] >gi|270254573|emb|CBI36963.1| unnamed protein product [Vitis vinifera]	XP_002271003	8.3423E-8	63	60.077	92	58
GAA4HQR02G3U87	protein	470	gi|255565523|ref|XP_002523752.1|Lysosomal Pro-X carboxypeptidase, putative [Ricinus communis] >gi|223537056|gb|EEF38692.1| Lysosomal Pro-X carboxypeptidase, putative [Ricinus communis]	XP_002523752	5.06163E-16	67	65.0846	64	43
GAA4HQR02HKIQ0	hypothetical protein [Vitis vinifera]	320	gi|147841527|emb|CAN75323.1|hypothetical protein [Vitis vinifera]	CAN75323	5.52146E-15	71	83.9593	74	53
GAA4HQR02FK5RH	unnamed protein product [Vitis vinifera]	309	gi|270244864|emb|CBI32242.1|unnamed protein product [Vitis vinifera]	CBI32242	6.81719E-10	63	67.0106	65	41
GAA4HQR02HAEU1	glutamine synthetase	386	gi|225451379|ref|XP_002263856.1|PREDICTED: hypothetical protein [Vitis vinifera] >gi|270248338|emb|CBI33470.1| unnamed protein product [Vitis vinifera]	XP_002263856	1.33021E-29	95	132.494	69	66
GAA4HQR02JOXS4	protein	476	gi|225438343|ref|XP_002272907.1|PREDICTED: hypothetical protein [Vitis vinifera] >gi|270232299|emb|CBI21622.1| unnamed protein product [Vitis vinifera]	XP_002272907	1.11807E-52	80	209.149	147	118
GAA4HQR02HW0RI	wd-40 repeat protein	501	gi|224129656|ref|XP_002328770.1|predicted protein [Populus trichocarpa] >gi|222839068|gb|EEE77419.1| predicted protein [Populus trichocarpa]	XP_002328770	7.94663E-30	63	133.265	157	99
GAA4HQR02GFVE5	l1 specific homeobox gene atml1 ovule-specific homeobox protein a20	376	gi|225444363|ref|XP_002266688.1|PREDICTED: hypothetical protein [Vitis vinifera] >gi|270234579|emb|CBI23181.1| unnamed protein product [Vitis vinifera]	XP_002266688	1.43197E-47	87	192.2	124	108
GAA4HQR02H415N	ndp1 (random potato cdna clone) binding	485	gi|255581496|ref|XP_002531554.1|conserved hypothetical protein [Ricinus communis] >gi|223528815|gb|EEF30820.1| conserved hypothetical protein [Ricinus communis]	XP_002531554	3.70051E-11	62	71.2478	99	62
GAA4HQR02HM82E	pentatricopeptide repeat-containing	497	gi|270254574|emb|CBI36964.1|unnamed protein product [Vitis vinifera]	CBI36964	1.8974E-23	70	97.0561	92	65
GAA4HQR02FYC7T	dna topoisomerase i	485	gi|255574175|ref|XP_002528003.1|prokaryotic DNA topoisomerase, putative [Ricinus communis] >gi|223532629|gb|EEF34415.1| prokaryotic DNA topoisomerase, putative [Ricinus communis]	XP_002528003	5.10367E-53	92	210.305	119	110
GAA4HQR02GC0NG	udp-glucose:sterol glucosyltransferase	354	gi|225464214|ref|XP_002265023.1|PREDICTED: hypothetical protein [Vitis vinifera]	XP_002265023	1.72777E-18	74	64.3142	54	40
GAA4HQR02IEGBZ	receptor protein kinase clavata1	512	gi|223452472|gb|ACM89563.1|receptor-like protein kinase [Glycine max]	ACM89563	3.34633E-10	55	58.5362	99	55
GAA4HQR02IKC4C	u497e_vitvi ame: full=upf0497 membrane protein 14	362	gi|225442513|ref|XP_002284038.1|PREDICTED: hypothetical protein [Vitis vinifera] >gi|226713186|sp|A7P756.1|U497E_VITVI RecName: Full=UPF0497 membrane protein 14	XP_002284038	2.43685E-7	63	58.5362	90	57
GAA4HQR02GSLVN	protein	440	gi|224143661|ref|XP_002336066.1|predicted protein [Populus trichocarpa] >gi|222869874|gb|EEF07005.1| predicted protein [Populus trichocarpa]	XP_002336066	7.40853E-52	85	206.453	135	116
GAA4HQR02GILFX	cytochrome p450	377	gi|255562920|ref|XP_002522465.1|cytochrome P450, putative [Ricinus communis] >gi|223538350|gb|EEF39957.1| cytochrome P450, putative [Ricinus communis]	XP_002522465	2.46534E-15	80	85.1149	98	79
GAA4HQR02HV368	camphor resistance family protein	368	gi|18405782|ref|NP_565956.1|camphor resistance CrcB family protein [Arabidopsis thaliana] >gi|238479528|ref|NP_001154568.1| camphor resistance CrcB family protein [Arabidopsis thaliana] >gi|20196897|gb|AAM14827.1| Expressed protein [Arabidopsis thaliana] >gi|26453266|dbj|BAC43706.1| unknown protein [Arabidopsis thaliana]	NP_565956	4.40371E-12	68	74.3294	63	43
GAA4HQR02G8229	elongation factor 1-gamma 3	297	gi|218198408|gb|EEC80835.1|hypothetical protein OsI_23436 [Oryza sativa Indica Group]	EEC80835	4.62972E-14	81	80.8777	65	53
GAA4HQR02HO3TW	short chain dehydrogenase reductase family	479	gi|225470456|ref|XP_002262804.1|PREDICTED: hypothetical protein [Vitis vinifera]	XP_002262804	9.21105E-15	67	83.1889	68	46
GAA4HQR02I4OPU	coiled-coil domain-containing protein 25	302	gi|218196307|gb|EEC78734.1|hypothetical protein OsI_18935 [Oryza sativa Indica Group]	EEC78734	8.98218E-18	91	93.2041	56	51
GAA4HQR02GWEFY	atp-dependent clp protease proteolytic	288	gi|270258843|emb|CBI40932.1|unnamed protein product [Vitis vinifera]	CBI40932	1.45179E-23	92	112.464	68	63
GAA4HQR02HCYT8	integral membrane	466	gi|168059605|ref|XP_001781792.1|predicted protein [Physcomitrella patens subsp. patens] >gi|162666794|gb|EDQ53440.1| predicted protein [Physcomitrella patens subsp. patens]	XP_001781792	1.45206E-41	84	142.51	96	81
GAA4HQR02HPXXS	calmodulin binding	508	gi|225443369|ref|XP_002266875.1|PREDICTED: hypothetical protein [Vitis vinifera] >gi|270229527|emb|CBI18451.1| unnamed protein product [Vitis vinifera]	XP_002266875	8.11936E-9	76	63.5438	59	45
GAA4HQR02HTCDV	protein	429	gi|148910126|gb|ABR18145.1|unknown [Picea sitchensis]	ABR18145	3.22464E-60	98	150.599	77	76
GAA4HQR02IOZYC	carbohydrate kinase-like protein	421	gi|225454708|ref|XP_002271653.1|PREDICTED: hypothetical protein [Vitis vinifera]	XP_002271653	9.31553E-47	87	189.504	119	104
GAA4HQR02JMV7S	zinc finger (c3hc4-type ring finger) family protein	491	gi|255547323|ref|XP_002514719.1|kinase, putative [Ricinus communis] >gi|223546323|gb|EEF47825.1| kinase, putative [Ricinus communis]	XP_002514719	1.86125E-47	85	191.815	116	99
GAA4HQR02GKL7M	root hair defective 3	490	gi|255572949|ref|XP_002527405.1|Protein SEY1, putative [Ricinus communis] >gi|223533215|gb|EEF34971.1| Protein SEY1, putative [Ricinus communis]	XP_002527405	1.81973E-10	52	68.9366	150	78
GAA4HQR02FQ9BE	protein	357	gi|15292697|gb|AAK92717.1|putative RNA-binding protein [Arabidopsis thaliana]	AAK92717	4.75248E-19	98	97.4413	51	50
GAA4HQR02GY9TA	protein	377	gi|30678625|ref|NP_567175.2|ANTR2; inorganic phosphate transmembrane transporter/ organic anion transmembrane transporter [Arabidopsis thaliana] >gi|75244391|sp|Q8GX78.1|ANTR2_ARATH RecName: Full=Probable anion transporter 2, chloroplastic; AltName: Full=Phosphate transporter PHT4;4; Flags: Precursor >gi|26451814|dbj|BAC43000.1| unknown protein [Arabidopsis thaliana] >gi|32306495|gb|AAP78931.1| A…	NP_567175	1.82914E-38	93	116.701	64	60
GAA4HQR02GSFMP	protein	340	gi|10092181|gb|AAG12600.1|AC068900_6putative N2,N2-dimethylguanosine tRNA methyltransferase; 628-4023 [Arabidopsis thaliana]	AAG12600	7.76712E-22	82	106.301	68	56
GAA4HQR02H96DU	unnamed protein product [Vitis vinifera]	416	gi|270259644|emb|CBI38777.1|unnamed protein product [Vitis vinifera]	CBI38777	3.06728E-11	71	70.0922	64	46
GAA4HQR02HHVW0	glucosyltransferase like protein	291	gi|224108623|ref|XP_002314912.1|predicted protein [Populus trichocarpa] >gi|222863952|gb|EEF01083.1| predicted protein [Populus trichocarpa]	XP_002314912	2.7489E-13	75	78.1814	65	49
GAA4HQR02IWW9Y	mitochondrial import inner membrane translocase subunit tim13	333	gi|225426508|ref|XP_002277915.1|PREDICTED: hypothetical protein [Vitis vinifera] >gi|270251250|emb|CBI34624.1| unnamed protein product [Vitis vinifera]	XP_002277915	2.68885E-14	98	81.6481	55	54
GAA4HQR02GJLE6	glutathione s-transferase	424	gi|186688078|gb|ACC86120.1|glutathione S-transferase [Knorringia sibirica]	ACC86120	3.21788E-15	71	84.7297	77	55
GAA4HQR02FWH32	cngc5-like protein	348	gi|217074840|gb|ACJ85780.1|unknown [Medicago truncatula]	ACJ85780	1.61669E-9	67	55.0694	52	35
GAA4HQR02FO4G5	hypothetical protein OsJ_11947 [Oryza sativa Japonica Group]	446	gi|125587321|gb|EAZ27985.1|hypothetical protein OsJ_11947 [Oryza sativa Japonica Group]	EAZ27985	2.47347E-7	59	58.5362	59	35
GAA4HQR02FZEH1	prl1 protein	456	gi|21537191|gb|AAM61532.1|PRL1 protein [Arabidopsis thaliana]	AAM61532	4.07314E-15	54	58.9214	95	52
GAA4HQR02GZRQ3	acyl:coa ligase	373	gi|270226893|emb|CBI15627.1|unnamed protein product [Vitis vinifera]	CBI15627	2.02017E-25	63	118.627	111	71
GAA4HQR02GA2TV	f-box family protein	480	gi|225435706|ref|XP_002283484.1|PREDICTED: hypothetical protein [Vitis vinifera] >gi|147841213|emb|CAN64353.1| hypothetical protein [Vitis vinifera]	XP_002283484	2.5375E-44	94	137.117	87	82
GAA4HQR02GWBNM	ru large subunit-binding protein subunit beta	400	gi|2493650|sp|Q43831.1|RUBB_SECCERecName: Full=RuBisCO large subunit-binding protein subunit beta, chloroplastic; AltName: Full=60 kDa chaperonin subunit beta; AltName: Full=CPN-60 beta >gi|1167858|emb|CAA93139.1| chaperonin [Secale cereale]	Q43831	1.45765E-27	87	81.2629	55	48
GAA4HQR02I2S8M	pentatricopeptide repeat-containing	307	gi|270306336|emb|CBI23812.1|unnamed protein product [Vitis vinifera]	CBI23812	3.19638E-19	80	84.3445	63	51
GAA4HQR02FI4QL	gras family transcription factor	425	gi|225434901|ref|XP_002280765.1|PREDICTED: hypothetical protein [Vitis vinifera]	XP_002280765	1.23E-37	78	155.606	114	90
GAA4HQR02JC1ZV	atp binding coupled to transmembrane movement of phosphorylative mechanism	479	gi|255582495|ref|XP_002532033.1|conserved hypothetical protein [Ricinus communis] >gi|223528303|gb|EEF30349.1| conserved hypothetical protein [Ricinus communis]	XP_002532033	1.46037E-36	72	155.606	143	103
GAA4HQR02GBJRO	ago4a_orysj ame: full=protein argonaute 4a short= 4a	480	gi|125569898|gb|EAZ11413.1|hypothetical protein OsJ_01274 [Oryza sativa Japonica Group]	EAZ11413	9.85923E-18	75	74.3294	54	41
GAA4HQR02GJ250	atp binding	476	gi|224111612|ref|XP_002315920.1|predicted protein [Populus trichocarpa] >gi|222864960|gb|EEF02091.1| predicted protein [Populus trichocarpa]	XP_002315920	1.54559E-18	64	70.8626	68	44
GAA4HQR02JA4GH	ankyrin protein	439	gi|7019677|emb|CAB75802.1|putative protein [Arabidopsis thaliana]	CAB75802	3.25862E-7	85	58.151	56	48
GAA4HQR02FQ3XA	multidrug pheromone mdr abc transporter family	464	gi|224140965|ref|XP_002323847.1|multidrug/pheromone exporter, MDR family, ABC transporter family [Populus trichocarpa] >gi|222866849|gb|EEF03980.1| multidrug/pheromone exporter, MDR family, ABC transporter family [Populus trichocarpa]	XP_002323847	2.53448E-38	87	86.2705	54	47
GAA4HQR02F27C7	photosystem i p700 chlorophyll a apoprotein a1	440	gi|189162271|ref|YP_001936517.1|photosystem I P700 chlorophyll a apoprotein A1 [Fagopyrum esculentum subsp. ancestrale] >gi|166065357|gb|ABY79732.1| photosystem I P700 chlorophyll a apoprotein A1 [Fagopyrum esculentum subsp. ancestrale]	YP_001936517	7.31537E-63	99	186.422	105	104
GAA4HQR02GV91X	protein	325	gi|255582407|ref|XP_002531992.1|Rhicadhesin receptor precursor, putative [Ricinus communis] >gi|223528351|gb|EEF30391.1| Rhicadhesin receptor precursor, putative [Ricinus communis]	XP_002531992	9.34749E-15	70	83.1889	78	55
GAA4HQR02GFDQQ	pyrophosphate--fructose-6-phosphate 1-phosphotransferase	426	gi|90654904|gb|ABD96051.1|putative phosphofructokinase [Spinacia oleracea]	ABD96051	2.31656E-11	50	51.6026	83	42
GAA4HQR02I3DL1	at1g04290	507	gi|225463215|ref|XP_002271479.1|PREDICTED: hypothetical protein [Vitis vinifera] >gi|270240466|emb|CBI27696.1| unnamed protein product [Vitis vinifera]	XP_002271479	8.40158E-33	76	139.428	115	88
GAA4HQR02IVIX7	dna cytosine methyltransferase expressed	402	gi|147779004|emb|CAN75753.1|hypothetical protein [Vitis vinifera]	CAN75753	3.39939E-40	81	162.925	110	90
GAA4HQR02H951S	wd40-repeat protein	335	gi|224135493|ref|XP_002322087.1|predicted protein [Populus trichocarpa] >gi|222869083|gb|EEF06214.1| predicted protein [Populus trichocarpa]	XP_002322087	1.20138E-30	81	135.961	99	81
GAA4HQR02HQ1KV	11-beta-hydroxysteroid dehydrogenase-like	362	gi|255540161|ref|XP_002511145.1|Corticosteroid 11-beta-dehydrogenase, putative [Ricinus communis] >gi|223550260|gb|EEF51747.1| Corticosteroid 11-beta-dehydrogenase, putative [Ricinus communis]	XP_002511145	2.50426E-28	75	128.257	108	82
GAA4HQR02JD1SH	pectin acetylesterase	406	gi|192764525|gb|ACF05806.1|PAE [Litchi chinensis]	ACF05806	8.66007E-45	76	159.844	111	85
GAA4HQR02I1NOL	polyubiquitin-like protein	341	gi|86438628|emb|CAJ26384.1|polyubiquitin-like protein [Brachypodium sylvaticum]	CAJ26384	8.4052E-32	90	114.005	71	64
GAA4HQR02JTF3W	spla ryanodine receptor domain-containing protein	509	gi|255561642|ref|XP_002521831.1|conserved hypothetical protein [Ricinus communis] >gi|223539044|gb|EEF40641.1| conserved hypothetical protein [Ricinus communis]	XP_002521831	1.28637E-33	66	89.7373	102	68
GAA4HQR02IPG72	bet1 sft1-related snare	345	gi|255560001|ref|XP_002521019.1|protein transporter, putative [Ricinus communis] >gi|223539856|gb|EEF41436.1| protein transporter, putative [Ricinus communis]	XP_002521019	3.69606E-19	89	97.8265	58	52
GAA4HQR02JVCQH	protein	382	gi|225446811|ref|XP_002283428.1|PREDICTED: hypothetical protein [Vitis vinifera] >gi|270232772|emb|CBI22093.1| unnamed protein product [Vitis vinifera]	XP_002283428	3.26718E-52	92	207.608	122	113
GAA4HQR02G6BSW	protein	489	gi|222623756|gb|EEE57888.1|hypothetical protein OsJ_08556 [Oryza sativa Japonica Group]	EEE57888	4.4614E-25	66	117.472	142	94
GAA4HQR02I377C	pentatricopeptide repeat-containing	360	gi|270256357|emb|CBI39176.1|unnamed protein product [Vitis vinifera]	CBI39176	5.03423E-37	83	157.147	109	91
GAA4HQR02IPDDG	60s ribosomal protein l26	493	gi|225452120|ref|XP_002284266.1|PREDICTED: hypothetical protein [Vitis vinifera] >gi|147769559|emb|CAN72392.1| hypothetical protein [Vitis vinifera] >gi|147786955|emb|CAN73296.1| hypothetical protein [Vitis vinifera]	XP_002284266	1.67955E-40	98	168.703	89	88
GAA4HQR02H89N7	26s proteasome regulatory subunit s2	431	gi|18399399|ref|NP_565477.1|RPN1A (26S PROTEASOME REGULATORY SUBUNIT S2 1A); binding / enzyme regulator [Arabidopsis thaliana] >gi|13430608|gb|AAK25926.1|AF360216_1 putative 26S proteasome regulatory subunit S2 [Arabidopsis thaliana] >gi|14532874|gb|AAK64119.1| putative 26S proteasome regulatory subunit S2 [Arabidopsis thaliana] >gi|20198043|gb|AAD21708.2| 26S proteasome regulatory subunit S2 (RP…	NP_565477	2.89242E-8	69	61.6178	56	39
GAA4HQR02GLY2K	bggp beta-1-3-galactosyl-o-glycosyl-glycoprotein	338	gi|270251652|emb|CBI35025.1|unnamed protein product [Vitis vinifera]	CBI35025	9.72245E-57	99	222.631	103	102
GAA4HQR02HYOA0	mitochondrial carrier	483	gi|147812722|emb|CAN61750.1|hypothetical protein [Vitis vinifera]	CAN61750	1.60145E-22	57	108.997	162	93
GAA4HQR02G02VH	protein	412	gi|270226285|emb|CBI15019.1|unnamed protein product [Vitis vinifera]	CBI15019	1.52783E-40	85	164.081	107	91
GAA4HQR02I8V0F	protein binding	316	gi|224144588|ref|XP_002325341.1|predicted protein [Populus trichocarpa] >gi|222862216|gb|EEE99722.1| predicted protein [Populus trichocarpa]	XP_002325341	1.71885E-24	83	115.546	95	79
GAA4HQR02JVFX4	hydroxyproline-rich glycoprotein family	453	gi|255582886|ref|XP_002532215.1|conserved hypothetical protein [Ricinus communis] >gi|223528111|gb|EEF30184.1| conserved hypothetical protein [Ricinus communis]	XP_002532215	2.06175E-14	62	82.0333	90	56
GAA4HQR02GEG39	potassium channel protein kat1	392	gi|44888079|sp|Q38849.2|KAT2_ARATHRecName: Full=Potassium channel KAT2 >gi|12666980|emb|CAC28122.1| inward rectifying K+ channel [Arabidopsis thaliana]	Q38849	2.10666E-27	81	125.176	91	74
GAA4HQR02GK4J9	epoxide hydrolase	518	gi|18411917|ref|NP_567228.1|epoxide hydrolase, putative [Arabidopsis thaliana] >gi|3193297|gb|AAC19281.1| T14P8.15 [Arabidopsis thaliana] >gi|7268994|emb|CAB80727.1| AT4g02340 [Arabidopsis thaliana] >gi|20856515|gb|AAM26670.1| AT4g02340/T14P8_15 [Arabidopsis thaliana] >gi|23308303|gb|AAN18121.1| At4g02340/T14P8_15 [Arabidopsis thaliana]	NP_567228	8.69968E-40	67	142.124	124	84
GAA4HQR02FUTJB	conserved hypothetical protein [Ricinus communis]	393	gi|255563006|ref|XP_002522507.1|conserved hypothetical protein [Ricinus communis] >gi|223538198|gb|EEF39807.1| conserved hypothetical protein [Ricinus communis]	XP_002522507	4.25199E-7	51	57.7658	123	63
GAA4HQR02IQCQB	alpha tubulin 1	501	gi|54036493|sp|Q6VAG0.1|TBA2_GOSHIRecName: Full=Tubulin alpha-2 chain; AltName: Full=Alpha-2-tubulin >gi|37529488|gb|AAQ92662.1| alpha-tubulin 2 [Gossypium hirsutum] >gi|223453024|gb|ACM89776.1| alpha-tubulin 2 [Gossypium hirsutum]	Q6VAG0	1.04269E-13	50	79.7221	132	66
GAA4HQR02IY82L	protein	292	gi|115477064|ref|NP_001062128.1|Os08g0494300 [Oryza sativa (japonica cultivar-group)] >gi|42408791|dbj|BAD10026.1| copine I-like [Oryza sativa Japonica Group] >gi|42408845|dbj|BAD10104.1| copine I-like [Oryza sativa Japonica Group] >gi|113624097|dbj|BAF24042.1| Os08g0494300 [Oryza sativa Japonica Group] >gi|218201374|gb|EEC83801.1| hypothetical protein OsI_29726 [Oryza sativa Indica Group] >gi|22…	NP_001062128	5.69277E-22	94	90.5077	51	48
GAA4HQR02JODNY	peroxidase 40	378	gi|270234257|emb|CBI22861.1|unnamed protein product [Vitis vinifera]	CBI22861	1.06757E-10	57	69.707	87	50
GAA4HQR02IXMSK	protein	449	gi|217075308|gb|ACJ86014.1|unknown [Medicago truncatula]	ACJ86014	3.66297E-19	70	97.8265	81	57
GAA4HQR02ID4BU	protein	423	gi|224055663|ref|XP_002298591.1|predicted protein [Populus trichocarpa] >gi|222845849|gb|EEE83396.1| predicted protein [Populus trichocarpa]	XP_002298591	9.88774E-57	88	222.631	130	115
GAA4HQR02HI5QB	protein	520	gi|225454296|ref|XP_002275449.1|PREDICTED: hypothetical protein [Vitis vinifera] >gi|270258372|emb|CBI40406.1| unnamed protein product [Vitis vinifera]	XP_002275449	1.65007E-63	95	245.358	139	133
GAA4HQR02G3E0V	protein	459	gi|255578218|ref|XP_002529977.1|nucleolar phosphoprotein, putative [Ricinus communis] >gi|223530539|gb|EEF32420.1| nucleolar phosphoprotein, putative [Ricinus communis]	XP_002529977	2.97839E-24	75	75.8702	58	44
GAA4HQR02GSZJ8	ax110p-like protein	436	gi|225468829|ref|XP_002265072.1|PREDICTED: hypothetical protein [Vitis vinifera]	XP_002265072	7.00073E-34	77	101.293	80	62
GAA4HQR02IIWV5	galactose-1-phosphate uridylyltransferase	408	gi|110590522|pdb|2H39|AChain A, Crystal Structure Of An Adp-Glucose Phosphorylase From Arabidopsis Thaliana With Bound Adp-Glucose >gi|110590523|pdb|2H39|B Chain B, Crystal Structure Of An Adp-Glucose Phosphorylase From Arabidopsis Thaliana With Bound Adp-Glucose	2H39_A	1.92131E-28	77	128.642	97	75
GAA4HQR02GCVMO	unknown protein [Arabidopsis thaliana]	438	gi|186479044|ref|NP_174275.2|unknown protein [Arabidopsis thaliana] >gi|186479046|ref|NP_001117384.1| unknown protein [Arabidopsis thaliana]	NP_174275	1.11021E-54	91	168.318	99	91
GAA4HQR02HZCQ4	atp-binding cassette	324	gi|255570356|ref|XP_002526137.1|ATP-binding cassette transporter, putative [Ricinus communis] >gi|223534514|gb|EEF36213.1| ATP-binding cassette transporter, putative [Ricinus communis]	XP_002526137	7.17374E-7	57	56.9954	78	45
GAA4HQR02IOFH5	hemolysin a	378	gi|270234739|emb|CBI23336.1|unnamed protein product [Vitis vinifera]	CBI23336	3.89302E-37	94	157.532	91	86
GAA4HQR02GAV6X	transcription factor qsh-1	349	gi|270244672|emb|CBI31605.1|unnamed protein product [Vitis vinifera]	CBI31605	2.02007E-17	62	92.0485	109	68
GAA4HQR02HG9XR	atp binding	504	gi|224058829|ref|XP_002299637.1|predicted protein [Populus trichocarpa] >gi|222846895|gb|EEE84442.1| predicted protein [Populus trichocarpa]	XP_002299637	1.25664E-30	68	135.961	163	111
GAA4HQR02FRW1O	fimbrin 2	438	gi|224065468|ref|XP_002301825.1|predicted protein [Populus trichocarpa] >gi|222843551|gb|EEE81098.1| predicted protein [Populus trichocarpa]	XP_002301825	5.46885E-63	95	243.432	135	129
GAA4HQR02I862K	atp binding	507	gi|225428416|ref|XP_002283761.1|PREDICTED: hypothetical protein isoform 2 [Vitis vinifera]	XP_002283761	1.37535E-32	67	142.51	170	114
GAA4HQR02GNP5Z	pentatricopeptide repeat-containing	409	gi|225433790|ref|XP_002269080.1|PREDICTED: hypothetical protein [Vitis vinifera]	XP_002269080	3.1967E-9	57	54.6842	103	59
GAA4HQR02FFOR1	protein	571	gi|270244676|emb|CBI31609.1|unnamed protein product [Vitis vinifera]	CBI31609	1.04926E-33	94	146.747	78	74
GAA4HQR02FVOM5	emb2754 (embryo defective 2754) binding small gtpase regulator	400	gi|255561166|ref|XP_002521595.1|conserved hypothetical protein [Ricinus communis] >gi|223539273|gb|EEF40866.1| conserved hypothetical protein [Ricinus communis]	XP_002521595	7.61457E-41	91	169.859	104	95
GAA4HQR02I8E5Z	root phototropism	413	gi|147766196|emb|CAN72130.1|hypothetical protein [Vitis vinifera]	CAN72130	1.93746E-10	57	43.5134	59	34
GAA4HQR02GDX8J	protein	540	gi|224053086|ref|XP_002297700.1|predicted protein [Populus trichocarpa] >gi|222844958|gb|EEE82505.1| predicted protein [Populus trichocarpa]	XP_002297700	1.93914E-28	71	129.028	121	86
GAA4HQR02IRQL9	homeodomain protein 1	406	gi|270253731|emb|CBI36129.1|unnamed protein product [Vitis vinifera]	CBI36129	8.06835E-43	92	176.407	107	99
GAA4HQR02G7M6M	auxin-induced protein	350	gi|255581162|ref|XP_002531394.1|Auxin-induced protein 5NG4, putative [Ricinus communis] >gi|223528987|gb|EEF30978.1| Auxin-induced protein 5NG4, putative [Ricinus communis]	XP_002531394	1.06321E-16	77	80.4925	59	46
GAA4HQR02H4208	histone h4	492	gi|51315693|sp|P91882.3|H4_DIAPURecName: Full=Histone H4 >gi|1883034|emb|CAA62810.1| histone H4 [Diadromus pulchellus]	P91882	8.11181E-19	82	96.6709	67	55
GAA4HQR02I41Q7	26s protease regulatory	387	gi|224118112|ref|XP_002331561.1|predicted protein [Populus trichocarpa] >gi|222873785|gb|EEF10916.1| predicted protein [Populus trichocarpa]	XP_002331561	4.11162E-27	81	95.1301	66	54
GAA4HQR02HXSTE	xyloglucan-specific glucanase	345	gi|225424689|ref|XP_002263411.1|PREDICTED: hypothetical protein [Vitis vinifera] >gi|270260301|emb|CBI32135.1| unnamed protein product [Vitis vinifera]	XP_002263411	1.49005E-44	87	182.185	107	94
GAA4HQR02FSSQ8	unknown [Picea sitchensis]	348	gi|294461275|gb|ADE76200.1|unknown [Picea sitchensis] >gi|294464400|gb|ADE77712.1| unknown [Picea sitchensis]	ADE76200	4.58161E-8	64	52.7582	53	34
GAA4HQR02GB3YA	glucose-6-phosphate phosphate translocator chloroplast	394	gi|141447981|gb|ABO87604.1|chloroplast pentose phosphate translocator [Pisum sativum]	ABO87604	1.90421E-15	61	85.5001	113	70
GAA4HQR02I2NVW	protein sey1	392	gi|270253552|emb|CBI35950.1|unnamed protein product [Vitis vinifera]	CBI35950	4.0605E-27	85	122.479	78	67
GAA4HQR02J2IJR	tryptophan synthase beta-subunit	303	gi|167999269|ref|XP_001752340.1|predicted protein [Physcomitrella patens subsp. patens] >gi|162696735|gb|EDQ83073.1| predicted protein [Physcomitrella patens subsp. patens]	XP_001752340	8.88704E-42	100	172.94	90	90
GAA4HQR02I06VT	desacetoxyvindoline 4-	673	gi|255570053|ref|XP_002525989.1|Desacetoxyvindoline 4-hydroxylase, putative [Ricinus communis] >gi|223534721|gb|EEF36413.1| Desacetoxyvindoline 4-hydroxylase, putative [Ricinus communis]	XP_002525989	1.28212E-19	87	100.523	62	54
GAA4HQR02F7PXJ	transferring glycosyl groups	321	gi|15242148|ref|NP_200558.1|transferase, transferring glycosyl groups [Arabidopsis thaliana] >gi|9758311|dbj|BAB08785.1| unnamed protein product [Arabidopsis thaliana]	NP_200558	1.45093E-7	59	59.3066	69	41
GAA4HQR02GRQ71	protein	499	gi|82470793|gb|ABB77433.1|RBX1-like protein [Petunia integrifolia subsp. inflata]	ABB77433	1.84373E-42	73	164.081	108	79
GAA4HQR02GCJXH	predicted protein [Populus trichocarpa]	279	gi|224125822|ref|XP_002319683.1|predicted protein [Populus trichocarpa] >gi|222858059|gb|EEE95606.1| predicted protein [Populus trichocarpa]	XP_002319683	4.13663E-7	69	57.7658	65	45
GAA4HQR02HC5W0	alpha beta fold family protein	436	gi|224127468|ref|XP_002329285.1|predicted protein [Populus trichocarpa] >gi|222870739|gb|EEF07870.1| predicted protein [Populus trichocarpa]	XP_002329285	8.30423E-24	75	113.235	90	68
GAA4HQR02GRHN4	retinal degeneration b	436	gi|225435211|ref|XP_002284874.1|PREDICTED: hypothetical protein [Vitis vinifera]	XP_002284874	5.73803E-33	80	143.665	102	82
GAA4HQR02GHTBR	chaperone protein	511	gi|255544256|ref|XP_002513190.1|chaperone protein DNAj, putative [Ricinus communis] >gi|223547688|gb|EEF49181.1| chaperone protein DNAj, putative [Ricinus communis]	XP_002513190	6.49228E-13	71	60.077	56	40
GAA4HQR02JT7K4	glyceraldehyde-3-phosphate dehydrogenase	517	gi|462137|sp|P34921.1|G3PC_DIACARecName: Full=Glyceraldehyde-3-phosphate dehydrogenase, cytosolic	P34921	2.23523E-47	86	162.155	137	119
GAA4HQR02HYL36	caspase, putative [Ricinus communis]	380	gi|255571075|ref|XP_002526488.1|caspase, putative [Ricinus communis] >gi|223534163|gb|EEF35879.1| caspase, putative [Ricinus communis]	XP_002526488	4.95907E-8	59	60.8474	67	40
GAA4HQR02HXZGM	60s ribosomal protein	369	gi|224116704|ref|XP_002331857.1|predicted protein [Populus trichocarpa] >gi|224132224|ref|XP_002321286.1| predicted protein [Populus trichocarpa] >gi|118483614|gb|ABK93702.1| unknown [Populus trichocarpa] >gi|118484494|gb|ABK94122.1| unknown [Populus trichocarpa] >gi|222862059|gb|EEE99601.1| predicted protein [Populus trichocarpa] >gi|222875375|gb|EEF12506.1| predicted protein [Populus trichocarp…	XP_002331857	1.95996E-28	91	128.642	90	82
GAA4HQR02H8IOO	2og-fe oxygenase family protein	420	gi|225469941|ref|XP_002269898.1|PREDICTED: hypothetical protein [Vitis vinifera]	XP_002269898	5.22869E-11	52	67.3958	88	46
GAA4HQR02JBF0E	oligopeptide transporter opt family	504	gi|224103837|ref|XP_002313213.1|oligopeptide transporter OPT family [Populus trichocarpa] >gi|222849621|gb|EEE87168.1| oligopeptide transporter OPT family [Populus trichocarpa]	XP_002313213	1.5139E-19	57	83.1889	119	69
GAA4HQR02GOONW	udp-glucoronosyl udp-glucosyl transferase family protein	535	gi|255547075|ref|XP_002514595.1|UDP-glucosyltransferase, putative [Ricinus communis] >gi|223546199|gb|EEF47701.1| UDP-glucosyltransferase, putative [Ricinus communis]	XP_002514595	1.57114E-43	67	179.104	183	124
GAA4HQR02GMMIT	predicted protein [Populus trichocarpa]	394	gi|224115140|ref|XP_002332211.1|predicted protein [Populus trichocarpa] >gi|222874875|gb|EEF12006.1| predicted protein [Populus trichocarpa]	XP_002332211	9.47164E-7	51	56.6102	81	42
GAA4HQR02IIXR4	protein	379	gi|270260492|emb|CBI35672.1|unnamed protein product [Vitis vinifera]	CBI35672	1.74345E-45	87	185.267	116	102
GAA4HQR02JIURK	splicing factor subunit 66kda	514	gi|270243230|emb|CBI30170.1|unnamed protein product [Vitis vinifera]	CBI30170	2.71731E-31	69	138.272	109	76
GAA4HQR02F6LDW	protein	463	gi|255540575|ref|XP_002511352.1|short-chain dehydrogenase, putative [Ricinus communis] >gi|223550467|gb|EEF51954.1| short-chain dehydrogenase, putative [Ricinus communis]	XP_002511352	4.85761E-45	96	118.242	64	62
GAA4HQR02FKSSD	protein	518	gi|225456511|ref|XP_002284685.1|PREDICTED: hypothetical protein [Vitis vinifera] >gi|147860849|emb|CAN83159.1| hypothetical protein [Vitis vinifera] >gi|270227034|emb|CBI15768.1| unnamed protein product [Vitis vinifera]	XP_002284685	3.45314E-85	100	213.772	99	99
GAA4HQR02JJ3AS	protein	351	gi|255539511|ref|XP_002510820.1|conserved hypothetical protein [Ricinus communis] >gi|223549935|gb|EEF51422.1| conserved hypothetical protein [Ricinus communis]	XP_002510820	4.74521E-51	93	203.756	114	107
GAA4HQR02F920G	apum23 (arabidopsis pumilio 23) rna binding binding	437	gi|225441973|ref|XP_002271118.1|PREDICTED: hypothetical protein [Vitis vinifera]	XP_002271118	5.30976E-27	73	81.2629	68	50
GAA4HQR02JY6D2	autoinhibited h+ atpase	241	gi|270253384|emb|CBI35782.1|unnamed protein product [Vitis vinifera]	CBI35782	1.02041E-29	95	132.88	71	68
GAA4HQR02GLFZF	protein	497	gi|224113009|ref|XP_002316360.1|predicted protein [Populus trichocarpa] >gi|222865400|gb|EEF02531.1| predicted protein [Populus trichocarpa]	XP_002316360	1.8252E-51	81	200.675	144	118
GAA4HQR02IS1ZV	protein	356	gi|270306968|emb|CBI40659.1|unnamed protein product [Vitis vinifera]	CBI40659	2.53576E-12	66	75.0998	74	49
GAA4HQR02JNDKX	snf2 family dna-dependent atpase	502	gi|224110590|ref|XP_002315568.1|chromatin remodeling complex subunit [Populus trichocarpa] >gi|222864608|gb|EEF01739.1| chromatin remodeling complex subunit [Populus trichocarpa]	XP_002315568	1.25688E-59	83	232.261	155	130
GAA4HQR02G3ER7	yellow stripe-like protein	430	gi|224055759|ref|XP_002298639.1|oligopeptide transporter OPT family [Populus trichocarpa] >gi|222845897|gb|EEE83444.1| oligopeptide transporter OPT family [Populus trichocarpa]	XP_002298639	2.18404E-56	95	221.476	132	126
GAA4HQR02GQ7UO	aminotransferase family protein	454	gi|270230931|emb|CBI20258.1|unnamed protein product [Vitis vinifera]	CBI20258	3.04447E-48	64	192.2	171	110
GAA4HQR02GN5G5	androgen induced inhibitor of proliferation	434	gi|270230490|emb|CBI18813.1|unnamed protein product [Vitis vinifera]	CBI18813	1.52006E-25	70	119.013	121	85
GAA4HQR02I5BTL	myosin	453	gi|255569583|ref|XP_002525757.1|myosin vIII, putative [Ricinus communis] >gi|223534907|gb|EEF36593.1| myosin vIII, putative [Ricinus communis]	XP_002525757	3.5523E-46	87	161.77	100	87
GAA4HQR02HOXFO	rna-binding protein	422	gi|225425930|ref|XP_002272699.1|PREDICTED: hypothetical protein [Vitis vinifera] >gi|270240291|emb|CBI27522.1| unnamed protein product [Vitis vinifera]	XP_002272699	9.06404E-38	69	97.0561	83	58
GAA4HQR02FI4TA	saccharopine dehydrogenase family expressed	507	gi|117574106|gb|ABK41045.1|astaxanthin synthase KC28 [Adonis aestivalis var. palaestina]	ABK41045	1.90678E-24	88	88.9669	59	52
GAA4HQR02FI0O5	flavonol synthase flavanone 3-	330	gi|255584517|ref|XP_002532986.1|Flavonol synthase/flavanone 3-hydroxylase, putative [Ricinus communis] >gi|223527232|gb|EEF29394.1| Flavonol synthase/flavanone 3-hydroxylase, putative [Ricinus communis]	XP_002532986	2.60222E-25	75	118.242	94	71
GAA4HQR02F3MOS	protein kinase g11a	412	gi|255579150|ref|XP_002530422.1|serine/threonine protein kinase, putative [Ricinus communis] >gi|223530030|gb|EEF31953.1| serine/threonine protein kinase, putative [Ricinus communis]	XP_002530422	1.56516E-30	97	135.576	67	65
GAA4HQR02JQOYX	unnamed protein product [Vitis vinifera]	362	gi|270234436|emb|CBI23039.1|unnamed protein product [Vitis vinifera]	CBI23039	1.63076E-11	58	72.4034	94	55
GAA4HQR02JHQLK	syp52 (syntaxin of plants 52) snap receptor	490	gi|255638594|gb|ACU19604.1|unknown [Glycine max]	ACU19604	1.53336E-25	88	119.013	78	69
GAA4HQR02HM9RS	unnamed protein product [Vitis vinifera]	335	gi|270253958|emb|CBI36356.1|unnamed protein product [Vitis vinifera]	CBI36356	2.43761E-7	61	58.5362	103	63
GAA4HQR02F2EWY	protein	526	gi|255556782|ref|XP_002519424.1|DNA binding protein, putative [Ricinus communis] >gi|223541287|gb|EEF42838.1| DNA binding protein, putative [Ricinus communis]	XP_002519424	6.87626E-33	63	143.665	161	102
GAA4HQR02JHLGO	arad2 (arabinan deficient 2) catalytic	368	gi|225423664|ref|XP_002276440.1|PREDICTED: hypothetical protein [Vitis vinifera]	XP_002276440	6.10278E-38	74	160.229	126	94
GAA4HQR02JTU40	protein	328	gi|224079085|ref|XP_002305743.1|predicted protein [Populus trichocarpa] >gi|222848707|gb|EEE86254.1| predicted protein [Populus trichocarpa]	XP_002305743	8.9778E-26	79	119.783	72	57
GAA4HQR02II0X2	cbl-interacting protein kinase 23	273	gi|255584495|ref|XP_002532976.1|CBL-interacting serine/threonine-protein kinase, putative [Ricinus communis] >gi|223527240|gb|EEF29400.1| CBL-interacting serine/threonine-protein kinase, putative [Ricinus communis]	XP_002532976	2.76866E-35	88	151.369	88	78
GAA4HQR02IC2Q8	protein	326	gi|270241753|emb|CBI28973.1|unnamed protein product [Vitis vinifera]	CBI28973	1.06565E-16	77	81.6481	54	42
GAA4HQR02HHR45	protein	511	gi|225466171|ref|XP_002263956.1|PREDICTED: hypothetical protein [Vitis vinifera]	XP_002263956	3.19912E-42	98	117.472	80	79
GAA4HQR02IKDBE	gtp binding	372	gi|255632396|gb|ACU16548.1|unknown [Glycine max]	ACU16548	1.03513E-29	71	132.88	114	82
GAA4HQR02HVBYT	plastocyanin chloroplast	479	gi|256860445|gb|ACV32157.1|chloroplast plastocyanin precursor [Nicotiana benthamiana]	ACV32157	2.5958E-9	64	65.0846	74	48
GAA4HQR02IRBAH	protein	460	gi|255562715|ref|XP_002522363.1|hypothetical protein RCOM_0603420 [Ricinus communis] >gi|223538441|gb|EEF40047.1| hypothetical protein RCOM_0603420 [Ricinus communis]	XP_002522363	6.00839E-36	73	153.295	120	88
GAA4HQR02I2QNR	dna methyltransferase	338	gi|224077654|ref|XP_002305346.1|DNA methyltransferase [Populus trichocarpa] >gi|222848310|gb|EEE85857.1| DNA methyltransferase [Populus trichocarpa]	XP_002305346	3.60343E-27	73	124.405	105	77
GAA4HQR02HJ6OX	af223360_1glucose-6p phosphate translocator precursor	472	gi|9295277|gb|AAF86908.1|AF223360_1glucose-6P/phosphate translocator precursor [Mesembryanthemum crystallinum]	AAF86908	4.61913E-7	51	39.6614	72	37
GAA4HQR02G18JJ	protein kinase	397	gi|225429576|ref|XP_002280119.1|PREDICTED: similar to protein kinase [Vitis vinifera] >gi|270231352|emb|CBI20677.1| unnamed protein product [Vitis vinifera]	XP_002280119	2.08704E-30	71	135.191	122	87
GAA4HQR02I665K	fro1 and fro2 protein	502	gi|255540531|ref|XP_002511330.1|ferric-chelate reductase, putative [Ricinus communis] >gi|223550445|gb|EEF51932.1| ferric-chelate reductase, putative [Ricinus communis]	XP_002511330	4.20355E-39	75	164.081	160	121
GAA4HQR02I7Z9V	metallopeptidase m24 family protein	486	gi|225450545|ref|XP_002281646.1|PREDICTED: hypothetical protein [Vitis vinifera] >gi|270257573|emb|CBI39616.1| unnamed protein product [Vitis vinifera]	XP_002281646	9.47564E-63	88	237.269	147	130
GAA4HQR02F2PJX	nac domain containing protein 2-like protein	331	gi|224128217|ref|XP_002329110.1|NAC domain protein, IPR003441 [Populus trichocarpa] >gi|222869779|gb|EEF06910.1| NAC domain protein, IPR003441 [Populus trichocarpa]	XP_002329110	1.33337E-29	72	132.494	112	81
GAA4HQR02JIC9Q	carboxypeptidase regulatory region-	374	gi|225437598|ref|XP_002271147.1|PREDICTED: hypothetical protein [Vitis vinifera] >gi|270254575|emb|CBI36965.1| unnamed protein product [Vitis vinifera]	XP_002271147	1.26536E-27	66	125.946	115	76
GAA4HQR02HTG7V	vacuolar proton	302	gi|255543805|ref|XP_002512965.1|vacuolar proton atpase, putative [Ricinus communis] >gi|223547976|gb|EEF49468.1| vacuolar proton atpase, putative [Ricinus communis]	XP_002512965	2.3528E-34	87	148.288	89	78
GAA4HQR02H30RC	glutathione s-transferase	469	gi|284814270|gb|ADB97493.1|glutathione S-transferase 4 [Vitis hybrid cultivar]	ADB97493	1.9961E-41	85	171.785	121	103
GAA4HQR02I4IZV	protein	431	gi|15234171|ref|NP_195065.1|unknown protein [Arabidopsis thaliana] >gi|4490306|emb|CAB38797.1| putative protein [Arabidopsis thaliana] >gi|7270287|emb|CAB80056.1| putative protein [Arabidopsis thaliana] >gi|91806760|gb|ABE66107.1| hypothetical protein At4g33390 [Arabidopsis thaliana]	NP_195065	1.7467E-16	73	83.9593	90	66
GAA4HQR02FFMXF	predicted protein [Populus trichocarpa]	496	gi|224125542|ref|XP_002329830.1|predicted protein [Populus trichocarpa] >gi|222870892|gb|EEF08023.1| predicted protein [Populus trichocarpa]	XP_002329830	1.09379E-7	63	59.6918	77	49
GAA4HQR02HKD65	low molecular weight protein-tyrosine-phosphatase slr0328	350	gi|224131612|ref|XP_002328065.1|predicted protein [Populus trichocarpa] >gi|222837580|gb|EEE75945.1| predicted protein [Populus trichocarpa]	XP_002328065	2.08578E-22	94	108.612	57	54
GAA4HQR02GV9LS	conserved hypothetical protein [Ricinus communis]	473	gi|255543323|ref|XP_002512724.1|conserved hypothetical protein [Ricinus communis] >gi|223547735|gb|EEF49227.1| conserved hypothetical protein [Ricinus communis]	XP_002512724	2.44606E-15	85	85.1149	57	49
GAA4HQR02HT0ZV	glycosyltransferase sugar-binding region containing dxd motif alpha -glycosyltransferase conserved region	509	gi|242050594|ref|XP_002463041.1|hypothetical protein SORBIDRAFT_02g036660 [Sorghum bicolor] >gi|241926418|gb|EER99562.1| hypothetical protein SORBIDRAFT_02g036660 [Sorghum bicolor]	XP_002463041	1.21047E-12	80	76.2554	51	41
GAA4HQR02GHM77	stachyose synthase	485	gi|147838354|emb|CAN61133.1|hypothetical protein [Vitis vinifera]	CAN61133	8.98872E-58	81	226.098	159	129
GAA4HQR02JDNPS	tubby expressed	354	gi|125535878|gb|EAY82366.1|hypothetical protein OsI_37578 [Oryza sativa Indica Group]	EAY82366	9.70773E-8	63	43.1282	55	35
GAA4HQR02IWDIG	protein	526	gi|15221412|ref|NP_177014.1|exostosin family protein [Arabidopsis thaliana] >gi|12324886|gb|AAG52396.1|AC011915_10 hypothetical protein; 19613-17891 [Arabidopsis thaliana]	NP_177014	3.78189E-23	82	111.309	70	58
GAA4HQR02HUS7R	acireductone dioxygenase	549	gi|158325159|gb|ABW34717.1|acireductone dioxygenase [Solanum tuberosum]	ABW34717	1.05537E-53	98	213.001	107	105
GAA4HQR02HJT44	protein	421	gi|255570386|ref|XP_002526152.1|conserved hypothetical protein [Ricinus communis] >gi|223534529|gb|EEF36228.1| conserved hypothetical protein [Ricinus communis]	XP_002526152	1.10543E-31	83	139.428	86	72
GAA4HQR02IB6HJ	protein	395	gi|270250723|emb|CBI33901.1|unnamed protein product [Vitis vinifera]	CBI33901	5.35389E-18	64	93.9745	108	70
GAA4HQR02HUTFW	regulator of nonsense	369	gi|270244593|emb|CBI31526.1|unnamed protein product [Vitis vinifera]	CBI31526	1.36047E-21	73	105.916	97	71
GAA4HQR02IUMQS	white-brown-complex abc transporter family	451	gi|224113069|ref|XP_002316381.1|white-brown-complex ABC transporter family [Populus trichocarpa] >gi|222865421|gb|EEF02552.1| white-brown-complex ABC transporter family [Populus trichocarpa]	XP_002316381	2.45029E-19	62	67.3958	78	49
GAA4HQR02I65HD	protein	321	gi|12585325|sp|Q9SMM0.1|PGMP_BRANARecName: Full=Phosphoglucomutase, chloroplastic; Short=PGM; AltName: Full=Glucose phosphomutase; Flags: Precursor >gi|6272125|emb|CAB60109.1| plastidial phosphoglucomutase [Brassica napus]	Q9SMM0	1.20992E-18	80	93.5893	76	61
GAA4HQR02JEDOK	ccr3 (arabidopsis thaliana crinkly4 related 3) kinase	429	gi|15228781|ref|NP_191154.1|CCR3 (ARABIDOPSIS THALIANA CRINKLY4 RELATED 3); kinase [Arabidopsis thaliana] >gi|75335634|sp|Q9LY50.1|ACCR3_ARATH RecName: Full=Putative serine/threonine-protein kinase-like protein CCR3; AltName: Full=Protein CRINKLY 4 RELATED 3; Short=AtCRR3; Flags: Precursor >gi|7573490|emb|CAB87849.1| receptor kinase-like protein [Arabidopsis thaliana]	NP_191154	7.03693E-19	69	69.707	62	43
GAA4HQR02JQ164	serine protease-like protein	475	gi|147767385|emb|CAN62441.1|hypothetical protein [Vitis vinifera]	CAN62441	2.01134E-26	69	72.0182	73	51
GAA4HQR02IVUNR	aldose reductase	538	gi|255311879|pdb|3H7U|AChain A, Crystal Structure Of The Plant Stress-Response Enzyme Akr4c9	3H7U_A	1.046E-18	83	96.6709	61	51
GAA4HQR02G4WX6	embryonic abundant	465	gi|224096071|ref|XP_002310527.1|predicted protein [Populus trichocarpa] >gi|222853430|gb|EEE90977.1| predicted protein [Populus trichocarpa]	XP_002310527	1.19087E-38	77	103.605	71	55
GAA4HQR02H2DEA	aux iaa protein	381	gi|81074526|gb|ABB55368.1|Aux/IAA protein-like [Solanum tuberosum]	ABB55368	1.88651E-15	79	80.4925	62	49
GAA4HQR02G0E4X	glucan endo- -beta-glucosidase	508	gi|270256653|emb|CBI39470.1|unnamed protein product [Vitis vinifera]	CBI39470	3.75381E-22	78	107.842	94	74
GAA4HQR02F9NKZ	cytochrome c biogenesis protein precursor	483	gi|255580440|ref|XP_002531046.1|Thiol:disulfide interchange protein dsbD precursor, putative [Ricinus communis] >gi|223529374|gb|EEF31339.1| Thiol:disulfide interchange protein dsbD precursor, putative [Ricinus communis]	XP_002531046	1.46909E-15	73	71.2478	79	58
GAA4HQR02GHPI6	pre-mrna-splicing factor	523	gi|270236002|emb|CBI25124.1|unnamed protein product [Vitis vinifera]	CBI25124	4.06905E-17	59	91.2781	170	101
GAA4HQR02JYSKA	high affinity potassium transporter	540	gi|14091473|gb|AAK53760.1|AF367866_1potassium transporter HAK3p [Mesembryanthemum crystallinum]	AAK53760	5.94253E-56	92	164.466	93	86
GAA4HQR02HKL0X	cinnamoyl- reductase	453	gi|228480464|gb|ACQ41893.1|cinnamoyl-CoA reductase [Camellia oleifera]	ACQ41893	1.27947E-48	91	195.667	127	116
GAA4HQR02GAX4T	put. rps7 [Oryza sativa (japonica cultivar-group)]	389	gi|20385|emb|CAA29827.1|put. rps7 [Oryza sativa (japonica cultivar-group)]	CAA29827	3.39279E-9	60	64.6994	98	59
GAA4HQR02IGU50	protein	562	gi|168003269|ref|XP_001754335.1|predicted protein [Physcomitrella patens subsp. patens] >gi|162694437|gb|EDQ80785.1| predicted protein [Physcomitrella patens subsp. patens]	XP_001754335	5.14718E-14	52	81.2629	150	79
GAA4HQR02I16XJ	50s ribosomal protein l10	436	gi|217071998|gb|ACJ84359.1|unknown [Medicago truncatula]	ACJ84359	1.79201E-18	57	95.5153	128	73
GAA4HQR02I2OVM	cell division cycle protein	404	gi|224133614|ref|XP_002321618.1|predicted protein [Populus trichocarpa] >gi|222868614|gb|EEF05745.1| predicted protein [Populus trichocarpa]	XP_002321618	1.02727E-29	68	132.88	122	83
GAA4HQR02G8EX1	mitochondrial glycoprotein	531	gi|224141941|ref|XP_002324319.1|predicted protein [Populus trichocarpa] >gi|222865753|gb|EEF02884.1| predicted protein [Populus trichocarpa]	XP_002324319	4.86911E-28	77	117.087	85	66
GAA4HQR02HYIF6	glycerophosphodiester phosphodiesterase	477	gi|225457190|ref|XP_002283945.1|PREDICTED: hypothetical protein [Vitis vinifera] >gi|270226374|emb|CBI15108.1| unnamed protein product [Vitis vinifera]	XP_002283945	1.5369E-53	82	124.405	79	65
GAA4HQR02IOQ0N	p30 dbc	296	gi|270260100|emb|CBI31934.1|unnamed protein product [Vitis vinifera]	CBI31934	5.6807E-12	59	73.9442	87	52
GAA4HQR02HTXAA	#���?	488	gi|10945669|gb|AAG24642.1|AF308737_1J1P [Daucus carota] >gi|10945671|gb|AAG24643.1|AF308738_1 J2P [Daucus carota]	AAG24642	1.04345E-28	91	108.997	57	52
GAA4HQR02G476Z	predicted protein [Populus trichocarpa]	502	gi|224086373|ref|XP_002307870.1|predicted protein [Populus trichocarpa] >gi|118481189|gb|ABK92546.1| unknown [Populus trichocarpa] >gi|222853846|gb|EEE91393.1| predicted protein [Populus trichocarpa]	XP_002307870	2.03493E-9	69	65.4698	62	43
GAA4HQR02GQA7X	protein kinase	543	gi|225457709|ref|XP_002277331.1|PREDICTED: hypothetical protein [Vitis vinifera]	XP_002277331	1.96273E-52	77	208.764	182	141
GAA4HQR02G3CCU	acyl- synthetase	503	gi|224075096|ref|XP_002304555.1|predicted protein [Populus trichocarpa] >gi|222841987|gb|EEE79534.1| predicted protein [Populus trichocarpa]	XP_002304555	4.93149E-64	85	246.899	154	132
GAA4HQR02IFCEB	protein	373	gi|270256266|emb|CBI39086.1|unnamed protein product [Vitis vinifera]	CBI39086	1.06614E-42	100	176.022	85	85
GAA4HQR02HRA0X	aldo keto	458	gi|255598502|ref|XP_002537023.1|aldo/keto reductase, putative [Ricinus communis] >gi|223517777|gb|EEF25360.1| aldo/keto reductase, putative [Ricinus communis]	XP_002537023	7.2332E-44	76	179.874	143	109
GAA4HQR02H13UA	f-box family protein	349	gi|225455449|ref|XP_002279638.1|PREDICTED: hypothetical protein [Vitis vinifera]	XP_002279638	2.19986E-25	72	108.227	94	68
GAA4HQR02GRETA	protein kinase	324	gi|224121678|ref|XP_002318645.1|predicted protein [Populus trichocarpa] >gi|222859318|gb|EEE96865.1| predicted protein [Populus trichocarpa]	XP_002318645	4.04525E-26	89	120.939	68	61
GAA4HQR02F9JJA	ctp expressed	379	gi|224128384|ref|XP_002320316.1|predicted protein [Populus trichocarpa] >gi|222861089|gb|EEE98631.1| predicted protein [Populus trichocarpa]	XP_002320316	1.03279E-40	92	93.2041	54	50
GAA4HQR02HQRYF	protein	409	gi|255560193|ref|XP_002521114.1|conserved hypothetical protein [Ricinus communis] >gi|223539683|gb|EEF41265.1| conserved hypothetical protein [Ricinus communis]	XP_002521114	6.84935E-18	75	93.5893	86	65
GAA4HQR02FLTH1	conserved hypothetical protein [Ricinus communis]	292	gi|255566823|ref|XP_002524395.1|conserved hypothetical protein [Ricinus communis] >gi|223536356|gb|EEF38006.1| conserved hypothetical protein [Ricinus communis]	XP_002524395	4.22794E-7	73	57.7658	52	38
GAA4HQR02I2YA6	s-adenosylmethionine synthetase	375	gi|78191440|gb|ABB29941.1|S-adenosyl methionine synthase-like [Solanum tuberosum]	ABB29941	1.59429E-22	79	108.997	81	64
GAA4HQR02G07YT	glucose-6-phosphate dehydrogenase	483	gi|270241214|emb|CBI28440.1|unnamed protein product [Vitis vinifera]	CBI28440	2.55653E-20	59	101.679	127	76
GAA4HQR02I3I12	ferritin 1	351	gi|89276797|gb|ABD66597.1|iron-binding protein [Pyrus pyrifolia]	ABD66597	3.42439E-25	95	117.857	67	64
GAA4HQR02FUUGZ	nuclear inhibitor of protein phosphatase-	447	gi|224124278|ref|XP_002319291.1|predicted protein [Populus trichocarpa] >gi|222857667|gb|EEE95214.1| predicted protein [Populus trichocarpa]	XP_002319291	9.52828E-60	93	232.646	124	116
GAA4HQR02JUOZO	mlh1 protein	462	gi|270255686|emb|CBI38068.1|unnamed protein product [Vitis vinifera]	CBI38068	1.49712E-28	87	129.028	82	72
GAA4HQR02JY5F9	4-coumarate:coenzyme a ligase	492	gi|222619698|gb|EEE55830.1|hypothetical protein OsJ_04437 [Oryza sativa Japonica Group]	EEE55830	4.46144E-9	47	64.3142	102	48
GAA4HQR02FXKHI	hypothetical chloroplast rf1	489	gi|189162317|ref|YP_001936563.1|hypothetical chloroplast RF1 [Fagopyrum esculentum subsp. ancestrale] >gi|189162329|ref|YP_001936575.1| hypothetical chloroplast RF1 [Fagopyrum esculentum subsp. ancestrale] >gi|166065403|gb|ABY79778.1| hypothetical chloroplast RF1 [Fagopyrum esculentum subsp. ancestrale] >gi|166065415|gb|ABY79790.1| hypothetical chloroplast RF1 [Fagopyrum esculentum subsp. ancestr…	YP_001936563	1.81131E-26	65	122.094	136	89
GAA4HQR02JIYVO	condensin complex	329	gi|270241618|emb|CBI28838.1|unnamed protein product [Vitis vinifera]	CBI28838	4.32565E-12	52	74.3294	110	58
GAA4HQR02JCD69	ferredoxin-nadp reductase	332	gi|255586297|ref|XP_002533800.1|ferredoxin--NADP reductase, putative [Ricinus communis] >gi|223526273|gb|EEF28587.1| ferredoxin--NADP reductase, putative [Ricinus communis]	XP_002533800	4.61492E-13	76	68.9366	55	42
GAA4HQR02HEN9J	protein binding	479	gi|224111406|ref|XP_002315843.1|predicted protein [Populus trichocarpa] >gi|222864883|gb|EEF02014.1| predicted protein [Populus trichocarpa]	XP_002315843	2.26705E-45	82	180.259	108	89
GAA4HQR02GAC6D	plasma membrane h+-atpase	374	gi|270253384|emb|CBI35782.1|unnamed protein product [Vitis vinifera]	CBI35782	6.27936E-27	69	123.635	111	77
GAA4HQR02IX094	zeaxanthin epoxidase	343	gi|224094316|ref|XP_002310139.1|predicted protein [Populus trichocarpa] >gi|222853042|gb|EEE90589.1| predicted protein [Populus trichocarpa]	XP_002310139	4.87575E-21	83	90.8929	59	49
GAA4HQR02HP2PN	scrl2_orysj ame: full=scar-like protein 2	486	gi|225443802|ref|XP_002266486.1|PREDICTED: hypothetical protein [Vitis vinifera]	XP_002266486	2.2244E-24	65	115.161	152	100
GAA4HQR02JSIFG	at3g45010 f14d17_80	376	gi|224113105|ref|XP_002316392.1|predicted protein [Populus trichocarpa] >gi|222865432|gb|EEF02563.1| predicted protein [Populus trichocarpa]	XP_002316392	2.30749E-13	59	78.5666	116	69
GAA4HQR02HF7CG	cytochrome b6-f complex fe-s subunit	384	gi|136707|sp|P26291.1|UCRIA_PEARecName: Full=Cytochrome b6-f complex iron-sulfur subunit, chloroplastic; AltName: Full=Rieske iron-sulfur protein; Short=RISP; Short=ISP; AltName: Full=Plastohydroquinone:plastocyanin oxidoreductase iron-sulfur protein; Flags: Precursor >gi|20832|emb|CAA45151.1| chloroplast Rieske FeS protein [Pisum sativum]	P26291	1.63377E-11	72	72.4034	58	42
GAA4HQR02GSGXI	kinesin light chain	427	gi|270251167|emb|CBI34541.1|unnamed protein product [Vitis vinifera]	CBI34541	6.866E-34	93	146.747	87	81
GAA4HQR02FS9I2	phenylalanine ammonia-lyase	328	gi|285028552|gb|ADC34597.1|phenylalanine ammonia-lyase [Fagopyrum esculentum]	ADC34597	4.74901E-35	100	150.599	72	72
GAA4HQR02GJ6RP	conserved hypothetical protein [Ricinus communis]	357	gi|255548447|ref|XP_002515280.1|conserved hypothetical protein [Ricinus communis] >gi|223545760|gb|EEF47264.1| conserved hypothetical protein [Ricinus communis]	XP_002515280	1.5657E-22	90	95.1301	53	48
GAA4HQR02IKT1G	protein	355	gi|222625587|gb|EEE59719.1|hypothetical protein OsJ_12150 [Oryza sativa Japonica Group]	EEE59719	3.053E-10	56	64.3142	85	48
GAA4HQR02HUMW3	protein	377	gi|224137238|ref|XP_002327076.1|predicted protein [Populus trichocarpa] >gi|222835391|gb|EEE73826.1| predicted protein [Populus trichocarpa]	XP_002327076	5.49221E-15	71	83.9593	60	43
GAA4HQR02JHJ7D	lol1 (lsd one like 1) dna binding	407	gi|115474891|ref|NP_001061042.1|Os08g0159500 [Oryza sativa (japonica cultivar-group)] >gi|113623011|dbj|BAF22956.1| Os08g0159500 [Oryza sativa Japonica Group] >gi|215767174|dbj|BAG99402.1| unnamed protein product [Oryza sativa Japonica Group]	NP_001061042	4.92866E-16	87	87.4261	65	57
GAA4HQR02H0SAD	unnamed protein product [Vitis vinifera]	517	gi|270253430|emb|CBI35828.1|unnamed protein product [Vitis vinifera]	CBI35828	8.5942E-18	68	61.2326	73	50
GAA4HQR02GGRY8	pentatricopeptide repeat-containing	497	gi|147806113|emb|CAN65480.1|hypothetical protein [Vitis vinifera]	CAN65480	1.86133E-57	78	188.734	132	104
GAA4HQR02IZWEZ	catalytic acting on nadh or nadph	340	gi|225457297|ref|XP_002284481.1|PREDICTED: hypothetical protein isoform 2 [Vitis vinifera] >gi|270226424|emb|CBI15158.1| unnamed protein product [Vitis vinifera]	XP_002284481	1.41866E-10	68	69.3218	67	46
GAA4HQR02JV9J8	heat-shock protein 105	409	gi|255563893|ref|XP_002522946.1|Heat-shock protein 105 kDa, putative [Ricinus communis] >gi|223537758|gb|EEF39376.1| Heat-shock protein 105 kDa, putative [Ricinus communis]	XP_002522946	5.2561E-10	52	67.3958	120	63
GAA4HQR02GNST6	atp binding	519	gi|225461512|ref|XP_002285125.1|PREDICTED: hypothetical protein isoform 1 [Vitis vinifera] >gi|270230941|emb|CBI20268.1| unnamed protein product [Vitis vinifera]	XP_002285125	5.205E-65	95	149.058	83	79
GAA4HQR02F0GHE	protein kinase family protein	381	gi|270246207|emb|CBI32584.1|unnamed protein product [Vitis vinifera]	CBI32584	3.73814E-48	92	194.126	114	105
GAA4HQR02IDPJ2	digestive organ expansion factor	455	gi|18394518|ref|NP_564032.1|unknown protein [Arabidopsis thaliana] >gi|23297505|gb|AAN12983.1| unknown protein [Arabidopsis thaliana]	NP_564032	7.0207E-47	82	189.889	138	114
GAA4HQR02JJJ0U	11-beta-hydroxysteroid dehydrogenase-like	400	gi|270226964|emb|CBI15698.1|unnamed protein product [Vitis vinifera]	CBI15698	5.67285E-20	60	100.523	139	84
GAA4HQR02GWSYF	sucrose proton symporter	356	gi|633172|emb|CAA58730.1|sucrose/proton-symporter [Beta vulgaris subsp. vulgaris]	CAA58730	3.70351E-21	73	81.6481	72	53
GAA4HQR02ING5S	unnamed protein product [Vitis vinifera]	338	gi|270239695|emb|CBI26928.1|unnamed protein product [Vitis vinifera]	CBI26928	4.29098E-30	84	82.8037	53	45
GAA4HQR02J0V32	arabinogalactan-like protein	369	gi|224145289|ref|XP_002325592.1|fasciclin-like arabinogalactan protein 9.2 [Populus trichocarpa] >gi|222862467|gb|EEE99973.1| fasciclin-like arabinogalactan protein 9.2 [Populus trichocarpa]	XP_002325592	3.96721E-13	66	77.7962	89	59
GAA4HQR02GIQAI	protein	286	gi|270240060|emb|CBI27293.1|unnamed protein product [Vitis vinifera]	CBI27293	4.11573E-10	59	67.781	83	49
GAA4HQR02F1KT6	cytochrome p450 family expressed	495	gi|115488434|ref|NP_001066704.1|Os12g0443000 [Oryza sativa (japonica cultivar-group)]	NP_001066704	2.27556E-16	69	78.9518	62	43
GAA4HQR02I2MYP	component of high affinity nitrate transporter	520	gi|283788583|gb|ACV33078.2|high-affinity nitrate transport system component [Cucumis sativus]	ACV33078	6.57963E-12	78	73.9442	61	48
GAA4HQR02IWHSU	cell division cycle	476	gi|42570561|ref|NP_850969.2|cell division cycle protein-related [Arabidopsis thaliana]	NP_850969	2.42314E-15	78	78.9518	57	45
GAA4HQR02JF1WF	glycerol-3-phosphate dehydrogenase	480	gi|225452250|ref|XP_002271417.1|PREDICTED: hypothetical protein [Vitis vinifera] >gi|270228783|emb|CBI17717.1| unnamed protein product [Vitis vinifera]	XP_002271417	7.18806E-39	76	163.31	133	102
GAA4HQR02GRU19	transcriptional factor b3	478	gi|147816543|emb|CAN72783.1|hypothetical protein [Vitis vinifera]	CAN72783	3.5002E-14	59	81.2629	110	65
GAA4HQR02HJ19Q	protein	475	gi|225432402|ref|XP_002276882.1|PREDICTED: hypothetical protein [Vitis vinifera]	XP_002276882	3.37422E-41	78	171.014	123	97
GAA4HQR02J1KLE	ubiquitin thiolesterase	516	gi|15221480|ref|NP_172132.1|ubiquitin thiolesterase [Arabidopsis thaliana] >gi|6692684|gb|AAF24818.1|AC007592_11 F12K11.21 [Arabidopsis thaliana] >gi|52627099|gb|AAU84676.1| At1g06440 [Arabidopsis thaliana] >gi|60543349|gb|AAX22272.1| At1g06440 [Arabidopsis thaliana] >gi|110737135|dbj|BAF00518.1| hypothetical protein [Arabidopsis thaliana]	NP_172132	1.21097E-18	74	96.2857	71	53
GAA4HQR02FN48H	histone h2b	374	gi|21617908|gb|AAM66958.1|histone H2B [Arabidopsis thaliana]	AAM66958	7.29095E-27	100	105.916	55	55
GAA4HQR02HFS94	protein	448	gi|225426938|ref|XP_002265922.1|PREDICTED: hypothetical protein isoform 1 [Vitis vinifera] >gi|225426940|ref|XP_002265958.1| PREDICTED: hypothetical protein isoform 2 [Vitis vinifera] >gi|270260046|emb|CBI31881.1| unnamed protein product [Vitis vinifera]	XP_002265922	1.88826E-39	94	157.147	86	81
GAA4HQR02FZ2NM	protein	479	gi|255558824|ref|XP_002520435.1|glycogen phosphorylase, putative [Ricinus communis] >gi|223540277|gb|EEF41848.1| glycogen phosphorylase, putative [Ricinus communis]	XP_002520435	5.0125E-45	77	164.851	124	96
GAA4HQR02F1H44	hypothetical protein NitaMp027 [Nicotiana tabacum]	249	gi|57013900|ref|YP_173374.1|hypothetical protein NitaMp027 [Nicotiana tabacum] >gi|57014030|ref|YP_173501.1| hypothetical protein NitaMp164 [Nicotiana tabacum] >gi|56806536|dbj|BAD83437.1| hypothetical protein [Nicotiana tabacum] >gi|56806666|dbj|BAD83567.1| hypothetical protein [Nicotiana tabacum]	YP_173374	1.73051E-13	71	78.9518	66	47
GAA4HQR02HZRTB	protein phosphatase 2a 65 kda regulatory subunit	354	gi|154301902|ref|XP_001551362.1|hypothetical protein BC1G_10188 [Botryotinia fuckeliana B05.10] >gi|150855580|gb|EDN30772.1| hypothetical protein BC1G_10188 [Botryotinia fuckeliana B05.10]	XP_001551362	4.77442E-25	84	93.5893	64	54
GAA4HQR02IXRAM	conserved hypothetical protein [Ricinus communis]	290	gi|255590333|ref|XP_002535241.1|conserved hypothetical protein [Ricinus communis] >gi|223523675|gb|EEF27143.1| conserved hypothetical protein [Ricinus communis]	XP_002535241	7.23867E-7	63	56.9954	63	40
GAA4HQR02FXPRQ	phot2 (phototropin 2) fmn binding blue light photoreceptor kinase protein serine threonine kinase	507	gi|154000865|gb|ABS57001.1|phototropin-2 [Solanum lycopersicum]	ABS57001	4.96111E-46	93	111.309	58	54
GAA4HQR02JNU0V	cbs domain protein	382	gi|118162023|gb|ABK64186.1|CBS domain-containing protein [Solenostemon scutellarioides]	ABK64186	1.38988E-25	73	81.2629	75	55
GAA4HQR02IKTS8	aspartic protease	346	gi|77808087|gb|AAS48510.2|aspartic protease [Fagopyrum esculentum] >gi|82780908|gb|ABB88696.2| aspartic proteinase-like protein [Fagopyrum esculentum]	AAS48510	5.73411E-14	73	68.9366	60	44
GAA4HQR02GKHSA	hit zinc finger family protein	464	gi|157129927|ref|XP_001661820.1|hypothetical protein AaeL_AAEL011659 [Aedes aegypti] >gi|108872011|gb|EAT36236.1| conserved hypothetical protein [Aedes aegypti]	XP_001661820	4.36606E-20	62	100.908	139	87
GAA4HQR02G7VB0	mitogen-activated protein kinase	494	gi|218196073|gb|EEC78500.1|hypothetical protein OsI_18423 [Oryza sativa Indica Group] >gi|222630163|gb|EEE62295.1| hypothetical protein OsJ_17083 [Oryza sativa Japonica Group]	EEC78500	1.17134E-17	50	92.8189	171	87
GAA4HQR02IVZN9	60s ribosomal protein l27	337	gi|225462170|ref|XP_002267478.1|PREDICTED: hypothetical protein [Vitis vinifera]	XP_002267478	8.30726E-24	95	113.235	64	61
GAA4HQR02FOZ0P	cysteine proteinase precursor	329	gi|2511689|emb|CAB17074.1|cysteine proteinase precursor [Phaseolus vulgaris]	CAB17074	1.5385E-9	60	65.855	82	50
GAA4HQR02I995I	yela protein gb	333	gi|15219270|ref|NP_178027.1|unknown protein [Arabidopsis thaliana] >gi|3152569|gb|AAC17050.1| Contains similarity to YELA protein gb|U63062 from Dictyostelium discoideum [Arabidopsis thaliana] >gi|48525341|gb|AAT44972.1| At1g79060 [Arabidopsis thaliana] >gi|50198942|gb|AAT70474.1| At1g79060 [Arabidopsis thaliana] >gi|110737422|dbj|BAF00655.1| hypothetical protein [Arabidopsis thaliana]	NP_178027	1.29253E-8	72	62.7734	97	70
GAA4HQR02HGIAD	AC000107_18F17F8.24 [Arabidopsis thaliana]	354	gi|9755388|gb|AAF98195.1|AC000107_18F17F8.24 [Arabidopsis thaliana]	AAF98195	4.78183E-11	76	70.8626	52	40
GAA4HQR02F9V0U	PREDICTED: hypothetical protein [Vitis vinifera]	390	gi|225431749|ref|XP_002269805.1|PREDICTED: hypothetical protein [Vitis vinifera] >gi|147838243|emb|CAN73933.1| hypothetical protein [Vitis vinifera] >gi|270234383|emb|CBI22987.1| unnamed protein product [Vitis vinifera]	XP_002269805	2.84723E-24	66	114.775	121	81
GAA4HQR02FEB7L	ccr4-associated factor	366	gi|145049690|gb|ABP35526.1|CCR4-associated factor [Ipomoea batatas]	ABP35526	5.37115E-18	80	93.9745	72	58
GAA4HQR02HJNIQ	protein	510	gi|224083821|ref|XP_002307136.1|predicted protein [Populus trichocarpa] >gi|222856585|gb|EEE94132.1| predicted protein [Populus trichocarpa]	XP_002307136	2.32638E-27	67	125.176	118	80
GAA4HQR02HQF5Z	tcp family transcription	497	gi|255557223|ref|XP_002519642.1|conserved hypothetical protein [Ricinus communis] >gi|223541059|gb|EEF42615.1| conserved hypothetical protein [Ricinus communis]	XP_002519642	2.74702E-36	91	130.954	73	67
GAA4HQR02JAH08	cgi-144-like protein	448	gi|195645102|gb|ACG42019.1|hypothetical protein [Zea mays]	ACG42019	4.33698E-12	64	74.3294	121	78
GAA4HQR02F09RH	pumilio mpt5 family rna-binding protein	455	gi|270244714|emb|CBI31647.1|unnamed protein product [Vitis vinifera]	CBI31647	3.74E-32	93	140.969	81	76
GAA4HQR02IZISE	hypothetical protein OsJ_02383 [Oryza sativa Japonica Group]	543	gi|222618750|gb|EEE54882.1|hypothetical protein OsJ_02383 [Oryza sativa Japonica Group]	EEE54882	2.5116E-7	54	58.9214	88	48
GAA4HQR02G04RL	eukaryotic translation initiation factor 2 subunit 3	451	gi|291190566|ref|NP_001167139.1|Eukaryotic translation initiation factor 2 subunit 3 [Salmo salar] >gi|223648322|gb|ACN10919.1| Eukaryotic translation initiation factor 2 subunit 3 [Salmo salar]	NP_001167139	1.08038E-71	99	272.322	137	136
GAA4HQR02I4565	gag non-ltr retrotransposase	505	gi|158828302|gb|ABW81177.1|gag non-LTR retrotransposase [Arabidopsis cebennensis]	ABW81177	2.81251E-14	44	81.6481	192	86
GAA4HQR02HUTE7	defensin 1	409	gi|77417007|gb|ABA81896.1|putative defensin [Aquilegia formosa] >gi|77455564|gb|ABA86588.1| putative defensin 1 [Aquilegia brevistyla]	ABA81896	5.25654E-10	63	67.3958	65	41
GAA4HQR02JWIG5	calcium ion binding	381	gi|147852292|emb|CAN80127.1|hypothetical protein [Vitis vinifera]	CAN80127	7.95418E-12	60	67.781	89	54
GAA4HQR02H7VXX	membrane protein	407	gi|224074883|ref|XP_002304474.1|predicted protein [Populus trichocarpa] >gi|222841906|gb|EEE79453.1| predicted protein [Populus trichocarpa]	XP_002304474	2.45816E-15	72	60.8474	55	40
GAA4HQR02HFK8R	stress regulated protein	491	gi|270306815|emb|CBI34319.1|unnamed protein product [Vitis vinifera]	CBI34319	9.62668E-20	68	99.7525	105	72
GAA4HQR02IZJRH	mitochondrial deoxynucleotide	340	gi|225443377|ref|XP_002266396.1|PREDICTED: hypothetical protein [Vitis vinifera] >gi|270229523|emb|CBI18447.1| unnamed protein product [Vitis vinifera]	XP_002266396	1.16021E-23	76	102.064	90	69
GAA4HQR02FWMRP	bhlh protein	490	gi|225424835|ref|XP_002272776.1|PREDICTED: hypothetical protein [Vitis vinifera]	XP_002272776	1.4E-20	77	94.3597	68	53
GAA4HQR02GK6JF	af112966_1chitinase iv precursor	408	gi|4741848|gb|AAD28733.1|AF112966_1chitinase IV precursor [Triticum aestivum]	AAD28733	2.06228E-14	63	82.0333	84	53
GAA4HQR02F0DGB	auxin-induced protein	443	gi|224135771|ref|XP_002322156.1|predicted protein [Populus trichocarpa] >gi|222869152|gb|EEF06283.1| predicted protein [Populus trichocarpa]	XP_002322156	1.83383E-18	72	95.5153	87	63
GAA4HQR02F2GY1	nadh-cytochrome b5	445	gi|224149651|ref|XP_002336843.1|predicted protein [Populus trichocarpa] >gi|222836993|gb|EEE75386.1| predicted protein [Populus trichocarpa]	XP_002336843	3.41165E-49	82	197.593	136	112
GAA4HQR02F3TJK	at1g01040-like protein	487	gi|87240866|gb|ABD32724.1|Helicase, C-terminal; Argonaute and Dicer protein, PAZ; Ribonuclease III, bacterial [Medicago truncatula]	ABD32724	4.67869E-45	84	145.976	111	94
GAA4HQR02I1W0T	zinc finger	369	gi|255573002|ref|XP_002527431.1|zinc finger protein, putative [Ricinus communis] >gi|223533166|gb|EEF34923.1| zinc finger protein, putative [Ricinus communis]	XP_002527431	5.49786E-39	81	163.696	114	93
GAA4HQR02IFYMN	alpha-l-fucosidase 2	491	gi|257286215|dbj|BAI23204.1|acetylcholinesterase [Salicornia europaea]	BAI23204	4.03517E-26	88	120.939	78	69
GAA4HQR02JN2YT	unknown [Glycine max]	325	gi|255628713|gb|ACU14701.1|unknown [Glycine max]	ACU14701	7.66383E-9	78	63.5438	52	41
GAA4HQR02I9AD1	sac domain protein 9	469	gi|225434141|ref|XP_002274969.1|PREDICTED: hypothetical protein [Vitis vinifera]	XP_002274969	7.15886E-14	77	73.9442	62	48
GAA4HQR02HSXUF	mal d	382	gi|197312889|gb|ACH63225.1|pathogenesis-related protein 10a [Rheum australe]	ACH63225	1.09523E-23	80	112.849	77	62
GAA4HQR02JDLTK	c2h2 zinc-finger protein	493	gi|225436021|ref|XP_002270387.1|PREDICTED: hypothetical protein [Vitis vinifera] >gi|270235230|emb|CBI24360.1| unnamed protein product [Vitis vinifera]	XP_002270387	7.74276E-43	83	159.458	148	123
GAA4HQR02F2MJ9	unknown [Glycine max]	472	gi|255635209|gb|ACU17959.1|unknown [Glycine max]	ACU17959	3.5321E-14	78	81.2629	52	41
GAA4HQR02I5REB	stress related protein	428	gi|225425424|ref|XP_002278036.1|PREDICTED: hypothetical protein [Vitis vinifera]	XP_002278036	8.03878E-20	75	89.3521	70	53
GAA4HQR02GQISN	ketose-bisphosphate aldolase class-ii family protein	406	gi|270226862|emb|CBI15596.1|unnamed protein product [Vitis vinifera]	CBI15596	4.08557E-41	85	124.79	77	66
GAA4HQR02GB1UH	acyl- oxidase	383	gi|93359566|gb|ABF13309.1|acyl-CoA oxidase [Phaseolus vulgaris]	ABF13309	3.81397E-32	86	119.783	73	63
GAA4HQR02H84ZN	60s ribosomal protein l10-3	487	gi|18203270|sp|Q9M5M7.1|RL10_EUPESRecName: Full=60S ribosomal protein L10 >gi|6984130|gb|AAF34765.1|AF227620_1 60S ribosomal protein L10 [Euphorbia esula]	Q9M5M7	1.05674E-28	67	88.5817	76	51
GAA4HQR02F35D0	bifunctional nuclease	322	gi|224116204|ref|XP_002317238.1|predicted protein [Populus trichocarpa] >gi|222860303|gb|EEE97850.1| predicted protein [Populus trichocarpa]	XP_002317238	3.22043E-10	63	56.9954	63	40
GAA4HQR02F8BXM	cp protein	464	gi|255542130|ref|XP_002512129.1|conserved hypothetical protein [Ricinus communis] >gi|223549309|gb|EEF50798.1| conserved hypothetical protein [Ricinus communis]	XP_002512129	4.98342E-24	93	114.005	64	60
GAA4HQR02HGNNN	protein	502	gi|225458703|ref|XP_002282986.1|PREDICTED: hypothetical protein [Vitis vinifera] >gi|270252867|emb|CBI19478.1| unnamed protein product [Vitis vinifera]	XP_002282986	2.8613E-49	90	139.428	77	70
GAA4HQR02ISUTA	mpf2-like-a	294	gi|225467973|ref|XP_002269295.1|PREDICTED: hypothetical protein [Vitis vinifera] >gi|270255899|emb|CBI38273.1| unnamed protein product [Vitis vinifera]	XP_002269295	9.19888E-10	69	56.225	53	37
GAA4HQR02JUF1T	deoxyribodipyrimidine photolyase	497	gi|186491294|ref|NP_175994.2|electron carrier/ oxidoreductase [Arabidopsis thaliana]	NP_175994	9.55986E-12	41	73.1738	160	66
GAA4HQR02IRHJ3	protein	489	gi|225437885|ref|XP_002265367.1|PREDICTED: hypothetical protein [Vitis vinifera]	XP_002265367	1.33708E-37	69	159.073	166	116
GAA4HQR02IREJ3	ubx domain-	471	gi|224093192|ref|XP_002309827.1|predicted protein [Populus trichocarpa] >gi|222852730|gb|EEE90277.1| predicted protein [Populus trichocarpa]	XP_002309827	1.21105E-22	71	109.383	107	77
GAA4HQR02HPCN8	protein	338	gi|270253928|emb|CBI36326.1|unnamed protein product [Vitis vinifera]	CBI36326	2.84855E-32	83	141.354	102	85
GAA4HQR02FZTZW	atp binding	361	gi|270227066|emb|CBI15799.1|unnamed protein product [Vitis vinifera]	CBI15799	2.25453E-45	95	184.882	100	95
GAA4HQR02JV34G	receptor protein	359	gi|255568675|ref|XP_002525309.1|receptor protein kinase, putative [Ricinus communis] >gi|223535368|gb|EEF37042.1| receptor protein kinase, putative [Ricinus communis]	XP_002525309	2.79687E-17	78	77.0258	61	48
GAA4HQR02FOM2Z	serine threonine-protein kinase	528	gi|270242822|emb|CBI29763.1|unnamed protein product [Vitis vinifera]	CBI29763	7.28408E-22	82	107.071	74	61
GAA4HQR02JTH9R	transcription regulator	508	gi|147838079|emb|CAN65204.1|hypothetical protein [Vitis vinifera]	CAN65204	6.78312E-32	72	105.916	85	62
GAA4HQR02JLVXW	regulatory-associated protein of	392	gi|255586355|ref|XP_002533827.1|Regulatory-associated protein of mTOR, putative [Ricinus communis] >gi|223526244|gb|EEF28562.1| Regulatory-associated protein of mTOR, putative [Ricinus communis]	XP_002533827	1.31294E-28	72	127.487	111	80
GAA4HQR02GSILN	myosin heavy striated	435	gi|270253224|emb|CBI19835.1|unnamed protein product [Vitis vinifera]	CBI19835	1.24389E-11	65	72.7886	101	66
GAA4HQR02HQMCW	protein binding protein	490	gi|6850885|emb|CAB71048.1|putative protein [Arabidopsis thaliana]	CAB71048	7.87512E-22	81	106.686	65	53
GAA4HQR02GXL66	potassium transporter	317	gi|224099717|ref|XP_002311590.1|predicted protein [Populus trichocarpa] >gi|222851410|gb|EEE88957.1| predicted protein [Populus trichocarpa]	XP_002311590	7.67921E-41	93	169.859	95	89
GAA4HQR02GQDZJ	auxin response factor 75	432	gi|124360013|gb|ABN08029.1|Rad9 [Medicago truncatula]	ABN08029	9.55617E-30	73	90.5077	69	51
GAA4HQR02J4CQ7	rop guanine nucleotide exchange	391	gi|270243529|emb|CBI30469.1|unnamed protein product [Vitis vinifera]	CBI30469	1.66534E-32	94	142.124	73	69
GAA4HQR02IXNEI	carboxyphosphonoenolpyruvate mutase	480	gi|255583854|ref|XP_002532678.1|carboxyphosphonoenolpyruvate mutase, putative [Ricinus communis] >gi|223527591|gb|EEF29706.1| carboxyphosphonoenolpyruvate mutase, putative [Ricinus communis]	XP_002532678	1.41263E-10	62	69.3218	78	49
GAA4HQR02IPQTU	at1g10640 f20b24_8	328	gi|225425577|ref|XP_002266600.1|PREDICTED: hypothetical protein [Vitis vinifera] >gi|270241329|emb|CBI28553.1| unnamed protein product [Vitis vinifera]	XP_002266600	7.08061E-39	85	163.31	98	84
GAA4HQR02GCQMQ	translocated promoter region-like	419	gi|270257184|emb|CBI24130.1|unnamed protein product [Vitis vinifera]	CBI24130	5.00664E-16	80	87.4261	66	53
GAA4HQR02HJUSW	tryptophan beta subunit	400	gi|163757513|ref|ZP_02164602.1|tryptophan synthase, beta subunit [Hoeflea phototrophica DFL-43] >gi|162285015|gb|EDQ35297.1| tryptophan synthase, beta subunit [Hoeflea phototrophica DFL-43]	ZP_02164602	2.22981E-12	64	56.6102	59	38
GAA4HQR02I9ZKX	phosphoribulokinase precursor	429	gi|255555933|ref|XP_002519002.1|phosphoribulose kinase, putative [Ricinus communis] >gi|223541989|gb|EEF43535.1| phosphoribulose kinase, putative [Ricinus communis]	XP_002519002	1.19842E-54	97	215.698	112	109
GAA4HQR02JZX5D	syringomycin biosynthesis enzyme -like	378	gi|242056113|ref|XP_002457202.1|hypothetical protein SORBIDRAFT_03g003210 [Sorghum bicolor] >gi|241929177|gb|EES02322.1| hypothetical protein SORBIDRAFT_03g003210 [Sorghum bicolor]	XP_002457202	2.90703E-8	70	61.6178	60	42
GAA4HQR02HAYYF	cyp	361	gi|255576357|ref|XP_002529071.1|WD-repeat protein, putative [Ricinus communis] >gi|223531483|gb|EEF33315.1| WD-repeat protein, putative [Ricinus communis]	XP_002529071	2.11017E-43	92	178.333	106	98
GAA4HQR02G4A82	malate dehydrogenase	167	gi|77999077|gb|ABB16910.1|malate dehydrogenase [Solanum chilense]	ABB16910	4.04214E-18	85	94.3597	55	47
GAA4HQR02IDBET	protein	529	gi|224123614|ref|XP_002319123.1|predicted protein [Populus trichocarpa] >gi|118483128|gb|ABK93471.1| unknown [Populus trichocarpa] >gi|222857499|gb|EEE95046.1| predicted protein [Populus trichocarpa]	XP_002319123	6.13781E-37	89	157.147	100	89
GAA4HQR02IJX8N	leucine zipper-ef-hand containing transmembrane	348	gi|255547432|ref|XP_002514773.1|leucine zipper-ef-hand containing transmembrane protein, putative [Ricinus communis] >gi|223545824|gb|EEF47327.1| leucine zipper-ef-hand containing transmembrane protein, putative [Ricinus communis]	XP_002514773	1.63528E-29	89	131.724	75	67
GAA4HQR02GHUZP	seryl-trna synthetase	307	gi|255546678|ref|XP_002514398.1|seryl-tRNA synthetase, putative [Ricinus communis] >gi|223546495|gb|EEF47994.1| seryl-tRNA synthetase, putative [Ricinus communis]	XP_002514398	9.02197E-23	76	67.0106	52	40
GAA4HQR02H5HCX	acyl- synthetase	612	gi|111154054|dbj|BAF02671.1|acyl-CoA synthetase [Beta vulgaris]	BAF02671	5.40769E-29	81	131.339	93	76
GAA4HQR02JFPLI	pentatricopeptide repeat-containing protein	485	gi|225437394|ref|XP_002268051.1|PREDICTED: hypothetical protein [Vitis vinifera]	XP_002268051	1.35815E-28	86	78.1814	73	63
GAA4HQR02GV76G	dehydration-responsive family protein	466	gi|224095734|ref|XP_002310457.1|predicted protein [Populus trichocarpa] >gi|222853360|gb|EEE90907.1| predicted protein [Populus trichocarpa]	XP_002310457	7.53808E-50	82	179.489	118	97
GAA4HQR02JB4OE	protein	466	gi|270258349|emb|CBI40383.1|unnamed protein product [Vitis vinifera]	CBI40383	1.53523E-41	75	172.17	140	106
GAA4HQR02IJ350	spliceosomal protein	496	gi|224146679|ref|XP_002326095.1|predicted protein [Populus trichocarpa] >gi|222862970|gb|EEF00477.1| predicted protein [Populus trichocarpa]	XP_002326095	2.12478E-19	76	98.5969	80	61
GAA4HQR02H9O8A	polyadenylation factor	417	gi|270250564|emb|CBI33743.1|unnamed protein product [Vitis vinifera]	CBI33743	1.65499E-35	85	152.14	114	98
GAA4HQR02HYQ37	ethylene-responsive family	451	gi|255549908|ref|XP_002516005.1|transcription factor, putative [Ricinus communis] >gi|223544910|gb|EEF46425.1| transcription factor, putative [Ricinus communis]	XP_002516005	9.90855E-25	68	116.316	122	84
GAA4HQR02IHE7O	protease inhibitor seed storage lipid transfer protein family protein	389	gi|255628581|gb|ACU14635.1|unknown [Glycine max]	ACU14635	3.39279E-9	61	64.6994	60	37
GAA4HQR02JVGD5	kda protein	396	gi|7271117|emb|CAB81546.1|25.7 kDa protein [Cicer arietinum]	CAB81546	4.09204E-10	74	67.781	75	56
GAA4HQR02I0E15	protein	465	gi|255574363|ref|XP_002528095.1|conserved hypothetical protein [Ricinus communis] >gi|223532484|gb|EEF34274.1| conserved hypothetical protein [Ricinus communis]	XP_002528095	7.3451E-52	86	206.453	145	125
GAA4HQR02II229	peroxisomal biogenesis factor 11	408	gi|124360856|gb|ABN08828.1|Peroxisomal biogenesis factor 11 [Medicago truncatula]	ABN08828	2.18808E-40	97	168.318	91	89
GAA4HQR02JHM8N	electron transfer flavoprotein-ubiquinone oxidoreductase	477	gi|225433976|ref|XP_002270682.1|PREDICTED: hypothetical protein [Vitis vinifera]	XP_002270682	1.14644E-65	90	252.292	148	134
GAA4HQR02IR8YG	predicted protein [Physcomitrella patens subsp. patens]	341	gi|168024400|ref|XP_001764724.1|predicted protein [Physcomitrella patens subsp. patens] >gi|162684018|gb|EDQ70423.1| predicted protein [Physcomitrella patens subsp. patens]	XP_001764724	6.58991E-8	74	60.4622	51	38
GAA4HQR02G3WC6	NTGP4 [Nicotiana tabacum]	402	gi|4097585|gb|AAD09518.1|NTGP4 [Nicotiana tabacum]	AAD09518	3.59815E-7	57	43.1282	59	34
GAA4HQR02I2DKF	pyruvate dehydrogenase e1 alpha subunit	493	gi|118486324|gb|ABK95003.1|unknown [Populus trichocarpa]	ABK95003	9.31557E-60	85	129.798	87	74
GAA4HQR02JB4L7	luminal binding protein	462	gi|3913786|sp|Q42434.1|BIP_SPIOLRecName: Full=Luminal-binding protein; Short=BiP; AltName: Full=78 kDa glucose-regulated protein homolog; Short=GRP-78; Flags: Precursor >gi|388065|gb|AAA21808.1| ER-lumenal protein [Spinacia oleracea] >gi|551305|gb|AAA21806.1| ER-lumenal protein [Spinacia oleracea]	Q42434	2.68298E-22	70	104.375	105	74
GAA4HQR02FSPI3	cytochrome c oxidase subunit ii	393	gi|52220970|ref|YP_086816.1|cytochrome c oxidase subunit II [Trialeurodes vaporariorum] >gi|51945616|gb|AAU14222.1| cytochrome oxidase subunit II [Trialeurodes vaporariorum]	YP_086816	4.63773E-18	84	90.5077	57	48
GAA4HQR02HY2QL	protein	399	gi|270248389|emb|CBI33521.1|unnamed protein product [Vitis vinifera]	CBI33521	7.14297E-31	97	136.732	71	69
GAA4HQR02HIVUX	y1143_arath ame: full=probable lrr receptor-like serine threonine-protein kinase at1g14390 flags: precursor	414	gi|270260170|emb|CBI32004.1|unnamed protein product [Vitis vinifera]	CBI32004	6.80791E-10	68	67.0106	58	40
GAA4HQR02GDHTI	unnamed protein product [Vitis vinifera]	446	gi|270230887|emb|CBI20214.1|unnamed protein product [Vitis vinifera]	CBI20214	4.98387E-8	53	60.8474	93	50
GAA4HQR02IX3M4	protein	292	gi|255626189|gb|ACU13439.1|unknown [Glycine max]	ACU13439	1.30832E-24	71	115.931	104	74
GAA4HQR02GB520	ribosomal protein	306	gi|270235577|emb|CBI24704.1|unnamed protein product [Vitis vinifera]	CBI24704	5.75244E-33	98	143.665	79	78
GAA4HQR02JKJUG	protein	371	gi|270306306|emb|CBI23782.1|unnamed protein product [Vitis vinifera]	CBI23782	5.16977E-21	100	103.99	51	51
GAA4HQR02I6JWG	nadh-ubiquinone oxidoreductase	365	gi|255626927|gb|ACU13808.1|unknown [Glycine max]	ACU13808	1.156E-33	100	145.976	81	81
GAA4HQR02I5VE3	orp1c (osbp(oxysterol binding protein)-related protein 1c) oxysterol binding phosphoinositide binding	335	gi|225459463|ref|XP_002284383.1|PREDICTED: hypothetical protein [Vitis vinifera] >gi|270252462|emb|CBI19073.1| unnamed protein product [Vitis vinifera]	XP_002284383	8.46064E-44	96	100.908	51	49
GAA4HQR02H0ZZU	protein	435	gi|224101889|ref|XP_002312461.1|predicted protein [Populus trichocarpa] >gi|222852281|gb|EEE89828.1| predicted protein [Populus trichocarpa]	XP_002312461	9.16091E-31	84	136.346	101	85
GAA4HQR02HTZ89	alpha-l-arabinofuranosidase c-terminus family expressed	440	gi|242070583|ref|XP_002450568.1|hypothetical protein SORBIDRAFT_05g007100 [Sorghum bicolor] >gi|241936411|gb|EES09556.1| hypothetical protein SORBIDRAFT_05g007100 [Sorghum bicolor]	XP_002450568	2.38857E-42	77	174.866	136	106
GAA4HQR02JSI6H	vacuolar sorting	403	gi|224133652|ref|XP_002327647.1|predicted protein [Populus trichocarpa] >gi|222836732|gb|EEE75125.1| predicted protein [Populus trichocarpa]	XP_002327647	1.49028E-12	56	75.8702	120	68
GAA4HQR02JGKIH	protein	409	gi|224136652|ref|XP_002326912.1|predicted protein [Populus trichocarpa] >gi|222835227|gb|EEE73662.1| predicted protein [Populus trichocarpa]	XP_002326912	3.33549E-30	72	87.8113	69	50
GAA4HQR02I1498	predicted protein [Populus trichocarpa]	386	gi|224071222|ref|XP_002303377.1|predicted protein [Populus trichocarpa] >gi|222840809|gb|EEE78356.1| predicted protein [Populus trichocarpa]	XP_002303377	5.98542E-7	64	53.9138	77	50
GAA4HQR02HWXQQ	coumarate 3-hydroxylase	460	gi|22651519|gb|AAL99200.1|p-coumaroyl shikimate 3'-hydroxylase isoform 1 [Ocimum basilicum]	AAL99200	2.86034E-55	87	206.453	126	110
GAA4HQR02JCQSD	PREDICTED: hypothetical protein [Vitis vinifera]	441	gi|225457877|ref|XP_002269837.1|PREDICTED: hypothetical protein [Vitis vinifera]	XP_002269837	3.18093E-24	85	112.079	69	59
GAA4HQR02IY0RQ	peroxisomal membrane protein	458	gi|225432570|ref|XP_002281134.1|PREDICTED: hypothetical protein [Vitis vinifera] >gi|270238971|emb|CBI26207.1| unnamed protein product [Vitis vinifera]	XP_002281134	8.92439E-10	75	66.6254	60	45
GAA4HQR02JPGEL	u2 snrnp auxiliary small	470	gi|270243299|emb|CBI30239.1|unnamed protein product [Vitis vinifera]	CBI30239	1.13073E-44	100	182.57	101	101
GAA4HQR02F2ACM	protein	351	gi|224284907|gb|ACN40183.1|unknown [Picea sitchensis]	ACN40183	1.76295E-13	70	78.9518	90	63
GAA4HQR02HH6A9	nucleic acid binding	549	gi|255543038|ref|XP_002512582.1|nucleic acid binding protein, putative [Ricinus communis] >gi|223548543|gb|EEF50034.1| nucleic acid binding protein, putative [Ricinus communis]	XP_002512582	1.64706E-14	60	82.8037	120	72
GAA4HQR02IF826	predicted protein [Populus trichocarpa]	326	gi|224099935|ref|XP_002311679.1|predicted protein [Populus trichocarpa] >gi|222851499|gb|EEE89046.1| predicted protein [Populus trichocarpa]	XP_002311679	1.3968E-10	59	69.3218	108	64
GAA4HQR02J2VGN	serine-threonine protein plant-	372	gi|6560758|gb|AAF16758.1|AC010155_11F3M18.23 [Arabidopsis thaliana]	AAF16758	2.13575E-29	75	117.087	87	66
GAA4HQR02F2488	dolichyl-di-phosphooligosaccharide-protein glycotransferase -like	604	gi|225428556|ref|XP_002284627.1|PREDICTED: hypothetical protein [Vitis vinifera] >gi|270246174|emb|CBI32551.1| unnamed protein product [Vitis vinifera]	XP_002284627	6.27105E-14	80	81.2629	61	49
GAA4HQR02H29CI	chlorophyll a-b binding protein 1	275	gi|224284929|gb|ACN40194.1|unknown [Picea sitchensis]	ACN40194	4.89891E-24	100	114.005	54	54
GAA4HQR02IUDOA	membrane associated protein	455	gi|218200454|gb|EEC82881.1|hypothetical protein OsI_27767 [Oryza sativa Indica Group]	EEC82881	1.04295E-35	74	129.413	104	77
GAA4HQR02IT4JS	mads-box transcription factor	441	gi|18252655|gb|AAL66379.1|AF461740_1MADS-box transcription factor MADS4 [Pisum sativum] >gi|13446154|emb|CAC35027.1| MADS-box transcription factor [Pisum sativum] >gi|13661024|emb|CAC37031.1| MADS-box transcription factor [Pisum sativum]	AAL66379	2.00882E-49	94	198.364	117	110
GAA4HQR02F6H2B	saur family protein	406	gi|224127334|ref|XP_002320048.1|SAUR family protein [Populus trichocarpa] >gi|222860821|gb|EEE98363.1| SAUR family protein [Populus trichocarpa]	XP_002320048	1.63328E-27	72	125.561	111	80
GAA4HQR02FTOGT	serine esterase family protein	386	gi|255537916|ref|XP_002510023.1|catalytic, putative [Ricinus communis] >gi|223550724|gb|EEF52210.1| catalytic, putative [Ricinus communis]	XP_002510023	2.43898E-15	69	62.3882	72	50
GAA4HQR02IMY76	axial regulator	339	gi|225445565|ref|XP_002285328.1|PREDICTED: hypothetical protein [Vitis vinifera] >gi|270240996|emb|CBI28225.1| unnamed protein product [Vitis vinifera]	XP_002285328	3.84549E-24	91	114.39	62	57
GAA4HQR02G17HO	bzip protein	399	gi|62320840|dbj|BAD93791.1|bZIP like protein [Arabidopsis thaliana]	BAD93791	7.64997E-25	92	116.701	65	60
GAA4HQR02HCOTI	dna-directed rna polymerase chloroplast	422	gi|242046328|ref|XP_002461035.1|hypothetical protein SORBIDRAFT_02g039520 [Sorghum bicolor] >gi|241924412|gb|EER97556.1| hypothetical protein SORBIDRAFT_02g039520 [Sorghum bicolor]	XP_002461035	4.99713E-8	61	60.8474	59	36
GAA4HQR02IWDZ6	pectate lyase	448	gi|1171161|gb|AAA86241.1|pectate lyase homolog [Medicago sativa]	AAA86241	3.07913E-42	80	174.481	120	96
GAA4HQR02FDD30	seed maturation protein	309	gi|125527628|gb|EAY75742.1|hypothetical protein OsI_03655 [Oryza sativa Indica Group]	EAY75742	4.21843E-19	67	63.929	52	35
GAA4HQR02FVO0F	beta-glucosidase [Polygonum tinctorium]	451	gi|5030906|dbj|BAA78708.1|beta-glucosidase [Polygonum tinctorium]	BAA78708	1.30187E-36	94	92.0485	51	48
GAA4HQR02F903R	photosystem i reaction center subunit chloroplast	406	gi|15222757|ref|NP_175963.1|PSAG (PHOTOSYSTEM I SUBUNIT G) [Arabidopsis thaliana] >gi|20143884|sp|Q9S7N7.1|PSAG_ARATH RecName: Full=Photosystem I reaction center subunit V, chloroplastic; AltName: Full=PSI-G; Flags: Precursor >gi|11692916|gb|AAG40061.1|AF324710_1 At1g55670 [Arabidopsis thaliana] >gi|11908046|gb|AAG41452.1|AF326870_1 putative photosystem I subunit V precursor [Arabidopsis thaliana…	NP_175963	1.85256E-11	65	69.3218	67	44
GAA4HQR02GHAD4	exocyst complex	497	gi|225456309|ref|XP_002279988.1|PREDICTED: hypothetical protein [Vitis vinifera]	XP_002279988	1.74222E-13	65	78.9518	75	49
GAA4HQR02HRBRR	protein	352	gi|225425041|ref|XP_002270620.1|PREDICTED: hypothetical protein [Vitis vinifera] >gi|270240206|emb|CBI27437.1| unnamed protein product [Vitis vinifera]	XP_002270620	1.75464E-29	94	132.109	74	70
GAA4HQR02JOAVX	rab3 gtpase-activating protein non-catalytic	273	gi|225461677|ref|XP_002285458.1|PREDICTED: hypothetical protein [Vitis vinifera] >gi|270230863|emb|CBI20190.1| unnamed protein product [Vitis vinifera]	XP_002285458	3.64154E-11	76	71.2478	64	49
GAA4HQR02IZ7FL	conserved hypothetical protein [Ricinus communis]	443	gi|255547790|ref|XP_002514952.1|conserved hypothetical protein [Ricinus communis] >gi|223546003|gb|EEF47506.1| conserved hypothetical protein [Ricinus communis]	XP_002514952	2.48421E-34	80	123.635	94	76
GAA4HQR02JXFM7	gcn5-related n-acetyltransferase family protein amino acid kinase family protein	345	gi|255568615|ref|XP_002525281.1|N-acetyltransferase, putative [Ricinus communis] >gi|223535439|gb|EEF37109.1| N-acetyltransferase, putative [Ricinus communis]	XP_002525281	3.51441E-27	94	97.0561	56	53
GAA4HQR02G4G8E	desiccation-related protein pcc13-62	480	gi|270234247|emb|CBI22851.1|unnamed protein product [Vitis vinifera]	CBI22851	2.2583E-31	84	127.487	82	69
GAA4HQR02HFIH3	60s ribosomal protein l6	351	gi|255544260|ref|XP_002513192.1|60S ribosomal protein L6, putative [Ricinus communis] >gi|223547690|gb|EEF49183.1| 60S ribosomal protein L6, putative [Ricinus communis]	XP_002513192	6.2552E-19	78	97.0561	82	64
GAA4HQR02IARZU	kelch repeat-containing protein serine threonine phosphoesterase family protein	472	gi|270235305|emb|CBI24435.1|unnamed protein product [Vitis vinifera]	CBI24435	2.30831E-73	100	217.238	109	109
GAA4HQR02FZW44	rar1 protein	490	gi|255627783|gb|ACU14236.1|unknown [Glycine max]	ACU14236	4.05359E-10	61	67.781	72	44
GAA4HQR02ILQ5F	protein-o-fucosyltransferase 1	482	gi|226491133|ref|NP_001147772.1|protein-O-fucosyltransferase 1 [Zea mays] >gi|195613698|gb|ACG28679.1| protein-O-fucosyltransferase 1 [Zea mays]	NP_001147772	4.66738E-13	46	50.0618	105	49
GAA4HQR02JBBFB	protein	449	gi|255555253|ref|XP_002518663.1|U520, putative [Ricinus communis] >gi|223542044|gb|EEF43588.1| U520, putative [Ricinus communis]	XP_002518663	1.39516E-10	71	69.3218	57	41
GAA4HQR02HG3R8	predicted protein [Populus trichocarpa]	456	gi|224145232|ref|XP_002325572.1|predicted protein [Populus trichocarpa] >gi|222862447|gb|EEE99953.1| predicted protein [Populus trichocarpa]	XP_002325572	7.01263E-10	59	38.891	59	35
GAA4HQR02JH2GN	nadp-malic enzyme	396	gi|224092266|ref|XP_002309534.1|predicted protein [Populus trichocarpa] >gi|222855510|gb|EEE93057.1| predicted protein [Populus trichocarpa]	XP_002309534	6.66665E-53	95	209.92	121	115
GAA4HQR02F7GMV	ribosomal protein l24	313	gi|224124188|ref|XP_002319267.1|predicted protein [Populus trichocarpa] >gi|118484624|gb|ABK94184.1| unknown [Populus trichocarpa] >gi|222857643|gb|EEE95190.1| predicted protein [Populus trichocarpa]	XP_002319267	2.10412E-30	96	135.191	75	72
GAA4HQR02GS7XQ	f chain improved model of plant photosystem i	353	gi|131187|sp|P12355.1|PSAF_SPIOLRecName: Full=Photosystem I reaction center subunit III, chloroplastic; AltName: Full=Light-harvesting complex I 17 kDa protein; AltName: Full=PSI-F; Flags: Precursor >gi|268612149|pdb|2WSC|F Chain F, Improved Model Of Plant Photosystem I >gi|268612167|pdb|2WSE|F Chain F, Improved Model Of Plant Photosystem I >gi|268612185|pdb|2WSF|F Chain F, Improved Model Of Plan…	P12355	4.95344E-12	69	73.1738	68	47
GAA4HQR02IQEG5	serine-threonine protein plant-	345	gi|225458103|ref|XP_002280730.1|PREDICTED: hypothetical protein [Vitis vinifera] >gi|270253182|emb|CBI19793.1| unnamed protein product [Vitis vinifera]	XP_002280730	2.09389E-22	70	108.612	102	72
GAA4HQR02JAMXC	mads box regulatory protein	438	gi|887575|emb|CAA61484.1|MADS box regulatory protein [Rumex acetosa] >gi|1046272|gb|AAA80304.1| MADS box regulatory protein [Rumex acetosa]	CAA61484	4.36348E-36	80	154.066	112	90
GAA4HQR02H4NMC	retinoblastoma-related protein	498	gi|75220294|sp|O82677.1|RBR_CHERURecName: Full=Retinoblastoma-related protein >gi|3702121|emb|CAA09736.1| retinoblastoma-related protein [Chenopodium rubrum]	O82677	2.53871E-68	92	261.151	165	152
GAA4HQR02JZ79A	lipase class 3 family protein	470	gi|225469536|ref|XP_002270046.1|PREDICTED: hypothetical protein [Vitis vinifera]	XP_002270046	5.78089E-57	87	223.402	140	123
GAA4HQR02H9KCW	hypothetical protein OsJ_15354 [Oryza sativa Japonica Group]	323	gi|222629143|gb|EEE61275.1|hypothetical protein OsJ_15354 [Oryza sativa Japonica Group]	EEE61275	6.24865E-12	62	48.1358	53	33
GAA4HQR02FUJYG	predicted protein [Populus trichocarpa]	357	gi|224101955|ref|XP_002312489.1|predicted protein [Populus trichocarpa] >gi|222852309|gb|EEE89856.1| predicted protein [Populus trichocarpa]	XP_002312489	1.25065E-19	85	99.3673	61	52
GAA4HQR02I5GB6	glycosyl transferase-related	404	gi|225423718|ref|XP_002276821.1|PREDICTED: similar to glycosyl transferase-related [Vitis vinifera]	XP_002276821	1.10049E-27	83	102.449	59	49
GAA4HQR02HM62C	lipopolysaccharide-binding protein	491	gi|225447199|ref|XP_002272020.1|PREDICTED: hypothetical protein [Vitis vinifera] >gi|270241672|emb|CBI28892.1| unnamed protein product [Vitis vinifera]	XP_002272020	2.27542E-45	78	184.882	156	123
GAA4HQR02FPPYJ	protein	429	gi|224065252|ref|XP_002301739.1|predicted protein [Populus trichocarpa] >gi|222843465|gb|EEE81012.1| predicted protein [Populus trichocarpa]	XP_002301739	1.18886E-9	55	48.9062	96	53
GAA4HQR02F8XSE	protein	440	gi|224128452|ref|XP_002320335.1|predicted protein [Populus trichocarpa] >gi|222861108|gb|EEE98650.1| predicted protein [Populus trichocarpa]	XP_002320335	8.22917E-35	80	149.828	108	87
GAA4HQR02IPUL7	protein	452	gi|224074933|ref|XP_002304496.1|predicted protein [Populus trichocarpa] >gi|222841928|gb|EEE79475.1| predicted protein [Populus trichocarpa]	XP_002304496	3.42277E-40	74	103.219	85	63
GAA4HQR02GJ0LF	atp-dependent rna helicase-like protein	471	gi|270226615|emb|CBI15349.1|unnamed protein product [Vitis vinifera]	CBI15349	1.68988E-24	64	115.546	140	90
GAA4HQR02GDDG1	mads-box protein	513	gi|110681903|gb|ABG85297.1|MADS-box protein 5 [Malus x domestica]	ABG85297	4.69368E-27	82	108.227	79	65
GAA4HQR02H7M1O	protein	496	gi|225432402|ref|XP_002276882.1|PREDICTED: hypothetical protein [Vitis vinifera]	XP_002276882	4.08946E-63	89	243.817	152	136
GAA4HQR02HQ6DV	mip nip subfamily	402	gi|116794341|gb|ABK27103.1|unknown [Picea sitchensis]	ABK27103	9.40636E-19	69	66.2402	66	46
GAA4HQR02IKYBR	transparent testa 12	368	gi|219921318|emb|CAQ51477.1|putative MATE transporter [Nicotiana tabacum]	CAQ51477	1.41674E-10	71	69.3218	53	38
GAA4HQR02IDRDJ	squamosa promoter binding 1	238	gi|224128183|ref|XP_002320264.1|predicted protein [Populus trichocarpa] >gi|222861037|gb|EEE98579.1| predicted protein [Populus trichocarpa]	XP_002320264	1.58704E-14	76	82.4185	64	49
GAA4HQR02IRS4I	pentatricopeptide repeat-containing	489	gi|242047426|ref|XP_002461459.1|hypothetical protein SORBIDRAFT_02g003000 [Sorghum bicolor] >gi|241924836|gb|EER97980.1| hypothetical protein SORBIDRAFT_02g003000 [Sorghum bicolor]	XP_002461459	4.47695E-40	78	120.168	98	77
GAA4HQR02GIGRW	non-ltr retroelement reverse transcriptase	378	gi|9759309|dbj|BAB09815.1|non-LTR retroelement reverse transcriptase-like [Arabidopsis thaliana]	BAB09815	9.49449E-14	67	79.7221	71	48
GAA4HQR02G3NXT	unnamed protein product [Vitis vinifera]	320	gi|270255531|emb|CBI37915.1|unnamed protein product [Vitis vinifera]	CBI37915	4.98238E-24	77	114.005	92	71
GAA4HQR02I3Z7F	protein	438	gi|242041501|ref|XP_002468145.1|hypothetical protein SORBIDRAFT_01g040420 [Sorghum bicolor] >gi|241921999|gb|EER95143.1| hypothetical protein SORBIDRAFT_01g040420 [Sorghum bicolor]	XP_002468145	6.70767E-40	80	144.821	109	88
GAA4HQR02JXL8P	glycerol-3-phosphate acyltransferase	347	gi|225427100|ref|XP_002276101.1|PREDICTED: hypothetical protein [Vitis vinifera] >gi|270250645|emb|CBI33823.1| unnamed protein product [Vitis vinifera]	XP_002276101	5.59522E-44	91	135.576	72	66
GAA4HQR02GG90A	dna mismatch repair protein	306	gi|224118552|ref|XP_002317849.1|predicted protein [Populus trichocarpa] >gi|222858522|gb|EEE96069.1| predicted protein [Populus trichocarpa]	XP_002317849	7.54784E-17	78	90.1225	75	59
GAA4HQR02I0040	protein	402	gi|255570220|ref|XP_002526070.1|conserved hypothetical protein [Ricinus communis] >gi|223534567|gb|EEF36264.1| conserved hypothetical protein [Ricinus communis]	XP_002526070	3.73707E-64	100	247.284	122	122
GAA4HQR02FQ214	serine-threonine protein plant-	458	gi|116309656|emb|CAH66706.1|OSIGBa0147J19.10 [Oryza sativa (indica cultivar-group)] >gi|125550041|gb|EAY95863.1| hypothetical protein OsI_17729 [Oryza sativa Indica Group]	CAH66706	3.10943E-39	83	109.768	72	60
GAA4HQR02H0RLG	PREDICTED: hypothetical protein [Vitis vinifera]	427	gi|225434014|ref|XP_002272151.1|PREDICTED: hypothetical protein [Vitis vinifera]	XP_002272151	2.90481E-8	62	61.6178	69	43
GAA4HQR02IMC0Y	transcription factor	432	gi|225457458|ref|XP_002265041.1|PREDICTED: hypothetical protein [Vitis vinifera] >gi|270251924|emb|CBI35291.1| unnamed protein product [Vitis vinifera]	XP_002265041	2.86006E-32	95	141.354	81	77
GAA4HQR02FLNJI	cytosolic class i small heat shock protein type 1	439	gi|255585826|ref|XP_002533591.1|heat-shock protein, putative [Ricinus communis] >gi|223526535|gb|EEF28796.1| heat-shock protein, putative [Ricinus communis]	XP_002533591	2.83489E-27	97	124.79	80	78
GAA4HQR02JIOD8	PREDICTED: hypothetical protein [Vitis vinifera]	461	gi|225437274|ref|XP_002275879.1|PREDICTED: hypothetical protein [Vitis vinifera]	XP_002275879	6.78709E-18	50	93.5893	144	73
GAA4HQR02HNE4T	max2	482	gi|225446621|ref|XP_002276732.1|PREDICTED: hypothetical protein [Vitis vinifera] >gi|147810398|emb|CAN59822.1| hypothetical protein [Vitis vinifera]	XP_002276732	4.50232E-41	64	170.629	174	113
GAA4HQR02GAB01	unnamed protein product [Vitis vinifera]	552	gi|270243375|emb|CBI30315.1|unnamed protein product [Vitis vinifera]	CBI30315	3.16374E-13	77	78.5666	54	42
GAA4HQR02H7PP3	sll1 protein	401	gi|224135947|ref|XP_002327343.1|predicted protein [Populus trichocarpa] >gi|222835713|gb|EEE74148.1| predicted protein [Populus trichocarpa]	XP_002327343	4.33955E-20	68	78.5666	74	51
GAA4HQR02GX7GU	predicted protein [Populus trichocarpa]	342	gi|224103379|ref|XP_002313032.1|predicted protein [Populus trichocarpa] >gi|222849440|gb|EEE86987.1| predicted protein [Populus trichocarpa]	XP_002313032	6.34361E-11	86	70.4774	51	44
GAA4HQR02I54KK	predicted protein [Micromonas pusilla CCMP1545]	491	gi|226456497|gb|EEH53798.1|predicted protein [Micromonas pusilla CCMP1545]	EEH53798	2.36531E-11	69	54.299	55	38
GAA4HQR02F8Z3W	unnamed protein product [Vitis vinifera]	338	gi|270252472|emb|CBI19083.1|unnamed protein product [Vitis vinifera]	CBI19083	6.59752E-13	65	77.0258	91	60
GAA4HQR02GCZQ6	ankyrin like protein	519	gi|255585558|ref|XP_002533469.1|S-adenosylmethionine-dependent methyltransferase, putative [Ricinus communis] >gi|223526684|gb|EEF28921.1| S-adenosylmethionine-dependent methyltransferase, putative [Ricinus communis]	XP_002533469	2.04984E-48	79	159.073	103	82
GAA4HQR02FSOX5	protein	489	gi|270236300|emb|CBI25568.1|unnamed protein product [Vitis vinifera]	CBI25568	2.45584E-41	92	132.494	69	64
GAA4HQR02GDEZ2	solute carrier family 25 (mitochondrial carrier adenine nucleotide translocator) member 31	396	gi|147866667|emb|CAN83674.1|hypothetical protein [Vitis vinifera]	CAN83674	3.92686E-37	89	157.532	94	84
GAA4HQR02FSCNT	multidrug resistance protein	354	gi|224130858|ref|XP_002320942.1|multidrug/pheromone exporter, MDR family, ABC transporter family [Populus trichocarpa] >gi|222861715|gb|EEE99257.1| multidrug/pheromone exporter, MDR family, ABC transporter family [Populus trichocarpa]	XP_002320942	6.2458E-11	86	70.4774	73	63
GAA4HQR02II8F4	armadillo repeat containing	466	gi|225430732|ref|XP_002266200.1|PREDICTED: hypothetical protein [Vitis vinifera] >gi|270228567|emb|CBI17504.1| unnamed protein product [Vitis vinifera]	XP_002266200	5.65057E-36	72	153.68	145	105
GAA4HQR02HBTZ1	zinc finger	326	gi|255578080|ref|XP_002529910.1|zinc finger protein, putative [Ricinus communis] >gi|223530587|gb|EEF32464.1| zinc finger protein, putative [Ricinus communis]	XP_002529910	2.0123E-17	80	92.0485	63	51
GAA4HQR02I34CM	zinc finger protein	350	gi|15240072|ref|NP_201474.1|zinc finger (C2H2 type) family protein [Arabidopsis thaliana] >gi|8843731|dbj|BAA97279.1| zinc finger protein [Arabidopsis thaliana] >gi|20466786|gb|AAM20710.1| zinc finger protein [Arabidopsis thaliana] >gi|23198204|gb|AAN15629.1| zinc finger protein [Arabidopsis thaliana]	NP_201474	1.00264E-16	75	89.7373	69	52
GAA4HQR02FOW9R	alpha-glucosidase i	345	gi|225425482|ref|XP_002279653.1|PREDICTED: hypothetical protein isoform 2 [Vitis vinifera]	XP_002279653	1.65895E-19	73	98.9821	91	67
GAA4HQR02II8H9	protein	412	gi|116780073|gb|ABK21543.1|unknown [Picea sitchensis]	ABK21543	3.21858E-29	71	92.8189	83	59
GAA4HQR02HGPIW	cenp-e like kinetochore protein	525	gi|270236069|emb|CBI25338.1|unnamed protein product [Vitis vinifera]	CBI25338	4.33708E-11	80	71.2478	55	44
GAA4HQR02FWV83	dead deah box	394	gi|225451661|ref|XP_002276313.1|PREDICTED: similar to DEAD/DEAH box helicase, putative [Vitis vinifera]	XP_002276313	4.10192E-51	93	181.03	101	94
GAA4HQR02JTENG	bing4-like protein	368	gi|225448863|ref|XP_002269978.1|PREDICTED: hypothetical protein [Vitis vinifera] >gi|270258149|emb|CBI40185.1| unnamed protein product [Vitis vinifera]	XP_002269978	4.7692E-29	77	94.7449	59	46
GAA4HQR02GSAZ8	ribosomal protein l13	516	gi|15218435|ref|NP_177984.1|emb1473 (embryo defective 1473); structural constituent of ribosome [Arabidopsis thaliana] >gi|75314103|sp|Q9SYL9.1|RK13_ARATH RecName: Full=50S ribosomal protein L13, chloroplastic; AltName: Full=CL13; AltName: Full=Protein EMBRYO DEFECTIVE 1473; Flags: Precursor >gi|4836870|gb|AAD30573.1|AC007260_4 50S Ribosomal protein L13 [Arabidopsis thaliana] >gi|13878111|gb|AAK4…	NP_177984	2.43458E-27	87	125.176	77	67
GAA4HQR02JSR4H	diphteria toxin resistance protein	344	gi|224068785|ref|XP_002326199.1|predicted protein [Populus trichocarpa] >gi|222833392|gb|EEE71869.1| predicted protein [Populus trichocarpa]	XP_002326199	1.63631E-13	64	63.929	71	46
GAA4HQR02JL88S	protein	498	gi|225437618|ref|XP_002278247.1|PREDICTED: hypothetical protein [Vitis vinifera] >gi|147787427|emb|CAN64445.1| hypothetical protein [Vitis vinifera]	XP_002278247	5.73863E-30	90	119.783	65	59
GAA4HQR02ITX5T	predicted protein [Populus trichocarpa]	339	gi|224125720|ref|XP_002329701.1|predicted protein [Populus trichocarpa] >gi|118488671|gb|ABK96147.1| unknown [Populus trichocarpa] >gi|222870609|gb|EEF07740.1| predicted protein [Populus trichocarpa]	XP_002329701	3.50791E-8	67	45.4394	53	36
GAA4HQR02H58DA	protein	488	gi|255672830|dbj|BAF03825.2|Os01g0128300 [Oryza sativa Japonica Group]	BAF03825	9.82296E-28	55	62.7734	77	43
GAA4HQR02GYRHN	ap2 erf domain-containing transcription factor	376	gi|255545670|ref|XP_002513895.1|DNA binding protein, putative [Ricinus communis] >gi|223546981|gb|EEF48478.1| DNA binding protein, putative [Ricinus communis]	XP_002513895	2.55123E-12	50	75.0998	129	65
GAA4HQR02H4IRP	superoxide dismutase	501	gi|33413303|emb|CAE22480.1|superoxide dismutase [Fe] [Solanum lycopersicum]	CAE22480	2.23946E-24	78	115.161	79	62
GAA4HQR02I72PF	alpha-l-fucosidase 2	487	gi|255578355|ref|XP_002530044.1|Alpha-L-fucosidase 2 precursor, putative [Ricinus communis] >gi|223530460|gb|EEF32344.1| Alpha-L-fucosidase 2 precursor, putative [Ricinus communis]	XP_002530044	6.54089E-42	79	126.331	100	79
GAA4HQR02GU3N5	isochorismate synthase	426	gi|116488300|gb|ABJ98719.1|isochorismate synthase [Solanum lycopersicum]	ABJ98719	1.58287E-30	89	135.576	86	77
GAA4HQR02GJOOX	peptidylprolyl isomerase h (cyclophilin h)	481	gi|255625787|gb|ACU13238.1|unknown [Glycine max]	ACU13238	3.81824E-17	82	84.7297	51	42
GAA4HQR02GW6F2	protein	449	gi|225463530|ref|XP_002265261.1|PREDICTED: hypothetical protein [Vitis vinifera]	XP_002265261	3.79058E-16	69	87.8113	94	65
GAA4HQR02JK1PT	aspartic proteinase nepenthesin-1	399	gi|224067990|ref|XP_002302634.1|predicted protein [Populus trichocarpa] >gi|222844360|gb|EEE81907.1| predicted protein [Populus trichocarpa]	XP_002302634	4.50967E-40	82	103.605	62	51
GAA4HQR02IINJ8	protein	374	gi|270247819|emb|CBI33172.1|unnamed protein product [Vitis vinifera]	CBI33172	2.83202E-11	54	71.633	116	63
GAA4HQR02JI1YG	PREDICTED: hypothetical protein [Vitis vinifera]	351	gi|225433754|ref|XP_002267689.1|PREDICTED: hypothetical protein [Vitis vinifera]	XP_002267689	3.10432E-10	66	66.6254	68	45
GAA4HQR02HOMZ8	protein	429	gi|225467292|ref|XP_002262774.1|PREDICTED: hypothetical protein, partial [Vitis vinifera]	XP_002262774	1.8575E-39	76	165.236	137	105
GAA4HQR02IFKN7	transmembrane protein	364	gi|255576513|ref|XP_002529148.1|Transmembrane protein TPARL, putative [Ricinus communis] >gi|223531427|gb|EEF33261.1| Transmembrane protein TPARL, putative [Ricinus communis]	XP_002529148	4.16563E-27	77	104.76	75	58
GAA4HQR02GRL6V	gamma glutamyl	469	gi|225445031|ref|XP_002280190.1|PREDICTED: hypothetical protein [Vitis vinifera] >gi|270240741|emb|CBI27970.1| unnamed protein product [Vitis vinifera]	XP_002280190	6.66735E-24	55	81.2629	104	58
GAA4HQR02IICGA	pectinesterase family protein	501	gi|255551829|ref|XP_002516960.1|Pectinesterase precursor, putative [Ricinus communis] >gi|223544048|gb|EEF45574.1| Pectinesterase precursor, putative [Ricinus communis]	XP_002516960	1.36729E-35	79	117.857	83	66
GAA4HQR02JMXAR	protein	426	gi|224111628|ref|XP_002315924.1|predicted protein [Populus trichocarpa] >gi|222864964|gb|EEF02095.1| predicted protein [Populus trichocarpa]	XP_002315924	2.29609E-13	75	78.5666	76	57
GAA4HQR02HJZ2Q	fructose-bisphosphate aldolase	508	gi|255570707|ref|XP_002526308.1|fructose-bisphosphate aldolase, putative [Ricinus communis] >gi|223534389|gb|EEF36097.1| fructose-bisphosphate aldolase, putative [Ricinus communis]	XP_002526308	3.26598E-42	71	174.481	146	105
GAA4HQR02GX6OG	protein	505	gi|255640566|gb|ACU20568.1|unknown [Glycine max]	ACU20568	6.43895E-35	78	150.214	108	85
GAA4HQR02G8L0T	glutamate decarboxylase	302	gi|1169238|sp|Q07346.1|DCE_PETHYRecName: Full=Glutamate decarboxylase; Short=GAD >gi|294112|gb|AAA33709.1| glutamate decarboxylase [Petunia x hybrida] >gi|309680|gb|AAA33710.1| glutamate decarboxylase [Petunia x hybrida]	Q07346	3.63827E-27	78	124.405	97	76
GAA4HQR02HNIFV	cytochrome b561	444	gi|4206110|gb|AAD11424.1|cytochrome [Mesembryanthemum crystallinum]	AAD11424	2.92655E-21	82	70.0922	69	57
GAA4HQR02GF8Q9	protein	487	gi|224122996|ref|XP_002318968.1|predicted protein [Populus trichocarpa] >gi|222857344|gb|EEE94891.1| predicted protein [Populus trichocarpa]	XP_002318968	2.45937E-23	98	111.694	71	70
GAA4HQR02FU6X8	transposon en spm sub-class	341	gi|270240479|emb|CBI27709.1|unnamed protein product [Vitis vinifera]	CBI27709	6.77221E-29	78	130.183	92	72
GAA4HQR02GGEKJ	protein	428	gi|224079057|ref|XP_002305733.1|predicted protein [Populus trichocarpa] >gi|222848697|gb|EEE86244.1| predicted protein [Populus trichocarpa]	XP_002305733	7.83751E-38	78	159.844	133	105
GAA4HQR02JCK71	amp-activated protein gamma regulatory	482	gi|224123752|ref|XP_002330199.1|predicted protein [Populus trichocarpa] >gi|222871655|gb|EEF08786.1| predicted protein [Populus trichocarpa]	XP_002330199	8.62055E-58	86	222.631	143	123
GAA4HQR02HLAQD	ef-hand calcium binding	365	gi|224131828|ref|XP_002328118.1|predicted protein [Populus trichocarpa] >gi|222837633|gb|EEE75998.1| predicted protein [Populus trichocarpa]	XP_002328118	4.14024E-7	74	57.7658	51	38
GAA4HQR02ID6OM	protein	539	gi|225424954|ref|XP_002263686.1|PREDICTED: hypothetical protein [Vitis vinifera]	XP_002263686	4.6949E-19	82	97.8265	67	55
GAA4HQR02JXV1W	predicted protein [Populus trichocarpa]	420	gi|224118328|ref|XP_002331455.1|predicted protein [Populus trichocarpa] >gi|222873533|gb|EEF10664.1| predicted protein [Populus trichocarpa]	XP_002331455	4.81469E-17	67	83.1889	100	67
GAA4HQR02FTM9N	neutral invertase	294	gi|224124450|ref|XP_002330026.1|predicted protein [Populus trichocarpa] >gi|222871451|gb|EEF08582.1| predicted protein [Populus trichocarpa]	XP_002330026	2.61442E-41	98	171.4	87	86
GAA4HQR02HYUPW	domain found in egl- and pleckstrin family expressed	434	gi|147777298|emb|CAN66800.1|hypothetical protein [Vitis vinifera]	CAN66800	3.55252E-29	77	128.257	99	77
GAA4HQR02IFMR3	protein	408	gi|255646891|gb|ACU23915.1|unknown [Glycine max]	ACU23915	2.76152E-43	86	177.948	117	101
GAA4HQR02GBGH0	set domain protein	536	gi|225455102|ref|XP_002268525.1|PREDICTED: hypothetical protein [Vitis vinifera]	XP_002268525	4.78887E-58	80	187.193	142	114
GAA4HQR02FJL45	alpha-l-fucosidase 2	357	gi|15237586|ref|NP_196018.1|GDSL-motif lipase/hydrolase family protein [Arabidopsis thaliana] >gi|75181231|sp|Q9LZB2.1|GDL74_ARATH RecName: Full=GDSL esterase/lipase At5g03980; AltName: Full=Extracellular lipase At5g03980; Flags: Precursor >gi|7406408|emb|CAB85518.1| lipase-like protein [Arabidopsis thaliana]	NP_196018	1.26787E-7	58	51.6026	58	34
GAA4HQR02FGOWV	haloacid dehalogenase-like hydrolase family protein	393	gi|255553667|ref|XP_002517874.1|phospholipid-transporting atpase, putative [Ricinus communis] >gi|223542856|gb|EEF44392.1| phospholipid-transporting atpase, putative [Ricinus communis]	XP_002517874	1.77205E-28	88	114.775	71	63
GAA4HQR02JGWB7	aldehyde dehydrogenase family subfamily a2	448	gi|151554628|gb|AAI47959.1|Aldehyde dehydrogenase 3 family, member B1 [Bos taurus]	AAI47959	5.55292E-9	49	46.2098	91	45
GAA4HQR02HZ7LW	dna binding	311	gi|255557601|ref|XP_002519830.1|DNA binding protein, putative [Ricinus communis] >gi|223540876|gb|EEF42434.1| DNA binding protein, putative [Ricinus communis]	XP_002519830	6.58769E-13	84	77.0258	52	44
GAA4HQR02IIRK4	unnamed protein product [Vitis vinifera]	421	gi|270256308|emb|CBI39128.1|unnamed protein product [Vitis vinifera]	CBI39128	7.21584E-7	47	56.9954	123	58
GAA4HQR02JEQOB	retrotransposon unclassified	419	gi|66841325|dbj|BAD99221.1|polypepetide with reverse transcriptase and RNaseH domains [Petunia x hybrida]	BAD99221	1.78071E-13	56	78.9518	130	74
GAA4HQR02HMCO2	dynamin like protein 2a	340	gi|225464069|ref|XP_002269774.1|PREDICTED: hypothetical protein [Vitis vinifera]	XP_002269774	1.32157E-24	73	115.931	110	81
GAA4HQR02IMU8M	protein	565	gi|224074903|ref|XP_002304483.1|predicted protein [Populus trichocarpa] >gi|222841915|gb|EEE79462.1| predicted protein [Populus trichocarpa]	XP_002304483	1.01957E-17	61	93.5893	107	66
GAA4HQR02G1AUQ	polynucleotide adenylyltransferase family protein	430	gi|255540089|ref|XP_002511109.1|poly(A) polymerase, putative [Ricinus communis] >gi|223550224|gb|EEF51711.1| poly(A) polymerase, putative [Ricinus communis]	XP_002511109	5.24684E-26	72	120.553	102	74
GAA4HQR02FRJMD	transposon unclassified	315	gi|77549288|gb|ABA92085.1|transposon protein, putative, unclassified [Oryza sativa (japonica cultivar-group)]	ABA92085	1.19311E-17	67	92.8189	94	63
GAA4HQR02GVPSP	electron carrier oxidoreductase	517	gi|270253656|emb|CBI36054.1|unnamed protein product [Vitis vinifera]	CBI36054	4.62639E-31	84	97.4413	63	53
GAA4HQR02HCLQA	70 kda heat shock protein	456	gi|270252076|emb|CBI35440.1|unnamed protein product [Vitis vinifera]	CBI35440	1.70968E-69	94	265.003	153	144
GAA4HQR02FGZR1	activating signal cointegrator 1 complex subunit	461	gi|225457229|ref|XP_002284129.1|PREDICTED: hypothetical protein [Vitis vinifera] >gi|270226395|emb|CBI15129.1| unnamed protein product [Vitis vinifera]	XP_002284129	6.74004E-42	75	173.326	134	101
GAA4HQR02HE1V3	protein phosphatase	341	gi|255538578|ref|XP_002510354.1|protein phosphatase 2c, putative [Ricinus communis] >gi|223551055|gb|EEF52541.1| protein phosphatase 2c, putative [Ricinus communis]	XP_002510354	1.20304E-8	56	40.4318	62	35
GAA4HQR02GV1BX	aspartic proteinase nepenthesin	454	gi|222622847|gb|EEE56979.1|hypothetical protein OsJ_06707 [Oryza sativa Japonica Group]	EEE56979	9.11503E-12	60	49.6766	53	32
GAA4HQR02JF593	structural constituent of	405	gi|224144016|ref|XP_002325157.1|predicted protein [Populus trichocarpa] >gi|222866591|gb|EEF03722.1| predicted protein [Populus trichocarpa]	XP_002325157	4.28814E-36	86	154.066	100	86
GAA4HQR02GXYL0	steroid	344	gi|255547942|ref|XP_002515028.1|steroid dehydrogenase, putative [Ricinus communis] >gi|223546079|gb|EEF47582.1| steroid dehydrogenase, putative [Ricinus communis]	XP_002515028	1.60944E-22	72	108.997	101	73
GAA4HQR02H16E4	axonemal dynein light	416	gi|255561632|ref|XP_002521826.1|axonemal dynein light chain, putative [Ricinus communis] >gi|223539039|gb|EEF40636.1| axonemal dynein light chain, putative [Ricinus communis]	XP_002521826	1.90084E-36	77	155.221	111	86
GAA4HQR02IL6QK	geranyl diphosphate synthase	407	gi|11322972|emb|CAC16851.1|geranyl diphosphate synthase [Citrus sinensis]	CAC16851	2.00583E-9	52	65.4698	117	62
GAA4HQR02FTGAC	rpl4 poly binding structural constituent of ribosome	399	gi|30680078|ref|NP_849604.1|RPL4; poly(U) binding / structural constituent of ribosome [Arabidopsis thaliana]	NP_849604	1.65069E-19	89	98.9821	64	57
GAA4HQR02HQYEA	e3 ubiquitin protein ligase	352	gi|255563544|ref|XP_002522774.1|E3 ubiquitin protein ligase upl2, putative [Ricinus communis] >gi|223538012|gb|EEF39625.1| E3 ubiquitin protein ligase upl2, putative [Ricinus communis]	XP_002522774	7.57649E-49	99	196.438	101	100
GAA4HQR02HJNNZ	eif4a1 (eukaryotic translation initiation factor 4a1) atp-dependent helicase translation initiation factor	425	gi|255644828|gb|ACU22915.1|unknown [Glycine max]	ACU22915	3.00461E-21	62	104.76	117	73
GAA4HQR02JOLYH	serine-threonine protein plant-	364	gi|225458103|ref|XP_002280730.1|PREDICTED: hypothetical protein [Vitis vinifera] >gi|270253182|emb|CBI19793.1| unnamed protein product [Vitis vinifera]	XP_002280730	1.2437E-11	64	72.7886	90	58
GAA4HQR02F2NCR	uncharacterized fad-dependent dehydrogenase	418	gi|270226852|emb|CBI15586.1|unnamed protein product [Vitis vinifera]	CBI15586	2.16669E-27	93	125.176	72	67
GAA4HQR02F0I57	testis intracellular mediator protein	490	gi|255641909|gb|ACU21223.1|unknown [Glycine max]	ACU21223	1.87425E-23	81	112.079	74	60
GAA4HQR02F80G5	cop1-interacting protein 7 -like	407	gi|224074067|ref|XP_002304238.1|predicted protein [Populus trichocarpa] >gi|222841670|gb|EEE79217.1| predicted protein [Populus trichocarpa]	XP_002304238	4.17236E-15	56	84.3445	125	71
GAA4HQR02JA90P	polygalacturonase 1	369	gi|226490390|dbj|BAH56488.1|polygalacturonase 1 [Prunus persica]	BAH56488	3.23814E-23	78	111.309	96	75
GAA4HQR02GVF6M	protein	410	gi|15236329|ref|NP_192263.1|integral membrane family protein [Arabidopsis thaliana] >gi|75216592|sp|Q9ZT81.1|U497N_ARATH RecName: Full=UPF0497 membrane protein At4g03540 >gi|4206208|gb|AAD11596.1| hypothetical protein [Arabidopsis thaliana] >gi|4263041|gb|AAD15310.1| hypothetical protein [Arabidopsis thaliana] >gi|7270677|emb|CAB77839.1| hypothetical protein [Arabidopsis thaliana]	NP_192263	9.25717E-15	72	83.1889	73	53
GAA4HQR02FE6TG	cyclic nucleotide-gated ion channel 4	319	gi|255584317|ref|XP_002532894.1|Cyclic nucleotide-gated ion channel, putative [Ricinus communis] >gi|223527328|gb|EEF29474.1| Cyclic nucleotide-gated ion channel, putative [Ricinus communis]	XP_002532894	1.59536E-38	88	162.155	100	88
GAA4HQR02GQV2R	glucan endo- -beta-glucosidase	441	gi|270248347|emb|CBI33479.1|unnamed protein product [Vitis vinifera]	CBI33479	1.7721E-21	72	105.531	76	55
GAA4HQR02IG9TP	PREDICTED: hypothetical protein [Vitis vinifera]	516	gi|225436319|ref|XP_002267642.1|PREDICTED: hypothetical protein [Vitis vinifera] >gi|270228261|emb|CBI17071.1| unnamed protein product [Vitis vinifera]	XP_002267642	5.79422E-29	81	130.568	105	86
GAA4HQR02GSH0V	abc transporter family expressed	441	gi|226529135|ref|NP_001146726.1|hypothetical protein LOC100280328 [Zea mays] >gi|219888517|gb|ACL54633.1| unknown [Zea mays]	NP_001146726	4.63069E-46	85	187.193	127	109
GAA4HQR02HRGMA	at1g19710	350	gi|147771878|emb|CAN73426.1|hypothetical protein [Vitis vinifera]	CAN73426	1.81457E-42	96	175.252	92	89
GAA4HQR02G4A1X	potassium transporter 5p	244	gi|18138061|emb|CAD20577.1|putative potassium transporter [Vicia faba]	CAD20577	2.96554E-21	81	104.76	71	58
GAA4HQR02G2Q2L	atp binding	332	gi|225424089|ref|XP_002283405.1|PREDICTED: hypothetical protein [Vitis vinifera]	XP_002283405	1.1708E-17	74	92.8189	94	70
GAA4HQR02GWOMD	ctp synthase like protein	384	gi|124360185|gb|ABN08198.1|Glutamine amidotransferase, class I, active site [Medicago truncatula]	ABN08198	5.74332E-49	85	196.823	117	100
GAA4HQR02I834V	conserved hypothetical protein [Ricinus communis]	505	gi|255541328|ref|XP_002511728.1|conserved hypothetical protein [Ricinus communis] >gi|223548908|gb|EEF50397.1| conserved hypothetical protein [Ricinus communis]	XP_002511728	5.32325E-70	95	256.914	134	128
GAA4HQR02F1OVX	dicarboxylate tricarboxylate carrier	371	gi|270227802|emb|CBI16535.1|unnamed protein product [Vitis vinifera]	CBI16535	1.70906E-40	92	168.703	116	107
GAA4HQR02GHJMJ	kelch repeat-containing protein serine threonine phosphoesterase family protein	408	gi|222423388|dbj|BAH19666.1|AT1G08420 [Arabidopsis thaliana]	BAH19666	5.91154E-43	98	114.005	57	56
GAA4HQR02IRJR2	shrunken seed protein	420	gi|270259702|emb|CBI38835.1|unnamed protein product [Vitis vinifera]	CBI38835	1.30238E-17	53	64.6994	96	51
GAA4HQR02FEVE2	oligopeptide transporter opt family	440	gi|255549238|ref|XP_002515673.1|oligopeptide transporter, putative [Ricinus communis] >gi|223545216|gb|EEF46725.1| oligopeptide transporter, putative [Ricinus communis]	XP_002515673	5.28474E-66	92	253.447	145	134
GAA4HQR02IY1RI	myosin heavy chain pcr43	385	gi|242092536|ref|XP_002436758.1|hypothetical protein SORBIDRAFT_10g008210 [Sorghum bicolor] >gi|241914981|gb|EER88125.1| hypothetical protein SORBIDRAFT_10g008210 [Sorghum bicolor]	XP_002436758	2.23724E-11	67	57.3806	53	36
GAA4HQR02IPUSF	mads box	498	gi|270252690|emb|CBI19301.1|unnamed protein product [Vitis vinifera]	CBI19301	3.53913E-26	95	109.383	84	80
GAA4HQR02IK57Y	protein	459	gi|15231388|ref|NP_188001.1|LBD22 (LOB DOMAIN-CONTAINING PROTEIN 22) [Arabidopsis thaliana] >gi|29428016|sp|Q9LRW1.1|LBD22_ARATH RecName: Full=LOB domain-containing protein 22; AltName: Full=ASYMMETRIC LEAVES 2-like protein 30; Short=AS2-like protein 30 >gi|9294609|dbj|BAB02910.1| unnamed protein product [Arabidopsis thaliana] >gi|219807136|dbj|BAH10574.1| ASYMMETRIC LEAVES2-like 30 protein [Arab…	NP_188001	4.66638E-29	75	97.8265	81	61
GAA4HQR02JEUUV	somatic embryogenesis receptor kinase	392	gi|14573459|gb|AAK68074.1|AF384970_1somatic embryogenesis receptor-like kinase 3 [Arabidopsis thaliana]	AAK68074	1.36549E-26	76	122.479	92	70
GAA4HQR02JYRE0	nadp-dependent malic enzyme	520	gi|15077107|gb|AAK83073.1|AF288920_1putative cytosolic NADP-malic enzyme [Flaveria pringlei]	AAK83073	1.57331E-16	49	58.151	97	48
GAA4HQR02GB201	rna binding	326	gi|225435066|ref|XP_002281425.1|PREDICTED: hypothetical protein [Vitis vinifera] >gi|270227454|emb|CBI16187.1| unnamed protein product [Vitis vinifera]	XP_002281425	2.37706E-18	70	95.1301	93	66
GAA4HQR02IB97Y	6-phosphogluconate dehydrogenase	510	gi|90657561|gb|ABD96861.1|hypothetical protein [Cleome spinosa]	ABD96861	5.43561E-58	85	217.624	139	119
GAA4HQR02FGODT	polcalcin	451	gi|225456138|ref|XP_002282075.1|PREDICTED: hypothetical protein [Vitis vinifera] >gi|147820073|emb|CAN60554.1| hypothetical protein [Vitis vinifera]	XP_002282075	7.60433E-17	68	90.1225	94	64
GAA4HQR02GJQX4	trehalose-6-phosphate phosphatase	425	gi|255539761|ref|XP_002510945.1|trehalose-6-phosphate synthase, putative [Ricinus communis] >gi|223550060|gb|EEF51547.1| trehalose-6-phosphate synthase, putative [Ricinus communis]	XP_002510945	4.16351E-47	82	190.66	131	108
GAA4HQR02JKHA1	PREDICTED: hypothetical protein [Vitis vinifera]	425	gi|225429963|ref|XP_002283964.1|PREDICTED: hypothetical protein [Vitis vinifera]	XP_002283964	4.80848E-11	80	70.8626	51	41
GAA4HQR02H625H	at5g19150 t24g5_50	392	gi|225432552|ref|XP_002280838.1|PREDICTED: hypothetical protein [Vitis vinifera] >gi|270238959|emb|CBI26195.1| unnamed protein product [Vitis vinifera]	XP_002280838	8.21549E-32	96	139.813	77	74
GAA4HQR02IXV5X	protein-o-fucosyltransferase 1	381	gi|224134356|ref|XP_002321799.1|predicted protein [Populus trichocarpa] >gi|222868795|gb|EEF05926.1| predicted protein [Populus trichocarpa]	XP_002321799	6.82831E-42	75	173.326	133	100
GAA4HQR02FSP29	glutaredoxin i	444	gi|2995953|gb|AAC08402.1|glutaredoxin I [Mesembryanthemum crystallinum]	AAC08402	6.6892E-29	71	130.183	114	82
GAA4HQR02HOGYX	chloride channel	384	gi|270238987|emb|CBI26223.1|unnamed protein product [Vitis vinifera]	CBI26223	2.6299E-22	91	102.449	60	55
GAA4HQR02I7OSP	hypothetical protein [Vitis vinifera]	498	gi|147770652|emb|CAN64544.1|hypothetical protein [Vitis vinifera]	CAN64544	8.65509E-16	50	77.0258	170	85
GAA4HQR02ISWCL	glycerate dehydrogenase	455	gi|224063943|ref|XP_002301313.1|predicted protein [Populus trichocarpa] >gi|222843039|gb|EEE80586.1| predicted protein [Populus trichocarpa]	XP_002301313	2.26898E-29	86	131.724	104	90
GAA4HQR02HKI4I	predicted protein [Populus trichocarpa]	401	gi|224066801|ref|XP_002302222.1|predicted protein [Populus trichocarpa] >gi|222843948|gb|EEE81495.1| predicted protein [Populus trichocarpa]	XP_002302222	3.81429E-8	62	61.2326	87	54
GAA4HQR02HA5P6	amino acid transporter	468	gi|30687791|ref|NP_850312.1|amino acid transporter family protein [Arabidopsis thaliana]	NP_850312	1.71172E-55	85	135.961	87	74
GAA4HQR02GT32I	PREDICTED: hypothetical protein [Vitis vinifera]	436	gi|225462945|ref|XP_002267888.1|PREDICTED: hypothetical protein [Vitis vinifera]	XP_002267888	2.67161E-22	82	108.227	76	63
GAA4HQR02IDIO9	protein	500	gi|225435640|ref|XP_002285660.1|PREDICTED: hypothetical protein [Vitis vinifera]	XP_002285660	1.26846E-46	83	107.457	68	57
GAA4HQR02JBH2S	at4g15540 dl3810w	428	gi|225432448|ref|XP_002278619.1|PREDICTED: hypothetical protein [Vitis vinifera]	XP_002278619	4.7304E-36	82	97.4413	73	60
GAA4HQR02IBUMF	dna binding	402	gi|255538654|ref|XP_002510392.1|DNA binding protein, putative [Ricinus communis] >gi|223551093|gb|EEF52579.1| DNA binding protein, putative [Ricinus communis]	XP_002510392	7.13062E-23	85	110.153	71	61
GAA4HQR02IXAGL	PREDICTED: hypothetical protein [Vitis vinifera]	516	gi|225424518|ref|XP_002281810.1|PREDICTED: hypothetical protein [Vitis vinifera] >gi|270239526|emb|CBI26759.1| unnamed protein product [Vitis vinifera]	XP_002281810	3.65461E-7	54	58.151	133	73
GAA4HQR02JR864	60s ribosomal protein l21	391	gi|242034227|ref|XP_002464508.1|hypothetical protein SORBIDRAFT_01g019840 [Sorghum bicolor] >gi|241918362|gb|EER91506.1| hypothetical protein SORBIDRAFT_01g019840 [Sorghum bicolor]	XP_002464508	3.04467E-44	95	155.992	80	76
GAA4HQR02GDRZ3	ankryin repeat s-palmitoyl expressed	425	gi|224120466|ref|XP_002331055.1|predicted protein [Populus trichocarpa] >gi|222872985|gb|EEF10116.1| predicted protein [Populus trichocarpa]	XP_002331055	1.76821E-35	91	126.716	70	64
GAA4HQR02I8RDT	protein	436	gi|225440075|ref|XP_002277192.1|PREDICTED: hypothetical protein [Vitis vinifera]	XP_002277192	2.54744E-37	82	129.028	76	63
GAA4HQR02GZZRG	at3g24740 k7p8_3	344	gi|255560205|ref|XP_002521120.1|conserved hypothetical protein [Ricinus communis] >gi|223539689|gb|EEF41271.1| conserved hypothetical protein [Ricinus communis]	XP_002521120	5.92368E-17	76	90.5077	69	53
GAA4HQR02GV7ZI	glutamyl-trnaglu n-terminal domain protein	401	gi|289428814|ref|ZP_06430494.1|conserved hypothetical protein [Propionibacterium acnes J165] >gi|289157815|gb|EFD06038.1| conserved hypothetical protein [Propionibacterium acnes J165]	ZP_06430494	8.13547E-43	98	176.407	127	125
GAA4HQR02H07A0	protein	432	gi|225462060|ref|XP_002275924.1|PREDICTED: hypothetical protein [Vitis vinifera] >gi|270257777|emb|CBI39819.1| unnamed protein product [Vitis vinifera]	XP_002275924	3.62639E-19	85	97.8265	67	57
GAA4HQR02JEKS2	unnamed protein product [Vitis vinifera]	361	gi|270239390|emb|CBI26624.1|unnamed protein product [Vitis vinifera]	CBI26624	2.34936E-18	74	95.1301	95	71
GAA4HQR02I4UE2	glycerol-3-phosphate dehydrogenase	372	gi|158323457|gb|ABW34261.1|putative glycerol-3-phosphate dehydrogenase [Vitis vinifera]	ABW34261	2.63591E-37	89	141.354	82	73
GAA4HQR02JCI0W	biotin synthase	376	gi|119467532|ref|XP_001257572.1|biotin synthase, putative [Neosartorya fischeri NRRL 181] >gi|119405724|gb|EAW15675.1| biotin synthase, putative [Neosartorya fischeri NRRL 181]	XP_001257572	3.48452E-18	75	70.4774	53	40
GAA4HQR02JQEYV	monodehydroascorbate reductase	354	gi|113472842|gb|ABI35909.1|monodehydroascorbate reductase [Rheum australe]	ABI35909	1.82274E-38	87	158.688	99	87
GAA4HQR02I3UY0	protein	500	gi|86155935|gb|ABC86705.1|R111 [Coffea arabica]	ABC86705	3.04797E-13	75	78.1814	62	47
GAA4HQR02JGWUJ	ribosome biogenesis protein	516	gi|270236381|emb|CBI25674.1|unnamed protein product [Vitis vinifera]	CBI25674	4.30959E-60	82	195.667	135	112
GAA4HQR02GYRBC	protein	614	gi|225433642|ref|XP_002264474.1|PREDICTED: hypothetical protein [Vitis vinifera]	XP_002264474	1.05748E-17	83	92.0485	60	50
GAA4HQR02JPEHY	protein	279	gi|225432860|ref|XP_002283908.1|PREDICTED: hypothetical protein [Vitis vinifera] >gi|147794687|emb|CAN69148.1| hypothetical protein [Vitis vinifera] >gi|270239104|emb|CBI26340.1| unnamed protein product [Vitis vinifera]	XP_002283908	1.15768E-25	92	119.398	66	61
GAA4HQR02JNSH3	PREDICTED: hypothetical protein [Vitis vinifera]	327	gi|225439119|ref|XP_002270568.1|PREDICTED: hypothetical protein [Vitis vinifera]	XP_002270568	6.46383E-8	66	60.4622	56	37
GAA4HQR02JUFIN	PREDICTED: hypothetical protein [Vitis vinifera]	391	gi|225452783|ref|XP_002277958.1|PREDICTED: hypothetical protein [Vitis vinifera]	XP_002277958	7.27414E-12	68	73.559	61	42
GAA4HQR02GR2Q8	hypothetical protein CC1G_03005 [Coprinopsis cinerea okayama7#130]	371	gi|169858544|ref|XP_001835917.1|hypothetical protein CC1G_03005 [Coprinopsis cinerea okayama7#130] >gi|116503087|gb|EAU85982.1| hypothetical protein CC1G_03005 [Coprinopsis cinerea okayama7#130]	XP_001835917	4.23896E-15	81	84.3445	58	47
GAA4HQR02HDNPV	beta-	283	gi|224053294|ref|XP_002297749.1|predicted protein [Populus trichocarpa] >gi|222845007|gb|EEE82554.1| predicted protein [Populus trichocarpa]	XP_002297749	8.00551E-30	92	133.265	71	66
GAA4HQR02IUI9C	protein	308	gi|225437842|ref|XP_002263628.1|PREDICTED: hypothetical protein [Vitis vinifera]	XP_002263628	3.25886E-36	87	154.451	91	80
GAA4HQR02IBMUZ	integral membrane protein	522	gi|224097006|ref|XP_002310808.1|predicted protein [Populus trichocarpa] >gi|222853711|gb|EEE91258.1| predicted protein [Populus trichocarpa]	XP_002310808	3.56048E-17	88	49.2914	61	54
GAA4HQR02HGNQ8	beta-fructosidase	349	gi|1076261|pir||S49256beta-fructofuranosidase (EC 3.2.1.26) - red goosefoot (fragment)	S49256	4.80852E-19	75	97.4413	89	67
GAA4HQR02JF5SZ	cytochrome c1 precursor	448	gi|225452171|ref|XP_002264598.1|PREDICTED: hypothetical protein [Vitis vinifera]	XP_002264598	1.13857E-20	76	102.834	105	80
GAA4HQR02F58HL	histone-lysine n-	323	gi|224102253|ref|XP_002312611.1|hypothetical protein POPTRDRAFT_419224 [Populus trichocarpa] >gi|222852431|gb|EEE89978.1| hypothetical protein POPTRDRAFT_419224 [Populus trichocarpa]	XP_002312611	3.92352E-29	95	130.954	72	69
GAA4HQR02HFFFO	unknown protein [Arabidopsis thaliana]	509	gi|18401163|ref|NP_564489.1|unknown protein [Arabidopsis thaliana] >gi|15028027|gb|AAK76544.1| unknown protein [Arabidopsis thaliana] >gi|20259313|gb|AAM14392.1| unknown protein [Arabidopsis thaliana]	NP_564489	9.92524E-7	70	56.6102	51	36
GAA4HQR02IZBXA	atp synthase	470	gi|225438529|ref|XP_002279389.1|PREDICTED: hypothetical protein [Vitis vinifera] >gi|270232202|emb|CBI21525.1| unnamed protein product [Vitis vinifera]	XP_002279389	1.53191E-33	86	145.591	116	100
GAA4HQR02JBH7X	pht42_orysj ame: full=probable anion transporter chloroplastic ame: full=phosphate transporter 4 2 flags: precursor	382	gi|225440612|ref|XP_002273820.1|PREDICTED: hypothetical protein [Vitis vinifera]	XP_002273820	1.21081E-22	64	109.383	116	75
GAA4HQR02JY947	protein kinase	468	gi|225423432|ref|XP_002273674.1|PREDICTED: hypothetical protein [Vitis vinifera]	XP_002273674	3.87333E-61	88	200.675	121	107
GAA4HQR02JHBOY	thylakoid lumenal	487	gi|255583634|ref|XP_002532572.1|conserved hypothetical protein [Ricinus communis] >gi|223527699|gb|EEF29806.1| conserved hypothetical protein [Ricinus communis]	XP_002532572	6.44152E-40	69	166.777	171	119
GAA4HQR02HZY3J	calcium-dependent protein	467	gi|255562304|ref|XP_002522159.1|calcium-dependent protein kinase, putative [Ricinus communis] >gi|223538597|gb|EEF40200.1| calcium-dependent protein kinase, putative [Ricinus communis]	XP_002522159	2.23235E-16	76	88.5817	67	51
GAA4HQR02HBUDM	atp binding	261	gi|270253572|emb|CBI35970.1|unnamed protein product [Vitis vinifera]	CBI35970	3.92809E-29	82	130.954	82	68
GAA4HQR02H0XWN	protein translocase protein transporter	433	gi|270239493|emb|CBI26727.1|unnamed protein product [Vitis vinifera]	CBI26727	8.3215E-32	89	139.813	84	75
GAA4HQR02GF42M	photosystem i assembly protein ycf3	384	gi|195617608|gb|ACG30634.1|hypothetical protein [Zea mays]	ACG30634	4.01479E-18	74	94.3597	74	55
GAA4HQR02JLIG6	dex1 (defective in exine formation 1) calcium ion binding	258	gi|255573883|ref|XP_002527860.1|conserved hypothetical protein [Ricinus communis] >gi|223532711|gb|EEF34491.1| conserved hypothetical protein [Ricinus communis]	XP_002527860	1.18964E-17	92	92.8189	64	59
GAA4HQR02F3QFI	villin 2 protein	475	gi|224090123|ref|XP_002308941.1|predicted protein [Populus trichocarpa] >gi|222854917|gb|EEE92464.1| predicted protein [Populus trichocarpa]	XP_002308941	4.01367E-18	55	94.3597	145	81
GAA4HQR02HTOUX	2og-fe oxygenase family protein	266	gi|294461211|gb|ADE76168.1|unknown [Picea sitchensis]	ADE76168	1.81807E-26	91	122.094	80	73
GAA4HQR02I0UYV	heavy metal p-type atpase	446	gi|224058551|ref|XP_002299540.1|heavy metal ATPase [Populus trichocarpa] >gi|222846798|gb|EEE84345.1| heavy metal ATPase [Populus trichocarpa]	XP_002299540	1.19259E-40	82	166.392	129	107
GAA4HQR02I5Z4J	unnamed protein product [Vitis vinifera]	389	gi|270252816|emb|CBI19427.1|unnamed protein product [Vitis vinifera]	CBI19427	1.37746E-10	75	69.3218	65	49
GAA4HQR02HMDWG	duf26 domain-containing protein 1	334	gi|110743442|dbj|BAE99607.1|hypothetical protein [Arabidopsis thaliana]	BAE99607	5.60658E-12	65	73.9442	64	42
GAA4HQR02IYK6C	protein	463	gi|224122598|ref|XP_002330521.1|predicted protein [Populus trichocarpa] >gi|222872455|gb|EEF09586.1| predicted protein [Populus trichocarpa]	XP_002330521	3.45142E-25	94	117.857	57	54
GAA4HQR02JFFEZ	strong similarity to initiation factor eif- gb	433	gi|255637109|gb|ACU18886.1|unknown [Glycine max]	ACU18886	1.52006E-25	96	119.013	60	58
GAA4HQR02I4AOF	protein	234	gi|225464089|ref|XP_002271011.1|PREDICTED: hypothetical protein [Vitis vinifera] >gi|270255848|emb|CBI38225.1| unnamed protein product [Vitis vinifera]	XP_002271011	9.95173E-25	92	116.316	63	58
GAA4HQR02INAU8	esterase lipase thioesterase family protein	403	gi|224113457|ref|XP_002316501.1|predicted protein [Populus trichocarpa] >gi|222865541|gb|EEF02672.1| predicted protein [Populus trichocarpa]	XP_002316501	1.12199E-27	73	80.1073	64	47
GAA4HQR02GXSES	glucosyltransferase-like protein	283	gi|255544782|ref|XP_002513452.1|UDP-glucosyltransferase, putative [Ricinus communis] >gi|223547360|gb|EEF48855.1| UDP-glucosyltransferase, putative [Ricinus communis]	XP_002513452	5.38226E-18	88	93.9745	60	53
GAA4HQR02HCMQV	gibberellin induced protein	419	gi|87241442|gb|ABD33300.1|Gibberellin regulated protein [Medicago truncatula]	ABD33300	2.0889E-38	93	161.77	73	68
GAA4HQR02JTSUS	mitotic cyclin a2-type	505	gi|857395|dbj|BAA09465.1|mitotic cyclin a2-type [Glycine max]	BAA09465	3.63091E-54	79	214.157	169	134
GAA4HQR02IVZBA	enoyl- hydratase isomerase	524	gi|190899376|gb|ACE98201.1|enoyl-CoA hydratase/isomerase [Populus tremula]	ACE98201	4.73797E-12	71	57.7658	52	37
GAA4HQR02F2X8P	fructose- -bisphosphatase	462	gi|3915687|sp|P22418.2|F16P1_SPIOLRecName: Full=Fructose-1,6-bisphosphatase, chloroplastic; Short=FBPase; AltName: Full=D-fructose-1,6-bisphosphate 1-phosphohydrolase; Flags: Precursor >gi|2529374|gb|AAD10207.1| fructose 1,6-bisphosphatase [Spinacia oleracea]	P22418	9.86952E-42	92	118.627	67	62
GAA4HQR02HZ5ER	pentatricopeptide repeat-containing	723	gi|255548135|ref|XP_002515124.1|pentatricopeptide repeat-containing protein, putative [Ricinus communis] >gi|223545604|gb|EEF47108.1| pentatricopeptide repeat-containing protein, putative [Ricinus communis]	XP_002515124	1.26509E-26	92	124.02	68	63
GAA4HQR02IJB36	beta-amylase	394	gi|270241757|emb|CBI28977.1|unnamed protein product [Vitis vinifera]	CBI28977	4.81998E-35	89	150.599	86	77
GAA4HQR02GT5LX	beta- -glucanase	429	gi|225425545|ref|XP_002264917.1|PREDICTED: hypothetical protein [Vitis vinifera]	XP_002264917	2.43725E-23	71	111.694	95	68
GAA4HQR02JTNNB	gast1 protein	472	gi|87241442|gb|ABD33300.1|Gibberellin regulated protein [Medicago truncatula]	ABD33300	2.13293E-27	96	125.176	51	49
GAA4HQR02IBVEG	receptor-like kinase	394	gi|224140493|ref|XP_002323617.1|predicted protein [Populus trichocarpa] >gi|222868247|gb|EEF05378.1| predicted protein [Populus trichocarpa]	XP_002323617	5.72014E-20	77	100.523	96	74
GAA4HQR02F34BZ	phosphatidic acid	358	gi|255567804|ref|XP_002524880.1|phosphatidic acid phosphatase, putative [Ricinus communis] >gi|223535843|gb|EEF37504.1| phosphatidic acid phosphatase, putative [Ricinus communis]	XP_002524880	8.38892E-16	82	86.6557	64	53
GAA4HQR02GRCKT	protein	427	gi|225459463|ref|XP_002284383.1|PREDICTED: hypothetical protein [Vitis vinifera] >gi|270252462|emb|CBI19073.1| unnamed protein product [Vitis vinifera]	XP_002284383	1.01651E-61	90	239.195	137	124
GAA4HQR02IKBVE	PREDICTED: hypothetical protein [Vitis vinifera]	477	gi|225460931|ref|XP_002277895.1|PREDICTED: hypothetical protein [Vitis vinifera] >gi|270239424|emb|CBI26658.1| unnamed protein product [Vitis vinifera]	XP_002277895	2.26876E-13	63	78.5666	136	87
GAA4HQR02F3GVP	calcium ion binding	365	gi|255570045|ref|XP_002525985.1|calcium ion binding protein, putative [Ricinus communis] >gi|223534717|gb|EEF36409.1| calcium ion binding protein, putative [Ricinus communis]	XP_002525985	7.51037E-25	78	116.701	78	61
GAA4HQR02F89BL	stress-induced protein sti1-like protein	333	gi|222423527|dbj|BAH19733.1|AT4G12400 [Arabidopsis thaliana]	BAH19733	2.05383E-22	96	108.612	57	55
GAA4HQR02GM474	protein	397	gi|270234466|emb|CBI23069.1|unnamed protein product [Vitis vinifera]	CBI23069	2.62789E-41	66	171.4	153	101
GAA4HQR02GKE07	protein	475	gi|225440632|ref|XP_002278868.1|PREDICTED: hypothetical protein [Vitis vinifera] >gi|270243480|emb|CBI30420.1| unnamed protein product [Vitis vinifera]	XP_002278868	1.80166E-18	91	95.5153	56	51
GAA4HQR02HDW5A	mevalonate diphosphate decarboxylase	484	gi|255560311|ref|XP_002521172.1|diphosphomevalonate decarboxylase, putative [Ricinus communis] >gi|223539619|gb|EEF41203.1| diphosphomevalonate decarboxylase, putative [Ricinus communis]	XP_002521172	5.69238E-38	100	115.161	57	57
GAA4HQR02F4QJ3	grave disease carrier	383	gi|255537727|ref|XP_002509930.1|Grave disease carrier protein, putative [Ricinus communis] >gi|223549829|gb|EEF51317.1| Grave disease carrier protein, putative [Ricinus communis]	XP_002509930	9.61692E-12	56	73.1738	102	58
GAA4HQR02H8L9T	protein	387	gi|242093970|ref|XP_002437475.1|hypothetical protein SORBIDRAFT_10g027820 [Sorghum bicolor] >gi|241915698|gb|EER88842.1| hypothetical protein SORBIDRAFT_10g027820 [Sorghum bicolor]	XP_002437475	2.51592E-47	91	167.162	97	89
GAA4HQR02IQ27K	tyw23_orysj ame: full=trna wybutosine-synthesizing protein 2 3 4 includes: ame: full=trna wybutosine-synthesizing protein 3 homolog includes: ame: full=trna wybutosine synthesizing protein 2 homolog	470	gi|255554887|ref|XP_002518481.1|signal transducer, putative [Ricinus communis] >gi|223542326|gb|EEF43868.1| signal transducer, putative [Ricinus communis]	XP_002518481	7.90424E-14	55	80.1073	125	69
GAA4HQR02F1CTP	diacylglycerol acyltransferase	333	gi|124361135|gb|ABN09107.1|Membrane bound O-acyl transferase, MBOAT [Medicago truncatula]	ABN09107	4.11953E-39	86	164.081	109	94
GAA4HQR02JFJHS	nla (nitrogen limitation adaptation) ubiquitin-protein ligase	397	gi|186478074|ref|NP_001117218.1|NLA (nitrogen limitation adaptation); ubiquitin-protein ligase [Arabidopsis thaliana]	NP_001117218	6.74498E-13	57	77.0258	80	46
GAA4HQR02HR6PC	peptide transporter 1	546	gi|4322327|gb|AAD16016.1|peptide transporter [Nepenthes alata]	AAD16016	3.84794E-49	91	129.028	80	73
GAA4HQR02G5MPM	kinetochore protein	289	gi|255584956|ref|XP_002533190.1|skp1, putative [Ricinus communis] >gi|223527003|gb|EEF29196.1| skp1, putative [Ricinus communis]	XP_002533190	2.03051E-17	88	92.0485	52	46
GAA4HQR02FJP58	26s proteasome regulatory subunit	461	gi|255560521|ref|XP_002521275.1|26S proteasome regulatory subunit S3, putative [Ricinus communis] >gi|223539543|gb|EEF41131.1| 26S proteasome regulatory subunit S3, putative [Ricinus communis]	XP_002521275	6.54286E-29	86	130.183	103	89
GAA4HQR02FW4YP	chaperone protein	509	gi|225464824|ref|XP_002270362.1|PREDICTED: hypothetical protein [Vitis vinifera] >gi|147804853|emb|CAN64692.1| hypothetical protein [Vitis vinifera]	XP_002270362	1.56424E-63	95	139.428	73	70
GAA4HQR02GHBKM	protein	478	gi|270234061|emb|CBI22668.1|unnamed protein product [Vitis vinifera]	CBI22668	1.12954E-47	93	111.309	64	60
GAA4HQR02HVAVG	cell cycle switch protein ccs52a	448	gi|225734419|gb|ACO25189.1|putative fizzy-like protein [Gossypium hirsutum]	ACO25189	2.22225E-16	61	88.5817	95	58
GAA4HQR02JMDJ7	psd nucleotide and nucleic acid transmembrane transporter trna binding	377	gi|225442110|ref|XP_002273606.1|PREDICTED: hypothetical protein [Vitis vinifera] >gi|270253463|emb|CBI35861.1| unnamed protein product [Vitis vinifera]	XP_002273606	1.71127E-8	57	62.3882	83	48
GAA4HQR02HSXI6	dna repair helicase	418	gi|15239896|ref|NP_199166.1|SNF2 domain-containing protein / helicase domain-containing protein / RING finger domain-containing protein [Arabidopsis thaliana] >gi|60390960|sp|Q9FIY7.1|SM3L3_ARATH RecName: Full=Putative SWI/SNF-related matrix-associated actin-dependent regulator of chromatin subfamily A member 3-like 3; Short=SMARCA3-like protein 3 >gi|10178192|dbj|BAB11616.1| DNA repair protein-l…	NP_199166	4.79342E-51	85	203.756	131	112
GAA4HQR02GQGIW	fad binding catalytic electron carrier oxidoreductase	345	gi|225462835|ref|XP_002270139.1|PREDICTED: hypothetical protein [Vitis vinifera]	XP_002270139	4.09134E-31	82	113.235	80	66
GAA4HQR02IF46Y	serine threonine-protein kinase	320	gi|225464820|ref|XP_002270105.1|PREDICTED: hypothetical protein [Vitis vinifera] >gi|270241031|emb|CBI28259.1| unnamed protein product [Vitis vinifera]	XP_002270105	1.31116E-24	79	115.931	87	69
GAA4HQR02J0UJ7	at1g04270	365	gi|15242436|ref|NP_196513.1|40S ribosomal protein S15 (RPS15D) [Arabidopsis thaliana] >gi|27923838|sp|Q9FY64.1|RS154_ARATH RecName: Full=40S ribosomal protein S15-4 >gi|9955538|emb|CAC05477.1| ribosomal protein S15-like [Arabidopsis thaliana] >gi|15293065|gb|AAK93643.1| putative ribosomal protein S15 [Arabidopsis thaliana] >gi|20465567|gb|AAM20266.1| putative ribosomal protein S15 [Arabidopsis th…	NP_196513	1.51316E-25	81	119.013	83	68
GAA4HQR02IU1GS	auxin response	356	gi|255555629|ref|XP_002518850.1|hypothetical protein RCOM_1311830 [Ricinus communis] >gi|223541837|gb|EEF43383.1| hypothetical protein RCOM_1311830 [Ricinus communis]	XP_002518850	2.3494E-24	83	105.531	68	57
GAA4HQR02HVE7B	ribosomal protein l12	316	gi|6094002|sp|O50003.1|RL12_PRUARRecName: Full=60S ribosomal protein L12 >gi|2677830|gb|AAB97143.1| ribosomal protein L12 [Prunus armeniaca]	O50003	9.58412E-34	98	98.5969	51	50
GAA4HQR02JQB5B	ran gtpase binding	347	gi|224099911|ref|XP_002311672.1|predicted protein [Populus trichocarpa] >gi|222851492|gb|EEE89039.1| predicted protein [Populus trichocarpa]	XP_002311672	2.3789E-38	95	114.005	62	59
GAA4HQR02H2RV8	ran gtpase activating protein 1 protein	403	gi|270244955|emb|CBI32333.1|unnamed protein product [Vitis vinifera]	CBI32333	1.87213E-31	90	138.658	86	78
GAA4HQR02HJBX9	phosphoinositide binding	428	gi|224099835|ref|XP_002311638.1|predicted protein [Populus trichocarpa] >gi|222851458|gb|EEE89005.1| predicted protein [Populus trichocarpa]	XP_002311638	1.30089E-16	92	89.3521	124	115
GAA4HQR02JLCLW	nucleic acid binding	416	gi|224114163|ref|XP_002332416.1|predicted protein [Populus trichocarpa] >gi|222832369|gb|EEE70846.1| predicted protein [Populus trichocarpa]	XP_002332416	1.41285E-23	57	112.464	153	88
GAA4HQR02IRSJ6	ubiquinol-cytochrome c chaperone family protein	483	gi|222637061|gb|EEE67193.1|hypothetical protein OsJ_24295 [Oryza sativa Japonica Group]	EEE67193	6.97886E-10	65	67.0106	72	47
GAA4HQR02HAMZN	predicted protein [Populus trichocarpa]	422	gi|224128406|ref|XP_002329154.1|predicted protein [Populus trichocarpa] >gi|222869823|gb|EEF06954.1| predicted protein [Populus trichocarpa]	XP_002329154	7.70947E-9	63	63.5438	74	47
GAA4HQR02GLH50	leucine-rich repeat transmembrane protein	388	gi|225426381|ref|XP_002271829.1|PREDICTED: hypothetical protein isoform 1 [Vitis vinifera]	XP_002271829	2.12511E-11	75	72.0182	52	39
GAA4HQR02JC0NC	folded petals	508	gi|224120784|ref|XP_002318416.1|predicted protein [Populus trichocarpa] >gi|222859089|gb|EEE96636.1| predicted protein [Populus trichocarpa]	XP_002318416	7.04722E-37	72	156.762	162	118
GAA4HQR02JC0JJ	nodulin-like protein	406	gi|225456365|ref|XP_002280267.1|PREDICTED: hypothetical protein [Vitis vinifera]	XP_002280267	5.58573E-30	93	128.642	90	84
GAA4HQR02HX8B8	sugar transporter spinster transmembrane protein	459	gi|224105833|ref|XP_002313948.1|sugar transporter/spinster transmembrane protein [Populus trichocarpa] >gi|222850356|gb|EEE87903.1| sugar transporter/spinster transmembrane protein [Populus trichocarpa]	XP_002313948	4.38908E-25	88	117.472	69	61
GAA4HQR02F32EI	transcriptional expressed	393	gi|255541160|ref|XP_002511644.1|ccr4-not transcription complex, putative [Ricinus communis] >gi|223548824|gb|EEF50313.1| ccr4-not transcription complex, putative [Ricinus communis]	XP_002511644	3.93386E-45	85	184.111	126	108
GAA4HQR02GS871	af325034_1 at5g02160	358	gi|224090749|ref|XP_002309071.1|predicted protein [Populus trichocarpa] >gi|222855047|gb|EEE92594.1| predicted protein [Populus trichocarpa]	XP_002309071	9.59816E-12	93	73.1738	58	54
[truncated: 12,838 more rows]
