# Supplementary material for: De novo sequencing and characterization of floral transcriptome in two species of buckwheat (Fagopyrum)
Source: BMC Genomics. 2011 Jan 13;12:30. doi: 10.1186/1471-2164-12-30 (PMC3027159; doi:10.1186/1471-2164-12-30)
Supplement: Additional file 2 — Fagopyrum tataricum transcriptome sequence data. The sequences of F. tataricum contigs and singletons and the summary of BLAST search and GO annotation of these sequences. [file 1471-2164-12-30-S2.ZIP › Fagopyrum_tataricum_MIRA_ver3_singlets_GOannot.txt]

GAA4HQR02IXFHD	GO:0003674
GAA4HQR02IXFHD	GO:0016020
GAA4HQR02IXFHD	GO:0005739
GAA4HQR02IXFHD	GO:0006091
GAA4HQR02IXO3P	GO:0006412
GAA4HQR02IXO3P	GO:0007275
GAA4HQR02IXO3P	GO:0003723
GAA4HQR02IXO3P	GO:0006139
GAA4HQR02IXO3P	GO:0005730
GAA4HQR02IXO3P	GO:0005198
GAA4HQR02IXO3P	GO:0005840
GAA4HQR02IXO3P	GO:0005829
GAA4HQR02IXO3P	GO:0005886
GAA4HQR02IXO3P	EC:3.6.5.3
GAA4HQR02GMNNE	GO:0016740
GAA4HQR02GMNNE	GO:0016020
GAA4HQR02GMNNE	GO:0009058
GAA4HQR02GMNNE	GO:0009987
GAA4HQR02GMNNE	GO:0006629
GAA4HQR02HYX4U	GO:0005840
GAA4HQR02HYX4U	GO:0005198
GAA4HQR02HYX4U	GO:0006412
GAA4HQR02HYX4U	GO:0009536
GAA4HQR02HYX4U	GO:0005739
GAA4HQR02HYX4U	EC:3.6.5.3
GAA4HQR02GI4U8	GO:0006464
GAA4HQR02GI4U8	GO:0000166
GAA4HQR02GI4U8	GO:0016301
GAA4HQR02GI4U8	EC:2.7.11.0
GAA4HQR02GBPP0	GO:0004518
GAA4HQR02GBPP0	GO:0016740
GAA4HQR02GBPP0	GO:0003677
GAA4HQR02GBPP0	GO:0005622
GAA4HQR02GBPP0	GO:0009058
GAA4HQR02GBPP0	GO:0006259
GAA4HQR02GBPP0	GO:0003723
GAA4HQR02GBPP0	GO:0006950
GAA4HQR02GBPP0	EC:2.7.7.49
GAA4HQR02G5FR5	GO:0003824
GAA4HQR02G5FR5	GO:0000166
GAA4HQR02G5FR5	GO:0000003
GAA4HQR02G5FR5	GO:0009791
GAA4HQR02G5FR5	GO:0009790
GAA4HQR02G5FR5	GO:0008152
GAA4HQR02G5FR5	GO:0009536
GAA4HQR02G5FR5	EC:1.1.1.25
GAA4HQR02G5FR5	EC:4.2.1.10
GAA4HQR02G129B	GO:0019538
GAA4HQR02G129B	GO:0009056
GAA4HQR02G129B	GO:0009987
GAA4HQR02G129B	GO:0016787
GAA4HQR02G129B	GO:0005488
GAA4HQR02G129B	GO:0000003
GAA4HQR02G129B	GO:0009791
GAA4HQR02G129B	GO:0009790
GAA4HQR02G129B	GO:0000166
GAA4HQR02G129B	GO:0016301
GAA4HQR02G129B	GO:0006464
GAA4HQR02G129B	EC:3.1.2.15
GAA4HQR02G129B	EC:2.7.10.0
GAA4HQR02GPM7K	GO:0005739
GAA4HQR02GPM7K	GO:0016020
GAA4HQR02GPM7K	GO:0009536
GAA4HQR02HI43U	GO:0003677
GAA4HQR02HI43U	GO:0005634
GAA4HQR02HK1OR	GO:0005622
GAA4HQR02HK1OR	GO:0005488
GAA4HQR02HK1OR	GO:0006139
GAA4HQR02F1LRH	GO:0005730
GAA4HQR02F1LRH	GO:0016043
GAA4HQR02F1LRH	GO:0006464
GAA4HQR02F1LRH	GO:0016301
GAA4HQR02F1LRH	GO:0005856
GAA4HQR02F1LRH	GO:0000166
GAA4HQR02HI05Y	GO:0005739
GAA4HQR02F9TZX	GO:0006950
GAA4HQR02F9TZX	GO:0009607
GAA4HQR02F9TZX	GO:0003674
GAA4HQR02F9TZX	GO:0003824
GAA4HQR02F9TZX	GO:0005488
GAA4HQR02IQ3VL	GO:0005515
GAA4HQR02HM233	GO:0005886
GAA4HQR02IWHU4	GO:0005488
GAA4HQR02IWHU4	GO:0016020
GAA4HQR02IWHU4	GO:0005739
GAA4HQR02IWHU4	GO:0006810
GAA4HQR02IWHU4	GO:0009987
GAA4HQR02IWHU4	GO:0009536
GAA4HQR02IWHU4	GO:0005215
GAA4HQR02JPR2A	GO:0008152
GAA4HQR02JPR2A	GO:0009987
GAA4HQR02JPR2A	GO:0016020
GAA4HQR02JPR2A	GO:0003824
GAA4HQR02JPR2A	GO:0005488
GAA4HQR02JPR2A	GO:0005783
GAA4HQR02JPR2A	GO:0005622
GAA4HQR02JPR2A	EC:1.1.1.0
GAA4HQR02GBULB	GO:0003824
GAA4HQR02GBULB	GO:0008152
GAA4HQR02GBULB	GO:0009058
GAA4HQR02GBULB	GO:0009987
GAA4HQR02GBULB	GO:0003677
GAA4HQR02GBULB	GO:0016020
GAA4HQR02GBULB	GO:0009536
GAA4HQR02GBULB	GO:0009579
GAA4HQR02GBULB	GO:0015979
GAA4HQR02GBULB	GO:0005488
GAA4HQR02GBULB	EC:1.14.13.81
GAA4HQR02GDNOS	GO:0005739
GAA4HQR02GFO7M	GO:0016787
GAA4HQR02IX80N	GO:0009536
GAA4HQR02GF6EZ	GO:0016787
GAA4HQR02GF6EZ	GO:0005975
GAA4HQR02GF6EZ	GO:0016043
GAA4HQR02GF6EZ	GO:0009987
GAA4HQR02GF6EZ	EC:3.2.1.15
GAA4HQR02IDLG4	GO:0005618
GAA4HQR02IDLG4	GO:0005215
GAA4HQR02IDLG4	GO:0006950
GAA4HQR02IDLG4	GO:0009628
GAA4HQR02IDLG4	GO:0005773
GAA4HQR02IDLG4	GO:0006810
GAA4HQR02IDLG4	GO:0009058
GAA4HQR02IDLG4	GO:0006091
GAA4HQR02IDLG4	GO:0006139
GAA4HQR02IDLG4	GO:0016020
GAA4HQR02IDLG4	GO:0000166
GAA4HQR02IDLG4	GO:0016787
GAA4HQR02IDLG4	GO:0007275
GAA4HQR02IDLG4	GO:0016043
GAA4HQR02IDLG4	GO:0009987
GAA4HQR02IDLG4	GO:0009536
GAA4HQR02IDLG4	GO:0005886
GAA4HQR02IDLG4	EC:3.6.3.14
GAA4HQR02IDLG4	EC:3.6.3.0
GAA4HQR02HQCH1	GO:0009536
GAA4HQR02HQCH1	GO:0016020
GAA4HQR02JO3S7	GO:0005623
GAA4HQR02JO3S7	GO:0019538
GAA4HQR02JO3S7	GO:0009056
GAA4HQR02JO3S7	GO:0016787
GAA4HQR02JO3S7	EC:3.4.22.0
GAA4HQR02I786R	GO:0005654
GAA4HQR02I786R	GO:0009719
GAA4HQR02I786R	GO:0003723
GAA4HQR02I786R	GO:0005515
GAA4HQR02I786R	GO:0040029
GAA4HQR02I786R	GO:0006139
GAA4HQR02HKL8H	GO:0005777
GAA4HQR02IICV0	GO:0016787
GAA4HQR02IICV0	GO:0005215
GAA4HQR02IICV0	GO:0000166
GAA4HQR02IICV0	GO:0016020
GAA4HQR02IICV0	GO:0009536
GAA4HQR02HY93Q	GO:0009536
GAA4HQR02IBFBE	GO:0005623
GAA4HQR02I6NU4	GO:0005886
GAA4HQR02I6NU4	GO:0009536
GAA4HQR02IEZFP	GO:0009987
GAA4HQR02IEZFP	GO:0016043
GAA4HQR02IEZFP	GO:0009653
GAA4HQR02IEZFP	GO:0007275
GAA4HQR02IEZFP	GO:0016049
GAA4HQR02IEZFP	GO:0000003
GAA4HQR02IEZFP	GO:0009791
GAA4HQR02IEZFP	GO:0009790
GAA4HQR02G6UHC	GO:0005623
GAA4HQR02G6UHC	GO:0019538
GAA4HQR02G6UHC	GO:0009056
GAA4HQR02G6UHC	GO:0016787
GAA4HQR02G6UHC	EC:3.4.22.0
GAA4HQR02HH19D	GO:0006350
GAA4HQR02I3KLW	GO:0006810
GAA4HQR02I3KLW	GO:0005488
GAA4HQR02I3KLW	GO:0009536
GAA4HQR02G7M8G	GO:0005730
GAA4HQR02G7M8G	GO:0005840
GAA4HQR02G7M8G	GO:0005829
GAA4HQR02G7M8G	GO:0016020
GAA4HQR02G7M8G	GO:0006412
GAA4HQR02G7M8G	GO:0006950
GAA4HQR02G7M8G	GO:0009628
GAA4HQR02G7M8G	EC:3.6.5.3
GAA4HQR02GE3UR	GO:0005488
GAA4HQR02GE3UR	GO:0009536
GAA4HQR02G53TD	GO:0016787
GAA4HQR02G53TD	GO:0019538
GAA4HQR02G53TD	GO:0009987
GAA4HQR02G53TD	GO:0016020
GAA4HQR02G53TD	GO:0005783
GAA4HQR02JH3IP	GO:0009607
GAA4HQR02JH3IP	GO:0005618
GAA4HQR02JH3IP	GO:0019538
GAA4HQR02JH3IP	GO:0009987
GAA4HQR02JH3IP	GO:0005730
GAA4HQR02JH3IP	GO:0006950
GAA4HQR02JH3IP	GO:0009628
GAA4HQR02JH3IP	GO:0000166
GAA4HQR02JH3IP	GO:0005515
GAA4HQR02JH3IP	GO:0009536
GAA4HQR02JH3IP	GO:0005773
GAA4HQR02JH3IP	GO:0008150
GAA4HQR02JH3IP	GO:0005840
GAA4HQR02JH3IP	GO:0005886
GAA4HQR02JH3IP	GO:0005576
GAA4HQR02ICC8V	GO:0006950
GAA4HQR02ICC8V	GO:0009628
GAA4HQR02ICC8V	GO:0005618
GAA4HQR02ICC8V	GO:0005737
GAA4HQR02ICC8V	GO:0009058
GAA4HQR02ICC8V	GO:0006464
GAA4HQR02ICC8V	GO:0005975
GAA4HQR02ICC8V	GO:0016020
GAA4HQR02ICC8V	GO:0005783
GAA4HQR02ICC8V	GO:0005886
GAA4HQR02HGZYU	GO:0006350
GAA4HQR02HGZYU	GO:0003700
GAA4HQR02GY3KV	GO:0016301
GAA4HQR02GY3KV	GO:0005975
GAA4HQR02GY3KV	GO:0009987
GAA4HQR02GY3KV	GO:0008152
GAA4HQR02GY3KV	GO:0000166
GAA4HQR02GY3KV	GO:0005739
GAA4HQR02GY3KV	GO:0006139
GAA4HQR02GY3KV	EC:2.7.1.46
GAA4HQR02GY3KV	EC:2.7.1.6
GAA4HQR02JGXT4	GO:0008152
GAA4HQR02JGXT4	GO:0005886
GAA4HQR02JGXT4	GO:0005488
GAA4HQR02I1HB0	GO:0005198
GAA4HQR02I1HB0	GO:0005840
GAA4HQR02I1HB0	GO:0006412
GAA4HQR02I1HB0	EC:3.6.5.3
GAA4HQR02IJY38	GO:0005737
GAA4HQR02IJY38	GO:0009987
GAA4HQR02IJY38	GO:0009536
GAA4HQR02IJY38	GO:0000166
GAA4HQR02JFPOO	GO:0005215
GAA4HQR02JFPOO	GO:0005737
GAA4HQR02JFPOO	GO:0008289
GAA4HQR02JFPOO	GO:0006810
GAA4HQR02IPS55	GO:0009605
GAA4HQR02IPS55	GO:0007165
GAA4HQR02IPS55	GO:0009628
GAA4HQR02IPS55	GO:0009791
GAA4HQR02IPS55	GO:0005515
GAA4HQR02IPS55	GO:0000003
GAA4HQR02IPS55	GO:0005634
GAA4HQR02II8IM	GO:0008152
GAA4HQR02II8IM	GO:0009987
GAA4HQR02II8IM	GO:0003824
GAA4HQR02II8IM	GO:0005488
GAA4HQR02IR7R2	GO:0005773
GAA4HQR02IR7R2	GO:0005618
GAA4HQR02IR7R2	GO:0016787
GAA4HQR02IR7R2	EC:3.2.1.52
GAA4HQR02F6KTK	GO:0009987
GAA4HQR02F6KTK	GO:0008150
GAA4HQR02F6KTK	GO:0005488
GAA4HQR02F6KTK	GO:0005622
GAA4HQR02F6KTK	GO:0016301
GAA4HQR02F6KTK	GO:0005737
GAA4HQR02JY5FA	GO:0009536
GAA4HQR02I1S4H	GO:0009607
GAA4HQR02I1S4H	GO:0009536
GAA4HQR02I1S4H	GO:0005488
GAA4HQR02I1S4H	GO:0016020
GAA4HQR02I1S4H	GO:0005739
GAA4HQR02I1S4H	GO:0005215
GAA4HQR02I1S4H	GO:0006810
GAA4HQR02I1S4H	GO:0009579
GAA4HQR02G60WB	GO:0016787
GAA4HQR02G60WB	GO:0005886
GAA4HQR02G60WB	GO:0000166
GAA4HQR02G8MD4	GO:0016020
GAA4HQR02HU51G	GO:0006950
GAA4HQR02HU51G	GO:0009628
GAA4HQR02HU51G	GO:0016740
GAA4HQR02HU51G	GO:0005975
GAA4HQR02HU51G	GO:0005488
GAA4HQR02HU51G	GO:0009536
GAA4HQR02HU51G	EC:2.4.1.1
GAA4HQR02GPMBA	GO:0016301
GAA4HQR02G481L	GO:0009058
GAA4HQR02G481L	GO:0009987
GAA4HQR02G481L	GO:0006629
GAA4HQR02G481L	GO:0003824
GAA4HQR02G481L	EC:6.2.1.3
GAA4HQR02GHQY7	GO:0005618
GAA4HQR02FYUZE	GO:0003723
GAA4HQR02FYUZE	GO:0016787
GAA4HQR02FYUZE	GO:0000166
GAA4HQR02FYUZE	GO:0005739
GAA4HQR02GREGX	GO:0006464
GAA4HQR02GREGX	GO:0000166
GAA4HQR02GREGX	GO:0016301
GAA4HQR02GREGX	EC:2.7.11.0
GAA4HQR02GEBDU	GO:0006464
GAA4HQR02GEBDU	GO:0005488
GAA4HQR02GEBDU	GO:0009908
GAA4HQR02GEBDU	GO:0016301
GAA4HQR02GEBDU	GO:0000003
GAA4HQR02GEBDU	GO:0009791
GAA4HQR02GEBDU	GO:0009790
GAA4HQR02GEBDU	GO:0006350
GAA4HQR02GEBDU	GO:0003677
GAA4HQR02GEBDU	GO:0016787
GAA4HQR02GEBDU	GO:0005515
GAA4HQR02GEBDU	GO:0003700
GAA4HQR02GEBDU	GO:0005622
GAA4HQR02GEBDU	GO:0005737
GAA4HQR02GEBDU	GO:0005634
GAA4HQR02GEBDU	EC:2.7.11.0
GAA4HQR02GU804	GO:0008150
GAA4HQR02GU804	GO:0009536
GAA4HQR02G8EUO	GO:0003824
GAA4HQR02G8EUO	GO:0009536
GAA4HQR02G8EUO	GO:0008150
GAA4HQR02G8EUO	GO:0005618
GAA4HQR02G8EUO	GO:0009058
GAA4HQR02G8EUO	GO:0006519
GAA4HQR02G8EUO	GO:0005488
GAA4HQR02G8EUO	GO:0005576
GAA4HQR02G8EUO	GO:0005739
GAA4HQR02G8EUO	EC:1.1.1.86
GAA4HQR02GTA7T	GO:0016301
GAA4HQR02GTA7T	GO:0016740
GAA4HQR02GTA7T	GO:0006464
GAA4HQR02GTA7T	EC:2.7.1.0
GAA4HQR02GY1O5	GO:0016787
GAA4HQR02GY1O5	GO:0016740
GAA4HQR02GY1O5	GO:0005737
GAA4HQR02GY1O5	GO:0005618
GAA4HQR02GY1O5	GO:0005975
GAA4HQR02GY1O5	GO:0009987
GAA4HQR02GY1O5	GO:0005576
GAA4HQR02GY1O5	EC:3.2.1.0
GAA4HQR02GY1O5	EC:2.4.1.207
GAA4HQR02G9F0E	GO:0009908
GAA4HQR02G9F0E	GO:0009653
GAA4HQR02G9F0E	GO:0005515
GAA4HQR02G9F0E	GO:0000003
GAA4HQR02G9F0E	GO:0009791
GAA4HQR02G9F0E	GO:0040007
GAA4HQR02F2ZHP	GO:0009908
GAA4HQR02F2ZHP	GO:0000003
GAA4HQR02F2ZHP	GO:0009791
GAA4HQR02F2ZHP	GO:0040007
GAA4HQR02F2ZHP	GO:0005634
GAA4HQR02F2ZHP	GO:0005829
GAA4HQR02IX4PV	GO:0009536
GAA4HQR02IX4PV	GO:0005773
GAA4HQR02IX4PV	GO:0016787
GAA4HQR02IX4PV	GO:0008150
GAA4HQR02IX4PV	GO:0005886
GAA4HQR02IX4PV	GO:0019538
GAA4HQR02IX4PV	GO:0009056
GAA4HQR02IX4PV	GO:0005488
GAA4HQR02IX4PV	GO:0005576
GAA4HQR02IX4PV	EC:3.4.11.0
GAA4HQR02GVRKN	GO:0003824
GAA4HQR02GVRKN	GO:0006139
GAA4HQR02GVRKN	GO:0006412
GAA4HQR02GVRKN	GO:0006519
GAA4HQR02GVRKN	GO:0003676
GAA4HQR02GVRKN	GO:0005739
GAA4HQR02GVRKN	GO:0000003
GAA4HQR02GVRKN	GO:0009791
GAA4HQR02GVRKN	GO:0009790
GAA4HQR02GVRKN	GO:0000166
GAA4HQR02GVRKN	GO:0009536
GAA4HQR02GVRKN	GO:0008150
GAA4HQR02GVRKN	EC:6.1.1.22
GAA4HQR02GVRKN	EC:6.1.1.12
GAA4HQR02GJUI2	GO:0009653
GAA4HQR02GJUI2	GO:0016043
GAA4HQR02GJUI2	GO:0030154
GAA4HQR02GJUI2	GO:0007275
GAA4HQR02GJUI2	GO:0019538
GAA4HQR02GJUI2	GO:0009987
GAA4HQR02GJUI2	GO:0009056
GAA4HQR02GJUI2	GO:0005654
GAA4HQR02GJUI2	GO:0030528
GAA4HQR02GJUI2	GO:0006350
GAA4HQR02GJUI2	GO:0005515
GAA4HQR02GJUI2	GO:0007267
GAA4HQR02GJUI2	GO:0005829
GAA4HQR02GJUI2	GO:0006464
GAA4HQR02GJUI2	GO:0007049
GAA4HQR02GJUI2	GO:0040007
GAA4HQR02G6NDI	GO:0019538
GAA4HQR02G6NDI	GO:0009056
GAA4HQR02G6NDI	GO:0009987
GAA4HQR02G6NDI	GO:0007165
GAA4HQR02G6NDI	GO:0009628
GAA4HQR02G6NDI	GO:0005622
GAA4HQR02G6NDI	GO:0009606
GAA4HQR02G6NDI	GO:0000166
GAA4HQR02G6NDI	GO:0016787
GAA4HQR02G6NDI	GO:0005515
GAA4HQR02G6NDI	GO:0005737
GAA4HQR02G6NDI	GO:0016020
GAA4HQR02G6NDI	GO:0005634
GAA4HQR02GKVRW	GO:0009536
GAA4HQR02H1GOV	GO:0008152
GAA4HQR02H1GOV	GO:0016020
GAA4HQR02H1GOV	GO:0009536
GAA4HQR02H1GOV	GO:0003824
GAA4HQR02H1GOV	GO:0005739
GAA4HQR02F7M8Q	GO:0005488
GAA4HQR02F7M8Q	GO:0009536
GAA4HQR02GR3ZQ	GO:0009536
GAA4HQR02GR3ZQ	GO:0003824
GAA4HQR02GR3ZQ	GO:0008152
GAA4HQR02GR3ZQ	GO:0009987
GAA4HQR02GR3ZQ	GO:0016043
GAA4HQR02GR3ZQ	GO:0005488
GAA4HQR02GR3ZQ	GO:0005739
GAA4HQR02JBKSS	GO:0005856
GAA4HQR02JLHTR	GO:0005488
GAA4HQR02JLHTR	GO:0005737
GAA4HQR02JLHTR	GO:0016301
GAA4HQR02JLHTR	GO:0009987
GAA4HQR02JLHTR	GO:0016020
GAA4HQR02HJ3ST	GO:0003700
GAA4HQR02HJ3ST	GO:0005634
GAA4HQR02HJ3ST	GO:0006350
GAA4HQR02I4GBW	GO:0005730
GAA4HQR02I4GBW	GO:0005739
GAA4HQR02I4GBW	GO:0005488
GAA4HQR02HVJQI	GO:0005975
GAA4HQR02HVJQI	GO:0016787
GAA4HQR02HVJQI	GO:0005739
GAA4HQR02HVJQI	EC:3.2.1.4
GAA4HQR02GT3RP	GO:0005575
GAA4HQR02GT3RP	GO:0008150
GAA4HQR02GT3RP	GO:0016301
GAA4HQR02GT3RP	GO:0005829
GAA4HQR02GT3RP	GO:0005618
GAA4HQR02GT3RP	GO:0000166
GAA4HQR02GT3RP	GO:0006091
GAA4HQR02GT3RP	GO:0005975
GAA4HQR02GT3RP	GO:0009056
GAA4HQR02GT3RP	GO:0016020
GAA4HQR02GT3RP	GO:0009536
GAA4HQR02GT3RP	EC:2.7.1.11
GAA4HQR02GT3RP	EC:2.7.1.90
GAA4HQR02G1OBN	GO:0005886
GAA4HQR02JH3AG	GO:0005739
GAA4HQR02HWKJR	GO:0005215
GAA4HQR02HWKJR	GO:0016020
GAA4HQR02HWKJR	GO:0006810
GAA4HQR02HWKJR	GO:0009058
GAA4HQR02HWKJR	GO:0006091
GAA4HQR02HWKJR	GO:0006139
GAA4HQR02HWKJR	GO:0005773
GAA4HQR02G4ZON	GO:0016740
GAA4HQR02G4ZON	GO:0005737
GAA4HQR02G4ZON	GO:0009058
GAA4HQR02G4ZON	GO:0009987
GAA4HQR02G4ZON	GO:0006629
GAA4HQR02G4ZON	EC:2.5.1.10
GAA4HQR02G4ZON	EC:2.5.1.1
GAA4HQR02IACAT	GO:0009536
GAA4HQR02IACAT	GO:0016020
GAA4HQR02H6K56	GO:0006810
GAA4HQR02H6K56	GO:0009987
GAA4HQR02H6K56	GO:0016787
GAA4HQR02H6K56	GO:0005215
GAA4HQR02H6K56	GO:0005886
GAA4HQR02H6K56	GO:0000166
GAA4HQR02FLU8S	GO:0030528
GAA4HQR02HZNEQ	GO:0009579
GAA4HQR02HZNEQ	GO:0009536
GAA4HQR02HZNEQ	GO:0016043
GAA4HQR02HZNEQ	GO:0016020
GAA4HQR02HZNEQ	GO:0008150
GAA4HQR02HZNEQ	GO:0005515
GAA4HQR02HZNEQ	GO:0009987
GAA4HQR02HSSU3	GO:0005515
GAA4HQR02HSSU3	GO:0006810
GAA4HQR02HSSU3	GO:0005215
GAA4HQR02G5YTI	GO:0016787
GAA4HQR02G5YTI	GO:0003723
GAA4HQR02G5YTI	GO:0000166
GAA4HQR02G5YTI	GO:0008135
GAA4HQR02G5YTI	GO:0006412
GAA4HQR02G5YTI	EC:3.6.5.3
GAA4HQR02GU4GW	GO:0005737
GAA4HQR02G1EJM	GO:0009058
GAA4HQR02G1EJM	GO:0005975
GAA4HQR02G1EJM	GO:0016740
GAA4HQR02G1EJM	GO:0005739
GAA4HQR02G1EJM	EC:2.4.1.43
GAA4HQR02F24JX	GO:0005515
GAA4HQR02F24JX	GO:0016787
GAA4HQR02F24JX	GO:0019538
GAA4HQR02F24JX	GO:0009056
GAA4HQR02F24JX	GO:0008152
GAA4HQR02F24JX	GO:0009987
GAA4HQR02H3UR8	GO:0005623
GAA4HQR02H3UR8	GO:0005886
GAA4HQR02H3UR8	GO:0005773
GAA4HQR02J0ARP	GO:0016787
GAA4HQR02J0ARP	GO:0009719
GAA4HQR02J0ARP	GO:0005975
GAA4HQR02J0ARP	GO:0009987
GAA4HQR02J0ARP	GO:0009791
GAA4HQR02J0ARP	GO:0005739
GAA4HQR02J0ARP	EC:3.1.3.56
GAA4HQR02JMGVA	GO:0016301
GAA4HQR02JMGVA	GO:0005886
GAA4HQR02HJWV2	GO:0006810
GAA4HQR02HJWV2	GO:0016020
GAA4HQR02HJWV2	GO:0005739
GAA4HQR02HJWV2	GO:0004872
GAA4HQR02IUPIA	GO:0005623
GAA4HQR02IUPIA	GO:0000166
GAA4HQR02IUPIA	GO:0016020
GAA4HQR02IUPIA	GO:0005618
GAA4HQR02IUPIA	GO:0003824
GAA4HQR02IUPIA	EC:1.1.3.37
GAA4HQR02ICPPK	GO:0016020
GAA4HQR02ICPPK	GO:0005773
GAA4HQR02ICPPK	GO:0006810
GAA4HQR02ICPPK	GO:0005215
GAA4HQR02ISR2R	GO:0016740
GAA4HQR02ISR2R	GO:0005515
GAA4HQR02ISR2R	GO:0016787
GAA4HQR02ISR2R	GO:0009058
GAA4HQR02ISR2R	GO:0005975
GAA4HQR02ISR2R	GO:0009987
GAA4HQR02ISR2R	GO:0005739
GAA4HQR02ISR2R	EC:3.1.3.12
GAA4HQR02IAIDB	GO:0006464
GAA4HQR02IAIDB	GO:0016301
GAA4HQR02IAIDB	GO:0000166
GAA4HQR02IAIDB	GO:0009536
GAA4HQR02IAIDB	EC:2.7.10.0
GAA4HQR02IAIDB	EC:2.7.112.1
GAA4HQR02IAIDB	EC:2.7.11.0
GAA4HQR02I8030	GO:0006950
GAA4HQR02I8030	GO:0009628
GAA4HQR02GRQBR	GO:0016043
GAA4HQR02GRQBR	GO:0009987
GAA4HQR02GRQBR	GO:0005623
GAA4HQR02FW3H3	GO:0005794
GAA4HQR02FW3H3	GO:0005515
GAA4HQR02FW3H3	GO:0006810
GAA4HQR02FW3H3	GO:0009987
GAA4HQR02FW3H3	GO:0000166
GAA4HQR02I4BZS	GO:0003824
GAA4HQR02I4BZS	GO:0009058
GAA4HQR02I4BZS	GO:0009987
GAA4HQR02I4BZS	GO:0006629
GAA4HQR02I4BZS	GO:0019748
GAA4HQR02I4BZS	GO:0008152
GAA4HQR02I4BZS	GO:0009719
GAA4HQR02I4BZS	GO:0009536
GAA4HQR02I4BZS	GO:0006091
GAA4HQR02I4BZS	EC:1.14.13.90
GAA4HQR02IHM80	GO:0030246
GAA4HQR02IHM80	GO:0006464
GAA4HQR02IHM80	GO:0005886
GAA4HQR02IHM80	GO:0005515
GAA4HQR02IHM80	GO:0009875
GAA4HQR02IHM80	GO:0000166
GAA4HQR02IHM80	GO:0016301
GAA4HQR02IHM80	EC:2.7.11.0
GAA4HQR02HI8SY	GO:0005488
GAA4HQR02HI8SY	GO:0006412
GAA4HQR02HI8SY	GO:0016740
GAA4HQR02HI8SY	EC:2.7.7.0
GAA4HQR02GHDQ8	GO:0019538
GAA4HQR02GHDQ8	GO:0009987
GAA4HQR02GHDQ8	GO:0005886
GAA4HQR02GHDQ8	GO:0000166
GAA4HQR02GHDQ8	GO:0005634
GAA4HQR02GHDQ8	GO:0006950
GAA4HQR02GHDQ8	GO:0009628
GAA4HQR02ISPPW	GO:0003677
GAA4HQR02ISPPW	GO:0003700
GAA4HQR02ISPPW	GO:0005634
GAA4HQR02ISPPW	GO:0005515
GAA4HQR02ISPPW	GO:0006350
GAA4HQR02GU5YK	GO:0006464
GAA4HQR02GU5YK	GO:0005886
GAA4HQR02GU5YK	GO:0005515
GAA4HQR02GU5YK	GO:0016301
GAA4HQR02GU5YK	GO:0000166
GAA4HQR02GU5YK	GO:0005634
GAA4HQR02GU5YK	EC:2.7.10.0
GAA4HQR02GU5YK	EC:2.7.11.0
GAA4HQR02HB4IG	GO:0005198
GAA4HQR02HB4IG	GO:0005840
GAA4HQR02HB4IG	GO:0005829
GAA4HQR02HB4IG	GO:0016020
GAA4HQR02HB4IG	GO:0006412
GAA4HQR02HB4IG	GO:0003723
GAA4HQR02HB4IG	EC:3.6.5.3
GAA4HQR02J2RUF	GO:0006464
GAA4HQR02J2RUF	GO:0016301
GAA4HQR02J2RUF	GO:0005488
GAA4HQR02J2RUF	GO:0000166
GAA4HQR02J2RUF	EC:2.7.10.0
GAA4HQR02J2RUF	EC:2.7.112.1
GAA4HQR02J2RUF	EC:2.7.11.0
GAA4HQR02HMZ0A	GO:0003723
GAA4HQR02HMZ0A	GO:0009058
GAA4HQR02HMZ0A	GO:0006259
GAA4HQR02HMZ0A	GO:0005829
GAA4HQR02HMZ0A	GO:0009987
GAA4HQR02HMZ0A	GO:0006629
GAA4HQR02HMZ0A	GO:0016740
GAA4HQR02HMZ0A	GO:0008150
GAA4HQR02HMZ0A	GO:0016301
GAA4HQR02HMZ0A	GO:0007275
GAA4HQR02HMZ0A	GO:0007165
GAA4HQR02HMZ0A	GO:0016020
GAA4HQR02HMZ0A	GO:0000166
GAA4HQR02HMZ0A	EC:2.7.7.49
GAA4HQR02HMZ0A	EC:2.7.1.137
GAA4HQR02GA76T	GO:0000166
GAA4HQR02GA76T	GO:0006464
GAA4HQR02GA76T	GO:0016301
GAA4HQR02GA76T	EC:2.7.11.0
GAA4HQR02GF80L	GO:0019538
GAA4HQR02GF80L	GO:0009056
GAA4HQR02GF80L	GO:0009987
GAA4HQR02GF80L	GO:0005622
GAA4HQR02GF80L	GO:0005488
GAA4HQR02GF80L	GO:0009653
GAA4HQR02GF80L	GO:0009791
GAA4HQR02GF80L	GO:0009719
GAA4HQR02GF80L	GO:0003824
GAA4HQR02GF80L	GO:0005515
GAA4HQR02GF80L	GO:0009908
GAA4HQR02GF80L	GO:0009607
GAA4HQR02GF80L	GO:0007275
GAA4HQR02GF80L	GO:0009991
GAA4HQR02GF80L	GO:0007154
GAA4HQR02GF80L	GO:0006950
GAA4HQR02GF80L	EC:6.3.2.19
GAA4HQR02IDU4E	GO:0005488
GAA4HQR02IDU4E	GO:0006350
GAA4HQR02IDU4E	GO:0005737
GAA4HQR02GFPNI	GO:0007165
GAA4HQR02GFPNI	GO:0005515
GAA4HQR02GFPNI	GO:0019538
GAA4HQR02GFPNI	GO:0009056
GAA4HQR02GFPNI	GO:0005488
GAA4HQR02GFPNI	GO:0009628
GAA4HQR02GFPNI	GO:0009791
GAA4HQR02GFPNI	GO:0008150
GAA4HQR02GPCWI	GO:0003824
GAA4HQR02GPCWI	GO:0005488
GAA4HQR02GPCWI	GO:0008152
GAA4HQR02GPCWI	GO:0005576
GAA4HQR02GPCWI	GO:0009056
GAA4HQR02GPCWI	GO:0006519
GAA4HQR02GPCWI	GO:0019748
GAA4HQR02GPCWI	EC:1.10.3.2
GAA4HQR02IDYRX	GO:0003677
GAA4HQR02IDYRX	GO:0006950
GAA4HQR02IDYRX	GO:0006259
GAA4HQR02IDYRX	GO:0016043
GAA4HQR02IDYRX	GO:0009628
GAA4HQR02IDYRX	GO:0005515
GAA4HQR02GLFIO	GO:0009653
GAA4HQR02GLFIO	GO:0016043
GAA4HQR02GLFIO	GO:0007275
GAA4HQR02GLFIO	GO:0009987
GAA4HQR02GLFIO	GO:0005737
GAA4HQR02G2NAM	GO:0005730
GAA4HQR02G2NAM	GO:0005198
GAA4HQR02G2NAM	GO:0005886
GAA4HQR02G2NAM	GO:0005840
GAA4HQR02G2NAM	GO:0005829
GAA4HQR02G2NAM	GO:0006412
GAA4HQR02G2NAM	EC:3.6.5.3
GAA4HQR02IFCYB	GO:0003824
GAA4HQR02IFCYB	GO:0006810
GAA4HQR02IFCYB	GO:0006091
GAA4HQR02IFCYB	GO:0015979
GAA4HQR02IFCYB	GO:0005739
GAA4HQR02IFCYB	GO:0009607
GAA4HQR02IFCYB	GO:0006950
GAA4HQR02IFCYB	GO:0009628
GAA4HQR02IFCYB	GO:0008150
GAA4HQR02IFCYB	GO:0009536
GAA4HQR02IFCYB	GO:0005886
GAA4HQR02IFCYB	GO:0016020
GAA4HQR02IFCYB	GO:0005622
GAA4HQR02IFCYB	EC:1.16.1.7
GAA4HQR02GJEVQ	GO:0006464
GAA4HQR02GJEVQ	GO:0005737
GAA4HQR02GJEVQ	GO:0005515
GAA4HQR02GJEVQ	GO:0016301
GAA4HQR02GJEVQ	GO:0000166
GAA4HQR02GJEVQ	EC:2.7.10.0
GAA4HQR02II7O1	GO:0007275
GAA4HQR02II7O1	GO:0007165
GAA4HQR02II7O1	GO:0005622
GAA4HQR02II7O1	GO:0005488
GAA4HQR02II7O1	GO:0030234
GAA4HQR02HK5I9	GO:0016043
GAA4HQR02HK5I9	GO:0009987
GAA4HQR02HK5I9	GO:0005515
GAA4HQR02HK5I9	GO:0005856
GAA4HQR02HK5I9	GO:0005634
GAA4HQR02HZ3M3	GO:0006350
GAA4HQR02H7DEC	GO:0007275
GAA4HQR02H7DEC	GO:0000166
GAA4HQR02H7DEC	GO:0005886
GAA4HQR02H7DEC	EC:3.6.5.1
GAA4HQR02HUDRQ	GO:0006412
GAA4HQR02HUDRQ	GO:0005840
GAA4HQR02HUDRQ	GO:0006810
GAA4HQR02HUDRQ	GO:0009987
GAA4HQR02HUDRQ	GO:0006950
GAA4HQR02HUDRQ	GO:0009628
GAA4HQR02HUDRQ	GO:0005488
GAA4HQR02HUDRQ	GO:0005739
GAA4HQR02HUDRQ	GO:0019538
GAA4HQR02HUDRQ	GO:0007275
GAA4HQR02HUDRQ	GO:0040007
GAA4HQR02HUDRQ	GO:0005198
GAA4HQR02HUDRQ	GO:0009653
GAA4HQR02HUDRQ	GO:0005737
GAA4HQR02HUDRQ	GO:0000166
GAA4HQR02HUDRQ	GO:0005783
GAA4HQR02HUDRQ	GO:0005515
GAA4HQR02HUDRQ	GO:0009536
GAA4HQR02HUDRQ	GO:0005773
GAA4HQR02HUDRQ	GO:0008150
GAA4HQR02HUDRQ	GO:0005886
GAA4HQR02HUDRQ	EC:3.6.5.3
GAA4HQR02H96VL	GO:0005634
GAA4HQR02H96VL	GO:0006350
GAA4HQR02JUP8R	GO:0006139
GAA4HQR02JUP8R	GO:0003824
GAA4HQR02JUP8R	EC:5.4.99.12
GAA4HQR02H0SYO	GO:0005488
GAA4HQR02H0SYO	GO:0005886
GAA4HQR02G6Z5R	GO:0005737
GAA4HQR02G6Z5R	GO:0005488
GAA4HQR02IZ2BW	GO:0030528
GAA4HQR02IZ2BW	GO:0003677
GAA4HQR02IZ2BW	GO:0006350
GAA4HQR02HTZ45	GO:0005737
GAA4HQR02ILVBS	GO:0003824
GAA4HQR02ILVBS	GO:0005886
GAA4HQR02ILVBS	GO:0005488
GAA4HQR02ILVBS	GO:0006091
GAA4HQR02ILVBS	GO:0015979
GAA4HQR02ILVBS	GO:0009536
GAA4HQR02ILVBS	GO:0009628
GAA4HQR02ILVBS	EC:1.16.1.7
GAA4HQR02JOE6T	GO:0000003
GAA4HQR02JOE6T	GO:0009653
GAA4HQR02JOE6T	GO:0009791
GAA4HQR02JOE6T	GO:0009790
GAA4HQR02JOE6T	GO:0007275
GAA4HQR02JOE6T	GO:0009719
GAA4HQR02JOE6T	GO:0005634
GAA4HQR02JOE6T	GO:0005515
GAA4HQR02JOE6T	GO:0030528
GAA4HQR02G6NZL	GO:0016020
GAA4HQR02G6NZL	GO:0005215
GAA4HQR02G6NZL	GO:0006810
GAA4HQR02G6KLC	GO:0003824
GAA4HQR02G6KLC	GO:0016020
GAA4HQR02G6KLC	GO:0009536
GAA4HQR02G6KLC	GO:0009579
GAA4HQR02I37CS	GO:0005739
GAA4HQR02JJ25W	GO:0009536
GAA4HQR02G6HTU	GO:0005777
GAA4HQR02G6HTU	GO:0000003
GAA4HQR02G6HTU	GO:0019538
GAA4HQR02G6HTU	GO:0009056
GAA4HQR02IOLWC	GO:0030528
GAA4HQR02IOLWC	GO:0005515
GAA4HQR02IOLWC	GO:0009719
GAA4HQR02IOLWC	GO:0005488
GAA4HQR02IOLWC	GO:0006350
GAA4HQR02IOLWC	GO:0016740
GAA4HQR02IOLWC	GO:0005737
GAA4HQR02IOLWC	GO:0005634
GAA4HQR02IOLWC	EC:2.3.1.48
GAA4HQR02JS2HZ	GO:0019538
GAA4HQR02JS2HZ	GO:0009056
GAA4HQR02JS2HZ	GO:0009987
GAA4HQR02JS2HZ	GO:0006950
GAA4HQR02JS2HZ	GO:0009628
GAA4HQR02GRC4A	GO:0005515
GAA4HQR02GRC4A	GO:0005794
GAA4HQR02GZBC4	GO:0016740
GAA4HQR02GZBC4	GO:0016020
GAA4HQR02IARYM	GO:0005515
GAA4HQR02IARYM	GO:0005739
GAA4HQR02GA18S	GO:0030234
GAA4HQR02ILCN1	GO:0005515
GAA4HQR02ILCN1	GO:0006950
GAA4HQR02ILCN1	GO:0009607
GAA4HQR02ILCN1	GO:0008150
GAA4HQR02ILCN1	GO:0003700
GAA4HQR02ILCN1	GO:0007165
GAA4HQR02H9EP6	GO:0008150
GAA4HQR02H74SG	GO:0008152
GAA4HQR02H74SG	GO:0003824
GAA4HQR02H74SG	GO:0009536
GAA4HQR02IFS9K	GO:0016740
GAA4HQR02GR3JQ	GO:0009058
GAA4HQR02GR3JQ	GO:0009987
GAA4HQR02GR3JQ	GO:0006629
GAA4HQR02GR3JQ	GO:0005777
GAA4HQR02GR3JQ	GO:0003824
GAA4HQR02GR3JQ	GO:0000166
GAA4HQR02GR3JQ	GO:0008150
GAA4HQR02GR3JQ	GO:0008152
GAA4HQR02GR3JQ	GO:0009607
GAA4HQR02GR3JQ	EC:1.3.1.42
GAA4HQR02H6260	GO:0005886
GAA4HQR02HYBEZ	GO:0003824
GAA4HQR02HYBEZ	GO:0009536
GAA4HQR02HYBEZ	GO:0006412
GAA4HQR02HYBEZ	GO:0005739
GAA4HQR02HYBEZ	EC:6.3.5.0
GAA4HQR02HYBEZ	EC:3.6.5.3
GAA4HQR02G7Y8U	GO:0005488
GAA4HQR02G7Y8U	GO:0005886
GAA4HQR02G7Y8U	GO:0016043
GAA4HQR02G7Y8U	GO:0007049
GAA4HQR02G7Y8U	GO:0016049
GAA4HQR02G7Y8U	GO:0008152
GAA4HQR02G7Y8U	GO:0005856
GAA4HQR02IIOVH	GO:0003824
GAA4HQR02IIOVH	GO:0000166
GAA4HQR02IIOVH	GO:0009536
GAA4HQR02IIOVH	GO:0009058
GAA4HQR02IIOVH	GO:0009987
GAA4HQR02IIOVH	EC:1.4.3.5
GAA4HQR02F4EC3	GO:0009628
GAA4HQR02F4EC3	GO:0006950
GAA4HQR02H5CDP	GO:0003677
GAA4HQR02H5CDP	GO:0005654
GAA4HQR02H5CDP	GO:0030528
GAA4HQR02H5CDP	GO:0016043
GAA4HQR02H5CDP	GO:0006350
GAA4HQR02G34HQ	GO:0009987
GAA4HQR02G34HQ	GO:0006629
GAA4HQR02G34HQ	GO:0016787
GAA4HQR02G34HQ	GO:0009628
GAA4HQR02G34HQ	GO:0006950
GAA4HQR02G34HQ	GO:0007165
GAA4HQR02HQ3UL	GO:0016787
GAA4HQR02HQ3UL	GO:0005737
GAA4HQR02HQ3UL	GO:0005634
GAA4HQR02HQ3UL	EC:3.6.1.1
GAA4HQR02G6MNR	GO:0009536
GAA4HQR02G08SZ	GO:0007165
GAA4HQR02G08SZ	GO:0006950
GAA4HQR02G08SZ	GO:0009607
GAA4HQR02G08SZ	GO:0009058
GAA4HQR02G08SZ	GO:0005975
GAA4HQR02G08SZ	GO:0009987
GAA4HQR02G08SZ	GO:0006629
GAA4HQR02G08SZ	GO:0005488
GAA4HQR02G08SZ	GO:0019748
GAA4HQR02G08SZ	GO:0009536
GAA4HQR02G08SZ	GO:0003824
GAA4HQR02G08SZ	EC:1.17.4.3
GAA4HQR02H0X52	GO:0007275
GAA4HQR02H0X52	GO:0016020
GAA4HQR02H0X52	GO:0009536
GAA4HQR02H0X52	GO:0005739
GAA4HQR02IZGHV	GO:0005777
GAA4HQR02IZGHV	GO:0009056
GAA4HQR02IZGHV	GO:0009987
GAA4HQR02IZGHV	GO:0006629
GAA4HQR02IZGHV	GO:0016740
GAA4HQR02IZGHV	GO:0009536
GAA4HQR02IZGHV	EC:2.3.3.1
GAA4HQR02GPKEF	GO:0000003
GAA4HQR02GPKEF	GO:0009791
GAA4HQR02GPKEF	GO:0006464
GAA4HQR02GPKEF	GO:0016787
GAA4HQR02GPKEF	GO:0005634
GAA4HQR02GPKEF	GO:0006950
GAA4HQR02GPKEF	GO:0009628
GAA4HQR02IJBGX	GO:0005886
GAA4HQR02IJBGX	GO:0005488
GAA4HQR02HL1Y0	GO:0005737
GAA4HQR02H27QA	GO:0005739
GAA4HQR02H27QA	GO:0005488
GAA4HQR02H27QA	GO:0003824
GAA4HQR02H27QA	EC:1.6.99.3
GAA4HQR02GSHOB	GO:0005488
GAA4HQR02GSHOB	GO:0009791
GAA4HQR02GSHOB	GO:0009908
GAA4HQR02GSHOB	GO:0000003
GAA4HQR02GSHOB	GO:0003700
GAA4HQR02GSHOB	GO:0006350
GAA4HQR02GSHOB	GO:0005634
GAA4HQR02FW1VS	GO:0006464
GAA4HQR02FW1VS	GO:0005737
GAA4HQR02FW1VS	GO:0003824
GAA4HQR02FW1VS	EC:6.3.2.19
GAA4HQR02GZ2OJ	GO:0016787
GAA4HQR02GZ2OJ	GO:0005215
GAA4HQR02GZ2OJ	GO:0006950
GAA4HQR02GZ2OJ	GO:0009628
GAA4HQR02GZ2OJ	GO:0016020
GAA4HQR02GZ2OJ	GO:0006139
GAA4HQR02GZ2OJ	GO:0009058
GAA4HQR02GZ2OJ	GO:0000166
GAA4HQR02GZ2OJ	GO:0005488
GAA4HQR02GZ2OJ	GO:0006810
GAA4HQR02GZ2OJ	GO:0005886
GAA4HQR02GZ2OJ	EC:3.6.3.6
GAA4HQR02I56P8	GO:0006810
GAA4HQR02FQNAJ	GO:0016020
GAA4HQR02FQNAJ	GO:0005783
GAA4HQR02FQNAJ	GO:0005737
GAA4HQR02FQNAJ	GO:0003723
GAA4HQR02FQNAJ	GO:0004872
GAA4HQR02FQNAJ	GO:0016787
GAA4HQR02FQNAJ	GO:0006810
GAA4HQR02FQNAJ	GO:0009987
GAA4HQR02FQNAJ	GO:0000166
GAA4HQR02FQNAJ	GO:0005488
GAA4HQR02FQNAJ	EC:3.6.5.1
GAA4HQR02FQNAJ	EC:3.6.5.2
GAA4HQR02FQNAJ	EC:3.6.5.3
GAA4HQR02FQNAJ	EC:3.6.5.4
GAA4HQR02GCD0E	GO:0008135
GAA4HQR02GCD0E	GO:0006412
GAA4HQR02GCD0E	GO:0003723
GAA4HQR02GCD0E	GO:0006139
GAA4HQR02GCD0E	GO:0009056
GAA4HQR02GCD0E	GO:0005737
GAA4HQR02GCD0E	GO:0005515
GAA4HQR02GCD0E	GO:0009605
GAA4HQR02GCD0E	GO:0006950
GAA4HQR02GJZ86	GO:0005215
GAA4HQR02GLIKR	GO:0005739
GAA4HQR02GLIKR	GO:0009058
GAA4HQR02GLIKR	GO:0016740
GAA4HQR02H8L14	GO:0006950
GAA4HQR02H8L14	GO:0005515
GAA4HQR02H8L14	GO:0016020
GAA4HQR02H8L14	GO:0008219
GAA4HQR02H8L14	GO:0005886
GAA4HQR02HX2TJ	GO:0006810
GAA4HQR02HX2TJ	GO:0009987
GAA4HQR02HX2TJ	GO:0005886
GAA4HQR02HX2TJ	GO:0016020
GAA4HQR02HX2TJ	GO:0005773
GAA4HQR02HX2TJ	GO:0016043
GAA4HQR02HX2TJ	GO:0006950
GAA4HQR02HX2TJ	GO:0009628
GAA4HQR02IAXJ9	GO:0008150
GAA4HQR02IAXJ9	GO:0003824
GAA4HQR02G9QVX	GO:0009605
GAA4HQR02G9QVX	GO:0006950
GAA4HQR02H2C84	GO:0005488
GAA4HQR02H2C84	GO:0003824
GAA4HQR02JBE6R	GO:0005622
GAA4HQR02HGCSQ	GO:0005975
GAA4HQR02HGCSQ	GO:0005575
GAA4HQR02HGCSQ	GO:0016787
GAA4HQR02HGCSQ	GO:0030246
GAA4HQR02HGCSQ	GO:0005488
GAA4HQR02HGCSQ	EC:3.2.1.23
GAA4HQR02GWZT4	GO:0005488
GAA4HQR02GWZT4	GO:0016020
GAA4HQR02GWZT4	GO:0005739
GAA4HQR02GWZT4	GO:0006810
GAA4HQR02GWZT4	GO:0009987
GAA4HQR02F4SFY	GO:0005515
GAA4HQR02F4SFY	GO:0009536
GAA4HQR02F4SFY	GO:0016043
GAA4HQR02F4SFY	GO:0009987
GAA4HQR02JN0Q8	GO:0005618
GAA4HQR02JN0Q8	GO:0005488
GAA4HQR02JN0Q8	GO:0016301
GAA4HQR02HOP4N	GO:0005840
GAA4HQR02HOP4N	GO:0005198
GAA4HQR02HOP4N	GO:0009536
GAA4HQR02HOP4N	GO:0006412
GAA4HQR02HOP4N	GO:0003723
GAA4HQR02HOP4N	GO:0016043
GAA4HQR02HOP4N	GO:0009987
GAA4HQR02HOP4N	EC:3.6.5.3
GAA4HQR02GDA7K	GO:0007275
GAA4HQR02GDA7K	GO:0007610
GAA4HQR02GDA7K	GO:0009856
GAA4HQR02GDA7K	GO:0009605
GAA4HQR02GDA7K	GO:0009875
GAA4HQR02GWSWE	GO:0016787
GAA4HQR02GWSWE	GO:0008152
GAA4HQR02GWSWE	EC:3.1.1.0
GAA4HQR02GWSWE	EC:3.1.1.1
GAA4HQR02IK74A	GO:0016740
GAA4HQR02GKYVN	GO:0005739
GAA4HQR02GKYVN	GO:0016020
GAA4HQR02GKYVN	GO:0005773
GAA4HQR02GKYVN	GO:0016787
GAA4HQR02GKYVN	GO:0005886
GAA4HQR02HSFOW	GO:0006464
GAA4HQR02HSFOW	GO:0006350
GAA4HQR02HSFOW	GO:0005515
GAA4HQR02HSFOW	GO:0006139
GAA4HQR02HSFOW	GO:0000166
GAA4HQR02HSFOW	GO:0016301
GAA4HQR02HSFOW	EC:2.7.11.0
GAA4HQR02G9SCP	GO:0016740
GAA4HQR02G9SCP	GO:0016020
GAA4HQR02G9SCP	GO:0005737
GAA4HQR02G9SCP	GO:0008152
GAA4HQR02G9SCP	GO:0009536
GAA4HQR02I3KJI	GO:0016787
GAA4HQR02I3KJI	GO:0003723
GAA4HQR02I3KJI	GO:0009058
GAA4HQR02I3KJI	GO:0006259
GAA4HQR02I3KJI	GO:0016740
GAA4HQR02I3KJI	GO:0003677
GAA4HQR02I3KJI	GO:0009987
GAA4HQR02I3KJI	GO:0000166
GAA4HQR02I3KJI	GO:0006950
GAA4HQR02I3KJI	GO:0008152
GAA4HQR02I3KJI	GO:0009536
GAA4HQR02I3KJI	EC:3.6.1.15
GAA4HQR02I3KJI	EC:2.7.6.2
GAA4HQR02I3KJI	EC:2.7.7.49
GAA4HQR02H9VHO	GO:0016020
GAA4HQR02H9VHO	GO:0005635
GAA4HQR02H9VHO	GO:0006810
GAA4HQR02H9VHO	GO:0016043
GAA4HQR02H9VHO	GO:0009987
GAA4HQR02H9VHO	GO:0005215
GAA4HQR02F0ZBU	GO:0003677
GAA4HQR02F0ZBU	GO:0006350
GAA4HQR02G40M1	GO:0016740
GAA4HQR02G40M1	GO:0008152
GAA4HQR02I0XKN	GO:0003677
GAA4HQR02I0XKN	GO:0003700
GAA4HQR02I0XKN	GO:0005634
GAA4HQR02I0XKN	GO:0006350
GAA4HQR02F93KB	GO:0016787
GAA4HQR02F93KB	GO:0005622
GAA4HQR02FNCG0	GO:0005783
GAA4HQR02F4GNU	GO:0005576
GAA4HQR02F4GNU	GO:0008150
GAA4HQR02F4GNU	GO:0000166
GAA4HQR02F4GNU	GO:0006810
GAA4HQR02F4GNU	GO:0009987
GAA4HQR02F4GNU	GO:0006350
GAA4HQR02F4GNU	GO:0005737
GAA4HQR02F4GNU	GO:0030234
GAA4HQR02F4GNU	GO:0009536
GAA4HQR02F4GNU	GO:0003774
GAA4HQR02F4GNU	GO:0003700
GAA4HQR02F4GNU	GO:0009579
GAA4HQR02F4GNU	GO:0006950
GAA4HQR02F4GNU	GO:0009628
GAA4HQR02F4GNU	GO:0016787
GAA4HQR02F4GNU	GO:0005215
GAA4HQR02F4GNU	GO:0007165
GAA4HQR02F4GNU	GO:0009719
GAA4HQR02F4GNU	GO:0005634
GAA4HQR02F4GNU	GO:0005856
GAA4HQR02JO31O	GO:0016740
GAA4HQR02I3FJP	GO:0008150
GAA4HQR02I3FJP	GO:0005515
GAA4HQR02I3FJP	GO:0009605
GAA4HQR02I3FJP	GO:0007165
GAA4HQR02I3FJP	GO:0009628
GAA4HQR02I3FJP	GO:0003700
GAA4HQR02I3FJP	GO:0005634
GAA4HQR02I3FJP	GO:0005488
GAA4HQR02H93LC	GO:0009987
GAA4HQR02H93LC	GO:0009056
GAA4HQR02JERVS	GO:0005773
GAA4HQR02JERVS	GO:0008150
GAA4HQR02JERVS	GO:0005886
GAA4HQR02JERVS	GO:0009536
GAA4HQR02HFSGJ	GO:0016740
GAA4HQR02GTIFT	GO:0000166
GAA4HQR02G0497	GO:0005488
GAA4HQR02G0497	GO:0005515
GAA4HQR02HU44R	GO:0016740
GAA4HQR02HU44R	GO:0016020
GAA4HQR02HU44R	GO:0009058
GAA4HQR02HU44R	GO:0009987
GAA4HQR02HU44R	GO:0006629
GAA4HQR02HU44R	EC:2.3.1.51
GAA4HQR02ILIHF	GO:0016787
GAA4HQR02ILIHF	GO:0016020
GAA4HQR02ILIHF	EC:3.6.1.15
GAA4HQR02JXIOP	GO:0009908
GAA4HQR02JXIOP	GO:0006350
GAA4HQR02JXIOP	GO:0003677
GAA4HQR02JXIOP	GO:0030528
GAA4HQR02JXIOP	GO:0000003
GAA4HQR02JXIOP	GO:0009791
GAA4HQR02JXIOP	GO:0005634
GAA4HQR02GD1Q8	GO:0006464
GAA4HQR02GD1Q8	GO:0005515
GAA4HQR02GD1Q8	GO:0016301
GAA4HQR02GD1Q8	GO:0000166
GAA4HQR02GD1Q8	GO:0016020
GAA4HQR02GD1Q8	GO:0007165
GAA4HQR02GD1Q8	EC:2.7.10.0
GAA4HQR02GD1Q8	EC:2.7.11.0
GAA4HQR02H2PGL	GO:0005488
GAA4HQR02HEQRH	GO:0009987
GAA4HQR02HEQRH	GO:0005856
GAA4HQR02HEQRH	GO:0005886
GAA4HQR02HEQRH	GO:0000166
GAA4HQR02HEQRH	GO:0003774
GAA4HQR02GNPHI	GO:0006810
GAA4HQR02GNPHI	GO:0009628
GAA4HQR02GNPHI	GO:0009606
GAA4HQR02GNPHI	GO:0016020
GAA4HQR02GNPHI	GO:0016787
GAA4HQR02GNPHI	GO:0005215
GAA4HQR02GNPHI	GO:0009791
GAA4HQR02GNPHI	GO:0005737
GAA4HQR02GNPHI	GO:0009719
GAA4HQR02GNPHI	GO:0008150
GAA4HQR02GNPHI	GO:0000166
GAA4HQR02GNPHI	GO:0009605
GAA4HQR02GNPHI	GO:0005515
GAA4HQR02GNPHI	GO:0009908
GAA4HQR02GNPHI	GO:0005886
GAA4HQR02ITN9Y	GO:0008150
GAA4HQR02ITN9Y	GO:0005215
GAA4HQR02ITN9Y	GO:0009987
GAA4HQR02ITN9Y	GO:0016020
GAA4HQR02ITN9Y	GO:0004872
GAA4HQR02H9HAC	GO:0005794
GAA4HQR02IF4O3	GO:0009791
GAA4HQR02IF4O3	GO:0019538
GAA4HQR02IF4O3	GO:0009056
GAA4HQR02IF4O3	GO:0009987
GAA4HQR02IF4O3	GO:0005634
GAA4HQR02IBBTT	GO:0006464
GAA4HQR02IBBTT	GO:0019538
GAA4HQR02IBBTT	GO:0009056
GAA4HQR02IBBTT	GO:0009987
GAA4HQR02IBBTT	GO:0003824
GAA4HQR02IBBTT	GO:0005622
GAA4HQR02IBBTT	EC:6.3.2.19
GAA4HQR02GB7O1	GO:0005618
GAA4HQR02GB7O1	GO:0008152
GAA4HQR02GB7O1	GO:0005739
GAA4HQR02GB7O1	GO:0016787
GAA4HQR02GB7O1	GO:0016043
GAA4HQR02GB7O1	GO:0009987
GAA4HQR02GB7O1	GO:0000166
GAA4HQR02GB7O1	GO:0016020
GAA4HQR02GB7O1	GO:0009536
GAA4HQR02GB7O1	GO:0009579
GAA4HQR02GB7O1	GO:0009058
GAA4HQR02GB7O1	GO:0006810
GAA4HQR02HJ47H	GO:0008150
GAA4HQR02HJ47H	GO:0005488
GAA4HQR02HJ47H	GO:0000166
GAA4HQR02HJ47H	GO:0008152
GAA4HQR02HJ47H	GO:0016020
GAA4HQR02HJ47H	GO:0005739
GAA4HQR02FMZAH	GO:0019538
GAA4HQR02FMZAH	GO:0009987
GAA4HQR02FMZAH	GO:0005886
GAA4HQR02FMZAH	GO:0000166
GAA4HQR02FMZAH	GO:0005634
GAA4HQR02FMZAH	GO:0006950
GAA4HQR02FMZAH	GO:0009628
GAA4HQR02HWH0Q	GO:0016020
GAA4HQR02FX1P4	GO:0005737
GAA4HQR02IK1S2	GO:0005488
GAA4HQR02IK1S2	GO:0003824
GAA4HQR02GQHZ9	GO:0019538
GAA4HQR02GQHZ9	GO:0009987
GAA4HQR02GQHZ9	GO:0003824
GAA4HQR02GQHZ9	GO:0005488
GAA4HQR02GQHZ9	EC:5.2.1.8
GAA4HQR02GOME7	GO:0009058
GAA4HQR02GOME7	GO:0006464
GAA4HQR02GOME7	GO:0005975
GAA4HQR02GOME7	GO:0005739
GAA4HQR02G4QDK	GO:0003824
GAA4HQR02G4QDK	GO:0009536
GAA4HQR02HX8H7	GO:0016787
GAA4HQR02G7JPN	GO:0005488
GAA4HQR02G7JPN	GO:0005515
GAA4HQR02G7JPN	GO:0000003
GAA4HQR02G7JPN	GO:0009791
GAA4HQR02G7JPN	GO:0009790
GAA4HQR02G7JPN	GO:0003824
GAA4HQR02JJH86	GO:0016787
GAA4HQR02JJH86	GO:0005215
GAA4HQR02JJH86	GO:0005515
GAA4HQR02JJH86	GO:0016020
GAA4HQR02JJH86	GO:0006139
GAA4HQR02JJH86	GO:0009058
GAA4HQR02JJH86	GO:0000166
GAA4HQR02JJH86	GO:0006810
GAA4HQR02JJH86	GO:0009536
GAA4HQR02JJH86	GO:0005886
GAA4HQR02JJH86	EC:3.6.3.8
GAA4HQR02I5TI9	GO:0005488
GAA4HQR02I5TI9	GO:0006519
GAA4HQR02I5TI9	GO:0016740
GAA4HQR02I5TI9	GO:0003824
GAA4HQR02I5TI9	GO:0009058
GAA4HQR02I5TI9	GO:0009987
GAA4HQR02I5TI9	EC:2.6.1.5
GAA4HQR02I5TI9	EC:4.4.1.14
GAA4HQR02GT582	GO:0005515
GAA4HQR02GT582	GO:0006810
GAA4HQR02GT582	GO:0009987
GAA4HQR02I9QYF	GO:0005737
GAA4HQR02I9QYF	GO:0006464
GAA4HQR02I9QYF	GO:0005886
GAA4HQR02I9QYF	GO:0005515
GAA4HQR02I9QYF	GO:0000166
GAA4HQR02I9QYF	GO:0005634
GAA4HQR02I9QYF	GO:0016301
GAA4HQR02I9QYF	EC:2.7.11.0
GAA4HQR02JAZWT	GO:0019538
GAA4HQR02JAZWT	GO:0009056
GAA4HQR02JAZWT	GO:0009987
GAA4HQR02JAZWT	GO:0016787
GAA4HQR02JAZWT	GO:0005488
GAA4HQR02JAZWT	GO:0000003
GAA4HQR02JAZWT	GO:0009791
GAA4HQR02JAZWT	GO:0009790
GAA4HQR02JAZWT	GO:0000166
GAA4HQR02JAZWT	GO:0016301
GAA4HQR02JAZWT	GO:0006464
GAA4HQR02JAZWT	EC:3.1.2.15
GAA4HQR02JAZWT	EC:2.7.10.0
GAA4HQR02H95WB	GO:0006464
GAA4HQR02H95WB	GO:0005623
GAA4HQR02H95WB	GO:0005618
GAA4HQR02H95WB	GO:0000166
GAA4HQR02H95WB	GO:0016301
GAA4HQR02H95WB	EC:2.7.11.0
GAA4HQR02I9K4S	GO:0016787
GAA4HQR02G9WTM	GO:0005840
GAA4HQR02G9WTM	GO:0005198
GAA4HQR02G9WTM	GO:0006412
GAA4HQR02G9WTM	GO:0009536
GAA4HQR02G9WTM	GO:0005739
GAA4HQR02G9WTM	EC:3.6.5.3
GAA4HQR02H0MBC	GO:0016740
GAA4HQR02H0MBC	GO:0008152
GAA4HQR02HPSJ6	GO:0016787
GAA4HQR02HPSJ6	GO:0008152
GAA4HQR02HPSJ6	GO:0016740
GAA4HQR02ICGVA	GO:0005886
GAA4HQR02ITOAX	GO:0016787
GAA4HQR02ITOAX	GO:0003824
GAA4HQR02ITOAX	GO:0006139
GAA4HQR02ITOAX	GO:0016301
GAA4HQR02ITOAX	EC:3.1.4.37
GAA4HQR02ITOAX	EC:6.5.1.3
GAA4HQR02IJ7GW	GO:0005739
GAA4HQR02IJ7GW	GO:0005515
GAA4HQR02H6BHO	GO:0006464
GAA4HQR02H6BHO	GO:0005488
GAA4HQR02H6BHO	GO:0016301
GAA4HQR02H6BHO	GO:0007165
GAA4HQR02H6BHO	GO:0005739
GAA4HQR02H6BHO	EC:2.7.11.0
GAA4HQR02IBW10	GO:0006950
GAA4HQR02IBW10	GO:0005737
GAA4HQR02IBW10	GO:0005515
GAA4HQR02IBW10	GO:0016020
GAA4HQR02IBW10	GO:0008219
GAA4HQR02IBW10	GO:0005886
GAA4HQR02H1X1A	GO:0004518
GAA4HQR02H1X1A	GO:0009536
GAA4HQR02H1X1A	GO:0006139
GAA4HQR02H1X1A	GO:0005739
GAA4HQR02JJHDH	GO:0016740
GAA4HQR02JJHDH	GO:0016301
GAA4HQR02JJHDH	GO:0008152
GAA4HQR02JJHDH	GO:0009987
GAA4HQR02JJHDH	GO:0009058
GAA4HQR02JJHDH	GO:0006629
GAA4HQR02JJHDH	GO:0000166
GAA4HQR02JJHDH	GO:0005488
GAA4HQR02JJHDH	GO:0005975
GAA4HQR02JJHDH	GO:0009536
GAA4HQR02JJHDH	GO:0005829
GAA4HQR02JJHDH	GO:0009628
GAA4HQR02JJHDH	GO:0015979
GAA4HQR02JJHDH	EC:2.7.9.1
GAA4HQR02GSLTK	GO:0005215
GAA4HQR02GSLTK	GO:0005737
GAA4HQR02GSLTK	GO:0006810
GAA4HQR02GSLTK	GO:0009987
GAA4HQR02GSLTK	GO:0016020
GAA4HQR02JTOAA	GO:0016020
GAA4HQR02HM219	GO:0003824
GAA4HQR02HM219	GO:0005488
GAA4HQR02HM219	GO:0019825
GAA4HQR02HM219	GO:0009058
GAA4HQR02HM219	GO:0009987
GAA4HQR02HM219	GO:0006629
GAA4HQR02HM219	GO:0019748
GAA4HQR02HM219	GO:0005783
GAA4HQR02JFF0N	GO:0003824
GAA4HQR02JFF0N	GO:0009536
GAA4HQR02GVY5R	GO:0009605
GAA4HQR02GVY5R	GO:0006950
GAA4HQR02GVY5R	GO:0009719
GAA4HQR02GVY5R	GO:0003700
GAA4HQR02GVY5R	GO:0005634
GAA4HQR02I8LAV	GO:0005215
GAA4HQR02I8LAV	GO:0006810
GAA4HQR02IFGGV	GO:0003677
GAA4HQR02IFGGV	GO:0003700
GAA4HQR02IFGGV	GO:0016020
GAA4HQR02IFGGV	GO:0005634
GAA4HQR02IFGGV	GO:0006350
GAA4HQR02IPAA3	GO:0030246
GAA4HQR02IPAA3	GO:0006464
GAA4HQR02IPAA3	GO:0005886
GAA4HQR02IPAA3	GO:0005515
GAA4HQR02IPAA3	GO:0009875
GAA4HQR02IPAA3	GO:0000166
GAA4HQR02IPAA3	GO:0016301
GAA4HQR02IPAA3	EC:2.7.11.0
GAA4HQR02H6Y7M	GO:0008152
GAA4HQR02H6Y7M	GO:0009987
GAA4HQR02H6Y7M	GO:0007165
GAA4HQR02H6Y7M	GO:0009628
GAA4HQR02H6Y7M	GO:0006519
GAA4HQR02H6Y7M	GO:0019748
GAA4HQR02H6Y7M	GO:0005515
GAA4HQR02H6Y7M	GO:0016787
GAA4HQR02H6Y7M	GO:0009719
GAA4HQR02H6Y7M	GO:0003700
GAA4HQR02H6Y7M	GO:0005634
GAA4HQR02H6Y7M	GO:0009791
GAA4HQR02H6Y7M	EC:3.1.3.2
GAA4HQR02GZAH0	GO:0016043
GAA4HQR02GZAH0	GO:0006412
GAA4HQR02GZAH0	GO:0005737
GAA4HQR02GZAH0	GO:0008135
GAA4HQR02GYUZM	GO:0005198
GAA4HQR02GYUZM	GO:0009987
GAA4HQR02GYUZM	GO:0005739
GAA4HQR02F1IPR	GO:0016043
GAA4HQR02F1IPR	GO:0009987
GAA4HQR02F1IPR	GO:0019538
GAA4HQR02F1IPR	GO:0005737
GAA4HQR02F1IPR	GO:0005515
GAA4HQR02F1IPR	GO:0005829
GAA4HQR02G122W	GO:0005886
GAA4HQR02G122W	GO:0005773
GAA4HQR02HXDI5	GO:0009628
GAA4HQR02HXDI5	GO:0006810
GAA4HQR02HXDI5	GO:0009987
GAA4HQR02HXDI5	GO:0008150
GAA4HQR02HXDI5	GO:0005886
GAA4HQR02HXDI5	GO:0009719
GAA4HQR02HXDI5	GO:0016020
GAA4HQR02HXDI5	GO:0019725
GAA4HQR02HXDI5	GO:0005739
GAA4HQR02HXDI5	GO:0005215
GAA4HQR02HA83O	GO:0008150
GAA4HQR02HA83O	GO:0005886
GAA4HQR02IC8M6	GO:0005886
GAA4HQR02HDK6G	GO:0003676
GAA4HQR02HDK6G	GO:0016301
GAA4HQR02HDK6G	GO:0008152
GAA4HQR02F9DZF	GO:0005737
GAA4HQR02F9DZF	GO:0016787
GAA4HQR02F9DZF	GO:0005618
GAA4HQR02FYHX0	GO:0005215
GAA4HQR02FYHX0	GO:0006810
GAA4HQR02FYHX0	GO:0016787
GAA4HQR02FYHX0	GO:0016020
GAA4HQR02FYHX0	GO:0005488
GAA4HQR02FYHX0	GO:0006139
GAA4HQR02FYHX0	GO:0009058
GAA4HQR02FYHX0	GO:0000166
GAA4HQR02FYHX0	GO:0005886
GAA4HQR02FYHX0	EC:3.6.3.46
GAA4HQR02FYHX0	EC:3.6.3.4
GAA4HQR02GMWZM	GO:0016740
GAA4HQR02GMWZM	GO:0009058
GAA4HQR02GMWZM	GO:0006519
GAA4HQR02GMWZM	GO:0003824
GAA4HQR02GMWZM	GO:0009536
GAA4HQR02GMWZM	GO:0016020
GAA4HQR02GMWZM	EC:2.5.1.54
GAA4HQR02H3L5T	GO:0003824
GAA4HQR02H3L5T	GO:0006139
GAA4HQR02H3L5T	GO:0009058
GAA4HQR02H3L5T	GO:0000166
GAA4HQR02H3L5T	GO:0009536
GAA4HQR02H3L5T	EC:6.3.4.13
GAA4HQR02GORP6	GO:0005488
GAA4HQR02GORP6	GO:0005622
GAA4HQR02IJXCS	GO:0008135
GAA4HQR02IJXCS	GO:0006950
GAA4HQR02IJXCS	GO:0009628
GAA4HQR02IJXCS	GO:0000166
GAA4HQR02IJXCS	GO:0005488
GAA4HQR02IJXCS	GO:0005737
GAA4HQR02IJXCS	GO:0005886
GAA4HQR02IJXCS	GO:0009536
GAA4HQR02IJXCS	GO:0006412
GAA4HQR02IJXCS	GO:0016787
GAA4HQR02IJXCS	EC:3.6.5.1
GAA4HQR02IJXCS	EC:3.6.5.2
GAA4HQR02IJXCS	EC:3.6.5.3
GAA4HQR02IJXCS	EC:3.6.5.4
GAA4HQR02GVJUB	GO:0009791
GAA4HQR02GVJUB	GO:0007049
GAA4HQR02GVJUB	GO:0005515
GAA4HQR02GVJUB	GO:0005622
GAA4HQR02GVJUB	GO:0016049
GAA4HQR02GVJUB	GO:0009653
GAA4HQR02GVJUB	GO:0030154
GAA4HQR02GDR90	GO:0005488
GAA4HQR02GDR90	GO:0016020
GAA4HQR02GDR90	GO:0009536
GAA4HQR02GDR90	GO:0009579
GAA4HQR02I0098	GO:0003677
GAA4HQR02I0098	GO:0016787
GAA4HQR02I0098	GO:0006350
GAA4HQR02I0098	GO:0005737
GAA4HQR02I0098	GO:0005634
GAA4HQR02I0098	EC:3.4.24.0
GAA4HQR02HJWO8	GO:0016787
GAA4HQR02HJWO8	GO:0009536
GAA4HQR02HJWO8	GO:0019538
GAA4HQR02HJWO8	GO:0009056
GAA4HQR02HJWO8	GO:0005488
GAA4HQR02HJWO8	GO:0005739
GAA4HQR02HJWO8	EC:3.4.24.0
GAA4HQR02ICGH6	GO:0003676
GAA4HQR02ICGH6	GO:0016301
GAA4HQR02ICGH6	GO:0005829
GAA4HQR02ICGH6	GO:0000166
GAA4HQR02ICGH6	GO:0006091
GAA4HQR02ICGH6	GO:0005975
GAA4HQR02ICGH6	GO:0009056
GAA4HQR02ICGH6	GO:0005488
GAA4HQR02ICGH6	GO:0009536
GAA4HQR02ICGH6	EC:2.7.1.11
GAA4HQR02H1HXE	GO:0009536
GAA4HQR02H1HXE	GO:0003824
GAA4HQR02FZ6NU	GO:0016301
GAA4HQR02FZ6NU	GO:0005623
GAA4HQR02FZ6NU	GO:0005737
GAA4HQR02FZ6NU	GO:0007165
GAA4HQR02FZ6NU	GO:0004872
GAA4HQR02FZ6NU	GO:0005515
GAA4HQR02GCZFJ	GO:0006139
GAA4HQR02GCZFJ	GO:0016740
GAA4HQR02GCZFJ	GO:0009536
GAA4HQR02GCZFJ	EC:2.7.7.19
GAA4HQR02HMVCU	GO:0016301
GAA4HQR02HMVCU	GO:0000166
GAA4HQR02HCKVN	GO:0005488
GAA4HQR02HCKVN	GO:0016020
GAA4HQR02HCKVN	GO:0009536
GAA4HQR02HCKVN	GO:0009579
GAA4HQR02HORXU	GO:0000003
GAA4HQR02HORXU	GO:0009791
GAA4HQR02HORXU	GO:0009790
GAA4HQR02HORXU	GO:0009536
GAA4HQR02GAKUY	GO:0016787
GAA4HQR02I46DK	GO:0006464
GAA4HQR02I46DK	GO:0006519
GAA4HQR02I46DK	GO:0005488
GAA4HQR02I46DK	GO:0003824
GAA4HQR02I46DK	GO:0005739
GAA4HQR02I46DK	EC:1.14.11.0
GAA4HQR02I3IM0	GO:0009058
GAA4HQR02I3IM0	GO:0009987
GAA4HQR02I3IM0	GO:0006629
GAA4HQR02I3IM0	GO:0009536
GAA4HQR02HQH98	GO:0003824
GAA4HQR02HQH98	GO:0008152
GAA4HQR02HQH98	GO:0006091
GAA4HQR02HQH98	GO:0005975
GAA4HQR02HQH98	GO:0009056
GAA4HQR02HQH98	GO:0009536
GAA4HQR02HQH98	EC:1.2.4.1
GAA4HQR02GJZ4G	GO:0005515
GAA4HQR02GJZ4G	GO:0007049
GAA4HQR02GJZ4G	GO:0016043
GAA4HQR02GJZ4G	GO:0009987
GAA4HQR02GJZ4G	GO:0005856
GAA4HQR02GJZ4G	GO:0005737
GAA4HQR02GJZ4G	GO:0005634
GAA4HQR02I789S	GO:0005840
GAA4HQR02I789S	GO:0005198
GAA4HQR02I789S	GO:0000003
GAA4HQR02I789S	GO:0009791
GAA4HQR02I789S	GO:0009790
GAA4HQR02I789S	GO:0009536
GAA4HQR02I789S	GO:0006412
GAA4HQR02I789S	EC:3.6.5.3
GAA4HQR02JTBT4	GO:0005737
GAA4HQR02JTBT4	GO:0005215
GAA4HQR02JTBT4	GO:0008289
GAA4HQR02JTBT4	GO:0006810
GAA4HQR02F726N	GO:0016020
GAA4HQR02HB7BD	GO:0005488
GAA4HQR02HB7BD	GO:0005515
GAA4HQR02HB7BD	GO:0009536
GAA4HQR02IRWJU	GO:0005737
GAA4HQR02HDUP4	GO:0005576
GAA4HQR02HDUP4	GO:0005623
GAA4HQR02IG94W	GO:0003674
GAA4HQR02IG94W	GO:0005840
GAA4HQR02IG94W	GO:0009791
GAA4HQR02IG94W	GO:0005777
GAA4HQR02IG94W	GO:0006950
GAA4HQR02IG94W	GO:0009607
GAA4HQR02IG94W	GO:0006139
GAA4HQR02IG94W	GO:0009628
GAA4HQR02IG94W	GO:0009536
GAA4HQR02IG94W	GO:0008150
GAA4HQR02IG94W	GO:0016043
GAA4HQR02IG94W	GO:0009987
GAA4HQR02IG94W	GO:0005737
GAA4HQR02IG94W	GO:0005623
GAA4HQR02IG94W	GO:0005488
GAA4HQR02IG94W	GO:0003824
GAA4HQR02IG94W	GO:0005773
GAA4HQR02IG94W	GO:0016020
GAA4HQR02IG94W	GO:0005576
GAA4HQR02I61OH	GO:0005739
GAA4HQR02ION0F	GO:0005618
GAA4HQR02GS018	GO:0009536
GAA4HQR02HDE4U	GO:0005737
GAA4HQR02HDE4U	GO:0009908
GAA4HQR02HDE4U	GO:0009791
GAA4HQR02HDE4U	GO:0003824
GAA4HQR02HDE4U	EC:5.2.1.8
GAA4HQR02HAI8Z	GO:0005623
GAA4HQR02HAI8Z	GO:0005488
GAA4HQR02HAI8Z	GO:0016787
GAA4HQR02HAI8Z	GO:0006464
GAA4HQR02HAI8Z	GO:0005739
GAA4HQR02HAI8Z	EC:3.1.3.2
GAA4HQR02GXFU9	GO:0005488
GAA4HQR02GXFU9	GO:0006810
GAA4HQR02GXFU9	GO:0003824
GAA4HQR02GXFU9	GO:0005215
GAA4HQR02GXFU9	GO:0016020
GAA4HQR02GXFU9	GO:0005739
GAA4HQR02GXFU9	GO:0003674
GAA4HQR02GXFU9	GO:0006091
GAA4HQR02GXFU9	GO:0005886
GAA4HQR02GXFU9	EC:1.9.3.1
GAA4HQR02F4196	GO:0016301
GAA4HQR02F4196	GO:0009653
GAA4HQR02F4196	GO:0009791
GAA4HQR02F4196	GO:0007275
GAA4HQR02F4196	GO:0007165
GAA4HQR02F4196	GO:0009908
GAA4HQR02F4196	GO:0005737
GAA4HQR02F4196	GO:0000166
GAA4HQR02F4196	GO:0009790
GAA4HQR02F4196	GO:0005515
GAA4HQR02F4196	GO:0006464
GAA4HQR02F4196	EC:2.7.11.0
GAA4HQR02GLI00	GO:0009536
GAA4HQR02GLI00	GO:0005886
GAA4HQR02H9GFQ	GO:0006350
GAA4HQR02H9GFQ	GO:0009791
GAA4HQR02H9GFQ	GO:0030154
GAA4HQR02H9GFQ	GO:0005515
GAA4HQR02H9GFQ	GO:0003700
GAA4HQR02H9GFQ	GO:0007165
GAA4HQR02H9GFQ	GO:0009719
GAA4HQR02H9GFQ	GO:0005634
GAA4HQR02HNY2X	GO:0009536
GAA4HQR02HNII0	GO:0005886
GAA4HQR02HNII0	GO:0008150
GAA4HQR02HNII0	GO:0016301
GAA4HQR02HNII0	GO:0000166
GAA4HQR02HNII0	EC:2.7.11.0
GAA4HQR02IKC4U	GO:0006259
GAA4HQR02IKC4U	GO:0009058
GAA4HQR02IKC4U	GO:0003677
GAA4HQR02IKC4U	GO:0000166
GAA4HQR02IKC4U	GO:0005634
GAA4HQR02IKC4U	GO:0003824
GAA4HQR02IKC4U	GO:0005739
GAA4HQR02IKC4U	GO:0006950
GAA4HQR02IKC4U	EC:6.5.1.1
GAA4HQR02IBDXD	GO:0006464
GAA4HQR02IBDXD	GO:0005488
GAA4HQR02IBDXD	GO:0005886
GAA4HQR02IBDXD	GO:0016301
GAA4HQR02IBDXD	GO:0007165
GAA4HQR02IBDXD	EC:2.7.11.0
GAA4HQR02I4VWC	GO:0006950
GAA4HQR02I4VWC	GO:0009628
GAA4HQR02G1IZM	GO:0009719
GAA4HQR02G1IZM	GO:0006950
GAA4HQR02G1IZM	GO:0009628
GAA4HQR02G1IZM	GO:0003677
GAA4HQR02G1IZM	GO:0008150
GAA4HQR02G1IZM	GO:0009536
GAA4HQR02G1IZM	GO:0009058
GAA4HQR02G1IZM	GO:0006519
GAA4HQR02G1IZM	GO:0016740
GAA4HQR02G1IZM	GO:0005634
GAA4HQR02G1IZM	EC:2.4.2.18
GAA4HQR02JNOEY	GO:0030246
GAA4HQR02JNOEY	GO:0005886
GAA4HQR02JNOEY	GO:0016301
GAA4HQR02JNOEY	GO:0000166
GAA4HQR02FGOEI	GO:0003824
GAA4HQR02INIXF	GO:0008152
GAA4HQR02INIXF	GO:0005622
GAA4HQR02INIXF	GO:0005488
GAA4HQR02INIXF	GO:0016740
GAA4HQR02INIXF	EC:2.1.1.0
GAA4HQR02GX416	GO:0016020
GAA4HQR02GX416	GO:0005215
GAA4HQR02GX416	GO:0006810
GAA4HQR02IRDRH	GO:0003824
GAA4HQR02IRDRH	GO:0005737
GAA4HQR02IRDRH	GO:0003674
GAA4HQR02IRDRH	GO:0005488
GAA4HQR02IRDRH	GO:0019825
GAA4HQR02IRDRH	GO:0006091
GAA4HQR02HCSY5	GO:0009628
GAA4HQR02HCSY5	GO:0005618
GAA4HQR02HCSY5	GO:0006950
GAA4HQR02HCSY5	GO:0009056
GAA4HQR02HCSY5	GO:0009987
GAA4HQR02HCSY5	GO:0005777
GAA4HQR02HCSY5	GO:0008219
GAA4HQR02HCSY5	GO:0005739
GAA4HQR02HCSY5	GO:0016020
GAA4HQR02HCSY5	GO:0019725
GAA4HQR02HCSY5	GO:0003824
GAA4HQR02HCSY5	GO:0009536
GAA4HQR02HCSY5	GO:0005215
GAA4HQR02HCSY5	GO:0005773
GAA4HQR02HCSY5	GO:0009991
GAA4HQR02HCSY5	GO:0007154
GAA4HQR02HCSY5	GO:0008150
GAA4HQR02HCSY5	GO:0005840
GAA4HQR02HCSY5	GO:0005886
GAA4HQR02HCSY5	GO:0006810
GAA4HQR02HCSY5	GO:0005576
GAA4HQR02HCSY5	EC:1.11.1.6
GAA4HQR02FH38G	GO:0003677
GAA4HQR02HJXH8	GO:0003824
GAA4HQR02HJXH8	GO:0007165
GAA4HQR02HJXH8	GO:0009719
GAA4HQR02HJXH8	GO:0009536
GAA4HQR02HJXH8	GO:0009058
GAA4HQR02HJXH8	GO:0009987
GAA4HQR02HJXH8	GO:0006629
GAA4HQR02HJXH8	GO:0019748
GAA4HQR02HJXH8	GO:0005739
GAA4HQR02HJXH8	EC:4.2.3.19
GAA4HQR02JQNN0	GO:0005739
GAA4HQR02JQNN0	GO:0016020
GAA4HQR02JQNN0	GO:0009536
GAA4HQR02HUF10	GO:0009607
GAA4HQR02HUF10	GO:0008135
GAA4HQR02F356Z	GO:0008152
GAA4HQR02F356Z	GO:0005739
GAA4HQR02F356Z	GO:0003824
GAA4HQR02JVU8G	GO:0005515
GAA4HQR02H87YY	GO:0009536
GAA4HQR02F2ABF	GO:0009536
GAA4HQR02GQ9RZ	GO:0009536
GAA4HQR02IRTHW	GO:0005622
GAA4HQR02JQNLJ	GO:0006350
GAA4HQR02JQNLJ	GO:0016787
GAA4HQR02JQNLJ	GO:0003824
GAA4HQR02JQNLJ	GO:0000166
GAA4HQR02JQNLJ	GO:0003700
GAA4HQR02JQNLJ	GO:0009536
GAA4HQR02JQNLJ	EC:1.11.1.7
GAA4HQR02F4O5Z	GO:0005737
GAA4HQR02F4O5Z	GO:0008152
GAA4HQR02F4O5Z	GO:0003824
GAA4HQR02F4O5Z	GO:0016020
GAA4HQR02F4O5Z	GO:0000166
GAA4HQR02F4O5Z	GO:0006139
GAA4HQR02F4O5Z	GO:0009536
GAA4HQR02F4O5Z	EC:1.14.99.7
GAA4HQR02I4GFM	GO:0016740
GAA4HQR02I4GFM	GO:0005794
GAA4HQR02I4GFM	GO:0009987
GAA4HQR02I4GFM	GO:0009058
GAA4HQR02I4GFM	GO:0005975
GAA4HQR02I4GFM	GO:0016020
GAA4HQR02I4GFM	GO:0005739
GAA4HQR02I4GFM	EC:2.4.1.135
GAA4HQR02IMMNM	GO:0005622
GAA4HQR02IMMNM	GO:0006350
GAA4HQR02IMMNM	GO:0003700
GAA4HQR02IMMNM	GO:0005488
GAA4HQR02GBRVU	GO:0006350
GAA4HQR02GBRVU	GO:0003677
GAA4HQR02GBRVU	GO:0005515
GAA4HQR02GBRVU	GO:0009536
GAA4HQR02GBRVU	GO:0008150
GAA4HQR02HOKK5	GO:0016301
GAA4HQR02HOKK5	GO:0009058
GAA4HQR02HOKK5	GO:0009987
GAA4HQR02HOKK5	GO:0006139
GAA4HQR02HOKK5	GO:0016740
GAA4HQR02HOKK5	GO:0005488
GAA4HQR02HOKK5	GO:0009536
GAA4HQR02HOKK5	EC:2.7.6.1
GAA4HQR02H34CP	GO:0009058
GAA4HQR02H34CP	GO:0009987
GAA4HQR02H34CP	GO:0006629
GAA4HQR02H34CP	GO:0003674
GAA4HQR02H34CP	GO:0005488
GAA4HQR02H34CP	GO:0008152
GAA4HQR02H34CP	GO:0040007
GAA4HQR02H34CP	GO:0003824
GAA4HQR02H34CP	GO:0009536
GAA4HQR02H34CP	GO:0009607
GAA4HQR02H34CP	EC:1.13.11.12
GAA4HQR02GU86L	GO:0005623
GAA4HQR02GU86L	GO:0005739
GAA4HQR02GA7ZJ	GO:0007165
GAA4HQR02GA7ZJ	GO:0003677
GAA4HQR02GA7ZJ	GO:0030528
GAA4HQR02GA7ZJ	GO:0004871
GAA4HQR02GA7ZJ	GO:0005634
GAA4HQR02GA7ZJ	GO:0006350
GAA4HQR02GQZ4C	GO:0005623
GAA4HQR02GQZ4C	GO:0016787
GAA4HQR02GQZ4C	GO:0006464
GAA4HQR02GQZ4C	GO:0005739
GAA4HQR02HZJ22	GO:0016020
GAA4HQR02HZJ22	GO:0016787
GAA4HQR02HZJ22	GO:0000166
GAA4HQR02HZJ22	GO:0009607
GAA4HQR02HZJ22	GO:0005886
GAA4HQR02IU2VB	GO:0005488
GAA4HQR02IU2VB	GO:0016740
GAA4HQR02IU2VB	GO:0009058
GAA4HQR02IU2VB	GO:0006519
GAA4HQR02IU2VB	GO:0009536
GAA4HQR02IU2VB	EC:2.2.1.6
GAA4HQR02IAF6B	GO:0005829
GAA4HQR02IAF6B	GO:0008150
GAA4HQR02IAF6B	GO:0003700
GAA4HQR02IAF6B	GO:0006350
GAA4HQR02IAF6B	GO:0005634
GAA4HQR02FT8Q0	GO:0016740
GAA4HQR02FT8Q0	GO:0003677
GAA4HQR02FT8Q0	GO:0006350
GAA4HQR02FT8Q0	GO:0009536
GAA4HQR02FT8Q0	GO:0005739
GAA4HQR02FT8Q0	EC:2.7.7.6
GAA4HQR02JZYS2	GO:0003677
GAA4HQR02JZYS2	GO:0006350
GAA4HQR02JZYS2	GO:0016020
GAA4HQR02G8BZP	GO:0005215
GAA4HQR02G8BZP	GO:0006810
GAA4HQR02G8BZP	GO:0005886
GAA4HQR02G8BZP	GO:0016020
GAA4HQR02G8BZP	GO:0008150
GAA4HQR02I3RI5	GO:0015979
GAA4HQR02I3RI5	GO:0008152
GAA4HQR02I3RI5	GO:0000166
GAA4HQR02I3RI5	GO:0009536
GAA4HQR02I3RI5	GO:0007165
GAA4HQR02I3RI5	GO:0006464
GAA4HQR02I3RI5	GO:0016301
GAA4HQR02I3RI5	GO:0004871
GAA4HQR02I3RI5	GO:0016020
GAA4HQR02F1X6N	GO:0009536
GAA4HQR02F1X6N	GO:0009987
GAA4HQR02F1X6N	GO:0005856
GAA4HQR02F1X6N	GO:0005886
GAA4HQR02F1X6N	GO:0005515
GAA4HQR02F1X6N	GO:0000166
GAA4HQR02F1X6N	GO:0003774
GAA4HQR02GU77A	GO:0016020
GAA4HQR02GU77A	GO:0005215
GAA4HQR02GU77A	GO:0006810
GAA4HQR02H8IDG	GO:0016740
GAA4HQR02H8IDG	GO:0008152
GAA4HQR02H8IDG	EC:2.3.1.20
GAA4HQR02INX6S	GO:0004518
GAA4HQR02INX6S	GO:0006139
GAA4HQR02INX6S	GO:0009536
GAA4HQR02HZ26T	GO:0006412
GAA4HQR02HZ26T	GO:0000166
GAA4HQR02HZ26T	GO:0008135
GAA4HQR02HZ26T	GO:0009536
GAA4HQR02GTAJP	GO:0005488
GAA4HQR02GDX3B	GO:0005488
GAA4HQR02GDX3B	GO:0008152
GAA4HQR02GDX3B	GO:0003824
GAA4HQR02GDX3B	GO:0003674
GAA4HQR02IQ17E	GO:0003824
GAA4HQR02IQ17E	GO:0019725
GAA4HQR02IQ17E	GO:0016020
GAA4HQR02IQ17E	GO:0009536
GAA4HQR02IQ17E	EC:1.8.4.0
GAA4HQR02FMSG3	GO:0005488
GAA4HQR02FMSG3	GO:0005622
GAA4HQR02IPIW7	GO:0005886
GAA4HQR02JEV68	GO:0009536
GAA4HQR02H08LP	GO:0016043
GAA4HQR02H08LP	GO:0007049
GAA4HQR02H08LP	GO:0030234
GAA4HQR02H08LP	GO:0005634
GAA4HQR02H08LP	GO:0009536
GAA4HQR02H08LP	GO:0016301
GAA4HQR02H08LP	GO:0009987
GAA4HQR02H08LP	EC:2.7.11.22
GAA4HQR02F3XTC	GO:0040029
GAA4HQR02F3XTC	GO:0009987
GAA4HQR02F3XTC	GO:0016043
GAA4HQR02F3XTC	GO:0006464
GAA4HQR02F3XTC	GO:0005515
GAA4HQR02F3XTC	GO:0005634
GAA4HQR02F3XTC	GO:0016787
GAA4HQR02IHCCM	GO:0008135
GAA4HQR02IHCCM	GO:0005622
GAA4HQR02IHCCM	GO:0005730
GAA4HQR02IHCCM	GO:0006412
GAA4HQR02IHCCM	GO:0016020
GAA4HQR02IHCCM	GO:0009536
GAA4HQR02IHCCM	GO:0009579
GAA4HQR02IHCCM	GO:0016787
GAA4HQR02IHCCM	GO:0000166
GAA4HQR02IHCCM	GO:0005576
GAA4HQR02IHCCM	EC:3.6.5.1
GAA4HQR02IHCCM	EC:3.6.5.2
GAA4HQR02IHCCM	EC:3.6.5.3
GAA4HQR02IHCCM	EC:3.6.5.4
GAA4HQR02ISWC3	GO:0030246
GAA4HQR02ISWC3	GO:0005623
GAA4HQR02ISWC3	GO:0005515
GAA4HQR02ISWC3	GO:0009875
GAA4HQR02ISWC3	GO:0000166
GAA4HQR02ISWC3	GO:0006464
GAA4HQR02ISWC3	GO:0016301
GAA4HQR02ISWC3	EC:2.7.11.0
GAA4HQR02I494P	GO:0005737
GAA4HQR02I494P	GO:0005488
GAA4HQR02IJUQQ	GO:0008152
GAA4HQR02IJUQQ	GO:0005618
GAA4HQR02HXI1F	GO:0016787
GAA4HQR02HXI1F	GO:0016740
GAA4HQR02HXI1F	GO:0009058
GAA4HQR02HXI1F	GO:0005975
GAA4HQR02HXI1F	GO:0009987
GAA4HQR02HXI1F	EC:3.1.3.12
GAA4HQR02G8DUP	GO:0009058
GAA4HQR02G8DUP	GO:0009987
GAA4HQR02G8DUP	GO:0006629
GAA4HQR02G8DUP	GO:0003674
GAA4HQR02G8DUP	GO:0005488
GAA4HQR02G8DUP	GO:0008152
GAA4HQR02G8DUP	GO:0040007
GAA4HQR02G8DUP	GO:0009536
GAA4HQR02G8DUP	GO:0003824
GAA4HQR02G8DUP	EC:1.13.11.12
GAA4HQR02IK9BV	GO:0003824
GAA4HQR02IK9BV	GO:0005737
GAA4HQR02IK9BV	GO:0016787
GAA4HQR02IK9BV	GO:0009058
GAA4HQR02IK9BV	GO:0005975
GAA4HQR02IK9BV	GO:0009987
GAA4HQR02IK9BV	EC:5.4.2.8
GAA4HQR02HUPNY	GO:0009607
GAA4HQR02HUPNY	GO:0006950
GAA4HQR02HUPNY	GO:0009628
GAA4HQR02HUPNY	GO:0008219
GAA4HQR02HUPNY	GO:0009536
GAA4HQR02HUPNY	GO:0016301
GAA4HQR02HUPNY	GO:0004871
GAA4HQR02HUPNY	GO:0000166
GAA4HQR02HUPNY	GO:0006464
GAA4HQR02HUPNY	GO:0009719
GAA4HQR02HUPNY	EC:2.7.11.25
GAA4HQR02G31FO	GO:0005576
GAA4HQR02G31FO	GO:0016787
GAA4HQR02G31FO	GO:0005488
GAA4HQR02IUYOO	GO:0005618
GAA4HQR02IUYOO	GO:0008152
GAA4HQR02IUYOO	GO:0005488
GAA4HQR02IUYOO	GO:0016787
GAA4HQR02IUYOO	EC:3.2.1.23
GAA4HQR02JQMSB	GO:0008152
GAA4HQR02JQMSB	GO:0005739
GAA4HQR02JQMSB	GO:0009536
GAA4HQR02JQMSB	GO:0016740
GAA4HQR02JQMSB	EC:2.1.1.0
GAA4HQR02HKVWS	GO:0005488
GAA4HQR02G43QW	GO:0005488
GAA4HQR02G43QW	GO:0016740
GAA4HQR02G43QW	GO:0003824
GAA4HQR02G43QW	GO:0009058
GAA4HQR02G43QW	EC:4.4.1.14
GAA4HQR02HTNYY	GO:0005737
GAA4HQR02HTNYY	GO:0006950
GAA4HQR02JP2VE	GO:0003824
GAA4HQR02JP2VE	GO:0006950
GAA4HQR02JP2VE	GO:0009628
GAA4HQR02JP2VE	GO:0009719
GAA4HQR02JP2VE	GO:0016020
GAA4HQR02JP2VE	GO:0005783
GAA4HQR02JP2VE	EC:1.2.1.0
GAA4HQR02H5E7R	GO:0009536
GAA4HQR02G0RWS	GO:0009607
GAA4HQR02G0RWS	GO:0016787
GAA4HQR02G0RWS	GO:0000166
GAA4HQR02G0RWS	GO:0009536
GAA4HQR02G0RWS	GO:0005215
GAA4HQR02IVRLK	GO:0016740
GAA4HQR02IVRLK	GO:0005623
GAA4HQR02H58RK	GO:0008152
GAA4HQR02H58RK	GO:0003824
GAA4HQR02H58RK	EC:5.3.1.1
GAA4HQR02ICNM7	GO:0005737
GAA4HQR02ICNM7	GO:0016020
GAA4HQR02ICNM7	GO:0009536
GAA4HQR02G0LZ5	GO:0016787
GAA4HQR02G0LZ5	GO:0000166
GAA4HQR02G0LZ5	GO:0005886
GAA4HQR02G0LZ5	EC:3.6.1.15
GAA4HQR02JO5YI	GO:0006810
GAA4HQR02JO5YI	GO:0009987
GAA4HQR02JO5YI	GO:0009653
GAA4HQR02JO5YI	GO:0016043
GAA4HQR02JO5YI	GO:0016020
GAA4HQR02JO5YI	GO:0005773
GAA4HQR02JO5YI	GO:0005515
GAA4HQR02JO5YI	GO:0005768
GAA4HQR02JO5YI	GO:0009628
GAA4HQR02JO5YI	GO:0009606
GAA4HQR02JO5YI	GO:0005794
GAA4HQR02JICD7	GO:0016301
GAA4HQR02JICD7	GO:0005886
GAA4HQR02JICD7	GO:0016043
GAA4HQR02JICD7	GO:0009987
GAA4HQR02JICD7	GO:0009653
GAA4HQR02JICD7	GO:0016049
GAA4HQR02JRNY5	GO:0003723
GAA4HQR02JRNY5	GO:0008152
GAA4HQR02JRNY5	GO:0009987
GAA4HQR02JRNY5	GO:0006950
GAA4HQR02JRNY5	GO:0008219
GAA4HQR02JRNY5	GO:0009056
GAA4HQR02JRNY5	GO:0006519
GAA4HQR02JRNY5	GO:0009628
GAA4HQR02JRNY5	GO:0016740
GAA4HQR02JRNY5	GO:0005739
GAA4HQR02JRNY5	GO:0009058
GAA4HQR02JRNY5	GO:0009536
GAA4HQR02JRNY5	GO:0008150
GAA4HQR02JRNY5	GO:0005488
GAA4HQR02JRNY5	GO:0005840
GAA4HQR02JRNY5	GO:0005886
GAA4HQR02JRNY5	GO:0005576
GAA4HQR02JRNY5	EC:2.1.2.1
GAA4HQR02F4BKG	GO:0016020
GAA4HQR02F4BKG	GO:0006810
GAA4HQR02F4BKG	GO:0009987
GAA4HQR02GG8OX	GO:0006810
GAA4HQR02GG8OX	GO:0005215
GAA4HQR02ILH8M	GO:0005737
GAA4HQR02ILH8M	GO:0006350
GAA4HQR02ILH8M	GO:0009719
GAA4HQR02ILH8M	GO:0003700
GAA4HQR02ILH8M	GO:0005634
GAA4HQR02GY5NO	GO:0005488
GAA4HQR02I8X93	GO:0005737
GAA4HQR02I8X93	GO:0016020
GAA4HQR02JPTPU	GO:0008152
GAA4HQR02JPTPU	GO:0009987
GAA4HQR02JPTPU	GO:0000166
GAA4HQR02JPTPU	GO:0009536
GAA4HQR02JPTPU	GO:0016301
GAA4HQR02JPTPU	EC:2.7.1.25
GAA4HQR02IYUO8	GO:0009536
[truncated: 48,032 more rows]
