# Supplementary material for: De novo sequencing and characterization of floral transcriptome in two species of buckwheat (Fagopyrum)
Source: BMC Genomics. 2011 Jan 13;12:30. doi: 10.1186/1471-2164-12-30 (PMC3027159; doi:10.1186/1471-2164-12-30)
Supplement: Additional file 2 — Fagopyrum tataricum transcriptome sequence data. The sequences of F. tataricum contigs and singletons and the summary of BLAST search and GO annotation of these sequences. [file 1471-2164-12-30-S2.ZIP › Ftataricum_MIRA_contigs_ver3-N.fasta]

>Fagopyrum_tataricum_MIRA_VER3_c1
GGCAAAAGAGGCTCCTCCTTTAACAGATATATATGATAGTAGATTGCACATAAAACATGA
TCCAAAAATATAACGGTGGATATAAGTATCCCGTCGTAGTTATTAGTCATTTCGTCGAAG
TAGTGAGATATAATTACAAACTATAACACCGAAAGAATGATATTTTAGGTCATCCCAGTA
TACGTGACTCGTTCATAGATACAAAACCAATGTATTCGCCACTCATCCAAGATACCGGAG
CAATACCCCATCATTTCCCAAAACAAACCCCTTTTTGTCATCAATAAACTTTACTGAATA
AAGATTTGCAGCAATGTTATCAGCTGCTTTGTCACGTATCCATGTCTTGCCACCATTGTT
GGTTCTCAACAGAATCCCACTTCCTCCGGCTGCCCAAGCTTCTTCCTGTGAACGAAACCC
AACATCAAGAAGGCCAAAACCCCGACTCTGTACTGAGACTTCTTCAAATTCTTCAGTTAA
CCCAGTGCCTTTGCTGAGATATAATCCACCACCACGAACAAGCAACCACAAACCACCATC
TGCCCTCCAACCCATATTCTGGATTCTCCTCGCAACTGCTCGGTTATGTGGCTGCCAATA
AGCCTGACCAGGCTCCCAGGTCAGATAAAAGTTTCCACGGCTTGAAACAGCAACATAGCG
CCCATCAGGGGAACGACTTACAGTGTTGAAAGTACCAGTATAGTAACTTGCACCACTAAT
TCCACTGGAAACTGTTCTGTTAAGTGTGGCAGAAACAGTCTCCTGAATTGCCGCCCTCCA
GTTGTAACCCTTATTAGCCGTAACATAAATAGCACCTTCGTCGGTCACCATCTCAGCACT
TTCTTCCCCAGTTGCCTTTATATAGACCATATCCCCAGGAAGTTCAGCACTTAATGGTAT
CCTTTCCCAGTTTTCTCCAGCATCTGAGGTATATAGCAAAATTGCAGGCTTCCCAACTAT
CCATCCCTCCTTCCCCTTGAAGCTAATGGAGTTAAATCTGTAGTTAAAGTCTTCTTCTTC
AGCTGATGCTATGGATCGTGGGACCCAGGTATCTCCTCCATCCTTAGTCTCCAAGATGGT
TTGTCTTGTCCCCAAAAGAAATCCGTGTTTTGGATCGTCGGGGACGAATGCAATGTCGAG
GAGTACGACGCCGGGATCGATAGGAAGATAAACTCGCTCCCACTCCGAAAGTTGCTCCTC
CGCCTTCGCCACCAAAGACGGAGACAGTCCTACGAGGGGGACCGAAAGAGAAAGCGAAGT
GACAAATTCTCTACGGCCGCGAAGCTCCGGCGACTGATTAGAACAACATGCTCGGGTACT
CACCAGCTGGCGACCTCGCGTGTTGCGGTTGAGGTTAACCTGACGAGCGGTGGAGGGAGA
ATTGAGGTGGAAGGTTGAGTTAGAGAGGTCGACAAACTGAATTGTCGCCATTAACGGTTT
CTAGAGCTCTCTTTCTCTCGTCTTCGGACGTTCCTCGCTCTCTGGTTTCAGCTTTCTCTA
T
>Fagopyrum_tataricum_MIRA_VER3_c2
CATCATACAGACGTTGCTGATAGAAGCAGTGATTATATATAAATTACCATTCAAAGTTTG
GCTGTTTACAAGACCTGATCTTCACACGAACCTCTAACTAAAAACTACCTTGACAAGAAA
ACAAACCACCAAATCCTGCATTTAGATACACGTAAATGATTCACAGATGTTGAGAAAACT
GTCTTCTACACTTCTTACACAGACACTCATTCATAAACAAACCAACTAGACAGTGTAAAA
TTACACCATTGACGTTGACCTTGAAAACGCAGCCAAAGCGTCTTCAAACTCATCATCATC
TGCCTTGTCTGAGATCTGCAGACTAGGAGGGATAAATGACCTGAAAACATGCTCCAAACT
AGGACTTTCATTCAGCTTCCCGGCCACAATCTCCAGAGCTGGCCGCTCAAAGGACCCATA
AAACTTCTTCCTACACACGAACGCGAAGATCAAGGTGATGATAGGAAGAGGGATGAGTAT
AGGCGTGTATACAAACTCCTTGATCCCGAAAAACCCAACCATTGTCACTTGGTACAATAA
TAGAGCCGCTACTACACGCGTATGCATGTGAGGCCACATTCTTCCATACGATTCGAATGA
TGGTACATACACTTTAAGCGCCTGGTTCCTGAGAACAAGCCAGCCTAGGCCGAAGTAAGC
CAAGCCAAAGGGGATGATCAATGGGGCAATGACAGAGTAACAAAGAACTAATGTGAGAAT
AAGCATATCACCAGGGAACCTCGTAGCGTATCCAAGATCTCCTGGTGCCCAGGCTTCTTT
CACATCTTCTTCAGTCTTGCACAGATACTTTCTCTTCAAATGGTATATGATTAGAGGGAT
TAATCTCGATAGCTCAAGCCCGTAACCCACAAAGAACTTCAAAGCAACATAAGTCAAGAA
GAAAGTTGCGTTTCCTGGAAGACTTGTTGCAAGCAATGTAATCGTGTCATTTGGGTGCTT
CTCAATGGCCTTCAAATTAGTAAACAGAGTTCCACCAAGTGTAACTCCAATGAAAACATT
CAACACCGAGAAGTAGAAGTACTTGCCAGAGGTAGCTCTAATTGCATGACTTATAGAAGG
AATGCCTTCTAACTTAGAGAGAAACAGCAGAAATTTCGGAAGCATGGCTAGAAAGATTAT
TAAAGCAAGCTGTGGAAGGTAAGCTTCAAGGACAGTCCTCAGAACCGCAATCTTAACAAT
TCCTTNCAGATTATCTGTCGTGGCTCGGGAACTTCCATGACAGT
>Fagopyrum_tataricum_MIRA_VER3_c3
ACAATAACAAGAGCTGAGCTCCAAAGCCTCTTAATATGCAACAGATTTATTCTGANCAAA
CAGCATTATTAACCAATAAAGCATGGCAGCATGATTCACGTTTTTGCAAATTACGACACC
TTGTCTCCATCGGCCAAAATAAGTTGTTTACTCATTCAAACAGTGTAATTACAATAAAAC
TGTTCAATTTGAACGTTCAAAGAAACAGGATACACTAACATGTAATAAGCTTCAACATCT
CAACCGAGTCTTGTTTGCCTTCCAAATGATACAATTCCCTTGTCTCTTAACGGGAATTCA
TACCCATGAGCATCTGATTTCCCTTTGGAAAGTATATGACATTAGAATTTCTAGCCATGT
TAGCTGTATTTTCCTTGGCAGCCTCAATTTTTCTCAGCTCAACAAGACCCATTCCTGCAG
CTGCAGTAGCATCTGAAATCAGCTTAGCCGACTCACTTTCTCCCTCAGCCCTAATAATTG
CAGCCCGTCTCTCTTGCTCCGCCTTCATCACCACAAACTTGGATCTCTCAGCCTCCTGCT
GAGCCACCTGCTTCTGCTCAACTGTCCATAAGATAGGTGGGTGATAGCAACATCATCCAA
CAGAATATTGAAGTCCTTGGCCCTCCTAATCAAGCTCTCCTTGACCATAGCCGAAACCTT
CGGTCTATCAGTAAGCAGCTGATCGGCGTTGAACTGAGCTACGACGGCCTTCAACACTTC
ATTTCCAATCGAAGGCAAGACCTTCTCATCATACTCCAGTCCAAGATTTTGGAAAATGGT
GGGAAGCTGGCCGACATCAGGGCGAGAAAGAACACGGAGAGTGAGATTCACCATCTGAAG
ATCCTTGGTACCGGAGATGGAGGAGAAAGTGTGGGGACGAGTACGAATGTCGAAGATGAA
CGGTTTCTGCAGCCATGGGACCAGGAAATGAGTTCCTTCTCCGACAGTGGTTTCCTTCAC
TCCTCCAAGACGGTCGAAGAGGACAGCTCGCTCTCCACCGTCGACGGTATAGAGGGCGGA
GTTGAGCACGGTGGCTCCGAGACCAATTCCGAACGCTGCTCTGGCAATGTTGTTGAGGAA
GGAAACTACTGCTTGGTTCGCCATTTTCGCCGATAAGAGATTAGTCCTAGGGTTTATGGG
TCAGAAGACTCTCGATCTATGGAGAAAAAGTCTGAAAACCCCCCCCGTACCCGTACTCGT
CGTCGTTA
>Fagopyrum_tataricum_MIRA_VER3_c4
CTAGTAGTTTTTGTTTTTCCTTTTTTTTTGGGGGCAAAATAATCTACTTTATATCATTGA
TTACCCAATTCATGTTTTCTAAGAAGCATACAAGATGATTAAGAAAAACTATAGGGTGAG
TTTCTTTCCTATACAATTGCAATGAAATTCATATTGGCTGAATAAGCGCCAAGGACAAAA
GACTCACCCTCAATATATTTAAAAATTAACTATGTAAATTTGTATTGTTTAGGATTTGAT
TTCTCCCAAATCAGCTTCTACTGATATAGAATGTTTTAGATCATCTCCGATATGCAATAT
ATGCTCTCCCATTGGAATTCTTCGGATGCCAAACTCGTCCGCAACACTAAGGTGCTTACA
AACATGAACATTCATCGAAACTCGTTGAACCGATCCTGCCGGAACAAAAACCTTCTCGAA
TCCCACAAGTTGCCTTTCGGGTGCCCCGTTGTGGGCCGGAGGTGTCGAGAAGATGAGGAG
TGTGTGAGTCCCGTCCATTTCTCCGGTGTTCTTCACATCAACTCTTAAGGGCAATGAAAG
ACCCTTACAACTTGTGTGCTTAACTTTAATAGCATTGCTTAGTATTGTAGTGTTTTTAGA
TGCATAGAGGCTTGTCAACGGCACTGAGAGCTTAGATGGGCTTTCTTGGCCCAATGAGTG
AGAGAATGAAGTGTAACTCAACCCATAACCAAAAGGATAAACAACTGGGCCTTTGTAGAA
CCGGTAAGTCCGGCCCGGATATCCTCTTGATGGGTCGGCCCGCATGTTCATTTCAGTCAT
TGGTGTTTTTGCTACATAGCTTTGTGGATACCATGTGTTTGGTAATTTCCCACCGGGGTT
ATGTAGCCCGTATAAGATATTGGCTAACGCCATGCCTCCGGCTTGACCCGGATACCCGAC
CCACAAGATGGCGTTGATCCTCGGGTCATTCTTAGCAAACGAGA
>Fagopyrum_tataricum_MIRA_VER3_c5
GTGAAGATACACAAATCTCTGCATAACCACCAAAATATATATATTATGAAAGTACACAAA
TCATAATGAGTAACACAGTTACAAAGACAAAACACTCTCCAGGACACCTACTACATAATT
AATACTACGGTACACGCACATGCCTACAACACAGGTTATAGGGAACCTAGACATTGATGG
TCTCCATCAAACTTATTTCAACATAGTACATATATAACACATTGAGATAGAAGCTTAAAA
CCCAACAAAGTGCTTCTCTTTAAAACTCTCAATTGTGTCCTTCAAACTTGTTTCAAATGG
AATGAAGTCGATTCCCAAACTCTCCGCTTTCTTCCTTGAATACTTGCATGACGGTCCGTA
GGACTTCAACTCAACATAGTTATCATGAAGTTGATGGACCGCATAAGACTGCAAGATCTC
TATGATTTCTGAGAGAGGGACATCTCGTTCGACTAAGCAATATCGTCCATTGGCTGATGG
GATCTCGAATGCTAGAATATGAGCAATAGCAGCATCTTTAACATTTACCCAACCATATGT
ACTGTTAGGACAAGTCTTTGCCCCAATCAAGTTGAGGATGACACCGGAACTTAAATTAAG
TGTAGGTTGAAGTAAAGGGCCCAACGTCCAACCTTGACAAATGGTTATTAGATCAATCTC
CTTCTCTTTAGCAAATTTCCATGCAGCTTCTTCCGCCAATATCTTCGAGGCAGCGTACCA
TATCTTTTCGTCGAGACAATACTGAGGATTAGACCACCAAGTCTCATTAACTTCGGTGTC
ATGAGTGATGGTCTTGTCGTTGAAGACCATGGCAGCTATAGAAGAAGTTAAAACTACCCT
TTTGATACAAGGAAACCTCGTACATGACTCCAGCACGTTCATAGTTCCTTTGACCGCCGG
ATCTAGCAACTCTTTCTGTGGATCATCGCAGTCTAGAAAGCACGGAGATGCAGTATGAAA
AACGCCGTCGCATCCCCGAAACGCAGCGTCGAAGGAACCCTCTTGTAGTAAATCAGCTTT
GAACAAATTTAGCCTCTCTTTGGCTCCTTCAAGTGCCACCAAATGATCAACCTTTTTTGG
ATCACTAAGATTACGAACGGTAGCATTAACGGTATAGCCACGGAGCAGCAAGAGCTTGAC
CAACCAAGATGCAGTGTAGCCAGAGGCACCCGTTACACACACTAACTTTCCTACTCCACT
CATTTCTTCCTTNTTCTCTTANTACTTTCNTTGATAGAT
>Fagopyrum_tataricum_MIRA_VER3_c6
AGATAAAAATCACATATTATTAATATTTATATTTTGATATTACAAGAGAGGTTCATACAT
CACTAAAAAAAGGCTTCAAAATGTTTAGTGATAATAAGAGAGGACTTAGAGAACGATAAT
TTATGATTTTTGTTTATATTTTATTTATGACACGTTTTTTAGGATAAAATAGAAAATAGA
TAGTCTAAAACGCAAAAGACTTTATTGAAAGTGTGTCCAAAACGGTGATATCAGGACAAT
GCATACGTGATCGAGTGGAACACAACTGATCATGAGGCAACTTTCGCTAGCCGGTTATAT
GTCTCGTTTCAAACTAGTCCCTTCAAGAGTGATTGTAGGGTTTCCAAGTCCTGTGAAGGC
AGAAATTTCAACAGCAGAAGAATTTATGTGAGTGAATATGGCGTCAGAGAGTTGTTGATT
GAGTTGGGTGATAAGCGGAACCAACTGACTATTGAAAATGGCCACTGCGTTATTGACACT
TGTGACACATTCGGTGGCATCAAATGCAGCAATTTCTCCAAGGCTACATCCTATTTCTTC
CAGCAAGTAGAATGCTATCTTTCTTGCTCCCAGCTTGTACAACATCGTGGTGTAAGCTCG
ATAGTATGAAGTGAGAAGTGTAGCGAATTGCGTGGGGTTAAAGATTTTGCTTGTGGGATA
ACTTTTATTGTCGAAGTAGTTGTTGATGTAGTCGTTGCTGCCAATGTTGATAGTATACAA
GCACTTGTTCAAGTTAACTTGGTCACCGATCTTTTCAACGATGGTTCGGTGATTTTGAAT
TTGTTGGTAAAAACTTATCACTTCTCCCAGATTTCGTCGACCAGTTTCGTAGAGAATTCC
AGCACCACCTGATGCGTAGTTCACACCTTTACTCGCTTCAGCCACGGTCAAACTTTTGTT
ATAGGCAGGAATAAAGTGATCAAATCCCACAAGTTCCGTTATAACATCAACGAAAGTCTT
GTCGTTAGTGAACCGTCCAGTAGCAACTGAATCGGGGAAATCGACGCCATAAGGTCGGTA
ATTAGCTTTGGCCAACGTTTTAAGGTTGTTGTTGTTACCGCAGTCGGATAAGGAGTCTCC
GAACACAAAGTAGCATGGCACTTGAGGTTGTGTTTCCGCTGCTAATTCCCGAGCCGGAGT
CACTGCCGAGCTCATCATCAGCAAGACCGTCGCCACCAGCAAGCAAGGAATTCCCAACGC
CATCGTCAATGTTCTGTCGATAAATTTCAGTAGTTGCAGATCAATATGCATATATATATA
TATGATCTACTTGGATTTTACTATATGTTAAACGTGCATGACCATCTGAAGGTCAACAAC
TACAGTGGTTGGTTCAGTCATCGAATACATATAGCTACCGTCAGTCAGTGATTCTTATGG
CTAGTTGTTGAAATGGACCACGTGAGTAAATATCACATAAGGTGTACTTGGGACCAACCA
ATCTTTAGTGTATGTGGGTATCTTCGAT
>Fagopyrum_tataricum_MIRA_VER3_c7
ATCCCACAAACTCTTAAGCAACACCTTCTCCTCTTACAATACATCTCTTTCGGTTGTTGA
ATATTATTGCTTTCTTTGACTATTTCTTCAATCTAAAACTTGATTACTTTTTCCCACTTA
TTTGAGTTGAATTTTCTTCCCTAATCTTCATCCATGGCGTTTGATGACGAAGTCGAGACT
CTGGCCTACATCAAGAGACACCTCCTAGGTGGTGAAGTATCTCCCTTAGGTATGGTTGAT
GGTGGATTTGACTTGCCGGAGGTTGCTGTGCTCTCGCGAACCTCCAGCTGTGACTCTGCC
TCCAATTCCTTCAATTTCGAACAGAATTCACAAGATGACTGTTCTGGTGTGTTCAATTTC
GACGTCGAACAGAACGATTTCCAGTTCCCTGGCTTCGAAACTAAGCCGACTTTCATTGAT
ATGTTATCACCGACGCCGAATCCAAACCCAAACCCTAGCCATCCTAGTTCACAGCCTAGA
TCCAGATTTAACGAGAGAAAGCCTTCGATGAACATCAGAGTTCCGGCACCAGTACCGGCT
CCGAAGAAATTCGAATTGATTGAGTTCGCCGAGCGGACTCAGTCTCAGCCTCAGCCTCAA
CCTCAACCTCAGATCCCCGTTGCTGCAGTTGTGGAGGAAAAGAGGCACTACAGAGGAGTT
AGACAACGACCGTGGGGGAAATTCGCAGCAGAAATCCGCGATCCTAACCGGAGAGGATCA
AGAGTCTGGCTCGGAACCTTCGACACAGCTGTTGAAGCAGCCAAGGCCTACGACCGTGCC
GCTTTCAAGCTTCGTGGCTCCAAGGCGATCCTTAACTTTCCTCTGGAGGTCGGAAAAATG
AAGTTGACGGAGATGGATGGAGCTGTGGAGGCGAAGCTTGAGATCGCTGCGGCTAAAACC
TGGGAGGAAGAGAAGCCGAGAACCGTCACAGGAGAAACCAATAGAAAAGGTTGCAAGGAA
GGAGGAGCCGGCTCCGGTACTTCCTCCGGCAACCGTGAAGAAGGAGGAAGAAGCGTGTCC
CTTAACGCCAAGTTGGATGTCGTTTTGCGATTTGCTTTCTCCCTTATCTCCTCATTCTCC
ATTCGGATTTCCACAGCTTGCTGTCATGTGATGTGAAGTGACTTTGAATGGATGAAAAGA
GGATTGCGTCCTTGCGGGTGTATATAAGAGCGCCCTGATGGTGGCGCCGGTGGCATTTGG
CGGCGGCGGTTTGCTTTATCAGTATAAATTTGTTGAATCTTTAGTAGCTATATAAGGTAC
TGTGCTATGGATGCTCAATCTCCTTTATTCGTTTAAATTAGGTTTTAATCTTTCTGTTGG
TTCAATGCAGTTGCTTTGTTATCCCAAAATTCCCCATGAAAGTTGAAACTAAAGCATGAT
TTCAGCGTTTGTTACCATAAATTTGATCCTACTTGACCAAAACTAAAGAGGATTTGG
>Fagopyrum_tataricum_MIRA_VER3_c8
AGANAAGTAAACAAAACATAACCATTTCATTGCTATAAGCTTCATGAGAAAAGGGTAAAG
TCATACATTCAAACTACATTGCAATCCACCAAATTATCAAGGCATAACCAAGCCATAAAC
CTATAAACAAGATCTCGGAATCGAAATACCCAAACAGATCTACCAGGATTAACCTCCGAA
ACCGTACAGGGTCCTGCCCTGTCTCTTGAGAGCATAAACTACGTCCATGGCGGTAACAGT
CTTCCTCCTAGCGTGCTCGGTATAGGTCACAGAATCGCGAATGACGTTCTCGAGGAAGAT
CTTAAGAACTCCTCTGGTTTCCTCATAGATTAGACCGCTAATCCTCTTGACGCCTCCTCT
TCTCGCCAGCCTGCGAATGGCGGGCTTCGTGATGCCCTGGATGTTGTCTCTCAGCACCTT
ACGGTGTCGTTTTGCTCCTCCTTTGCCTAGCCCCTTACCACCCTTTCCACGGCCAGACAT
TTTGTCGACGATGAACTACTGCAAGATTTAGGGGTTTAGGGATTTAGGATATT
>Fagopyrum_tataricum_MIRA_VER3_c9
TCCCACCGTGAGCTTGTAGCGTCCTCTTGCACCCTTGCTCGCTGTCGTCTGTTCGAACTC
CTCGCAGGCTAACGCCATTGCACTTGGTTTTCTGCATCTCACTGCTTTGCAGGCTGTGCA
AATTTCCCAATTTCAGCAATGGTTTTAATGGGGTTTTACACCTAATAGACAACGATTATT
GGTATCAAATTTGAATCCTCTTACACTGTTTTCTCTTGTCTCAAATCTTGGAACTATGAG
CTTGATTTTTAGACTAAGGCACCAATTGCAATCTGGGTTTTTCCCCAAATCCAACATCCT
TCAATCAATAGCAGCCTCAAAACCCTTAAACCCTAGTAAGGTTTTCCGAGGTTATGCTCA
GGCTGCTGTCAAAGAATTGGAAGAAGAGGAAATAGAGATTGACCCTAGGAAACTACCTGC
TGATTATGATCCCAACAATTTCGATCCCTCTTCTCACCGAAGCCCTCCAACTGATCGGGT
ATTTAAGCTTGTAGACGAGGTTTCTTCATTGACGTTGCTTGAAGTTGCCGAGTTATCTTC
TATATTGATGGATAAGTTGGGAATGAAGGAGCCTCCTGTTGTTGGGGTAATGAAGCCCGG
TGCCATGGCCGGATTAGCCGGGATGATGGGGAAAGCACCTGCTGCAGTGGCCCAGGAAGA
GAAGAAGGAAGAGAAGACTGTGTTTGAATTGAAATTGGAGTCGTTTGAGGCAGCTTCAAA
GATAAAAGTGATCAAGGAAATTAGAGGGTTTACTGAATTAGGGCTAAAAGAAGCCAAGGA
TTTGGTGGAGAAAGCTCCTGCTATTTTCAAGAGTGGGGTGTCAAAGGATGAAGCCGAGAA
GATCATTGACAAGCTCAAGGCTGTTGGAGCTAAAGCTATAATGGAATGAGAGAAATGGAA
GTGCTGTTTAATTTGAGTTGTCAAAAGGTAAGGTTTCTCAATTCAGTGAGATTATTTCGA
TTTTAGCTTGTAGTTTTTTTTGTCTGAATATTGGTGAAAGAGGGTTGAATTGACCTTCTG
AAGTTGTTGAAAGCTTTTGTTTCCACATTGACCAATATGACTGCATAAGGTTGATGCCCC
TTTTTTGCTTCTTATATTTAATTCTAGGTCTTGAAAGATTCACTGTCCTCCAGGTTTTCG
CTTTATAGTTTGGGCTGATGCCCTTTCAGATGGTTTGTATTAATAAGAAAATCATGGTTC
ATTATTGATTGATAGGGGAGTATCTTGAAGAATTGTTGTTCACATATGTTGGTGGTGACA
CTGTTGTCTGAATGCTTAATGTGGTTACTATTTGATTTGCTTGAGAATGTCATTGTGGCT
TGC
>Fagopyrum_tataricum_MIRA_VER3_c10
GTAAGAAGGAAAAGGAAATGATTGTATCAANCAACGAATGTGAAGCCTGTGATCAAAGCA
TTGATAATAAAGAGTGATATCTAGAGTCTAAACTCATACTAGCTTGAAGATTCATACAAA
TGGATTGTATTTCGTTTATTCATGGGATCAAACTTGTTCATGAGACAATCATCTTCGAAC
AAACTTGTTCAATGAAACCATCGTACATCTAGATTTGCTCTTGGGTGATGAGGGTATTGA
ATCCGAACTCATTAGAACCCACATAGATTCCATCAGTCTTATCATACTCTCTAACACTTC
CATCAAACATCGTATCACGCACTGTCGAAACGAACGGAACGTCAACTTTGGCTTTAGAAG
CAACCACTTTCAATGTAACTTTCTTCCCCGGAGGTATACTGATATTCTGCGAGTAAGTCA
CACTCTTGTCATTGGTTTTCTCCTTACCATACTCAACCTCGTAGCTTCCGTCCATAGAAA
TATCAGCTCCAGCTTCTCCGATGAATGGAATCCCGGCTGACCAACTAACCTTGACCCCAA
TATTCACTGTAATACTTTGTTTCCATGTCATGGTTTGAGAAACCTTATATGACACTTGAA
ACGATCCGGTCTGCTCCACGTCGGTAGAATTGCTTCTAGAATCGAAGAACTTGTCAACTA
CACTTCTATCATAGATCCTCGCATCTTTTAACCCCCAATGCGCTTCCCCGATCTCCCTTA
CGTAAACCGGCTCCGCAACTTGAAACCTCGCATCTTCGCTAATCGTTGTAGCCTCAATAC
CCAAACAATTGTCGGTATCGAAAGCATTTGCCATAACATTAGCAAATTTATTCTTCCCTA
CACCTTGGAGAACAATGTAATTACCAATCTTAATCGGAACGAATTCAACCGGCGCCGGAT
CTTTTTTCCCATATGGATTAAGAATATGTTTCATAGCTTCCGGAATATCACACCAAATCG
TATTATGATCGGAGCCAGAAGTAATGATCCAATAATTGTTTGAAGATAGGTTCAATATTG
ATATCATTCCTTGCTGTTGATTGTTGACAGTGATTCGATGAGCAACTCCGGGTTGAGTGA
CATTATTACCAGTACAGACTATAAGGAGATGATCGGGAGGACATCCCATGAGATATTTCC
CGTTTTGTCCCATGAATGCAACATATTCAGGAAGTATAGCTATTGATGATGCATCAATCA
CGGTGAAAATAGTAGCATCTGTAAGATTAACAAATTTCGTAAGGTGAAACTCATCATCAT
CGGAGTTTTTGTTGTTAATGCCTAGGTNTCCATGTTTCAACTCTCCGACATGCATCAAAT
GCATCTTCTTTATATCAGTCTTGCCTGCGGCGGAATCCAAGAAAAGAGGCTTGAAGAGAG
TGCAAGACCACTTTGATTGGTCTTCTTCCGGCTCATGTGCTTCCGCTACTATCTGATTAA
TGTCTTCTGACTTCCTGACCCAATACTTATTGTTATAACAGGTCCTTATGTGTACGAGTC
CTTGAGCGGTTTTTGATTTCTCCACCTCGAACGGAGGTGGTGAGGTTCAATCTTCTCCGT
CTCGGAGACATGACCATTGGCCTTCTTGAGCTCGACCTTGTGGTCGGAGAAGCGAAGACT
A
>Fagopyrum_tataricum_MIRA_VER3_c11
CTCACCTAATCCTCATCATCATCATCATCACCGCCATCCTCTCTATTCTTCTTAAGGTGA
GTAGTTCCGCCTTCCTTGCTAATCGGCAACTTCATAGCTCCAAAGGGTGTATCCACATTA
ATATTACCTTTCATGCTGTAACCAGTACCCTTTCCTCTGATCATATCCCAAAGAGCAGAT
CCAAATTCCTTAGGTCTGAATGTTACCGGAACGTCAATGTAGCTTATCCCTTGCTTCTCA
ATTTTAGCAGACTTTTCAAGTTCAGCACCTCCAATGCTAACATCAGCTATCCAAACCTCA
TAATCCAAAGAATTAAGTCCCAAGTCAAAATCATTCTTGTTCTCCAATTTCAAATGAAGA
GTTGCCACAGTTTCTTCAAAAGAAAACTTTTCAAACTTAATCTTCTCAAGATCAATATCA
GGCTTATACGGGATCGGGATCTCGCCGTTTTTCTCAAGGGGAATGGTGATCCTCCCGAAA
ACCGGGACATCTACAATGAGATCAACTTTGATTTTGTAAGGGATAATGCTTCCGGGTTTG
ATGTCATTGTATGTGCTCTTGATGTCATCATATATCAATGTTACTGGTATCTTGACAGTC
TCTGAGCCATGAGCTTTGATTGTTCCAGCATCGGGAATCAGACCTGAGACTAGCTTTCGT
CCGTCGCTCTCAATCAGATAGTCAATGTCAATGAGAGGAATTGGGACTGGATTTGGGTTT
TTCACAAGAACATCAACAACTATATCTGCCTTGTGAAGATTGATACCAGGAATGTGAATT
CCAGTGACATCAGCACTAGGCTTACCAAATCCAATTGCTTCCTCAATCTTTTCACCAATG
TCATGGATAAAATCCTTTACCTTTTCAATAAATCCGCCTTTTCCATCTTCATCCTTTTCT
TCCTTGTGAAGACCTCTCTCATTCACATCCTTCTCTGGAATTTCTGCACTATCAGATGAT
GCCATGCCAGAAGAAGACTGATTAACGCGTTATTGAGTGAAACGGAGAAGAGACTAGAGA
GCAAGAGCAAGAGAGGANNNNANNACTNNTTTCTAGGGGTGTGTACAAATAATTGCTGTT
TAGCTGTGTATTA
>Fagopyrum_tataricum_MIRA_VER3_c12
CTAAACTAGGAAGTACAATAATTGTGATTAAAATTACTAAAATATATTACTGCAAGGACT
AGAAAAATTAAGAAAAAGAATACAAGAGTACAAAATAAAATTTGATACCATGAACAATGA
AGAGAGAGCAGAACCTTCTGTTCTGTGTGCCTGGGCCACTAACTACTGAGTTGCCTTGTT
TAATCATTGACCCAAAATTTTAAGTTAAATATGATAATTTTCACCCATCGAACCCGGTTT
GGCTCCAGACCGCGTCTCTGAGCCGTCTCAAGTCCCGGCCCTTGAGCGTCCGACCTACTC
CTTCAAAAACCGACGTGGCATTCTTTTTCCGGCTACGTGCAAGGTACACGTGCGGTGGAT
CAACTGCCGATTCAGGCTCATCTTCGAACTCGTTTTCATCCGAGTCATGCATCGACTCGC
CCGAGTTGGCTCGGAGTATCTTTTTCCAGTCCGGTACGTTCACCGGCGCCGATGACGCCA
TCTGCCGTTGTCTTCCGGAAGGACTCTCCACAGTGAATCCGTCTTGCGCTCGTAATTGAT
GAATGATCCTAGACGATGTCGTTCTGGCCGATGATTCTTCAAAAGCCAACGTCAGTCCTC
CTACCTGCCGATTCGGAATCACCGGTGACCTGTCGGTGGCGCGTGTATCCCAATCGCTCG
AGAAATCGGTGTTATGGTAATACCTCCCGTCTCCCTCTACCGTCGACCAGACGTCTTCTT
CCCGGAGCTCCGGCGAATCCGAATCGCCGGTGTTGTACGAGTTCCCTCCGTAGCTTCCAA
GGTAGCGCTCGCTTCGGCTGATCGTGAGTCTCCGACCTTTCGCCATTTACTTTCTCCGAC
GACGATCGATCAGAAAATTGAAATTGATAAGATTAATCGATTCAGGACAAAGATCGAGAG
AAACAGAAAATTGAGATGATAATTATATTGATTTTACTTCCTCTCTCTTTCTCTCTCTCT
GTCTGTCTGAATCCCTCAGGAGAAGCTCTGCTAACTAGAGGTATTCCATGGAGGAAAATC
GTCGATCGGGTAGAAATACATCTTTCTCAAATTGTTCTAAGGTGGCATAGCTCCATTTGA
AAGTTTCTTCCTAATGGTACTGAAATCCATAGGGTTCTCAATGATCTCATGGTAATCCGG
GAGCTCTTCTGGA
>Fagopyrum_tataricum_MIRA_VER3_c13
GAACACCAGCACCGGACCAAAGATCCATAGGTAAAACAAAACGGAAACAAAACGAACTAA
CCGTAAAAAGACCGAATTTCCGACGGTGTTAAGCGTAATTCCCCTCTCTAACAACTCCGT
ACACGTATTCGGGTGTCGTTGCCTAAAACGGCAGGCATTCAGGGTCGTTTTGAGGGTCGT
CTNGGGTCGTCTCTAGGACTATTGATCAAGAAGTTCACTTGATTTATGAAACGGATTGAA
AGAGAGTGACATAAAAAGGAAAATAGAAATATTAATAGTAGGATAACGTATTTTAAAGCC
ATTATAAATTCTCCATGACCACCGTAAACGGTGTCGTTTAATGGCTTTTTTATACTGTAT
GTGCTGCTTAATATTGCTGCCATTCCTGAACATAGTAAGATTGATGTTGTTGCCATTAAC
GTAGCTCCCATTATTGTGTTTCTCAGAGTTTGCACTGCTAGAATATTTTTCTTCTCATTG
TCCCTCATCATAGAAGCGACCCAGAAGCGTCGGCCGGTAGAGTTGATGCCGATGATGGTT
GTGAGAGGACGGGTCCGAACCCGACGCCATAGCCAAGCGTGATAGATTGCGATGACGCCG
AGACCCGATGGAACCAAGAGGAGATCGAGATAGCATGTTCTCCATTCCATGATGGCTCTC
TATCTCTTGTGGATACGTATATGATTGCTCTTTAGAGTTTAAGCTACACTTCTCTTTGCA
TTCTACCACTG
>Fagopyrum_tataricum_MIRA_VER3_c14
TCGAAAATCTTATGAAGAACAAGCCTGTCATAACAAACACAAACATAAAAACAACGCCCT
ATGAAAAAGGAAAAACCCGATATTTAATCTCCTATAAGCTAAGATTTCATTTCATCATAT
ATCAATCTTCCAAAACTTGGGATTGGGAGCTTTGAGAGAGATTGAGCGATTGAAAACCTT
GATTTGCTTCTTCCGATCTCTCAATCTTGTGTGTTCGGATCCGTCGAGGAGCTTTACTGA
TTCGCCTTTCGGTCGTCGATGGCGGCCACCAAGCTCTTAGCGCTGGTACTTTCGACGGTG
TTGCTTTTTGCCCTTGGCTTTGAAGGTTTTCATGTTACCGCAGAGGAGGGTGTCCAGATT
CCTCATGATACTCACTCGGAAGGAACCGATTATTTGTCTCTTAAGGCCGAATTAGATCAG
CTCAAGTCCGAGATCCACCTTTTAGAGACACGCCTTGCTGAAAGTGATAAGGATATTAAG
AGTAAGCATGAGACTGTAACAAATTTGGAGAAAATTATCCAAGAGAAATCCAATACCATT
TCACTGTTGCAGAGTGAGATAGAGTCCACCCAGACGAAGGGTACATCTGATGCAGAGGAG
CGAGTGGACAAGGCTCATGCTCGGGCTGCTGAATTACAAAAGCAGTTTGATCAGCTAAAG
AAGGAGTTGGAGACACAAAGTAAGGAGAAGAAAGTTCTGGAAGCGAGAGCTGATGAAGCT
CAACGGAAAGTCGATGAATTGAAACTGAAACTGAAGAATCTCCAGAAGGTCAATGATGAA
CAGAAAGCCATAATCCGAAAACAGAAAGCAGCTGAGGAAGAGATGATGAAGGCAAAACTG
GAGGCCAGCTCAAGATCTAAGGAGTTGTTGGAGGCTCATGGTTCGTGGCTTCCACCTTGG
CTTGCTGAGCATGCCATTCGTATTCAGGCCTTCATTGTGACAGAGTGGGCTGAGCATGGA
AAACCTGCCATGAAGATACTAACCCAGAAGACAATGGAGCTGAATACGGAGTTTGAAAAA
TGGGCTACTCCCCACATAGAGACCGTGAAAACTAAATGGGCACCAGCTGCGAAGGATAAA
TGGCTGATAACAGTGGAGTATCTCAAACCGCATCTGAAACTAGCCAGTGCTAAAACAGTT
GAGGCATACGAAGCATTTAAGACAAATGTGAAGCCACATGTGAAATTAGCTGATCCTTAC
TATCAGGAAGCTAAGAAATTCAGCAAGCCATACTTGGATCAGGTTGCTACAGTGGCAAAA
CCGCATGTTGAGAACGCAAGGGTCACTTTGAAGCCTTACACGAAGAAGGCTGTTGATGGT
TACAGGAAATTTCTTGAAATGGCAACTGCATATCATCTTCAGGTTCAAGCTACAGTGCGA
GAAAATATGAACAACCATGAATTGATGAAGCACCTTGCTACAAATGAGCTAGTTTGGTTT
GTAGCCTCAGCTTTGCTGGTTCTTCCAGTTCTCATTTTGTCTAGAATCTTCTCAGCCCTG
TTCCTTAAAAAAACAAAGAAGCCTCTCCGCCATCCACACCACCATGGGCGCCGTAAGGGC
AAGCGGGGCCATTCTGAGAAATAAACATCCTGAAGCAGGCACTTCTTTGTGGTATCTACA
AGAATCCAAGTCCACATCACTATGGTGATTTTCAGTCATTTGCATTTTCATCTTCTGTAC
CATCTAACTGGTATACGATTACGAGTTCTTCGTTGGATCATAAGTATCAGGTAAGAAATT
ACCATCAGGTTAGAGCAGTATCTGGGTGTTTGAACAAAGTCGGTAGGAATTGAATCACAT
TGGTTTTGCTTTCTATATTATCTTCGTTAATCTTTATTTTCTTACCATACCTGGGAAAGA
AGTTTTTTGAAAGAATTTTTACAGGGTCGGTTAATTGGTTATGTAGTCAAGCCTATGTTT
TGTAATACATTTTACACAGGTTTTATTTTCAATTGAGTGTGCTTTTGTTGTAGTAATTCC
AATTTGCTAATGTTTTATTACTTTATATTAGG
>Fagopyrum_tataricum_MIRA_VER3_c15
GGAAGAACAATATTTTGAATCTCGCATTTAAACTAGAAAGTGTCCTGATGTCTAAATTAC
AAGGAAACTAGAGAAATGCCAATAAATATACCTAATAATAAATAGAACATAGCAAATTAA
GGATAAGAAAAACACACAAAGATGAGCCAAGTCAGAGCAGACAGAAAGAAGAGGCTACAG
AAGCAAGCAATATAAACAACCAAATTCCAAATAGTGGAAAGCCTTTTTCCTATCTTCCAT
CAGAAGATGTAAATGACTCAGCAAAGCCGTAAGGGCGAGTGGGTATACTGGTCTGCGTGT
TATCAAGGCTAGCAACGAAGGATGAAGAAGCAGAGGAATCGACATTGCTACTCCCTTCAA
AGGCCTGCCATTTCTTGAGAGCTTGCGGCAGTGACATGTCAAAGTCAATGCCATAGATGT
CATCCGAGTTCATCTCAATGGGTTTCCAGAGCTCAACTAGGGAAGAAAGGACGTTGACAG
CGTGGCCCATGTCGGGACGCTGATATGGCTCTCTTGCACAGCAGTGTCCTGCTAGCTCAG
CGACTGTGCTGATGCTGGACAGGGTCTCCTCGTCCAGGTCAATGGCGGGGTCAATCCCCT
TTCGGAAAGTTTCCTTGTTGATGTGCATTCTCTTGAACCACGTTACTAAGTGCATGCTAT
CTTCTGGTTGACTCTCATCTAGGGCTTTTCGCCCTGTCATTAGTTCCATTAGGATTACCC
CGAAGCTGAAGACATCCACCTTCGTGGTTACCCGTCCAGTCACTGCATATTCAGGAGCCA
GGTATCCGAAGGTCCCAGCAATCCTAGTTTCAATGGAGCCTTTTCCCTCGGGTGCAAGAC
GCACAAGTCCAAAATCTGCAACTTTTGCCCTCATATCATCTCCGAGAAGAATATTTGAAG
GCTNAAGATCCCTGTGTATAAAGCTCTGATGGGCTAAAGTGTGTAAATACTCAACACCCC
TTGCCACGTCCAAGGCAATGGTCAATCTCTTGGTCCATTCAAGTGGCTTCAAACCCTCAT
GAGCCCAATTGAAGAGATGCTGACTAAGTGTTCCCTGTGGCATGTACTCGTACACTAGCA
GTTTTTCATTCCCGTCCAAACAGTACCCAAGTAGTGCCACAAGATGTCTGTGACGAACCT
TGGTCAACACTGCAATCTCGGACTTAAACTCAGTCAACCCTTTTCCCACAATCACGCCAC
CTTCCATTCGCTTCACTGCAATCTTTGTACCGTCATGTAACTCACCTTTATAAACTGTCC
CGAATCCTCCTTGTCCCAAGATGTTGTCTTCGCTGAAATTATTGGTCACATTCCTAAGGA
CTTGAATT
>Fagopyrum_tataricum_MIRA_VER3_c16
ACGTGCAGGGTGATTCAAGGTGTGTTATCTCTTGGGTTTCCTAATTGAGAGAAACCGGGA
AGCGAGTTCTCCCAATCCTGCCAATTCTCATCCGAAGTCATATGTTCCAACAAAATACAC
TGTGTGGATTGGTCAGGCGAGATCTTCAGGTCAAACATTTTGCGGAGGAGCCCTTTAACC
CTTGCACTATCCTTCTGTTGAGCAAATCCACGGATCAATATATCAAAGCAGAGGAGAAGG
ATGCTCCTGCACATGAACACATCGAAGCTGTAGATGAAAGGGCAAAAGAGGAGGTTGACA
AACGGCACTTGAATGTTGTATTCATTGGTCATGTTGATGCTGGTAAGTCAACAATAGGTG
GCCAGATACTTTTTCTCAGTGGTCAGGTCGATGACCGTACTATTCAGAAATATGAGAAGG
AAGCTAAGGATAAGAGTAGAGAAAGCTGGTACATGGCATATATCATGGACACCAACGAAG
AAGAGCGTGCTAAGGGGAAAACTGTTGAGGTTGGAAGGGCTCATTTTGAGACCGAGACAA
CAAGATTTACCATTTTGGATGCTCCGGGTCATAAAAGTTATGTACCAAATATGATTAGCG
GGGCATCACAAGCAGACATAGGTGTTCTGGTAATATCTGCTAGGAAAGGGGAGTTTGAAA
CTGGATATGAAAAGGGTGGACAGACCCGAGAGCATGTCCTGCTAGCAAAGACTTTGGGTG
TCTCTAAGTTGGTATTGGTTGTGAATAAGATGGATGAACCTACTGTGAAATGGTCAAAGG
AGAGATATGATGAAATTGAGTCCAAAATGACTCCGTTTTTGAAAGGATCTGGATATAATG
TGAAGAAAGATGTTGTATTTCTCCCGATCTCTGGTCTGCATGGTATAAACATGAAAACAA
GAATGGGGAAGGGTGTATGCCCTTGGTGGGATGGTCCATGCCTGTTTGAAGTTCTTGACT
CTATAGAAGTTCCACTAAGAGACCCTAAGGGCCCCTTTAGGATGCCCATCCTCGACAAAT
TCAAGGACATGGGGACAGTCGTTATGGGTAAAGTTGAATCTGGCAGTGTTTGTGAGGGAG
ATTCGATGTTGGTAATGCCCAATAAGGTTAATGTTAAAGTTGTTGCCATATACATCGATG
AAGATAAAGTTAAACGTGCTGGACCGGGTGAAAATCTCCGAATTAGAGTGTCTGGTATCG
ATGACGAAGATATATCGTCGGGTTTCGTCTTGTCTAGCGTATCAAAGCCTATAGCTTGTG
TGAATGAGTTTTCAGCTCAGTTACAGATTCTGGAGTTGCTCGATAATGCAATTTTTACTG
CTGGGTACAAGGCAATCTTGCATATTCACTCTGTTGTGGAGGAATGTGAGATTATTGAGC
TGCTACATCAAATCGACCCTAAGACGAAGAAACCAATGAAAAAGAAAGTTCTTTTTGTGA
AGAACGGAGCTGTTGTTATGTGCCGCGTTCAGGTCAACAACCTGATATGTATAGAAAAGT
TCTCAGACTTTCCCCAACTCGGCAGGTTCACTCTCCGTACTGAAGGAAAGACTGTTGCAG
TAGGCAAAGTCACGGGTCTTCCTAGCGCGAGCGCTTAGGAAGGGTCGTCGGGGAATTTTT
ACTTGACGGGTTGTGTCTCCCCATTTTCTTGATCGTATTTTGGTACAAGTTGGAAGTTTT
GATACCTCACCTGTTGGGAGTCATTTCCCCCAAACTCAGCCTCCACATAAAAGGGCATTA
TCAGAGATCCATTCATACAAGATTGCATATACTTGAGAAATCCCTCTTCCAAGGAGATGT
ACAAACTCCCTTTTTACCTTTGAGGTATTAGAAATTGTTTACTGACTAGCTTTTTATGAG
AGTTTATTTATGTGTGATGTTATCTTTGTGATTTGCGTATTGTAGCTCAATGTTGATGTT
TCCTTTGGACACTCGTCGTTTTTCCTTTTTAATTCCATTGTAGTTGACCGT
>Fagopyrum_tataricum_MIRA_VER3_c17
ATACAGAGTCAGTGAATCAAAAGGTTGAAATCACCCCGCCGGTCAATCTCCTGTCCAGTT
TGTGGCTTTCTGTTTCTTCTCCGGGACACAAAAGAGGCAGTGAATAAAGATGGTGAGGAG
CGACACCTCAAGGAACGAACTTATGCTGATGAAACGCTTCGGTGGAGAATTCATGTCGGA
TATGGAGCAGCATGCCTCCATCCTTGCCATGGACGTCGACGATGACGACCTCGAACCTCT
CGAGCTCTTCGGCGAGACCATCCACCCTGCTGATTACAACAAGCTCGTTGATCGCGACTT
CTTTAACTCCTTCCAGGACGATTTCGACGATGCTGACATCAACTGATCTCCTAGGGTTTC
CTCGTTGCTTCCGGTTCTTTTTCTAAAATGTATGGTCTGTGTTTTAGTTTATGATTATAG
CAACAGAAATCTGTAATTCCGTTTTTATATTGCTATGAATTCATGACAATTAAATCGTTT
AGTGGAGATTTGAAGTTTCTNC
>Fagopyrum_tataricum_MIRA_VER3_c18
AAGTTGTTGGCACGTTTCACTCTCTTTCCCAAAACCCTTGAAGAGTTGGAAGGTTGTTGT
CGTCGTCTTGCTCTGTCCGTCGTTTCTAGGGTTTCCCACTTTCCTCTCTGTTCGTTTTCT
TTCAAGCTCTCCTTTTGCAGAATCAATGGCGACAACAGCTACCAAGAAGCAGGCGGAACC
AGCTGGACCCACTGTGGTTGAAAAGAGAAAGCCTGTTTTCATCAAGGTGGACCAACTCAA
GCCTGGTACTCAAAACCACACCTTGATCGTCAAGGTCGTTAGTTCCAACACTGTCTTGCA
GAAGGCTAGATCGGCTGCGGTTGTCAATTCCCGTCCCACTCGCATCGCTGAGTGCCTCAT
CGGCGACGAGACCGGCACCGTCGTCTTCACCGCTCGCAACGAGCAGATTGACATGATGAA
TCCAGGAGCTACTGTCATCCTGCGTAATGCGAAAATCGACATGTTTAGAGGTTCAATGAG
GCTAGCAGTTGACAAATGGGGAAGAGTCGAAGTCGCTGACCCAGCTAAGTTTGTTGTTAA
CGAGGACAACAATCTATCTCTCATTGAATATGAATTGGTCAGTGTTGCCGAGTAATGATC
ATCAATGGTTAACAAATATGGCTTTCATGAGTGGACGAGTTAGTGTTACTACTGATAAAA
ATGAAGTTCTGCTACAGAAATTCGATGATAATATATATATATGTATCGCCCTACTGGTTG
GTTCTATGATCATTGAAGCAAATTGGTTCGTACTCAGGGAAATGGTAACTTGAATGGGTA
AATAAAAAGGTATGTTGCTGATATTTTGGTTACTCCTAGTTCATTAATCACTTGGGGACT
TCGAATTGTAATGCCACTGCTGGAAGTAAACTGTGGATTGAGATTGGTGTTCTTATGAAT
ATTTATAACTTTGCAAGATATCACTTCTGTCATTGTTTGCAGTTTATTGCTTTGTGTGGT
ATGGCTAAGATTATGTGTTGCAAATTGTGTTCCTTGAACAAACAAATATTAAACTGTGAT
CAACTGATTATCATCAGACTTGCCAGTCAGATGATTAGAGATCGCAATTTCAAGCCTACA
TTCAAGCATGTGTTTGAT
>Fagopyrum_tataricum_MIRA_VER3_c19
GAAAGTTTAAGTATTCATGCCATCTTCGCTCAAAATAATTAAATACATACAAAATACATC
ATTTGAGAGGTGCAATTAACTTGAGGTGAACATCGACTGCAGCATGAAAGGTTTATTCAC
AGTGCCAATACCAAATACATGAAACTCACATGCCATCTTTTGAAGCTGCAGTCACCTCTT
ATTTATACACGTACAAACTACTTTCTGGAGTACAAGGAACCCTGCCTAAGAGGATTTGAC
ACTTGAAATTGTTGCATTGTCATGAATAAAGAAAGCATGTTTCTATGGAGGACATTTCAG
TAGCTAGTAGTTTACAGTAAGTTTAACCGCGTCCAATATCTTATTCTTTGTGGGCAGGTA
GAATGGCTCAAAGACAAGAGGAAACGGTGTATCTAAGCCACAAACTCTGGCCACAGGAGC
CTCCAACCTTAAGAAGCACCGTTCAACAATAGAAGCAGCAATCTCAGCTCCAAAACCCCC
AGTGACTGGGGCCTCATGGCTAATAAGCAACCTTCCTGTCTTTCTTACAGAGGCCTCAAC
TGTATCCTTGTCCCAAGGCAATAGAGTTCTTAAATCGATCAGTTCACACGAAATTCCCTC
CTTTTCAGCATCTTTGCAAACTTGCTCCATGAGAGTGAGCTGTGCACCCCACCCTACAAG
TGTTATGTCACTGCCTTCTCGGATCACCTCGGCCTGTGAAAGAGGCAGCATATAATCATC
TTCAGGAACTTCCTCCACAGCAACACGGTAAAGAGACTTCGGTTCAAAGAAAACCACAGG
ATTGGGGTCACGAATGGATGATAGCAGCAGCCCTTTCGCTTGGCTGGGGCTTCGAGGAAT
GACAACCTTGAGACCAGGAACATGACAGAAGAAAGCCTCAGGAGACTGGGAATGATAATG
ACCCCCATGGCCAACAGCACCATATGGAGACCTTATTGTCAAGCCCCCACAGTTAAACTG
ATTCCCACTTCTGTATCTGAATTTAGCAGCTTCATTGACAATCTGGTCAAATGCAGGATA
GATATAATCAGCAAACTGGATTTCTGCAATAGCTCGATTTCCCATTGCTGCCAGACCAAT
ACCAAATCCAACAATACCCTGTTCGCAGAGAGGAGTGTTGAAAACCCTTGTTTTACCAAA
TCGATCAGCTAACCCTATGGTGCATCGGAAAACCCCGCCGAATCCCACATCTTCTCCGAA
AACATAAGAACGAGGATCAGAATCCAAGGCGATGTGAAGAGCTTGATTGATAGCGGAGAA
AAGATTCAATTCCTTGGCATTT
>Fagopyrum_tataricum_MIRA_VER3_c20
AAATAGTACAAATTACNCCAAATTNTAAAATATCGATACAAAGCTAGCATTAGAGAATGG
TAAACAAAAAGTTACACGAGGCAATGCATTTTTGAATTGATATCTATGTAATATCGATCG
TAACAAAGCCATTATTATAATATTTTTCTATATTCTTTTTTTGTAAGGACGACGAATATC
GTAACATAATCCGTACTTATTTAATACAGAAAACAGGTTAACAACTAATACGTTATTCAG
TACGGGCGTATATATATAACCTTAATACGTTATTCAGTACGGGCTTTCTCCTTCTACGTT
ACCCGGAGGATTGTAGCTGCAAATAACGTACCACCCTCCACCATTACACGGAGTACGAGC
ACATCCCAAACTAGTAGAGCTCCTCCAAACCACTTGAGTATAGTGACCACAAACTTGACC
CGACGCACAAGAGTTAGAACCATGGTCATAATATTGCTTTTCATCCACCCACAAGTTCAC
GGCATCTACTCCGGAGAAGTCGTTCGAGCTTCCTGTTGCAAGGTTCTCACCGTATTGACC
ACCCGAGTGCACGAGATTGCAGTCTCCGTTCCTTGAGTTGGCGTAGTTCTGGGCATAGGA
GGCCACCATATCGTCCCATGAAATAGGGCCGACTCCCACTTCGGCTCGAGCTGCGTTGTG
GGCGTCTACGTAGTCCTGCTGCGAGTTTTGAGCACTCGAAGAAAGGACTAGGGCAAGTGA
GATGACCGTGAGGAGAGACATATTGTTGGAGAAATGCATTTTGTATTCTAGGGTTCGTAA
GGAAAGTTGTATGAGTGTATTGAGATGAAGCTAAGGGT
>Fagopyrum_tataricum_MIRA_VER3_c21
ATTGAAAATGAGTGACCTGCTATCTCTACCGGACAACATAAATCACTAGAAGAAGGCCGA
GTGCGTTCTCGATTCACTCTCTTATCTCTCCGACCCCCACGCTGTTGTGTGCACAAAAAG
AGAAAATAGAGTCCGATAGGAAGAGGAAGAAAGCTTCGATCTCAGATCGAGAACGAGAAG
ACCATCACAGATCGAAAAAGGATAAGGATAAAGAGAGGAAGAAGACGAAAATGTCTTCCC
GGGAGCGGGTTAAGGCTTCTCACATACTCATAAAGCACCAGGGATCTCGTAGGAAGGCCT
CTTGGAAGGATCCTGAAGGCCGTGTTATCTCCAACACCACCAAGGAGGCCGCCATCTCCC
AGCTTGAGGCAATCCGTGAAGATATCGTCTCCGGCAATGCCAAGTTCGAAGACGTCGCTT
CGCGACTCTCTGATTGCAGCTCCGCTAAACGCGGCGGAGATCTCGGACCATTTGGGCGAG
GGCAGATGCAGAAGCCATTTGAAGAAGCTACATTTTCTCTCAAAGTCGGTGAGATAAGTG
GCATCGTTGAGACTGACAGCGGAGCCCACATCATCATGAGAACTGGTTGATACTCAAACA
GGTATCTTTGAGGCGATGCCTTAAAATGTAGAATATCATATGATAAGCTTCTGACCTGAT
TGCCTTATGTCAGTCTGAACTTCCTACATGGAACTGGAACAAGCACGGTTATTTCCAGTT
GCCTCTACAAGCATTGATTTCCTGTTGCTTTTTGGTTTTGGAGTCATAAAAATTAAACTT
CTATTTATGTGCAAATGCCTTGGCTGTTTCCTGTTTGTTTGTGTTTTTGGAGCCATAATA
AGTTGTCTAGTTCCTTTTTCATCGACTGTAAAACTGAGTTCATTATATGCTATTTTTACT
TGAATTGCTCAATTGCATACCC
>Fagopyrum_tataricum_MIRA_VER3_c22
TTTATTAAGTAGAATGCAAGAGCTGTACGACTGTGGCATGTAAGTGGGCATTTTACCTAC
TGCTGGGTTTGCAGGAAGACTGAAAGAGCGATGTGTCCGGCGAAAGTGATTTCGATTGTA
GTGTATCCGATCAAGTCTTGCCGTGGAATTTCTGTTTCCCAAGCCCCTATTTCCTCTACC
GGTTTTCGGTGGGACAGGCAATGGCTGATTATAAATCCAAATGGGAGGATGTTCACCCAA
AGGGTGGAGCCAAAGCTTGCTTTGGTTGAAGTTGAGTTACCGACGGAAGCCTTTACTGAC
GGCTGGGAGCCTTCTAACTCATCTTACTTGGTGATAAGAGCGCCTGGTATGAGCGCGCTT
AAGGTTCCTTTGAGCAATTCAGGGAGCAAGGTTGATGGAATCGGTGTATGGAACTGGTCT
GGCTCTGCCTTGGATGAAGGTGATGCTCCTGCTCAGTGGCTCTCTACCTATCTTGCTAAA
CCAGCTCGTCTGGTCCGTTTTGATGCCGCAAGAGTAACTAGAGAGACTCATCCTGATTAT
GCTCCTGGATACAAAACCATGTTTGCAGACGAGAACCCATTCTTGCTTGCATCCCAGGAA
TCACTAGATGCACTAAACAAGCTTCTGCCAAATCCAGTATCAATCAACCGTTTCAGGCCC
AACATTGTTGTTGAAGGATGTGAACCATTCGAGGAGGATATTTGGAAGGAAATCAAAATC
AACAAGCTCACCTTCTATGGCGTTAAGCTCTGCTCCCGTTGCAAGATGCCTTCAATCAAC
CCAGAAACTGGGGCTGTGAATCCTGAAGTAGCTGAAGTTCTGAATAAACATAGATCAGGC
AAAGTCCTACGTCCAAACCAAAACAAGCAAGGAGAGGTTTACTTTGGACAGAACCTGGTT
TGCAAAGACTCCATGAATGGTGGGAAAGGGAAGCTGGTTCAAGTTGGAGATTCAGTTACT
GTTATCCAGAAGTACGTTGATACTTCTGCAGCACCAGTTTGAGTTAATTATGTATCTTTG
TATGAAATAAGGTGCTAATGATGTTGTTTAATAATTCCAACTGAATATTGAAAGGCAAGT
GCAAAGAACTATGATGTATAATATTTCGGCTCTATATGTTGACAGGCCATTTGGTGAATG
GTAATAACTAATGAATAAACATAAGCCCTTTGTTATTGAGTTAGTAAAAAAAAA
>Fagopyrum_tataricum_MIRA_VER3_c23
CACCCACGACATTCGAAGCTCAAAATGGAGGGACGGGAAGACGACGACGACGACACTGTC
TGCTTGGACATATCCTTCTTCACCAACGACAACTATCAAATTTCTACTTTTACATTCGGG
GACCAAGTTCTTCAGCTCTACTGTCTCCAATCTGCTTCAACTGATTTTGATCTGACAGGG
CAATTGGTGTGGCCTGGAGCAATTTTGATGAATGGTTATCTGTCCAAAAACCCTCAGATT
GTTAAAGGATCCAATGTCATTGAATTAGGTTCAGGTGTAGGTATTACTGGAATACTTTGT
AGCAGGTTCTGTCAAAATGTTGTCATGACCGACCACAATGATGAAGTTTTGAAGATCCTG
AAAAAGAACATAGACCTTCATGCATCATCCGAGGAATCCCAATACTGCTCAGGTTTGTCA
GCTGAGAAACTTGAATGGGGAAGTTCTGATCATATAAGTGAGATTATTAAAAANATATCC
AGAAGGATTTGATCTGGTTCTTGGAGCTGACATTTNNNTCCTNGTNNNNNCANTCTTACG
GCTTTTATTCAGCCTGCAGCTTGAATGAGGATGTTCTGATCATACAGTCATTTACTATGA
AATCCAGATTACTTAAAATCTTAAATTTGGATTAGTCTCTCAAAGGAAGT
>Fagopyrum_tataricum_MIRA_VER3_c24
CCGATGCTTTCTTAAGTTCCTTTGTATAGCAAAAGTACAAACAACAACCCAGTGTTACAC
TCCACATAATTGTCTCCTCTCGTTTCTAAATCAGGTCCCCATTGCAAAGGTATCTGAACC
AAGGAAGAAAGCGAGATACACGTCTAATGTTGAATCGATTATATGAATAATGTATTCTAT
TTACAGGAATTGATAGGAGATCATATACTTCTATTCCCAGTCAGAATCAAAAAATCCAGC
ATCTCTCATCTCTGAATAATATGCATTGTCCAAGATGATATCTTCCTCCTGAAAAAAGTC
TGAGAGGAAGGTCACATACAGGAATGGGAGATAAAGTGAGTGATAGCAAATGTTGGCAAG
ATCATATAGCCAAAATCCAATGTTTACTCCAAGACCTGCAAGACCGCAAGCAGTGACAAC
CGCCATATTCACCGTAAACATAACAATGACGTACCTGTAAAATGTTGGTCTTGGTGGTAG
CTGTTCTTTCCCTTTTGAATAGTGAATGAATAGTATGTAGCCATAAACTGCTGTGAGTAA
TAGCCTGTGAATGAGCCACAACCCCCACTTTACTGGATGCATACTATTGTGGCCATCGTA
GAACATTGGAATGCCGAAACCAAATATATAGACAGCCTTGAGCAAAGCATCAAAGCTGAC
GGCAACCCCGGCAATGGTGAAAGTGCGGGCTAGAGCATCCAACCCACTCACATAGTTCTG
CTGCAGCAAAAATCCGAGCAAGCTTATCTCCAAGCATAACATGGCAGAAGTTGTGGACAA
GGACAAGAGGTTCCATGCTACCTCCTTCTCAAGACTGCATTGCCATGCCTGACGGAAGCA
CCAGAACAAATTGAGAAGCGTCGCAAACCAGAGAAGTGAGTAGTAAGCAACCATCACATG
CCATCGGCCTTGCGACAGTTTCTTCAAGTTCTTCTTCGCATTAAACGCCAAATAAGCGAC
AAAGAGCACAGAAGGGACGATCAGAAAGAAAGAGTACCAAAATCCATGGCACTGTTCCAC
ATCAGAACCACTGTTATCGCCATCGCCACCAGGAGAAGGACCGAGGAAGTTTCTAGGAAG
ACTATGATTGATGATGTTGAAGCTGGATGGAGAAATCGATGGAGAATACAGAGAGATCGA
TAACTCCGGTGAAATTCTCATCCTCATCAGGGCATCGTGAAAACCCTAATTGGGGGAGGA
AGAATTAACTTTCAAGACGT
>Fagopyrum_tataricum_MIRA_VER3_c25
AAGTAACCTAAATCATTTATTCACTAATAAAGTCATCGATTAAAGCATGGACCAAAATCT
ACTACAGAAGATGTACATTAGAACATACTAGGGAAAGGAATCCAATCCCTTAGCCTGTTT
ATATCACAAAGAAAAGGCAAAGAACCAAACAAACAAAAAACAACAAACCTAGTGGCCTAG
TGGGCATCTTCTATTGTTCTTGAAACATCATCATAAAAATAAGTGCTCAAAAATTGCCCA
CATCCAAGAAGATCAACAGATTCCATTTCCATCACTCTTATCATTAGACTTGTACAAATA
GTAGCACTGTCAACAGTGCAACTGCAACAGGATGAAGAGAGCTGCCATGGTGGTTACCAG
AAGTATAGCTTCCAGTTGAATCAATCCCGCTCGCTGTGGGACCCGTTCCGTAGGTGGTTG
AGCTCGTTGAGGTGCTGGTGGTGGGTGTGCTGCTTGTTGTTGTTGTTGGTGAGGTGCCTG
TTGTTGTAGAGCTACCAGTCACTTGGCTGGGGGTTGAAGCATATGTGCAACCAGATGTCA
CAGTGGTAGGGAGAGTAGAAGTAACAGTGGCAGTTCCACTAAAATCACAGGTTCCAGTGG
CTTGGCTCTTCTTCTGATAGTAGTTATTAACAGCATAATCACAATGGGATTTGATTGTGT
TAGGCTGATAACAAGCTCCATTTTGAAGGATAGATGTACAATCAGCTCCATTCCCACATG
CAAAATCAATATTTTTCTGAAGATATGTGTCACCTACCCCATCTTTGCATACACAATATG
TGGCACTTGAATAACCAGCCATCCCAAGAAATATTGCCATGAACACTAAAACAGCCATTA
TAGATGCAGAATTTTGAAGTTTATTTTTCTGGGTGAAAAGGACGCAGAAGGCGAGAGAGA
AATGAGATGTGGGGAAGATGACAGAGAAGGTGTTTGGATAATAATTGAGGAATTTGCNGT
ATNNNCNGTATCTGCGTTGATACCACT
>Fagopyrum_tataricum_MIRA_VER3_c26
CTCAAAACATGAACGTATGGTTAACCGGTCACTCCTTAGGAGCAGCAATGGCATTGCTGG
CTGGCAAGAATATGGCTTTAGCTGGAACTCATCTCGAGTGTTTTCTTTTCAACCCGCCTT
TCTTATCTGCTCCAATTGAGAAGATCAAGGATGAGAGGGTAAAACACGGGCTTCGAATAG
CTGGGAGTGTTGTGACAGCTGGACTTGCATTTGCAATGAGCGCAAAACGGCCACAAGAGA
GGGCAAAGTCAGGTTCAGTGTCTGATTCTTTCGCTACCTTGGCTAAATGGGTTCCTAATT
TGTTTGTGCATCCATCTGATCATGTATGTTCGGAGTATATTGGATACTTTGGTCATAGAC
AAAAAATGGAACAGCTTGGGGTGGGAGGAATTGGTCGGTTTGCTTCACAACACTCGATTG
GAGGGTTGGTGATGAATGCGCTTGGTAAAGAGGCTGAGCCTGCAGCTCACCTGATCCCTT
CTGCTTGTCTTAGTGTGAATAGAAACCCTGCTAAGGATTTCAAGAAGGCTCATGCGCTTA
AGCAATGGTGGGAACCGGAGCTTCAGTTGCATACTGATGTTCATTTGTACTCATAGACTT
CCGTTTGTGAATTTGTAAGAAGGGAAAGCTATGAAGAGACTTTTGGCATTTGATTGGGTT
TGTTCTATTATTTGGTTTCATGGTCAATTCCTTACTTGTGTCTATGATGATCCATG
>Fagopyrum_tataricum_MIRA_VER3_c27
AAAACTTGTAAGTAAAAGTTATTCTATTATTTTACGTCTTCTTCTATTTTTATTTTCTTA
CAACAATTTACATATCCGTGCTTTATTTAATTTACAAAGAATGTAGGAGGATAAAATTTT
GTTCCTCTCTACTTTTTCCCTTTTAAACTCAATTGACCTCTTTTTTCAGAATTTTCTCAA
TTAAATTATAGGGAAAATACTAATCCTATACTTATGAACAAACAAGTGGCAAAGTTCCAT
CTCGGACAGTAAGACACATTTTTCTGAATGGAGTTGGATCATGAAGAACAATGTATGCAT
CCTAAAATCTTCCATACCCTACGCATCCGCCTTGCGATTTTGGAGGTCTTTCGAGTTATG
TAAGTAGGCAAAAATATCATCGGCGGCCATAATCTTGAGTGATTAAGACTACTCGATTCA
GTGGCAGCAGCGTTCGATGCCTTCACTGAAGTTTCAAGACTACTCTTTCCCTTTCGAAGA
TAGAAGTTTCTGCTTCTTACTTCACCAATTGAATCTGACCTTTTCAGACTTTCAAGGCTG
AAGGAGGAAAGATGCAGTTCATAGAGAGAAGATGCATTTTTATCCTGTCGGGGAATGCGA
CCTTCCTTTTCAAACTTTTCGATCACAAGCTTGATTGTTTCCTCAACAGTTGCCCCCAAT
TTCACCATGATTCGAATCGGCCCTGGGCTGCCTTCCATTGTCACCGTAATCACCACTTTC
GTATCCTTCTGATATACCTCTTTGGGGCTCTGTGGACGATCCGGCGAGAGCAAAGTAGAA
GGAGGAGAGATCACGTCAGTAAATGTCATCTGGCGGGAAAACCAGTCATCGGAGATGAAG
ATCGGGGAACCATGACTGCCGCCAGGAAGTTGAGGCTCGGAGGAGCACTTGGGAAGAATA
TCGATCGGAGCTGAGAGAATAGGTCGTTTGCGAGGCGAGGAGGTAGGGCTTCCTCGGAGA
GGGGAAGGAGAGGAAGGACGTGAGAAACGCCGATTGGATCTCCGAGAGGAGGAAGCCGGT
GATCGGAGACGTAAGGATCTTTCCGACGACATCCAAAGGGAAGACCGGCCGGAGAGAAGA
GAAAAGAGGAGGGAATCCAATTAAATTCCTTGCGTCATTGATATTAGAAATTCTCTCTTC
CTCCTCGGNCCCACCCCACGCCGGTCTGAATTTTGAAGTTTATATAGAAAGAGATT
>Fagopyrum_tataricum_MIRA_VER3_c28
CTTTTTTTTTGCAGTTTAAAAGAAGACTATCTCTGTAACAATGTTACTATACACATTGTT
TTGAATAAGAATACTGTTCGCCATCAATTGTAGTTGGCACTTTACAATCCCTGAAACATT
AGTAACAGCAGAAGATGGTGAAAAGATAACAGAAATTGAATCGCATAACTTATCTTCAAG
ATTGTTGCAAAAGGGAACAGATCCAGCTAAACAGTAGTTGGACATCCAACAAATGTTATG
ACCTTGATAGTACACACGATGTAAGACCATTTGTATACCAATTCTTTGACCGATTCTTGC
TTCTGCACGTTGACAAACCAGATCCAGCTACAGAAACAGGAGCATTGAAATTCCTGGGCA
GAATGGTTACTAAACAAGCCTCCGAACCCTCATCATAATCAAGATATGGAGCACATAAAT
TTACACGAAACATAACAATAACTCCCAGTAATATAAAAGGCATTGAACTTGAAAGACTTC
ATAATACATCTCTAGTTCTTACTGGTGGACATAATGAGAACCTACAGTATAACTCTAATT
ACAGAATTCTTACAAGAAAGGGGAAAATGACAGCTTCGGAGTACTGATTTAGACAAACGC
ACAGACTTCGCAGAGATTGCTAAATAACTGAGATGGTGTTCAAATTGAAACTTGACTTCA
TCAGAAGCAACAGCAAAACTCTAATAACACAAATCTTCAAATAAAGAATAAAAACAACAG
CTTCCGATTTAGATAAACGCAAAGACTTTTCAGAAATACCTAAATAATTGATATGGTGTT
CAAATTGAAAATGGACTTTTGCTTTGTTAACATGTAGCGGAATTCATATAATAATTTATA
AATATATTGGAATTCATATAATTGCCGAGTAAAACTCCAAACTTTACCTGCAAAGCTTTC
AGGATGTTGAGATTTATAGATACGATAGTTTCATATGTTGAAATTGATATAATTATTTTA
ACTATAAAACTTGAAATGATACCTGCAAACTTGTTGTCTAGGTGTTCGGGTAAGGAAGTT
TAACTGTAGGCCTCTGACGTCCTGTTGCTAGAACATATCTTGTTCGATCTTTCCGATCAC
GATTTATCAGCAATATGCTGAAACGGTGATGCTATATTGGCGAGGATGAAATAATTGAGT
GCAATTGGGATATTTGGAAAGTGGCGAGAACTCAGAGAAACGAGAAGAGCACACGGACAC
AGGAGAGGGAGAGCCGGGCGATAATCCCGTGCCATCTCCCTCTAAAACCAAAAACAGTAC
TTCTTTATTGAGATCGGTGACCTGCCATGCAAGCGCACCTGACATGGCAAAGGTCGACTC
AAACAAACACATCCAGACATCTTCGATATTGACAGACTCTCTATGTTCTACGCTTAACAA
AGAGTCACCTAGCGCCACATATACAAACCAAACCTGGCGTATACAGAAAACGCACAAGTA
CATGCGCATACGGAAAGATCAGATTTACAGTTTTTATCTTGTAAATCAGAAGCCGTGGGC
TCGGAGCAAGGCTCATGATCGCATCAACTCCAATTTCTCTGAAAGTGCATAGAAACCGAT
TATCATCTAACTCAAAGACAGATCCCACAAGATTGGAACGAAACAGCAAGAATTAGATAA
TCTGATGAATAGCCATAATATTCATGATGAATCAACATCAGATGAACGTCAGGGATCAGA
TCCGTTCAATCTCCAACAAATCATGAGAGACAACGAGATCCGCTTCTATGACATCCGATC
CATGATTGCCGATATCAGAACACAGGGATCACCATACCTATGGATCAGGTATTGAACGAA
AATCCATGGAAGAAGAAGAGGAGCCTAAAGATAAATCGATAAACAATCTAAAACACATGT
GAAAGATGGAGGAAAGAGAAACGACTCCATATGAGAATTATATTGATGCGAGACGGCGGA
AACAAGAATACCCCCGCACTCCTGCGTTGATACC
>Fagopyrum_tataricum_MIRA_VER3_c29
CGTGACTTATAATGCATGATGCAGGAATCGTAGTTTATCAAAGCAAGTAGAAAACTAGAA
CACGANAGGATACTGCCTTGGTACTTCGATCTTGGAAAATAAATATCTTCACATTTTGGA
CAATAGATCTTCACCGTACTTGACCTTGGAATATCTGATTGGCCAACTGGTAGGCATGCT
TGCCCAGAGCAGTAAACTCCAGGGCATCTCCCATATTCATAGTTTTTGTACTTCTCGAAC
ATTGCCGCCATTCCTTTACTAGTCAATATGTAACGGACATGGATAAGACCATATAGCATT
TCTGCTGCAGATTCAATCAATTCATTCTGTTCCTCGGTATGCACGTCATCGTGAGAGGAT
TCAACATCCAAAATTAGGTCAAGTGCGTACTCGTAATACGGAACTTGACTGCTTAAGCCA
CAGAGATTGAAATCATCTTGAATGTATTCTTCATCAACTTCACAGAAAAATTCATTTCCT
CGTAGACTACAAAACCATGAGATCCATGATGTATCATCATCGCCTTCCAATCCATAAACA
TCCGAGTCTGCGCTGTCTGTATCAGAGTCAGACGACGATGAGGATGGTTGACGATTATCG
GATGGTACCCTACCGGAGGAAGTCGACGCCGGTGGAAAACGGCCATCCTTATTCTTAGAG
CTGAGACCTCGCAACGGCGACGACCGCTCTTGATGTTTATCGCCGACAACATGAAACTTC
TTCCTAACAATAGCTTCCATCTCCTGCTTGGAATATCCACCTCCCTTATCCTTGTACATA
CTTTATTTTCTTATACGTACCAACCCAGAAAATCAAGAGGAAGTTTCCCAATTATTGGAA
AGGAAGTTCAGTCGCCTAGAATCGAAATGAAGCATCGGGTTCGAATTTAATCCGAAGAAA
CAGAAATCGAAATGAAAAATAGGATGGAACAATTTCACAAGAATAGGGAAGCAGTGTAGG
TATCAAAATTGACAATTGGGGGTAAAATCGATCAAAGTGGGCTTCATTTAGGGTTCGTAA
AGTTGCGAGAATTTCTGGAACTGCCAAACCCTGACTTCGCCATTCCGCCCTATCTTCGAT
CCTCCTG
>Fagopyrum_tataricum_MIRA_VER3_c30
TAGTTTTTATCCATATACTGATACATACAATCCATCTTCCATAGCCCTCGTCTCCATTCA
CCCGTTCCCAGAAGCAACCGAAGAGAGAGACGGGAGATGACGGCAATCACACTCAACAGT
GGATTCAAGATACCGATAGTCGGCCTGGGAGTGTGGAGGATGGAGAAGAAGGACGTTCGA
GACCTCATCATCAACGCTATCAACCTCGGCTATCGCCATTTCGACTGCGCTGCTGATTAT
CAGAATGAAGCAGAAGTTGGGGAGGCACTTGAAGAAGCATTTAAGACAGGACTTGTTAAG
AGAGAAGATCTTTTCATCACAACTAAGACTGTGGAACTCAGACCATGGCCATGTGCTTGA
AGCCTGTCAAGACAGCTTAAAGAAACTTCGGCTTGAATATTTGGATCTATACCTTGTTCA
CTTTCCTGTAGCCACAAGACATACTGGTGTCGGAACAACAGGAAGTGCTATAGGTGATGA
TGGTGTGTTGGATATTGACACTACAATTTCCTTGGAAACAACATGGCATGCTATGGAAGA
TCTGGTTACAAAGGGATTAGTTCGTAGCATTGGCATCAGCAACTACGACATTTTCCTCAC
CAGAGATTCTCTTGCATATTCCAAAATCAAGCCAGCAGTCAACCAGATTGAGACCCATCC
ATACTTCCAGCGTGAATGTCTTGTCAAATTTTGTCAGAAGCACGGTATCTGTGTCACAGC
TCACACACCACTGGGAGGAGCTGCAGCCAATACCGAGTGGTTTGGCACTGTATCCTGTTT
GGATGATCCTGTCTTAAAGGGTCTAGCTGAAAAGTACAAAAGAACTGCAGCGCAGGTTGT
ACTCCGCTGGGGCATCCAGAGAAACACAGTTGTGATTCCAAAGTCGTCAAAGTTGGATCG
CTTGAAGGAGAATATCCAGGTTTTCGATTTTGAACTGACTGCTGAGGATATGGAGGTGAT
CAAGAACATTGACCGCAAGTACCGAACCAACCAGCCAGCCAAGTTCTGGGGAATTGATCT
CTATGCATGATGAAACGATCACTTGCTTTGGTGGATGAAAAAGAAGCGGGTTCAGAATTT
ATGAGAGATTAAGAACTCGGGACTTGTTGCCATGTTTACTGTACACTTTTGAACATTCAT
TTTCAGTATCAAAATCGAATTAAACTTTAGGTATATGTAAAAAAAAG
>Fagopyrum_tataricum_MIRA_VER3_c31
GCTAAAGTTGCATTTGCATAAATCAACATAAACTAATATTACATGGAACAACTTAGTCAT
CTGGCATACATTTGATGATCGGACATCTTTCAAGATCTTACACAGTGCTTGGTGCCAATG
AATTCAAATATCTATGCTTCCTCTCGGTAATTTACACAACATGCCCCGAGTGAGAGAGAA
TAATACGAAAAAGGCAAAGGCAGACCGGAGATCCCAAAAGGTTCTTACAGAATTTTGAGC
TGATAGATGTATTCGGTGTGCCAGCGAATAGCGCATCCCCCAGTTTCGGAATGCTTGCAT
TGTTATGCAAAAACTGGAAAATTGTGAATCTATGATACCTCATGCTTAAAAAGTGTTTTT
ACTGTCACTATGGTCTATAGAAAGGGTAATAAAAAGCCGACTGATTAAAGCACAATGGAA
TNCNNANTATAATCAGCAGTCAAATAGCTTCAGAGATCTACTTGGCACTTGCCGTTAGAT
GCCCTTATATAAGAGGTTAAACTTCGGTACCCGTTCAGAAGGCAAAGGACAGGTCACGAT
CATCTTGCCCTTCATGGCTCCTCTATATATGGCCTCCACAACATCGATAAAATCCTGTTT
TTTGTAAAATGCACCAATCCATTTGGAATGATCTGCAGACCCCGAGTCCATCTTCATGTG
ATGAGCATTGAAGAAGAAGATGGTTGAAGGTATGAATGTGATGTCAAAGTAATTAACATA
GACTTGCAAATCTTCCGAATCAATATCAACGAGTGCTATAGTAGCAAACTTGGAAACATC
TCTTGCCGATTTAGATAAGATGTCGTCGAGATGGAGACAGACGGAATCGGAAGCACGGCC
AAAACGGAGGACTAGAACCTGATCAATGGTGTCTCTGATGATAGCATCGACCTCTCTCTT
CTTCGTCAATGTCGGCAACAGCAAACTCATCCTTCCTGAGAAATTGTTTCCTCTAATTCC
CAAACTCCTGCCCCAAGTTGCAAGTTGCAAGTTGCAACTACTGTTTGCGAATT
>Fagopyrum_tataricum_MIRA_VER3_c32
CTATCAATCAGGAACAACTGCGATGTTACCTACTTAAATCGTGATCGTACACACCTGAGA
GAGGAGGAGGAAGAAGAAAATGACACTGGGACTAATTAACGCCAATCCTGTGGTTCACGC
CAAGAAAGACAGGGTGGGTCGCACTGACGAACTCCACGCTCACACCTCTGACGACGCCGT
CGATCCCCTCGACGTTTTCGATCATGTTAGGGATATTAGGGATCCGGAGCACCCGTATTC
TCTGGAGCAGCTCAGTGTTCTGTCCGAAGAATCTATTACTGTTGACGACAAGCTTGGCCG
AATTATGGTAATCTTTACTCCTACTATCCAGCACTGCAGCATGGCAACGGTTATTGGCCT
ATGCTTGAGGGTTAAGCTAAAACAAGCTTTTCCTCCACACTATAAGGTTGACATCAAGGT
ATCTCCTGGATCACATGCGGATGAAGAATCAGTAAACAAGCAACTGAATGACAAGGAAAG
AGTTGCTGCAGCACTGGAGAACGAGAGTCTTCGCCAACTTGTTGATGAATGCCTCTACTC
GAGTGAATTTTAGTTTGAATGCTTGAGAGCTTCATCTCCCTAACCTATTGTGAATTTGGA
TCTTGAAAATCATGATTGGTGAAACTGAAGTAT
>Fagopyrum_tataricum_MIRA_VER3_c33
AGAAGGCATAATTGNAAAACTGCTTCTCATGTACAATACATTACAAGTGCAGACTTCATA
ATATCCTTAGTTTCCAAAATCTACCCATTCATACCCTTCATAGATAACACTACCAATTAC
AGGAACACCAGATACATAGCTACGGATCAAGGTGACAAAATTACCCACAAGTACAGCATG
GATGACCTTGAGAGTTCACAAAACAGGCAAGTCTAATTCATGTCAGGAAACAACAAGACA
TTAAATACAATTTCATTCATCAGTAAGAGATTTGGCCACAAACGCAGTAATCGCTGTAAT
AGCAGAAGCTTCGGCATCTTCTTGGGTTGAGCCTTGTGCAAGCAGATGCTTCTTACCAAC
CTTTAAGGAGTGATCACCTCCTTCCACAACATACAGCTCGTTAAGCGGCTTTATCTTTTT
CTGAACACTTTCTAGTTTATCTAAAGGGCAAAGCCCGTCTTTGCTACCCTGCACAAAGAG
GATTGGGACTGTGAGCTGCACTAGTATCTCGTCTCTAATAGCACCCTTCATGCCCTTTAG
TGGGTATCCCAAGCATACTATTGCTGATGCAGTAATGTCTTCTCGACTAGCAACCATGCA
GCTGACTCTCGAGCCCATTGATTTTCCAGCCAAAATGAGAGGATGGCCAGGATGCTTGGC
GACAGCCTTCTTGACAACATCGGCGTGAAAATCAACCAATGTTTCAGCCTTTGGAGCAAC
CTTCTTACCAGCAGCCATATATGGATAATCGAAGGTTACAACCTCCACGGCGTGCAATGC
CTCTCCTATCATCTCCTTCCACCTAGTCATCCAGTCGGAGGTGGAAGGTGCGCCAGCGCC
GTGAGCAAAGACCACCACCGGAGATAACTTATCAGGAATCGAGACTTGAGGCTCAGACGA
ATCGCTTTGATCCTCGCTTGTACCTAGACGGCGTCGTTTCGATGGAGGAGGAGAACTTCT
TCTAGTCATCGTTGTTTGCGTTAACGGAGAATTCTTTGTGCCCTAGAAGGATT
>Fagopyrum_tataricum_MIRA_VER3_c34
AATTTTTATAACTTAGTTCGGTGTCGGTTCAATCGAAACAACGAGAGGCTTCGTCACCTC
GAGAGCTTACGAATCACCATCTGGGAATATATTGTCTCCTTTGTCCATACAAACCCCAGA
AGAACAAGGTGGAGAGAAGAAAGTTTTTTTTCGTAGATCGTCGATGGGAATAATTCGGAG
CTACTTCACATTCATAGTAGGGACGGCGGTGGGAGTGTATATCGCTCAAAACTACGACGT
CCCCAATATCCAGAAGCTCGTCAACACCTACTTGGACAAGGCCAAGACCGCCGAGCAGAA
CTACCGGAAGCGCAATAAGCGAGGATCTGATGGAGACGACGGCGCTGCTTAGCTAATCAG
GTTATTTATGTCACGCCATTCTCCTTGCTTCCTATCGATTTTCGAGGTGAAACCCTAATT
TGTCCTGTATCGGCAATTGATAGGGGTAAAATGAAATAAGAATTAAGTAGATGTGCTTAT
GAATTACGATAATCAAATTGCGGATCTGATGATTTTGTATACTCTGGGGGAGATTACTCG
AATAGGATGAGATCAATAGAGTTTTGTGATGCTGTGATTTTTTTGTATAGACTCTGAGAT
CTGATTATGATCTTTATATAAGTACCGGCATACCTTCACATTGTAG
>Fagopyrum_tataricum_MIRA_VER3_c35
ACTTCACCTCTCCGCTTTCTTCCATCTCTCTACTAAATCTCTTGTCAGGATTCTCATCTT
CTAGCCCGCGTCTTCCGATCTTTGATGAACTTCTGTCGATNANAAAGTCNNAAGGNNNTT
CGTNTNNNGCNNNTCAGTTGNNGATCCTNCNNTNNAGCTATGAAGGTCACCGTTGTTACC
CGCAGTGGTAGAGAGCTTGTCAAGGGCGGCCTTGAACTCGATGATTCTGCTACTGTTGCC
GATCTACAAGATGCTATTTACAAGAGAACCAAGAAGTACTATCCTTCCAGACAAAGGCTT
ACCCTTCCTTTGCCATCAGGGTCAAAGGGAAAACCTGTTGTCCTCAACAGCCAGAAGAGT
ATCAAAGACTATAGTGATGGAAACTCCAGTGAATTCTCTGTTGTGTTTAAGGACCTAGGA
CCGCAGGTTTCCTACCGTACGCTTTTCTTTTTCGAGTACTTGGGTCCCCTCTTTATCTAC
CCAATTTTCTACTACTTTCCTGTTTATGAATTTTTCGGCTACAAAGGAGAGCGTGTGATA
CACCCAGTTCAGACATATGCAATGTACTACTGGTGTTTCCACTATTTCAAGCGTATTATG
GAGACGTTTTTCGTGCATCGCTTTAGCCATGCAACTTCCCCGCTATCTAACGTGTTCAGG
AACTGCGCATATTATTGGACTTTTGGAGCTTACATTGCTTACTATGTGAATCATCCACTT
TATACTCCTGTCAGTGACCTCCAAATGAAGATTGGGTTTGGATTTGGGGTGCTCTGTCAA
GTCTCCAACTTTTACTGTCATATTCTGCTGAAGAATCTTCGCTCATCTGATGGAGGAGGA
TACCAAATTCCTACAGGGTTTTTGTTCAACATTGTGACCTGTGCAAACTACACTACTGAA
ATTTATCAGTGGTTGGGCTTCAATATTGCAACCCAAACTGTGGCAGGTTATGTCTTCCTC
ATTGTTGCAACTTCAATCATGACTAACTGGGCACTTGCTAAGCACCGACGTCTGAAGAGG
CTATTTGACGGGAAAGATGGCAGGCCTAAGTATCCACGAAGATGGGTAATATTGCCCCCA
TTCCTGTAAAAAGGAAGAAGATAACGAGGCAAGAACTACCCGAGTTGTGGATCCCTGCAC
GATCATATATATCTACGCTTGCTGCCTCGTAAAGTTGAAAATTTGAAATAATTAAGATTT
CACTTCAGCTGTGTTGCTACTTGTTTTTGAACTCAATAATACTGTCAGCCATTTTTAAGT
TAGTCTGTTGTTGCTTTTGGTTCGTAGCTGCGTTGGGACGATATTGTTGCTAGTCTTAGT
AGTAGCTTAAACCATGTTTCGTTTCAGTTGCTTTCAGGTTTGATTGCTATAAAAGGATGT
AAGACTGTCACTTAATGTGGTATTTGGAAAATTGCATTTCTTCAACGATTTCTTT
>Fagopyrum_tataricum_MIRA_VER3_c36
CAGAACTGAAAACTAATCCATACATGAATATTTTTAAGTTATGGATGGTTACAAATATAA
TATTCATTAAGCAGATCTGTAACTTGTACGATTACAAACGAATTCCAAATACAACGAAGT
GCTTTAGAAGACAAATCAGTATTCAGTAGAGCATATGAATCTGACAGTAAAACTCGGTCT
ATTTAGATCCAATGACAAGCGTCTTCGCCATAGTAGATGACAAACATACTTTTACAGCAG
CATGTTTACCCATATAAAACTAGAGAGCTTCATCACTTGTAAAAGTCGAAATCAGTATCT
GGTTTCTTGACATTAGCTCTATAACCCTTCTCAAAGTCTTTCGGCAGGATGACATAGCGG
TTCTTCCTCACAGCGTGCAGCCCTGCTTCCTGACAAATTGCTGTAATCTCAGCAGCACTA
ATCTTATCAGGTCGTGAAACATAATCCTCCAAATCAACTTCATCACTCAAATTCATCTTG
GATGTACAAACCTGGAAGACAAGCCGCTTCTGTCGTCTATCAGGTAAGGGAAACTCAATT
TTGCGATCAAGTCTTCCCGGTCTTAGAAGTGCGGGGTCCAAAGTATCTGCTCGGTTAGTT
G
>Fagopyrum_tataricum_MIRA_VER3_c37
ACCATAGGACACAAACTTTCTCTTATTGTCAACAACAACGCAGTGTTACAGAAATTTGTA
CAACAACCATCACAAAAGAAACCCTAAAGACCAGAGAGAACTGAAGATTCAAATAACTTT
CAAATACCAATTATCATCATCAATTCATTATCTAACCATTTTTCAAAACAATCAACCGTC
ACTTCTTCAAGCTTCCGCGAACACCAGGACGAGGCTTGGAGGTGTCGGCGGCAAGAGAGG
CGTGGAGATTCCTGAGACTGGCTTCGTCGTAAGGGAGCTTTGGATGCTTCGATTCATGGT
GGATCTGCATAGTTTTGAGATCCGGCACAGTAATTTTGCAGTGAGGGCACTCATACTTGG
CGTGGCCACCTTTCTCCTGGCCAGTTCGATCCGCTAACCCCGCCTTACCGCCACCTCTGT
TGGTAGTGGCGGCGTCTTGTTTAGCCGCGAGTTCTTTAGCTGTGTGCTTCTTCGGCTTCG
CCTTGCCTGTCATGGTAGTGTGTAGAAGAAGCTTGAGTTTGAGGTTTCTGTGGGAGTTGG
GATTGGGCAGAAGAAAGAGAAAGGTGTTGGAACCCTAATGGGATATCCAGTTTAAAACGA

>Fagopyrum_tataricum_MIRA_VER3_c38
ATCCTTTCTACGNCACAACTTTCTTCTGCGACTCCTGCAAAGCAATATCCTCATCCACTC
CCCTGAACTCTAACTCGCTTCTCCTGGCATTTCTCTTCAATTTTCCAAGGAAATGGCAGC
TTCACAGCTCACTGCTTCAACAGTGACAACAAGGGCTTTGCCCACATTTGATGGGCTTAG
GTCTTCACCTATCAAGCTTTCTTCTTTTGCCCCATTGAAACAAACTAGCAGGTGTTTTAG
GCCTTTGGTTGTCAAAGCTGCAACTGTTATTGCCCCAAAGTTCACCTCAGTCAAGCCAAC
TGCCGATAGAGTTTTGGTGAAAATTAAGGCTGCAGAGGAGAAGACCCTTGGTGGTATTTT
GCTTCCATCAACTGCTGTAACAAAGCCACAATCTGGCGAGGTCGTTGCCCTAGGAGAGGG
AAGAACTGTCGGGAAGAACAAGATTGAGATAAGCTTGGAGCCAGGAACTCAAGTTGTATA
TTCCAAGTATGCAGGCACCGAGCTAGAGTTCAATGGATCAAGTCATCTTCTCTTAAAGGA
GGACGACATTGTTGGAATCCTCGAAACTGATGAAATCAAAGATCTTAAGCCTTTAAACGA
GAGAATTCTCATCAAGGTTGCTGAGGCTGAGGAGAAAACAGCTGGAGGTTTGCTGTTGAC
AGATGCTGCCAAGGAAAAACCGTCTATAGGAACTGTGATTGCTGTAGGACCCGGCCCTTT
GGATGAAGAAGGTAAGAGGAAGCCAGTTTCGGTATCAGCAGGAGATACAGTTCTGTACTC
GAAATATGCAGGTAATGAGTTCAAGGGCAGTGATGGGTCTCAATATATAGTGTTGAAGGC
ATCTGATGTAATGGCTGTGCTGTCTTAATCGCGAAATTGATACGAGGACATTGAGAAAAT
GTAGCCGGAAATCGTGTTAGTTTATATTGTTGGAAAAATGCAGGTGAAAGTGTTCATATG
AGAGCTTAAAGAGCTTCCTTGATTTTGAATGTTGCAATAAGTTTGAGTTTGAGTTATATT
CCTCTTTTCTGAAGTTTGCTTTTGAACTTGTTAATTCTTAGTAAAGGT
>Fagopyrum_tataricum_MIRA_VER3_c39
AAGTAAAAGCAGATCTCGAACATATCATCATCGTCCATGGCGACCATCACATTCGTTAAG
GCCAGGCAAATCTACGACAGTCGTGGTAACCCCACTGTTGAGGCTGACGTGGGACTGTCA
GATGGGACTGTTGCCAGAGCCGCTGTCCCAAGTGGTGCATCCACCGGAGTTTATGAAGCT
CTTGAGCTCAGGGATGGTGGTTCTGACTACCTCGGAAAGGGTGTTCTTAAGGCCGTTAAT
AATGTCAACTCAGTCATTGGCCCAGCTTTGGTTGGTAAGGACCCAACTCAACAGACTGAA
ATCGATAACTTCATGGTTCAAAAACTTGATGGAACTGTGAACGAGTGGGGATGGTGCAAG
CAAAAGCTCGGTGCAAATGCCATATTGGCGGTTTCTCTGGCTGTTTGCAAGGCTGGTGCC
TCGGTCCGGAAGGTTCCTCTGTACAAGCACATTGCTGAACTTGCTGGAAATAAGAAGTTG
GTGTTGCCCGTCCCTGCATTCAATGTCATTAATGGTGGATCACATGCAGGAAACAAGCTT
GCTATGCAGGAGTTCATGATCCTTCCCACTGGGGCTTCCTCTTTCAAAGAAGCCATGAAG
ATGGGCAGTGAAGTATACCACCACTTGAAGAGTGTCATCAAGAAGAAATACGGTCAAGAT
GCAACAAATGTCGGTGATGAAGGAGGTTTTGCACCCAACATTCAGGAGAACAAGGAAGGT
CTTGAGTTGCTCAAGACAGCTATCGATAAAGCAGGTTACACTGGCAAAGTGGTTATTGGC
ATGGATGTTGCAGCATCCGAATTCTATAAGGAGGACAAGACCTATGACTTGAACTTCAAA
GAAGAGAACAATAACGGTTCACAGAAGATTTCTGGTGAAGCGCTTAAAGATCTTTACAAA
TCTTTTGTGTCTGAGTACCCAATTGTGTCCATTGAAGATCCATTTGACCAAGATGACTGG
GAGCACTATGCCAAGATGACTGCAGAAATAGGAGAGAAAGTACAAATTGTTGGTGATGAT
CTCTTGGTGACCAACCCCAAGAGAGTGGAAAAGGCAATTAATGTAAAAGCCTGCAACGCC
CTTCTCCTCAAGGTTAATCAAATTGGGTCTGTGACTGAGAGTATTGAAGCTGTTAAAATG
TCCAAGCACGCTGGATGGGGTGTGATGGCCAGCCACAGGAGTGGTGAGACTGAAGACACA
TTCATTGCTGATCTATCTGTTGGTCTGGCCACGGGTCAAATCAAGACTGGAGCTCCATGC
AGGTCAGAGCGTCTAGCCAAGTACAACCAGCTATTGCGTATTGAGGAGGAGCTTGGAGCA
GATGCTGTGTATGCAGGAGCTAGCTTCCGCAAACCTGTTGAGCCCTACTAAGAAGGTCAC
AAGTTTTGAATGGGAAAACTCTTTCGGAGGCGTTCCAAACGAGGTTTCCTGTGTTGACTT
AGAATAAAATCTTTGTAAAGGACTTGTTGGTGGCAAGATCTTAATAGCTTCAATAAAGCT
TAAGCTGAAATTTTGTGGCAAGCATTTTGTGTTCCCTTTGCCCTCTGTAATCTGTCTTAT
TTAGACTCTTAGTGCAATTTTATGGGTTTAGTTGATTTGCTATTTTTGGAGATGACAATG
CTAGTAATTGCTTCGTGCAGACGCGGATCTATTGTATGTAAGTTAGTGAGCAATAAAATA
AACGACATCTTTCATTATT
>Fagopyrum_tataricum_MIRA_VER3_c40
ATTGGAACCAGAGAAAAAAAGGAGAGTTCAAGCAATGGAAGTAGCTGTTGAAGGGAAGAA
GATGAAGATCTTATGCCTCCATGGATTCAGAACTAGTGGTGCTTTCCTCAAGAAGCAAAT
CGGAAGATGGGATCCTTCTATTCTTTCTCATTTCAACACGGATTTCCTGGATGGTAAGTT
CCCAGCTGGTGGCAAATCCGACATAGAAGGGTTCTTCCCACCTCCTTACTTCGAATGGTT
CCAGTTCAACCCGGACTTCACTGAATACACAAACTTGGACGAATGTATTTCTTACTTATG
CGAATACATCACAAACAACGGTCCCTTTGATGGGTTACTAGGATTCTCCCAGGGTGCAGT
GCTTTCTGGCCTTTTGATGGGTTACCAAGCTCAGGGAAAGTTGTTGAAGGATCATCCTCC
ATTCAAACTATTCGTGTCGATATCCGGAACGAAATTTAGAGATCCGGGTATTTGTGAGAT
TGCTTACAAAGATCCGATTAAGGTGAAATCGGTTCATTTCATTGGAGCTAAGGATCATTT
AAGGGAACCTTCTGAGGAATACGCGACTGCATTTGCGGATCCTCTTATTATTAGGCATCC
ACAAGGCCACCTTGTCCCCAGACTAGATGAGGCGACAACTGAGTTGATTCTTAACTGGGT
AAAGGAGCTGGTGGGTGAAGAAGATCGCGAGAATGCTTTGTTGAAGATTGAAGTTGTTCA
AGAGAATGTCGAAGTGAAGCTTATTGAGAAAGCTGATCAAGTGGAGGCTGCAACAGCTTG
ATGATGATGATCCACGATGTGTTGTTTGTTTCTTCCTGATCAAAGCTGTTAAGCTTTATG
TTTATGTTGACATTTTTGTGACAAATGTGATCATTAATAAGATTCGAGTTGACTTT
>Fagopyrum_tataricum_MIRA_VER3_c41
CCCGATTAACACTCAACCAAAACGCAGTGTTTAGCATACTTATTTCTNAAACGGGGACTC
CGCCGTTCCACGTTGTCATTGTCTCGGCGAAGCTCGGTTGAGATCGAGATATCGAATCGA
AGAATCCAAGTCTCGCCACCGCCAATACAAAACAATGTCGGCGATTTTGGCTCGGCGGTC
CCTTCTCGCTATTCGCCCTCGACATCTCGCTTTGACTGGGCAAACCTTGCAAGGTTCAAA
TGAGTATGGGATGAGGTCCTTTGCTACTAAACACTCTTTTTCGACCCCAAAAGATGATAT
AGAAAGAGAACAACTTGCAAGGGAGATCTCGAAGGACTGGAGTTCTGTTTTTGAGCGAAG
TATAAACACCTTGTTCCTTACTGAACTGGTTCGGGGTCTAGGCCTTACTCTGAAGTATTT
CTTTGAACCAAAAGTTACTATTAACTATCCTTTTGAGAAAGGTCCCTTAAGCCCACGTTT
TCGTGGTGAACATGCACTCCGCCGCTATCCCACTGGTGAGGAGCGCTGCATCGCATGTAA
ACTATGTGAAGCTATATGTCCAGCACAAGCAATCACAATCGAGGCTGAAGAACGTGAAGA
TGGTAGCCGGAGAACTACAAGGTATGATATTGACATGACAAAATGCATTTATTGTGGATT
CTGCCAAGAGGCATGCCCTGTGGATGCAATTGTGGAAGGACCAAACTTTGAATTTGCAAC
AGAGACTCATGAGGAGCTTCTTTATGACAAAGAGAAGCTGCTTGAAAATGGAGACCGATG
GGAAACGGAGATTGCAGAGAACCTGAGATCTGAAAGCCTGTACCGTTGATTATTGCAGCA
TTCATAAACTAATATAGCCATATATTCTGCTCCATGGCTGGATCTTTCTTGGGTTTCTAA
GCCTCTGGATTCTGGAATCAATAATCCAAACTTTGTATGGATCTCTGTCACTCTGTGGCA
CCGGTAATGTACCCATTCGATCCGTTTATGCGGAATCCTTTGTTTTTTGTGTTGTCAAGT
AGTTATTCTTCAATCATAGTGCTTGCCTTTATGTATCAACATATGGAATAATACTTATTT
GCCATTTTGTAAGTGGTGGACTTTTGACAATGCAGTTGTGCTTGTTTTTGGTGAATNNNN
ANNAAACAAAACTACTAGCGTTGATACCACTGCTT
>Fagopyrum_tataricum_MIRA_VER3_c42
GCGGAGGAGCTGAGACGGCTGGTGGCGGAGGATAAGGTGAGCGGCTTGTTGGTAGTTTGG
AGTAAAACTAAAACGAAAAAGAAACGTAAACGAAAACCCCGGAAAAATAAATAAACCGGC
TTAATACTACGGTTAAGAGCAATTTCCCGCCGTACGGGAAGGACTTCATTAACCGTCAAC
CCACTGGCCGCTTTTGCGATGGACGCCTTGTTACTGATTTTTTTGCAGGAGCTCTGGGTA
AAACAAAGGCATTGCAAGCATTTCTGGATCCGAGTCTGAAGAATGAAGATCTGTTGAATG
GAGTGAGCTTTGCTTCTGCTGGCTCTGGCTACGATGATCTTACTGCTAATCTCTCCGGTG
TACTAACAATATCAAAGCAACTGGAGTATATGAGACACTACAAGCTGCATTTGGGAAATG
TGTTAGGGAAAGCAAAGGCAGAAGATTACGTGAGAAAAGCAACCTTCATATTAAGCTTAG
GCTCTAATGACTTCCTTCAAAACTATTTCATTGAACCCACTCGTCCTAAGCAATTCACCG
TCACCACTTACCAGAATTTCTTGGCTTCTTTCCTACGTACTTACATTCAGGAAATGCACA
AATTAGGTGCAAGAAGGGTAGTGCTAGTCGGGGTGCCCAACCTCGGGTGCATGCCAATTT
CCCGGACTTTTGCCGGCTCCGATACCCAATGTGTCAAACCCCTCAACAACGCGGCCTCTT
CTCTCAACTCGAAGCTCAAACAAACCCTCTACGCCCAACAATCCGCCCTCAAAATGAAAG
TTGTCTTCGTCGACATCTACAAAACCATCGAAAAGGCGATCAATAACCCGAAAGACTACG
GGTTTACGGATGTAGCGAAAGGATGTTGTGGGACAGGAACGTACGAGTATGGAGACACTT
GCCGAGGGCTAGCAACGTGCGAGGATCCGAAGAAGCATGTGTTTTGGGATGCGATTCATC
CATCGGAGAGGATGTATGAGATTTCGTTCAATGAGATATTAGAGTCTCTTACTTATGATT
TCTTACTCTAATTAAAACAATTGAGATATCGTACGAGGACCTTTGTTGTACTAGAAAATA
ATGATTTGTAATTTGATGTGCAAGCATGTCTATTGTGTGTTAAGGATTTGCATTGTCATC
GATCGAGTTATTACTACACACTTAGAAATGTATAAGATTGAGGTTAAGTTCAAAAAATTA
TCGTGGTTGATTTGAC
>Fagopyrum_tataricum_MIRA_VER3_c43
AAAACTAGCAACTTAGCAACTATAGAGTTTTCTTCAACATTCCAACGTTGCTCACACTTA
GATACAAAAGAATGGAAGCTCTCGTTCATCTAGCTCTCGCTCTCGTCATGACTTCCTTCA
CTGTGTATGCATTTGATCCTAACATGCTTCAAGACTTTTGCGTTGCCACTAACAATCCTA
AATTGTTTCTAAATGGGTTACCGTGCAAAAACCCAAACGAAGTAACTGCAGATGACTTTG
TTTTTAGGAGTCCAAATATATCGGTATTTAACGATGATGGACTTGGTATTAGCGGAACAT
TAGTGAACCCGTTAAACCTCCCGGGGCTAAACACGATGGGGCTATCGGTGTCTCAAGCTA
AATACGCTCCAAAGGGGACATCAGCGCCACACAAACACCCACGAGCCTCGGAGATTGTAG
TTGTTACCGAGGGAACCCTCTATGTAGGTTTCGTGAGTGAGGCCAACAAACTATACTCTA
ATATTCTCAATGCGGGCGATGTTGTCGTCTTCCCTCAAGGGCTCATCCACTTCCTCTACA
ACATAGGGGATACTAATGCACAAACGGTTTCGGGATTTAATTCCCAGAACCCGAGAGTGG
GACCGATTGCTAATAAGATTTTCGAGAAGGATCCACCTATATCGGTTGATGTTATTTTCA
AGGCATTTTAACTCGATCCCAAAATCGTTGACGACCTTCAATCTAAATTTTAGATGTTCT
TTGTCTAACTTGCTCGTGCTTTTTATTGCAATAAAACAAATAACCCTATTATGTATCTAC
GTATCTACGTGATGCAGCTGATTATATATGTATTTATAAATGTTATAAATATATGGGTAC
GATATTGTTAGAGTTCGAAAACCCTCAAAAATAATAGGAGAAGACTACACTTT
>Fagopyrum_tataricum_MIRA_VER3_c44
GCATAAATCAAAGAGAAATTTTCAACACTAAAAACACAGTTAATATGTGATGTGATACAA
CAAAATTCAGTGATCCATGTTCAAAGAATCAAATTTATGAACTCTGACAAGATTCCGTAA
GAGAACACGTTTTTATTAGCAATTTAGCATCCAAAAAGCAAAATGGTCACGTACTTGACC
AAATATGTAGACAACTCCAAAACACACAAACAAACAAAACAGTTGCAGGCTTACCTAGAC
TGCATCAGTAGTAACACTTCCAATTGTTTTCAAGTCGAAGATCTCAATCCAATAGCCATC
TGGGTCCTTTATGAATGCTAATCCTTTCATCTTACCATCATCAGGTTTCTTCACAAATTC
CACGCCTAAGCTTTGAAATCTCTCACAAGCCTTGTAAGTGTCATCAACAGTGATTCCTAT
ATGCCCAAAGCCACGGGGATCTGAATTTCCATTGTGGTAACCCTTGAACTCTGGATCACT
TTCAGTACCCCAGTTGTGAGTAAGCTCAATCGTGGCCTTTCTACCAAAAGTCCAAACAGT
TCGGTCAACTGGATTGTTGGGAGCTGATGCTGAATCCTCATATCCCAAAAAGTACAACGA
AAACTTCATCTCGGGAAAGTCCAATCTCTTAAGTAGTGACAATAGAAGTCGAGGCTGACT
TTTGGATCTTTAATCCTAAACATGGTTTGTTGCATGATATATCCCTTGGTAGCTTCATCC
GGAGTAGCCTGAAGACCAGGATTATTCGAAGGAGACTCCTTGCCTTCCGACGTCATTGAA
GATGACCTTGCGAAGAATCGATGTCGATGCTTCTCCCCGCGGCGACACTAGTAGTGGCTA
GCTGAACTGCTTAAGGCTCAACTATCATCACTAGAATT
>Fagopyrum_tataricum_MIRA_VER3_c45
AATAGTAAAGCATATCAATTGATAACAAACTAGTCTTACTAACCTATTAAAGATTGTTCT
TTTTTATTCGAAAGCAATACAGTTATGTTTCCTGCAGGAAATTGTTCTTTTTTATTCGAA
AGCAATACAGTTATGTTTCCTGCAGGAACTCGGACCGGAACTTAGGGAGGCGGCCACAAA
TCTTCTAGTCAGTAATATTCAGTCACAGTCAGGCAATGCAGGTAGCTTCCCAGCTCGGAA
AATGGCAAACTTGGACATCTTCGAGTATGAATAACCAATCTCATTCTTCTTCAAGAAGTT
TTCAATCATTTCCTTGGCCTTTTCAGGCTGATCACTCTCACATTCAATCTCATACAAAGT
TCCAAATTCAAACGACGTCTCATCCACCTCCAATTCCAGTCCTTCCCACTCAAAAACCCT
CCTAACATTCTTAAACCCTCCCAGACAAACATACTTACCATCATCCACCCCAAATTCCTC
TCTCACCCTCCTTAAAACCCTAGACTTTGAATCCGCCCCAATCAAGCACGGATCCTCGCA
TATTTTCCGGGCGATCGAAAGATCCAGATCCTCCTCGTCCTCCTCCACTCGGCTAACGCC
ATCAACGAGAACAGCGTTCGCCTTTAGAGTAACGACGCATCGGGAGGGATTTTTATCATC
GCCGTAGAAGCGTAATCGGAGAACAGCACGACGAGAACCGAGTTGACGTCCGGCACCGTC
GAAGAAGAAGTTGTGTTGGTGGTGAGTGTGAAGGAGGAAGGGGGAGAGGATGGAGGAGAC
TTTGTGGAGGGAATCGGAATCTGGGAGACGGAGTTTGACCTCGACTTCCATGGCTAGGAG
GAGGAGGAAGGGAGGCCGATTCGATCAGATTTGGAGGCGGCGGAGGAGCGGTTGTCAAGG
TGTTGGAGGAGAGTGGCTGTAGGGTTGGTAGTGGTTGTTTCGCCGGCGGCGGAGCGAGAT
TGAAGGGATTGGAGCTCTTCTTTGTCTTCGAGTTGAAGTTCGATTTTGGTGGGCTTTCTT
CTCAGCATTCTCTCCCTATCACTGCGTCTCTTTACTT
>Fagopyrum_tataricum_MIRA_VER3_c46
TATCAACGCANANGTACACCGCTGCTTTTTTCTTCCAATCTCTTCCCATATTCTCCCACT
AAGAAAATAGAAAGTCACCCAAATTCCTTTCTGTTCACATTTCCCTTCCAATTTGCCCCC
AAACTTCCTTTGTCGGATCTCAATTTGGTGGGTTTCTGTTTACCAAACCCTAGAAAGAGT
TTGAAGCTTTTTTTCTTCTGGGTAGTGAAAGAGGTCCAGAGATGGAAGCTAGGGTTCTTT
GGGTATCTTGTTTGTTGGTTGGTTTGAGCTTGGTTTCAGGTAATTCTGAAGGAGATGCAC
TCTATGCACTTCGCCGGAGCTTATCGGATCCGGATAAAGTTCTTGAGAGCTGGGATCAGA
ATCTGGTTAATCCTTGTACTTGGTTTCATGTCACCTGTAATCAAGATAGCCGTGTTACCA
GATTGGACCTTGGCAACTCAAACCTGGCTGGTCATCTAGTTCCCGAACTTGGGAAACTTG
AACATCTTCAGTATTTGGAACTCTACAAGAACAATATTCAAGGAACAGTTCCTGTTGAGC
TCGGAAACCTGAAGAACTTAATCAGCTTGGATCTTTACAGCAATAACATGACTGGAATCA
TTCCCTCTGAGTTGGCAAAATTGAAATCACTTGTCTTCTTACGCCTTAACAATAATCAGT
TTACCGGGCCTATTCCTAGAGAGCTTGCTAATCTTGGCAGCTTGAAAGTTGTTGATGTCT
CTAACAATAATCTATGCGGAACCATACCTACATCTGGTGCCTTTGAACACATCCCATTAG
AGAACTTCGAGAACAATCGGCGACTGGAAGGTCCCGAGTTGATGGGGCTTGCAAGCTACG
ATACAAACTGCAACTGAAACCAATGGCTAAGCAGTATGAAAGATGAAGATGGTTATTAAT
ACGTTATATTGTGTGGTGAAGTATATCAGTATATGTGTACTATTTGCAGATACCCTCATT
CACCTATGAAGATGTATCTTATAAAAAAAGTGAATTGCTATTATGCTCAAGTATGGATCA
TTGAGGATCAGTCAATGCAAGATTTTCTGTAATTTGTTAAGCTGCTTATTAAGTTGGAAC
ACAGACTGCACAGTCCCTTGTCCTAAATTTCATGGAGTAAAGTAATCGAAATCCATTATC
CCC
>Fagopyrum_tataricum_MIRA_VER3_c47
TTCGACTAATCATAATATTTTCAGTTTTGGCTGCTTGATCCTGTTTCTCGCTCTCTCCAT
CTATCCATGGCGATTAGGGTTTTCTTCCTCGCTTTACTCCTTCTAGCTTCTCCTTTGCTT
CAAGTTTCCAGATCCCAATCTGCTGATGATTCTGGGGACATCGAGATTGTGACTGAAAAT
GACGAAGCCCCTTCCTTCGCAGATGATAATTTTAATCCGGCTTCTGGTGTTGAAACTGTT
TGTGTCTTCCCGAAGAACATCGCAAAATTGGTGACGGCTGGAGAAGAGACAGAGCTCCTT
GTAGGCATAAAATATGAAGGGGAAGGTAGCCTGAATATTGTTGCAATCAAGGCCAGTGTC
CATATTCCTTATGATCACCGAATGCTAGTGCAAAATCTGACTGCTCAGGTGTTTAACAAT
GCATCTGTACCAGCCTCAGCTCAAGCTACATTTCCTTACATATTTGCAGTCAGCAAGTTC
TTGCAGCCTTCATCATTCGATCTTGTTGGAACCATTGTCTATGAAATAGACGAACAGCCC
TACCAAAGCACCTTTTACAATGGTACCATTGAGGTTGTTGAGCCAAGTGGGTTTGTAAGT
GTTGAGACACTTTTCTTGGTTACCCTTGGAATCGGCCTTCTTGTTGCCTTGGGGTTGTGG
ATTCGCGCTCAAATTCAAAGCCTTTCAAAGAATTCTAAGAGGGCTCCAAAAGTGGAGGTT
GGGACTAGGTCAACAGATGCCTCAATGGATGAGTGGCTGGAGGGCACTGCTTATACCCAG
TCGAACAAATCAAAGAAGAAGAAATAGACAACAATGCTGTTTGATCTAACGAACACGGCG
ACGAGATCGTCTGTCCAGCAACACGAGATACTAATTTGGAGTGGTTAGATGAGAGGCGTT
TTTTCCTACTTTAGAATACAGAGTAAACTGGTAGCTTGTTTTTGGGAGATGCCCGTGCTA
ATATATTTACTTCAATCCCAAACCGGACCTCGGGATTTATGGTAAATTAAATATAGCACT
CTGAAAACTGTTTTGTTATGTCCATGTTCTTTGCTATATAGCACTTGTTTGGTAGANGGG
CTGGAATCACGGATATAAATAGAATGAAAAATGACCC
>Fagopyrum_tataricum_MIRA_VER3_c48
CTATCCACAAGCCAAGAGCCGACTTATGAATTTTAACTCCTTTGAAAGGTGGGATAAAGA
TAAACAGGGAGAGGTTTAAAATATTCTTTGAAACAAACAATCACTTTGAGCAATTTGCAA
TCATATCAGATGATAAAAGCCTCTTAAGAGTGAAGTTACATAATCAACTAACCAAAATAA
ATATCAGGATGTAAAGCCAACAAACAAAACAAGCTTCTCTTAAACTATCTATTCCTCCTC
CTCAGCCTCGTTCTCAGCAATGTTGAAGTATCTAAGCTCGTATACACTGCGGTCCTTGTT
CGACGCAATCACCCTAAGCCAATCCCTAACGTTGTGCTTCTTCAAGTACTTCTTGGTCAA
GTACTTCAAGTATCGCTTAGAGAAGTTGCTGTCAGAGGTGACGGTGATCTTGTTCTTCTC
ACGAGTGACAGTGACGGAATCCCCGAGAGCTCCGGCCTTGCCGCCGACCTTGATCCTCTC
TTGAAGGAACTTCTCCAATGAGGCGATGTCCATGATCTTATCCTCGACTGGCTTGGAGCA
GTCGAGGGTGAACGACGCTCCCTTCTTCTTGCCCTTGGCAACTCCGGCAGCCGCTCCTCT
GCTCATTTTTGCGCCAGGGGATTTGGTTAGATAGAGTGGGATATTCAGAGGCTGAGACTC
AAGAGAGGCGAGTGTATNNGNGNNGATGANNANTGTGGGTTTAGGGTTTGGGAAGAT
>Fagopyrum_tataricum_MIRA_VER3_c49
CTCTCAAACTCCAAACCCAACACTTTCCTCTCTTTCTATTGCTCTTCTTCGACACATTTC
TCCTCAATCCAACACAAATTAAGACTAGATTCTATTCCATTATCACCCCACTCACAAAAG
CCCTAAAAAACAAGGGGGATTCGGAGGAAGACGAAGAATTTGAAGGTGGGATCACAACAA
CCGACAAACCCTAGAATATAAAGTGTTGTCTCAACAGGTAAACACCAAACACTGAGGGAT
TTAGCTCATAGTTTAACCTAAAAACCCAGGTTCTGTAATGGGTTGTTATTCTTCTTCCAC
TAGAGTTTGGGTGTTCTTGTTGCTTGCTTTGCTGTCGTATTTGAGTGATGCTCTGGATCT
TCTTGTTCCAAATCCTTCAAAACACCAAACTCAGCAATTTCCAGCTTTTGGGTTCCAAAG
ATTTGACAGAAGCTCCAATTTTGAGTCCCAGTTTGCCCTAATTGGTGATGTTAAGACTGG
TAAAGGAGGTGTCTATTTGCAAATTACTAACTCCTCTAAATTTAGTTCTGGGAGGGTAAT
TTACAAGCAACCCATTAGGCTATCAGATGGTAATCCAAAGGGGAAGTCTTCTTTTGGTAC
TTACTTCACTTTCTCACTGACACCAGAATCTGGGGATGGCCTTGTGTTCTTCATGATGTC
TAATGGAGGCAGAAATAGTTCTTTTGCTGTTGAGTTTGACACCAAAAAGGATGTTGAGTA
CGGAGATTTGAATGAAAATCATGTGGGAATTGATTTGAATAACAGCCTAGTGTCTGTTAA
AATGGCTAATGCTTCTAAGGTCAAGATAGTGTTAAACAGTGGGAAGAAGTTGCAGTGTTG
GATTGATTACGAAGCCTCGGCGAAACGAGTTGAAGTTAGGCTAAGTAAATCTGCTGAAAT
GAGACCTGTTGAGCCTTTACTAACATACCTTATTGATTTATCCAAAATGTTTAGAACTGA
GGAAATTTGGTTTGGTTTGAGCTCGTCGAGTGCGAATTCGTCACAAGTTTGTAGAATCTA
CTCTTGGAGTTTCAAGCTTAGGCCATACCCTTATTGGATGCATTCTCAGCCATTGGATCC
TAATGCTTTATTTAGAGGCCCTGAAGTTTTCGAGCCCGAGCCTGTGGCAATGCACAAGAA
GAGCGAGTGCGTGTTGCGAGTTTTTACTGCTGTTATTGTTGGAACTGGCTGTGGAGCCAT
TGGAGCTTTCTTTGGACTTCTTGTTTGGACTTTCTTCACTAGCAGGTTGCAGGTTATGCC
TGAAGAGTTTGTGGCGCCAAAAGTTGAGTATGACTGTGACAAAGTGAAGATGATTGTTGT
TGATAAGCCTCTCAAAGAGAGTAAGAAGTAGTAGAAGAAGATGGATCATTGTTACTTGGT
AGGAGAGGGATTTGTAGTTTCTTTTGTGATGTAAATGTGTCATCTTGCCTTGTTTTTTTC
TTCTTCTTCTTGTTGTGGTTTAATTTTCTGGTTGCAAAATGTTGATCATGGAAATGTAAG
TTCATCTAAATGCTTGTTGAAAAAACCTTTGTTTATTAATATGTTGTTTTATTAGGTTAA
TCCTCTATAAATGTTGCTTCTGTATGCTTAGCAAAATTTGCTGAAGTTCATTTATCAACA
ATTTATGAATTTACCACAATGTATTTTGATC
>Fagopyrum_tataricum_MIRA_VER3_c50
GGCAGAAATAGTAAGGAATCAAGCTTGTTTCTTGTTTCATATATTACATAAAACAGAGGA
GTTCCTGATCTATATAGATGATATTTTACAAATATTAATGTGTTCGTGTTAATGAAAACA
TGAACCTCACAAATTACTAATCAACAGCTAAGAAACTAAGAATTTATCCATATAATTGGT
GGTAGTACTAACTAGTAACATGTATTTACCAGTGCTGCTAATCTACCAAATATTAGGAAA
AGGTAGGAATTAACAGTACCTAACTGACAAACCCTAGTTCAAATTCTTAAGGCAAGAAAG
TATTGATGCCAATTCCTTCTTCTATAATCCTCTCGATCACGGGAGCTCCGGTAGCAGCTG
AATTGTCCGCCGGACCGCCGCACTTATCACACCTACTAACGGCCAAGATCTGACGACAAG
AAGGACAAGACGAGTGAGATCCAAGCCAGGTATCGACACAGAGGACATGGAATCCATGTC
CGCACTGCGGGAGAATGCGAATTTCATCCCCGGTGACGAATTCCGACAAACAGATGGGAC
AATCCACGAGTTTAGAGGATAGATCGTCGGAGAAAGTGATTTTCGGTAAGGAACGAAGCA
CCTTCTTCTTGAGGCCTTTGTTGGCAGTGGATTGAGTAGGGGAAGTGCCGGAGATTCGGC
GGATCCAGGCGCAGCGAGCGACGGCGACGAGACCGAGGACGCAAATTAGAGCACATAGAA
GAGCGGCGAGGATGACAACGAAGTCAGAGTCGACTGTCTCGGTGGTCGCCGTGGCATCTG
TCGCCGGAGAAGACGCAGATTTGAGGAATCTGGCAGGATAAGTCATTGAGAAAGGAAGGG
AGGAGGATGAGTTTGGTACTTTTAGGATTGAAGTT
>Fagopyrum_tataricum_MIRA_VER3_c51
AGCATGAAATAATGATGCCATTATTCTGTATGTAAACAAGTAGCAATGCTCTACAAAAGC
TTTAGAACAGCCGGAAGGGAATGTCATCCTCAAATATGCGTGCTCAGTTCCCGAGCACGT
TAACACAGGCCCAATGCTAAGGTGAAGACATCTCTCGGACCTCAAAACAGAAGAAGAGAG
GAGTTTACCTTAGCCTGGATGAATATCAACAAGTTTGCAAGAACTGAAAGTTATATAAAA
GTGATGCGTCACTGTTTCCCCGTTTTCTGAAGGCATGCACAAACATATTTTTGAACTCGA
GTTCCACAAAGGAACTCTACTAGGCAACAATCACTTTCAACAGAAAGAATGATTTCTCAA
CGATGATGATTCCTTTCAAAGGTGATCAATAACAGCTTTAGTGAAGTCACTTGTGGATGA
GTTGCCACCAAGATCACCTGTTCTGTACTTTCCTTCTGCAATTGTGTTCAGAATAGCGTT
CTGAATTCTATCCGCCTTATCATTCAGCTCCAAGTGTCGAAGCATCATTACGGAACTCAA
CAGCAAGGCAGTCGGATTAGCCATGTTCTTCCCAGCTATGTCAGGGGCTGAACCGTGCAC
TGCTTCAGCTAGACAAATGCCTCCCTCACCAATATTGCAACTTGGTGTTAAACCGAGACC
ACCAATCAAGCCAGCGCAGAGGTCACTGATAATGTCACCATAAAGGTTAGGCATAACCAA
CACGTCAAAAAGTGAAGGGTTCTTCACCAGCATCATACAACAATTGTCGATCACAACTTC
CTCGTATTTTATCTCAGGGTACTTTTCTGCAACCTCACGGCAGCACTTGAGAAAAAGACC
ATCAGTCTTCTGCATGATATTGGCTTTGTGTATAGCAGATACCCTCTCTCTTCCGTGGGT
CTTTGCATAGTGAAAAACCCTTAAAACTTAAGAACTTAAGA
>Fagopyrum_tataricum_MIRA_VER3_c52
ACTNGTAGAATCGCCAAAATCATAATTATGATTGTAGAATGTAGACCGTTATAATCATCG
TCAACGTCAAAGGAAGCTTAGGCTATAATCATCTAAATGTATTCTCATTGTGCACATTAG
CACATAAGTGTCGATAACCTCTTGTGTGAGTCTAACGTGGAACAGCAATCACAAATTCAA
AAGGCTACTGAGCAAGCAGAGGACTACCTTCCCTAGCAAGAACAAAGAGTCCTCCGTCTC
CTCTCGCTATACGAAGATCTTCATCGAGATACGTGATGAGTAGCCACGAGCTCGTTCGTT
CTCCCGGGATTGGAACTTTCAAAGGAGGCTGACCCGATAAGGCTCGAGCAATGCCTGCAA
ATGCTTCCTGGACGGGGACCAGAGTTTGCTGAACCGGATACAGGTTTATCGTCTGCCCGA
ATACGTTTACGTTGTCAGGGAGATCGACACGGGATTTGATCTCCGGTGGGTTGAAGATCC
CCTCCTTGAACTGCACCTGAATTCTTGAAGGGCTTCGGACTTCGAAGGTGGCAGATGCCG
AGAAGGATGAGGTGGCGAAAGGGGTGGAAAGTGTAACAGAATTCTCTATTGCAGAGATGC
TAGTATTGATGGATTGGGTTATCTTATCAACTTTCAGCAACGGGGTCGTGCCTATTGCAA
GAAGAGGCAAAAGCTCAGAGAAGGCTGTATACAACAAAACCCAATTGCCATCGAGCAAAG
CCGCGTCCTCGGTAGGGTTGGGATTGGGGTTAGCAGCCTCGAGCTGATTGACCAGCTCGG
ACACCTCAGCCCTCAACTCAGGGGAAGCCCCGAACCCTAAATCAGTTCCATAAACCGAAT
CAACCAAACACCTCTTCAAATCCAGATTCGTGTCACCGCCTCCAACATCGACCTGAACAC
TGCCGTTATTGGAGCCAAATTCGGCATCGGAGCCACCCCACTCGTCCTTCTCAATCGGTG
GGTCAGGGTCGGAGAATCGAGTGTAGGCAGAAACGGGTTCAGGTTCGGATTTTTCACCCC
ATTCATCGGTAGTCGGAGGTGGATTGTTGGGTTCGGAGGTGCATCGGACGGAGAGGAAGG
TTCTAGAAGATTTGGAGAGTGAGATGAAATTGGGTAGCAAAGAAGAGGACAGAGTAGAAG
GGGGGAGTTTGGATTTGGGGGAGAAGAGAGCGGAAGGTGATGAGTAGAGGATTGACATCC
TTGTGAATTCGTGTTGCAGCAACAATGGTGTCTTCTCAGTTAT
>Fagopyrum_tataricum_MIRA_VER3_c53
CTAGCAAAAAAAATATAAACTCCCTAAAGTCTACTAGAATTAGAAGGATATAGGAGAATA
CACTTATTTTCAAATTTCAATGAAAAGAAATCATCTTTGGATATAAAAGACTATCTTTTT
TGTCTAATCAAGTAAACTCTATGATAAGCAGAAGCTTATTACCGAGTAAACAAAATGGAA
TGTTGATGAAGCCTTTCAATTTGCAGATTTTGCCTTCAATGCTTCAATGACAGCAGAGAA
GTCCTCATCACTTAGCCCATAAGATTTGGCAACTTTGTAGAGTTCATTTGCTGCCGCTGC
AATTGGCGTTGATTGTGAGACTGATTCTGCTAAGCCAAGAGCCAGCCTTAGATCCTTTTG
TTGATGCTTCAACGGGAAGGCGGTAGGGTAGAGCGATTTCACCATTGAAGGGCCCTTTAA
TGAGAACATAGGTGCGCTAATCGCACCCTGTGCAACTACCTCGACGATTACATTCGGGTC
GAGTCCAACTTTCTCGCCTAGTAGTATCCCCTCGGAAAATGATGCCATCATACTTCCCAT
GATCATGTTGACAACAAGTTTCATTGCAGCCCCATTTCCAACTTCTCCGAGATAAAATTT
CGACTTCCCCATTATGTTCAACAATGGAGCAACCTTCTCATATAAGGATTTGTCTCCTGC
TGTAAGAAAAATTAGCTGTCCATCCTCTGCTGGCTTTTTGGATCCCGAAACTGGAGCCTC
CAAAAACAATGCCCCTGTAGCTTTGACACGTTCACTAATTAACTTAGAAGTTGCACCATC
GACAGTAGAAATGTCTACGTACCCCTTGCCAGGAGCCATCCCACTTGCAGCACCATGCTT
CCCACAAGCAACATCCACTGCACTTTCGGGATCAGCTAGCATTGCAAATGTGACATCACA
GGTTGCGGCTACTTCTTCAGGAGTGGATTTGTAGTTTGCTCCCAGGTTGATGAGAGGATC
ACATTTGCTCTTTGTCCGGTTCCACACGGTGACATCACATCCAGCCTTTATGAGATTCTG
AGTCATGGGAATGCCCATGATTCCCATGCCAAGAAAGCCAATACGCCCTTGAAATCCATC
TGTGGGTGCAGCCATGGAAGTGATAGGTTGACAAAAGAGGCGTTTCCCAGGGAGAGAAGA
ACAGGGTTTGGGCTTGAAATTGCAAGCTAATTGTGGACAGAAGGCAGTTCCAAATGCCGA
TGTGGATAGAAAACTCAAGCCTGGATCTGAAGTGTTAAAAGCAGCCATGGGAAGTGACTT
GTTCATCAAAATGTGATTTCCTCTAATAAGAGCCATGGAGATTGCTCGGCTTCACTTCAA
TGGTAGTAGAAAACTGAAGAGCTGAGACTAGAGATGGCATCAGCTGGGAGTGAAGAAAAA
CCCCAATTGGCACCTCGACAAAGAGGAACTTTCCAACTTTCTATTCTAAATAAATAAAAT
TATA
>Fagopyrum_tataricum_MIRA_VER3_c54
ACCTGAAATTTGATCTAGGTTGATCCAAGTCTTTGATTGGCTTTATGAAACTAGTCGTTG
GGTGACACCCTCCTCAAACACCATAACCATTTTAATCCTGTTTTGACCATTTTACCCCTT
TAATTCTGGTAGCAGATTTTCGTCTTGACACAATTGTGACAAGAGTCGGGCTCTTATTAT
ATCCGATTACAAACAATAATCCTAAACGCCCTCATGCATCTTACTGCAATCGAAAAAACT
ATGTCGAAAACCCCTTCTTTTTCCAACCCTTTTTTGAGTCAATTAAAGGCGTCACAACTA
ACCCGGATATTACCGTCATTACCGGTCTTAACTCCGACCCGGCCCAATTTGGTCATAGCC
AGCCCGAATGCCTGAGTGAATTGTTGAGAGTTTTGGGCCCAGCCCGTAACAAGGGGCTTG
GACCTGGAATCCTCAAAAAGTACCTGGTCCGATGTAAATAGGCCTTCTCGGTTCACCAGA
TTCTTGTAGTAGGCGTTGTCGAAAGTCCTAGGAGTGGTGGGGTCCATGTTGATGGCTATT
CTGGGGTCCACCACTCTCGGACACATCTGCTTTAGCTGGCTCGCATATTGTGGGTTCAGT
GTGGGGTCCACCGTGCTTGTCTTTGAGAAGCTGTAAAGCCTATTCGAGAACTTCCCGCAG
TGGGAGAACCCTACGGTGTGGGCGCCAGAGAGAGCAATCATGTCTGTCATGGAAAGTCCA
ACGTTAGAAAACATCGAATCGAGTTGATCTAAATTGAACGTTGGCTGTGGAAGCTTCCCA
TTTACACTGGCGGCTGTCGATACTAACCCATCTCTTCTTCCCAACTCCACAGGGTAAAAC
GGTCCTCCTGCCAGATTAACGACGTCACGAGTAGCAATGGCGAGAATATCAGCACACGAT
ACTTTATTAGTGCAACCAGGGGTAGCATCCACCGCTGCCTTGGCTTTGATCACGGTGTCG
AACCCATCTCCGGCGAGCGACAAGTTATCTGGATGATCCTTCTCCGCTGTGTTGGTCGCC
GTGGATTGAATGATCACCGATGCATCGCATCCGTTGACCATGCAGTCGTGGAAGAAGAGA
CGGAGAGTGCCGGGGATGGTGACGAACGTCTGCTGAATCTTCTGTTGTACGGCCTGTCGG
ACGATTTTTTCGACGTTAGGGCATGTGTTAGCGTAGAAATTTTGTCGGAGCTGCGCGTTT
GCCACGTGGCTGATAATGCTGAACCCAAGGAGGAGAGTACAAACACCGAGCAACGTAGAT
CGCTCCATTTTTAGTGTCTGGTTC
>Fagopyrum_tataricum_MIRA_VER3_c55
ACACATCTCTCTCTCTTCAAATTTTGTAAGGAAATCTCAGAGAAGGCAAAAGGAAGAAAT
TAAATTATGAGNATGAAGATAGAATTTNTTGTGTTGATTCTGTTGGTTGTTTGCACTATC
TCTCATTCATCCTTGGCCTTCAAGCTCATTGATGGGCTTCTACCAAATGGCAACTTCGAG
ATCGGGCCGAAGCCGACGGATATGAAAGGGTCACAAGTAACGAACCCACACGGGATCCAA
GGCTGGGAGATTTCGGGTTTCGTCGAGTATATTAAATCGGGTCAAAAACAAGGTGATATG
CTCTTGGTGGTACCGGAGGGAGCGTATGCGATCCGGCTAGGTAATGAGGCGTCGATCAAG
CAAAAAGTGCCCGTGCAAAAGGGAATGTATTACTCGATCACGTTTAGCGCTGCGAGAACG
TGCGCGCAAGAGGAACGGCTTAATATTTCTGTAGCGCCTGACGCTGGAAGCCTTCCCATG
CAGACGCTTTATAGTAGTAATGGATGGGACTCGTACGCTTGGGCATTTAAGGCGGTTTAC
GACACCGCTGATATCGTTATTCATAACCCCGGCGTCGAGGAGGATCCCGCTTGTGGACCT
TTGATTGATTCCGTTGCTATGCGTACGCTNTATCCTCCGAGACTCACCAACACTAACCTC
TTAAAGAACGGAGACTTCGAAGAAGGCCCCTATGTCTTCCCACACGCATCATGGGGAACC
CTAATTCCACCAAACATCGAAGACGACCACTCCCCACTCCCAGGCTGGATGGTAGAGTCA
CTCAAAGCCGTCAAATACATAGACGCCGAACACTTCGCCGTCCCAGAGAAACGACGCGCA
ATCGAACTCGTAGCCGGACGCGAGAGTGTCATCGCGCAAGTCACACGCACGATCCCAGGC
AAAACCTACGTACTCACATTCGCAGTTGGGGACGCTAACAACGCTTGCGAGGGCTCGATG
ATCGTCGAGGCATTCGCCAACGAGAACACAGTCAAAGTCCCGTACGAGTCTAAAGGCAAA
GGAGGATTCAAACGTGCGTTGCTTAGGTTCGTAGCCAAGTCGACTCGTACAAGGATCATG
TTCTTTAGCACGTTCTATACTATGAGAAGTGATGACTACTCGTCGCTTTGTGGGCCGGTT
GTTGATGACGTTAGGCTCGTTAGCGTTCGAAGGCCTTGATGGAGGACCGCTTGTTACTAC
TTTTTAATTGCGTGAGTTTTTTACTATGAAGAAATTATCAAAGTTTGGGGCTTTCGATGT
AATATTATTAATCAAGCTTGTATGATCTAGGTACGAGTAAGTATACGAGATATATATATA
TATAGTAAAGTCTAAGGATATGTTTTTACATGCATGCTGTGTAATTTTGAGCATGAAATA
TTTACAAGGGGTTTCTGATATGGATAGTGTATGTTTTGGATATTGAGTGTGCGTTATGTA
ATGCAACTATTTTAGCTTTACAAAAATAAATAAAGTATATAAAAATTGG
>Fagopyrum_tataricum_MIRA_VER3_c56
TACCCCTAAATTGAGGTTGGAGCAAATTCAGGTCACAAATCCACTAATGGCGCTTTCTAG
CAGCTCAATTCTCCCGGCCACCAAAACCGTCCCTCACAACCGAGCCCCAACCATCACTCA
CCGCTATCGCCGCGTCTCAGCCGTCCACGCCTCAGGGAAGAATCCTTCCAATGGGTCCGC
CGCATCTACTGCCAAGACCTCGTCATCCTCCGATAGATGGTCAATTGACAGCTGGAAGTC
GATGAAGGCCCATCAGCTCCCTGAGTACCCTGACAAGGATGACCTCGATTCGGTTCTGGA
GACGATCCAGTCCTTCCCTCCCATCGTCTTTGCCGGAGAAGCCAGGAATCTTGAAGAGCG
CCTGGCTGAGGCCGCCATGGGTAAGGCCTTTCTCTTGCAAGGCGGTGATTGCGCTGAGAG
CTTCAAGGAGTTTAATGCCAATAATATTAGGGATACTTTTAGGGTTCTTCTTCAGATGGG
CGTCGTCTTGATGTTCGGTGGCCAGGTGCCTGTCATTAAGGTGGGAAGAATGGCGGGGCA
GTTTGCGAAGCCAAGATCAGACAATTTTGAGGAGAAAGATGGGGTGAAGCTACCAACTTA
CCGTGGGGATAATGTGAACGGGGATAGTTTTGATCTTAAATCAAGGACCCCTGATCCTCA
GAGGTTGATCAGGGCTTATAGCCAGTCGGCTGCTACTTTGAATCTCCTTAGGGCCTTCGC
AACCGGTGGCTATGCTGCAATGCAGAGAGTTACCCAGTGGAACTTGGATTTCACTGAGCA
TAGCGAGCAGGGAGATCGGTACCGCGAACTTGCTAACCGTGTTGATGAAGCCCTTGGGTT
CATGGCTGCTGCTGGATTTACAGTTGATCACCCAATTATGCAGGTAACAGAGTTCTGGAC
ATCCCATGAGTGTTTGCATCTGCCTTACGAGCAAGCACTCACAAGGGAGGATTCGACCTC
TGGACAATACTATGATTGCTCTGCCCACATGCTTTGGGTTGGAGAGCGTACTAGACAACT
AGATGGCGCTCATGTTGAGTTTCTTCGAGGAATTGCCAATCCTCTTGGCATTAAGGTAAG
TGACAAGATGAATCCTAATGAATTAGTTAAACTTATTGAAATGCTGAACCCTCATAACAA
GCCGGGGAGGATCACCATAATCACAAGAATGGGTGCTGAAAACATGAGGGTGAAACTCCC
TCATCTTATTAGAGCAGTTCGTGGAGCTGGGCAAATTGTCACTTGGGTTAGTGATCCTAT
GCATGGAAATACCATCAAAGCTCCATGTGGTCTCAAGACTCGTTCATTTGACGCCATCAG
GGCGGAAGTGAAAGCATTCTTTGATGTACATGAACAAGAAGGAAGCCATCCAGGCGGAGT
TCACCTGGAGATGACAGGTCAGAATGTGACGGAGTGCATTGGCGGGGCCCAAACTGTGAC
CTTTGACGATCTGAACTCACGCTACCACACACACTGTGACCCGCGGTTGAATAATTCTCA
GTCCCTGGAGCTCGCGTTCATCATTGCAGATCGGCTGAGAAAGAGAAGGATCAAGTCCCT
GCCAAAGCTCGGCCCCTTGACTCTCTAGGACCATCACGGCTCTGTTTCTACAACAAGGTT
TGTCTCAAATATTTATGAAATAATAAGTTACTTGACTGGTGACCCTTCTATTTTACTTGC
GGTTGTATGTGTATTCTTTGAGAAGAGCGAATATAGTGAACTCTAAACAAGTGTTATGCG
ATGATTGTAAATGATATGCCTTGACAATAGTACTCTGAACAGATCTATACCTGGACCAAG
ATTCAGCTTCTCGGCTCAGGTCCTTAAGTAGTTCAGTTGAGCTGCTGGCTGGTTGAAGCC
ACAACCGTATCACAATATATTATCCTTTCAAGC
>Fagopyrum_tataricum_MIRA_VER3_c57
TTTTTTTTAAATTTAAAGGTGTTTTTAAATTTTCTGAAAACTACATTTTATTAGTACATG
TTAAAAAAAAGCCTTGGCAAACNTAAAAAGAAAATGCTCATGAAATATATCCAGAAAAAA
CTCTACCTCGGCAAACATCAATCACTGCTTTGTTAGGAGAAAAAGAAAGTTTCGATAGAA
ATGTGCTAGTATATGATATTTGATGGCCATGATACCAAAATCTGTGTGATCAGCAGGCAA
ATCCTTTAAGAGTTGGAGTGGGTTTCAGCCGAATCCCAATGCGAATGTATATGGTGTGAT
TAGTAGTACTTCAACCCAGGAACAAAGATATGGAAGATATTCTCATGAACTCACGATGTA
GGGTCAGCATTGTGCCATCCTTTAGAGCAAGGAGGTATGCCCATGAACTCATCAAATTCC
TCGACATGAACATCACAGCATTTCCACCCTCTTTTCCGGTCATGAAAGATTGCTGGCCCG
GGATGGAAGTTACATGCTGTGTCGTGATTATCTCTTTCTTTGAATGTTTGGCCGCATCCT
TTATTCTTACACACCTGGGGCTCATTTATGCCAACGATTTTCTTTGGAGGACAAATAGTG
GCAGTTGCTGCTGTGTCTGCAGGTTCATCTTTCACCTTTATTGCAGCTGAACCATGGTCT
GAGCAAAAAAATCCCTGTTTACACCTAGGGCAGGCTTCTTTTGATGAGGGATTACTAGCA
AGAGCTGAAATTGGGACACGAGCAGGTGGTGCACTTCCAGTCTTTGGTGCTACTTTTGCG
AGCACTGGCTTCTCAGTTGTATGCTTACCTGTCTTGCACCCTGGAATTACCAAAAACAAA
CTGAAATCATGACTTCGTTTTTTGCAACAGCTCCACTCTTTCATTCCATCATGAAAAACA
GGTCCCGAATGGTGGTAGCGGCAGGAGTCTTCAGGATTGTCGTCGTCGGTAAAGGTGGCG
TCGCAGCCGATCCTCTGGCATCGGAGCTTGGCCCCTGGCTGCGACATTTTCTCTCTACCC
AAGTACTCTTCTAGTCTTCTCCTT
>Fagopyrum_tataricum_MIRA_VER3_c58
CTATGCACTTAGGTTCTCCAGCAAATTCAGTAGAGATGTCTTCTCACCACACTTTTTCTC
GTGGTGGGACCTGCATGGGCACATCTAAACATGCTGAGATTCTTTCACACATGTCTCATT
CACTTAATGGGAGAAATCCCTCTATTTCGGTGCCTAGCTCATTTGGCTTTCCCCATGAGC
GGGTTAGAAACCGTAGCAATTCCAGTAATGCTGATAAGAAGAACTATGAACTCAATGTTG
ATCGTATTTTGAGGGGCGACGATGCCCGGACAACTCTGATGATAAAAAACATCCCAAACA
AGTATACATCAAAAATGCTTTTGGCCACAATTGACGAGCAACATAAAGGAAAATATGATT
TTATCTACCTGCCTATTGACTTCAAGAACAAATGCAATGTGGGCTATGCATTCATCAATA
TGGTTGATCCCAAGAACATTGTTTCATTCTATCAGACATTTAACGGGAAAAGGTGGGAGA
AGTTCAACAGTGAAAAGATAGCAACTCTGGCATATGCACGGATCCAAGGAAAGTCTGCTC
TTATTGCTCACTTTCAGAATTCTAGCTTGATGAATGAGGATAAACGGTGCCGTCCAATTC
TGTTTCACACAAATGGTCCCAACGCAGGAGACCAGGAGCCATTTCCATCTGGCCACAGCT
TTCGTTTGAGATCAGGTAGAGGATATACTAATTTTAACGGGGACATGGAAGGTCGAGGCC
ATGGGAGGTGTAATGGAACGAAGGCTTAACTAGGGGCTGTGGAAGTTGAGACTGCTAGAG
CTGCTAACAATGTAACTTCGACAGCTCTAAGAAGTCTACATAGGAAGGTGGCTAAATTTT
GGCTAATCTGACAAAAAATGTGGTCTACAAAGGTAAATGGTACTCCTGAATTTTTGGAAT
ATCAGGAATGTTTTAAGACTAAGTTTTTGATTGTTAACCATTTGACCGGTATTCTGTGAT
GAAACTTATGATTTGGGGGTACATGCCATCTACTATTGTAATATACTTGTCTTTGGGTTC
ACTGGATTTCAGTAGTTGCCTGTTTGCTTGTTCATCAGGCACTTACTGTACTAGAATTTT
TGGTCATCTTCAATCCTGTTCTTGCATTTTGCATACACTCATTATGCACAAGTGTTGTTT
CATGAGATCGCTAACTTTAAAAACATTGATTTGGANAGTATTTTCTCTTTTACCACAATA
AACGGATCATGAACATTGATTTAGG
>Fagopyrum_tataricum_MIRA_VER3_c59
CGGTAAGGAGACAATTGCCATAGAAATTTCAATATTCAGAAAATAGGTATAATTCAGCTG
AGCTAGCTATATTAGTATGTAAAAACAAACATAGAACAAGAGGGTTTGTGCACACTGCTA
ATTCTCAAATACAAATCCAAGTAGAGAAACAACAATTGAAATGCCTATTTGGGCAGAAAT
TAATCCTACTAAAAAGGCCTGTCAGCTTAGCAAGTCTATACACCAAGGATTCTTGACTGA
GGGATCCATAGAAGCAAACACAGGAAAGCAAATACAACACCAGATAGACAAATCGAACCA
CTCCACTAAGTCTCTCTCTTGCTCATAGTATTGAGCATTTCGTTCCCTTCTTCTTCTTCT
TTTTCTGCTTTGGGGGCTGGAGAACCACTTTAATGGCTGCATCAAATACTCCCTTCACGT
TCTGTTGGGTTTTCGAACTGCACTCAATGTAGTATGGTGCGCCGATCACTTTTCTCAGCT
CCTCTCCTTGTTGGGTTGAGATTGGAACTGCACCAGGATGGTCAATGAAAAACTGTTTGT
CATCCCGAAGATCGAGCTTAGTTCCAACCAAAATTATTGGAACACCAGGTGCATAATGCC
TTAGTTCAGGAATCCACTTCTTTGCAACATTTTCATAACTGGCTTTGCTTATCAGAGAGA
ATGCTAAGATAAAGACATCTGCTCCACGGTAACTCAGTGGTCTTAATCTGTTATAATCCT
CCTGACCAGCAGTATCCCACAAACCTAGGTTAACTGTGTTTCCATCAACAACTACATTAG
CACTGAAGTTGTCAAACACAGTAGGCACATAATCAGTAGGAAAAGTATTGCTGGTGTAAG
AGATTAACATGCAAGTCTTTCCCACAGCGCCGTCGCCGACCGTAACACATTTAATGAACC
GAGAAGCACTCATGACTGAGAGAAGGGTGAAGGAGGTGTGGGAAGAAAGAAAGCGGGAGA
AAACGCAATTACTGCCTACAAAGAAGACAGCAGCCTGCCAGCTATCACAAGGCACCTCCT
CCTTCTATCAGTCTCTGTCTTGTACCCACAATTGGACCACTTTCCTATTTCCTTTTCTTT
CTCTTT
>Fagopyrum_tataricum_MIRA_VER3_c60
CTTCCATTGCAATTTGGTCGCAAAAATTGTCATGATTAAAATAAAAACTATACTACAAAA
TATGACAGGTTTATAAAGTATGGCAAGCCAAACTGAAGCATTTTCACAAGATGCAGCTGC
ATTACTTTGGACATAGAGAGTATATATTTTCTAGAGAACACACGGTTTGCATTTACTATT
TCTGCCTAACCTTGCAAGATTAAATACAGCAAACCCTAACCATTTCTGGTGTATGCACCA
TATTTTACAGCGTCACTCTTCAGCTTTTCAAAAGCACCGACTGCATTGGATGAAATTTCA
ATTTTCTTAAGAAGTTTAATACGTGCTTCCGTACGTAGTTTCTGATCCTCAGCCTTAGCT
ATCCGACTCTTCAGTAATTCTGCTTCGTTCTCCCTAGCTGATGAGACCTCGTGCTTAATA
TTTTCAACATTCATCTTATCAGAATACAAGGGGTCCACACTTTGTTCTTCGACAAGTTGG
TCAACGGTATCCAAAATCATTCCTGCCTTTGTTTCAAGACAAAATGACTCGAATTTATCC
TCTATATTTCCATGTAGAGATGAGATCACCTGAATGAATAACCCATAAAGACGCTCTTGC
TCAGCAACAGTAAATCCTGAAAACGCCTTGAAGAACTCCTCTTTAGGGCAAGCGGTGAGC
AGGGAGCGAACAACGAATTTAAAGGATACCTTCAAATTCGAGTGACTTGATCCAATAGCA
GGAGCCATGGAACTTAGATCTTGACTAGTGTCGTCCATAGTTGAAAAGCAACAATTAGGG
TTTATCAAGCTAATTTCATCATATCAGAATTTGGGAATTTGGGAAAGGTCATTTGAGACA
GTCTGGAAATCGTCTTTTTAAAAAAATTGGAGCAATTCTTTCCTGCTGTCTACTCGGATT
TGAG
>Fagopyrum_tataricum_MIRA_VER3_c61
ATGTACAAATTGGCCCGACCTCTCCCTGCGACTTTCTGTGCCGCCGTCGTTCAAGCGAAG
CCAAGGACGCTCTCTCTGTTCTTTCTCATACTCAAATTGTTAGCCATGGATCCGCAGCCA
GAACCCGTAGGCTACATCTGTGGAGATTGTGGACAAGAGCAAACTCTGAAGCCCGGTGAC
GTGATTCAATGCCGAGAGTGTGGTTACCGCATTCTTTACAAGAAACGAACCCGCAGAATT
GTGCAGTATGAAGCACGTTGATGATAATCAAGTTTGGAGTATTATAGTTGATGCTGAAAT
CATGAATTGCACCATATCTGGTTTCTGATATTCAAGTTTGGAGTATTATAGTACAATGTT
GAATGTGAAGATTGTCTTTGCTGTGGTTAAAGCTTCTGTTAATCTCCTGTTAAAAGCATG
TTCGAATCACCCGGATATCCGCAGATAATTATGAAGATACCATGATTTAAAGAANANTAA
AAACT
>Fagopyrum_tataricum_MIRA_VER3_c62
TAAGAAGCCCGTCGAAGATCGAAGAGGGAGAGCGGTACAATGGATGCAATTCGAAAGCAG
CTAGATGTGTTGATGGGAGCTAATCGCAATGGCGACGTGAAGGAAGTGAACAGGAAGTAT
TACGACCGCGATGTTTGCCGGCTCTTTTTGTCTGGTCTATGCCCTCACGAGCTCTTTCAA
CTGACGAAAATGGATATGGGGCCATGTCCAAAAGTGCACTCATTACCATTGAGGAAAGAA
TATGAAGAATTCAAGGCTAAGGGTACTGATAACTATGATAAAGACCTCGAGGATGTGATT
GATAGGCTCATTGTTGAGTGTGAAAGGAAAATTAGCAGAGCACTTAAGCGTCTTTCAGAT
GAAGATGCTAAAGCTGCTATAGCTATTTCTGTAACTGAAGTGACACAGACACCCGAAGTG
ATGGAATTATCAAAGCAAATCAAAGAGAAGCTCAAAGAAGTTGATCAGCTTGATCTTGAA
GGTAAGACGGATCTTAAGGTTCGGGTTCTAGAAGAGGTTGAAGAGCTGAGGACCAAAAGA
GCAGATAAGCAGTCAATGCTTCTATTAGATGCCTTCAACAAAGATAGAGCCTCTTTGCCC
CAACCGCTTCCAAATCCACCTTTACTAGCACCCTTGCCTGGAGTTGCTCCAGATGCCCGC
ACACAGGAGATGATAAATGAGAAGCTGAAGAAAGCTGAAGATCTTGGTGAACAAGGACTG
GTTGATGAAGCACAGAGAGCATTGGAGGAAGCTGAGGCATTGAAAAAGTTGGCTCCTAGG
CAGGAGCCTGTGCTAGATTCTGCCACAGCTGTTCGCATTACTGATCAAAAGTTGCGTGTC
TGTGACANATGTGGAGCATTTTTGAGTGTTTATGACAGTAATCAGCGCTTAGCAGATCAG
TTTTGGTGGGAAGCTACACATGGGCTACATGCAAATTCGTGAGAAGTTAAGCGAACTTCA
GGAAGAGAGAAACAAGGTTCGCAAGGAAAGAGAGCAATCAAGGTCCAGAGAGAAAAGCAG
GGAGCGTGAAAGAGAGCCAAGTAAGGACAGGGATAGTCGGGAACGGAGGGATTATGACCG
TGGTACTAGGGATCGTGATAGGCATCATGAACGAGATCGTGGATATGACCGTGAAAGAGA
AAGAGAACGTTCTCGTAGCTATGACTCCAGAAGCCGACGAAGGTCCCGCTCACGCTCTCC
AGATCGATCTAGGCGTCGTGACCGGTACTAGTTGGGTGGTGCTGCTAGTGAATGAAGGTT
ACAAGGACATCAAATTCTGGTCATATGCTACGGATGAGTTGTACTTGGGATTTGAATACC
TAGATGGCTACTAAATAGGGAGGAATAGTCTACTTCTCTTATTATGTGTTGCCTCATGAA
TTTGTTTACTCCTATCTGTCGTGCCTCTAATTTCCGCCTACTTATTGCGAGTTTGTGACA
TGTTGGATATAAGCTTTTGTAGAACATCCCTCACTTATGCTTGGAAAGATATCTAAACAC
ATCTATGTTGTATTGTTAGTTTTTAAACT
>Fagopyrum_tataricum_MIRA_VER3_c63
CCTTGTCAAACACCCTAAGTTACCATGTTGACTATAAATGAGGATTCACAATCACATTAC
ATACAAGAAAATACACAATAATAATGAGAGTATAATCAGTACATGTAGATATATCCAAGT
GATAAGAGTATTTGTATAGTAAACAAGCCTGCACATTTTGGTTCATTGAAATGCAAACAG
AGAGCCAACCCCTTGTACTCCCAAGACAAAGACAACCATGAACGGCGAGTCATCTTGACT
CGCCGCCTGTGAGGTCTGAGGATTCACATTGTGTCCTTGACAACCTGAGCGACAAGTACA
GTAATATCATCGAGCTTCCCACCTGTTAGTTTCATCCCGAGTAACTTCTTCCAATCCTCC
ACATCAATTCCCCGGGATCTAGCTTCTATTGTATATGGAGAATCAAAATTTGTATCCTTC
GAGTGCCCGTTCGCCAGCCTAGCAATAACCTTTGCAGTCTCATTAACATCATTTTGGTTC
GTAACCGATGACAGAATCTCATGATCAAAAACGTTGTCAAAGAGCCCGTCTGATCCCATT
ACTATTACGTCTCCTTCTAAGAGTTTCACACTACTAACCACAGCATCGAGGTATGTCTGT
GTGACTGGTTCCGAGCTCATTTGGTAAGGACAATCAAAATAATGCTCTACTGGACACGAT
GAGAAAATTAACTTCCCTTTTCGGATTATGCGTATCCCGCAATCTCCAATGTTGGCAATC
TTAAGAGTTCCTGTTTTTTCCATCATGGCAACAATTACGGTTGCTGAACCGATAGACATG
GTAGCAGCATGAGCTTTCATCAGTAGTATTTGTGGGTCATAATTAACCTCATTATCTTCA
ACGAAAGACGAAGCATTGGCCATTAGTTCGCGTGAGAATAATGCAGGATCGACATTCTTT
TCAGCCCATCCAGATACACCATCAGCAACACCGATTACTCCGCCATTATAGCTACTTATA
AATAAGGCATCTTCCCCTCCTCTATCAACCTTGTTGGGATGTGGTATCTGGTGTACTCCA
ACGCTTAATGACAAGTCTAACCCGATAGAAGAAAATACTTGAGATGAAGCACGAACAAGC
AGAGAAGAGTTTTTCTTGCTATGTCCATGACTGGAGAGTAAATTAGGGGGGAAAAAACTG
ATAATCCTTTGTGAGTTAGAGATTGACGGCTTGAAGATGCTCCCACCAGCCATTTCTAGC
TCGTCTAATCTCTCCTGANNCNANCANT
>Fagopyrum_tataricum_MIRA_VER3_c64
TTTTGGGGTTGAAAGCCATTGACAGATCCAGAAGCTTAAACACACAAACCATGGCTACTT
CGTGGGTCAAGTCCATCGCATCTCCCTTCAAGAAAGCTTGCACTTTTCTGAACCAACAGC
CGCCTAGAGAGAAGAAGTCCAAGGAGACAGCTGAAAGTGAGAAGAGAGGGATGGATTTGC
AAGGGGAGGTGATGGCATGTGCGTATGAGGATGTGCAGGTTATGTGGTCTATGCTCGATA
AGTCCAGGTCCAGACCCTGCAACGTCAACTCATGAGTCATGCCACCATCATACATGATAC
ATGGCATGTCAACCACTTCTTGTAGATAACATTAAGGGATCGATTATATAGTAGGAAGGA
ACCCCAAACCAAAAATATCGACTATTTGTTGTTTGGAGTTTTTCCCCAATGGTACGTTTG
TAATGTGTTGTGTTAATTTGATAGGCAATCCACATGGTCTCTAACCGATGATCATGCTGA
GATTTTTTTTTCTGAATCCATTATTTGCTCTTCAATATTTCGATCAATATATTAGTTGTG
TCTCAGATTAAACTAGT
>Fagopyrum_tataricum_MIRA_VER3_c65
AAGCAGTGGTATCAAACGCAGATACGGGGTACCGTAAAAAGCATTCAAATTGCAAAAAGA
GAAAAAATGCAAGCCGGGCAAAATAATGGCGTCCACCCAACATTCACCGACGACGAGACT
ATGGCACAGGTGGGAGTACTCGTGAACTCGATAACGTTGCCCATGACTATGCGTGCGGCG
ATAGATCTGGGCCTCCTGGAAATAATCTCCGGCGAGCAACAGACGGCGGCAGAAGTGGTC
GGAAAGCTGTTAGCGAAGGAGTATCCTCTGGCGGAAGAGACGGTGGAGAGGATCCTCCGG
CATCTGGCGGCATTCTCGGTGGTTAGTTGCTCCGTCAAGGCCGTCGCCGGAGGAGAGACG
AGGAAGGCGTACGGACTGACTCCGGTGGGGAGATACTTTGTGAAGAACGAAGACGGAGTA
TCGATGGGCCCACTCTTGAGTTTGATTACCGACAAAGTCTTCTTGGAAAGCTGGTACAAG
CTAAAAGATGGTGTGTTAGAAGGAAGTATTGCATTCAACATGGTCCATGGGATGAACGCC
TTCGAGTATCCAGGTGTAGATCCTAGATTCAACGAGGTCTTCAACCTCGCAATGTTCAGC
CACACATCAATCGTCATGAAGAAGATTGTCGAATCCTACAAAGGTTTCGAGAATATCAAC
GTGCTTGTAGATGTTGGTGGGGGTATAGGACACACCCTTAAGATCATCTTATCCAAGTAT
CCTAACATTAAAGGCATCAACTTTGACCTACCCCATGTCTTAAGGGATGGCCTTTCTCAT
CCTGGCATGAAGCATGTGGGAGGTGACATGTTTCAGCAAGTTCCAAATGCAGAAGCTATT
TTCATGAAGTGGATTCTTCACGACTGGAGCGACGAGCACTGCCTAAAGCTGCTCAAGAAT
TGCTACAAGGCAATCCCACAAACGGGGAAAGTGATCGTGGTTGAATATGTGTTATCAGAG
GAGGCGGAGACAAGCACAGTAGCCAAAGCAGTGACCACATTGGATATGGTTATGTTGACT
CAAAACCCGGGAGGAAAGGAGAGGACCAAGAAAGAGTACTTTGGCTTAGCTACTGCAGCA
GGCTTCGCGGGCATCCGATTTGAATGCTATGTTTGCAACTTCTGGGTCATGGAGTTGTAC
AAATAAGCCAACTCAATTTACTTTCTACTTGAGATTATAATCTCATGGCTGTTTGTAATA
AAGTTTTGAAACAACTATTTGTGGTTTGATCAAACTGTACAAGACTGTATGCATTGATTC
CCAAAGTGCTCTTTAGTATCAAACAAATGCATCAAACTCAGGTTAGAAGAGTGTTTTTTT
ATCAAGAGAAGAGAAAAATACAGATGATCAAGTTTGATAAATTCTGAAAAAGATTTATTG
GTGATTTTCTTGCTCCTGCTTAGCTGCTTCCCAAGATTTCATTGTAAATCTCCTTCACTT
TCCCAAACAAAGCTTGCCTGTCTGGTTTCTTGAGAAGATTCCGGTAAGCAAACCATCCAG
AGTAGCCAATG
>Fagopyrum_tataricum_MIRA_VER3_c66
GAAGGCGCGTAGAAATGAACATCATACGAATCAACCTTCTTTTCATCAACCAAACCCCGA
GCTACCATGATGGCAAAGGATCGAGTGAGAAGCTCCCAAAGAAAAGAGTTGCCGCGGTCA
ATGTGGTTAGGGCCTTGTCTTCCAAGGAGGAGTAAANCCATTCTACCATTGACAACCNGC
TCTTGAGAACGGAATCGCAAAAATGACACAAAATCATCCCGAAACTGTCTCTCGTATGCT
CGGATTACGGTCGGAGGAGTGTTGTGAGAGATGTAGATGCTTCCCTTGTTGAGAGAGTAT
CCATTTTCATCGTAAATGCCAGGAGGGATCTTAGAGAGCCAGTGTAAGCTGTAAGAGGAG
TACACGAAATGCAAGCTACANCAAGGAAACAACCTCCCGTAAAACGACCCCGGAAACGCC
GATACGAACAATCGCGGCTTCTCTTCGCCGCCGCAGCCACGGAGCTCCGAGTACAGATCG
GGCAGCGATTTGAAAACTGAGTTGAAATCGTTCGTCGGAAGATCGTTCAGATAAACCACG
ATTTCCGGAGATTGGTGGATCGAACTCCGGGAAGCGATCTCCACCGCCTTGTAGAGGTCT
CTGACGACGGACAATGTGTTGGGGCCAGAGGAGCATCCCATGTCTACCATGGATACGGTG
GGCGGAGGAGGTGAAATTGAGCGGTAGAGCTCCTCGATTGAAGCCATGGTTATGTGCTTC
ACCATGTCGGAGCCCTTCCTCTGGATTGAGGAGTTGCGAGCGTAGCTGGAATCGTCATGG
CCTCCTCGCATGTGGAAGATCTTTTGCACATCCATTTTGCTGGGAGATATTTTGTCCTCC
TCAGCGCTTA
>Fagopyrum_tataricum_MIRA_VER3_c67
ACCAAAGCTTTCCATGTATTATAACACTTCTGTTCATTATTCATCTTTGTCATATATGCA
ACGTAAATGAGCACATATTTAATCTACAAAAAATGAGGATATCATCTTATACGCGCTCCT
CTTATCCAACAACACTACCAAAAGAAATGACATGATCAAGTATGGTGAATATCAAATGTT
CTTTTCATGAGATAGTGCCTTTTAACTTTGACTAGAACAAATACACCAGTAATCTACACT
GTTTTTTTATACGTAAATGATTCTAATCTCGACCCGAAACGCTTGACTCACTCAAGCTCC
TTCAGGAAGTCAATGTTATCCACAAAAACCGCTTTCCAACCATCAGGATCTAGGCATGCA
GTAATCTTGGTGTTGATTCCAGGCAATGGTCCAGGCTCCCGTGTTATCTTCCCACCAGAG
AGTTTGATTGCTTCAGCAGTTTTATAAACATCATCTGTTCCTATGGCAATCTGTGCGTAA
GCATTTCCTTTGTCATACTCTGTAACTCCATAGTTGTACGTTAACTCCATCACAGCACTC
TTGTCCTCAGGACCATATCCCAACATTGCTATTTTATACTTGTATTCAGGATTATCTCTT
ACGCGAAGGAGGTCCATGCCAAAAGCCTTCTCATAAAACTGGATTGAACGATCAAGATCC
CCAACACGCAGCATCACTTGACACAACGGTTCAGGAGTAGGTCCCCTTTCCAAAAGCTCA
AACTTATAACCATCAGGATCTTCGATGAATGCAATCACTGTACTGCCACCTTTGACAGGT
CCTGGTTCTCTAGTAACCGTACCACCCTTAGCCTTTATAAGATCCACAGTCTTAGAAACA
TCCTCTACTGCAATTCCGAAATGGCCGAAACCACTTCCAATGTCATACTTGTCAACTCCG
TAATTGTAGGTAAGCTCAATGACAAAATGAGAATCTTCAGGGCCATAACCGAGGAAGGCA
TTAGTATATCTCTCCTCTGGTATATCACGCTTCCTTAAAAGCTTCATCCCCAAGCACTCA
GTATAGAATTTTATGGTCCTATCAAGATCTCCAACGCGATAAACAACATGAAGCATTCTT
CTGTTATCAGTCTTGACCCAATCTAACACATCTTGTTGGCCCACACTCGTGCTAGCCTGG
ACTATGTTTCCAGCACCACTTCCGGTTACATTGCTTCCAGTAAGAAGCTTTGACAGTTTT
AAACCAAAATGATGTGACTGTGGTACAGCACTGCTCAGATGTAGAAATGAAAACCTTCGA
GAAGGGCTGAAGGAAGAGAGAGAAACCCCTAAGCGAGGGGCTGCAGAAGATAATCTCAAG
GAGCTCAGAGGTCGGAAAGTGGAAGCCATCGGAATTATCCTCACCATTATGA
>Fagopyrum_tataricum_MIRA_VER3_c68
CCCAACAAGAGCAATGTTGATGACAGGAATCATTGCGCGCAGCGATGTGGCATCAATTTA
GCCATTTCCACCAGATCTCGTATCCTTTTTTTCGATTCACCTTTAGAAAACCCTGATCCC
AAAACCAACTATATAATTCCCAATTGTGTGAACAGATTTCCTCAAAAAAAGCCAAATTTC
CACTACTATAGATAAAGATCATCATTCTCACGTCTCACACTAACCACCAACACTCTCTTG
TTTTGCCCTATTCTCTGTTATCCTCCTTTCTAGCCTTCAATCGAGGGGAAGAACAAAAAG
CCATGAACAACCAAACACAGAAGAACACCAAACCCAAATTGTTGATTTTGGATTCCTCTC
TGAGACTATCTCTTATCCCTCTCATTGTTGCATCTGTATGGCTTACTGTAACTAATCATC
AAAACGATATCGATTATGGCAACATCGAATTCGCCAATTTCATGGGTCTTAAATATATGG
CTATCACTGCTGTTCTTGCCGGAGGATATGCCCTTGTGGCTTTAATTTGCAATTGGGTTA
GATTACTAGTTAACAAATCATGGGTTTTCTTTCTCTCTGATCAGGTGATGGCCTACTTAC
TGATGACATCAGGAAGTGCAGCGATGGAATTATTATACTTAGCATACAAAGGTGATATAG
AAGTTGCTTGGAGTGAAGCTTGTTCGACTTATGGGAGTTTTTGTAACAGGTTGAAGATTG
CTTTGGTTCTTCATTTTATTGCCCTTTTAGCCTTCATTGTATTGGCTGTTGTTTCTGCTT
ACAGAGCTTTTAGTGTATATGAAGCTCCTGTTATCGTTAATGAGGAGAAAGAAGGCGTTA
GAATAGATCTGTAATGAAATATCACTACCACCACTCTTTCATGTTTTTGGCTTGGTTAGT
GTTGTAGTTAACTTGTTTGGGCAGGGTCAGTTTGGTAATTTTGTTTGGCTGTGTAAAGTG
AATGGCCCAACTGTTTGACGTTTTCTCAAGTTTGTCCACGTTTTGCTTCTTGGATCTTTT
GATTAAATGGCTAATAAGCAAAGTTTATCTTCGTGCTTAGTT
>Fagopyrum_tataricum_MIRA_VER3_c69
CCNAAAAAGTTGTGATTTCCCAATTCTTGCACCCAAGAAANGAACGCCCGACAAAGAGTG
AGAGAGAGAGGAAACCATAGCCAACAACTTCTCAAGCTCTCTCGCTCTAAACCCCCAAAC
CCTTCCTTCTCTCTCCCTCTCAAATCGGCTCACTTGAGACCGAGAGGGAAGCAGAAGAAG
AATAAACGCGAGGAAGATGTCGGACCTCGACAGGCAAATTGAGCAGCTCAAGAGGTGCGA
GCCGTTGAAGGAGGCAGAGGTTAAAGCTCTGTGTCTTAAAGCCATGGAAATCCTCGTTGA
AGAGAGCAACGTCCAAAGAGTAGACGCTCCCGTCACTATATGTGGTGATATTCATGGGCA
GTTTTATGATATGAAAGAGTTATTCAGAGTAGGAGGTGACTGTCCCAAGACAAACTACTT
GTTTCTTGGGGATTTTGTGGATAGAGGATATTATTCTGTGGAAACATTCCTTCTTTTGCT
TGCTCTTAAGGTCAGATATCCAGATCGAATAACATTGATTAGAGGGAACCATGAGAGCCG
TCAAATCACTCAGGTCTATGGTTTCTACGATGAGTGCCTGCGTAAATACGGCTCAGTTAA
TGTATGGAGATACTGCACTGATATATTTGATTATTTAAGTTTATCAGCCCTTATTGAGAA
CAAAGTATTTAGTGTTCATGGTGGCCTTTCTCCCTCCATCAGTACATTAGACCAGATTCG
ATCAATTGATCGGAAGCAAGAGGTACCTCACGAGGGTGCCATGTGTGACCTCATGTGGTC
AGACCCTGAAGACAATGTGGATGGTTGGGGATTAAGTCCTCGTGGTGCTGGGTTCCTTTT
TGGTGGCGGTACTGTTCAATCATTCAACCGGGCAAACAATATTGACTACATTTGTCGAGC
TCATCAGTTGGTTATGGAGGGCTATAAGTGGATGTTTAATAACCACATTGTCACGGTTTG
GTCAGCTCCAAATTATTGTTACAGATGCGGTAATGTTGCTGCTATTCTTGAGTTAGATGC
AAATCTGAATAAACAGTTTCGTGTTTTTGAAGCAGCTCCACAGGAATCTAGAGGAGCACC
TGTGAAAAAGCCTGTACCGGATTATTTTCTCTAGACATTCCCTTTTATGCTGCATACTTC
ATGAATCCACATCGAGCTCATCACGACTATGCGTGCTAGGTAAAGCTGTTCTTTCACAAC
AATGAAATCAGGAAGCGGGAAAAGGACAAGGGAGGTGAATTTAGTTTGTGAAGAATTTTA
CTTTGTGCAGATAAACATATATTGATGAATCTGCAATCTTGAGTGATTTTGGCATTGTGG
AGCATCTTGGAGTTCCTTGCTTCCCGTTTTTTTTTCTTCTTCCTCTCCTTTTGTGTATTT
GGCCTTGTGATGATTTCATAGATATAGCTTTGCATATGGCTTTGTGCTACCGAACAAATA
CAAGAATTCCCGAAAATGGTTCTTTTGAGAAACCATTAGAAGACTATTGAAGTTCTTTAA
ATGTTTCACTTATCAAATGAATTAGTTAGAACTTTTATAGTTAAGTT
>Fagopyrum_tataricum_MIRA_VER3_c70
TACGGGGNATAGTCTAAAAATCTCATAAAATCAAAACCGAAGAATGGCTTCCCTAAAGCA
CCTACTACTAGCTCTCATGGTTGTCCTCCCCATCTCAGCCAAGAAGGAGAAGCTAACCCA
CTTCCAAGTCTACTGGCACGACATCCTAAGTGGGGTCCATCCGAGCTCGGTCCCGATCGT
TAAGCCGCTGCCCAACGCCACGTTCGGAGGTGTAAACATGTTCGACAACCCCCTGACGGA
GTCGCCTGACGTCGGCTCCAAGCTCGTGGGGAGATCGCAGGGCTTCTACGGCGTCGCCTC
CCAGGAGCAGATAGGTCTCCTCATGGCCATGAATTTCGCCTTCGTCGACGGCAAATACAA
CGGCAGTTCCATCACCGTGCTTGGTCGGAACATGGTCTTCGATAAGGTCCGGGAGATGCC
CATTGTGGGTGGCTCCGGGCTCTTTAGGTTTGCTCGGGGTTATGTAGAGGCCCGGACCCA
CACTTTCGAACCCAAGACCGGAGACGCTGTTGTCCAGTACAACTGTTATGTGTTGCATTT
TTAATTAAATAATCCCTCCTTCTTTCCATCTCGTCGTTCCAATGCTAATCTATTTTACCA
TCGATCTGGATCGATCCTTTATGATTTTATGATACAAAAGCATGTATTGTTGGGCCGTCT
TTAATTTCAAGATTTAAGTTTTAACTTGTACGAGGCATGAATCCGAATGTACTCGTTTTG
CGTCACCGTGTTTTATGGTATAACATCAATTGAAAGGAGATGATTCTACTG
>Fagopyrum_tataricum_MIRA_VER3_c71
AAGCAAGAAAACCTTTATTCAATGTGTATAACTATCTCATCCTATATATATTAAGGTAAA
ACTACAGGCAAAAATGCTCTGAGGACAATTTTGCCTGCAAATGGCTGCCACAAACAAAGA
ACGAAACCTCACTAAGAATTGTATGATATGTTGATAACCAGTCTTCTCAGTTCTCATAAT
AATGCATTGTAGTAGCAATAGCATTAACACAACAATGTCCACGAGTCGATTGCACATACA
CCCACAAAGAACGTAATTATAGATCAAAAACCGAATTGCCAGCACCTCAACATTATATTA
GATTTCACATTCTTCAATCAAATCTGAGCACTAGACCTCAACCTTGGGTTTCTCAGGAGT
GAATACAGCTTTAACATCCTCAAATACAGCCTCTACTGGTTTTGCAGCATCAATCTTCTT
AACCTTTCCCTTGGAGTCATAATAGTTAATCACTGGCATACTAGACTCCTTGTATACATT
AAACCGCTTTCTTATTGTCTCAATGTTATCATCTTCCCGGCCCTCATTTCTGCTTAGAAG
ACGCCTCTCCATCTCTTCTTGAGAACAATCGAAAAATAGAACGCAATCCGGCGTTATTCC
AGTAACTTGCTCAAAAGCTGCACGGTTCTCTTCATTGCGAGGGAAGCCATCAATAAGGAA
CTTATCATTTCCACTTTTCTCCATAGCTTGCTGAAGAAGTTTAATTGTTACCTCAGATGG
CACGATCTTTCCCTCTTTAATCATGTTTTGAATCATTGTCCCATTTTCAGAACCAGACTT
AATTTCAGCTCGTAGAAGGTCGCCAGCACTAAGATGTGTGTAGCCAAAGTGTTCAACAAT
ATTGGCACACTGGGTCCCCTTTCCACTTCCAGGCCCACCTAGGACAAAAATAACCTTGAA
TTTCTTGCCAGATTCCTTGTTGGAGCCATCAACAACAGTTCCCATGGATAATATTTAACT
GCAACCGAATTAGGAGAGAGATATCAGATCAGAAGAGCTCAAGTAGTGTCGGCGATTGGG
TCCGACTGCCGGGAATTGTGTTAACTCAGCAACGANCNNTACTCCTGCGTTGACTACCAC
T
>Fagopyrum_tataricum_MIRA_VER3_c72
AACAAAAAGAAATAGTTATTGGTTAGCATTTAGCACATTTGGACACAACCAAACACTTTA
AGCAATGATTCACAATATCTCTGTTTTCAGACCCAAGTTTCAAGTATCATATGTGATAGC
ACCGAGTGCACCACCAACCTATTTGTGCAATAAAACAAACCTGAACAAGTCATACAACAA
TCCGCCACAAACCGAAAAAATTCACTCACAAAGTAAAGGCTTTGAGCAAATTTGACATCC
ACAACTAGAGGCTCCGGATTATGCTTCTCCAGTTTGAAGCAAATTTTCAACCTCTGTAAT
AACATTTCTCGCATCATCAAACTCAGGACCTTTCCCATCTGATTCTTCTAGCTCAACCAG
TGTTCCCTTCAAATCATCAAGAGCAGATTCTAGTCGTTTACGGCAATCGGGAACCATCAT
CCTTGATTCAGCTAGGACATTCTCTTGTTGCTTAAGATCATAAGGATCAGCACCCTTCTC
TTTCATGTCAGCAGTCTTCGCAGCTTCTCTTTCAACTTCTTTCTCATAGGAACTTAGCTC
CTTAAGTAAGCGCTTGCATGAACTGGTCTTAATCTTTAAGTTTCTCACTGTTGCCATGGT
AAGTAGGTGTGCCAATGAAGAACAGATGGATTGGTGGTTGTGGTGGCTCCGCCTTTAACC
CCGCCGGACGCTAGCTCGCAGATCAATTTGAAGCGTCAGCTCAGATATTAGAGTGTCAGG
TTCTCGAGT
>Fagopyrum_tataricum_MIRA_VER3_c73
GTAACAAAGTAAATAAAAATAACTTGACCCAAATCATAAATCAATTATGCTTTGCAGCGG
TGCCAATAGGAGCGACGAAAGCATATCAACCACGTACAATTCCGGCAGTTTCGAGGAATG
CAACACTAACCACGGTGCTGCTAGTGTTACCATTACGCGTAATAGTAGCAGCATGAGTAG
CAGTGTTACTCATGTTAACTTGATGATCAATAGAAGCCGCGGCAATATTAGTAACGCTTT
TGTCGTCAACCGGAACATCAATAGTCATTGTGGTAGTATTGTTGACTTGACGATCAATAG
AAGCAACAACGGTACTAGTAACACTAGTATTGTCAACCGTAACGTCAATAGTCTTTGTGA
CGGTAGTGTTGACTTGATGATCAGTATAATTGCCATTTGTAACGGGGTTCCCAGCCGTCG
GTGGAGTAGTAACGCTAGTATCCGTCGGATGAGGAGCGGAACCCGAAAACATCATTTCAG
CAATGAGCTTAAAGAGTTCCATGGTTTCATCAACACCAACTAAAACACTCTTGACAACCG
GATCGTCCAAGAACTTGTCGCTCCATCGAGCTAATCCGGGAGTCTTGGATTCATTGAGTA
TGTTCACATTGTTCATCATCTCCAACACCTTTAGCCGATACAAAAACGACCCGAAAGCTA
TGTCGAGATATCCGATCCAGTCTTTTCCAGAGAAGAATGGTTTACCATTGTTGATCTTGT
TGAAGACATCTTCTAAGAGGAACAGTCCTTCTTCTACTTGCTTTAGTGCTTGCGGATTTG
CTTCTTCCTCTTTTATGTTGCTTGTTAGTACGTTGTTGAGAGATGGTATCCACTTTTGAT
CAATATAGCTAGCCCAAAAGCACACGACAGCGCGATCATACGGATCCAATGGCATGATCG
GGGGTCCATGCGAAACCCAAACCTCGTCAATGTATTGAACGATCACAAGAGACTCGCAAA
CCGGCTTGCCATGGTGAAGGAGAACGGGCGCCAACTTGAGAATCGGGTTAGATTCGAGAA
GAATCTCACTCTTTTTCCCCAACTTCTCTTCAAGAAGCTTGAACTCCACATTCTTGAGCT
TTAGGGCAATCCTAGCTCTTGCAACAAAGGGACTTCTATACCCTCCAATCAACTTCACTT
CACAATCAACACTCCCCATCATACATATGCCTTAGACAATTTTTTGCTACCTATGT
>Fagopyrum_tataricum_MIRA_VER3_c74
AAGCAGTGGTATCAACGCGAGGAGTACGGGGGGCTCGCGTCCACGTTTCCTCTACCAAGA
GAAGACAACCCCATCTCTCTGTACCTGAAGCAAATCCTTCTTACTCAAACCAATCGGAGC
TCTTCTGTATCCAATGGCCCGCCGGCGTGTCCTTCTCAAGGTCATAATCCTCGGTGATAG
CGGGGTTGGGAAGACGTCTCTGATGAATCAGTTCGTGAATAAGAAGTTTACGAATCAGTA
TAAAGCTACAATTGGAGCTGATTTCTTGACTAAGGAGATCCACTATGAAGATAGGCTATT
CACTTTACAGATTTGGGATACAGCAGGTCAGGAAAGATTCCAAAGCCTAGGTGTTGCATT
TTACCGTGGTGCAGACATTTGTGTTCTCGTTTATGATGTCAACACAATGAAATCCTTTGA
GAACCTAAATCGTTGGAGGGAGGAATTTCTTTTACAGGCCGCCCCTTCAGATCCTGATAA
CTTTCCATTTATTGTGCTTGGAAACAAGATTGATGTCGATAATGGGAATAGTAGAGTGGT
TTCAGAAAAGAAGGCTAAAGCGTGGTGTGCGAGCAAGAACATTCCCTACTTTGAGACCTC
TGCCAAAGATGGGACAAACGTGGAAGCTGCCTTTCAGTTAATAGCCCAGAATGCCATAAG
AAATGAACCCGAGGAAGAAATATATCTTCCTGACACCGTTGATGTGGCTGGTGGTGCGCG
TCCGCTAAGAACCTCAGGCTGCGAGTGTTGAAGCTAAATTGTCAGGACAAGAAGTGTTTA
TTTCCTTGTATGTTTTCATTGTGCAGTAGAGTTGATGAAGTATTGAAACTGGCGTGACAT
ATACATGTTACTTTGTGTGAAAGTGAAAGGTTAACACTTGTGTTTGTTCGGCGATGATCG
ATGTTCATTCTTCAACACAANANAA
>Fagopyrum_tataricum_MIRA_VER3_c75
AAGCAGTGCTCAAGTGTGGCGGATAAGCAAAAATTCTTTCCCACTCAAATCACACATCAC
CAGATTACACACAGAGAACAACAAAGTAGTTTCAATGGCGATGTCGTCGGCGGGCATCTT
CTCTCTTTCAACCGCCACCTCATCCAAGTCTTCCACCGCCATTGCCCTTCCGCACAACGC
CATTGTCTCTTCCCCTTCTTCTTCTTCCTCTTTCTTTGGAAGAACTTCCAGAGCTTTGAG
CGCCAAAACGACAACGTTTACTCTTAGGTCGAACACCAAAGGTGGTGTAAGGTGCGCTGT
TTCTTCATCCGCTGTTCCTGCCGCTCTTCTCTTCGATTGCGATGGTGTCCTCGTTGATAC
CGAGAGAGACGGCCACCGGATTTCCTTCAACGATACGTTTACTGAAAAAGGGCTGGGTGT
TACTTGGGATGTGGATCTGTACGGTGAATTGCTCAAAATTGGCGGTGGCAAGGAAAGAAT
GACAGCCTACTTTAACAAGGTTGGTTGGCCTGAGAAGGCTCCGAAGACAGAAGAAGAACG
AAAGGAGTTCATTGCTTCTCTCCATAAGAGGAAAACAGACTTGTTTATGGTACTCATTGA
GAAGAAGCTGTTGCCTCTTCGCCCTGGAGTTGCAAAGCTGGTTGATCAGGCTTTGGGCAA
AGGTGTCAAGGTTGCTGTGTGCAGCACATCCAACGAGAAGGCTGTGTCAGCTATAGTTTC
CTTCCTCTTGGGTCCCGAGCGTGCAGAAAAAATCCTGATTTTTGCTGGTGACGTGGTACC
ACGTAAAAAGCCTGATCCAGCAATCTATAACCTTGCAGCTACAACCCTGGGGGTTGATCC
ATCAAGGTGTGTTGTTATTGAGGATAGTGCTATTGGTCTTGCAGCTGCCAAGGCTGCCGG
AATGAAATGTATAGTTACAAAAAGCGGTTACACAGCAGATGAAGATTTTGAGAACGCAGA
TGCAGTTTTTGACTTCATTGGAGATCCTCCAGAGGAACGATTTGATTTGGCATTCTGTGG
GAGTCTTCTTCAATAGTGGTATGCGAGTTGGGTTCTGTCGTTTGTCTGTGAATGTATAAT
GCACATTTGTATGTCAAATGAATGTTATTGACTTGATATTTATTTGCAGTAATATGATTT
ATTTTCCTCCCCGTGTAACTCTTTGTACAAACAAGAGTTGTGTCCCCTAACATTATTATT
CCAAAGTGGCTAAGGTTTATGCCTTTCAGTAGAAAAAAN
>Fagopyrum_tataricum_MIRA_VER3_c76
TACGGGCTTTGACACACAAGAACCTTGTTCAGTTCTATGATGCCTTCGAAGATAATGAGA
ATGTTTACATAGCAATGGAGCTCTGCAAAGGGGGTGAATTGTTGGATAGTATACTCCAAA
GGGGAGGAAAATACTCTGAAGACGAGGCAAAGGCCGTCATGGTGCAGATTTTAAGTGTTG
CTGCCTATTGTCATCTCCAAGGTGTAGTCCATCGAGATCTCAAGCCAGAGAATTTTCTTT
TTACTACCAAGGAGGATAATTCTAGTCTAAAGGCCATTGACTTTGGTCTCTCTGATTACG
TAAAGCCAGATGAAAAATTGATTGATATAGTGGGAAGTGCTTATTATGTAGCTCCTGAAG
TTCTGCATAGGTCATACGGGACTGAAGCGGATATGTGGAGTATTGGTGTGATTGCTTACA
TTCTTCTGTGTGGAAGTCGCCCCTTTTGGGCTCGTACAGAATCTGGAATATTCCGGGCAG
TGCTGAAGGCAGACCCGACTTTTGACGAGGCCCCTTGGCCAGATTTATCACCAGATGCTA
TTGACTTTGTCAAGAGATTACTGAACAAGGACTACCGAAAGCGGCTAACTGCTGCTCAGG
CTCTAAGTCATCCATGGCTAGCTAATTATCAAGATATCAAGATACCTTTGGATATGATAA
TATACAAACAAGTAAAGACTTACATATTCTCATCACCTCTACGAAAATCAGCTCTGAGGG
CTCTAGCGAAGACATTGACAGTGTCTCAATTAGCTTATTTCAAGGAGCAATTTCAGCTAC
TCGGACCAAGTAAACATGGTTCTCTCTCGATGCAGGACTTCAAGACAGCTGCAATTAGGT
GTTCAACTGATGCAATGAAGGATGCACGGGTTACTGAATACGCGAGCTCGGTGAGCACAC
TCCAGTACAAAAAATTTGATTTTGAGGAGTTCTGTGCTGCAGCCATAAGCATACATCAAA
TAGAAGCCATGGAAACATGGGAGCAACATGCACGCCGTGCTTACGAGTTGTTTGAGAAGG
ACGGAAACAGACCCATCATGATTGAAGAACTTGCCTCGGAACTCGGACTTGGTCCGTCTG
TCCCAGTTCATGTTGTTCTTCAAGACTGGATAAGACACTCAGACGGTAAGCTCAGCTTTC
TCGGGTTTGTAAGGCTTCTTCACGGCGTTTCTTCGCGCTCCTTCCAAAAGGTTTACTCAA
ACCCTATCTAAGTCGTCGCCACCCTACATAAAGTTTTTCCGTCCACCTGTAGCGTTGTAG
GTGTTAGTGTTTGTTGTGGTGGTTGTGTTGGAATTGGAAAATGTTAGAATTTGTACAGAT
GATGAAGTTAGGAGATTAGCCGGAAAATGCATTTACAAGAAGCAACCTCAGTTTCAAATG
TCCTTTCTATTCTCATCTCGCTTTGACGTGCGGCTTCTGCTCTTTCTTCCTCATTTTCAT
GCATGTTGTATAATATTTATAAAGTCACTTCATTCTTGCTAATTTTGTTTCCTAAAACTA
AAAATGTATGGTTTCTTAATTTTGCCT
>Fagopyrum_tataricum_MIRA_VER3_c77
GAANNCGAAGAATTATTCGACTTCATTCAAACCATCCCGAAAGCATCAATAGCATCCGAG
AATCAAAGCATTCATACAACAAATCACTACAATTGGAACTTACAAGTTCCCTTATTACAA
AATACAAGATGATTCATTTTTATGGTGAAAAATGAATGATAATATTACAAAACGCATACA
TGACAACTGACTCGTAGAAATGCAGAAAAATGAATTAGCCATATCGGCCAGTTGAGCTAC
AAGAAATCTCTTGCTCACTCTCGACTCTACTCTCCAACCTCTTCCTCTCTTCAAATATTA
CACGTGTTTGCGGCAGTAATCGTTGCTGCTTTATTGTTTCTAGAGACTGCAAGCGCTGGA
AAGTGAGGGTTAACTGCATATAGGCACTACAGGTTTCCCATACAGATATATTTCATTTCG
ACAAAGTCATCAATCCCATACTTGGAACCTTCACGTCCGAGACCAGACTGTTTGAAGCCT
CCAAAGGGAACCACCTCTGAAGAGACGAGTCCCTCATTAACACCTACAACTCCGTATTCA
AGAGCTTCAGTAACCCGCCATGAACGTTGCATGTTTGTTGTATAAACATAAGCAGCCAGC
CCTGCATCTGTGTCATTGGCCAATTCAACTACTTCGTCCTCACTTTTGAATCGAATAAGG
GCAGCAACAGGTCCAAAAATTTCATTCCTAGTGATTTCCATATCTCTGGTGACATCAGTA
ATAACAGTTGCTTCATAGAATGTCAATCCTAGCCTGTGCCTTTTACCACCAACGACTATC
TTTGCTCCCTTAGAGGTGGCATCTTCTACAAATGTTTCGACCTTTTGTAGAGCAGCTTTA
TTAATGAGTGGACCCAGTGAAACACCATCAGCAAATCCATCACCAACTTTGAGCGCCCGG
ACGGCATTTGAAAAGGCTCTAGCAAATTTGTCATAAATTCCATCTTGGACAAAAATTCTG
TTTGCGCATATGCATGTTTGTCCAGTGTTGCGAAACTTGGCTCCCATAACTCCTTTTACT
GCAACGTCCAAGTCTGCATCATCAAATACTATACAAGGTGCATTGCCACCAAGTTCCAGT
GAAACCTTCTTAACAGTGTCAGCAGATCCTCTCATTAGATGCTTTCCAACAGCAGTTGAC
CCTGTAAATGTAACCTTCCTGACCTGCATACTGGACAGCAAGACACCACCAATTTCTGAA
GGAATGCCCATAACAACATTCACAACACCCGGAGGAATTCCCGCTTGTAGGGCGAGCTCA
GCTGCTGCTAAAGCTGACAAGGGAGTAAACTCTGATGGTTTAATAACCATGGTGCAACCA
GTGGCCATTGCAGGGCCAAGCTTCCTTGTAATCATTGCCAATGGGAAGTTCCATGGAGTG
ATTGCAGCAACAACTCCAACAGGCTGTTTAAGAACAAACAATTTACGGCCAGGTACAGGG
GATGGGATCACATCCCCATAAACACGTTTTGCCTCCTCAGCAAAGAACTCCAGATAGCTT
GCTCCATATATAACCTCTCCAATTGCATCTTTTAGAGGTTTCCCCTGCTCCAGTGTAATA
ATCTGTGCGAGCTCCTCTTTGTGAGCCATCAATAGATCATACCAATTCCGCATGTATTTG
CTCCGCTCAGCTGCTGTCAGTTTGCTCCAAGTTTTGAATGCTTGATATGACGATGCGATA
GCATCTTTTGTCTCACGGGCACCCATGCAAGGCACAACTGNNACNACGAGCTCACCGGTA
GCAGGATTCGGACCTCTAAAGTCTTGCCATCATATGCATCGATCCA
>Fagopyrum_tataricum_MIRA_VER3_c78
TTCCTAGTTGAACGAGAAGTTCCCAAAGATGATGAACGACAAACCACCGGCCGGCGATCA
GTCAAAGGCCGTCGCCGATCAACACTCCGGTGACTATGCTCCTTACCCTAAGCTCGATCC
TGAAGACGTTCATCCACCTGCTGATCCTCTCATTGCTCATCCACCTCCACATCCTGCCGC
CGCCACCAGCATGCCGGCCGAGTCTAACCCATACGTTTCGTCTGCTCCTGCACCTGCTTC
ATCTTCCAAGAATCCGGTGGGTTCAGTGAAATCTGTGCTGGAAACTTGGGGTAAGAAGGC
GTCCGATGCAACCAAGAAGGCTGAGAACCTGGCTGGGAATATGTGGCAACACTTGAAAAC
AAGCCCAAATATTGCTGACGCTGCGGTAGCTCGAATTGCTCAAGGAACAAAAGTTCTTGC
TGAAGGTGGTTATGAAAAGGTGTTTCGTCAAACTTTTGAGACTACTCCGGAGGAGCAGCT
TCACAAGTACTATGCTTGCTACCTCTCTACTTCTGCTGGTCCAGTCATGGGAACTCTATA
TTTGTCAACTGCAAAACTAGCATTTTGCAGTGACAATCCTCTATCTTATCAAGTTGGTGA
CAAGACAGAGTGGAGCTATTATAAGGTGATACTTCCATTAAATCAGGTAAAAGCGGTTAA
TCCTTCTACTAGCAAGGTGAATCCAGCTGAGAAGTACATTCAGATTATCACGGCTGACAA
CCACGAGTTTTGGTTCGTCGGATTTGTAAATTATGACAGTGCTGTCAAAAATATACAAGG
AGCCACAGGGTTACGACCATAGTTGATATGTTTGGTGAGATTATAAAGAACCCACGAGTC
TTCTTGGTGTCACCGAATGATGTCGGCTTACATCTTATTGTAAAGCTCTACACCCTGCAA
TTCCTTTTACTCTTTGGTCGAAACTTTGTTATTCCTATGATTGTATAGAAGATGTAATTC
GTATGATGCATGTATTTGATTCTTTTTCTGGCGATATGGGTGTTTTCGTTGAAGTGATTT
AGAATGAAGTTGACCCTTTATCGTACTAAAGCTGTTACCTGCATTTGAACTTATAAACTT
GTACTTTGATGTGTACTTCTGTAGAAANNAAAGTATTCATAAAATCTGTGCTT
>Fagopyrum_tataricum_MIRA_VER3_c79
ACCACGAGGGGTTAAGATTCAATCCTAGTTTGAAGAAAGGTAAACTTCTCAATAATAATC
CAGGACTTGTGAGTTGGGACAATCCAACAAGAGCGAGAGTTGATTCCACTATTCGTCAAT
GGCGGCTCCGTTCTTTTTCCCCGGCCTCAAGTACTCCGACGGCCTAACCGTTCTCGGGAT
CTCCGTCGTCACCGCCGTCGTATGCGAAGCCATATCATGGCTCCTCATCTACCGCACAGC
CTCCTACAAGTCCCTCCGATCCGCCATTGACAGATCCTCCAAGAAGCTCGATTCCATGAA
AACCCTAGACAAAACGAAGAAGCTCTCTTCTTCTTCCTCCAAGACCAAGAAGCTCGATCG
CGTTGAGAACTCCCTCAAGGACGCCAGTCGCGATCTCTCTCTCTTCAAGTTCAAATCCGG
AGCCGTCGTTGCCCTAGTCCTCTTCATGGTCTTCGGATTCCTCAATTCTCTCTTCGAAGG
GAAGCCCGTCGCTAAGATCCCTTTCGTTCCTATCAGTCTTGTTCAGAAGATGAGCCACAG
AGGACTCCCCGGCGATGATATGACGGATTGTTCAATGGCCTTCTTGTATTTGCTCTGCTC
TGTTAGCATTCGCACCAATCTCCAGAAGTTCTTAGGGTTTTCTCCACCCAGGAGCGCCGG
CAATGTCGGACTCTTCCCCATGCCGGATCAGAAGACCAATTGATTCCTCTGTTAGATCTG
TTTCCCTCTTTTAATTTAGACTCACTTTCTTTTCACATCAAGTTGAGAGTTTCCAAGTCT
TCTTACGCTGGATGGAATTCCCATCCGATTGTTGTTTGTGTCATTTACTATTAGATCAGA
CCTATAAACTCACAAAATTCATAGAAAGTGATTTCTGTAAGCACTTTGATGTCTTAGTTA
AGAATTATTTGCAATTCTGTTTGCACTTTAATTTTAGTATCATTATTGAATAAGTTGGTT
TTG
>Fagopyrum_tataricum_MIRA_VER3_c80
AAACATAAGTTCTAGATCGATTGAAGGATAAATTTACAACACAATAATAGTAGATACAGC
TCTTCAAATGAATGACAACAGAAAACAGCCTTAAAAATCTTAACATCAAATACACAAATC
TATACCTTTTCTTATGCACACCATCACTAACAAAACAATCAAACAGACATACAATCCAAC
CAGGCAGAAGAACAAACAAACAAACAACACAATCAGACACCAATTCTCTACACAAGAATA
TGATACAATCTAAAGTGATATCAATGTACCAGTACCACAACAGTTCTTCATCAAGTTATT
ACCACTCTATTCAATCTCTGATATCATCCTTTAGTTTCGGTGGGAACTGATTTCGGCACA
AGAGATTTTCCAATGATGGCTTTCTTTGCTTTAACCAGGGACTGTTTCACCTTTGATATG
AGGTTGTTGGATTGCTTAACTGGTTTGGTTGGAACTTCTTCCTTTGGTTCCTCATTATCT
TTTATCTTGTCTGCATCTTTGATGTCCTCTTCTTCAGGTTTTGCTGTTTCCTGTACTGTA
GCCTCCTGAACTGTCTCTGCTGGAGGTTTCTCTTCTTTGGCTTCTTGTTCCTTGGACTCC
TCAGCTGGTGCTTCTTTACCAATTTGCCCTTCCACTTCTCCATTCTTCTCAATTGCAATA
GGAGCTGCTACTTCTTCGGTGTTCTCAGGAGTAAGTTCAGCATCTCTACTAACACTCTCT
ACCTCCAATGACTTTTCAGCAACTTCTGTAAGAACCTCTGTTTGATCAGTTGTTCCATTG
GTTACTGCTTCGTTTTCAAGCTTGTTTTCTTCAGGATTTTGTTCAGTTCCTTCAAGCTTG
TCTTCCAATACTTTGGCAGGCTCTTCATCCTCAAGTACAGACTCTTTTACTGCTTCAGGA
ACAACAGATGATGGTTCGACTTCTTGTTTCTCCTCAGCTTCAGTATCTTTCTCAATCAAA
TCAACTTCATCAGAAACATCAGGAGCTTTCTCTTCAACATCTTGATTTTGATTTCCTTCA
TCCTTTCTCATTAGAGCTCCTAGACTTTCCCTGGGCTTAATAATTTCCTCATCAGTTGTC
TTCTCAACCACCTCGGCAACTTCAGCTTGACCTTGTATTTCCTGAGGTGTTTCTATCTTC
TCCACCTCCTCTTCCTTTGCTTTCTCATCAGTTGTTTCTTCTTGAGGAACTTCTACCTTC
GCGACGTCTTCCAGTGGCTGACTGTCTGTCAACTCTTCTTGGGCAGCTTCTAAGGCCACT
GGTTGGAGATCTTCTATCTTCTCCACAACATCCTGTTTGCCTTCTTCAACTGTTTCCTTT
AGCTCATCAGCCTTCTCAGCCTCAACCAATGACATCGTTTCTGTCTTCTCTGCAACATCA
TCTTGGATTTCTTGGATAGGAGCTTCTTTAATCGTTTCCTTGGGCTCCTCAGCCTTTTCA
ACCTCAACCAATA
>Fagopyrum_tataricum_MIRA_VER3_c81
TTTTTAGTTCTAAAGAGAATTATTATAGATATTGGTGAGTAAAGTGCATCAAATGTTACT
AAAGATGAAAATAGGAAGAGGTGGTAAAATCCACCTTGACATGTTACATAAGTTTCACGT
CAAGGCTGTGCAATCCTGACACTATTTTGCATACATCTAGTACTTGATATGTGAACGGTC
ACAGGAACTTTACTTGGTAGTCTCCAGTTTGATAGAAAATCGCAGCTTGTCAAACCCAGT
AATATCTACCGCCTCAGAGTTTCCACAATGTAGCTGGCATATAGATCCATGGAGTGCTGA
ACTGCTTCATGTGCACTAGCTGCAGGCAGGAAGTCATCCACAGCAACCTCTTTATTCTCA
TTCTTCTTGTAATCTTCAAAGAAGCGACGAATTTCAGCCAAACGATGTGGGGGAAGATCC
TTGATGTCATTGTAGTGTCGGTACTCTGGATCATCAGCACATACAGCAATTATCTTGTCA
TCTTTCTCACCCTGATCAATCATAGGCATAAGTCCTATGGCTCTAGCCCGCAGAAAGCAA
CCTGGAAGAACAGGCTCCTGCATGATGACCAAGACATCCAAAGGGTCGTTGTCTTCACAC
AAAGTTCGGGGGATGAAACCATAGTTATGTGGGTACACAACTGATGAATAAAGGATACGA
TCAACCTTGATAAGCCCAGTTTTCTTGTCAAGTTCATATTTAACCTTGCTGCCCTTAGCT
ATTTCAATGACACAGTTGAAAACCTTTGGAGCACCAGGTCCAATCTCAAGATCATGCCAA
GGGTGTGCAGCAGATGATCTCCTTGTCAGAGATGAAAGTATTCTTTCATTCAGAGGTGGG
TGCGGGCTGCACTTTCCCTGAACAGCAACCTTCTCCTTGGTCTCAATAGGTGGCGCCATG
TTTACTCCCTGAACTCTCAAACGGCGGAGGAGCTTAGCAGGAAGAAACGCAGATCTCGAA
GAAGCAAAACACGCGTGAGAGAGCAAACCCTAGAGCGAAACTGTATCCCTAGGTACTAGG
TAGAGAAATATAAAGAGAAACTGTAT
>Fagopyrum_tataricum_MIRA_VER3_c82
ACTTAACTATAAGAGGGTATTGTAAAACTAACGAAACAATCAAAGTAGCACAAAGACATA
ACTGGAAGAACAGAAAGTTAGGGGCAAATCTGATAGTCGGGCCAAATTAAACCCCTTACC
AGTTACATAATCCAGAAAGCAAATCTCTGTTTTAAAGTACCATAGCAATAGCACTTGGAA
ATCAAACAGTACATAAGAAGCAATAAAATCAGGTTTGGAAGTGAAATCCTACGCCGATAA
CAGGAGAGAAGACAAAAACTACGCCATGATCTTAGCAGACCTCACAAAGAGGCTGTCCAC
AACTTTCCCCATGTTGGCAATAGTATCCAGTGTTGCTGGATAGATGGCATCGGTCTTTGG
ATCATCGAAAATCACAAGACATCCAGCACCCTGGTCCAAAGTACCAGCAAACTTCTTGTC
CAAAATCATCTGAGACAACTTCCTCTCAACATGATCAGCAGGGAGCTCAATCAGCTCAGC
AATATGAGAAATCTCGACTCGTGAGAAAGGCTCAATCAACCTACACAGAATTACTGCTCC
AACCCCCCGTACTCCTGCGTTGACTACCACTG
>Fagopyrum_tataricum_MIRA_VER3_c83
TTTTTACGGGGGTTTTAACCCTTAAACTACGCGCTGAGGTCTCCGGTGGAGGAAGGAAGC
CCTATCCACAGAAGAAGACTGGTGGAGCACGTCGTGGATCTCAAAGGACTCCTCTCCGGC
CTGGTGGTGGTGTGATTTTTGGCCCGAAACCTAAGGATTGGACTATTAAGATTAATAGGA
AGGAGAAGAGGCTAGCGATTTCGACTGCCTTGTCCAGTGCTGCTGTGAATAGTTTTGTGG
TGGAGGATTTTGCCGACCGATTTGAGAAGCCTAAGACGAAGGAATTCATTGCGGCGATGA
AGAGGTGGGGTTTGGATCCTAAGGAAAAGTCCCTGTTCTTCTTTTTGGATTTGGAGGAAA
ATGTAGTGAAATCGAGTAGGAATATTGGGACATTAAGGATGCTGACCCCTCGTAGTTTAA
ATCTGTTTGACGTTTTGGATTCCGATAAGCTGGTGTTTACGCAGGCTGCTGTTGATTACC
TGAACCAGACCTATGGATTAGATGTCTCGGATGAAGAAGAAGAAGACGACGAAGTAGTAG
AAGAAGAAGTTGAGGAAGAGTCTGTAGCCGAAGAGGCTTCTTGATGCAGCAAGTCCAGCA
AGGCATAGCAAAGTAGCTGCAGGATTATGAATCTCATCATGACCTAAAATTTGTTGATCT
TTTTTTGCATAGTTGTTCCTACGAGGATCCGATAAATACAGTAATGATGTTTGTAATGTG
AGTCTTGGATTTGGATTGCACCTCAGGCTATCTAATTGGGTGTTGATAATCTGAGAGTGT
AATTTATGTACAATTTTTCTAATAGATCTTCTATCAAGGAGAATGATTTAATTTATATTC
AAAAAN
>Fagopyrum_tataricum_MIRA_VER3_c84
CATTTCTGATGTTTCTTTGTTGATTCAGCAGGTATCCTCCTTATACTTGATAAATTCCAC
AATCAACACAACCCGAAGAATGTGGAAAAGACGCCAAAACAATGATAAAAGAAAGAAAAG
GTACTATCAACAAAATCATCTTATCTATTTCCTGCAAAATCAAATCCCATATCAAAATTT
GCAATTGATATCAAGTTCATCTTTAGACCTTTATTGGTATGGAAGGAAGTGGAACTTGTC
AAAGAAGAAAGACAATCAGATCTTATTCCATGCCTCTTCCTTTGATGTATGAAAATCTAA
AATCTCACATACAACATCCAAGAACATCAATAATCTATTGTAGTGAAAGATTCATGAAGA
TGCCTCAACATATCTCGATCCTTGTTCCAATCCGGAGTTGGCGCATTGACAAAATGCGCA
AACAGCTTATTCTTGTTACAGGTAACAGATATCAAGCTATGAGCTCCAACTCCATTAATC
TCATACTCATAATACAATTGTCCTTTCTCATCTTTCCTCTCATTAGAAGTGACTGAATCA
GCAGTACTAATCAAATCCTGCAGGTTCACATCCGAAAGCGCCAAGTTATTCAAAATGACT
TCTTTCGGTGCCAATTGCCTGATCCCATAAAGAAAAGTAAGATACTCCTTCTCAGTTCTC
TTCTTAGGGTTATAAAACTCGCTATCAGTTCCATTCGTTCCCTTCTCAACTTTCGACACC
AACCGCTCCTTCCATCCTTGAGGAACTTCATATAGGTACTCAGCTGAGTCACGTTTGCTT
GCATTGCCTCCGTATCCTCCATAGCTTGCTGCACCAGCTGCTGTCCCGTAGTACGTCGTG
TATGCTGACGTGGCGTCGGCTAGTGATGGAGGGACGGTTGAGAGGAGTAATGTGGCGGTT
GCAGCTGTGGCGGTTAATGCAACGGCTAAGTTGGTTTCTGTTGGTTTTAGTGGTGGTGAT
TGGGTGGCTATTTGGGGTTTGATTGGTGGAGATGATGAAGATTGCTTGCTGTGATGTTTA
ATGGACAAGAAGGCTGAAGGTGAGAATATTGTTGCCATGGGAATTGAGATTGTCTGTTGT
TGTTGTGGATAAAGAGGTGAAGGGTGTTCTNCTTTCTTGTGATCTTTGCTCTTTGAGGAT
T
>Fagopyrum_tataricum_MIRA_VER3_c85
AACCAGCACTTGGGATCAATTTTGCGAGGGATGGAATGAACCGAAGAGACTGGCTTTCCC
TGGTTGCTGTGCATAGCGACTGCTGGTTGCTTTCTGTTGCCTTNTATTTTGGTGCCCGTC
TTAACCGTAACGAGAGGAAGCGGCTATTCATTATGATCAACGACTTCCCAACAGTTTTCG
AAGTTGTATCAGAGAGGAAGGCTATAAAAGACAAGCCTAGTGTCGATAGTGGAAGCAAAT
CCAGGGGAAGCGCAAAGAGGTCAAGTGACGGACAGGTAAAAAGCAACCCTAAGCTGGCTG
ACGAGAACTTTGAGGATGATGAAGACGAGCAGGGGGAAACCTTGTGTGGCACTTGCGGTG
GGAACTACAGTCCCGAAGAGTTCTGGATATTCTGTGATATCTGTGAAAGGTGGTACCATG
GGAAATGTGTGAAGATAACCCCAGCCAGGGCAGAGGGCATTAAGCAATACAAATGTCCGT
CTTGCGTGAAGAAAGGCAGGCCCTAGTATAGGGGGCCGAGTTCCAAAAGCACAAACCCGA
AAAGAAACATGCTACTTAGCTGGTGGGCTGACACAGTAGTATAGCATTTCACTCTGTTTT
GATGTTTATGAAAAATTGGTAGTTTAAGAAGGTTTCTCTTTCTGTGAAGTTTGTTCATAA
CAAACTTATGGATGAGTCTCAATGTGATATTGAGTTTGTAGCTTCCTCTAGGAAAGTCTT
TTGCTTTTATATACTTGCTCAGTTGCTCCTCTCTTCTTGTGTGATCGGATTTGTTATAGC
AAATGCAACATTTGCCACACATGCTCTTAGGCTGAGCTATAATGATTTATGAAATTGCAG
ATGTTGAGAAGCATGTAATTCAAATAGTAACTTTATTCATG
>Fagopyrum_tataricum_MIRA_VER3_c86
ACGGTTGTATCTTTGAGTTTTTTTCTTGTAATTTCTATGGATGATCTTCTCGTTGTTGTT
TGATTCCCGTCGGTTGCTTTTCCATCCGTGTGTCTCTTGTTTAGGCTATTTAGTGTTGGG
TATTGTCTGTCTTGTTCTCCTCTTTTTGTATTACTAGTGGCACTGCCGCGCGCGAAGCCA
CATAAAATATTAATGGGAAAATTAGAAGCCGTCAAATCTTGGAGCTAAAATTTTGGATTA
AAAATAAACCATTTGCATCGCAGATAAATGGAATAGTTGTGTCATGGAGAACCCGGCTAG
CTCTTTTGCGTCGCCAATGTTGTTAAAATCTTCATTTGATGCCTCATCTTGTGAAGTTAT
TCAAGAAAAAACTCCAGGTAGCTCTTTTGTGTCACCAATGTTGTAAACATTTTCATTTGG
TGCCTCGTATTCTGAGAAGTTTTGAGCAAAGTCATCAAGTGTGGTCAGGAAGTGAAATTC
CCTCCTATCTTTGGCGATGTGGTTGCCGTGAAAGCGAATCTCTTCAACTTTCCAAGCGAA
GCCTTCATCTTGGATCCCCGGAGAGAGAGAAAACGATTTATGTTCCAAATTAAGGCGAAG
GATGAAGGCAAAGGATGAAATTGTAGAACGTCATCCGGAAAGATGAAAACTCGTCGACAA
GGAAAGGCTACAACATTGGTTGCTANCCAGGTGAGGAGTCGTAGG
>Fagopyrum_tataricum_MIRA_VER3_c87
ATACAGTATTTTGTATAGAGTAGAACAGAGAGGAGCACGAGGGTTTACGGCGGCGCTCCA
AGTTTGCAGTGTGCTGTTCAGAAGTAGTTTTCAAAGGCAGACTCATGGACAAGTTGTACT
GCAGCTGCAAAATTTTGGATATGGAAATTGAAGGAGGAAATGGAAATTCTCCCGTTCTAG
TCAAGCAAGGAGCTGAAGCTCGAGTTTTCGAATCAACCTTCGTAGGAAGAAGGAGCATTA
TCAAGGAACGTTTCTCAAAGAAGTACAGGCATCCTACCTTGGATGCAAAGCTCACAGTTA
AACGTCTGAATGCGGAAGCTAGATGTATGACAAAAGCTCGAAAGCTTGGGGTTCTCACCC
CAGTTCTGTACTCTGTGGATCCTGTCTTGCACTCCTTAACCTTTGAATATGTCGAGGGTT
CATCTGTGAAGGACATTTTCCTGGAACTTGGAGCCACTGGTAATGCTGAAGAAAGGTTGC
AAGATATCTCCACCCAAATTGGCGAGGCAATTGCAAAATTACATGATGGTGGTGTGGTGC
ACGGTGACTTAACTACATCCAACATGTTGATTCGTAGTGCTACAAATCAGCTGGTCTTAA
TTGATTTTGGTTTGAGCTTCATATCCACACTACCCGAAGATAAAGCAGTTGACTTGTATG
TGCTTGAACGCGCCTTGTTATCCATGCATTCTTCATGTGGAGACGTGATGGAACGAGTAC
TCACAGCCTATAGGAAGTCATCAAAGCAGTATTCCGCGACATTTAACAAGCTGGCTCAAG
TGAGAATGAGAGGTAGAAAGCGCACCATGGTTGGATGATGAACTCCATTCTGTTTAAGAA
GAATGAAAAGCTTTGCTATTGATTGTAAGATTTATGTTGCCTAAAATTATTTGATCATAA
TATTGGATTTGTTGTAACACGTGACACTCACGTGACAATACAAAGGCACAGTACCAATAT
TCTCAATGTATTTATTATCATCAATGCTACTAAGTGTTAGCTTTTTAGGGTATTTCTCTT
AACTCAAATTCTGAAATTTGCAGTAGCACTGATAGATAAATGCAAAATGTGTACGTTTTA
GGCTTTTCAGCCTTTTTATGTCATTGAGTTATAAACACATTTAGCTC
>Fagopyrum_tataricum_MIRA_VER3_c88
CAAAATAATTATTGACTGGCCCAAACTTGTTTATTTCGTCCAACCTGATTCCTGGATAGA
TCACATGTTAGCACGTCATACAAATTCAGTCTGAAACAAGATTAGTTTGCCACAACATAA
ATTGTTCTTGGACTTATGCTTCAAAACTTTAACAAAGAAGTTGGTCACATTCACATAACA
ACCAATGCGGAACACCATTACTAAATCTCATGAAAACAAATTAGAGAATGTCCCAATAGT
GAGAGGACATACTTAAGATGTGGAGTCAGTATCAACGATCTCGTCAGGTTCGACAATGGG
TTCATCAGCCTTGCTCGGATTCTCAAGTGTCATAATCCGTCCAGTCATGGGATTGACTGG
ACGGGTGTCACGGTGCCCACCTTTACGAGCCATTGCTACCATGGGTGGTGGAGGTAGCAA
ACCTGCTCGGAAGAGAATGCGTTCGACTGGCTCAGATGGTTGGGCTCCGACTGATAACCA
ATACTTAACTCTATCAAAATTGAGACCCATTCGTTTTTGACCATCTTGACCTGGAAGAGG
ATTATAGTAACCTAGAACTTCCAAATGCTTGCCATCTCTTGGTGATCGACTATTGGCGGC
CATAACTCTGTAAAATGGCTTGTTTTTGCAGCCAAATCTAGACAAGCGCAGCCTTACCGC
CATCTTGCCCTAATTTCTCGAAGAGTTTACAGATTGACGAAGACCACCGTAAGATTCAAA
GCTAAGAAGAAGCAACGAGATTAATCTCAGGTTAGGTCACCGAAGATAGAAGAAACTGCG
AGTCAACCAACAGAGCAAGGCGTTGGTGTTGTACGTAGCTGAGATTCTGAAATGATGAAG
ATGACGATGGGTTTGCTCTTTGATTTGGGAGAAAACGGCTGATCTCACGA
>Fagopyrum_tataricum_MIRA_VER3_c89
AAGAAGTGAGAGAGTGTGAAAGTACAGAGAAAGAGAGAGAGGGGAAACCACATGAGCTCG
TTGCCCTTGGGACCGCAATCACACAATCCGCCACCGGAGCGCCACCACATTGATTCTACA
GCAAGGCCTCTTCACCGTCCTCCTGAATCCATGGCTGACGATAAGGAAATGTCTGCAGCT
GTGATAGAGGGGAATGATCAAGTTACAGGCCACATTATTTCAACAACCATAGGTGGTAAA
AATGGTGAACCCAAAAGAACAATTAGCTACATGGCAGAGCGTGTTGTCGGCACTGGCTCA
TTTGGTGTTGTATTTCAGGCAAAATGCTTAGAAACTGACGAGACTGTGGCTATAAAGAAG
GTTTTGCAAGATAGGCGTTACAAAAACCGTGAACTGCAATTAATGAGATTGATGGATCAC
CCAAATGTTATCTCACTGAAGCACTGTTTCTTTTCAACAACAAGTAGAGATGAACTTTTT
CTCAATCTTGTTATGGAATACATGCCAGAATCCTTATACCGTGTTCTTAAGCATTACAGC
AGTGTAAACCAAAGAATGCCGCTTATTTATGTCAAACTTTATACTTATCAGATCTTTCGT
GGACTGGCATATATGCATACTGTTCCTGGTGTCTGCCATAGAGATGTGAAACCTCAGAAT
CTTTTGGTGGATCCACTGACACATCAGCTGAAAATATGCGACTTCGGAAGTGCAAAAGTC
TTGGTCAAGGGGGAGCCAAATATCTCTTACATCTGTTCTCGATACTACAGGGCACCAGAG
TTAATTTTTGGTGCCACTGAATATACAACTTCAATTGATATTTGGTCAGTAGGTTGTGTT
CTTGCAGAGCTTCTTCTAGGCCAGCCACTATTTCCAGGTGAAAATGCAGTTGACCAACTT
GTAGAGATTATCAAGGTTCTCGGCACTCCAACTAGGGAGGAAATTCGATGCATGAATCCG
AACTATACGGATTTTAGGTTTCCGCAGATTAAGGCTCACCCTTGGCACAAGGTTTTCCAT
AAGCGGATGCCACCTGAAGCCATTGATCTTGCTTCGAGGCTTCTTCAATATTCACCTAGC
CTTCGCTGCACAGCACTGGAAGCATGTGCACATCCTTTCTTTGATGAGTTACGGGATCCA
AATGCTCGTCTTCCCAATGGACGCCCGTTACCACTGCTTTTCAATTTCAAGCAAGAGTTG
GCTGGAGCACCACCTGAACTGATCACCAAACTGATTCCAGAACATGTGAGACGGCAAATG
GGCTTCCCAATTTCAGGATCAACATAGAATTCACCAAGAGACAAAAACTCTCTTCAGCAA
GCAAATGGTACAATGATCGTGAAGCAATGAGAAGCTAATCAAATATCAGTATTTTATATG
GCAACAATCGCCTTGGCCTAAATGATCATCTTAGAGATATCTGGGCTAGAAATTGGAGAT
TACATTCTCTTTGTTGCCTGTTACCTTATCTTTGTATATGATCTTTAGTAAAGGTTAGCC
AATACCCAGAAAATGAAAAACCAATCTGGGATAGATAGGCCTTATAATTAGGGTGGATGT
TGCACTTTATGAGATCTAAATTTGCCCAGACTATTTTAGGTTTATGCATCAGTAAGTTGG
ATATCTTATGTTCCAAAATGTTTTTATTTGCCAAAATAGATATATTTGCTCTACT
>Fagopyrum_tataricum_MIRA_VER3_c90
CATAAACCACGCCGAGGTTTCTCTAGCTTTTGTTCAGGAATCGAAATTACCTGCAATCCT
AGCTTGCTTGCCCAACTGCAGTACTAATCTAAAAACCATTGTCAGTTTCGCGGATATATC
TGATACGCAGAAGGCGAAAGCTGAAGGACATGGAGTGTCTTGTTTCACCTGGGAAGAATT
TCTTCATTTGGGAAGTTTGGATTGCGAGTTGCCTCCAAAGACAAGACTGATGTATGCACT
ATAATGTACACTAGCGGGACGACTGGAGAGCCTAAGGGAGTCATTCTGCCTAATGCCGCG
TTCGTTGCAGAGGTTATGTCCATGGACTATCTTCTCTTAGAAACCGAAAAAGTGTTCACG
ACAGAAGATTCGTACTTTTCGTTTCTTCCGCTGGCTCATATATTCGGCCAGGTAGTCGAA
ACATATTGCATCTGCAAAGGCACCTCCATAGGATTCTGGCAAGGCGATGTTAGATATCTG
ATGGATGATCTCCAAGAGCTAAAACCAACCATATTTTGTGGGGTTCCAAGAGTGTTTGAT
CGTATATACACAGGCATTCAACAGAAGATTTCATCAAGCGGCACAATGAAGAAATACCTC
TTTGACTACGGATACAATTACAAGTTATCGTACCTGGAGAAGGGTCTACGGCAAGAGGAT
GCCGCGCCTCTCATGAACAAACTCCTTTTCGACAAGATCAAACAAAGCTTTGGAGGGCGA
GTTCGTCTCATACTTTCAGGAGGAGCGCCACTTTCCCGCCATGTGGAGGAGTTCTTGAGA
GTCGCCGGTTGTGCTGTAGTGGCACAAGGATATGGTCTCACTGAGAGCTGTGGTGGCTGT
TTTACAACAATAGCCAATGTTTTCTCAATGATTGGTACGATAGGAGTTCCGATCACAACC
ATGGAAGCAAGGCTTGAGTCCGTACCTGAGATGGGATATGATGCATTATCGAATGTACCT
CGTGGGGAAATTTGCTTGAGGGGGAACACTTTGTTCTCTGGCTACCACAAGAGACCAGAT
CTCACCAAACAAGTGCTTGTTGATGGATGGTTCCACACAGGTGACATTGGGGAATGGCAA
CCAGATGGTACCATGAAGATAATAGACAGGAAAAAGAACATATTCAAGCTATCACAGGGA
GAATATGTGGCTGTTGAGAACCTCGAGAACATTTACTCGCGCTGTCCTCTTATAACATCA
ATATGGGTCTATGGAAACAGCTTTGAGTCGTTCTTAGTGGCGGTTGTGGTGCCAGAAAGG
AAGCCGCTCGAAGATTGGGCAGTTAAGAACAATGAGACTGGAGAGTTTGAAGTTCTGTGT
AAGAATTCAAAGGCCAGGAAATACTTGTTGGATGAGCTAAACAGTACTGCTAAGAAACAT
AAGATTAGAGGTTTTGAGATGCTTAAAGCAGTGTATTTGGAGCCATTGCCGTTCGATTTC
ACAAGGGACTTGATTACTCCAACGTTTAAGCTGAAAAGACCGCAGTTGCTCAAGTACTAC
AAGGATTACATTGATGAAATGTACAAGGAAGGAAATAGAAGCAAAGCATGATCAGGACAG
GACCTAAATCTATAATTTATATTCACTGGATCTTTCTATCAGTGTAAAAGACATTGTCTT
TCACCATTTTTTGGATTGTCTCATCCCATCAAACTACTCATCATACAAACATTCTACTAT
TATAATTAAGGTCACCTGCAGATGAAATTACCCT
>Fagopyrum_tataricum_MIRA_VER3_c91
AAGTATGGTAACCAAAGTAGATTAAGATAGAGTGCTTAAAGAGAAATTAACTAATCAACA
TACACAAATTATTTATAAAATAATAATAATAATAATGTATTAAAACAATGCTGAACTTGA
AGGTGAGGAATTGACCAGATTGAGAATGCTGTTCCAGTAGCTTTTATTGTCTTCAGTACA
ACAACCTTCACCAGCACCACCACTTGTGCCACCGCCGTCGCCGTCTTCTGATGTCAAATT
CCGATCAGAAAAGTTACAAAGCAAAAGCTCAGTAAACCCTTCAATGAAGTTTCCTTGATC
AGGTTGATTAGGGTTACTAATCTCATGGAGCCCTGACGTGAATGTGGGCATTAATGACAT
GCCTATCCCATCATCATACTGATCATGATCATGATGATCTTGATCTTGTTCACAGATTTT
TCCATGATCTTCTTTTGATCAAATCGGTTGAATTATTACCCATAAACTCTATCATAGCAG
TAGTGGTAGCAGCAGTTGAGGTAGCGGTTGTGGGTCCTACTATTATAGTAGACCCGTTCT
CTGAGAAGCTTAAGGTGGAAGTCGGGGAGTGGTGGGCCCCATGTTGCAAAGCCCTAAGAA
CATCAAGACACCTTGATGTAAGAGGTGGCGGCGGCGGTACTGGCGGAGGTGGCGAGGAAG
TACTAATTCCCGAACCATGAGAAATATATTCCGGAAGACTAAGTTGGGTTTGAGACGAAA
TAGGTCGAAGTTTCGATTGCCTAGCAAGTCTAGCCTCGGCTTCCAATCGGGCACTTTCCC
ATTGCGCCATATGGCTAAGATTCGCAACACACTTGGATTGACCTCCGTCGTTCGAGACAA
GAGCGTCATTTTTCGGCTTGTGGGTAATCGGGTCAATTCCCATCTTAGTTAGTCTCTTCT
TGAGGTGCGTATTCCAATAGTTCTTGATCTCGTTATCAGTTCTCTTCGGTAAGTGCGTCG
CTATAGCCGACCACCTGTTGCCCAATAGAGCATGAAGCTGAATGATGGTTTGTTCTTCTT
GGAGGCTAAATTTTCCTCTAATGATATCTGGCCTAAGATAATTAGTCCATCTTAATCTGC
AACTCTTTCCACATCTTTGTAACCCA
>Fagopyrum_tataricum_MIRA_VER3_c92
AATGTTAACAGTCCGTTAGGGTTTGGACGGATGAAGGGGATTTTTCGAAAATCATTAAAA
CACAAAGGTACCACCCAAAAATCCCCAAAAAAAAAAAGGTGCGAGCGTGCAAATTAGTGT
GTTTATTATTATTATTTTAATTCAGCATTTCCTGTCAAATTAGCGTGGGCGCGGAACCTC
TCCTATAAGCAATCTTGGAAAATCAAAAACATGGATGCTAATGAGAAACACAAGTCCAGA
AAAGCTCTTTTACCCCCATCGCATTCAACCCATGAACTTGTTATCTCAGGCAGCACAACA
GCGCATTTAACTGTCGCAACTCACATATTTCAACAATTGCACAAGCATAATACTTAAGTT
ACAACAAAATAAAATTATTATACCTACCTCCAATTCTTTCACCTCTGCTAATATTGTTGA
CAGAAGATACAATCTTAAGGCAAGAAGCTGTCAATCTAAACAAACCAAAAACACAACAAA
CATTTTGTAAATCTCTTGATAATATAAAGCATCTACCTCACCTGATGTACTTTTAAATCT
CAAAGTACATAAAAATGAGCCACAATTTTTAGCAGACTCAACTTTTAAGTCACCTCCTAC
GCCCATGCCTCGAAGGAGAATGTGATCTGCTCCTTTCTCGCTCATAGTACTTACTCCTTC
CATTTATATGCCTCCTGCTCCTTTCACGCTCACGATATCTCTCCCTATCACTCGATTCAC
CTCTCCTGCTTCTACTCTCATTTTCCCTCTCCTTTTTCTGCCTCCGTTCTTCAGCCGATT
TCTCTCTACCTATTCTCTCCTCTTCTCTTGCCTTATCCTTAGCTTCCTTGAACTCTGTGA
GAAAATCACGAACCATCCCGTAACCAATATGCTGTTTCCCTGTAATATGAGATTGAGTCC
TCTCCGCTGCATCATTAGCAACCAGAAATGAACCACAAATCTCGCATAACCCCAGTTTCT
TTTCCTCAGCCATCATTGCAAGGGTCTGGGATCGTTGAGCTAATGTTGTTTTCTCTATAT
TAAGAGTTTCCACCTTCCGCATTAGTGCCTCCGCTTCATCAACTTTACCAGCTTCACCCA
GGGACTCCACCTGCTCCAAAAGGTTTTTGATCTTCTCTTCCAAAACAGAGTGCTGCTCTG
CTTTTTCAATAGAAAGTGGAGTTGGAGGAGCAGGTTCAGCCTCCTGAGCAAGCACGCCTG
ACTTTCCTGTCCAAATCCATCACCAATCTCTCACAGAAATGAGCTAGTTCAGATTCAAAT
CGCGGAACATATGATTCATGTCTTGGTGACTTCTCAAAGCTCTCCTTTAACTTCACATCA
TGAATCCTTGGACATGGCCCAAGATCACTTCGAGTATTCACAAAGAGATCATGAGGGCAA
AACCGAACCATGTAGGAAGGGCAAACCTCCTTATCATCCCACATTATCTCTTTGAACCCT
TTTCGCTCTTCTTCGGTCAAGTTTCGAGCTGCACCCATGAGTTCGTCGAGAAGTGCTCGT
TGAGCATCCATGGTTGAAAAAAGAGCTAAAACAGCAAAACCCTAAGAGACAGAGAGGGGA
GGGAGAGTTGAGTAGGGTTAACACCCCAGTCGTGAGTTATCTAGGGTTTGTCTTCGCAGC
TCCGCTCGATGAAGAGGGGGGCTTCCGGCAATTTAAATCGAGACTA
>Fagopyrum_tataricum_MIRA_VER3_c93
AAAGTCGAACATATTGAAGCCACAAGGCATCCTCTTCAAATTATTGTGGAGGATACCTAA
AAGGAAGAGCTTTCATGGAGTCGTGGAGCAACAAAGGTGTGATCTTTTGTTGTATGTTGT
TGGCGGTTGTTCTGGTGGAGGTTGATGCCAAGAGACCACCTTTTAAAAATGGTCCATGGA
AGCCTGCTCATGCCACATTCTATGGCAATTCAGATGGCTCTGGTACTTATGATGGGGCTT
GTGGGTATAAAGAAGAGCAGAAAGTAAGTTACGGGGTGGATACAGCAGCGTTGAGCCCAA
GTTTGTTCAGGAATGGAGCAGGATGCGGATCTTGTTACGAGCTCAAGTGTGTTGACCATC
AATTGTGTAACCCCGGTTCCCTCGTTGTCTCGGGCACCAACTTATGCCCGCCCGGCAGCA
GCAGCCCTTCTGCTGACCACTTCGATCTCACCCAACCCGGGTTCATTAAGATCGCCCAAT
ACAAGGCTGGTATCATCCCCGTCCAATACCGCAGGGCAACATGCAAGAGGGAAGCAGGGA
TCCGATTCACAATATCCAAGGATTCAAACCCGTATTTCCTACTAGTGTTGGTGTGGAACG
TCGGGGGTGCCGGAGATGTCGAGCGTGTGATGGTCAAGGGAAGCAATGGAAAGCCATGGA
CGACGATGAGTCGCAACTGGGGACAAAACTGGCAAGCTAATGATAACCTAGTTGGGCAAC
AACTCACCTTCCGTGTTAGAGCCAGCGATGGTCGCACCTCCACTTCATGGCGAGTCACCC
CTGCCAATTGGAAATTCGGCCAAACCTTCACCGGCAAGAACTTCAGATGAATTCATACAT
GACCCATGTACTTTTGTTCACTTCCTTAAATATATATATACACACATTTGTTCCTCTTTT
TGAGGAAACACAAGTTTCGGACTT
>Fagopyrum_tataricum_MIRA_VER3_c94
CGGGTAGCAGAAACTTCTCACGGTAAAACTTCATTTATTACCATACATAATTTTCTCCTT
ATATTACATCATAACATCAAACGAGAAAGTAACATAGACTTCTAAAGAAATAAGAAAAGA
AATAGATAGTAACATAGGCCCTAAACACTCTAGTCTCTCCCTCTCTCAATTAGGCAGGAA
AACATAACAAATTCATAGCATCAGTACATCACCAACTAGGCAATTGTAACGAATGGATGA
TACAATCACTTCATTTCTTCTAACTAATTAGCCTGAAACCTGAATCTCAACCGGCCATCT
ATACATCTCTTCTTCTGGTACAGGGAGGTTCAGAGTAACAAGGCCACTGTCCGAGTTATA
CTCGAATTCAGTATCCGAACCACCAACACTGCACTTGAGCGGGCGCTGAGTAATGTAAGC
TCCAAAGCGTCCACAGCCTCTCACTTTCAGAGTAATGGTGGCTTGTTCGTATTCATCCAC
TGCACCGCTAGAGTTGTACATATCAAGTAGACCAATTGGCGCAAATGAGACATTGCTCGT
TATCACCTTGATAGGACAAAAATGGTAGAGTTCATATTCAAGAACTTTGAGTGTTACTGG
CAAAGAAGCTCCTTTTGGAAGCCTTACTAACTTGCTTGCTCGGTGCATATAAACAGCTGT
TTCTCCGGTCCAGTTTGGTCCGGAGATTTGAGAGATACCCTCAACATCTGTAGCACGGAC
GGATCCAGATAATGTTCCAGGAGACTCATCGTGTATGCGGTTCTTCTTGGTTATCTTACA
CCAACCAGCACCCTGGCAATTGAAGACACCAACCACACCACTGCACTTGTTCATGTTCCA
AATCTTGAGCAGGGTGATTCCGTCTCTTGCTGGATCAGCAAAGAGGCAATCGCGTGTAGG
CCTTCCTGGTNGACGGGGCACGAAGGACTGAGCCATCAGGGAGAACCAGCTTCTTCAGTA
ACTCGAAGTTGTGGTTTCCAGGCTTATCACTGACATAAATTGGACATCCGCCAATAGCAC
GGGCTGCAGCATGATAATCAGCAGCTGGGTGCAAGCTATGAAACATATCCCAGTCAGGCT
GCATGAACTCTCCAAGGAAGATAGAATTGTAGGCCACGGATGAGATGTGGATTGTGTGAG
ATGCAGGATCTCTAGGGTAAAAATCATCTGAAGCTCTCACAACCGACG
>Fagopyrum_tataricum_MIRA_VER3_c95
TTAACTCAACAATCTAAATGCACATTTTCCCAAAGCTTCTCCACTAACCAAAACTTTAAT
TCAAACCCTTTTCTTTCTGATACAAATCTCAGACCCACATACCCNGAAAAGGCATCCTGC
TACTACTGCATCTTCAAATCATAATCAAGACAACTCTCACGTACTGTACAATCTGAGGGA
CAGTTGTAGAAAACAGCATCAAAGATAAAACCTTCAATGACAAATTAACACCTTCAGAGT
CTGGGAACATCAACACACACACCAAACAACAACTACTACTCTACTACTACCCCACCAATC
CAGAATAGTTAACAAAAGAAAATCTCAAACACAGTAAATGAATTCTCAAGTTTTTACCCA
ACCAACACATTAAACCTAATTAAATCCTATTTATACATACAAAGCACTTGAGGAGAGACA
GATTGATCATTCAAGTCAAATGCTGAGGAGATCTGGTGGTGTTTGAGATGCTGATTTTGG
GTCTTTAAGTGCATTTGAAGGAGATTCCGTCCCTGCAGTTGATGTTGTTGCTGCTGGTGG
AGACTCGATTCCGTTTGAATCATCATCTTTAGCATTAGCCGGTTTCGGGAGCTCCATTAG
CATTTGAACAACTTCTCTCATTGTGGGTCGCTCCACAGCTTGCTCTTCGACGCAAAGCAT
TGCGACGTAGAACATGTGCATTACTTCGTGGAGAGGGACCGAGGGGAGTCTCGGATCAAG
TACTTTTAAGGCTCCTTCTTTGTTTGAATCTGTCATTTTTCGGACCCATTGGACTATATC
AACACCGTCCCCGAATTCTCCCACAGGTTTTCTTCCTGCTATGAGTTCTAGTAGCACCAC
ACCGAAACTGTATACATCGCTCTTCTCGTCTACCTTTAATGTGTATTGCGATGTATCCAT
ATGATCCAGCTATAGCGGACATACTCTCGGATGCGCCCGAATCTTGCAAGAATTTAGCAA
GACCAAAATCAGCAACATGGGCCTCAAAGTTGGAATCCAAGAGGATATTGTTGGACTTGA
CATCCCTGTGAACAATCAGAGGGGAGCAATCATGGTGAAGATAGCAAAGCCCTTTGGCAG
CCTCCACAGCAATCTTATACCTAGTGTCCCAATGCAAATGGCCACCTTTCTTACCATGAA
GAACCTCACCTAAACTT
>Fagopyrum_tataricum_MIRA_VER3_c96
CTACCAAAAAGCAGACATTCTGTTTTGCAATAAACTGAACACATTCTTCCATGGTATCAT
ACTGGAAAAAGTTTTTTTTAATCATTTCCTGAGCTCTACAACAAGATACAATCAAACAAA
TCAGGATTAAACAATCATAAGCGCCCTCGTGATACACTTGACAGCAATACAAAACGCCCC
AAAAAGGAAAAAAAGGGATGCTCATCTTATAAATAACACATCAGTACCTAATTCCTTTAG
CAACCTCAAAGAAGTGAGCAACATTCTCTTCTGGTGTACCAACTTTAATCCCATGGCCAA
GATTGAGTATATGTTTCCCTTTGCCAGCCTTTTTCACTGTATCCAATATCCTCTTTGTTA
TGAACTCTTTCGACCCAAAGAGGACCCCAGGGTCCACGTTGCCCTGTACCGCCACATCAG
CACCCAGTCGTTTCCTGCCCTCAGCCATGTCCACAGTCCAATCCAAGCTGACCACGTCAA
CCCCTGTCAACGGCAGCCTCTCCAGCAACCCTCCGGATCCACTTGCATATAGAATGATTG
GGAGATCCGGGTGGGTTTGCTTCACCGAGTCTACAATCTGTTTCAAGTACGGCAGGCTGA
ACTCTTCAAAGTCTACTGGACTCAGCTCTGTTGCCCAGGAATCAAATATTTGGACCGCTT
GTGCACCGTTGTCCGCTTGGTATTTTATGTACTTTGCCATTGATGTAGCAAATTTTTGAA
GAAGAGCATGTAAAACCTTAGGTTCCGAGAAAGCTAGCCTCTTTATTTTCGAGAAGTGTT
TTGATGAACCACCTTCAACCACATATGATGCCAAGGTAAAAGGAGCACCAACAAAACCGA
GAACTGCAGCTTCATTATTCACCTCTTTCCGCAAAATAGTCAATGCTTCACCAACATATG
GAACTGATTCTTCGGGAACAAACTCTCTTACTTGATCAACATCAGCATGAGTTCTCAAAG
GATCGAATATGACAGGACCCTTGCCTTTTACGATATCAAAAGGTATATTCATTCCAGTAA
GTGGGGTTAAAATGTCTGAGAACAAGATAACCCCATCAGGCTTGAACACTTTCCATGGTT
GCAGCGAAATTTCCACAACAAGATCGACATTTTCTGACCTATCGCGGAAAGATGGATACT
TCTCACATAAGAGTTGATAAGTCTTCATATAGCGGCCAGCTTGCCTCATGAGCCAAACCG
GGGGCCTGTCAACTTCCACACCTCTAACCGCATTCAGCAACAAGGGTTCAGCAGTGCTCG
CGATCTTCGGCTCCGCAATTGCACCTCCAAGTGAGCAACGAACGGAAGAAGGTTTGGGAA
CGGAGCCATGGAGAAATCTTGATGTGGTAGATAGAGAATTGGGGGAGAGAGAAGAGGAGA
GAGAACAAGACATTATGTTTGGCGATGAACTGAAGATTTTCCTTCAATTCATCTCTTTTT
ACTATTCGACTGTCAG
>Fagopyrum_tataricum_MIRA_VER3_c97
AAGCTCTCGGGCCATAAATCATATAATTATAGTCTTTTCAAAAAGAAGAGGAAGAAGTTA
CATCTCTTCGAAGAGCCATATTCATAACGTAAGATCCACAACATGTTACAATTCGCTGAA
GATAGATCACACCAAACCATAAAACCATAATACCAAGTTAAAGGAGTAGGATGGAAGAAC
CTAAACCTAAAACAACCAAGCAAGCAACCAAAGACAACATAATAGCATAATTTGGAAATT
TTCCTTTATCCTTTCTACCAATCATTCCCAAAAGAACAGGTTTACTTAGTACTAGCAAAT
ACCCCGAGAGTATAACTTGTGTTGCCATCTCATCCCAATTTCCAAATAATATCATCCTTA
CTAATCCCCCAATGAAGCAAATCAAGTTCAATATCACAGCCGTCCCAATAGGAACAAGAA
ACATGATTGATGTTTGGAAGTTAAACACACCTTGGTTGTACCTCTTTGCTTCGTCCTCGT
CTATGACTTTGTTGGTCGGAATAAAGCTCGTCATTTTCAAGCCCAAGTTCTTCATCACCG
CGTCTAGGATACCATAAGTGAAGGATGTTAACATCTTGATTACCCACATCCTACATTCGT
TCCACCACGACACAATTGTTCCACCCCCCGCGAGAACTTCATGTAGATGCTTTGCATGGG
ATGACAAGAATATGAACACCACCACCGGAAATATGTTGCTTGTTACTTTGGGATATAAGG
AAATGCCATGAAGGAGACATAGTTGCGGAACTACAGTGTAACACCAACCCGACAAGAACA
CGATAGGATAAAGGGAAAGCCAAGCATAACAACTACGTTGAAGAAGTAATAAACCACTCC
TAGATGGACCATATATTAGCGGACAAAAACTTGAAAGCCCGACTTCAAGAAGACCAGTCA
TCCAACGAGTACTTTGTGTCAGGACGTCGTTTAGGTTAGTTGTCGTGGTGCCCAAGAAGG
GATCCCTTTGCGGTGAAAGATACACCGACTTCCAACCTCTACAGTGAAGATTGTATCCGT
CCCCCCGTACTCCTGCCGTTTGATACCACTGCTT
>Fagopyrum_tataricum_MIRA_VER3_c98
CCNNCACAAAGGTACTCTCACGAAAGAACTAAAACAAGAACAGAGAAGAAGGAAAGAAAG
ACGGAAGATGGTGAAAGATAAAGTGATCGGAGTCGCCATGGATTTCTCAAAGAGCAGCAA
GTCTGCTCTTCAATGGGCGATCGATAATCTGGTGGATCGAGGTGATACTCTATACATCAT
TCATGTCAAAACCAGTCCGCAGATGAATCTCGCAACCTTCTCTGGTCTACATCTGGATCT
CCTCTGATTCCGCTGGTTGAGCTGAGAAACCCTGAGGTAATGAAGAAGTATGAGGTTGAG
GCTGACGTTGAAGTTCTTGATACCCTCGACACTGCTGCTCGCCAGAAAGAGGTGAATATA
GTAGGAAAGATATACTGGGGAGATGCAAGGGAAAAGGTTTGTGAAGCTGTTGAAGATCTG
AAACTCAACTCTCTCGTTATGGGTAGCAGAGGTCTCAGTGGCCTTAAAAGGATCTTGCTT
GGAAGTGTTACCAACTATGCTGTAGCCAATGCATCCTGCCCAGTTACCGTTGTCAAAGGC
TGATTTTCTGCCCTTTCATTACAGTCTCAAACCTTTCTTCTCGTGTCCAAATAAAAATCG
ATGATCATAATTTGTTTTATGGTCTGGAATTTAAGTTTCATGTATTGAGTATGAACATTT
GGAAGGTCACATTAGCAGTATGCAATATACTGTCAGATTTTCAACATCTATTGAGAAATG
TCAGATAGAATAATGCAAGTTGTGAGTTTGGTTGCGTACATAATAGCAAAGCATAAATCT
GCAGAATTTTATATATCATAATGTGAAAGTTTTGGATTGATTACNCGTGATGACACGGGG
ATACAAGTAGCTCACTGCTAGTCTGCTATTTATTGTCATGTACTGCAGATTTACTCATGG
TCACCATGCTTGTTCTTGTTGTTTATCATTTTGGGGTCCAGGTTTGAACTGGACCCCAAT
TTTTACTAAAAAAAAAN
>Fagopyrum_tataricum_MIRA_VER3_c99
ACATTAGAATGCAATAATTTTGATCAAATGAAACAGCTCAGATTTTGNAAAAAATTGCAG
TAGACAGAATTTTGTTCAGCAGGAGAATATAAAATGTACCTTAGAGCAAGAAAAATGAGA
GGATTCGAGATTCATGATTCACCACTGGTCAGACTAAAGTCCAGGTCCAACCGAAAAGGT
ATTCACATCCAGGCAATGCTAGTTAGAGTAACTTGGCAGCATATGGCCCCAAAAGGGACA
ACAAACTGAGCAATATTCAAAGTATTCAATACACGAAGAAACACCAGGAGATTTTGTAAT
TTGGCCTTAATGTTGTTTTTTGTTGTTGCTCTCGTGGGCATTCCACTGCAAGGCCATCCA
TATAATAGATGTACCTGCAAAGAAGCCAACAGTTGACAAATTGGCAACAGTCATCGATTG
ATATATTAAGTATTCAGTCAAGAAATGACCCAGTGCATATATGAATGATAAGAAGGTCGC
CAGGTAAAGTGGCTTGTCATCAAGGTTGAATGCGCACAGAAAGCAGAGAGTACATGTCAA
AAGAGTCCAGACACCAAAGGTCCTTCCATGAACTTCAGTCATAGTAGTTTTGGAATAAAC
AGCAACACGAAGCGCCCAAATGTTGAAGAAACCGAACCAAACGGATGCTAATCTAAGCGA
TCCTACAAGCATTAACCACCATCCTAACGCCTTCATCTCTCACTCTAGCTCTCTGCTACT
TCTTGGAGATGGAGGTCAATTTCACCTCGTAGTCAAAATTAAGCTGGTAAACTGACCTTG
ACCAGCCAGTTTCCAGTTGAAGTTCNCCTTCCATTTTCTCTCTTCGACTA
>Fagopyrum_tataricum_MIRA_VER3_c100
CGCGACAATTCCAATTAGCAAGCACGTCGCGGAAGTAGTTCCTTTGACAGATTAAACCGT
AAAGCCTCTATTTATATATATCTGCAATCACTAATCAGCATGATATTACAAATCGAAATT
GATACAAATTACCGATTACAGATGCTGACATTTTTTTTCTAGTAATCTGTATTTAGATAT
GAATGCTTAACACTTGAACAGTAGCAATTCTAGCAACCCATCTGCTGAGAATTATACAGA
GGTCACTTAATCATCAAAGGCGGCCCTCGTATAGTTATAACATATTAACATACACTGAAT
TATATCTCTAACCCAATCCTCATTGAATCAGCACTTTCCTCCCTTTTTACAGTTCAGTGC
ACCTGCTCCCATGGTGATAGAACCCACAAAGGAAGACGGCCTCGCGCTCAAACTCGACGC
TCTTGCGTAACTCATTGAGGTTTCGGCCCCAGACTCCGTAAAGAAGGCTCCGTTCAGCAA
CAAGTCACCTTGTGATCTCCAGTTCCAATTCTTCCATCGGTTTTGTGGCGTATCCTCACG
CTTCGTAACCTCCTTGCTGTTGAAGTCATTAGGTGCAAGAAATCTGTTGCCTTGGCTATT
GATAGTTGGCTCTGCACTTCCTCCTATAGCATACATTTCCCAGTGAGTATAGTCATTATT
CACCACATGGAAATATCCATGTCTACATCTTGGCATCCTTTGAACAAGCCCTTCTCCAAA
GTGATTAAAAGCTATAGTGACTTGCATATTCTTATCCATAGTATAAGTATCACTATGCCC
CAAAAGCATAACCTTATTATGGTGAGTCATGTAATTGTTTGAGATTGTAATTGCAGTTGA
ACCTCTAATAGCATCAACCAATCCATCAGTGCAGCTAGAGAGACTACAATGGTCTACCCA
AATATGACTCCCACCGAAAATCGAAACGCCGTCGCCGTCCGATACGGTTCTCCAACCATA
GTGTGATGGAGAGTCTCTCACATAAGCATTTCCAGCACTCTTGCAATCATGTATATTCAG
CCCATGTATTATAACATTACTAACATATTGTATAGTTATACACGGACCACCGGCTATATG
TACATTTGCACCTCTTCCATCTATAGTCTTGAATGAGTTCATCATAAGCTCTTCCTTGAG
CTTGATCACCATGTCTCGCTCGAAAACGATCCACAATGGCTCGGTTTGGATCGACCCGAA
TCTTAGAGTTCCGGGTTTTGGGTTAACCGGGTCATCACTCGGGTCGGTGACCGTGTAAAT
TTTCCCATCTCGGCCTCCCATGGCGTGCTTGCCGAACCCAATTGCGCAATCCGCAAGGCG
TTGTCGATTTGTGTGCCAATCCGGGTCGCATCGCCAGCAGTCGTCTATAGGGTTGCCGGT
GCCGCAGGATAAGAAGCCTAAGTTTCTCCTAGACGCATTGAGTTTCTCATTTACTTCTTG
TACTATAAGCTCAGGGTCTTGAAAATGTGAAGAGTAAATGGAGGTGGGTATGAGGAATAG
TAAGGCACAAAGAAGAGACAAGCTATGGAGATTTGTCATTCTTTGTATTGTATGTTCGGA
GATAAGAGATTCAGAGATTGAGGGGTAGTATATATAGACAAGTTGAAAT
>Fagopyrum_tataricum_MIRA_VER3_c101
AACATCAATTAGGGTTTAGAACTCTAGTAAACCCTAACTATTAAGCCCAATGGGTCCTTC
AAAGCTTACATCTTTCTTCTTCATTAACATGCTTTTCATGTTAATCTCCTTGCCACCGTT
GTACGCATGTGGCCATTGTGGAAAACCCTCCCCTCCTTCTCACAGTGGAAAAGGCGGTGG
CGTCGGCCATCACAAGCCACCGCATCACGGCGGTGGAAGTCATCATAAACATCCGAAGCC
TCCTGTGATTGTTCCGCCTCCGATCATTATTCCTCCTCCAATTATAAACCCTCCGATCAT
TGTCCCACCTCCGGTGATCAACCCTCCGGTCATAATTACTCCTCCTTCACCTCCATGTCC
ACCTGGCGGTGGTGGTGGCGGAATAATACCTTCGCCACCTATAACTCCAAAGACATGCCC
AATTGATGCCTTAAAGCTAGGGCTATGCTTGGACGTGTTGGGCGGGCTTGTACACGTGGG
AATCGGGGACCCGGTGGTGCACGTTTGCTGTCCTGTTCTACAAGGGCTACTGGAGCTGGA
AGCAGCCTTGTGTTTGTGCACAGCCATTAGGCTAAAACTTCTGAACCTCAACATCTACAT
TCCACTTGCTCTTTCGGTTCTCGCTACTTGTGGAGTTACACCTCCTCCAGGCTTCACTTG
CCCTCCTATCTCTTAATTACCTACAGGGACAAAAAAAAAATACTATAAATTAAGTTTAAA
TAAATATATATATTTAGTCCCTTTTTTTCTGGCTACCAATCGTAGCTCGTCGTTGTATGT
TGCTAGATTCGCAATAGAAAGTTTTACGAATCATTACTAGCTAGCNAGTTTACTATGTAA
TAAGTATGACTGTGTACCAAGTGTTTAATATATGCCAATTATATAGTATTTGTCTAC
>Fagopyrum_tataricum_MIRA_VER3_c102
TATCAACGCAGAGGTACGGGNATGCCAAGAGATCGAGATCGAACAAGTAAGAAAGTTATG
GTGAACCTAGGAAGCTTTTTCATGTGTCTTATGATCATGGCCTTGGATGTTGCAGCTGGG
ATATGCGGCATTGAAGCCGAGTCTGCGCAAAATAAGGTACAGCATCTGAGGATGTTTGTG
TTCGAGTGTCGGGAGCCAAGCCACAGGGCATTCGTGCTCGGTTTGGCGGCCATTATTCTG
CTGTCTGTTGCGCACGTTGTATCGGTCTTGCTTGGAGGGTGCAAATGCATTTTCTCCAAA
CATGACTTCCAAAATGCATCTCCCAATCGCCAGATGTCCACGGCCTTCTTCTTCTTCACA
TGGATCATTGTTGCTGCGGGACTGGGTCTGCTGATAATAGGAACGCATTCGAACGACAAA
TCGAAGGGTTCGTGTGGATTCACTCATCACCATATGATGTTCATAGGAGGGATCCTTTGC
TTTGTCCATGGCGTTTCCTCTGTTGCTTATTATGTTTCCGCAACGGCTGTTCTTTATTAA
ACTCATTCTCCTCTCGCTGTTTTGCTGTTGCTGCTCCTTTATAATTATCATCTCTAACTT
TTGTTTTAATTCGTAAGCCAATTGTTTTGTGTTGTAATTCACACTAGCTTGTACTCCTAC
C
>Fagopyrum_tataricum_MIRA_VER3_c103
CCNACGATAAATTCCCATATCCTGTTGTTAACAGGATGCAGCTTATCTCGCTNGGATCAA
CCTGACTAACAGATNATACACCACACACATGACAATATGCGTTTACAACGAACCAAGCAT
ATCACAAACATGAAAAAAATGTCGCAGGGAAAAAGCAATCCATTCATCATAAATTCATAT
TGATACTACCTTATGCTGAAAAGTATTATGAAAACAAAGAGGAGAAAAGAAGGTATTCTG
AATAACCGCAAAAGCATTCCCAACTAATGGGCATCCCTAGAGCGTGCAACACTATCCGTA
GGATCTTTGCATTCAACTATAGCATCCATCCATCCAGTCTTCCAAGAACAGGGCGGCACT
TGTCCTCAAACTCTGGCAAAGGACTATCTAAAGGATAGCTACATCCAAGTAGTCTCCAAT
CTGAAAGCCCAGATCCCTCCAGTGCCTTGTTATCATCTAATCGTCTTCCATTACCGAATG
AAAAGGTCTGCCCCACCTCTCTTACAACAAAACGACCATGTTTATCAGGATACACAAACG
CAAATGACAATTTTGCATCTCGTCTCCTTGCAGCTGGAGATACCTCCTTTACGAGATCAG
CTAATTCACGAAGAGTAGCATCCTTCCAGGTATATATTTGGACCTCATCCTTTGGTTCCT
TGCCTCTTACAGAAAAATCCTCTTTGTCGTGATGACCTCCAACCTTGGTGAAAACTCGAA
GCAACAAGGGGCATGTCTTCTCTCGATCGACAGGCTCGGACCTGGAGCGAGGGGGCATAT
GCGGACCCCTAGACGGGGGTTGATGTTGGGGAGGAGGGCGGCCGCCGTAGGATCTCGGAT
GAGGGTGATCGGGCGGGCCAGCGGGCTTCTCATCCCTGTCCCTGCTTCTCTTCTTCTCCA
TAGGGGATGAAACTCTCGAGGGTTTTAGGCTTTCAAACAANCCCGTA
>Fagopyrum_tataricum_MIRA_VER3_c104
GAGAAGAGAGATGAGTAATTTATTCACAATATCAGTACTGATATTCAGAGTTCAAGATCG
AGCCTACATTATCATTACGAAACAGCAAAACGAACAAACCATAAACTGAACAAAATACCA
AATTCACGACGTAAAAAAAACAACTCAAACCGAAATTCAAACTTTCAAAACCAACCTAAG
CCATTGGTTTCCATTTCCACGACTCCAATTTCGCTTTATTTAGTTGATACTTGATAATCC
AACCGATCAATCAAGCGATCTGAACCTGGATGGTCTTGGGCTTCTTAGGCTCCGGTGGGG
GAAGCTTCTCAACGGTGACGGTCAAAACACCATCCTTACAAACAGCCGACACACCAGACG
CGGTATTAGCGTTCTCCGGGAGAACAAACTTCCTCATAAATTTCCCCATCCTCCTCTCCA
TCATCAGAAACTTGGAATCCTTGTCTTTCTCCACATCTTCATTCCTCTTCCTCTCGCCAG
AGATCACAAGCACATTGTCGTCTTCCACCTGCACCTTGATATCTCCAGCGCTCAGCCCAG
GCATGTCGATAATGAACTGGTACGACTTCGGAAGCTCCTTCACGTCCGCCGGAGTGCTAG
CCATCGCACGTGCGTCACGCACGTACGCTCTCGATGGAGCGTTGGCAGCATTCACCGGCA
ACTTGTTGTCGTCGGTGGAGTCAAGGAGGTGGTGGAGGGTGTTGATGAGTGGTGCGTCGA
CTCCCATTACCCTGAAATCCATCGTCTCTACTGCTTCAAAATTGGGATCGGAGAGATTTA
GTTTCTAATTTGGGAATTCGATTGTGTAAGTTGTATCTGTGATNCG
>Fagopyrum_tataricum_MIRA_VER3_c105
GCAGGCGAAGGAGGTGCGGAATACGTTGCAGGAGGCGGATAATCTCTGTAATCACGCTGC
TGGGGAGGTGGTGGTGGAGGAGCTGACGAGTAATAAAACGATCCTTGAGGTGGATAGTTG
AAATCCTGATAACCAGAAGGAGGGTGAGACGGCGGAGGAGGTGGAGGAGGGGGTTCCCGA
AGTCCGATCTTGATCCGAACCTTTCCTTGAGGACGACCAGAGGGACGGAGGAGATCGAGC
GAGTGAACTCGGTCGGAATCAAGAAGATCAGCGAGTCGAACCCTAGCGGTTCCGACTAGA
GGTTTGGGGGTTTCTGAAGGCTTTGAATGGAAGACCTCGAGAGTGAGGAGGAGAGAAGAG
TCGAAGGAAGAGATAGGGAGAGTAAAGGTCTCGTTCCAAACGGGCTTGGTTGATCCGGAA
CCATCGGGTTTGGTGGAGATCCGGCGATCAGGGTCAACCCAGAAGGTTGCGTAAGGGTGG
AGATCACCGTTTCTCCAGTTGACGTTCTTGATGTGTTTGGCTGAAACGATTGTTACTTCG
AGCTCCATCGGAGCTCCGGCGACTGCCATTTCGGGTTTCGGCGTTGCGATTTGAGAGGAA
AGGGAAGGTTTTGGTTTGGTACTTCGGTTTGCTGACTTNNNNNNNCTTA
>Fagopyrum_tataricum_MIRA_VER3_c106
AGTGTGAGTCAATCATGAAAAACTGCTGCATGAAAAATAATTACATAGATTCTAGCNAAC
ACTAGAACTAGAAAGTCTCTACATATGACAAATCAAACACTTAAAACCAGTGAATTAACA
GAAAGCACCCCTAAAATCCATCTTGTACCATAAATAAAAGGAGTATATACGTTCTGCTAG
TTGTGCATTTTTTGAGGTTTCACGAGGGGAGGCGTAGAACAAGGTGGCCTCCAACGACAC
TCATAACATAATAATAGCAAAAATCAGCCAGGATGAAGGTTTGAACAATTTCCGATAGCA
GCACCATAGAAGGCCATAATCCGAATCCCAGAGCTGTCAGCAGATGCCCTCTAGTGTCCA
ACACCTGAAGAACCCAGTGTGCACAACTCAGAAATCTTGCAACTCCAAGGGCAAACACAT
AATGAGCGGTAAATGGTTCAACAATCTTGGTATTCTGCATGACTCTTAGCTGTGGTAGAA
CTGAAACTGCCTCCAGATAGACACAGAAAGCCCAGGAAATCCTATTCACAATATTATGGG
AGGTTGTGGGATGAATAAGAAGAGATAAGACAACACAAGGTATCGCCACATAGTAAGTTT
TGAAATTGTCTTTAGATTCCATATAGGTGGTTTTGAGTTTAAAACGGATCATATAAATAA
CCCAGAGAGTTGTTGCCAGTGTTGCTGTATCCAGAATTGTATGTATGTCGTATTCCATCA
CAAAGCTGCAATAGAGTCTAACAGCTAAAAACATAGCTGTCAGTTCTTGTGTCTTAAGTG
ATAAGCCGGCACAAGTTTTTTCCTTAGTGAGCTTGTAGATAAGAACGGAGATGCCAATGG
CGTGAACAGCCTCGGCGGCGACGAAAAGGTTGTCGTGATCATGAACGATCATCCGGAGGA
ATACGAGGGTCGCCATGCCGGCGACGACCGCCAAAAAAGCCTTGACCTTGGACGGCTGGC
GCCTTATCCATGACGTCAGCACGTGGATCGGTCTCTTTCCTCCCTTCATCCTTCCTTACT
CTTCTACGTCTGCTCTTCAAATGACCAATTTAGCTCTTACGATTCTAGTATTGTTGTTAG
GTTATTTTGGATCGAATTTCAGAGATCCACTCTCCTCTCTGGATTTGCGGTTTGGGATAG
TCAAATATCGGTGGGAGGATGGGCCCAAATGGTCGATCTTCAATCAAGATCGCGTCTTGC
GATCGATTGTGATTTCATTAGTTTTATTATATTTAATTATGCTCAAATTTTCTGAAGAT
>Fagopyrum_tataricum_MIRA_VER3_c107
TAGTACATCCAAACCAGACACCTTTTGTTTGACCACAAGGTGGATAAGCAAATGACGACT
TTGAAGGCAGTTGCTGTCATCGCCGGGGATACAGATGTCAAAGGCTCTCTTCAATTCTTC
CAAGATTCCTCCGGTTATACCCATGTGAAAGGAACGATTTCAGGGCTCAAACCGGGCCTC
CATGGCTTCCATATCCACGCTCTTGGCGACACCACCAACGGCTGCATCTCCACTGGGCCT
CATTATAATCCGCTGAAGAAAGAACATGGAGCTCCCACTGATTCCGAGAGACACGCGGGT
GACCTGGGTAACATTTTTGCTGACCCTGATGGAACGGCTGAGATTTCAATTCGAGACTCG
CAGATACCATTGACTGGGCAGCATTCCATACTAGGAAGGGCTGTGGTTGTGCATGCTGAT
CCAGATGATCTTGGAAGAGGAGGACACGAACTCAGCAAGACGACTGGTAATGCTGGTGGA
AGAGTAGGATGTGGCGTTATCGGGTTGCAGTCTAATGTTTAAGGCCTTCCGGGATGTATG
TTGTTACATTCCAATCAATGAGATTGTATACCTCAGAACAGTTTGTTTCGCAGTAACTGA
TTAGTTTAGACGATCTATAAAACTCGTGAATTTGGGAACACTTGCCTACATTACTGAATT
TACTGTCATGTCTTGGCCTCTTTGTAGAACTTGTATGCTTTATGAAAGAATATCAGTGAA
GAAGGAAACGTTGTTTCTATTGTCCCAAGATCACCCTGTGCTTATTTTATAGCTAATCTG
ATATCTTTCTTTTCAATCTATGTAAAGAGGGGTGTTAATGAGATTGAAAAATAATGTACA
AGCTGACTATTAATCATAAGCATCATGTGACAATTCAAAATGATGCATTATGCTCTCT
>Fagopyrum_tataricum_MIRA_VER3_c108
TACAATGTCCCTGCAGAGCCTTTGCCACTGAAAATTACACTAATAAGTGGCAAACAAGAA
TCAAACCCTAAACCTACAAAGAACGAGCAGGAGATTCAGCCGAGTTTCAATTCTGATGCG
AGCAAAATGTAAAGCTTAACNGTCTTTGGTTCAGNGCAAAACTCAGCATGGTTTCTCTGG
CATCATTAAACTAAAAATGATAGTTTCAATCCTAATCTTACAAGTTAAGAATGCCGCTTC
TAAGCTTCTTCAACATCATGGCCCAAGACAGCAATCACGAATTGATCATTCGTTTGAATT
AGGCTCGCCTGGTGAGAGCTCAAGGGATACGGGGCAATGGTCGCTTCCATTAGAAACCTT
CTAATTCCGATCCCTTTACCATGCATCTTACATGAAACTAAAAAAAGACCATGTATAATA
ATCAGGATAAACTTAAACATAGAAAGCAATCGCAATTTCTTAGAACAGTAACAGTTTTAG
GAAGCAGAATACCAACTATGAATCTCTCATGATTCTGTTCTCAAAACTAAACTACGTCCA
GCAAAACCACATTTGTAATGAAATAGACCACCAAAACCACATCTAATAGAAGAAACCGAG
CACTTTACCGCCAACATTCTTTCTCCTGGCCTCTTCATGGTCCATGATTCCAGCAGAAGT
TGTCAAGACAATGTAACCAAACTGTCTAGAAGGAAGCAACCTTGCGGTCCATGACTCGAT
TTCTTTCACGCCAACATCAAAACGGGGACTGATCACTCCACATTTGTTCAACCTTCCGTT
CAACTCAACAACAATCTTTCCAGATCTGTGGTCATCAACATACTCAAATTCTCCAATGTA
ACCGTGCTTCTGCATCACAATGAGAAACTTGATGATGACCTTGGAAGAGGGTCTTATCAA
GACCTGACGCTTCCCTCTCTTCTCAGCATTGTACATGCTTTTCAGAGCATCATTGAGAAC
ACTAACTCTCACCATATTTCCTGAAACTTAAAATGGAAGAAATCGATCCAAATCGACGTC
GTCCTCTGAGCAGCCGAGCGCGATAGAAGCGATAAAAAGAGAGCGTGCTAGGGTTAAGAG
G
>Fagopyrum_tataricum_MIRA_VER3_c109
AATACCAAAATAGCAAGACCCAGGCATCGTGAGGCGGTGGCTCCTTCCCCAAACCGTCAA
CTACCATGAGCTCCCGCCTCCGGCTCCGACACGCTCTCCGGTTGTAGGCCAAGCGTATAT
CAATGGCGGATACTTTCCGTATAAGAGTCTTTTCGTTACCACTTCGCTTCCAGCACCACC
GTCTCACCGTTAGATTATTCGCGCAACTTCGGCGGCCGTTATGTATCACTTCTACAGAGT
CTACTCGCTCCGATGAGAGTGTTTCTCCTTTGCCTCGAAAAGAAGCGCCGGAAGTATTGA
AGACGAGAGAATCGCCACGGTTACTCAGGTTCGACGATCCTGATTACCGTGTTTGGAGAG
ATAAAGAGGAGGTGATTCTTCGAGACATTGAGCCTATTACTCTCCTCGCCAAAGATATTT
TGCACTCCAAAAGGTATAGGGATGGAGAGCGCCTAAGTGCAGAAGATGAGAAAGCTGTGT
TGGACAAGCTTCTTGCTTATCACCCACATGCTGTTGATAAAATTGGATGTGGACTTGATT
CCATCATGGTTGATCGACATCCCCAATTCAGACACTCTAGATGCCTGTTTGTTGTAAGGA
TAGATGGTGGGTGGATTGACTTCTCCTATCAGAAATGTATTCGCGAATACATTCGGTTCA
AGCACCCATGTTATGCAGAAAGATTCATCCGAGAACATTTCAAACGTGGCAGCGGTTAGT
ATTTCGACAACTATGAGCGGTCAGTCTTAGTACATTATTGTGATGTCATGGCATATATAG
CTATTATAAATTGCCTGCACATACCGATTGTCAAAGCCGTAGATGAATGCTTGACTTGTA
TGTCTCCTTCTGTTAGCTTTTGAATCCTGATGTCTTTAGGTTTGGAATTTAGAGTTGTAA
ACCCATATGTAAAAGCACAAGCTTGGAGCGAGGCCAATTATTACTTAATGATACAGCCTA
GAGTAATGAAACAAGTT
>Fagopyrum_tataricum_MIRA_VER3_c110
ATCGAGTGAGAAAACTCTTGTAGATCGAAGCGAACAATATGGCTATGGCGGATGTTGATA
GGATTCTACCGGAATCAAATTCGGAAGAAATTTGCGCAACGAAACCCTCAAAGCCAGGGG
AAGGTCTCAAACAATACTACTTGCAACGGATCCTCGAGCTTCAGCTTCAACTTCGCCAGA
AGGTTCACAATCTTCAACGTCTTGAGGCTCAGCGTAACGAGCTTAACTCTCGAGTAAGAG
CACTGAAAGAGGAACTACAGCTGCTCCAAGAACCAGGGTCATATGTGGGAGAAGTTGTTA
AAGTGATGGGAAAATCTAAAGTACTGGTCAAAGTCCACCCAGAAGGAAATATGTTGTTGA
TATTGATAAGAGCATAGATATCACCAAGATCACCCCATCTACAAGAGTTGCACTTAAAAA
TGATAGTTATGTCCTTCATTTAGTCTTGCCAAGCAAAGTTGATCCCCTTGTCAATCTGAT
GAAAGTTGAAAAGGTTCCTGATTCTACCTATGACATGATCGGTGGTCTTGACCAGCAGAT
TAAGGAGATTAAGGAGGTTATTGAGCTGCCAATCAAACATCCTGAGCTATTTGAGAGTCT
TGGGATTGCTCAACCAAAGGGAGTTCTGCTTTATGGTCCACCTGGTACTGGCAAAACACT
CTTGGCAAGGGCGGTTGCTCATCACACTGATTGTACCTTCATAAGGGTTTCTGGATCTGA
GCTGGTTCAGAAATACATTGGAGAGGGTTCTCGGATGGTCAGGGAACTGTTTGTTATGGC
TAGAGAACATGCTCCATCAATAATATTCATGGATGAGATTGACAGTATTGGATCTGCTAG
AATGGAGTCTGGTTCTGGAAACGGTGATAGTGAAGTTCAGAGGACTATGTTGGAGCTTCT
GAATCAGTTGGATGGGTTTGAAGCTTCAAACAAAATCAAGGTCTTGATGGCAACAAATCG
TATTGATATTTTGGATCAAGCTCTCCTTAGGCCAGGAAGGATTGACAGGAAGATTGAGTT
TCCAAATCCTAATGAAGATTCACGTTTTGATATCTTGAAGATACATTCAAGGAGGATGAA
TCTCATGAGGGGTATTGATCTAAAGAAGATTGCAGAGAAAATGAACGGTGCATCTGGTGC
AGAGCTTAAGGCTGTTTGTACGGAAGCTGGTATGTTTGCATTGAGGGAGAGAAGAGTCCA
CGTGACACAAGAGGACTTCGAGATGGCAGTGGCCAAGGTTATGAAGAAGGATACTGAGAA
GAACATGTCCCTGCGGAAGCTATGGAAATAGACGGAGCTGCCTTGTATGCTTTCACAAAA
AATTGGCCATATCTCTTATGGATTTTTACCTCCTACGCTGCTTCACTGTGCTCGGAAGCT
CCTATCTATAAACCTACGAGAGTAACGGAATGGAATAGAGGAGTATGCTTTATTTGGATA
TTGGCCACTTGTTTTTCTTGCTACCAAACGATGAAAAGATGTTTTTACGGGCTTTTATCT
TCTTAAGCTGTAGTTAACTCTCAATCTAAGGGACTCTAAAATTTTAATGTTTGTATTTGC
TTCAGCACTAGCCTTTCCATGAATGCAGTTTCATTTACCNTATATGGTTCCTGCTGTTGT
GTACATGTGCTTAATGCGTTGTGTTAGAC
>Fagopyrum_tataricum_MIRA_VER3_c111
ATCTACAACTAGAAGTCTAGAACGTTGTGGTACGCGTCAAGGGATCTTCTACAAACTACT
TCCAAGGTCATTTTTTCAATCCAGGGAAGAATTCAGCCATTGTTGTAGCGAACGAAACAG
AGATGGCTTTAAACCCACAGCTGTTCCCCAATGGAATGCCGGTTCCTTTCGTTAACGAGA
TGTTCGTCTTGGCTAGAGATGGCGTTGAGTTTGAGGTCGACAAGATTCCTGGGAGCCATG
GGGGCAAAGTGAAATCCAGGGGAATTATTTACTTGTCAAATATAAGGATGGTGTTTGTTG
CAAGCAGGCCTTTGGGAAGTTTCTACGCATTTGATATGCCTCTGTTGTATGTACATGCTG
AGAAATTCAACCAACCAATCTTCCACTGCAACAACATCACTGGGTGTGTAGAGCCGGTTG
TACCCGAAAATGAGAACAGAGCCCTATACTCAACCCACACATTCAAAATATTGTTCAAGG
AAGGTGGTTGTGGAACCTTTATTCCCCTCTTCTTCAATCTTATTAGGTCAGTGAGAGAGT
ATAATCGACAATTCGCTCCTGTCTCTGAGCCACAGCCTCGTGCTGATCCTCTACAAGCAG
CCCAAACTCCTGTTGATGAAATGATGAGACACGCTTATGTGGACCCAAATGACCCTACAA
AGATCTTTCTTCAGCAGCCGACGCCTCACTCAAATCTCAGGCGAAGGGCATACAGTTCTC
AATCGGCAGAGCAGTCGTATTGATCTCGGAAAAGTGAATGAGCGTGTAAACTCTAATACT
TGTTATGCTGTTTTCTTCTCGTTTATGGTTGTGGAGTTCTTTTGTGAAGAGAAACCTGAA
TAACTTGTCATAATGTGTATGTTGAATTGTCAAATGGGTGCATTTTGAACTATGAATGGA
TATATGACATATTGACATTATTGTACATTAAAATCGACCTTTTTATTTTCCTACTATNTA
GNGGATTTTGTGATC
>Fagopyrum_tataricum_MIRA_VER3_c112
GTTAACACAAACCAAATCTCATTAAGTAAGCATTGGATGACCAAATCTTAGTAACAGAGA
AGAAAACAGAGTTCAACATAAGAAGCTGATAAGTATGACATAGAAGCCTTACACGTAAAC
AGAGGTGTCCCTTAATACCCAACACCCATAAGTCTCATCTAAGACGACGAACCAAATCCA
CATACTTCTACCTTCTCAAGGAGCGGAAACTTCAGCCATTTCTTGTTCTGCAGTGCTGCT
AGCTGTTATAGGGTAGTAGTGGTAATGAAGCTCTCCAACATCATCACCAGTTAACTTCTT
CCAACCATTTGGACCAACATAATAAACGCTGGCAACACCACCACTAGCACCGTCACGGAA
TGTTGCATGGTAAATAGATCTTCTGGCTTCCTCAACTGTCATATCATAACGGTACCCGCT
ATCAAGGACACCATAAGCATATGGTGAACCGGATCCAACAGAGAATCTATTTCCTTTGAG
GCGTCCTCCTTCACTGTCCACATAATACAAGCCAGGACCTGTTTCATCCCAACCAGCAAT
CATAGTACCAACAGAAAGGCCCATACCCCTGTATGAATACAGAATGTTTGCCAACAACTT
TGAAGCACCAGTGACTGAAATTCTTCGCTTATTTGCTAATTCATGTAGCCGACACTTAAT
ACCCAGGTTACGATGCCAGAACTGACAATCAGCAGCTCCTCCAGCCATGGTGCCAAGCAT
ATAAGGGTTGATCTCAATGATTTTCTTCACAGATTGGGATGATATATATCCTCCCATGCT
GGCACGTGAATCAGCAGCAACAATGACACCTTCTTTGAATATGAAAGCAAGAGTGGTTGT
CCCCTTTGCTGGCTTTACCATCTGCACAGCCTCCTTCAGAAAGCCATCAAAATCTTTAGC
AGCAGGGAGTTCAAATGAGGGGGACATTAGAACACCATCAGACAACTCATTGTTGGATGA
TAACAGAGGCCTGGTCGATTCGAACCCACTCATGTCGAGCTTCATATTGTAGCCTATGTG
ATGATTCCACAGAAACAGAAATTGATTGAATCTGGAGAAAGGAGGGTCCAGCGAAACTGT
ATGTAGACGGGCGAAGAG
>Fagopyrum_tataricum_MIRA_VER3_c113
AGACGAATAAGAAAAATGTGCATTATTATTCCATTACAGAGTAAAGATCAAAGTATGAAT
TGTATTCAATTCCATCACTTGATACAAAACAACAAGCTTGAGTATCTCATTGCACCAGAA
ACTACACTGAGCATTACTTCGCAATCTAGCGATCATAGCTTGAATAATTATAAATCTGAG
ATTATTGGAATGTATATTTCATGATTCCAAATTTTAGCATGCGTCAAGATCTCGGCATGG
TGGAGGTTTTGGTTCGCTGAGCAATGTTGTATTCCCGCCCTCTGGCCCACACTTGATCCG
TTGTGGGTTCTGGGTTCCGTGAGGTGGTTTCTCTCCCTTCCTTAGCGACTCAACTATTTC
AACAACTCGTTTTGGAGTGACATCTTCAAAGTAATTGTAGGTATATCCTTCAGATCCATT
GGAGTAGTCGGCTACGGTAATCATGGGAGCATTTACACAACAACCCATGCATTCCATTTT
CCCCAACAGAAAATAAGCCATCCTTTGTCACCTCGTTGCGCTTCACACCCAAGTGCTTCA
ATAGAGCTTCTTCGATATCTCTTGAACCTCGTATCATACAAGGTGTTGTTCCACATACCA
AAAGGTGGTATTTTCCAACCTTTTGTCTGTTGAACATTGAATAAAAAGTTGCAACCTCAA
ATACACGGATAGGAGCAACTTCTACAATCCTTGCAATTTCATTCATTGCCGAAACAGTAA
GCCAACCTCCATGCTGTTGCTGGGCAAGATCTAGCAGGGGAATTACAGCTGACTGCTTGT
AGTTGGATGGATAGTGAGACAAAATCTCCTTTACCTTTCCCTTGTTTGTCTCGCTGAACT
CCCAAGGAAGATCAGGGTTGTTATCAGGTGAATCGAGGTGATAATTGAGAGCAGTGGAGA
ATGACCGCGATGCCTGAGGAGGTTGACGGAAAATTTGACGGATCTCGGACAGACGTAGGG
CAGCCCTACGAGCCAACATTTTTGAAGGAGCTCGAATAGTCGAAGCTTCGACAATGGCGT
CTGCAGGGTCAGAT
>Fagopyrum_tataricum_MIRA_VER3_c114
CNACCTAACCAATTAATAAACTCTATTGGAGGCTTTTACAAACGAAAAGTTATAACTTCT
GTATGTGAAAATTTTGAAAAATACATTGAACATTTAAGTTACACACGAGTAAAACAAATA
AATAGATACAGTTACAACAATAATATGCTTGATGATGTATATAAATTAGGAGGCTCTGCT
CTACCTCAAAGATTGGAGGATGAAAATGGGATCAGTTACACTGCAAAATATATTCCGCTC
GCAGCAGCGTTGCTCTAGATATGAACAGATTCTCCCAGGCATTTCGTAATGGCTTCATTG
GCCTTTTGAGAAGACCTTTCTTCTACCTTCTTCTTTTCCCTTGCTACATATTCCTTCAGG
AGTTCTTTTGCTTGTACTAACTTGGAAAGAAGGTTTCTATAGACATCCAGATCACGGTCC
ACACTTCTCTTGCTCACATTCAAGGCTGCACAAAGCTTCTCTAGGACTGTAGGCTCACTT
GCATTAGCCAACTCAAGCAAACGGAACAGGCCAATGGCAAAAAAGCGACTGTAGCTAAAA
CCGGCATTTCCTCCAGCTCTCTCAGCAATGTCTTTCAAGATTGCCTCAACTTCTCCTTCT
CTTGATGAAAACTCCACCAATGAGGCAGGTGTCTGGGAACGAGCCCATTCCTCCAATTTC
TGTGCATCTTTTCTATAGCCCTCTGGATCCTCATTTAGTGCATTAATGTATGCGTCAAAG
ATTGATTTTCGATCTTCATCACTGGGATACCCATCCATAAGTTGGTCATACACAGTAACA
AAACCGAGAGCAAATATGGGATCATATTTATATGTTGTTTTGTATCTCATAAGATGTTGC
TGAACAATCAATTCCTGAAGCACATTGTTATAGATACTAGGAATTGGACGTTTATAAGCC
TTGAGAAACTTCATCTTTGTATCAGATACAGGTGGGGGCACATCTGTTTCAGAAGACATG
CATCGAACAACCAATCGAGAACTGGAAGTCCAAGATCTAAGAGCACAGATGTAGGAGTTT
GAGCGCGAACGGAAGCCATCGAAGGAGGAGGAGAAACCTCGAATACCAGAAAAGCTGGAT
TTCTTGTTGGACGAATGTGCTAAAGCCGAGAAAGACACAGAAGTGACGGCCGCCATTGGA
TAGAAACCAAAGAAAGAACAGAAGAAGAGAAATTAGAGAGAGAAATTTATAGAGAAGAAA
CTCCAATATCGATCTCCATTATTATGCAGAGTGAGATGGCGAATGCATTGAAAATTGGAA
GTTGCTTTTGGTGACTTTTTACCTTTTGTA
>Fagopyrum_tataricum_MIRA_VER3_c115
TTTTTGTTTTCTTTTTNCGTCTAAATTTGCACTATCATTCAAGAGCATCAGAAAATCCAT
AATAAAGCAAAACATGATAATCAGTCATCTATCTAACAAAGAATAAAACAAGCGTACCAG
TACACAAGCCAGCAATACAGAGATACGAAACACCCTGCAGCCTAAAGAAGAACAAGTTCA
AATGCTTTGCCATTTGCATTGTTGCAGTCAAAATCTGAAGCCTCCCTAGTTCCTCCATCT
TCCTAAAGAAATGCATCGGCTTAACACTCCACCTCAACATCAACGCCATCGACAACGGAA
ACCCGAACGCCACTGCGCTCATCAGCGTCATTTCCAGAACCGGCGCCGACCTGGTCGAGT
ACGATATCCACGCGCCTAACCCTAATTGAACAACGGACATCATCCCTATCACTCTGCTCG
CCCCGTACATGTTCTTCATTAATTTCTCTGTCACCTCCCTGGTTTCGTTCGCTAAAGAAG
ACATGTCCCTTTCCACCGTTGGCCCTTCGATTTCCTGGTGCTTGAATCCTTCCAATTTGG
ACTCGGCATCTTTCGCTTCGTTGACTGGATTGGTTGACAAGTATCTGTATCCCTCGCAGG
CTTTGTGGATTCTTGTGGATTGTGCTCCGATGAAATAAGTAGAAGGGGGATTTCTCATAT
TGAGGAGATTCGGCTTCTGGGAGATGAGATCTAGGTTAGGAAGACATAGATCGACTAAAT
TCGTAGTCCTAAGGCTAGGTATCCTCGAAGTCGGAGTAGCGATGCTGAAGAAGTAAGCAG
AGAGAGAAGAGTTTACAAAATTGGACTTGTTTGAAGAGAACCTTCGGGAGATTGCAGCTG
CCATTTCTATGCTTCTCCTTCAGCTGGGACTCGGGAGAAAGTAAGGGCGTGCAATGGCGG
CTTGTTTTTGGTGTCCTTGCTGGCTTGCTCTATCGCACCCTCTGTTTCTTGTTCGCTCCC
NCC
>Fagopyrum_tataricum_MIRA_VER3_c116
CATAAACATAAACATAGATACACAACATTTTTAGCCTACATATATGATAAATACATAATT
AGTTAGAGCATAAACAAGTATTTTATTAAGTAAAAAAGGTTTACAACAAAAAAGGAAACG
GAAAGCTGATATTGTCACCAGCTGTCACATAAGTTGGCCATCTTTATTACATCTCATTAC
GTACCCTCCAAAGTCCACATGTAGTGTAATTCCTATTGAAATAAACAATTATTTCCAAAT
AAAAAAAATTATAATAATACTTTTTCCCTAAATGAAAAAACTCGAAATTTGAAATGATTA
ACCCATGTGTGAAGCTTTCTTCCTTAATAATGGATATTAATTCAACGCGAGGATTCACAT
GATGACACATCCTGTTGCATTTTCGTCGCTGACGTAATCCCCATAGCGGTTGTCGTAATA
CCCAGGTTTTTGGCCGTAGTAGCCATATCCAGCTGGCGGCGGTGGAGGAGGAACGCCGTA
ATAGCTACCAAAGCCACTGGGTGGAGGTGGCGGAGGAACGCCGTAGCCGTGACCGTTATA
GCACGTTCGGCCTTCGTAGCAGTCCAAACAGCCCACGTTAACCGGGTAACCCGGATAACA
CTGGACCAGCTCACGAGGCTGCATATACATCATTGCAGCAGCTGCTTGCTCAACCGGCTG
TTTGGCCTCACCAGCCGGCTTCCCAGNGGCGTCTCCTTGTGGCTGAAAGGTTACGTTCTT
TTTTGGCTTATCAGCTTGCGGCTTATCGTCGGGTTGTGCAGCTGCTTTTGCTGGACCCGA
AGGAGGCTTGTTGCCTCCTGCAGGCTTATCCGGCTTAGAAGGAGGCTTGTCATCGGTTGG
CTTATCTGGCTTGGATGGAGGCTTATCAGGCTTACCGGCTGGCTTGTCTGCTGGCTTGCT
CGGTTTGTCATCCGGCTTGTCTNCGGNCTTATCCGGCTTCTTCGGCTCAATAATTTCAAT
CGCTTTGATGGATTTTCCGGCTTTGGCAAAGAGCTTGTCCCTGATTTTTTCCGGACTGCA
ACANACCACTTTGATCATCACCGTGTTCTGCTTCTCTTTGTAAATTTGATCCTGAACTTG
GGGTAAAGAACAGAGAGCCCTCTTAACCCTGGTGTAGCAACGATTACACTCCAGGTCTAC
ATTGAGCACCATCAACGTTTCCTAATTCATTGGAT
>Fagopyrum_tataricum_MIRA_VER3_c117
ANTAAAATGAGAGTGCAATTTCCATGAATAAAACATATAAATTTATTACAATGTTTAGGT
TAATTAGAAGTTGCATACTTGCATACACTAACACACTATTTAAACACCCATTATGCATTT
GATAAACAAAGAGTGCAATTTATTGCCCATAATAGTTTTCGTTAACGTACACCAGATGAG
GCTAATAAACGCCCACAAAATCAGTCGCCGTTAGAACTCCTCCGCATCGTCAGGGACGGA
GTTTAGGTCAAAAATGGCGCCGTTATCAGCCCCAACCTCCAGCCCATTGGACGACACACC
GCCGTCAACTAACGGCGATTGCGATTGCGATTCGCGTTCCAAGTTCTTCGATCTCGCCTT
CCCGTTAACGTTGCCGTGACTGCTCTTTCCTGTTCGCTTCACTGCGCTATGGATACGCCG
GAGCAAACTGAAGAACTCCTCCACCTCCTCCTCCGACGGCTGAGCAGGTGTCGGCGCCGA
TGCAGGACTACTAGTTCCCTCCTTCGCAGCCGCTGAAACCTCGTCGGAGTTGTTCTTGAG
TCGATCTGCCGTCTCCAGCGACGATCTCTTCCTCTTCTTGTCGGTTGCCGGAAAAACTCC
AAAAGCTTCCATTATTGATTGATTGAATTAGGTGATCTGAGGAATCGACTAGTGCGGTTT
CGCTTAGATAAGAAGCGAATAAGGCTCTTCCACCTTCAATTTCTCTTTGTTGTAACTTGT
AAT
>Fagopyrum_tataricum_MIRA_VER3_c118
TAATGAAAAGGCTCGCTATGTGAGCTGGCGACTACTACCCACGTCTTCTGGTCTCTTCCC
CCCATTTCCCTACCACCTTTACCTTCCCCAAAAGCAAAATTTCGAAGCAGTTTTTCGATT
GAGTATCCAAGTAAATAAGTAAAATTATCTTCTCAATCATCTTCGATCGAGATTTCTCTT
TGCCCCGGAGAATTTTCAATTCGTTGACTCCCCGTAGAAAAGGGATCAATGGCATCGTCT
TCAGGTGATTCATGGATGAAGGAGTACAATGAGGCAGCAAAGCTTGCTGAAGATATTAGT
GGGATGATATCAGAAAAGTCAGCATTGACACCTTCTGGATCGGAAACTCAACGGCATTTT
TCCGCTGTTAGGAGGAAGGTCACCATATTGGGGACAAGGCTTGATAGCTTGGAAACCCTG
CTGTCTAAGCTTCCCAGCAAGAAACCTATAACTGAGAAAGAATTGAACCGTAGGAAGGAG
ATGCTATCAAATTTGAGGGCAAGGACGAAGCAGATGGCTTCTACTTTAAGCATGTCAAAT
TTTGCCAACAGAGACAGCTTGCTTGGCCCAGAGATAAAACCAGTTGATGTCGTGACAAGA
ACAGCTGGCTTGGACAACCAAGGCATTGTTAGTCTTCAACGACAAGTTATGAAAGAACAA
GATGAAGGACTCGAGAGATTGGAGGAAACAGTAATCAGTACCAAACATATTGCATTGGCT
GTGAACGAGGAACTTGATTTGCAGACCAGACTAATTGACAATCTGGATTACCAGGTGGAA
GTTACAGGATCTAGGCTACAGCGTGTGGCAAGAAACCTAGCGATTTTCAACAAAAAGATG
AAGGGAAGCTGCTCCTGCTTATGCCTAATGCTATCAGTTGCCGGGATAGTGATTCTAATT
CTCGTCATATTCGTTCTCATCAAGTACTTGTGACAATATTCAGACATAATCACCTTGTTT
GTAATGGTTTTGCAACCCAACAATTCAATCTCCTTACTGTAACTTCATGTTCGATTTCGA
TGATTTAAGCCCCCCCCTTCCNTTNG
>Fagopyrum_tataricum_MIRA_VER3_c119
AACCATTTCCCTTTCCGTTTCATTTATATTTCCAGTTTTGCAACTCTGACTACTAACCTA
AAATAGTCATTCACGTATGAAATGCTTAACAGGTGCAACTGCAACTCTGGAATCCAAATT
TGCAAATGTCAAACCAGTAATTCGGTTGCTACTTCGAGCCAAAATTACAACACAAAAGAA
AATTGAAATGAACAATCTTCTTAACACATGTATAGGCAGTTGACTTATCTTGACCTAAAA
TTTGATAGGATCAAATAGACGATTATTTTGAGCACTGTATCTGAAAAGCCCTTTCCGGAT
TCTTGTAATCGATTTGCGAATGGTGAGGAAAATCAAACGGCATAACTGAAGATGATAACC
CTGATTGGCTCAAGACTCTCACCACTTCCTCGTACACGACTGTGTTGCCTTCTGCTGTCA
GATGCAAGCCATCACTCAAGAATTTCTTTTGCCAGCCTTGGGTTTCCTGCATCTTGGACC
AGAGATTAATGGAGGGAAGATTCAATTCATTGGCCAACTCAATACAACTTCTTGCATAAA
TTCCAGCAACTTCATTTGTTCTTTCAGGTTCCTCCATTGCCTTTTCTCCATACATAGACC
TTGCATAAGTCATGCGTCCATCCTCGTCAATAGGTGGTGGAGTTATAAGTACCACTACTA
TTTTAGGTGAACATTCCTTCAAATGATGAATCATTTTTCGAAGGTTGTCTTTGTATTCCT
CAACAGGGACATGCTGCCTGCTACATGTTTTCCCCAATAAAGCTGCATCATTTGCTCCAA
AGAAAATTGTGACAGCAATAGGAGGTTTCTCCGAGGCCAGAGGGAAAATCTGGTGCAATA
GAAACAAAGCCCATCTAGTATTGTATCCGCCATAACCTCGATTTAGCACATCAGCCTTGC
GAACGAAATCGTTAGCAAGAGAAGCACCCCATCCACCGGTTGAATAGGATTGCTGAGTAA
TGGAGTCTCTCTGAGGTCGCATTTCGTCTCTCTCCTCTACTAACAAGTAACTACTACCTT
ACGTT
>Fagopyrum_tataricum_MIRA_VER3_c120
GGGGAGGTCATAAGCGTCTATACCGTAAAATCGATTTTCGACGGAATGAAAAAGACATAT
ATGGTAGAATCGTAACCATAGAATACGACCCTAATCGAAATGCATACATTTGTCTCATAC
ACTATGGGGATGGTGAGAAGAGATATATTTTACATCCCAGAGGGACTATAATTGGAGATA
CCATTGTTTCTGGTACAGAAGTTCCTATAAAAATGGGAAATGCCCTACCTTTGACCGATA
TGCCCTTAGGCACGGCCATACATAACATAGAAATCACACTTGGAAAGGGTGGACAATTAG
CTAGAGCAGCGGGTGCTGTAGCGAAACTGATTGCAAAAGAAGGGAAATCGGCCACATTGA
AATTACCTTCTGGGGAGGTCCGTTTGATATCCAAAAACTGCTCAGCAACAGTCGGACAAG
TGGGGAATGTTGGAGTGAACCAGAAAAGTTTGGGTAGAGCCGGATCTAAGCGTTGGCTAG
GTAAACGTCCTGTAGTAAGAGGAGTCGTTATGAACCCTGTAGACCATCCCCATGGGGGTG
GTGAAGGGAGGGCCCCAATTGGTAGAAAAAGCCCAACAAATAAATGGGGCTTTCCTGCAC
TTGGAAGAAGAAGTAGAAAAAGGAATAAATATAGTGATAATTTTATTATTCGTCGACGTA
GTAAATAGGAGATCAATTTGAATTAGTTTCTTCGTCTTTTTTTAAAAAAATAGGAGTAAT
TAACCGTGACACGTTCACTAAAAAAAATCCTTTTGTAGCGAATCATTTATTAAGAAAACT
TGATAAGCTTAACACAAAGGAGGAAAAAGAAATAATAGTAACTTGGTCCCGGTGGGCGAA
CGACGGGAATTGAACCCGCGCATGGTGGATTCACAATCCACTGCCTTAATCCACTTGGCT
ACATCCGCCCTATCTTACTTAATTAAAAATTATTTTAATTCGACACACTAACTCACTATT
TATCATTTTGTTTTTCATTTCAATCTTTCTCTCTTGAATAAAAAAGATTCCCAAAACCAA
GACAACAAAAAGGGCATAAGAGAATGCGTCCATAATAATAAATATACAGAAAGTACAACA
TCAAATCTNAAATCTTTTTTNNTTTATAGTTTTAAACTGG
>Fagopyrum_tataricum_MIRA_VER3_c121
AAGTATGAAGAATGTAATAAAACCCCTTCAAATGAAGTCCAAAGATTAAACAATATAGCA
GTAGACTAGTCCAAAGTGCCATCGACAAGCAAACGCAATAACCCTAGAATGCAAACAAGA
AACTCAAACAGTATCGATGATTCAAATATTCAATACTCAACAGAAACTCCCAATTCAGAA
GAATGGGATATATGAAGAACTGCAAGAGTAACGGTGCATGTACTGACTATCAACTTGGGA
TACATGAATACCAGTTGAATAACAGAGCCGCATGAATGAAATATGCAGCATCCAAGTTCT
AGGTTCATCTGTAGGAGTCAGCGCGCTTTGGCTTGCTTTGAACCACTGCCTCAATCTTCT
CCATAATAGTCGGAGTCAGCATAGGGATAACGTTGATAGCTTTCATGTTCTCTTCAACCT
GGTACTCCTTTGTAGCACCAGTAATAACAGTAGACACATTTGGGTTCGAAGCACACCAAG
CAATAGCGAGTTGAGACAGAGGCACGCCTAGCTCGCTTGCAATAGGCTTCAAGCCTTCAA
CCTTTTTCAGAACATCATCAACCAAGGATCGGTTTGCCAAATTCTTGTAATTTTCCAAAG
CAAATCGACTGTCATTTGGAATGGTTCCCTTGGTGTATTTACCAGTGAGAACACCAGATG
CGAGCGGACTCCATGTCGTGAGACCGATGCCGTGATTGGAGTATAGAGGAAGGAATTCGG
ACTCCACCTTATGCCTCGAAAGGAGATGATACTCTGGCTGCTCAGCGACGGGGCCAACGA
GATCTAACCGCTGAGCAACACCCCAAGCCTCAGTGATCTGTTGAGCGGACCACTCACTAG
TACCCCAATAAAACGCCCATCCTTGATCAATCACGTGATTCATAGCCCGAACAGTCTCCT
CAATCGGAGTAGACGCATCAGGACGATGACAGAAGATGATATCGACATAATCCATGTCCA
ATCGCTTTAGCGAAGCCTTGGTACCTTCAATGATGTGTTTTCTGGAGAGACCTTTGTCGT
TAGGGCCAGGTCCTCCCCAGAAGATCTTGGTGGATACAACAATGTCGGATCGCTTCCATC
CAAGCTCTCTAATCGCTTGTCCCATGATCTCCTCTGCTCTTCCGTTAGCGTAGACTTCGG
CGTTGTCGAAGAAGTTTACGCCATGGTCTCGAGCGCATTGGAGGATGGATTTCGCTTCTT
TGACATCTAATTGGTTGCCGAAGCTCACCCACGCTCCGTATGAGAGTTGGCTCACTTTCA
GGCCTGATCGACCTAGATTTCTGTACTGCATCTGCTGCGTCATCTTCTTCTTGTTGGTGG
TTTTCTTCCTTCTACTGCTTTGCGTTCTGCTTGAATATAGGTAGGTTTGTAGATCGGACA
CAACTCTCTCTGATATCCACCGCCTAAATCGAAAATATCAGCGTCTCCGTTCCTTAGTTT
GCTTATATTTTCATATATGACGTCCCCCCGTACTCCTGCGTTGATACCACTGT
>Fagopyrum_tataricum_MIRA_VER3_c122
GACAAATAACCTCAGCCCCTGTATGAATTTCCGCTATGAACAAAATTAGGCACTAAAAAC
AGTTGTGTGACAAGTACCTTGAAACGAGTATTACAGATTATTATCAGATTGCAAACACAT
ACACATGCATTCATAAATTTACTGATAAAAAACCTACAAAGAGATACACAGACACATGAA
CTCAAAGCTCCTACAACCAAGACCACTTTCCCAAGAGGCCTAGCAGGACAGACGATTCTG
TCATATGTATAGAGTAGCGACAGACAAGTTTGAGTTATAACTAAGATCGTGACACTTCAC
CACGTCACATTTAGCATTGATCGGCTCAGCAAAACCTCAACGCAGCTTCAAGCTCCTTCT
CGTCAACACAGCTGTAGCCCAGTAGATATGCCCGTGCGAAACGTCCTGCTCCCATAAATG
GCTCAGCTTCATCCATTGCACCAGCCAGCTGCTGTTCCACATCAGATCCTATCTCGCTTG
GTGAAAGCAATGTGTCAAAGCAGCGTCCGGACACTCTGCAAACCCCAAAGTTCATTTTCA
GGATCCAAAATTACTTCTCGACATGTCTCATCACAAACATGAACATTTCCAGTCTTTTCA
CATACAAAGACATTCCCGATTTGGTGGTAAGAGCATGATTCTCCAGAGCATGCATGGTCA
ACTGCAACCTTACCATTGAGACCCTTGCTAGTTTTCCAAATATCAATTTGATCAGCAACT
GTTTTATCCACGATCAGTAGATCATCATTCACCTGTGAAGGCAGAGGCGCTTCACTTCTT
CTTGCAGAATGCATTTGTATGTAATACTCTTTGAACTCAGGCTGACAATTCCTTGTATAT
TCAATCAGATCTTCTTCATCTCGCCGGATATACAAGGTTTTCCAAGCACATTCACGCAGC
TTTTTATTGGAAGACAACAAGCCCCATCGTAAACAGTACAGGCGTCTCCATAAAGATTCA
TCAGCTGCCACATGATTCATGAATGTACACACTCCAGAACATGAAATTAGGTCCTCAGAA
GATAGGAACTTGAGGATATGATGAAAGAGCTCCGGAGGAACCTTACTTAATATCCCACTC
TCTATCCTTTTCACTTTCATCTTAGTTACATTGCTATTGCAAAATCCCTCTACAGCTTTG
CTTGTAGTAGCATTGTTAGTCTTGGTAGTTCCATCAACAACTGCACTTCTATAATCCAAG
CTATCGCCGTCTCTACATAACCTCTTTGCTGGTCTCTCCTTTTCTTCAGTTCCCTTATCA
TCCTGAGTAGATTCCCCGGATAGAACTTCAGATTCGAGGAATTGAGCTAGGGTTTCGTCT
TCCTCATCCCAACCCGTCATCTTGAACCTGAAACTGTAAGAAAAGCTACAAAACTTGAAT
TCCAGTAAACCCTCACCGGAATTTGGAGAAGCAATAAGCCAATTTTAGCCCCCGATCCCA
CTGCAAATTCAAGTCGTCCGCGAATTCCCCTTCGCTGAAGGGGAGGATAAACGCATTGCT
CCTTCGAATCTTCGAT
>Fagopyrum_tataricum_MIRA_VER3_c123
CGAGAATCCTTGTTTCATCTCCACCGTTCGCCGGCTCGCTTCTCCCTTCCATCTCTGGCC
GTGGGCTCTACACGCTTCCTCAGAGGAGCGGATTCGCAAGTTCCACAAGAGTCAAATTGA
GCTTGCACGAGTTCGGCTCTTCGGTTGATCTCGATAGGCTCGTCACCAAGGCCGAAAGCC
TCCTCTACACCCTTGCTGACGCTGCCGTTTCGGTTTCCTCGGTCTCCGATGGCGCCTCTT
CCGGCTCCGGCGATGCTGTCGTCCAGAAGAGTGGGGGTGGTTTGGATTCATCTCCGATGC
CATGGAAGTGGTGCTCAAGATTTTAAAGGATTTGCTATCAGCGGTGCACGTTCCTTACTC
TTATGGCTTTGCAATTATATTGCTTACTGTTCTTGTTAAGGTTGCAACACTTCCATTGAC
CAAGCAACAGGTTGAATCTACATTGGCAATGCAAAATCTTCAGCCCAAGATCAAGGCCAT
ACAAGAAAGATACGCTGGAAATCAGGNAAGAATACAGCTTGAAACATCACGTCTATACAA
ACAGGCTGGGGTAAATCCTTTAGCAGGATGTTTACCTACTTTGGCTACAATACCAGTATG
GATAGGATTGTATCAAGCACTTTCTAATGTTGCAAATGAGGGTCTTCTGACAGAAGGATT
CTTTTGGATCCCATCTCTGGGAGGACCTACCACAATTGCTGCTAGACAAAGTGGTGCTGG
CATTTCATGGCTTTTTCCTTTTGTGGATGGTCATCCTCCAATTGGTTGGTATGATACGGC
TTGCTATCTTGTACTGCCTGTTTTACTTGTGGTTTCACAATATGTTTCTATGGAGATTAT
GAAACCACCTCAGACTGATCCAGCTCAGAAGAATTCACTTCTTGTCCTCAAGTTCCTTCC
GCTAATGATTGGCTACTTCTCGTTATCTGTACCATCAGGATTATCCATTTACTGGTTTAC
AAATAATGTACTCAGTACAACACAGCAAGTATGGTTACGCAAACTAGGTGGTGCAAAACC
AGCAGTAAGTGAAAATGGCAGTGGCATTATTAGTGCTGGGCGGGCAAAGCGTTTTGATCC
CTTACCAGAACAAAGTGGTGAAAGATTTAAGCAGTTGAAAGAAGAAGATCAAAGGAAAAA
GTTGGTAAAAGCTGTGCCGGCGAACCAAATCCAAGCTCCAACATCTGATTCAGATGACGA
CTCTGACGAAAAGGATGCTCTTGAAGATTCATACGCATCAAGTAGCAGCAAACCAGTTCC
ACAATATTCAACACCGAAGAAGAGTAAGAGGTCAAAGCGGAAGCGGACAGTTTGAGGAGT
AGAGGGTTAAATAAGTTAAGCTTGTGGTTAGTTGTGTATGTTGTTGTATCAGCTGTTGCC
ATTGTTAATATTGTAGCAGGCTTAAGGTTCTGGGCTTCTGGAAGATTTATCTCAGAACCT
CAATCTGTAATACATGAGCAGCCATAATTTTGGTCCGCCAACGATAGTTATAAAAGCTTT
TACTTACTCTCTTAC
>Fagopyrum_tataricum_MIRA_VER3_c124
AAAATCGTTTTAGGTTTTGGTCTCTCGTCTTGTTGTTTCGAGAACGGAGAGCAAGAGATG
GGAAGCATGGCGGAGCAACGGCAGCACCACCAAGCTGTTGACGGCCTACTCAACTTCTTC
ATCAAATCACATGAAGATCTCTCTCGTATCCACCTCAAGCTTCAGCACGAATTCCAACAA
ATTTACCCCGACAATGCAAATCCGATGAAGCTTGTTTCCCGGATCAAGTCAATAGAAGAG
GATCTCTTGCTCCTCAAAGACCAGTGTCGCCATCTTCTTGCTGCTAAGCAGGACTTGATC
GACAAGGCTAAGTCAGTTTTGGTACAAAACAGGAATATCCTGCAGCGGATGCAAGGCTCT
ATAGGCATCCCAATCACATCTGATTCTGAAGACTCTGTATATGCTGACTTCAACCAGGTT
ATTGATGAGTGGACCAGTAATATGAGATCTAAAACAGGAAATGATGAGCAAAATGAGGAC
ACAGAAGATGTGAACAAGTTATTGTTCTCTCTTTTTATTTGAAGGGGCTGCTGTTCTCCT
CTCTGATTAACTGCTGGGAGCAATCATTTGCTTTGATCGTTATGTTCATTCAGTCTACTA
TGAAGTATGAACCTTTGCTCTGTGTAGCTGAGGCTTGACCATCTCATGGTTTGCTGCTTT
GCAAAGCTAGAGAAATAATAGGATGTTTGCTGGTAAACAACACTTGTTATTCTATAGAGG
CAATTCAGTGTTTGCTAGAGAAATACTAGGATGCTTTGGAAATGCAGTCGTTTATAAAGG
CTGGTCGCATTTATGATGCCACCGAGCTACTAGTCAATGCTGACTGAGCCAGTTTGGGTC
TGTAGTTATAACTTTGCCCCGAAATTATCAAAGGTTTGCTTGTCTGCAATTAGGAATTT
>Fagopyrum_tataricum_MIRA_VER3_c125
AACCTCTCAAAAAGTTATCATTTCAAATATCATTAAACTTTCAAAAAATACAAAATTTCA
CCCTAAAATCTACATGTATTTTGTTGATTGTATACCCATCTCAATATAAGAGATAGAAGA
TCCAATCAGACAACATAACTTAAGTAGAAGATATCGACAGGACTTAACAAACCTCCAAAA
AACATATATAGCTTAAGATAGAACGTGACACACAACGCACATACGCTACTTCTCAACTAC
ATCTTATTTGAGAAACCCACCTTCATATAACTCCAAATTGACCATAACATTTATTACAAA
TAACCTCTTCTTTGGCTCATACGTCCGTCGAACAACTAGGCAATTTTGATAGTACCCATT
GTTTTCATAGCCTCGAACCTCGGCTCCTTAGCCTGGAACTTCAGCGTCGAGTAGAGTTTC
ATGTAATCGTCGAACACAAATTTCGGGTATTCCAATTGACTCTTTGTCTTCTCTTGTTCG
AGTAACTCCGGCGCTGGATAGATCACAGCGTCACCACCGGGGTTGTAGAACGACGCTATA
GACATTCTGTTTCCGTTTCTTTGTGCTATAACCCTGTGCACTACGCTTTTGTACTTGCCA
TTTGTGATAACCTCAAGTTGGTCACCCAAGTTGATAACAATGGAGTGTTTCATCGGTGGG
ACATCAACCCATTGTCCATCCTTAAGCAATTGTAGCCCCGACACCTTATCATCTTGGAAC
AACAGAATGACGCCGCCGGCGTCGGTGTGGGCCCGGAGCCCTTTGATGAGATCGGGCTTG
GGGCAAGGTGGGTAGTTGCTGACTTTCGTCCCGAATGTCGGGTTCCCATCTGACCCGCTA
AAGGCCCGTTTAAGGTAGTCTTTCTCCAACCCGAGATTCTCGCTTAGTAACTCCATTATA
GTCTCGGCTAGCTTCTCTATCTCCTTTGCGAACTCCTTCATCACGTTTTTGTAATCATCT
GAAAGGTCAGCGAATTCAGAGAGATTCGATGAGGGAAGGTGACAGATGAAGAACGTGCTT
TCCCAGTCGAGATCACCGATCTCCGACTGAGCATTCTCGAGTCCTTTGCTTGCCACCATC
TCCTTGAACCTTAGCTCCGAGCACTTTTTATAGTGTTGCTTCGCCATCTGCTCCACTTTG
TCGAGTAACTCGTGGGATATTCCATGGTTCAACAACTCGAAGAAACCCCAGTTCTCACAG
GCATCGTTGATAAGCTCCATGGTTGATTTCCTGCCATCGCCATTAAGATTCTCCATGTTA
ATGATGGGGAAATTCGCCATTTTAGTCGATCTCAGGGGATTGAAGATGATCGGGTGTAGG
ATAGTGAATTGTCGAGTGTACGTTTGGTGTGT
>Fagopyrum_tataricum_MIRA_VER3_c126
ACCGCAAAACCCTAACCCCTTTCTTCTCCTTATATCTCACCATCTCTTCACTTGCCCTTC
ATTTGCTGATATTGCTACCAAGATGAATTTCAACAACGTGAAAGTTCCGAAAGTCCCAGG
CGGCGGTGCGGCTTCTGCTCTGATCAAGCTCGGAGTTGTTGGCGCGCTCGGTGTCTATGG
AGTCGCCAACAGTCTTTACAATGTTGAAGGTGGTCACCGTGCGGTCGTCTTCAATCGGAT
CTACGGAATCAAAGAAAAGGTTTATCCTGAAGGAACACATTTGATGGTCCCGTGGTTTGA
GAGGCCTATTATATATGATGTCCGTGCTCGACCTCATTTGGTTGAAAGTACATCAGGGAG
TCGTGATCTTCAGATGGTGAGGATTGGCCTTCGTGTTCTTACCCGTCCGAGGTCAGATCA
GTTGCCTACGATCTACCGAACTCTGGGTGAAAACTACAATGAAAGAGTTCTGCCATCAAT
TGTCCATGAGACTTTGAAGGCTGTGGTTGCACAATACAATGCCAGTCAGCTTATCACTCA
GAGAGAGAATGTCAGTAAGGAGATTAGAAGGATACTAGTGGAGAGGGCTGCCAACTTTAA
CATTGCCCTGGATGATGTTTCTATCACAAGCTTGACTTTTGGAAAAGAGTTCACTGCTGC
TATTGAGGCCAAGCAGGTGGCTGCACAGGAAGCCGAGAGAGCCAAGTTTGTTGTCGAGAA
AGCTGAGCAAGACAAAAAGAGTGCAATTATTAGAGCACAGGGAGAAGCTAAGAGTGCTGA
GCTCATTGGGCAAGCCATTGCAAACAACTCTGCTTTCCTTACCTTAAGAAGGATTGAGGC
CTCGAGAGATATTGCTCACATAATATCGAACTCAGCAAACAAGGTCTTCTTGAGTGCAGA
CGATTTGTTGCTGAACCTTCAGGATTTAACTCCCGATGTTGTAGTTAAGAAGAAGTGAAA
ACAAAATGGTGGTTAAATCCTTCCTGGTTCCCGTTTGGTAGATTTGCAAACACATGGGAT
TCTTAGCACTTGAAATGTGATGAGATTTTCTTTTGGTTCTGTACGGACAGAGGAAAAGCA
TAAAAATTCTGTCGAACTCTAAATTTTACTCTAAATTGTTGACAGGAGACCCCTTTTAAT
TGATGAGGCTTTTTTTGTATATCAACTGTTTGCTATTCTCCT
>Fagopyrum_tataricum_MIRA_VER3_c127
TCACCGGAAAACCTATTGATCTTGGTGGATCTCTAGGCAGAGAAGCAGCAACTGGAAGGG
NNGTCATGTTTGCAACAGAAGCCCTGCTGAATGAGTATGGGATAGGTCTTGCTGGACAAC
GCTATGTTATACAGGGATTCGGAAATGTGGGTGCCTGGGCTGCACAGCTTATCCACGAAC
AAGGAGGGAAAATCGTTGCTGTAAGTGATATATCCGGAGCCATAAAAAACAGTCAAGGCC
TTGACATTCCTAGCCTTCTGGAACATGTTAAGAAAACTCGTGGAGTCAAAGGTTTCAGCA
ACTCAGAACCGATAGAGGCAGACTCCATATTGACAGAAGACTGTGACATTCTCCTCCCAG
CAGCTCTTGGAGGAGTTATCAATAGGGAGAATGCCCAAGCTATCAAGGCTAAATTCATTA
TTGAGGCAGCAAACCATCCTACTGACCCAGATGCTGATGAGATCTTAGCAAAGCGAGGAA
TTGTCGTTCTTCCTGATATATACGCCAACTCAGGTGGCGTGACTGTCAGTTACTTCGAAT
GGGTTCAGAACATTCAAGGATTCATGTGGGATGAAGAGAAGGTGAACAATGAGCTAAAAA
CTTACATGACGAAAGGTTTCAAGGATGTGAAAGACATGTGTAAGACTCATAACTGTGATC
TTCGTATGGGAGCCTTCAGCCTGGGGATAAACCGTGTTGCCAGAGCTACTCTGCTCCGCG
GATGGGAAGCCTGATAGGCCGAAAACATTGAATAACGGCTGGCCGTCCAAGAAAAAAATA
TATGTTTTTTAGTTGTTGATAAGGAGCTTTTTAGCTAGGATGAAACATTCATCTTTGCTG
CAAACCTCATTTGTAATTTCTCCATTTGTTCAGTTGCTGTTCCATGTTTTGCGTGGAAAC
AAACCTTAATTGAAGTCACATTCAATTTTTACTTTTTGTACATTTCTCTGCTGCTATATA
TTGCAAGCTTCTGCATC
>Fagopyrum_tataricum_MIRA_VER3_c128
TACCTTCGTTTAAAACTGGTAGAGCACATCTTGAGATCCTTCCAGAGCAGAGAGGGGAAG
AGGATGTGTGTAAGCTCTTCTTCCCTCCCATGGATACCAACCTAAACCTCTCTACTTAGA
TCTTCTCCCATCTTTCCTCTCCAATCCAGTCCCCGAAACTTTTAGCAATGCCGCCGTTAT
CGAGAGGGACCAAAATCTTCCATTCCCGCTTAAGTTCTCCATCCTTCTTCTCCAGCCGCA
ACTCAATCTTCCCGATCTTCTGCCTCATGTTTGGCATCGCTGGCCTAGCATTCGGAATCT
TTTCATTTACTACTCCAATTAGAGGAAAAAATTGCGTTTCTCGCGAACCTAGATCCATCT
CCGTTGTTTGGGAACGAGGACATACTTCACCAAGCAGCAGCGATGGTGGCATTGACGATG
CTAAGAGGCACAAGGTTATGGGATTCGTTGGCATCTTTACTGGGTTTGGTTCGGTTGGTC
GCCGACGTGCGCTCCGGCAGACTTGGTTGCCGTCGGATAAGCAGGGGCTCGAAAGGTTGG
AAGAAGCTACTGGACTAGCTTTCAGGTTTGTAATTGGTAGAACCAACGATAACTCGAAGA
TGTCTATTCTTCAGAAGGAGGTTGCAGAATTTGATGACTTTTTGCTGTTAGATATAGAAG
AACAGTACAACAAGCTTCCATACAAAACGCTAGCCTTCTTCAAAGCTGCTTATGCATTAT
TTGATTCTGAGTTCTATGTTAAGGCTGACGATGACATATATCTGAGACCAGATCGGCTTT
CACTCCTTTTGGCTAAAGAGAGATCAAATCCACAAACTTATATAGGATGCATGAAAAAGG
GCCCAGTCTTCACGAACCAAAATCTTAAGTGGTATGAACCACTGTCATACCTTCTTGGCA
AGGAGTACTTTCTACATGCTTATGGTCCAATCTATGCTCTTTCTACTAGTGTTGTTAGAA
GTCTTGGAGCCCTGAGAAATGATAGTTTTAGGATGTTCAGCAATGAGGATGTAACAATTG
GTTCATGGATGCTTGCTATGAATGTCAATTATGAGAACGAAAAAGCGCTATGTGAGCCAG
AGTGTACACAATCATCAATTGCAGTATGGGACATACCCAAGTGCTCAGGCCTATGTAATC
CGGAGAAGAAGATGCCCGAGCTTCACAAGATGGATGCATGTTCCAAGTCCCCCACACTAA
CATCCGACGAATAGAATCCTCTTCATACTCTCCAATATCAGAATTCCATCCAAAAGGTGA
CCGTCTGAGCCTGATATTATCAAGAAGCCTAATTTACACTCTTTGCAGGCTGTTGAACTA
TATTTGAATGTAAATGAATCATGTGGGATCAAGTAAGACTGTTATACACATTACTACATC
TGACTTGTCTTTGCAGAAACTCTTCAATTTGCGTGTCGTATAGACACCTACTAATGCGAT
AGGTGCATGTGGGTGTGTATCTTATTTTATCTCTTGGAGGCTAAATATCCCTCCATTGCT
AGGTTGTACTATACTGCACATTGGACATAAAAGGATGAGCTCTTCTTTTCTATCCAACTT
GTGTTCCTTTCATTTCCTCAAGTTATGATGTATGATCTTGACATACCTGTGATTGTTGAT
GAATGGATACAAGGTTGTCACTGATCATTT
>Fagopyrum_tataricum_MIRA_VER3_c129
AATCAGTNANNGAAGATCGAAGTAGCTGCTTGCTCATCAGGATGAGCGTTAATCATCTTA
CCCTTTTATTCTCACCATGCTCTAAAATCAACAGCAATGAAAGACTCCAATTCTTCAACC
AGCACCATTCTTTTTCTAAGCTTTCTCTCCCTGGATTATCTCCCTCTAAGCTTCATCGGA
AAGTGAAAGCGGTTAAGGAGGAAACCAAAGAAATCAAACCTTCTTCTTCTTCAGCAGATG
AAATCACCCAGAAGTACGGCCTAGAGGCTGGGCTTTGGAAGATATTCAGTTCAAAGGAGG
AAGGGAAAGGAGAAGATGAAGGAAAGAAGTCAAAGGGGGATCAAGCAAAGGAGTTACTTA
CAAAGTATGGAGGAGCATATTTGGCTACTTCCATCACTCTTTCCGTGATTTCGTTCTCGT
TATGCTATGTTCTCATCAGTGTTGGTGTTGATGTCCAAGCTTTGCTTCAGAAGGTGGGAA
TCACAGCAAGCGAGTCAGGAGAAAAACTGGGGACGTTTGCTCTAGCATATGCAGCACACA
AGGCAGCCTCGCCTATACGGTTTCCACCAACCGTGGCTCTTACTCCAATTGTCGCGAGTT
GGATTGGGAAGAAAGTAGACAAGAAGTAAGGTTTTGTTTTTCAGCTTTGCTGTAGGAATG
TGTAAAATCTCACATATAATCTCAACTGTCAATGTACCATCTACGTTCTCATCTTTTATA
TACATATTACTAATCTAGTAGCCTTCTAGTTCATATGAAGCCTTCATCAAAGCTCTTGTC
TTGTTGTCTCATAGTTGATAGCTCCATCAATATTTAAATCTATAGAGTCGAACATTGTCT
TGGAGGTGTACTTGCCAGGCTAAGACATCAGCCGGGAATGATATAAAAACTCGAGCGGTG
AGTTAGGGCT
>Fagopyrum_tataricum_MIRA_VER3_c130
AATGGAAATGGTAATGAAAATGATTAAATTACTTTCATGTGTAAGAAGACCTCTACACAA
ACATAGTTTTTGGTTGATTTGAAATCATTCCGTTACCGGGAATGATTCCTAGTGATACCA
AACGAGCCCTAAGACTTTATGTACATTGTGCTAAGTGAATCTCAGTGCAGGTGTGTATTA
AGACTTAACGCAGAAGAGAAGTTCTCTTCCACATTAGGTGAGAGTGAGATGGCATCATTT
GCAAATAAAATTCCTCTGTTATTTTATTGGCTCAATGTATTTTACCTTACAACTTACAAG
GTTGCTGAACACAGTGCATCTGCAGGAGGCATGCCAAGTGATTAAAGTAACGTATTTTGA
AGCCAATTACAACAGTCATTAAAATTGGGCAGCAATTTTCCACAAGGATTGATCTTCTTG
CTCAAGAATTCGCTAACCAGCTTCCAGAGATTCCTGTCAGTATCCTTCTGATTTCTGAAG
TTTCATTTTAAACGAACTCAAATCCACCATCTGAGATAAAATGAAGAATCAGATATCATA
TCCCTGACCTCAACAATCAATGCTTTGATCATTCCCTGCCGAGTTCAACTCAATCCCACC
AGTTACCTACCCAAGAAAAGTTCCGACACGATTATGAACCAAATTCCATATTTGATGGAT
CTTTCAATCAGACAATTCATCGAACACCTACCATTCATCAAAATAAGGTACACCCCCTAA
AGGGGCAACCACAGCTCCTCTACGCAAATCGTTTTCAGTAAAACGCAAAGCTAGAAAACA
CAATCCAGATTCACTAATGCTACAAATGAAGATGCTTGGAATAATAAACATCTAAACTTG
CTATTGTGTGTCATCGCTGGGCGAGGATGAACATTCCAATTCTACAGAACCTTCGGCAAG
GGTAGTCTCATGTTGCTCCGCTGCCTTCATCATCTTCTCCATATCTTGCAGCCTCGTCCT
CATCACAGTCGTCACCAGAATTCCGGCGGTGCCAAACGCCCAAATCCATAGGATTTTGAC
GCCGGCTGGTTTCTCTTTCCACCCCATCTCGTTGTTCGCTTCCACGGCGGTCACATCTGC
TAGACTGCTACCCCC
>Fagopyrum_tataricum_MIRA_VER3_c131
CTAGTAACATTGAAAATGAAATAATATATTATTGCCTCTACTTGCAGACCAGGAAAAAGA
TCCTGCTTTATTTAACATGTTTTGTAACGAAAATGAATTTTCGAAACAAGGCCTAATTTA
AAGATTAAATTTTTTGAAAGGCCTATTTTATCTCCTACAATGATTAAAGCCCACTTATCC
TAGTTAAGCCTTATAATGTGGACCTAACGCATTAACAAGATAACGAGGAGGAATCAAGCG
GTTGGAGGAGCATTTTTCGAGACATGCAAGACCTCACGACCGTTGAGTTTCTGAACGGGT
CTTGCGTTCTTCTTGTTTTCATCGGACAAAAGAGCGCGAAGTGAATTTAGTTCCTCGTCA
ATCACCGTAAACGCCCCGGGCATGAGGATCCACGTGACATCCTCGGTACATGGAGGGGTT
GTAAGTGACCCATTATATCTCAAATAAGCTTTGGGAAAGGGTGCCCCTAATTCTAAATTT
ATTCCACTTAGTTCAGCCGCCTCTATGTCTTGTGACTTGACCGATTTCCCCTTTGAGTCG
GATTCCTTTGCCAACGTTTTCATCGCATCCTCAAGCGGACCCAAGACGGCTCTAGAAGCA
CCATTTGGGGCACTGTTGTAGAAGGATGATATGATGGCGACGTTTCCGGTTTTATCATTC
GCCTCGAACACTTGTTGCATCTCAAGATCAAACGGTTTGCCATTAAAAACGTGCTCAGAG
GGTGTGTGCCAACGGACGTTGACTAGCCTATAAGTCCTTTTATCAATGGACAACTCACTC
TTACCCTTGACCGCGAGGTGAACATCCAAGCCCGTGGCGACTACGTTAGCACTATTGACA
TTGTAAGTCGCATTGTAAGGAACATAATCAGTTTTTTTGTTTTGTNCCACTGTCAATATC
GATAGGAGATTGTTTGCTTCCGGTTGAACATACTTTATACTTCGGAATACTAAATAAAAG
TACTACCCCATTTGGATGGGTCTTTATAGCTG
>Fagopyrum_tataricum_MIRA_VER3_c132
TAGTTNCAGTCGAGAGAGTTCGAGAAATACCGATGCCAGAAAGAGAGGTTTTGGTTCTCG
TCCTCTTCGTCTCACTGTTGTTCTCCTCGGCTATTGGAGCTTCCAAGTGCTCCATTACAG
GATTTCCGCTCGTGCGGAATATAAGTGAACTTTCACAAGGTAGCTATGGGAGACCTGGCT
TTTCGCACATCACAGTTGCTGGATCAGTCTTGCAGGGGATGAGAGAGGTTGAAGTATGGC
TTCAAACGTTTGCTAGTGGGTATTGTTCGCCAATACACCGGCATTCCTGTGAAGAAGTCT
CTATTGTCCTGAAGGGTACTGGCACTATGTATCTAGCCTCAAATTCACATTCAAAATATC
CTGGAACCCCTCAAAGCTTCCCTATATTTGCAAACAGTACCTTCACTATCCCTGTCAATG
ATGTCCATCAGGTCTGCAATACAAATGCTGATGAGGATATGCAGTTTCTGTCTATTGTTT
CACGTCCACCAGTCAAAATGTTCATCTATGAAGACTGGCATATGCCACATACAGCAGCCA
AATTGAAGTTTCCGTTGGGCTGGGATGAAGAGTGCTTTCAAACGAGTATAAAAGATGAGC
TCTAGTAAGTGCATCGATTTAATTCCGCTAGCCTTAAACTGTGCAATGCTTTTTTGCCTT
TCAATAGGGTGCTTGTATGCTAAACCAAGCGAATAAATTCTCTGTGCTTGTTCGAGTGTC
TTACATACACAAATGATAATACAGCTTACCG
>Fagopyrum_tataricum_MIRA_VER3_c133
AAGGGCTCCGTTTACTCCGTTACATTTAGTGCTTGTTCTTTCGTNTNCTNNTACGTNACG
TGTGCTCAACTTGAGTCGCTTAACGTGTCGGTGCCTCCATCATCGTCAGCCGTTGATCTG
CAAACAGTGTATAGTGATCAAGGGTGGGATTACTACGCGTGGGCTTTTGAAGCCCAAGAA
GAGGATGTTACGCTGGCGATTCGAAACCCTGGAATGGAAGAGGACCCCACTTGTGGCCCC
ATTATAGATAACGTTGCTATTAAGAAGATGTTCACTCCTGATCGCCCCAAAGAAAACGCA
GTGCTCAATGGGGACTTTGAAGAAGGCCCTTGGATGTTTAGAAATGATTCTCAAGGAGTT
CTTCTCCCAACCAATCTCGACGAGGAGACAACTCCTCTTCCGGGCTGGATTGTCGAGTCA
AACCGGGCAGTTCGCTACGTAGACTCCTTCCATTACGCAGTCCCCGAGGGAAAACGAGCT
ATTGAGCTTTTATCAGGGAAAGAAGGAATAATCTCCCAAATGGTTGAAACCACACCTAAG
AAAGAATACACATTAACCTTCTCAGTGGGCCAGGCCGGGGACGACTGCAAGGATCCGTTA
GCAATCATGGCGTTTGCCGGAGACCAAGCGCAGAACGTGCATTACTTGGCCGACGCTAAC
TCAACGTCGCAACGATCGGCGCTCAACTTCACTGCTAAGGCTGAGAGGACCAGGATTGCA
TTCTTTAGTGTTTACTATAACACTAGGAGTGATCATATGAGCTCGCTTTGTGGACCTGTT
TTGGATGATGTGAAGGTTTGGGCTACATCTGGGTCTGTTAGATTTGGGCTTGTGTATGGG
CTTGTGATGTTGGCCTTGGGCCTTGAGTTTGGGCTTTTAGTATAGGGCTTGTTAGTTGTT
GTGTGTGAGGATTTGGGTTCTGTTTGGCCCATGGTTAGGAGTGATGGTGAAGAAAGCATT
GCTCTTTGATGAAGCCTAGATATGTTGTAGTTTTTGGTTGATGCTCATTATGTTTGGTGA
TTTGTATAAGTCCAAAACTACTCTTTTAACTCTTTATGGCTTGTAAGTTGTAACTCTATC
AGGAATATCCAAATATGTATTTCCTTTGNACT
>Fagopyrum_tataricum_MIRA_VER3_c134
ACATTGCCTAAATCTCATCTTTTTTTTCTTATTGAATAATCAAGATTCATACACAGAGAA
ATATAAATTTGTATGCGTCCAAATTTAGATAACAATATCCAAATTTACATACATGAACAT
TCAGTCACAATTATCCACTTTTTACACATAGAATTCAACATAAGATCACAACGTAACAAA
GGTAAAGACGAGTCAATAGTCACAACATTGGCCTCAATCATCAGCAGTAGTATGAAACAT
ATAGGGTGTTATATATGATACTAGGTACTAACATACTTCAATTTTTCAGAGAGTTGTATG
TCTCATGTATATCCTGCATTAATTTGCAGCCAGATTGAAGGCTTTCAAGAACACTTCTGG
TGGCTGTCCTCCACTCAGTTTCTGAGTACCATTGATCACGAAAAATGGAACTCCAGTTAT
GTGTGCAGAGTTTATCTCAAGGTCCTCGTTAACCTCAGCAACACCATTGGCCGGGTCTGC
GAGAAATTCTGCAGCTCCTTCTACCCCAACCTTTTCTGCAGATTGCACTAGAAAATTCCT
GTCACCTATAAACTGAGCTTGTGTGAAGTACCCAATGAAAAGCTCTTCCACAAGATTGTG
TTGCTTATCAAGGCCTTGTTTCCCAGCAAAATATATAAGTCTATGGCTGTCCAAAGTATT
TCCCGTCAGCCCGTCCATGTTGTATTCTAGTCCTAGCCCCCTAAACACCTGTGTCATCCT
AGAGATGATTTGCTCATAGCGGGAACTAAATTTCTTTATATAGAACTCTCGCTTATTCGC
GCCTTCTTTAGGTGCAGAAGCATCAAGGAAGAACGGGTGCCACCTCAAAATCAAACTGAT
CTTTGGACAAAGCTATTGCCTTGTCCAGATTCTTCTTTCCAACAAAACACCATGGACAGA
CAGTGTCGGAGCTAATATCAATCTTGATCAGCTTCTTTGCTGCAATACNTGATGTTCCTG
AATGAGCCATTCTAAAAAGAGTATGTATACGCCTCTCCGCTTATATCAGAGGAATAAGCG
ACGATCGGAAAGATGAAAAAACCAAGAAAGGATAGATGTTTTGAGAATGGTTGGTCAAAT
GATCGTCGTCGCCTTCTTCAGAGTGGACACCTCTTACCAACTACCCCTCTCAGTCATCTC
ACCGAGTCAATCGGATAT
>Fagopyrum_tataricum_MIRA_VER3_c135
CCCACTGGAACTCTTCACAGTTATCTTCCCTCGTTTGGTGTCTCCATCTGAAGATTGAGG
GAGAAGGTTAAGATTTGCCTCTTCTTATTCTTCTTCTTGTGAAGATCGACGCAGAAGATG
AGAGAAGGAAGAGGTTCCACCTTGGTCTTCCTTCTTGTCGTCGCTCTCTGCTTGGTCGCT
TTTGGATTCTCCATCGCCGCCGAGCGCCGTCGCAGCCGTGGTAATGTTATTTTTGATGAA
GCATCTAACTCAACATACTGCACTTATGGATCGGATGTTGCAACTGGCTACGGTGTTGGT
GGTTTCTTGTTTCTCCTTTCAGGTCAATCACTTTTAATGACTGTGACTAAGTGCATGTGT
TTTGGGAGACCATTGGTGCCTGGCAGTGAGCGAGCATGGACTATTATTTACTTCTTCTCA
TCATGGGCAACTTTCCTAGTTGCAGAGGCATGTCTAATTGCAGGTGCAACAAAAAACGCA
TACCACACCCGTTACCGTCACATGATCCTTGCTCAAAACCTCTCCTGTGAGACTTTACGA
AAAGGTATATTTATTGCGGGAGCAGTCTTTGTAGTTGCGAATATGATCCTCAATATATAC
TACTACATGTACTTCGCCAAGGCTACTAGCTCACCACCAGCTCACAAAACAAACCGCACA
AGCTCAACCGTGGGGATGACCGGGTACGCTTGAATCATTCAATGGTTTCTTTATGGGTGT
GGAGTAGATTTTCGTATGGAAAATGAGTGTCATACCATATAATATGCATAGCAAATTAGT
ATGTATTTTTTGTTCTACAATTGCTATCATATAATGATTTTTGTCAAGATAGAAGTTGTT
TGTGCTACAACTGTTGTCTATTGTACTATGAGTCTATGAATGTGATTTACTTTTTATATT
ATTTACAANNANAATCGTTTTGTAAAGGT
>Fagopyrum_tataricum_MIRA_VER3_c136
AGAGGAAAATGCAATGCTTTATTTCAATATAAATGGAGATTAAATCCAATTGTTGTACAA
CAGGCTCTAACAAGTGAGATACAAAAAATAACTCAGGTGAGAGTGATTCAAATTTATCCA
GCAATTTTGTAGCTTGGATTGACCAAATTATCCAAGCCAGAAACAACTTGAATTGATTCT
ATCACATCCCCAACCTTAAGATCAGCTAAAAAATCTTCATTTTCAGTTACATAACCAAAC
ACTGCGTATCGACCGTCCAGTATATTGGCATTGCTTGGGGTCAGCTCACTTTCTTTCAAC
AGCCAAAATACTTGGCTTGAAGCAGAATTATTGTCAAATTCTTCTCTGGCCATTGCCATT
GTGCCAAACGCATTAAATGGAAGTTTTGTTTGAGCTTTGTACAGACCAAGATCTTCTAAG
GTTTCTCCATAGAATGGAGCTTTTTCTCCATCTGCCATAATTTCCAAAGGGATAGTACGA
GGTTTTTCTGTACTAGGATCAATGAAGCCCTCTGCTGGACCTTCGGGATCACCAGTTTGC
ACAACAAATCCATCGGCTCTTTGGATCTCCATGCCATCATAGAAGTGCCTTTCGACCAAG
TCCACAAAATTGCCAGCTGTAACAGGGGCATTATAACCGTCGAGGACAATGTGGAATGTG
CACTCCTCCAGGTTAGGATTATCCTTCACTTTAACCTTCATATCAACAGCTGCTCTTCCC
TTTAGGAGAGGCATCTTACTGTATTCCTCTGGAACTTCATACGGGAATCCGTCCACCATG
TCCTCTTCAACACCTCCAACATAATTGAGCAGCTCCTTCTGTTTTGGAGCTATTGCATCT
CGGTTTCTATCCTCTACAATCTTTTGAAATTCTTCCAACCCTAATTCCAGCTTATCAAGT
AACTCTATTCCATGCTCCTTCTTTGACTCGGCCAATCCTGCAATTATCAAACTCTTCCCT
TGCTTGAGACTACGAGACGCCTGTCTGACATTTCTTTCAGCAGAGTCAACTGCTTTCAAG
CCAGACAATCTTGAGACTTTACAGTGA
>Fagopyrum_tataricum_MIRA_VER3_c137
TGATGATAATCCTTATGTCATACCTGAGATGGATCATACACTCCGAAAGCAAATTCAGGA
ATGCAACTGGCAGGTTGTTAATGTCACAACCCCAGCTAACTATTTCCATGTTTTGCGTCG
GCAGATCCATAGGGAATTCCGCAAGCCATTGATTGTAATGTCTCCTAAGAATTTGCTTCG
TCATAAGGACTGCAAATCGAATTTATCCGAGTTTGATGATGTCCAAGGTCATCCAGGTTT
TGATAAACAAGGAACCAGGTTTAAGCGTCTCATAAAAGACCAGAATGACCATTCTGATCA
TGAGCCAAGTATCCGGCGTCTGGTCCTTTGCTCTGGAAAGGTTTATTATGAGCTTGATGA
GCTGAGGAAGAAAACGAATGGCACTGACGTAGCAATATGTAGGGTTGAACAACTCTGTCC
TTTCCCATATAATCTTATCCAGAGGGAGTTGAAGCGTTATCCTAATGCTGAGATTGTATG
GTGCCAAGAGGAGCCAATGAACATGGGTGCATTCAACTATATTGCGCCGCGTCTTTCTAC
AGCCATGAAGAGTCTAGAAAGAGGAAACATAGACGACATCAAGTACGTTGGTCGTCCTCC
ATCTGCAGCAACAGCTACCGGTTTCTACCAGTTTCATGTTAAAGAACAGGCCGAGCTTGT
CCAGAAGGCTCTGCAACCCGAGCCCATCCCCTTCCCATAATCTAAACTAAACAACTCAAA
ACTGGTTCGGTTCAGTAGGTAACTTGGGAAAAATACAGAGATGGTATTACTACCATCTGA
ATTTTTTTGGCTATGTTTCCATCATGTTTGATTGCATATTGAAAGAAACCAAGTGATGGT
GTAATTACTTGCGAGAGAAACCATAGCAAATAAACCAAGAAAAACTTAGAGGGCCCGTCA
AGAACAAGAAACCAAGCTTGGTTTTTGAGTGTATTTGAGCTGACGCTCGTGATTTTCGCT
TTTTCTGGTGTTATTACATTGGAGCAAAGCCTTTAAATCTCTGGCTCTTTTTTGTGTTTG
TTAGTTGTTTTGCGGTTTCAGTGAAAAGGGCGTAGAGTACCTTCTCAGCCTCATTCCCAT
CATACTTGTGTTCTGTGGCCCCAGTTTACGGGGGTTTACGAGACTCGTGAGATGAAAATT
GTGGGAAAGTATGAAATATTTTTAAATCTGAAAGGTAACAAGAATTATGAGATTTTT
>Fagopyrum_tataricum_MIRA_VER3_c138
CAATCAAAGATTCGACCCAATTGTTNCACTAGGTCACCAACTTGAAATCAGAAGACTGAG
ACAAGAGGTTCTTTGTATCCTCTGAATTTATTATCCAGGCTGTATGATGATCAACTGATC
TTGAAATAAAGAGGATGAATAGAGAAGACAAGATTTTAACTTATCAGCCTGCGAGAGCAG
AATTGAGAGCACTGTGAACATCAACTCCAATTTGAGCTTCGGCTTTTTCAAGGTCAGTGC
TGGCTGTGTTGAGTTTTTGTGTGAACTCAGCGAGCCCTTTCTGAACCTGTGCCGGGTCAA
TTTGGTCAATAGGCACTGCCTCTACAGCAACTATATCAGCATAGGAGTTTGGATGGACAA
AAGCAAATCCACTGCTAACAAAGTATTTGGTCACATCATTTCCTTCGTGAACAGAGAGGA
TCCCGGGTTTTAGTTCAGCAATTGTAGGAACATGACCTGGTAGAACACCCATTTGTCCGG
TTGTTGCGGGAATTATAACCATGTCAACCTCCTTAGAAGCGAGAACAGAAGAGTAAGGGA
GAGCGAGATTGACGGTGAGCTTGGTCGGGATGGAAGCGGGCGTAGGAGGACGAGGTTTCA
TGTATGCCGAAGGTGTCTTGGGAGGATCCAAGTTCGGGAGAATCTTCTTCCAAGCGTCTA
CGAAGGTGGTGTCTTCGACGACCTTCGAAGGCGCATCTGTCGAGAAATGACGAGCCTTAA
TAACGCTGGAAGCGGCGACGGAGCTTCCATTGGTGGTGGAGGCGGCCGATCGGATGAGAA
GGCGACAACTTTGACGAAGCATCTTTAGATCGCAAGGGTTCTTTAGGGACTTCGTTTTAG
GGATCGAAAATGGCGATTGTGAAGGCTTCCACCCCCGTACCTCTGCGTTGTATACC
>Fagopyrum_tataricum_MIRA_VER3_c139
CGAAAACTCTTCAACCCTAGATGGAACCCTACATTCCAGATTTCAAACAAGCATTCGATC
ACTTCTGCATCCATGCCGGCGGTAGGGCCGTCATCGACGAGCTCCAAAAAAGCCTGCAAC
TTTCACATGAACACGTGGAGGCTTCTAGAATGACACTCCATAGATTTGGTAACACGTCAT
CCTCGTCTCTATGGTATGAGCTTGCTTACATTGAAGCTAAAGGAAGGATGAAGAAAGGGA
ACCGGATTTGGCAAATTGCATTCGGAAGTGGGTTCAAGTGTAATAGCGCCGTCTGGATTT
GCAACCGGAATATTAAGTCTCCGGCGAATGGACCGTGGATGGATTGTATTGATAAGTATC
CGGTTCACATCCCGGACGTCGTCAAGCTCTAAAGGAAGTAAAGACAAGGAAGAGTATCAA
CTTACAGCTTTTTTTCTTGAATTTCAGGAGGCATGCGCGCAGTAAAAAACAAAATTCTTC
ATCCACAAGATATAAGGTGTTCATAAGAAGTTAAACAAAAACAAATGAATAAAGATATGG
TCGCATTTGTGCTTGATCACTATTGCACGTATTCAAGTGTTCGTACATGAGAAGTGTTAA
GTGTACATGTACATGGAATCATATGTATACTATATGTATATTGTATGTACTATTGTACTA
ACGGTTGAAAGTTTTTCATGTTAGGATATAATATAAAACATAATTACAATTA
>Fagopyrum_tataricum_MIRA_VER3_c140
AGTAACAAAAATATATATATATAAATTAACATATAAATTTAAATATTTAATCTAATATTA
TTCAAACCTCACACAAAATACGGATATTACTCTAACCATCAACGTGTACACAATTGTAGC
AAAAGCCACCTTATTATACGTACACCTGAAATTTTATTTGTAACAACACGAGAATAATGA
ATTTAAAGCAAAGTAGTTCAATGATGAGTCTGGGTTTAAACCTTGTAGAACTCAAAAACC
CAAGTGTTGTAAACAGAGCAAATAACATGAAAACCGAAAAACCCAGATTTAAAAGCTAAG
GCTTTGAATTGTTCTCGAGTCCTCTCTTTTCCTCCATGGTTGTGGACGAACATGGCTACA
TCTTGTTCCAGAGCTATTTGTGACTCATACTTATTTTCAGGGGTCAAAGAAAGAATCGAT
TCTACAACTATCACCTTTCCATTTCGAGGAAGAGCTTTACAACAGTTGTTTAAAAGCTGT
AAGCACTGCTCGTCACCCCAATCATGCAATATCCACTTCATGAAAATGGCATCTCCGTCT
GGAACTTTTTTAAACATGTTCCCTCCAACGTGCTCCACTCTAGGATTGACAATGGGGGAA
TCAGCTAGAACATGAGGGAGATCGAAGTTGATGCCCTTGATCTCGGGATATTTGGAAGTG
ATGAGGTCGAGGGTGGTGCCAATTCCGCCACCTATATCAACCAACACGTCGATTCCTCGA
AAGCCATGGTAGATATCAAGGATCTTTTTGGTGATGAGGGCAGTGTGATTCGACATGGCT
CCATTAAACACCTTGTTGAACCTCGTGTCTGTTCCTGCATAGTCAAACAACTTCATCCCA
CGCGCGAGGGTGAAGGGAGTACTTGTACCTTCCATCAAAGCTTCCTTCAAGTGACA
>Fagopyrum_tataricum_MIRA_VER3_c141
AGGTACGGNGGGGACGAATTATTAGTTCCGCCATTTCCGGGAACACACTTTGCTTGCTTT
CCCGACCCAATTCTCCTCTTCAATTCCACCATCTCCGATTGAATTCGAACACCTTCATCT
TAGATCCGTTTGGTTTACTCTGTGCATCACAGCTCGAGGTTTGAGCATTCTTCCATGGCG
AGCGCTTCGGAGTTCGGTGCCAAATCTGTCCACGATTTCGTTGTCAAGGATGCTAGTGGC
AATGATGTTGATCTAAGCCAATACAAAGGAAAGGTGCTATTGATTGTCAATGTTGCATCA
CAATGCGGCTTGACCAACTCAAACTATACTCAGCTCAGCCAATTGTACCCCAAGTACAAA
GACCAAGGTTTGGAGATTTTGGCTTTCCCATGTAATCAGTTTGGTTCTCAAGAACCGGGA
ACTAATGACCAGATTGTTGAGTTTGCTTGCACTCGTTTTAAGGCCGAGTTCCCTATATTT
GATAAGGTTGATGTTAATGGTGATAAAGCTGCATCAATTTACAAGTTTCTGAAGTCAAAA
AAAGGTGGAATATTTGGAGATGGCATCAAATGGAACTTCACCAAGTTCTTGGTTGACAAA
GACGGGAACGTTGTCGAACGCTATGCACCCACCACCTCTCCTTCCAGTATTGAGAAGGAT
ATAAAGAAGCTATTGGGGGTATCCTAGAGATTGAACAACAATTTGCTTGCGACAAGATAA
AGCTCTTGATTTTTGATAATACAAAGACAATTATCCAGTTTGTTAATAAGGATGAATGTA
TTGGAATTCTATTGATTGTATGTTATGCTCTATTGTTTTGAGGTCCGTACCTTGATTATG
ATATTGCTTTAATTTAN
>Fagopyrum_tataricum_MIRA_VER3_c142
AAGCATGGTATCAACGCAGAGTTACGGGGGTACCTTACCTATTCCCTAATCCTACAACAA
AAACCAAAAAGAAAATACAAATGTACACACTCCAGTTGTCGCTCTTCAAACCTCCACCCT
CCACCACCACCACCACCAGCGCCTTCCTCAATGGGGGATTTTCCGTCATCTCTGCCCCCA
CCAAACCCTCGCCGTCGACGGCAACACCAGCAGCAGGATTCTTCCCTGTGCGAGCCATGA
AGGTGATGCAAGGTCGGGTTGTGTGCGCCACCAGCGACAAGACGGTGGCGGTGGAGGTGA
CTCGGATGGCTCCTCATCCCAAATACAAGCGCCGAATCCGTAAGAAGAAGAAGTACCAGG
CTCATGACCCTGACAATCTCTTCAAGGTCGGCGATTTAGTTCAGCTTGAGAAGTGCCGTC
CTATTAGCAAGACCAAGAACTTCCTCGCCGTTGCTCCTACTCCCCGAGCCAAGCCCGCCA
ATTCCGTCCCCGACGACCTTGACCTTCCCTTGCAGTCCGAACAAGTGGAACAGTCAGATT
AATTAGGTCGTTTCTTTCTTTGATGGCTTAGTATTGTTAATTGTGTAATGGCGAATTTCC
TTGTTTTTTATTTTGTTAATTGATTCGCTGAATTGAATGCTTGTTAATTAACGAAATCGA
TGTTTGAGAGCTTTGCTTCTGCTAGAATTGGTGTCCTCAACTGAATGCTTTGCTTCTTTA
GGTCTGAATTCGTACCTCAGAAAACTCTAATGTTTATTG
>Fagopyrum_tataricum_MIRA_VER3_c143
ACGTTCGAAACATTTCTTGTTGTTAAAGCCAGAGCTTTTTCCTTGCATCTGTATAAGCTT
CACTTCCTTCGCTCCCCAAATTTTCCGATCTCCGAAAAACCCTAACTACATCAACATCAA
ACATGGCTAGATACGACAGAGCGATCACAGTTTTCTCCCCGGACGGTCACCTTCTCGAAG
CCGTTCGCAAGGGTAATGCCGCCGTCGGTGTTCGTGGCCTCGACAATGTCGTCCTTGGAG
TCGAGAAGAAGTCCACCCCTAAGCTTCAGGATTCTAGGACTGTGAAGAAGATTGTAAACC
TCGATGATCATATTGCACTTGCTTGTGCTGGCCTGAAGGCAGATGCACGTGTGTTGATTA
ATAGGGCTCGCATTGAGTGTCAGAGCCATAGACTTACAGTTGAAGATCCTGTCACTGTTG
AATATATTACTCGATATATTGCCGGTCTTCAACAGAAGTACACACAAAGTGGTGGTGTAA
GACCATTTGGGCTTTCAACCTTGATTGTTGGCTTTGACCCATATAGCGGTGTCCCATCCC
TCTACCAGACGGATCCATCAGGGACATTCTCAGCATGGAAGGCCAATGCTACTGGAAGAA
ACTCTAATTCTATCAGGGAGTTTTTGGAGAAGAATTACAAGGAAACATCTGGCCAAGAAA
CTGTCAAACTTGCCATTCGTGCTTTGCTTGAAGTTGTAGAGAGTGGAGGTAAGAACATCG
AGATTGCAATAATGACAAAGGCAGGTCTGCGACAACTCGAAGAAGCCGAAATTGATGCCA
TTGTTGCTGAGATTGCTGCCGAGGCTGCAAAGAAGGGTCCTGCAAAAGAAACCTAAGTTA
TGGAGATCTTAAATTCACCATCTTGAATCCCTACATAATCAAAAGATCTTAAATCTTGAA
CTGCTTGTAGCAGAGTTGATCTGGTGTTTGTTCGTACCAAATGATCATAATTAGGAAGTG
CTTTGTTTGNGTGGTTTAAAATTGAANTTGTAGACAAAAGCGAGAGT
>Fagopyrum_tataricum_MIRA_VER3_c144
GGTAACATGAAGAGAATCCAATTAAATCATTTATCATCAAATCTGATCATAACAGATAAG
CACAAACAAAACATACAGAAGATTTCATGGTACTGGGGATTATGTAGCAACTGTGTGAGC
CAACATCTGATGACTCTTATGGCATAATGAGGAACTATGAAATCACTTGTCTTGAAATAA
GATATAACAATTCCGCAAAATTCTAGAAAGGGAAGAATGCCTTCCCAAAAAGCTGTGAAA
TCACATTACCAAATTAAAGAGCCTGCAAGAACCTGAGGATCCTTCTACTTATAGCCTGCC
TCCTCTACTTGCTCTCGATATCATATAGATCAGTGACCAAATAAGTCCCATGAACAAACG
CCCCGGCCAACACGGCGGTGAACAGCCGATCCCTTAGAACTGGTTTGTGCCTTAAGCCAA
TCCGAATCAGAGGAAGTACTGGAGCGTAGATCAACGGGAGCAGGAGAAGAAAGTTCGGTC
CTCTCTTCGGCCTCCTCATAGCAGCTCCAGCCTCCTGGTTCGTGATGTCGGATGAGGATG
ATGAGGACGCCATGGGATCGATTCAATGCGGAAGGATCTAGTGATCTACAGACGTTCGAA
CCTGGAAGGAGAAAGCTTATTCGATCTCTTCTGTCCTAACGATGAACGCCGCTGTTTTG
>Fagopyrum_tataricum_MIRA_VER3_c145
TTCCAGATCTCCGTCGCTTTTCATTTTCACATACTTCCGTGTCACACTCAACGATCAAGC
GATGTCGAAAGGCGGAACNTNCTAGATCTCGCTTTTGGTGTAGGAGGAAAGATCGAGAAG
GAGGAAGTTCTCTCTGCTGTCGAAAAGTATGAGAAGTACCATTCTTTCCATGGAGGCCAA
GATGAAGAGAGGAAAGCTAACTACACAGACATGGTTAACAAATATTATGATCTTGCTACT
AGCTTTTATGAATATGGATGGGGAGAATCTTTCCATTTTGCCCACAGATGGAAGAATGAG
TCTCTTCGGGAGAGTATTAAACGTCATCAGCACTTCCTTGCGTTACAACTAGGGTTAAAA
CCAGGATACAAGGTGCTGGATGTAGGATGCGGTATTGGTGGACCATTAAGGGAAATTGCT
CGATTTAGCTCGGCATCAGTGACAGGGTTAAACAATAATGAATATCAAATTACCAGGGGA
AAGGTACTAAACAGGATTGCAGGAGTGGACAAGACCTGCAACTTTGTGAAGGCTGACTTC
ATGAAGGTACCATTTCCCGAAAATTCTTTTGATGCCATCTATGCAATTGAGGCCACATGT
CATGCACCAGACGCGGTTGGGTGCTATAAAGAAATGTACAGACTATTGAAGCCTGGACAA
TGTTTTGCCGCATACGAATGGTGCATGACCGGTGCTTATGATCCAAATAACCAAGAGCAT
CAGAAGATCAAGGCCGAGATTGAAATAGGTAATGGCCTTCCAGACATCAGGACAACAGCA
CAATGCTTTGAAGCTCTTAAGAAAGCTGGTTTTGAGGTTGTGTGGGACAAAGATCTTGCT
GCCGATTCTCCTGTTCCTTGGTATTTACCACTCGACACAAGCCACTTTTCCTTGACTAGC
TTCCGCTTAACTTCTGTCGGACGATTCTTCACTAGAAATCTGGTGAAGGTTCTAGAAACC
GTAGGAGTTGCTCCAAAGGGAAGCCAGAGAGTCCAAGCCTTCTTAGAGCAAGCTGCAGAA
GGACTGGTTGAAGGTGGAAGGAGAGAGCTCTTTACGCCAATGTACTTCTTCCTGGCTCGT
AAGCCTCTTAACTGAAACCAAAAAGCTCGAAGGTGCTCACTTTCGTTAGATCGCTGCTAA
GACTCCAATGGCCATAGTTTATGTAACTGTTGCATGACTAAGTTTCTGTTAATTTGCTTA
ATTGTTTAGCATTGCTATTTGCATACGACATCAAATTCGTGGAGTATTAACCTGGTAACG
TATGTATGTTTGTTTTTGGAGTTTTTGTATTTATGGTTAGTTTTCTTGTGTGTGATTCCT
TTGGACT
>Fagopyrum_tataricum_MIRA_VER3_c146
GTTTTGTTTTCATCTATCAAGATCAAAATATAATATTGGTCCATCTTAAGATCCATTTTA
ATATACATAAACAAAACCCAACCAACAAATGCTCCAGAGCAAGAGTACAACATTACACCA
AAGCCACCATCCTTCTCTAATAATACTCATTAACCAAATAACTAAGAGACCAAAGAAAGA
AATTTTAAAAAACACTAACAAAAAAGCCTACTCCAAAGTTCCTTTTGGCATTCTCTTTCA
CATGGCCAACCACATGATCCTCTCCTTGCTCTTCTTCAGTTCCATAGATTAATGACCAAC
CAAGCTACAACCGAGCACAAGGCGAATGTGCTCATGTCCAGCCTTGTCATCCCGGCTTTG
TTGCCGGTGTCATCCATACCTGTAGGTGCAAGGCCAGTCCCAACTCCACCTAGGACACCT
GTGGGAGTCGTCGAGCTGTAGGGAGACGTGGTTGTCCCAGAAATTGGTGTGGTCCCGGAG
ATTGGAGTTGTTGTCCCCACTGGCGTTGTGCCTGTTGGAGTAGTTGAAGGCACGGTTGTT
GTTGTGCCACTCGTGCCAGCCGCGCTTGCACTAGCTGGAAATGTGCAGCCAGTAACACTG
GGATCAGAAGCAGTAATGGTAGCAGCACTAGAAAAATCACAAGTAGCACCAGATTGACTC
ATTCTTTGATAATAGCTGTTAACAGCATAAGAGCAATGAGCTTTGACACTATTTGGATTA
TAACAAGCTCCAGTTGACTTAATAGGATTGCAATCAGCACCATGGCCACAAGCAAAATCT
AGGGCTTTCTGAAGAGCAGCATCAGACCCATCTTTGCACACACACCAAGCTGCACTTGAG
TAGCCGACAGCCATGGCCAAGAACAACATGGAAGCCAACAGCACCGCTTGGAAAGAGGCC
ATTTGAGACACAAAACGACGTCGTCCTAATGGAAGTGAGCTGAGGTTGATATAAAGTCAG
AGATCTGTTGAAGAGCAGCTTCAGCAAGTGCAAATAGCACACGGAATCTAGAGAGAGGAG
TGGGAGAGTGTGAGGACTGTAAAGAGAGATGAGCAAAGGGG
>Fagopyrum_tataricum_MIRA_VER3_c147
ACAACCACAGTCACGGTTCAGTTCGTTTTACAGGCTGTATCGGTGTATCCCACAGCCCCT
TCTCCCTCTGATCGCGTCATCGTAAATCGCTTCTTCTCCTACCGCCCGAAAAAATTCACA
GTCGGTCCATCCAAATTCGAGATCCGAACACCTAAAGCTAAATCTAGAGCGTTTGCAAGT
TAAATCGCGACAAGGATGAGTGTGATCGACATTCTCACAAGAGTAGATTCAATTTGCAAG
AAGTACGACAAATACGACGTCGAGAAGCTCAACAACTCCAATGTCTCCGGCGACGATGCT
TTCGCTCGTATCTACGGCCTCGTCGAGAATGAGATTGAGTCCGCTTTACAGAAAGCGGAA
TTGGCTTCCAGTGAGAAGAATAGAGCTTCGGCTGTGGCGTTGAATGCTGAGATTCGCAGG
ACCAAGGCTCGGTTGCTCGAAGAGATTCCCAAATTGCAGAGATTGGCTCAAAAAGGGTCA
AGGGGCTTTCTACTGAAGAACTTGCAGCTCGAAATGATTTGGCCCTTGCACTTCCTGAAA
GAATTCAGTCCATACCAGATGGGGCTCCGGCTGGGCCAAAAAGTACCGGAGGATGGGCTT
CTTCTCGTACAGGAGGAATTAAGTTTGATTCAGATGGAAGATTTGATGATGAATACTTCC
AAGAGAGTGCAGAATCAAGCCAATTTAGAAACGAGTATGAAATGCGTAAACTAAGACAGG
ATGAAGGACTGGACATGATATCAGAAGGATTGGAAACTCTAAAAAACATGGCAGTTGACA
TCAACGAGGAGTTGGATAGGCAAGTTCCTTTGATGGATGAAATAGATACCAAGGTGGACC
AAGCAGCTTCTGACCTTAAGAATACAAATGTCAGACTTAAGCACACAGTGACCCAGTTGA
GATCCAGTCGGAATTTCTGCATCGATATAGTTCTGCTATGCATAATCCTCGGGATTGCAG
CATATTTGTACAATGTATTGAAGAAGTGAGCGACAATGATCAGCGCCCTCCATCCATCTT
GCTGCTTGCAATGTCATTTATTGGCTTTTTACTGTGCTGATTTGTTTTTGAAGTTGAGCT
GCTGCTTATGTTTGATAATTGTGCTATTTTACCCAGAGGTTCACTACTTGAATGTTTGTT
ACTCGGAAGAAATGTGTGCATATTTGTTTGACATTTGTATCAATGACTCCTCAATCCAAT
GACCAAGTATCATGACGAACTTTCATTATATTCTATTATATATGTAGCCCTTTTGAATTT

>Fagopyrum_tataricum_MIRA_VER3_c148
AACCAATCAAATTCCATCCAACCACACACAAACCAAATCACACTCTATAAAACTCGATCA
ACCCTAATTCTCAANNAAAACAACACCCAACAACCATGAATATCTTCTTCATCTTCTTCA
TCGTCCTCTCTTTCTTCTCCCACGCCAATGCACTCGACTTCTGCGTCGGAGACCCGAGTC
TCCCCAACGGCCCCGCCGGCTACTCTTGCAAAGCCAAAGTAACCTCCGAAGATTTCTACT
ACAAAGGCCTAAGCATCCCCGGAAACACTACAAACATCATCAACGCTGCCGTCACTCCAG
CCTTCTCCGCCCAATTCCCTGGAGTCAACGGACTCGGAATCTCCTTAGCCAGACTCGACC
TCGCACCAAACGGAGTCATCCCGATCCACACTCACCCCGGAGCCAGTGAAGTCATATTGG
TTACCCATGGAGTCATCGAAACCGGATTCATAGCTTCAGATAATTCATTTTACAAAAAAG
TGTTACGCAAGGGTGAAATCCTTGTTTTGCCACAAGGATTACTTCATTATCAGATCAATG
TCGGGAAAGGACATGCTCAAGCGTTTGCGAGTTTCAGTAGTCCGAGCCCTGGACTTCAGA
TTCTTGATTTTGCTTTGTTCGCAAATGATTTGCCTTCTAAGACTCTCGAGACCGTCTCTT
TTCTTGATGATGCGCAGGTTAAGAAGCTTAAGAAGGTGCTTGGAGGAACTGGTTGATCAT
ATTTTATGATTGTTATCATTTTTTTTCTGCTTGTTTAAATTTTTTTTTGTCTGTGTTCTT
TTCTGTGACATAAATTGATTCTCAGTTGGGTTGGGTTGGGTTACTGAGTATCATGTACTA
TCAAATGTAAAAGCGCGTTTCATTGGTTCTTATTCGTAAATGGTTCGGTGTT
>Fagopyrum_tataricum_MIRA_VER3_c149
AGTAGAGAAACAAGAGATTGTACTGAACAAATCACAAGTTTCATTCATAATAACATCCTC
TGCTTCCAAATTTCAGCTAAAGATTATCAAATTTCAGGACACTCATGAAAAACAGTAGAC
AATCTAGTTCAGTAACAGTAATAGAGATACATTTCCATATCTCACAAGTGTTTCCACTCG
TACCATTTTTGATCATCTTCGATAAGCTAGATACAACGCCATTGAAAAAGATAACACGCA
AAATGTAAGTACTTGAAACCTTGCTTCAAGATGTGAATCTGCTTATTCCAGAGACATGTA
AAAATAACAAAAATCACAATTCCCATGGATGGAGAATGATATCACTAAATAGAGATGCCG
AGCTTTTCCTTGAGCTTTTCAACCTCCAAATATACTCAGGAATTCCGAGAAATGACTTCC
CTTCAAATCGTTAATGGCTACTGCAAGTTTTGGGATCTCTACAATTTCTTCATGGGTCAG
TTTCCTGACGAATCTTGCAGGGTTGCCAGCCCAGAGTTCACCTGATGGAATCCTTCTTCC
TGGGGGGACAACCGAGCCAGCTTCAAGGATAGACTGAGTCTCCACCAAAGTACCCTCCAT
TAAAATGGAATGCTGTCCGATAATACACTCTGGCTCGATTGTGCATGACCGAAGAAGACT
GTATGCCCCAATTGTCACGTATCTGTCAATTGATGTTTCAGCTGGTAATCCTGTTGGGGA
AGACCAGGCAGCGTGGAGAACACACTTTCCTGAACGTTGGAGCAGAAGCCAACACTGATC
TTGTTGAGATCGCCACGGAGGACGGATCCGCTCCAAACGGACGCGCCATCCCAGACGGTG
ACCTGACCAGCAAGTACGACATTTGGCGCAACATAGGCATCGACAGCGACCTTAGGGTTC
CATTGGCCCAATGGAATGATCATCCTCTGGCCTCTGTAGTCCCATTTCACCCGATCTGGT
GATTCAGTAATCCTTTTCGCAGGCGGTGGGGTCGGATCTTCGGAATGGACGACGGCAGCG
CTGGTTGCGGAAAAATGGCGGACACTTGCTAGGGTCTTGGAAGCTCTCAGAGCTCTGCTG
GAGAGACGAGCTACAGCTGCCATGGCCGGTGTGAAAGAGAGGTTTCGATTTCAACGGGGA
TGGGTGCGTGCAAGTAGTGTGTCAGCCAT
>Fagopyrum_tataricum_MIRA_VER3_c150
CTAGTCATTGATCCTCTTGACAGATTTCATTCATAGAGATTCAGTGCCAGATTTTACATT
GTTGATCAATATATAATTCGATCTGCTGCAAATTTGAAGTGAAATATTACAATGTATGAT
CTAGTGAACAAGATAAAAGAACTGAAACAAAATATCAAACATTATGCAGATTAGCCACGC
TTCATTCATTGTCTACTCATCTAAAGATGAACAAATATTCATACCTCACAAAGAATACAT
AAACAGAAACTTATTAAGAAATAACCAGTACTCCAGTAGTATCTTATAAAAAAGCTGATT
TCCTTGATCACCCATGAGTGTTAACAGCCTCCCAAACCATGTTCTTAGGAACAGGGTTAG
TAAGATCACGAGCCTGCAATGCAGCCCTGCGAAGCACATCGATGGTCATCACATTCGCCT
TCCAAAACGAAGCGCAGTTGTAAGGCAGATTGTGTTTCTTGCACAAGTCTTTCACAAGAG
GAGATATCTTTCTAAGTTGGCATCTAGGCATCCTTGGGAAAAGATGATGCTCAATCTGAA
ACTGTAACCCGCCATGGAACCAATCCATCCAAGAAGCGCAAGAGATGTCGAGGCTGCCAC
GGGTTTGCTTCTCAAACCAATCATGGCTACTAGGATTGCCCACATATACATCAGTGGAGA
AATGATTCAAGCAGAACTGAACATGCTGAATACCAGTCACAGAAAAGCTTAAAAGAATAA
AAGCAATCCTTTCACCCCAATTTGGCAATCTAGAAACCAAGAGAGGATACCAAATCCAGA
AGACAAGAAGCCCTAAAAACTCTTGAACTCGATTTGGTACTTTTCTATTGGACAATAACA
GGAAGAAAGATTGAGCGTATAGGTTTATTCTTGCAAAACACATGACTGGATAGAATGTCA
AGTGCTGGTAACTCACTAGAAACCTGGAAGCTGAATCAAAGGTCATTTTTCTTCCATAGA
ATTTAGAAGTCAATGAGGTGAAGAACTTGGAGGAAACCACAAAGAAAGGCATGTGTTGAA
GATCTGGATCATGTTCAAGGCTATTACAAGCAATGTGATGAGCATTGTGATTCCATTTCC
ACCATTCAATACTAATCCCAGCAAGACAATTACCAGTCAAAACCTGAGCTATTCTGTTGA
GCTTACGGTTTGACATGACCTGATAATGGCCAGAATCATGACCAATCCACCCACTCTGAA
TCCACAAGAATCCAATCAATCCACCGGAGAATAAATGCATCCATAAGCTCTCACAACACA
AAATCCCATAAAGACTGACAGTAAACAAGAGGATAATGAAGCAGAAAGTGTAGAGAGTAC
AATGACCTTTGTTCTCATATAGCCCCATTTTGTTGAACTCAACGACAAGCTTTCTGTAAT
CCTTAGAGACATCGGAGACCTTGTAATCCTTGAGATAGTAGCCGGTGAAGAAGTTTTGAA
GGTGATTCCAGGCCGATCCTGGATGGAGGGCAACGAATGCGTCAGTGGCATCCTGACCGG
CGAGGTTGAGCAATGGAAGGTCGCCGCCAGGGTGGTGGTTAGCCCAGGTGGTGACGTCAT
AGACTTTGCCTTGAATCGAGATCCAGAGATCTTTCTTGTGGTTGTGAGTGCTTAGATCTT
GGGCTGTAATGTACCTCTTGGTGTCCGCCATTGTTGTTTCCATGGATGGAAACTAGATCT
GAGGGTTTTTCTGAGGATGTTTGTTTCCTCACTCGCCCTT
>Fagopyrum_tataricum_MIRA_VER3_c151
CTGGGTCAAAGGATTTTGCGATGAAGGTATTCTTTAGTTTTAAGTTTTCCTTTTAGTTTT
CTTTAAGGTTTAAATTAACTTACCCGGGAAAGGTGATGGTCATGATTTTGGGGATTTTAG
TGGGGATGATGAGTTTGATGATGATGATTATAGTGACGAAGAGTTTGATGAGGAGGATGA
TGATGAGTTTGATGAGGAGGAGGATGAGTTTGATGATGAAGAAGAAGACGGATATGATGA
TGATGAAGAAGAATTAGGCTATGACGATGGTAAAAATCATAAGCAACAAAAGATAGCCAT
GCCCATCATGGTTAATGACCTTGGAAAAGATAAGAAAGGAAGTGAAAAGGGTAAGAAAGG
TGGTGATGGTGGTGGGGATGGTAAGAAGAAGAATGGTGGAATCATGTCTATGATAGGAAA
GGCAATGGGTGGAAGCAATGACAGCAAAAGTGGAGGTAAAAAAGGTAGTAAGAAACCACA
AGAGGGTGATGGTAAAAACAGTGGTGGCAGTCCGCCTAAACATGGCGGGGAGGGAAAAAG
TGGAAATAAAGGCGGCGGTGGCGACGGTGGGAAGAAAGGTGGAGGAGGTGGTGGCAAGAA
TGGAGGCTTCAAAGATATCGATGTCCCTAACCATAAGGGAGGAGGGGGTGGTAACCACCA
AATGGGCCAGTTTCCAATGGGCCCGGTGGGCCAGCAGTTTCCTGCAGCACCAATGATGAA
TATGAATGGGGGTGGTAGTGGGTACCATCAAGGAATGGGCTCAATGGGCCCAGTGGGCCC
AATGCCAGTTAACCCTTATCAACAACAACAATACATGGCCATGATGATGAATCAACAAAG
GATGAACGGTGGTGGTGGTGGTGGAGGAATGTACCACCCAGCCATGTACGGGCGTCCACC
ACCAGGCTACGGTTACATGCCACCAATGCCACCACCGGTTTACCATGACCACGTCACCCA
TATGTTCAGCGACGAGAACCCTGGCAGCTGTAGTATTATGTAAATTTATTTGTTTCAAAA
AATACTTAAAATAACCAAGTTTCCCAATGTATGAGCCTTTGATCTCCAGCAAGATATATA
TATATATATATTTGAATGCATNTCTATATTGTATCTCATATNTTCCTTGCGCAAAATACT
AAATGGAGTTTTACTATGAAGC
>Fagopyrum_tataricum_MIRA_VER3_c152
ATAGCTTTCTAGGGTTTCAAGCTTCGGCTCTCCTTTTTTAGTCTCAAGACGGCAAGCTCG
TCGTTTCCACATCTCTTCTCTGTGCCTTTCGCCATTGCATTCGTACTTCTCTTCATCGCT
CAAAAATGGCAACTCAGATGAGCAAGAAGAGAAAGTTTGTGGCTGACGGAGTCTTCTTTG
CTGAACTTAATGAAGTTTTGACTAGGGAGCTTGCTGAAGATGGTTATTCTGGTGTTGAAG
TGCGTGTGACCCCAATGCGCACTGAAATTATCATCCGTGCTACTCGTACACAAAATGTTC
TAGGCGAGAAAGGCCGGAGGATTAGGGAGCTGACCTCTGTTGTGCAAAAGAGGTTCAAAT
TTCCTGAGAATAGTGTTGAGCTTTATGCCGAGAAAGTTAATAACAGGGGTCTTTGTGCCA
TTGCTCAGGCTGAGTCTTTGCGTTACAAGCTTCTTGGGGGGCTTGCTGTTAGGAGGGCAT
GCTATGGTGTGTTGAGATTTGTAATGGACAGCGGAGCCAAGGGTTGTGAGGTTATCGTAA
GTGGAAAGCTGCGAGCCCAGCGTGCAAAGTCAATGAAGTTCAAGGACGGATACATGATCT
CTTCTGGTCAACCATGCAAAGACTACATTGACGCGGCCGTGAGACACGTACTCCTTAGAC
AGGGGGGTGCTCGGAATCAAGGTCAAGATCATGCTTGACTGGGATCCAAAGGGCAAGGCC
GGTCCTACTACACCATTGCCCGATGTAGTTATTATTCACCCTCCAAAGGAGGAGGAGACA
ACGACATACGCAGCACCAGCCTTGCCTGTGGCTGTTAATGTGATCCCAGAACCCATTGCC
GAGGTTCTGGTTGCATAGAGAGTAACCACTGGTTTGAGATTTTTTGCTACTCTTTTGAGT
ATGAGCTTTAAAAGTTCAAAAAAATTATAGTTTTGAATTATAAACATTTTTTGGTTGCAA
AGAGGGTCGCCTTGATTAACTTTTGTTGCGTGTTTTTTATGTTTCCAATTTTGCTTTTGC
GTTCACCTGTTGTGCCATATATTAGTGGTCTTATGGACAAGTTTTCTGATGTCTGGTAAT
GAGAGAATTATTGGAGTTCTACGANCGTCGGTCTCTCTGACTAATCGCATCATAACATCA
GCTAACGTTTATATGATTGTTTTCCACTATC
>Fagopyrum_tataricum_MIRA_VER3_c153
GTAATGGNAGAGAAGATTTGTACTCGCTTATATCACAATTGCACTTTCACAATCCAAAAT
TCCATAGTTAGTTCATGATTTTACAGATAATTTCCAAGTATATAAGTACATACAGCTCCC
TTGCATGCAACCCTCACGGTCTAAGTACTAACGCCTATACTCATCTCCACAGTCTCCAAT
TATCTTCATGAGGTCCTTCCCCTTCTTGGAAACCTCCAAGATGCTTCCGACATCTTCCTC
GTCCAAAGTCAGCGAAAAAATGGCATTCGCGTCTTTAATATGTTCTGATAGACCAAGCCT
AACTCCGATCATTGAACCCGCCACTGCTGGCTGATCGAGTATGAACCGAACGGCCACAGT
TGGGATGGAGACTCCGTGTTTGATAGAAACTCTCTTCAGTGTTTGAAGAAGTGCTTGGAA
AAGAGGCCAACCTCCCCAAGCATCAACCATCCTTTTGTACTTCTGAAGAGAAGGAGTGTT
TAGGGGAGGGGCTGCAAATGGGATGGACAAGTTGGTATCCAAAAACTTCTCAGATAAGAG
ACCACCCATTACCGTCCCATACGTTATTAATTGGACTCCCGAGAGCTTACAGAGCTCGGC
CATTTCCTGTTGAGGACGCATGTCAACAATTGAATGTTGCACCTGGTTACTCACTACTGG
AATGTCATTTTCAAGAATTTTCCGCAACCTCTCAGTATCGAAATTGGTTAGAGCCACAGT
CTTAATTTTGCCTTCGTCCTTTAGATCCGTGAGATGTTTTAAGGCATCAAGGTAGCCAGT
GTTGGCATAGTCCCACCAATGGAATTGAAGCATGTCCAAGCAAGGAACATCCATCCTCCT
CCTGGAAACGTTGATGCTATTCTCTACCATACTCCTTGTCATCTTAACAGGTGATGGAAC
CCACTTAGTAAGACCTCTGACCTTATCTAAGTACTCTGGGGGCCGTTCCCTACGAACTCG
GTTGATGTAGATCCCGTAGAGATCTTCAGCAGGCCCATAGTGATCG
>Fagopyrum_tataricum_MIRA_VER3_c154
AGAATACAATTCCACATTTTAGGCCTTATATTTCTGATAAAAGAAAAGTGTTCTTAAATA
ACGCAGACAAACAAACATAACTCGCACAGATTTTAAAAAAATCTCTGCACTTTTTTTCCC
ACCCACTATGAATCACCAAATCCTTGAAACAATGCACAAATCAGACTAAAATCTGCAATA
CAAACTCAAATTTCTCCAACTACTACAACCAACTCCCTTCCAATGAAATCAAACAAATGC
CAGCTTCGCTGGTTTTACTTCACTGTCTAGCTGGCTAAACCAACCAATCACATGACACGA
AGAAACCCATCCCACATGGCACCAACAGCAAACATGACAGGTAGGACGAGGCGGGACCCG
TAAGCTGAGATAGTTCTCGGAGAAGAACTCTTGATAGGAGCGGCGGTGGGTGGAGGTGGT
GGGTTCTTGGTGTCGACTGCCAACTTCATTCCGCTGAAACAGAAGCCTTTACCACTGGCG
AAGTAACGGACTTTGGTATAGTTGAGCGGGACGACGTCTCTACCTGCACCTCGAGTCCAG
TTCTTGAGTGGGTGGTCCGTGTTGCAGGAATCGTAGTCGGTTTTGTTCAACTCTAATATG
TTCATCTGGTTCCTGTCGTATACGAAAAATAGCCAATCGCCGAGGTAGAAGTGTTTGTCC
TTCGCCCAGACAGTGTAGTTAACGTTGGTAGTCCAGCCCATGTTACCACCGACGATGTAT
CGGGTGGCGGAAACTTCTGGAAGAACAACAAGGAAGACACAAGCTAGGAAGAACGCCATT
GTTGGACAGAAAGCTATTTTTGAGAGCTCCATTGTTCTTCTCTGTTTGGGTTTGNTNCNT
CTGNTTTTGCTGT
>Fagopyrum_tataricum_MIRA_VER3_c155
TACGATAGAAATAATGAGCTTAACAAGCTCCCTAAACATAGCCAAACAAAAGTGGGGAAG
GAGAAATCAATCGGCCGATCTAAAAGACTAAAACCCTGCAAACCCCGAAGAAACAAACCA
ACCAACCTTCCCCTTCAATGGCAACCATTAGAAATTATCTCAAATCGCTCAACCAATTAA
ACCTCAGATCAATCGGAACTCGTCAGGCATGCTACCCCTTCTCCACCGCCTCTGCCACTG
CCACGCCTTTGGAATCCGATGCTTCCTCCTTCACGTTCTCTACTGAAAGCGTCTCCGCCA
CCGATGGTAGCATACACCTCAAGGATCCCGCGAAGAAAGATACTAAGTCGTCTTCTGTGA
CTATGCCGATGTCTTTCATGACGGGATCGATTGTCGGGAAGAGATTCTATAAGCAGGTCA
CTACGAGGTTGGCTGACGACGGGAATGGATGGACGGTGATGCTCGATTATCGGACGCTCA
AAACGCCGTCTAAGAGATCTCTTAAGCTCCCTACTCTCTCTCTTGCTAAGACTATTGCTG
CGGAGTGGGATTACCAGGAAGCAGATGGCATCAGACCTTTTACAATGCCATTGATGAAGC
TTGCTTGCACTGCCCTGGAACGAGTTCCTCTCACCCGTCCAAAGATCATTGCTAATTTGA
TGAGCAGGTTCAATCAAGATTTGGTATTTTGTCGTGCTCCTGAGGACAATGATCTAACTA
GTGGAGTATACGAGCGGCAGGTGGAGAAGATTGATCCTCTGCTTGACTGGGTAAAATCTG
AGTTTGGGTTTAAGCCTGTTTTGTACTCGAGCTTCTTTGGTGGCAAGCAGGAGGAGGGTC
TTGTGAAGGCTATTGAAAGTCTGTTGAAAGGAATGGATAACTGTGAGCTTGCAGCTATTG
ATGCTTTGGCTTCAGCTTCACATTCTTTGATTATATCTGTTGCCTTGTTTCGTGGTAGAC
TTCAAATTGAGGAAGCCATAGAGTTGATCAGGCTTGAAGAAGATGTCCAGATTGACAAAT
GGGGTCTCGTTGAAGGCGGACATGATGTTGATCTTGCAGACCTGAAAGTGCAAATCTCAT
CTGCAGTCGTGTTCCTAGGACTCACAAGGAGAACTCTTTGACATCTTCCATCAGTCATAG
TCCTTCAATTTTTATGCTATCTGGTTCACGAGTTGCCAAGCTAGCCTTACACATTCATTG
TAACTTGAAATTCGATGTTTCGTGTCATCAAAATAAATAGCTGAGTTTAGTAGTTCAGAT
GTTTTTAAACATTTATGTTAATCTATTAGCCTCGGTTGGATACCATATGAATGTCACTTC
TGATAAACGAGTCCATATTATGGATACAATAAGAATGTCACTTCTTCTGAAGACT
>Fagopyrum_tataricum_MIRA_VER3_c156
TAAGTCAACATCGACCGACAAAACCGCGATCACGGCGGAGCTTTCTATAACCCATTCACT
CCTCTTTCTCCTTCACACCGTTCTCCGGAATCTCTCTCCGATCAATCAAGCTCGATAGAG
TCGACCATGGCTTCCTCTCTTTCCCTCTTACTTTTGTCCGCTTTCTCTATCCTCCTTTTC
ACCTCCTTCGCTGTGGCTCGCCCCTGTAAAACACTCCTTATCTCCACCTACACCGTCTCC
GAAGTTCGCCCTGACTTGTTCGCCGTTGTCGCAGAATTCCGTGAATTCCACCCCAGACCC
CTGGAGTTCAACCCAGGATTCTTCCACGACGACCTCCGATTTCACCATCCCGGAGCTTTA
TTCCGATCCGACAATGATCGCCAAACCCTAATTTCCCTACCTCAAATCCCTCGCGGGCGT
ACCGTAGACGTTGTTAGTGTTCTCGCTTCACTCCTCTTCGGCGCTGCTTGCGGTGCCCTC
ACCGCCGCTACTATGTACCTTGTCTGGTCTCTCTTCAATTGGAGGTTCGAGGCTTATCGG
AGCTTGGACGATTTCAGCGATGACGACGATGATATCTTCAGTCCGAAGAAGGTTCATAAC
AAGGAGATCAGTAATTCTGCTGATTCTGTTGAAACCGCTCTTCTGAAGAAGGAATCAGTT
TGAATTCAAACTTGAATATGATGCTTGCTTTGTATAACATGTCAAAATTTGTTCTTCTGA
AGTTGAAGAAATGAAATGATACTACTTAATCTCATCTTATGTTGATTGTTTTATCTGAAA
AATGATTGCATATTATCAGTATGATGTATTTGTGCAGAAAAACGTTTCTTGACTGCTCTA
TGAATGTAAACTGTCAAGTGTTATCATATGTGAATAACAGGCTGGTGGATGCTCTGTAAT
TGCTGCATCGCTNGANGATTTGTTTGCAAAACTTTAATTTCCTGCT
>Fagopyrum_tataricum_MIRA_VER3_c157
GNNAAAAACAAAGAAAGAATGATAGTTGGCATTTTTCATCACATATGATATACACTACTT
GCTGAACAAATACAAGTTAAGGCAAGGGGGTAAAGAGGAAAGGGTTTCGGAAACAATTTG
TAAACAGATACCAATTTATAATGAAACTAATCTCTCACACGCTAAAAAGTAAAAAAAATC
AAAGCTTCAACAAAAGAATGACAGTAACAAGTAAAAAAAACATTACAATCAGCCATCGCC
ACAGTTAGAACTCCCCACATCCCTGTTCAAGATATCTCGGTTCGGCTTCTTTTACTTCCC
AACAACAAGTCTTAACCACAGCATGCAGATTTTTGGGCTGCTTGATCAGCTCCACCTGCT
TGGTCAGGTTTGTTAATGCTGATTCCTCCTGATGGCCCCTCTGCCTTCGCATCAGTGTCT
GCAAGCCTTTGCTTAATATCCCTGGCTATTGAAAAGAAGACTTCTTCCACATTTAGGTTT
GTCTTGGCACTAGTTTCAAAGAACTTAATCCCATATTCATCAGCAAGTGCTTGACCTTTG
GAAGTGGGCACGGCCCTTTTGCTCTCATCCATATCAGCCTTGTTCCCTACCAAGATCTTG
TTTACATTGTCAGAAGCATGTTGCTCAATGTTGCGAATCCAGTTCCGAATGTTGTTAAAA
GATGATTCGTCTGTAACATCATACACCAGCAAGATCCCCATGGCTCCACGATAATAAGCA
GTAGTGATGGTACGAAACCGCTCTTGACCAGCTGTATCCCAGATCTGGAGCTTGATCCGT
TTCCCATCAAGCTCAATGGTCCTGATCTTAAAATCAATACCTATAGTTGTGATAAAACTA
GTTGTGAAGGAACCATCTGAGAAACGCAAAAGGAGACAACTCTTTCCAACACCGCTGTCT
CCAATTAGAAGAAGCTTGATGAGATAGTCATAATCAGCTCGTGCTCTGGCAGGTGGAGCG
GCCATTACAGATAAATTTCAGCTTCAAACGGAAGTCGCGAATCTTTCAAAGCAGTCTCGA
AATGAGGACGAGAGAGAGAGGTGGATTGATCCGTTCACAAAGCTTTGGAAACCCTACAAA
GGTCCGATAATGGTGGGAAGAAGGTGACTCTCGACGATCTCTCTCCGCCACTGTTTTCGG
TTTGATGCTTCTTCTTCCACAACCCAAACGTAGGCTTGTTCGGCGCAAAGAGAGAGAAGA
GAGGATCTGGTCTTGCTTGCTCTCGGCTTTATTAATCCCGATTCCCAAACCAGAAATACT
GTAT
>Fagopyrum_tataricum_MIRA_VER3_c158
AGGAGTACGGGGGGAGGGTGAGGGATATAGTGATATACCCTAACGTACCAAAAGTGACCT
GATAGCTACGGAGAGAATGGGAAACTCCACAAATTCAGACGACAAACCAGACGCTTCCGC
CTCCGGCAACGCTCTCCCTTCCGAAGCCGGCGACGCTTCTCTTCCGCTTGGTCCCAGCCC
TTACTCGATTGGAGATATCGTTTTAGCCAATCACAAAGGCTGCTTTTATGAAGCTAAGGT
TGAAAAAATTGAGCAGCATCTAACTAAATGGATGTTTTATATTCATTACCGTGGATGGAA
GAAACATTGGGATGAATGGATGGACGTTGATCGAATGTTGGAATGCACTGAAGAGAATCT
CCGGAAAACCAAGCTTGAGAAGAAAGATAGAAAAGAAAAAATGTAAAAGCTGGACGTATA
TCCCAAATCAGAGCAGAAAAGTTAGTTGGTGGTAGTGGCAAGAAGCAAGTGAATGATAAT
CCTGATACCAACCAGAAGAAAAAAGGAATTGTGTCAAGGTGAAAGATTCTAAACCAATGG
AGAAGGGTGGAACTATCTGCATTCCTCCAGCATTAAGGAAGCAACTAATTGATGATTTTG
AATTTGTTAAGGAAGGGAAGCTGGTTCAACTTCCGCGATCCCCCAATGTTGATGAGATCC
TGACAAAGTATCGTGACTACAGGAAACAGAAGGATGGTGGTGGGATATCGGAGTCAGTTG
AAGAGATATTGAACGGTTTGCATACCTACTTTGATAAAGCACTGCCTGTGTTGCTTCTGT
ATAACAAGGAACGCCAACAATACGAACAGGCAACTGCTGATAATATCTCTCCATCAAAAC
TGTATGGTGCTGAACATTTGCTTCGCTTATTTGTTAAGTTGCCTGCATTATTGGAGAGTC
TGAATCTCGAAGAAGACACAATGACGCAATTGCAGCAGAAATTACAAGAACTACTCAGGT
TTCTCCGGAAGAATCACGAGAACTTCTTCCTTTCTTCCTACCATTTACCCGAAAATTCCG
AGACACCTATCGTAAAAGATGACAGCTAAATCTTGATGCACGAGAGGTGAGTCTGTGCTA
AAGGATACTAGAGAGGGAAGGGGAAAAACTCATTTTTGTTCATATTTTGCTTATGATCCG
GTGTGACTTGATGTGCACTAAAATCACTAGCTTTGGATGATTATAAATTTATAAATTATA
ACTAATAGTAGTTGAAAAATGACCAATACAAATTCGTGTTGTTGCATTAC
>Fagopyrum_tataricum_MIRA_VER3_c159
AGGAGTACGGGNNGNTAGNGGANTGGAGTGGTGGTCTGTGGTTATTGTATCTCTCCATAT
CTATCTCAATTTCTCTCCATTGTTTCTGCTACTGCTGCTACCCAAACATGCCAGGGTTGA
TAGCACCCTCCGATTACTCTCACGAACCTCCTCGACACCCTTCCCTTCAGATCAATTCCA
AGGAGCCTTTCAACGCGGAGCCCTCACGATCAGACCTGATCACCTCCTATGTCACTCCTG
TTGATTTGTTTTACAAGAGGAACCATGGACCCATTCCCATCATTGACGACATTGAAAGAT
ACCGTCTTTCATTCACTGGCTTGATTCAAAATCCCAAGGAACTCTCTTTGGAAGATATTC
GGAGTCTTCCAAAGTACACTGTCACCGCTACTTTGCAGTGCGCTGGTAATCGCCGCACTG
CTATGAGCAAAACAAGAAAAGTCAGGGGAGTTGGTTGGGATGTTGGTGCCATAGGAAATG
CTGTTTGGGGCGGAGCTAAATTAGCTGATGTTCTTGAACTTGTCGGAGTCCCTAAGCTAT
CAAGTACAACACTCTCTGGTGGAAAGCACGTTGAGTTTGTTAGTGTTGATAGGTGTAAGG
AGGAAAATGGAGGGCCCTATAAGGGATCTATACCATTAAGTCAGGCAACCAACCCTGAAG
CTGACGTTTTACTTGCCTATGAGATGAATGGAGAGACTCTCAACAGGGATCATGGTTACC
CGCTGAGAGTTGTTGTCCCAGGTGTTATAGGAGCACGTTCTGTTAAGTGGTTAGATTCAG
TTAACGTAATTGCTGAGGAATGCCAGGGATTTTTCATGCAAAAGGATTACAAGATGTTTC
CTCCTTCTGTTGATTGGGATAACATTAATTGGTCCACCAGGAGGCCTCAAATGGATTTTC
CTGTGCAGAGTGTTATCTGTTCATTAGAAGAAGTGAATGTTTTGAAGGATGGAAAGATAA
CAGTTAAGGGATATGCAGTATCAGGAGGTGGGCGTGGAATTGAGAGAGTGGATGTATCTG
TAGATGGTGGTAAATCCTGGGTGGAAGCCCTGAGATTTCAGAAAACAGGTCTGCCGTATG
TTGCAGATGATTGTTCTAGTGACAAGTGGGCTTGGGTATTTTTTGAAGCCAGAGTTGAGG
TCCTACATAGTGCTGAAATAGTTGCTAAAGCGGTGGACATAGCTGCAAACGTGCAACCTG
CAGACGTCAAGGACGTGTGGAACCTACGAGGAATTCTGAACACTTCATGGCATAGGGTTC
AAGTTCGAATCGGCCATTCAAACATGTGAAGTCTTGTGGATGCAGCTTTGTGACTTTCCT
GTTGATACCCTCTTCTATCGTTCATAACAAGAGGAGAATTGTTATTTTCCTTACTACTGA
ATCTCAATGTTTATGCTGAATAAAAAGACGGAGATTAGGCATGAAAAGCCTCATAAATGC
GACTTTTGTGCTATGCTTATATGATTTATCCTTGTTACATGTCTAAAACAAATGCTACAT
TATTGCTCCCTTGTTATTAATCTTGGTTCTTTCTGGTACC
>Fagopyrum_tataricum_MIRA_VER3_c160
ATCAACCTGACCACTCCGCTTAATCTCCTGTCTCCGCCCCAATTGAACCTCTTGCTTCCA
CCCTTCTCTCCGGCAAACGAGTTGCAGACGAGTCATGAAAGGCGAAGTGAAGTACGAGCT
CGGCCAGAATGCCTACTTAAAGCTGGTGTTGCACGCCCTTAAGCACAAACATTCCCCTGT
TAATGGCGTCTTGGTCGGCCGTTGTACTGGTGATGGCGATGTGGTGGAGATTCGCGATGC
TGTCCCGCTTTTCCATTCCAACCAGATCGGTCTCCTTCCTTCTCTTGAGATCGCTCTTAT
GCAGATAGAAGAGCATTATGGAAGTCAAGGTTTGAGCTTGGTTGGATATTTTCATGCCAA
TGAAAGGTTTGACGATTATGAGCTCAGCAATGTTGCAAAGAACATTGGAGATCATATCTA
TCGTTACTTTCCCCAAGCTGCAGTTCTTTTGCTAGATAATAGAAGGCTGGAAGCTCTGCC
AAAGGCGAAAGATCAGAACCCTGTGATGCAGCTGTACACGAGGGATGCATCTAGAACTTG
GAGGCTAGTAGGATCAGAGGGAAGTGCTGGGCTCACTATCAAGGAGCCAACAGCTAATAT
TGTCCTGTTAGATCATATATCATCAGGAAAGTGGGAGGAAGTTGTGGATTTTGATGACCA
TCTTAATGATATCAGCAAGGATTGGCTGAACACAGAGCTATTCAAGTAGAAACCAAGTGG
TTATCACGTCACTCCAGCTTCAACTGCAGAAGATGATTGGTTGTTTGTTCATCCGTGGGT
TTTGCAGCTCAACTATGGAACTTAGAAGCGGGAAATCTGAAACTATGCATTTACTTATAT
ACAGATATTGTTTTCTTTCATGGAAAAGCCTCACAGATTTCAAGTTGTATCTTTGTTTCT
TGATTCTCTATAGGACAGGAACGGGATATGATAGGATTCTTACCTGTGCTGAAGCAAGAG
ATCAATCTATGACCTAGTCCAATATGTTCAGATTGTTATATTTCAGGCTTTGATCATACG
GTTGCAGTCTAACCAATGTCNGCGATTGTGCTGTCACCCGCACTCACCCCTCACTGTCTT
GGATAATCCAATTTTTTTTATTTAAGTTGGTGTAGTTTGTTAGAATAAAAGTAAAAGTTG
TATTTAGTTTAATAGTAAAATT
>Fagopyrum_tataricum_MIRA_VER3_c161
TACGGGTTGAGGTTAGGTTGAAGCACATGATGGAGCTTCTTAGTTGGAAAACCCTCCACA
GATAATATAAAATAAACACAAACACAAATCAAACACCAAATTTGCCGTCCGGAGCATTAT
GGCAAATCTGGAGCTGTGGATTCGGGTTATTTGCTTCTTTGTAATTACCGGTTTTGGAAC
CGGAACTTCTAACTGGGCGATTCACACTTTACCCGGTTATCCTGGAAACCTTCCTTTTCG
ACTGGAGACTGGATACGTTGGAGTAGGTGACGTGGAAGAAGTGCAATACTTCTACTACTT
CGTTCAATCGGAGAGGGAACCTTCAAAGGATCCTCTCATACTGTGGCTCACCGGAGGACC
CGGTTGCTCTGCGTTGTCGGGTTTGATCTTTGAAATAGGTCCACTGACATTCAACAAAAC
AAATCTATTAGAAGGGGACATACCCACATTCCAGCTCAATCCCTACTCTTGGACAAAGGT
TGCGAACATTATATTTTTGGACTCACCTGTTGGTACAGGCTATTCATACTCCACCACCTC
ACAAGGCTACTACAGTACCACAACACTTAGCACACATTACATGTATCACTTCCTTCAAAA
GTGGCTTCATACACATCCTCAGTTTAGGGAAAACGAACTATACATAGCAGGGGACTCCTA
TTCAGGCTTACCTGTTCCCATGATCGTTGAGTTGATAGTCAACGGCAATAAAATGGGACG
TCAACCGCAAATGAATATTCAAGGATATGTATTGGGCAATCCTTATACACATGGAAATAC
CGACTATAATGCAAGGGTCAAATTTGCCCATCGTGTTTCACTTATATCCGACCAACTTTA
TGAGTCTGCAGTGTTAAATTGTGAGGGGAAATATGTAGATGCAGATCCAAACAATGCACA
GTGCCAAAAGGTTCTTCATGCCATTGATGATTGCATATTTCATGGGCTAAGTATAACTCA
TATTCTGGAGCCTGATTGTGCTGCTGCATCTCCTAAGCCTGCGAGTATTCTTCAATTTGA
TCCGATTCACATCGCTTCAGAAGAGAACAACTTGTTGCATCTAAGACGACGTCGTTCTAA
TGCAAACCTCCATGTTGAAGTTCCTGAATTATGGTGTCGGACCTATAATTATCTCCCTAT
CTACTATTGGACAAATGACAAACGTGTACAAACTGCACTGCATGTTAGGGAGGGAACTAT
AAAAGAATGGGTCCGATGCAATCAAACCTTGTCGGGGTTTACGACGGATATTAACAACAC
GGTTCCTTATCATCAACGTCTTACAAAGACGAACTTAAGAGCTTTGGTTTACAATGGAGA
TCAAGATCTATGTTTCCCATATTTGGGGACACTAGAATGGATCGAATCACTCCAAGTGCC
GGTCACCTCGCCCTGGAGACCTTGGTTCGTTGACGGTCAAGTTGCTGGGTATACAACGAA
ATTTTCGAACCTCAAGTATCGGTTGACATACTCTACAATTAAGGGAGGAGGGCATACAGC
TCCAGAGTACAAGCCCAAGGAGGCACTCTGTATGGTCGATAGATGGTTTTCTCGTTACCC
ACTTTGATTTTTTGTTTTATAATCATTGTGGACTGTATTTTATCAATTCTCATTAATAAA
AATAAAATAAAGGGTTCGCTTACTTGCGAATACCGGTCACTTGCATTTAGCGATCTACTC
GAAAGTGTAATGCTTTATTAGTAATAATGTATGTAGACGGACTANTTATACTTATGTATT
TCCTTATTCTTTTTATAACCAAAAAACTAAATACATAGACTTTGATTTATTAACGT
>Fagopyrum_tataricum_MIRA_VER3_c162
ACGATGGCGGACGTTGCTGCTACTCATTCTTCTGCTCGCTGTTCCCACTCCACAAGCTGA
AATCATCTTCGAAGAAAGATTTGATGATGGATGGAGAGATCGATGGGTTAGTATCGGATT
GGAAANNAAGACGAAGGAAAAGACAGGCACGTTTAAGCACACTTCTGGCAAATGGCCTGG
AGATCCCGATGATAAAGGTATTCAGACGTATAATGATGCTAAACATTATGCAATTTCGGC
TAAAATTCCCGAGTTTAGCAACAAGAACAGGACACTGGTGGTGCAATATTCGGTGAGGTT
TGAACAGGATATTGAATGTGGTGGCGGCTATATGAAACTTCTTTCTGGTTATGTTAACCA
GAAGAAATTTGGCGGTGATACGCCTTACAGCTTGATGTTTGGACCGGATTTATGCGGAAC
ACAGACCAAAAAACTTCATCTTATACTTTCTTATCAGGGTCAAAATTATCCTATTAAGAA
GGATCTGCAATGTGAGACAGACAAGTTAACTCATTTCTATACGTTCATTCTTCGCCCTGA
TGCAACATTCACTTTGCTTGTCGATAATCGTGAAAGAGAATCTGGAAGCATGTATACTGA
CTGGGATATTCTTCCTCCAAGAAAGATCAAGGGTGTCAACGTGAAAAAGCCTAAGGATTG
GGATGATAGAGAATACATAGATGATCCTAATGATACAAAGCCAGAGGGATATGATTCTAT
TCCCAAGGAGATACCTGATCCAAAAGCTAAAGAGCCTATTGACTGGGATGAAGACGAAGA
TGGAATATGGAGAGCACCTAAGATACCAAATCCAGAATATAAAGGACCATGGAAGCCAAA
GAGAATCAAGAACCCCAACTATCAAGGAAAGTGGCGGACACCATGGATCGATAACCCTGA
ATTTGAGGATGACCCTGACCTTTATGTGCTGAAGACAATAAAGTATGTGGGCATTGAAGT
TTGGCAGGTCAAAGCAGGCTCAATCTTTGACAATGTACTGATATGCGACGACCCACAATA
CGCAAAAGAAATCGTGGAGGATTACTTTGCCAATTACAGGGAAGCGGAGAAGGAAGCATT
TGAGGAGGCAGAGAAGATTAGGCGAGCACGAGAGGAGGAGGAGTCTCGAAGAGCCAGGGA
AGAAGGTGAGAGGAGGAGAAAGGAAAGGGATCAAAAGCGGGGTCGAGATAGGAGGCGTCA
TAGACGACATGACCCTCATGACTACTTAGATGATTATCATGATGAACTATGAATGAAGGA
CCGATTGACTCAGAGTTTAACCTTCCACTAAAAGTGTGCAGCAAAAAGCATTGAGTAGTT
GTAGACTTGTAGTTATGATCTCTCTGTGCTGTATAATTTGTGGGTTTTTCTTGTTGAGGA
ATTGAAAGTATTGTCTAGACTGAATGGCTAAACTTGTGAAATCCATTGTTGGACAAGATC
ACAAAAAAAAATCTCATTAGATTTTTTCCCCTTGT
>Fagopyrum_tataricum_MIRA_VER3_c163
AATGGTCGGAAAATAAGCTTCTTGATGTCATGTAAAACCATTCAAAACCCAATCTAATAC
ACAAAGTTTACAAGACTAGAAGAGCAGTTTGTTTCCTATGGAAATAGGGGGGAAGTTGAC
ACAATATAATCAAAGATTGCTGGCGCATGTTAAAGCCACAATGGGAAAGTCCAAATACAA
TTCTCATCGCTCAAGCACATCCAAAGAACTGTTCCAATGACGGAGCACTGAAGACATTAG
AAGCGGCTCGTTCAGGCCTTGTTGTACAAACCACAAGTTGATATTTGATGAATCTAGCCA
ACTGTGAAACAACTTCAGTGTTAGCATCAATATGCCACTCCGGTTCCAGTTGCCTCACGA
AAGACGTCCGCCCAATCTCAGTACTACAGAATAATACCTTGTCTTTCACCAAGCCTCCTG
AAGTGAAAACTCCAGCTTCTTCCAAGGCAGTAAGAACCTTTTTTTCACTTTCATCATCTG
TAACTCTTTCCATGAGATACAGATCACAATATTTTGTGATTTCCAGCAATACTTCCAGCA
CGGAAGATTTAACAGTTGCTTGCTTCTGAAGTTCCTCAGGACTGTTTTCTTCAAGGATAA
CACCCACCAAACTGCATGTTACCTTTCTCGCTTCAAATAACTTCTGGCGTACGATTTGTG
CTAAAGTAGGCTCTACAGGCTGGAAAAAGTTGTCAACAACATTTTGTGCTCCCGAATCCT
CCGAAGATGAGGAAATTCCAGAAGG
>Fagopyrum_tataricum_MIRA_VER3_c164
AGTACTTCATTGCAGAGGACATACCAGATGTGGTACCTTTCTACTCCAGCCACAGTAGTT
TCTCCGGCCCCGAAGGACCATTCGATGTTGAAGTTTTTGATGCCACTGAGACCTATGTGA
AGCTGATGAAATCAATCTTCGACTTCCCGGCTATTCAGAATCTGCTTTCATCTCCAAAGT
TCTCATTTTGTTATGATTCACTTCATGGAGTTGCTGGTGTTTTATGCTCAACGTATTTTT
GTGGAAGAGCTTGGTGCAGATAGCTCATCATTGTTGAACTGTGTACCAAAGGAAGATTTT
GGTGGAGGGCATCCTGATCCAAATTTGACCTATGCAAAGGAGTTGGTTGAGCGCATGGGG
TTAGGTAAGTCGAGTTCTCAAGAGCCACCGGNGTTTTGGTGCTGCTGCTGACGGTGATGC
TGATCGTAACATGGTCCTTGGTAAAAGATTTTTTGTGACTCCATCAGACTCTGTTGCTAT
AATTGCTGCAAATGCTGTCGAATGCATTCCTTATTTTTCTGGAGGTTTGAAGGGAGTTGC
AAGGAGCATGCCAACATCAGCTGCCCTTGATGTTGTTGCAAAGCATCTCAAGTTGAAGTT
TTTTGAGGTGCCCACTGGCTGGAAATTTTTTGGTAACTTGATGGATGCTGGAATGTGTTC
TGTTTGTGGTGAAGAAAGCTTTGGAACTGGCTCTGACCATGTACGTGAGAAGGACGGAAT
CTGGGCAGTTTTGGCTTGGCTATCAATTCTTGCTTTCAAGAATAAGGATAATCTAAGTGG
TGGAAAGCTTGTTAGTGTTGAAGATATTGTCCGCAAGCACTGGGAGACTTATGGTCGACA
CTACTATACACGCTATGACTATGAGAATGTTGATGCAGGAGCTGCTAAAGAACTTATTGC
TCATCTGGTCAAGCTTCAATCTACCATTCCCGAAGTTAACAAGATTGTGAAGGCGGCACG
TCCAGATGTGTCCAATGTTGTAAGTGGTGATGAGTTCGAGTACAAGGATCCTGTTGATGG
CTCAATCTCCAAGAACCAGGGCGTACGCTATCTATTTGAGGATGGGTCAAGACTGGTTTT
CCGTCTCTCGGGAACTGGGTCAGAAGGAGCAACCATCCGTCTATACATAGAGCAGTATGA
GAAAGATTCATCAAAGATCGGCAGAGATTCACAAGAAGCACTTGCTCCTCTTGTGGAGGC
TGCTCTCAAACTTTCCAAGATGCAAGAGTTCACTGGCCGATCTGCTCCTACCGTTATTAC
ATAAATACAGCAACGTTTCTGTGGGAAAATATATCGAACTAAACCGTAAAGGTGGGGACA
CATTAGATGCCTTGCCATGTCTCTTTCATGTTTTATCTTTCAAACAGCTGAGTCTTTTCC
GGTTGGCGACCTCTTTAGAGGACAGCAAGTTTTGCTGATAAACTTCCATATAAGCTAAAT
AAAAGGGCTGTTTGTGTTTTGCCAATCTCTGGCGATTTTGGTTGTAGGTGTGCCCTTCTA
AAATAATTTTAATGATCATGTTC
>Fagopyrum_tataricum_MIRA_VER3_c165
AACCATTAAAAGACATTTCCTTTCACTCACAACTTCTACACAACACCACAAACTACAGAC
AATCTCACCCACAAAATCAAAGATGCCTAACGCCGGCACCACTTCCAGTCAGACCATTTG
CGTTACCGGCGCCGGTGGTTTCATCGCTTCTTGGATCGTCAAGCTTCTTCTCGAAAAAGG
GTATTTTGTTAAGGGAACTGTCAGAAACCCAGATGATCCGAAAAATGGGCATTTGTGGGA
ATTGGAAGGGGCGAAGGAGAGATTGAGATTGTGCAAAGCTGATCTTCTGGATTTTGGGAG
CTTGAAAGAAGCCATTAATGGCTGTGATGGTGTTTTCCATACCGCTTCTCCTGTCACTGA
TGATCCTGAACAAATGGTGGAGCCGGCTGTGAATGGAACTAAGAACGTGATCATCGCGGC
GGCCGAGGCGAAGGTGAGGAGAGTTGTGTTCACATCGTCGATCGGTGCTGTTTACATGGA
CCCGAACCGGAGTTCGGATGCTGTGGTTGATGAAAGTTGTTGGAGTGATCTTGAATTCTG
CAAGAACACTAAGAACTGGTATTGCTATGGGAAGGCGGTGGCCGAGAAGGCGGCGTGGGA
GGTGGCTAAGGAGGTAGGCGTTGACTTGGTGGTGGTGTGTCCGGTTTTGGTGTTGGGCCC
ACTTTTGCAGCCGACGATCAATGCGAGTGTGGTTCATGTCCTCAAGTACTTGAATGGGTC
AGCCAAGAAGTATGCCAACTCGGTGCAAGCCTACGTGCATGTTAAGGATGTTGCATTGGC
TCACATTTTGGTTTACGAGACTCCGTCTGCCTCGGGACGGTACCTTTGTGCCGAGAGTGT
GCTTCATCGTGGCGAAGTCTGTGAGATTCTCGCTAAGTTCTTTCCGGAATACCCCGTTCC
GAACAAGTGTTCCGACGAGGTCAACCCGAGAGCCAAGCCATACAAGTTCTCGAACGAGAA
GCTGAAGAAGCTAGGGTTCGAGTTCACCTCGGCTAAGCAAAGCCTATACGATACCGTCAA
GTGCCTCCAAGAGAAGGGTCATCTTCATGCTCCTCCTCAACATGAAGAGGCAATTCATAT
AAAGTCCTAAGCTTCAACTTTGTTGTGTCAAACTTGGAAGGATGAATCCTTCCCCAAATG
CTACGTGAAGCCCATTTGCTTAGCTTTTCTATTACTACTTATGGGTAAATTGTATTTGGA
GATGTTATTCAAGAAGAAACTTAAATCCTTTAATAAAGGATATAATTAATCCTACATATT
TGTTTGTGTGAC
>Fagopyrum_tataricum_MIRA_VER3_c166
CTATTCCCCGCCGGAGAGATCGCTCCTGGCCGAACTCAGTACGTTTCCGCCACTTTCAAC
GTGACGTTGCTTCCGGTTATGAATCAACCGTCTGCAACAACCGCAGTGAGCGGCGGCGGA
GCCATGTTTGGGCCCAATCCTGCCCCGANAATGGAAGTTGAGACCAGGGTGAACGATGGT
GGGAAGAGTTAGGATTTTGGGTGTTGTCTCACCATGTAGAGACCACAGTGAAGTGTAGAG
TTACGATTGTGGTTAGTAGTGGACGAGTTTTGGGCTTCCATTGCTAAAAGCTTCTGGTGT
GTTTTCTCTTCTTCAGCTTTGTTCCATCTTGTTTTTGTGATTGCTGTATAATTAAGCCTG
GTTTTGATCTCGAAACTGATCTAATATGCAAATTTGTGTAGCAACTGTATAAAATTTAGC
AGGTTTGCTCTTGTGTTTTCAAGATTATTTTTATGAAATGAAATTGCAAAGAACAAACAC
AAATTCTGGGAAGAACTCCAAAGAGATTATTGATACAACTCCTTGATCATCTTACAACAT
GTTTTGACTTCCATCATCTGTGTCCATATACTAAAGCACACTTCCACAGTTCCACACCAT
CAATTTCAATACAGTAACATCATAGCCACATTCAGATCTTATTATAGGTAGAAGGCAGGG
TTGAGTAGGAAGCAGAGAAGACAATTATATTAGTTTCGGCTTTTGATTATTTTCAGCTGC
AGAGATTTGGAATGCAAGCGCCACCATCAGGGTTAGGTTGTTCCTTCCATATCCGCCCTG
TAACCCTAAGCTTCAGCTCCTTCCTATCTCCTCCAGAAAAAAAGAGGGCCATGTTTCTCT
GGATGATAAGTCCGTCATGGCTATCCCTTACCTTTCGGTGACTGTCCCTAACGCTTCGTG
GAGTACCCTCCCATATGAGCTTACGCCCATTTCCTCCAACCTCGAGACTGTAGCTGTAGT
TACGAGCATCCATCTCGTCACCCATGAACCGAAGGAATGCCATGTATACAGGTGCCATAC
CTAGTTGGAATGCTTCAAAGTGGAGGCAGAAATACTCACCAAAGCAATGAAAGACAGTTA
GCATCCAAGTGCACGGGGATTAGATTTTACGTAGCGATGGTTGAATGTACATCCAGAATG
CATATCTACTTTGTGATCATCCCTCAAATGAGCAACAAGGTACGGGATATCCCCAACAAC
CGAACATTCTGATCCAGCATATGGACAATTAAATGGCCTGAAATTGCATATAGCTTCGTG
TTTGAGCTTGCTGTAGTAAGGAAAGATCTCTGGGCACCCGAGGGAGTAATATTTGCAAGG
TAGTTCGAGTGATTCAGCCACTTTCTCTAGTGCAAGGCATCTGATATCTCCAAGCTCTTG
TCTACATGTAGGGCAACGGTTGTGCACCCGTGTTTTGCATGTAGAACAAAGTGTATGTCC
ATTGTGACACTGATGAATAGGAGGATACATGGAATTCGTACAAACTGGACATTCAAGAAG
CTCATGAACACTAGTAGCAGGATGACCCGTCGAATTCGAAACAACAGCGTTTCCATTACC
GATAGGCTTCGACGAAGTGTACTGGTGAACCAACGGGTGGTGATGAACAAGTGAAATAGG
ATGCGGATAGCGATCGATCTCGTCTTCATCCATCAAACTATCTAAAGACGAAACACATTC
AACGTTTTCTAGATCCATTTCTCCTCCCAAAAACTTTGCCAACCCTAATCCCTCGAAATC
TCAATAGAAATCTAATTCAACAAACCAGATCAAATTAGGCTTCGATTCATCGAGTGAATC
ACTGAAAAAACTCGAGATGAGTTGAGGTTTCGGGTGAAGTGAGGATCCGAATTCCCATGA
CCACTGAAAATGGGGAAAGGGGAAATTTTTTTGCCCTGTCCCCGACGAGAAAGGAGGTGC
TTTGCTTAAGGCTGGACTGGGAT
>Fagopyrum_tataricum_MIRA_VER3_c167
AAACAATCAAACAAGATCATATATATTAGGACTTGCGCAGCTTANACCCTTTTACAGCGA
AAATGTAGAATCAGAAGGTGAGTTGCCCAATCTGGAGGCATGAACTGGATTCTACAAGAC
AAGCTACTAATTTCTGGGAGCAAATCTATTACAACTACAACAAACATCTTTCTTATGAGT
CAGAATGCGCCCTTAATCTACTACGATTACTCTCAAGAACTTAGGGGTTCACATACAGGT
CCCACAACGTAAATTGTAGCACTACACCAAAAGCTTATTCAACTTCTGAGAGTCAGCATG
GTTTTTACCAATTTATATTACACAGCTTCTTAACATAAAATCCGTAAAGAGAAACATCAG
AATGTGGAAATATGTCGATTGGGATCAGTAAAACCTAATGGTAAGTCTTTTAAGTGTTTG
GTTCTGGCTTTGCATGGGTTGATGGTGGATCCACCTGCGTGGTGAATATAGCAGCAGCTA
GTGAAACAGGCATTATGCAGAGTGCTTTTGACTGTAGGAACTGCATAGCTGCTCCGACGT
CTTTTTCCATGAGTTTAGCAACTTCTTGCTCTGTTCCATCATTTGCCCATTTCTCCCATG
GTTGCTCATTCCCTCCACCTTCACCGCCATCTCCCTGAGCTGATGATGGTGGATTGTCAG
CTACAAGCTGTGCCACAGCACCAGCTCCACCCAATCTACTCATGCTCAGAACCTTCACTT
GTAGCCTCAAGAATTTTAACATAGTCCAGAATTTCATCCAGCATTGCTGCCCTATCACTT
TTG
>Fagopyrum_tataricum_MIRA_VER3_c168
AACGCATCAAAACTCATTTCCGTCATAAAAATAGAGAGGTGTCTACTGTCTAGCTAATAG
CTCCAATTTTGTCAATAGACAGGCAAATTATTCGTATTCAAGAGAGCAAAAAATCCAAAG
ATCAAAAATTTATGATTCTCTTTCTTCAATTATTAACTGATAATAATATTCATAGTATAC
AACCAAAACTCTTTTGATGTTTTCTTCACATCCCATCGATCGATCCATAATTAAAAAGTA
ATTAACAACTCATACGCTTAATCATTCACTAATCCCTCTTCTTCCATCATCACGCCAACC
CTTATTTTNGTCCATCGATCTGCACATCTTCACCAATCTTAGCCGTCCATTTTCTCCACC
GTCCGATCTGGTTACCAAACGTCAAGATCCGTCGATTTTTTTAGATCTTAGCGAACTCAC
GTAACTTTCAGCAACGCCGCCGGCGGGTTAGTTTCTGCCGGCGACTTCTTACTAGCAGCG
TTGGCGGATTTCCGATTAGCTCTACGTCTCCAACTCCTTTCCTCCGCCTCATCCATTTCT
ATCTGCTCTTGCCTACACTCGTCGCTGCAAAACGCTGTGTTCCCCCTGTACATGAAGATA
TCACGGTTGAGGCCGAGATGCTTTTGGCACATAGTGCAAGCTTCAAGAAAGTGGGTTTGA
TGCTGTTGACCAAGATGGTCTTCACATCCATAGTAGGACATGGTTGAAGCCATGGTTATG
GAATTGGCCGGCGGTGGAGCTCCGGTGGAAGCTGCGGCGGCGATGGTGGAGGAGATGGGA
AAGTGGTGAGTTGGGGTAGGGAGAAGACTAGAGAACAAAGAGTGGGATTATATATCAGTG
ACTNANNNAAATA
>Fagopyrum_tataricum_MIRA_VER3_c169
AAAATTAATCTTGGATCCTGGGATTATTGACCAACACATCAGTCTCTTTAGGTGCCGCAA
TGGTTCGCAAGTACTGTTGAACAAAGCTGCAACCTTGTTCAGGTACAAACAACCAATTTT
AGGGTCAAATATACAAGCACGAGGACAGAAGGGCAAAGCTTGGTTAAGCTAACGACAGAT
TTTAGTTGATTAAGGATTTGGAGATAGATATTACATACAAGTGTAAGTGTTCTGCTGCTG
GTGACTACTGACTAGACAAGCCATGACCCCAATTCCCATCCATTGCTCAATAGAGTAGAC
TGTTAAGACTTCAGAGAAGCCGAAGCTCCAGATAGCATCAACCGGATTTGAATAGTAGCA
CAGCTTTCTGGTCCAAGTAGAAGTATATGAAGTGATTGGTCTCGTGAGTCACATACGAAC
CAAAATTGCGACCAACAATGCAGTGCCAAGTCGGGCCATACTTCTTATCAAACTCCTTTT
GATACACTCGGCGACATCCTTCTCAACGTTGTGTTTTTCAAACGCAGAGACGGCAACGTC
GACAGCATCCTTCTGCAGAGGTTCACTCATGTCAGCGCTTTTAACGACGATCCGCTTGCC
GGTAGA
>Fagopyrum_tataricum_MIRA_VER3_c170
AGTTATAAAATCATAACACTTGTATTATAAAACATGGTAGTTTAGTTCAGAACACAATCT
TAGTGATGCAAATGGAGGACAAGCCACATCAACATGTAAATTTTACTCATAGCTTCTTTC
CTCGTCTGAATACACACAAACTGATCAAAACACAACAGCAGCAATACCATCAAGAAGTTG
AAGAAAGAAAGCAGAAAGGAGTCCCATTTAGGCAACAAAGAAACCACACACACAAAAAAA
GAAGCTATGCGAAGAGAATTTGCAGGATGACAAAGTAACAAAAAATTAGAAAACCGAATT
GATAAATGGAAGCCTCAAGATTCATCAGCGGTAGCTGGAACGGCTGCAACAGCAGCAGCT
GCAGCATCACCAAGGGGGCTTGAACGTTTCATGGACGCGGACTTCATGATGTGAGCATAG
CTGCCTTTCTCCTTGAAGAGTTGGGAGAAATGATGCTTGCAGTATAATATCCCGTCAAGT
GCAGCATAGTTTGATGGTGTAATAGGACACGCGCCATGTGAACACTTGAAACATGACTTG
TGGTAGAATTGGCCTTCCACTGTCACCTTTTCAATGGGATAAACTGTCTTACTGCAAGTT
GTACATTTCTCTTGTGTCCCGGAAAACATGCCAGCGGCTTTGCTCGGTGATCTCGTTAGC
TCTGGAGTTGACTTCTCAGCTAGCTTCTCGGCCGACTTTGCAACCGGAGTCTGGAAGTTC
TTGACGAAATTTCCTGTCTCCTTGAACAGCTGCTCAAAATGAGGCTTGCAGTACAGAACA
CCTTCCATGGAAGAGTAATTGTGCAGCTGAAGCCTGCTTTTGCAGTGGGAGCATTTGAAG
CAGGACTTATGGAAGGAAATACCATCGGCAGAAAGCTGATCCATCAAGTAAACAGTCTTG
TCACAAGCCTTGCATTTCTCAAGTGTACCTGTAAACGACATCGTTTCACCTCTCTCGTTT
CCTCACTTGATAGATCTAGAACTGTAAAACCCCCTCCAGAAGCCGTCGATCTGATGAAGA
TGGGAAAGAGAGAACACAGAAAGGGAAGGAGAGAGAAAGGGAAAGAGGGGATAAATGTAT
TAAGAAAGAAATTTTGGGTTTGGGTTNGGNTTGGGTAAACTTCACTATTCAGACAATCTG
CTTTTTATCCTCGCTTCGTTTGCCTTCACCGTCCTGATGAATGAATGACGAT
>Fagopyrum_tataricum_MIRA_VER3_c171
ACCTCTTCTTCTTTGTACCCATTTCCCAGTTCCCATTTGCGAAACCGAACTACAACTTTT
TCTATTCTCTTCGGTATTTCTCAGAAAATGGAGTCTCTCGACGCTCCGGCAGGATTCATG
GACGAGCTTCTCGACTTCTCGTCGGATATTGGTGAAGAAGAGGAGGAAGATGATGACGAA
AGCAACAAATCCAAAACCCTAAGCTCTCTCCCTTTGTCCCTTCTGTCTTCACGCGGCGTT
AAGACCTCTGGGATGATTGTTGAAGAAGAAGAACTCGAATGGATTTCGAACAAGGATGCA
TTTCCGATGGTTGAGTCATTTGTCGACATCATGCCGAATCACCATCATCAACCATCTATT
AATAACCATCAAAGCCCGGTTTCGGTTCTGGAGAACAGTTCTAGCAGCTTCAACAGCAAC
ACAAGCAGTGGTGGCACCACCACCACTACTACTACAACCACCATGGGACCCACCATGTCG
ATTGTTGTGAGCTTCTCTAGCAACTTCAAAGTGCCGGTTAAAGCGAGGAGCAAGAAGAGA
AAGAGAAGAAGGGAGTTATTTGGTGGACAGCAATGGCAATGCTGGCCAAAGGAGACTCAT
AAGATATCCAAACAACGAGAAAGAGCGAAACACAGCTCAACTCTTGGAAGAAAATGCTTG
CATTGTCAGACTGAGAAGACTCCACAGTGGAGAGCCGGTCCATTGGGCCCGAAAACCCTT
TGCAATGCCTGTGGGGTCCGGTACAAGTCCGGTAGGCTTGTGCCTGAATACCGTCCAGCT
AGTAGCCCGACTTTTTCGAGTGAAGTTCACTCCAACTCTCACAGGAAAATCATTGAAATG
AGGAAGCATGGTCTGGTGTTGAAACCCGGAGCTGGATCAATGATGAAGGCTTCTTCCGAT
ATAGGCTAGGGTTTTAGGTCGGGTTGATTGATGGATGGACGTTTTTAGCGAGCTTTGTGT
CGACGACAATTAGCTACAATTTAGTACTAGGATGGATAGGAGGTTAATGGTTGTAATGGC
TTAGTAGGGATGACTAATTTCTTCTACATGGTTTGCTTGCTTTTTTTTTTCAAGAAAAAA
GAGTCCAAATTTTTAGGGTCAGTTTTGAAAATTTTAGTGTGCTTTGTCATGCTTTCAAGA
ATAGAATGAACAGAAGTGAAATTTTCAGCTCTGGTTCTAAATTCAATTCTTTGTTCATCT
TTCTTTGGTTGATTAGAGACGATCAAATTGCAAATCTACTTCTCTTTGT
>Fagopyrum_tataricum_MIRA_VER3_c172
ACATGGAAACAACCATTCAAAGACTAGTAGATCAATGAACAATCATACAACACGACTTTA
TTCTTAATTTTATATGGAAATGAAACACATTATAACATCATAGCTAGCAATACTACACTT
ATCACACTTAAACAACATATTTCTAAGAGGCGCTTGGAGTTATTTCATAGCTAGCAATAC
ATCAAACCCTCAAGAGGGTGAAACCAAAGCCCCTCAAACGCCTATAAAGATTTAGTCTTT
AATTGGCAAGGAAGTTCTTGTACCAGTAGAACGACTCCTTAGGGGTTCTTGTCAAGTTAT
TAGCGTAATCGACAAATGTGAACCCATTTCGGATCGTATAACCCGAAGTCCATTCGAAAT
CGTCCATGTATGTCCATGCTAGGTATCCTTTCACATTCGTACCCGGTTCCATGGTGAAGT
TGTAAAGGGCGTCTAGATGACCACTATGATACGTAATCCTCAAGGTATCATTTAAAGCCG
CAGGATACTCCGCTAGTGATCCATTGTTAGCATCCGACAACCCATTCTCAGTTATAATGA
CGGCTGGACTATTATACGTCTCGTTCACGTATTGTAGAAGATCATAAAGTCCCTCTGGAT
ATATGTAAAGTGAATACGCCTTTTCGCCTATAGGAACTCCATCCTTGAAAAACGACGTAG
TTGCATGGTTATCAGTTGAGTAGCTAAGGTTATCAGAGTTGCTAGACGGATTATTTTCCG
CATAATACGTGTAGTAATAATTGAGCCCTAAGAAGTCAAATGATTCTTTCAATGACTCAG
ATTGTTCTTCAGTGAACGTAGGCAATCTGTCTCCTACTATCAATTTCATCGAATCAGGGT
ACTCGCCATACACGACTGGATTCATGAACCATCCAAATGCGAAATCTATGGCTCTTTGGG
TTGCCAATAGGTTCTCTACTGTATCGTTGATGGGAATGTGCATAGTAGTTGCAATAGATA
TGCCAATCCTTCCCTCTTGATCATCTTGATAATTCTTTTTGTACACCTCAATGGCGGCAG
CATGGCAAAGCAAGAGGTGATGAGCAACCAGATAGGGTTCCGTCGAAGAGTTACCGGCAG
TGCAGTTTCCCATGTATGAAGAGCATCGAGCCGGTGGAAACAATCCTAGCGAATATCCAA
GTTCAGTCATTACATTCGGCTCGTTCNTTGTTGTCCAATGCTTAACCTTGTCTCCGAACA
TCTTGAAGGCTAGATCCGCATAGTCTCGGAAATCATCTACTATGTTGGGGCTCAAAAAAC
CGCCATACTCGTCTTCGAGAGCTTGAGGGAGATCCCAGTAGGAAACCACCGTCACAAATG
GTTTCATATCATTTGCTAGCAACTCATCGATGAGATCACGGTAGAAATTTATCCCTGCTT
GGTTGATTCCGCCACTGACTTTTCCCTGGGGCAGAATTCGTGACCATGAGAGGGAGAATC
TGAAGGTATCAATACCAATCTCCTTCAACAACGTAATGTCATCCTTGTACCGATGATAAA
AATCATCGGCCACGTCTCCGTTACTTTCATCGGCTATCTTCTCCGGATATTGATGAGTAA
AATTGTCCCAGTTGCTGAGTCCTTTTCCATNTATAAATGCAGCTCCTTCAGATTGGTAGG
CCGATCCGCCTAATCCGAACAAGAAACCATCCGGAAAGCTCGACTTGGAAACCGTTGCAT
GGGCATGGAAAGGGATGGTGAGAAAGGCTAAGAGGAGGCAAACTTTTGGTAATGAAAGAG
CTCTTGGTTGTAGCCATACTATGAAGCTTTGATTGTCGCTTTTGTGT
>Fagopyrum_tataricum_MIRA_VER3_c173
ATTCATTCTCTTTTGTCTCGCCATTTCGCCCATTGTTCCACTTCGAAACGAATTCTCGCC
TCTTGGTTTCTCTCTTTAGTCTTCCATACGGAGATTGGCTTGTCAATTCCGCTTTATTGA
TTGCAAATTCATTGGCGGCAGCAGCATGGCTCCGACAGGACCGATTCCGTCATTTTCGGA
GCTTGTATCAGACATCAAGCAAAAATATGGACACTATGAAGATGCTTTTTTTAAGACTGC
TAAAGGTGAAGTCCTGAAAGCAAAAGAACACCCAGCTATCGTTGCAGGAGTTGCTGTTAC
AGCAGCATTCACTCTTATGAGAGGCCCTAGAAGGTTCTTGATACGCAATACTCTGGGAAG
ATTTCAAAGTGAGGAGACAAAGTTTCTTAAAGCAGAGAAGAATGTGAACGAGTTAAAACT
CTCCATTGATTTGACCAAAGGGGAAAGCAAAAAATTGCTGCAAAGGGCTGCTTTCGCTGA
GAAAGAAATGCAACAGGGTCGCACTGAGCTCATGAATGCAACAAATCATCTCCGAAGATT
AACTAAATCATTCCAGCGGGCTGAAGCTCAAGCTTCACATTTGATGGAAGAACTGAGAGA
ACTTCCTCTCAGGGACGCCATACGCCTCCGGGCAGAGGTTGCCTCTACGTCATCTCTTCT
CAAACAGGAAAAGAACAGCCTCAATAAAAGGATGACGAAGTTATCCGATATGGGAATAAA
TGTCTGATCAATGAGATATATTATTCCATAGTTTGAATCCCTTATGTGGGTAATAATCTC
TATCCATTTATCTGCTTTCTCTATAACTATCAAACTCTTCATTGCTAGCGATGCTCTGAT
GCTTCAAAGTCACTCAGATGCTTGTTTGTGCGAAGTTGTAACTTTGCCTTCTGATTTTTG
GCCCTTTAGTGAATGAATTAGAACCAGGTTTNGAAANNNAAAN
>Fagopyrum_tataricum_MIRA_VER3_c174
CTTAACAGGAAAGTTGCTCCCTATCGAGTGCCGGTATCCCGTCCGCTGTAAAATACTCAA
AAGGCGATAACATTAACATAGAAGATTACGAAAATAAACGCCATTGAAGACGACTCTTTT
GTTCTGGGTTTCTTAGCCTAAACGACGAACGCGATTCGTGGAGCTCAATTTAACCTATTT
CTCCTCTCAGTTTCGGGCTGATTTTGGTACCAATGAAGAGGACAATGAGATGGAACCACG
ACACGGATGATTCGTCGTCTGATGAATCATCCTCCTCTGATACAGAAGTAGAAAAAGGTA
ACCATAGTCCTGGGAAATCGAAGACACGAAAAATTGAGCAAGGGGAATCAAAGAAATCAT
CTGATGTTAAATCTGGCAAGAGGAAGAGTGGAGGTATAGACTTTGATGCTCTGACCCGGC
ATGGATACAAGGGTGGTCTATCAATCTTGAACGTGCCGGCTCCAAAGGAAGAAGAAAAGC
ATGATTGGTCTTGGTCTAACGGAAGGGACAAGGCTGCAACTAGTAAAGAAAGCGAGGAAT
CCAACAGTTGAGAAATATTGTAGCTGATGCAGAGTTGCAAGCGGCTGATGCTGTAGCTCG
TAAAGAGAAGAAGGCTGCCGCCACTTTTGCACAGAAGGAAAAGAGGAAGAGAGATCTCGG
GCAAGCTAGTAGGGGTAAGAACTATGTGGAGGAGGAGAAGAGGCTTTTAAGGGAAAATGG
GGTTTATTCAGGTTTTGATTCTTGAATTCTTGTTGTTGTTTTCGATTTTATAGTTTCAAC
TTTGCCTGAAGATGCATTCTATGAGTGGTGTTTATGTAGAACTTGTTTAGAATGTTTATG
GTGTAATGATTTGTGCTTGATGATGGCATATCNGTTCAATTTCTAGGGTTT
>Fagopyrum_tataricum_MIRA_VER3_c175
GTAGGTACGGGGNNGACAACCCAAAGCCCTCTGTTCCTCTCTTATTCTTCTCTCAAATCT
NCACATCTCTAAGACCAGATCTCTCCAATGGCGACTCCAGCNACGCCTCTTCTCAAGGAT
GAGCTCGACATCGTCATCCCCTACTATCAGAAACCTCGATTTTCTGGAGATGTGGAGACC
TTTCTTCCAGCCCTATCACCTAATCATCGTTCAAGATGGAGATCCGACGAAGGTNATCAA
TGTCCCCGAAGGTTTNGACTATGAGCTCTACAATCGTAATGATNTCAATCGCATCCTTGG
TCCCAAGGCCTCCTGTATCTCGTTCAAGGACTCCGCTTGCCGTTGCTTCGGTTACATGGT
GTCTAAGAAGAAGTACATCTACACTATTGATGATGATTGCTTTGTTGCCAAGGACCCATC
TGGCAATGATATCAATGCTCTGGCGCAGCACATCAAGAACCTCCTAGCCCCATCAACACC
TCTGTTCTTCAACACCCTTTATGATCCATACACCGAAGGTGCAGATTTCGTCCGTGGATA
TCCATTCAGCATGCGTGAAGGTGTCTCAACTGCTGTCTCTCATGGACTTTGGCTGAACAT
CCCTGACTATGATGCTCCTACACAACTTGTCAAGCCACTCGAGAGGAACAAGAGGTATGT
CGATGCTGTTATGACCATCCCCAAGGGAACCCTCTTCCCTATGTGTGGAATGAACTTGGC
TTTTAGACGTGACCTCATTGGCCCTGCTATGTACTTTGGTCTCATGGGTGACGGTCAACC
CATTGGCCGTTACGACGACATGTGGGCTGGATGGTGTGTCAAGGTTATCTGTGATCACCT
CGGATTGGGAGTGAAGACAGGTCTTCCATACATCTGGCACAGCAAAGCTAGCAACCCATT
TGTGAACCTGAAGAAAGAATACAAGGGAATCTTCTGGCAAGAAGAGGCAATCCCGTTCTT
CCAGAACGTGAAGCTCCCAAAGGAATGCACCACTGTCCAACAATGCTACATTGAGCTATC
AAAGGAGGTGAAGGAGAAACTCGGCAAGGTGGATGAGTACTTCCTCAAGCTGGGTGACGC
CATGGTCACATGGATTGAGGCATGGGATGAGCTTAACCCAACAACTGCCGTTGCCAACGG
GACCTCAAAGTGAGTAATGAATGAGGATTCTCTCCTTGTGCTAACTCTCAGGCATTCTTT
GTCGTCTTTAGTTTTTTCCGTTTTCAGCTGAGGCTCGGCAGCATTCTATCTTATCGCTTT
TTCTCATTTGATATCAGTATTGAGTTCAGACCTTGAGACACTAGCCAAGTTTTTAATTGA
GTTTTTCTGCATTCTATTATAGCAAATTAGCGATGCTTTTACTGTTTTCAGTTGAGAATT
TATTCATTTGAGACGCTTCTTTGGAGTGGGCATTTGATGTGTTATAGATTAGTTTTGTCA
TTCTTGTGTTTACC
>Fagopyrum_tataricum_MIRA_VER3_c176
ACCATGCTCAAGGACGAGGGTCTTCGCGCCTTCTACAAGGGTTTGTCAGCTGGATTGCTG
CGGCAGGTCAACATATACGGACAGCGCGTCTCGGCTCATTCAGAGTATTGACAACCAAAG
CGTTGGATGCAAACGACGGAAAGCCGCTGCCTTTGTATCAGAAAGCGCTGTGTGGTCTAT
CAGCAGGAGCAATAGGAGCATGTGTAGGAAGTCCAGCTGATTTAGCTTTGATTCGTATGC
AAGCAGACGCTACTTTGCCTGCTGCTCAAAGACGCCACTACAAGAATGCCTTTCATGCCC
TCTACCGGATTGCTGCTGATGAAGGAGTCTTAGCTCTTTGGAAGGGCGCCGGACCCACTG
TTGTTAGAGCCATGGCACTCAACATGGGCATGCTCGCCTCTTATGATCAGGCTGTTGAAC
TCTTCCGCGATACTCTTGGCTTTGGTGAAGCCGCAACTGTCCTGGGAGCTAGTACAATTT
CTGGGTTTTTTTGCGGCGGCTAGTAGTCTGCCGTTTGACTATGTTAAAACGACAATACAG
AAGATGCAGCCAGACGCAGAGGGAAAGTACCCATACAAGGGCTCTTTGGATTGTGCTATC
AAGACTTTCAAATCAGGAGGACCCTTTAAATTCTATACGGGATTCCCTGTTTATGTTGTT
AGAATTGCACCCCATGCGATGATGACATTGATTTTCCTCAACCAAATTCAGAAGTTTGAG
AAGTCTGTTGGGTTATAGTTCTTGGACTGGGCCATGGAAGCATAGCTTAAATAAGATCTC
ATTTCGAGCGGAAGTTTGAATCATGAATTGATTCGAAAGCTAGAGGAGAAAAAACACTTG
GGTGTATATATTCTGGATTTCAGAAGGCCGAAATAAAATTGTTTGGCAACAAGTTTAAGA
GCTCATCATCAATTGAGTATTGTCTCTTCATCGCAGTGGCTCTCCTTATATTCTTGTTTT
CTTATTCAATCAAATATGACAAGCATCGGAATGCAGTTGTTGCCGGATCCTCTCAAGTTT
GTCCTATTTCAACATCCTAAATGGACATCACATTTCTACCTTC
>Fagopyrum_tataricum_MIRA_VER3_c177
GTAAAGTTTGTAACAATGTATCCTGAACTTCATTCTTGAAACTATCAANAAATAAGATAT
GAAAATCTAGCTCATTATTATTCAAACATCGTTTCTTCAAGGGACATGAACAAATTTAGG
ATAACAATAGTCAATAGTACAGTTTCACATCCCCTCATGATGCATTATCCTTGTGCATTT
TCAGAGCATAAGAAAACTTGTTTCGCGCCAAATTATCACCGCATGTAAATACTAATCTTA
CAAGAAACACCTCATATTTGAAGTGCATCTGCAATGGAACCAGCAAGACTGATTATTTCA
AAGGGTGCTTGGTTTTCTATGGCTTTCACAGTGAAGGGGCATGAATCTGTGATCCAGAAG
TACGAAAATGCCTTCTCTGTACCGTCATTCTTGTGAACAAATCGTTCCCATGAACGCTTT
GGGAAGACTCCGTGTGTGACATAAGCGCTCACCTTTGTTGCACCATGAGCTGCTAAGGCT
TTCTGACACTCGATTAAGGTGCTCCCTGATTGGACCAAGTCATCAACGATTACAACGTGA
CAACCAACAGGGTTACCCTCCTTGATCCTAACTATCCTCTTATCATCCTCTCGAACCTTG
TTACAAACTACCATAGGAAAGTGGTCTAGTTGCTTGTGGAACCGCTTCCATGCTCCATCA
TCTGGAAATGCAACAACAATCTTGTCAGCATCAGAGAGTTGATGGAGACGCTGTTTTAAG
AGAGGAATCCCAGTTTCAAAACATGGTAGGACATTGTCCCCGAAATAGAATCTTTCCTGC
AAAGCGTGAATGTCATAGATAACCAAACTAGTTGGACCGCCCCTTGATATGGGAATATTT
GACAAAATTCTTGCCATTGTGAAAGCTGTGGCAACGTCCCCTTCCTCTTCCATTCGTTCA
AAGGAACCAGTTGGAAAGAAAGGTAACACCAAGGTAAAAGATGCAACAAACAACCGAGGA
AGTGCAAAGATGACAGAGAGTTGTTCAAAGATAACAGTAGGGGAGCTAAACGATGCCAAA
AACGCCACGTGATGACCTCGGATGTCTTGCGCATCATTGATGTAGAGGTTTGGAAAACCA
TCATCAAAACTCCTCCAATTGATGGAACGGAGCTGGATGTGATTAGACTCGGCGGCGATT
CTACGAGCGAGTTCTTCGGACTCCACGCAGTAGAACAGAAGTACCTTCTTCTTGTTTGGT
GTCTCCATCATCGTCATTTCCTGTTTCTCTGCTGAGTTTTGATTTACTAATATGCAAGCA
AACAACGAAGCACAAACCACCCAATTGCAGTATGAACAAATTTCACCCCCCCG
>Fagopyrum_tataricum_MIRA_VER3_c178
GNACCGAGAAGAAGAAGTTTGGTCCGATGGATATTTAAAATAAAAAACATCTGTCTATAA
GCTTTACAAAATGAAACTACAAACATGAGATGAAACAAGTGACTTCGGTTAACTCATCTA
CGAGGGGTCAGGTAAGGACTTCTAGTCTCAGTAAAAAACTGCAAAATAAAATCTCAGTTC
CAAATCGAAAATACAACAGCCCGAAAATGGGGGTATGTCATTGATTGAAAACAGCAAGAT
TCAGATTTGAGAGAGTTGATATTTTGTGCCCAGATGATCATCGTCTCTTCTTGCTTCCCT
TGGCAGCATTATTTTTCGAAGGACTAGCCACGAGGTATATGAACGTACCGACGATAGAGA
GGACTGACAGTTGTGGACCAAATCTAGCGAAAATCCTCTTAGCCAATGCAAGTTTATCTT
CGGGAATTGTCTCGGCATGAATATTCAGTGGGAAAATTGGGTTTGAGAATGCCTCTTGAA
GTGATGCCTTTGTGGGAATCCTGAACTTGATGACAGCAGGAGCACCCTGGAAAGGACCTT
TCATCTTCGGCTCTAGCTCAAAAGAGTGGGAAACAGAAGAACCACCATCAAGTCTTTCCC
ATGAAACAGAGGTCTTTCCGTTAACAATGGTGAACTGGTCTTCAGGCCAACTATCATCAG
TGAGACTGACATCATAAGCAGAAACAGATCCTTCGTTATAGATATCGATCGAGACAGAGA
CGCGTTCTGTTCCATCCCTAAGCTTGGTGATACTGGCCTTCTTGTGTGCCACAATGAATG
GGGATTCAGAGCTAGCAATCGCAGATGCAATCATCGACGAAGAAACCATGAACAGCAGAG
CAACGATCAGAATCGATGATTTCGCCATGGTGTAAAATCGATCTGGCTTTTACGTCGGAG
ATCCGATTTCGATTTTCGACCAATAATACTTGTAGGGGTTTTGAAGTCGAACGATGAGAA
AATAAATAAATACAATAGAAAT
>Fagopyrum_tataricum_MIRA_VER3_c179
GTCCTCATTCCAAATAAAACCCCCTTTTTCACACCATTAAATGTCCATTTTATACAAATA
TGACCAAATTCATAACATAGTAACATTTCATCATCTACTATCCAATACAAACAAGCATTA
ATCAAGTTGTTGGTCTTTCAAGGACTTGAACCCTTCACATGAGTAGCCACACTATTTGCA
CCATTGCTACTACTATGATACCTGCAAAGAACCTTACACTTGACTACGTTATCGTACACA
TAGAATCCGGGTGCAACCATGATCCGAACCACGGATGGGACCAAACTATGAGCGGTTCGA
TCTCCGCCCATGTCTTCCATGTACAACGAGTCAAAATTGGATCCTTTTTCAACCCTAAAG
ATTGGTAAACCGGGATGAACCGAGTTTGCCAATAAGTGAACCAACCAAACACTTTTGGAA
GCACAGAAAAAGGCTTGTAGTAGCGGTTCAGACCAAGCCCGGTTCCAACCCAACATGCTT
ACAATTTCACTCATCTTTCTATCACAAAACTTGCTAAAATCTTCACTGAAATGCTTTGTC
CCTTTGCTAAGGACTTCCTCCCATGTTAAATTTTGTAGAGAGTTAAACGCGGCGTATTGA
GCCTCGCACCGGTCTAGTGGGTTCAGGATCCGGTTCGTGGAGTTTTTAACAAACCCGACT
GATTCAAAGTCTTCAAAGAGAGCGAGGTTGAGTAGAGCCTCGAGGTAGGAGATGAGGTTT
CGAGGATTTTTGGAAAGGGAGATTTTGATGTCGTAAGGTTGGAAGAGAGATGAAATTCGT
TCGAATACTTTGACTCCCATCTGACGAATCTGGATTGAAAGAGCTCGGCTGAGGAGTCGG
ACGGCGGATCGAGCATCGGAGACGGAGATTAGGAAATTCTCGATGATTTGATCGTGTCCC
TCAATTCGGATGTGGTTAAACGGTGAGAATCTCTGATTGTTAACAATTCCTCCGCCGGGA
GAAGCCGCGGCGACGCCTTCGAGGCCGGATTTGAGGCCATGACAGTAGATCTCGAGTTTG
TTGAGTTTCTTCTCGAGTTCAGCCATGGAGTATTTCAGTTTCGAAGCTTCTAGAACAGCC
TCATCACGCTTCCGACTCGCGTGAACGAGTTTATGAGAGAGCTCCGCCACCGCAATCTTC
CACCTCTCCTCCTTATCAACTGCCGAGGTAGTGGAAGAAGAAGTATCCGGCGACGGTCTG
GGACTCCGACGAGCCACACTTGAGAGAATCGACTTCAATATTGCGTTAGGGCTTGGCATG
GTGAGAGAATAAGAGGAAGAAGAGTATTGCTTGCTTACAGCGTCGGCGACAGGAACAACA
GACGACGTCGTCGTTTTGTCACGGCTAGTCGGCCGACAGTTGTTACACATGATAGCAACT
TTCTCCGCTGACCTCTTCTTACCGGAATGCTTGCTTGTCGTGGTGTTTGTGGTTGTGGTG
GTAGAGGCCGGTGATGAAGTATGGAGTGGGGTTGGAGTTGTGAGTTGACGGCTTGAAGCT
GAACCAGGACGACGTCGTTCAGAGCATTCCTCAGCTTCATCTCCTTCCTCAATAGGGGTG
AAATGGTGTGAGCGGCGGGGAGGAAGATGTGGGGAGTTAGAAGAACACGAAGAAGATGAA
CATGAAGAAGGTGGAGCCATGGATTCTCAAAAGCTTTCTTCTCCGGTGGGTTCACTTGAT
TTTCTT
>Fagopyrum_tataricum_MIRA_VER3_c180
TCCATAGACATTATCGATCCTTCATTTCATTCACATCTGCTCGTTACTGTCTGCTCGCTC
TCTCCACTTCTTCTTCACTATTCATATCGCACCGTGATCAAAGTTCTTTTCAATCTGTCG
ATCTCTCGTTGCGGTTCAATTGAAAGCCATGTCTGCGCTTCCAAATTCTCTGCTTCTGGC
TAGTAGCTCTTCGATCCAGCTCTCTTCTGATCAAAGTATGAGGACTTTGTGTTCCCCAAC
CTTGTCTATTGCTCCATCCAGTAGGAAATCTGTTTGCAAGCCGCTCGTTGTTCGAGCTGC
ATACAGTGATGATAGTAGGGTTAGCAGTTCCGGCGTCTTTATTGGGGGCTTTATCCTGGG
AGGATTAGTAGTTGGCACCCTAGGGTGTGTGTATGCACCTCAGATAAGCAAGGCTTTGGC
TGGAACTGATAGAAAAGATTTGATGAGGAAGTTACCCAAATTCATTTATGATGAAGAGAA
AGCGTTGGAGAGGACGAGAAAGATACTAACTGAAAAGATTGCACAGCTGAACTCTGCTAT
TGATGATGTTTCATCTCAGCTTCGCTCAGACAATGCTCCTAATGGAGCAGCTGTAAACTC
TGATGAAATTGAAGCCGCAATCTAAGAAGATAACAAGTTGATCAGGTGTTTTGAGGGGTT
CCTATAAACTGATAATCATGCATTCCTGGGAAATAATCCTAGTATCTTAGTCTCTTTCTT
GTTCTCCTCAACAATTTGCATTCTATGGTTATATGTGGATAGTGATTTGCACCCGTGTAA
TAGGTACATACCAGATTGTTGAAATTTTCTTTGGCTACAAAAGGATTATACACTTCAGTT
GTACTTGAAACCCCACCTATTCATGTTTGTGTTTGCTCAATATCTGATGAACAATTTCAG
CTTTTTCGTT
>Fagopyrum_tataricum_MIRA_VER3_c181
ACTCGCTAGGTTTTAACTCGTCTTCAGCCAAGAAAGAGAGATTCGAGAAGAAATGTCGAA
CTGGCAAAGGAGTACTGGTTATAATCCGAAGCACTGCACCATTGAGTACGATGGAGCTTC
AAAGGGAAATCCTGGAAGATCTGGAGCAGGAATTGTTATTAGGGGAAGTGATGGCACGAC
GATTCGAGCGCGAGAAGGTCTTGGGAATCAAACCAACAACGCTGCTGAATATAAAGCACT
GAACAAAGGTCTGGAAATTGCTCGTGATCATGGCTATGAGAATGTTACTGTCCGTGGAGA
CTCCCAACTTGTTCATAGGCAGATAACTGGTCATTATCAAACAAGAAGCGAAAACTTGAG
AGATCTACAGAGCCATACTAATAACCTGAGGAATGACTTCAGGTCATTCACTTCTGAACA
CGTCCTTAGGGGGTATAATCGTGATGCTGATCATCAAGCCAATCAAGGCGCGAATCTCAA
AGAGGGTGAGTTTCAGGTGGATTATGAAGTATAAGACTATGGGAATGATGCCAGATCGAT
GTTGCTGTTTGCTTCAATAAACTCTCTCCGTTTACTGTTTAGTAACTCAATTGTGTGTTT
TAGTAGTCTATGATTTCTATCTTTCTTATTTGCTTACTAGTGTGATTGTGTGGTATGATT
TCTATCTTTCTTATTTGCTTACTAGTGTGATTGTGTGGTATAATAATCGTGTTGCTTTTG
CCACTATGAATAGTGTATTCAAAATCTAAGTTTTACTGGTGTATGATTGTAGTAGTCTAA
AAAAAAAGNAGAAACAAAAACTAACTGCGTGTATAC
>Fagopyrum_tataricum_MIRA_VER3_c182
AAGTTATCGGGTTTTTCAGATTTTCGGGATTTCTCTGTCGATCTGCGAAACCCTAAATTC
TCCTCTCTCTTTCTCGCTGTTTCTGCGTTGAAGAGGAGCCGAAGATGGCGTCGAAGACGG
TTTTGCAGTTTAGTTCCCCCGGGGCGACGGTTCCATCTGTCCAGGTTCAGCCGCTTGTTA
TTTTCAATGTCTGTGATTGTTACGTCCGCCGACCGACGGAGGCCGAGAGAGTCATCGGCA
CTCTCCTTGGATCCATCTTACCTGATGGAACCGTTGATGTTCGCAACTCCTACGCTGTGC
CTCACAACGAGTCATCCGATCAGGTTGCACTGGATATTGAATACCACCACAACATGCTTA
TATCCCACCAAAAAGTGAATCCCAAAGAGGTCATAGTTGGATGGTATTCCACAGGATTTG
GTGTTTCTGGCGGTTCTGCATTGATCCATGACTTCTTTTCTAGAGAAGTGCACAATCCTG
TTCATCTAACAATCGACACTACATTTACAAATGGAGAAGCTGCAGTTAAGGCTTTTGTTT
CTTCTAACCTGTCACTCGGAGAAACACAACTTGTTGCTCAGTTTCAGGAAATCCCTGTGA
GTCTTCAGATGGGAGAAGCAGAACGGGTTGGGTATGAGCTGTTGAAGTCAACGATGGCCG
ACAAGATTCCAGGTGATGTTGAAGGGATGGAAGCTACAATGGAGAGATTGCTAATGCTTA
TTGATGATGTGTATAAATATGTAGATGATGTTGTGGAAAATCGTATTCCTGCTGATAATA
GTATTGGTAGATTCATAGCTGATGCAGTATCATCTCTACCAAAGATATCACCTGCCTCCT
TTGACAAGCTAGTCAATGATAGTCTTCAGGACCAACTTCTGTTGGTATATTTGTCTAGCA
TCACAAGGACCCAACTAAGTCTCGCAGAGAAGCTGAACACAGCAGCACAGGTCCTGTAAA
TTAGCATAGTCTTTGCCGATCTACAAGACATTCATTTGGAAGACTGTTACCATTGCCGAC
ATTACGTGTTTTCTGGGGATTTTGTAGTGCTAAAGGATTAGTATTGTTTCTGAGTTGATT
GAAATCTTGTGTTATTGAATTTGTACTAGGTGAAGTTTTGATCCTTGCTTATTGCTCAAT
GCTCATTCCAAAACTCTTTTTTTATTC
>Fagopyrum_tataricum_MIRA_VER3_c183
CCGTAGGGAGGNAAAGAGGCAGACGATTGAATATTCCGGGAAAGCGTGCAGAAAATGAAG
AGCATGGCGATGCCAACTACTACTCTTCGATCTTCGATCCGATCCATTTCACGCTCACCT
ACTACTCCATTTTCCTCCGTTGCCCTCCCTTCTCAGTTTTCCCTTCCTAATCTCTCCTTC
TTCTTTCCTCTTACTCTTCGTCGCTCTTTCTCCATGGCTTATTCTCCTCAGACTGTGGCT
TCTGAAGATTCTACCTCCGACGTCTTTCACCTCATCCAATCTCATCAGGAAAAAGCTGCT
AGGCTTCCACCTCAGGAGGAAATCCGAACGGTGCTTGCTAATAGTCTTCGAGGAACGCTT
TCTACCTTCTCTCAGAAATATGAGGGTTATCCATCAGGATCCATGGTTGACTTGGCTTGT
GATGCTAATGGATCTCCTATATTAGCAGTCAGCAGTCTGGCTGTTCACTCAAAGGACCTG
CTAGCTAATCATAGATGCTCACTTCTTGTGGCAAGGGACCCTGAAGATAGGACAGATTTA
GTAATTACTGTACATGGTGATGCTATTTGTGTTACTGAGGAAGAGAGGGACGCTGTTCGT
AGCACTTATCTGGAGAAACATCCTAATGCCTTTTGGGTCGACTTTGGTGATTTCCAATTT
ATGAGAATAAAACCCAAAGTGGTGAGATATGTTTCAGGAGTTGCAACAGCATTACTTGGA
TCAGGAGAGTTCAGCCAAGAGGAATTCAGTGCATCAAAAGTAGATCCAATATCTCAGTTC
GCTAAGCCTATAGCGTCCCACATGAACAAGGATCATGCCAACGATACAAAGCTTATAGTG
CAGTATTCAACTTCTATTCAGATATACTGGATGTGGATAGTCTGGGTTTCAATGTTAAGG
CTACCTATCAAGGGAGTACCTACAAGCTTCGCATTCCCTTCCCTAGGCGAGCAGTGGACA
GAAAAGACGTGAAGACATTGATAGTTGAGATGCTCCAAGCTGCAAGTTCGTCAGCAGCAA
ATTGATGTGCTAACAATGGAGATGAAGAAGATCCAACACAATCCTCTTGTACATAAAACA
GCATGGTGTTGATTTCAAAGTTGATTTCAAAATGAAACTGGATATGCTACTTGACATCCC
TGAATAGAAGCTTCAAGTTTGCAAGGTTCTGATGACAGTTCTTGCGGTAGAGCAGTCACT
CAACTAGTTAAAGAAGGAAACGAAATTTGGGGAGATAAACAGTTGTAAGATTTGGACTGC
ATATTTTCGTTTAAGGAAAGAACATATATATAGGGAACTTATAAGACCTACAGTGGCTAA
TCAATCATGAACAAAAATGAGAATTGTGTTGGATTGCTATAATTTAGGGTCTGTTTGGCA
CGTTACTTGTAAGATCCTTCAAAAATTCAGGGGCTGAAATATTTCTCCNAAAAGAAAACA
AAA
>Fagopyrum_tataricum_MIRA_VER3_c184
AAGGCTATACAATTTTAGTGCTCACAATTTACCCTCCTCTTCTGCCCACCGGTGTCAATA
CTTCCGAGCCTCGAACCCTCAATCCTCAAACATGGAAACCGAATCGATCGTTCATGCCGG
GGAGGTCAAAGAAACATTCACCGATGGTGTTAGGCTTTTCAGCAAATTTTCCTTCGAGGA
CGTCACTGTCGCTGATATGGCACTACAAGATTATATTGGTGTGAGTTCTGTTAAGCATGC
TATTTATGTTCCCCACACTGCTGGGAGATACCAGAAGAAGAGGTTCAGGAAAGCTCAGTG
CCCCATTATTGAGAGACTGACAAACTCTTTAATGATGCACGGCCGTAACAATGGGAAGAA
GCTCATGGCCGTTCGGATAGTTAAGCATGCCATGGAAATCATCCAGCTCTTGACCGATCA
GAACCCAATCCAAGTCATTGTTGATGCTATTGTTAACAGTGGACCAAGAGAAGATGCTAC
CAGAATCGGTTCAGCTGGTGTTGTGAGACGTCAAGCTGTTGATATCTCTCCATTGAGACG
CGTTAACCAAGCTATTTACCTGCTTACTACTGGTGCCCGTGAGTCTGCATTCAGGAACAT
TAAGACCATTGCTGAGTGCCTTGCTGATGAACTCATCAATGCTGCCAAGGGATCTTCAAA
CAGCGTATGCAATTAAGAAAAAGGACGAGATTGAGAGAGTGGCCAAGGCCAACCGTTGAA
GGGTAGATCACAAAATCTACTTAAGTGATGGAATTATAGATGCAATACTTGGAATTTTGA
GCAAAATACTACTCGAGGATAGTTAGAATTGGGAGTACTATGACCATTTTTAATGTTAAA
ATCTTAATTATTTTTCTCCAGTGATTGAAGTGTACTAGTTAAATTTTATGGTTTGTGTTT
TAGCAAATTTGTTTGTTCATCAAATGTATCTTCTTATCTTCGAGAGTNGAGACCCTTATA
AGTTATAGAGTAACTCTTACAATTT
>Fagopyrum_tataricum_MIRA_VER3_c185
CCTTTTTTTTTTAAAAGATAAAATTATCAATTCATAATTTGTAATAAATCATGCAATCGA
AATTATCCATTCAGATCTACTGTAGGTTCAATGTCAATCCTCACCAACTGGGAACTTTAC
TCACCAAATCCTTTTAAACAATCATTTTTGTATTCATGGTAAACTCGAAAGGTCTGGACA
AAGGTTACCAAAACTAAACAAATTACTCTATTTGGTACAGATTCAACTGAAGAGGAACCC
TTGTCAGGAGGCATCAGACGTAAACACCCGTCGAGAGAAGCAGGAACAAGGAGCCAAAAC
CCAAGAATACGGAAGCCACAGCTCCAGTAATCAGTTCCTTCCCGAGGCTGCGGTTCTTTC
TAGAAGAGGTGGCCTCATAGATGAAGAACGAAGCGGTGACGATGAGGCCAAATGTAAGCA
GCAACACAGCTAGGGTTGGATAAAGCGACTCAGGCACGGGGCTAGTGACGGGCTTTGCTG
ATTGAGCCATGATAATGTGCAGAGCTACCGATCTGCTAGGCTTCGAGTCTTCGACTTCGA
GGGTGGTTTGATCGGAAGAAAAAATTGAGTGGANGCACTAGAGGTTTTTAGTATA
>Fagopyrum_tataricum_MIRA_VER3_c186
AAGTAAATAATCAAAAACACAGCCACCACACACACGCCCCTGACAAGTAGATTAGCAAAT
CAGTGACCACAACGCCCTGGAAATCATCTCTTCTTCAGATCACCATGACGTTGTCTAGCG
CCACCCTCTCCTCCTCTACCTCCTCCCCGTCTTTGATCAACTCCCTCCCTCACAAGCTAC
CTCTGTCCTCCTCTTGCCGATGGAAGCCCTCTCTCTGCATCGCCGCAGTCTCTTCGCAAA
TTCGAATGCCGGCTAGATCGATCGTCTGTGCCGTCGCCGTCAAGTCCGATGCGGACGCCG
GTCCATCATCCACGGGCGGATTGGAAGGGCTCAGCGCCGAAGAGGAGGCGGAATTGAAGG
AGAAAGCTTCCAAAGAGGGAGCTAGGGTTAGGGTTAAGGTTCCGTTGAAGGTGTACCACG
TCCCTAAGGCTCCAGAGGTCGATCTCACCGGGATGGAAGGTGTGGTTAAGCAGTTCGTCG
GACTTTGGAAGGGTAAACGGATTTCCGCCAATTTCCCCTTTAAGGTCGAGTTCCAGATTA
ACGTTGAAGGCAGAGGTCTAGTCAAGTTCGTGGCGCATCTCAAGGAAGATGAGATTGAGT
TCATTTAGACCGGTATGTATGTGTATCTGTTGCAGAGTATTGGATTTCTCCCTCTCTCCC
TCTCTCCCTCTCGCTACTCTGTGCTTCCACAATTTGTTTATGGCTGTTGCTTTTTGGGAG
GTGCCAGCTGAAAAATAAAACTGTTTTATTAACAACAATACATGAATGTGCAGCCTTGTT
ATATTGTATAAAAGTCTCGTTACCCTAACACTTGGGGCTCTTG
>Fagopyrum_tataricum_MIRA_VER3_c187
AAGCAGTGATCCAAACGAAAAGCGGTGTGCTGCAGCTGCTGATCCTCTTGCTCTCAGCAA
TTTTATCAGTTACACATACAACAGATAGATAAAAATATCCATGGCAACTCTGAGCATTGG
AATTGCAAGTACAAACTCATGCTTATTCCATTCAAACATCGTGATTACAAGACATTTGAG
GTCCAAAATTTCATGTGTTCAATGGGACCCAGAAGGTTTGTTCAGAGGGCCTACTCAAAC
TGGACATCTAGCTCGACTCGAGTTCAAGAAACGGCTAGACAAGGATTCTGAAGCTAGAGA
GGATTTCGAACGTCAAATGCGCGAGGAAAAAGAACGTCGCTTAGCTGTTCGTCAATCTCG
AGTTCCGCCTGATGCATTGCCGGAGCTGATTGAATACTTTCTTGATACTGAAGCACAAGA
GATTGAATTTGAGATTGCAAGGCTGAGACCCAGATTGGACAAGGAGTTTTTCTCACAGTT
ACAGTTGGAGCTTGGACAGCTTCGTTTTGCAGTAACAAAAACAGAGGACATGGAAGATAG
GATATTTGAGCTGGAGGCACTGCAGAAGGCTTTGCAGGAAGGAACAGAAGCATATGATAG
AATGCAGGATGATCTTTTAAAGGCAAAGGATAGCTTAACAAAAATCTTGTCATCAAAGGA
TATGAAAGCAACTCTACTTGAACTGGTAGAGAAAAATGAGTTAAATACTGCACTGTTAAC
ACTTCTTGACGAGAATATAGTAAGCGCGCAGCAGGCAAACCAGAAACAAGCTGCAGAATT
CATGGAGAAGCTTCGAGCAGCTGTTTTAAAGTACATTACAGTGTAGATTTCTTCAGTGCA
GCTAGTTTATCAAGCTTATGATCCTGATCCAGCATGGCCAGCTGATTCTAGGTTTAAGTA
TAATCAAGGAAAATGAAAAATATTTCTGCAAACATTTATTTATTGAGGATTTGTGGAAAG
ATGTTCAGATGAAAAATATCTCTGCAAAGTTGTAGACTTTCATTGAATNC
>Fagopyrum_tataricum_MIRA_VER3_c188
ATCGCAAGTCAAAGTCAGATACACGCCACCACCCCACCACTCTTAGTCGCCGCCGCCGTC
CCTTCAGATGGCGGAGCAAGCCATACTTGGATATCTAGAGAAGAACGACTGCATCTCTGA
TTCTGGCAACTTTGCCTCTGAGAGTGGTTTCGATCACAATGATATAGTCAATGACGTCAA
GAGACTTCATGGNTTTGGATTTGTTCATGTTGAGGGTATTAAAAGAGAAAGTTGGGTTCT
GACGGATGAAGGAAAACTGTATGCTGCATCTCGGGTCCCCTGAAGTGCAGTTGCTCCTAG
CTATACCACCAGAGGGCATTCCAAGAGATGCTTTGCANNAAAAGGTTGACCCCTCNGTTT
ACAAGATGGGATTTCAACAGGCTATGAAGAATAAATNGGTNGAATTGGAGAAGCAAAGCC
AGTTGGTTCATAGAAAGATTCCAGACGTCAAGGACCATGTCAAGCAGTGTCTAGTAGATA
TTGAAGCTGGGCAGATGGTTGGACAAGAGGACATTGATGCTCTCAAAAGAAGAAAGCTTA
TCATGCCTCAGACATGGACAGGTTACTCAGTTAGAAAAGGTCCATATTATGCTCCAATTA
GAAAGAAAGCTGCAACGGATCTTACTCGAGAGAACTTGCAGAGGGGTGATTGGAAGGAAT
TAGAATTTAAAGAATACAACTTTAATGCCAAAGGTCTGCCTCCTGATTGCGGTCATTTGC
ATCCATTGCTTAAGGTACGGAAGCAAATGAAGATGATTTTTCTTCAGATGGGATTCGAGG
AGATGCCTACAAACAATTTTGTTGAGAGCAGTTTCTGGAATTTCGATGCACTGTTCCAGC
CCCAGCAACACCCTGCTCGTGATTCACATGACACATTCTTCCTACAAGTTCCATCCACTA
CACGAGAGCTGCCTGAGGACTATGTTGAGAGGGTGAAGCGTATTCATGAATCTGGTGGTC
ATGGTTCTAGAGGGTATGGATATGAACTGGAAAAGAGAAGAAGCTAACAAAAATCTTTTG
CGAACGCACACTACTGCTGTATCTTCAAGGATGCTTTATGCGCTTGCACAGAAACCATTT
GCGCCAAAAAAGTATTTCTCAATTGATCGTGTGTTCAGAAATGAAGCTGTTGATCGAACT
CATTTGGCAGAGTTTCATCAGATAGAAGGCCTAATATGCGGCAAGGGTCTTACTTTGGGA
GACCTAATTGGGGTGTTGCACGACTTCTTTTCACGTCTAGGCATGTCCAAGCTCCGTTTC
AAGCCTGCTTACAATCCTTACACTGAACCCAGTATGGAAATCTTCAGCTACCACGAAGGC
TTCAAAAAGTGGGTTGAGATTGGAAACTCGGGCATGTTCAGACCTGAAATGTTGCTTCCC
ATGGGTCTCCCTGAAGATGTTCGGGTCATTGCATGGGGACTGTCACTCGAAAGGCCAACG
ATGATCCTATACGGGATAGATAACATTCGAGATCTGTTTGGGCACAAGGTTGATCTTGGT
CTCATCAAGAGGAACTCAATATGCCGTCTCGGAATCAATTAGTGAGTCTGGAATTTCAGA
GAAGCAATGTTACCTTCCAACTTTTGACAATTAAGGTGTATACTTTGGGAAATAGTCAGG
AACTACATGGCTTTTTTAATTTGAATTATGATGATGAAATTCTTTGCGATTCATGTTTTC
CCATTTTGGATGTACGACTCGAGGAACAATTGTGTTATTCTGACGGATCAGTGGTTTTCA
ATTCATTTGCTTTTGATTTTCTN
>Fagopyrum_tataricum_MIRA_VER3_c189
CAATGAAAACTTGTAGAGGAAAGAAGGAGCGTTGATAAAAACATCAAGAAGTGTGGTGAA
TGAGAAGGGTATAAAAGATAAGAAGTATCTAGAAGTCCCAAAGCCAAATTGTTGTTTTAG
TAAGGAACAGTGAAGTCTAAGAGTGAGACTCTGGAGCAAGCATTGTTGATGTTGAAGAAA
GCTGCTGAACAATTAACTCAGGCAACAAAGGAAGGTGGAGTGAATCAAATTCAGTTCAAC
GAACGACAGCTGAATGGTGATTTTGAGCCGTATATGGGTCAGCTTGAAGCAATTAGAGTG
GCTTTTGCAAACAGGGAGTTGAAAGTTGAAGAGATGAAGCAGCAGGTTGATTTGTTGCAG
ATCACGGTAAAGGAGGCTCAGAAGAGGAAGAGCTTTTGGACACTGGTATCATCTGCTACT
ACTATCTTGGCTGCTGTTGTGTCTTTTGCTTATGCTAGTAAATTGCGTTGAAGCTTTTTT
GAATCTGTGCAATGCACTTGGTTGCTAGATTGCTGTTGAAAAGTAATGAACTAAATGACT
TATAGATTGGCCTGCCTGGTTTAAATGTAGGCAGATTACCAACAATTTTCGATCTTTGAT
CCTTGTTTATGACAAGGCAATAAAGACTGATGCTGTTTAACTAGGTATTCTTGGCTCTGT
GTTGCTTAATTTTTGCTCTTAGT
>Fagopyrum_tataricum_MIRA_VER3_c190
TATTAGCGAAAATTTGAAGCATACAAACAAGTCATTGTGATTCCCAGCGAGATCATTGGT
ATAAACTATTCTAGGTTTGTCAATGCTGTGGCCTGTATTGTTGGTGGTATTCAGCTGGTG
TTTCTATCCTCGTCAGCAGTTTGCGTAGCTTCCAATGGGTTCACGTTTGACCAACATTTA
AAAGTTCTTCTTGGGTTTATTTGTTTATCTCCATTGACGCGTGACATCCTCAAATTTCCC
ATCTTTTTTGGTCTGAACAAATTCCCCATCTTTGAGAACCACTTTGCTACACAATCCTTT
GTTCCATTGACTGTTTGATAATAGCTCTGAAAAATTAGTTCAGATCTGTTATAGGTTCCG
TCGAATGCGTTGGTGTTAAGTCTGATTGGCTGAGCTTGAGCAAAATGGNNGTTGTATTTC
ATCTAGTAGTCAGAGTACCTGCAGTAGCCNTAGCAATGGAGATTCGGCTTCTTCGTGTTG
CTTGGGAATTGGAATGTGTGGGCGAAAGAGAAGTAAGAGAACTTTTTCAGATCATGCTGC
TTCGATGCAGCATTTAGCATCCATACCCAATCGAATCTTCTCAAACGGGAAAGGGAAAAC
TTCTTGTATTTTTACTCAGCAGGGTCGCAAGGGCATTAACCAAGATGCCATGATTGTTTG
GGAAGATTTCATGGCGGATGATGTCACATTTTGTGGCATTTTCGATGGTCATGGGCCACA
TGGTCATCTTGTCGCTCGTAAAGTCAGGGATGCTTTGCCGCTGAAGTTGTCATCACTCTT
AAATCAGATCAAGGAAGTTGGAGATGTCGGGGAGGCTGAAAAGGAAAGTCTGTGTGAGGT
TGACCAGATCAATGATTTATGGAAGGATGCTTTTCTCAAATCATACAAAGCCATGGACAA
AGAGCTTAAGTCCCATCCTAATTTGGACTGCTTTTGCAGTGGTAGCACAGCAGTCACTAT
TGTGAAACAGGGCTCAAACCTTTTTATGGGGAATATTGGGGATTCCCGGGCTATAATGGG
ATCAAAGGATAAAGATGACTCTTTGATAGCAATCCAATTGACAGTTGATCTGAAGCCAGA
TTTGCCAAGGGAAGCTGAAAGAATAAAACGGTGCAAAGGTCGGGTGTTTGCATTACAAGA
TGAACCTGAAGTTCATAGAGTTTGGCTGCCATTTGATGATGCCCCAGGGCTAGCTATGGC
TCGAGCATTTGGAGATTTTGTTTGAAAGAATATGGGGTTATTTCTGTACCTGAATTTGCA
CACAGAACACTGACAGATAAAGACCAGTTCATCGTTCTTGCTTCAGATGGGATTTGGGAT
GTTCTGAGTAACGAGGAAGTGGTACAAGTAGTATCCACAGCTCCATCAAGAGCATCAGCA
TCAAGATTACTCGTTGAATCAGCTGCACGCGAATGGAAGCTCAAATACCCAACATCAAAG
ATGGACGATTGTGCAGTGGTATGCTTATTTCTAGACGGTAAAATGGACTCAGAATCCGAT
AACGATGAGCAAGGCTTTTCTTCAGCAACAATACAAAGCAACCAATCAGCTGCAGCAATG
GAGTCGGACGATGGACAGAACTCAGAGCCATGTCTTCAAAGGAACTTCACTGTCAGAACA
ACCAATGCAACCGGTTCATTCAGTCGGTTTCCAACCGAGGCAGTCGGAAACCCGGAAACT
TCTACGTGCGAGGACCAGAATTGGTCGGGTTTAGAAGGCGTAACGCGAGTCAACTCTCTT
GTTCAGCTTCCCAGATTCTCTGATGAAAGGCCGAGCTCGAAAGCCGAATAAGCTGAAGAG
TTGCCTTGTTGTTTGGCTCAGATTAAGATTCGCAACAGATCAAATTTGGTGCAACTGGAT
TGTTTTGACGTTTCAACATTTCTTTGCTTAGGTTGAACTTCACCTCGGTTATGTTATACC
AAGTTACCAACACTCTTATGTTCTGTTGTATAAAGTAATATCTAGTGGTAACATTTTATA
ATATTATATGCATTATCTTTTTATCTCTTCT
>Fagopyrum_tataricum_MIRA_VER3_c191
GAGCAATATTTTTTGNAGAATGATGGTCATTGGTCATCTGTGTAGAAGTTCTATTGTCTT
GATCCAATAATTGGAATAAAGGAATGATCCTCTTACACAGGCAAACGAAATGAGATAAGA
AGAATTACCAGAGGCACAGTACAGAAGAACCAGATCAGCTAATCAATTTTACTTAATGTA
TTGAGACATCCATTTGAAACCCTCACCATAACCCATCTTGCGGACGATACTGCACATGAA
CACCTCAAGGGGCCGAACATTTGAGTCTGTAAGATTCACTTTACCCTTTCCTGTTGTGCA
GTTTGCAAGCCCGAGATGGTAGCGTAGCTCCTCTTCTGAGGCTGCATGCGGAATGTCAAT
CTTGTTGCCTAAGATTAGGAAAGGTACGTTAGTGAGAGCTTCATCTGAGAGCAGGCCATC
CAGCTCGTTCTTTGATTCAGCAAATCTCTCCTTGTCGTACGCATCAACTAAGTAAACTAC
TGCATCAACCTTAGCGTAGTAATCTTTCCAAACACGACGAGCAATTTGATGGCCTCCCAA
ATCGAAAGCCTTGAACTTAATCTTCCCGATACTCAACTCCTCCGACGTCGGATGCTGCGT
TGGCTGATGTTGAACCAACCTCTCATCCTTCAGCATGTGAAGAAGAGTGGTTTTACCGGC
ATTATCGAGACCTAAGAAGAGTATTTTCGCATCCTTCTGCCAAAGACCAAGGGATGCCAG
TACTCCATAGAACCAATCTACAAGAAACATCCTTCAACTTCTGATACAAAGAATCTGCGT
ACGAGCTAACTACTNCCCCCGTACTCCTGCGTTGA
>Fagopyrum_tataricum_MIRA_VER3_c192
TATACGACGACGAGACGGTACGGGGGAGGAGAAGAGGAAACGAGTTTCGAAAAGGGTTTT
TGCTTCCATCTCCATAAAACCCTTACAATCAAGCTCTTTCTCTCTCCTCCCCCGCCGTCT
TCCATGGAGGTTCAAGGGATCAGTGCTGCCACCACCGCTGAACCACAGCCACCTTCACCG
CTGAACCACAGTGATGTTGCTAAATTGAGAATCCTCTGGTTGTATCTCCACTGTCTGATG
AAGATGGAAGTGGCCATAAAAACGACTGTCCCTCTCATACAGCTGAATCTCTCCAAGACC
TCCGTGCCAAGATTGTCAGACAGGTGGAATATTACTTCAGTGATGAAAATCTGCCAAGTG
ACAAGTTTTTACTGGAACATGTTAAGAGGGATAAGGCTGCGTTTGTACCAATTGCAGTAA
TTGCTTCATTTAGGAGGACGAAAAAACTCACTAAAGACTTGACATTGATAGTAGATGCTT
TGAAAGAGTCTTCTTTGCTTGTTGTAAGTCCTGATGAAAAGAAGGTTAGAAGACTTCATC
CTCTTCCACTTAGTGAATTCAAGGATCCCAATCCCAAGTTATGTACTGTTCTGGCAGAGA
ACCTTCCTGAGGATCATTCAAAGGAGAACATCCAGAGAATATTTGGTCAAGTTGGAAACA
TAAGGAGCATTTGTATATGTGACCCTCACACTGCTGGAGATTTAAAGCAAAACAGCAAGG
GAGATAAGCAGATTAGTGGCAAGCTTCACGCTCTTGTGGAATATGAGACAGTGGAGGCAT
CACTTTAAATGATGAAAAAGACTGGAGGAATGGGTTGCATGTTCAACTTCTTCAGAAGCG
AATGTATGCTGCGGGACGGAAAGGGCGGAAGGGGGGCTAATGGTGACAAAGGTAGCCACA
ATAACTGCTCAGATCATGCAGCTCGTGAGGATAATCATGACACTAGTGAATGCCATGATG
ATGCTCATGAAGTTCAAGATGGAGAAAATTTACCCAAGGGTAGAGGTCGAAATCGAAGAT
CAAAAGGACAAAACAAAAAAGGCAACCAGTGGGACGGGGCATGGAAGCATCACCTCTTCT
GCTCACACTGAAGCTGCAAAGCCACCGCCTGGGCCTCGCATGCCTGATGGAACGAGAGGG
TTTACCATGGGCCGTGGACGCCCTCCTGTCTGAAATGTTATATGAATTGTATCTTTGAAC
TTTTTGTGGTTACGGAAATGGAAATGGAAATGGTAAGTGTTTAGGGTAAGATTGATCTTA
GCTTTGTCAGAGATAGGTAAAAAGTAAAAAGTTTAAAAAAGGGTAAAAAAAGGTTAGAAA
TACTTAGCTCTGTAAATGCTGTCT
>Fagopyrum_tataricum_MIRA_VER3_c193
TAACCAGTGATCCATTCATGGACCACACTTCGGCCATCCACGTTAAACCTATTGCTAGAG
ATCCCACTGAACAAACTAGCGACTCTGTTCTTGTAATTAAAGGCCCACAAGGGCGAATAA
ACCGAGCTGTTTGGGGACCTTTAAACAGGACTATTGTTAGTGCTGGTGAGGATGCAGTTG
TTCGTATTTGGGATACTGAGACTGGGAAACTGCTAAAAGAATCCGACAAAGAAAACGGAC
ACAAGAAGACCATTACTTCACTTGCTAAATCTGCAGACGGGTCACATTTTCTGACCGGTT
CTCTGGATAAGTCAGCCAAGCTTTGGGATATCAGAAGTTTGGAACTGATCAAAACCTNTG
GGACTGAGCGACCAGTGAATGCAGTTGCAATGTCTCCACTTCTTAATCATGTGGTACTTG
GAGGCGGTCAAGATGCATCAGCTGTGACAACAACTGACCATCGTGCTGGGAAGTTTGAGG
CAAAATTCTATGACAAAATTCTGACTGAAGAAATTGGAGGTGTTAAAGGGCATTTTGGAC
CAATTAATGCTTTGGCTTTTAACCCTGATGGCAAAAGCTTTGCGAGCGGAGGAGAGGATG
GTTATGTGAGGTTACATCACTTTGATCAGGATTACTTCCACATCAAGATCTAAATCTGGA
GGTCTGAAAGTCTTTCACATAGCGCGAAGCCTTTCTTGGCCAAGTTTTTGGGATATCTTT
CTGTGCTCGTAATTTATGACCCGGCCTCGGGTTAGACTTTATGTTATTTTTGTCGAGTTG
TGTGAAGGAATTTGTATCCTTTATCTAAACACGGTTATTAGTGCATCAAGAGACTGGATT
GGACATATTTACTTATTTGTATACTAATTTAAGGCAATAGATTGTTAGTTAAAAACCTC
>Fagopyrum_tataricum_MIRA_VER3_c194
NAGNAGGTGAGAGGCGCTGTGCGCGTGCGATTGAAGCCCTACTTTCCTCTCTCCCAAGCA
CATTTCTCATCAAATCTCCTTCTTCGCATCCGCGAATAGGCGACTCAACTGAAATCGCAG
CCATGTGGAGAAGAATCGTTTCTTCTCAGCTCCAAGCCCTACTTTCCTCTTCTTCCATCT
CATCGGCCGCCTGCCGTTCAGTTTCCAGACTCGCAGCTAGCCACCGCGCCGCGCCTTCCT
CCTTTCTCGCTCGCCATTTCTCCTCCAACGCCGAAAATGCGGTTTCCAAATCTAAGAAGA
GGGTTGAAGATGTANTTCCGATTGCCACTGGTCATGAACGGGAGGAGATTGAAGCTGAGC
TTCAGGGAAGAGATATCTTGGAGATAAATCATCCAATTGGCCCTTTCGGAACAAAGGAAG
AACCCGCTGTTGTAAAGTCTGTCTTTGACCGAAGAATTGTTGGTTGCCCTGGTGGTGAAG
GAGAGGATGAGCATGATGTTGTTTGGTTCTGGCTGGAGAAAGACAAGCCTCATGAATGTC
CTGTTTGCTCACAGTACTTTGTGCTGGAAGTGGTCGGTTCAGGTGGGGATCCGTATGGTC
ACGGATCAGAAGGCGAAGATGATGATGAACATCTTTAATTGAAAGAGTCGCTCATGGTGC
TGGAATAAAACTCTCCAGCATTTTGCATTTGCTTTCGGATATTTTTTCAATGACATCAAA
AAAAACTCTCTGAAATCGCAAATACTATGGTCGTAGATAGTTGCTTGTTTTCCTTATTTC
TTGGTTTGTTCAAGCCGAGGTTGTTGGGTAAATTGTGTTGCGTAAAAGCTATTGAGCTTG
CCCAATGTGCATCACCTCATTTAAGCTGTGGCAATAATATTGTAAGAACACTTCAAATTA
TTTCTTGGTATGAAGAGGAAGGAAACATTACTTCTAAAAAAAAG
>Fagopyrum_tataricum_MIRA_VER3_c195
TTTTGTTTTCTCATTCGCGATTTAGGGTTTGGAAAACTCTCTCGTCTCTCTCCCCGATAA
TCTGCGACAGTCTCCCTCTTCCTCCGGCTGGATCGGTGTTGGCATCAGAAGTTCTGAAAT
ATGTATCTCAAAGTGCGGTTGTCATGGAATGTCATTATTGCTGCTGAAAACCTCGACGCT
CAGGGGCTTCTCCTCCAAAGGGCAATCTTAATCCGGCTGCTTGAAGACTTTGCAGTAAAA
AGGGCCACCAGAGAGCTTGGTTATCTGCTTGCAGTGACAACGGTGGACAATATTGGAGAA
GGGAAAGTGAGGCCCAATACCGGTGATGTTCTGTTCCCTGTGAACTTCACCTGCCTCACC
TTCAGATTCTTCAAAGGCGAGGTGGTTGAAGGGATCGTGACCAAGATCCTGAAGCACGGG
GTGTTCCTCAGCTGTGGACCAGTGGAAACGATCTTCCTCTCGTCCGTGAAAATGACGGGT
TATGAGCATGTCCCGGGGGAGAACCAGACGTTTGTGAGTGAGAAGCGGGCCAAGTTGGAG
AAGAACACACTGGTTCGCTTTAGTGTGATGGACTCAAAGTGGATAGAGTCCGAAAGAGCG
TTCATGGCTCTAGGTAGCCTGGATAATGATCATCTGGGGCCCGTTTGAAGGTTTGATATC
TTTTAATGGCTCTGGCCTCTCTCTTAGTATTCTGTCTAACTAACTCTTTTGTGAAAAGAT
TAGGACTTGTAAAGGAACCTCGTCCTTCCTAGGGTTAATGGCAAGTGGGCTACATGTTCA
TGTAGACTAGAATATGCCTCTTTAGTTATCTATCGAAATGTTTCACGGGGATCGTCTGGA
ATGTAAAGTCATTGTAAAGAGCATCTTTTTTGGAATTTGGTGGCGTTTGCTGGATTTTAT
GGGTGGTGAAACTGGTCATGGTCTGAATAGAAAAGGGGAAAAAAAAGTGGCCTTGTTCCT
TAC
>Fagopyrum_tataricum_MIRA_VER3_c196
ACCCAAAAGAGAGCACTTTCTTCCCCACCCAGATCCGGTCCTCTCTACTGCTCTCGCTCG
GGTTACCGATCGGCAATCTGCTCCATCCAATTCGTTGCCTCCCCATCCAATCTGACTTCC
TGGTTGAAAAGAGGATGACCAACAACGCCTTTACAAATTACAAGTGATATTAGGTAGAAA
ATGGCCTCCTACAAAGCTGGAAAATAAGTTCGATTAATATAAAAAAGTTGTGGCGACTTT
GAAAAGGATTGAGGCACGGTGAGACTGGCATTGAATGAGACCCCTTCGAAGGTCAAATTA
TTGTGGATGACACATGGTGGCAGACAAAGATTAAAGTAAGGAAAGGGACGAGCACGAGAA
ATTCAGGAGGAAAAGGGTGTCACTTGATCTCGATGAGTTGTGGGACAAGGTGTTTTGGGA
GCATTGTAGCAACGGGAAAATATTGTGTCACGCCATCTATGGACGCGTGTTTACTTCTTG
TAGGGGATTCTTAGCTCGCTCGCTTAGAGCAGATAGAGATTCCCGGACAGGGAAAAGTGG
CACTCAACATCTATTAAAGAACACCAAGAACAAAGCCATACCATGTCCTCGAAAGAAAGT
ACTGATGACTGCCATGAATGCTGTCCTCGAGGACGTGTACAAGGCGGAGAGGCTCATACT
CAGGACGGTGTGGCCGAAGACATTGAGGAGGAGGCATATGAAAGTGATAGTGACAATGCA
AACTTATTGAACATCGGTTTAGATGCTCTTGATGGTGAACTTTTGAGCAACATCCGAGGA
CAACCGACTACACCAAACCCTTCTGGCAATACGAAGAAATTTCCAAGTACCTCCAAGATC
ACAAAGGGTTCGGCGAGAAACTCGTCTTCTCGAGTTGATTCGAAACGCCGAAAGAAAGGC
TCCATTGATGCAACTAGTTCGGAACCCCTGGAAGAAAAATATTCAATAAAGCGGTCTGTG
GAGGTAATTGAAGAAATGGTTAAGGTGAACTTGCTGGAACCGGACTCGTTGTTGTGGTGT
TTTGCTGTTTTAGAGATGCTGAAGGAGCCTTGTAGGCATATGTTCCTCATCATCCCACGC
AACACTGGGAGGCTAGCATGGTTGAAATACTGATATGCAGAAGCAAAGGGCGTGAATCCC
TGAAAGGGTTCAAACCAAGACTACTTATGTTATGGTTTTGTTGAAAGACTTTTCTACTTA
TTATCGGCTTGTTTTTTTATTGTTGTCATGTTTTAGTCCATGAATTTGTATTTTCAGAAT
GGGTTTCTTTCCTAAGACAAACTTCTTTCCTAAGACGAACGTGTTTGTTGGATATTTGTT
TAGTTGGAATGCTTTCGGTTCCCGTTTTAAATGATTGAGCAATTACAAATTGTTGTTTCT
AAAAAAAAGGAAAAACAAAAACTACTAGCGTTGATACCACTGCTT
>Fagopyrum_tataricum_MIRA_VER3_c197
ATAGAGCTAGAATGTNAAAGATGGGCTAGCAAGGGTCTTAACATAAGATACCAAATCCGA
GAGACAAGAGGCGGGTACAAAGCCGGTGCACTCAAAGAAGGGCTAAAACACGATTACGTT
AAACATTGCGAGTATGTCGCGATTTTTGACGCTGATTTCCGCCCGGAACCCGATTATCTG
CGCCGAGCCATCCCGTTCCTCATGTACAATTCCGATGTTGCCCTCGTTCAAGCTCGTTGG
AGGTTTGTGAATTCGGATGAGTGCTTGATGACAAGGATGCAAGAAATGTCACTGGATTAC
CATTTCAAAGTGGAGCAAGAAGTTGGGTCTTCTACCCATGCCTTCTTTGGATTCAATGGT
ACTGCTGGTGTATGGAGAATCGAGGCAATCAATGAGGCTGGAGGCTGGAAAGATCGGACC
ACAGTAGAGGATATGGATCTCGCTGTCCGTGCCAGTCTTCACGGCTGGAAATTCATCTAT
TTAGGAGATCTCCATGTGAAAAGTGAGTTGCCTAGTACTTTCAAGGCTTTCCGCTTCCAA
CAGCACAGGTGGTCTTGTGGACCCGCTAACCTCTTCAGGAAAATGGTTATGGAGATCATC
AGAAACAAGAGAGTGAAGATTTGGAAGAAAGTTTATGTGATATACAGTTTCTTCATTGTG
AGGAAATAACAGCTCATATGGTGACATTTGTGTTCTACTGTATTGTGCTTCCTCTTACCA
TTTGGATCCCTGAAGTTGAAGTCCCTTTCTGGGGTTCGGTCTACAATCCCTTCCATCATC
ACCATGCTCAACTCCGTCGGTNCCCCGAGGTCATTTCACTTGTTGTTCTACTGGATTCTG
TTTGAGAATGTGATGTCATTCCACAGAACAAAGGCAACTTTGATAGGTCTATTTGAGGCA
GGGAGAGTGAATGAGTGGATTGTGACTGAGAAACTTGGAGATGTTAAAACCAAGGACAAA
TCTGTCAATAACACCAAAGCAATTGTGAGAAAACCCAGATCTAAGCTTCTTGAAAGGATG
AACTACCACGAGCTCGCGCTTGGAGTCTTTCTTTTCATTTGCGGATGCTATGATCTTAGG
AATGGAAAGTACAGTTACTACCTGTATCTTTTCCTCCAAAGCATCACCTACTTCATCGTC
GGATTCGGCTACATGGGCACCATCATCTAAGGCTTCATTTTATATGTATACATGATTTGA
TCAAGTACAGCAAGCAAGAAAAAATTTATTTATAGGCCTTGAAAGGGCCAAAAAATAATA
TATACTATGTTTGGATGTTGCCTGGAATTTACATGCTTGAAGATTTTCTGGGTCCGAATT
TGGCTCACAAATGTTGTCGAAGGAGGAGTATGGAAATAAGTAAAGAGCATTCATACATAC
AAGGTTAAAGCTAGCAAGGCTCTTTTGGTTGTACTCTTTTTGTTCTTTTAAGGTTAATGC
CACTTAGGGACTTTAGGGGGCGTTCCTGTTGGTTTCTAGTTTTTGCCATTACTGTTATTT
TTTTAATTTTTTTTGGGTTTAAACGATTTAGAGGAAGGATTACTTTTTTTATAGATAGAT
TGGATATTTGGATTGAATTGAAGTTTGCAGCCATGTTAATGAAGTTTGAGCAGTTTGTTT
AGGTACTTTGGTTAGCAGAGACTATTGTATGATTCATTTTTCTTCAACTGTCATATAATT
TCTCTTT
>Fagopyrum_tataricum_MIRA_VER3_c198
CAAAGGAAACTTATTTGTAAGTTGACTGCCAAACACACCTTATTTTGGAGCGGAATGTAC
TAAAAAACTACACATAAACTCCCTGTATTGTATGATAAAAAAGTAGAGTAATCAGCAGTA
AACACTGCATATTCTTTATTCACTCTTTCAAGTGATTCAACTAGCAGTAATTAAGTTAGC
ACGATGATTAGTAAAAACCATTAACGCAGTCTTATACAGCATTCTTTTAGCTTAAAAGAT
CGACAATGATAGTGATGAAAAGAACATGAACACTGGAATCGTGAAAATGACAATGCCCAA
ACTCATACAATAACTAGATCAGTTAAGGGGAGGCTTTCCTAGCAGCACTAGGGATTCCGG
GTGGAAATGGAATTGGAAACGCTGGAGGAGTCGACGGAGTCAAACCGGAGAAGCCTGGAA
CGCCTCCTGGGAAACTGAACGAAGGTGGAGAAGGTGGCTGCAACGGGTTCGGTATCCCAA
GGAGTGGTGGCAGAGGCGGGAGCTGCGGCATAATCGGCTGGAGAACTGGGCCAAGCCCGA
GAAATGGTCCATTCGTGATAGGGTCTAACAGGTTTTTCTGAGCTCCGATTCCATCCCTGT
ACCCAGGCTTGAAGGTGAAGAGCCCGGCTGTGAACACGTGGCTGTTGTCACGCGGGTTGA
TTAGGTGGCGGATTGACGAGGAGGTGGCAGTTGAGGCTACTGCACAGTAGGGGTCTCTGC
TCCTCACGAGGCTGACTTGGCACCCTTTGATGGTGTCAATCTGGTGTTGGGCGACGATGG
TGGAGGGGAGGGGGAGCTTGAATTTGCCGTGCTTGTTTGTCTTAGCGATAGCCTTGAAAG
CTCCATCGTTGCATTTGACGGATATGGTAGCACCTGAGATGAAGTGTCCGGTTTTAGAGG
CGTCATTTACGTGGCGGCTGGTGTCACAAGAGACAGTGCCCACGACAACAGCAGCCGGGC
GATGCCTGGTCTTTCTGGCTTCTGATAAGCTAGGAAGAGCTATACAGAAGCTGATCAGAA
GGACAAATACTTGTAATGCTAAATTGGAATACTTTCCTAGACCTCTCATTGTCTTTGTTA
TACAACAAATGTTTTTTTTGTGTGTGTGTGTACTTTGTGTAGTGTTTATCCTTTTAAAAG
GTCTTGATGAGCTTCCCCTAGTTATGAGAGTCATGCAAGGGCCAGTGAACTGCAAACTGG
AAAAGAGT
>Fagopyrum_tataricum_MIRA_VER3_c199
CAACGCAGATACGGGGGGACACACAATCCCCCGAAACCCACCTTCACTCCGACCACCACA
TCCACCGGAAAAAGTTGCCGCCAAAATGGCACTCGTAAAACCCATTTCCACATTCTCCCC
AAAGCTCAGGTCCGTCCAGAACCAGAGAGCCCAGAACACCAGGTTCTTCACCGTAACCAT
GTCCGCCACCTCGCAGCCGACCGCCACGAAGCCAGCGAAGAAACCGAAGACGACGGCGAT
CAAGGAAACCCTCCTGACTCCGAGGTTTTACACGACGGATTTTGATGAAATGGAGATGCT
GTTCAACTCTGAGATCAACAAGCAGCTCAACCAGGAGGAGTTCGAGGCTTTGCTTCAAGA
GTTCAAGACTGATTACAATCAGACCCATTTTGTTAGGAACAAGGAATTCAAGGAAGCTGC
TGATAAAATTGATGGCCCCATGAGGCAGATTTTTGTTGAGTTCCTTGAGAGATCTTGTAC
TGCTGAATTCTCTGGCTTCTTACTCTACAAGGAGCTCGGCAGGAGGCTCAAGAAAACCAA
CCCTGTTGTAGCTGAGATTTTCTCACTTATGTCCAGAGATGAAGCTAGGCATGCAGGGTT
CTTGAACAAGGGACTGTCTGATTTCAACTTGGCACTGGACTTGGGATTCCTAACAAAGGC
TAGGAAATACACATTCTTCAAGCCAAAGTTCATCTTCTATGCGACCTACTTGTCTGAGAA
GATTGGTTACTGGAGGTACATTACCATTTACAGGCATCTCAAGCAAAACCCAGAGTACCA
GCTCTACCCGATCTTCAAGTACTTTGAGAACTGGTGCCAGGATGAAAACAGGCACGGCGA
TTTCTTCTCTGCCTTGCTCAAAGCCCAGCCCCAGTTTCTTAATGACTGGAAGGCTAAGCT
CTGGTCCCGTTTCTTCTGTCTTTCGGTCTATGTGACAATGTACCTCAATGACTGTCAAAG
ATCTGCCTTTTATGAAGGAATTGGACTTGACACTAAAGAGTTTGACATGCATGTCATCAT
TGAAACAAACCGCACGACTGCTAGGATATTCCCAGCAGTGTTAGATGTGGAGAACCCTGA
GTTTAAGAGGAAGCTTGATCGCATGGTGGTGATAAACGAGCAACTCCTTGCAATCGGAGA
GACCGATGACATACCCTTGGTCAAGAACTTCAAGAGGATTCCCCTCATTGCAGCCCTTGT
GTCGGAGCTGCTTGCTGCATATTTCATGAAACCTATTGAATCTGGTTCAGTTGATTTTGC
TGAATTTGAGCCACGACTTGTGTACTGAGACATGTACTTTTTGTAGATCATTCCAGTTCT
TATGTATTCCCTCTTGTAATCTATACTTAGAAGAGTGTATTTTTAACAGTAACTCACCAG
AGGTTCTGGAACAATTCCCTGTATTCATTACTTGATCAAATTATGTTACTGTTTCTAGTA
TCTCCTTTCTGTCAATGAAATGACAGGAAAATAAAAGTTTACAAACACTAAAAAAAAA
>Fagopyrum_tataricum_MIRA_VER3_c200
CTGAGATATATTTAGGTCTACCAGTTCCTTCTTCTTCCTCCCCCATTCGCCAAACCCTAG
CTTCTCTTGTCTATCCTTTGCTCAGTTGAAAGAGATGGTGAAGGGACCAGGATTGTACTC
TGACATCGGCAAGAAAGCCAGAGATCTTCTTTACAAAGACTACCAAAGTGACCACAAATT
TACCATTACCACTTACTCTTCCACCGGTGTGGCCATTACTTCTTCAGCTGTCAAGAAGGG
GGAACTATTATTCGCAGATGTCAGCACTAAGTTGGTGAACAACAACATCACAACTGATGT
GAAAGTTGATACAAATTCCAATGTTTTAACCACAGTTACGGTTGATGAACCTCTCCCCGG
GCTGAAAACTATCTTCAGCTTTGTTCTTCCTGACCAGAGATCAGGCAAGGTTGAAGTTCA
GTACAAGCACGAGTTTGCTGGAGTTGCCACAAGTGTTGGCTTGACTGCAAACCCAGTAGT
TAACTTTGCCGGTGTGCTCGGAAACGAAGCTCTTGCACTTGGAACTGATGTATCGTTTGA
CTCTGCGTCTGGTAATGTCACCAAGTGCAATGCTGCATTTAGCTTTACCCAAGGCGATCT
TGTTGCGTCATTGAACCTGAACAATAAGGGTGATCTTTTGAATGCTTCATACTACCACAC
TATTAACCCAATTACTGCTGTTGCTGCGGAACTGAGCCACAGCTTCTCTAGCAATGACAA
CACACTCACCATCGGTACTCAACACTCTCTCGACCCATTGACTTCAGTCAAGGCCCGAGT
GAACAACTTTGGCAAAGCAAGTGCTTTGATCCAGCACGAGTGGCGTCCAAAGTCATTGCT
TACCATTTCAGGAGAAGTTGACGCTCGTGCAATTGAGAAGAGTGCTAAGGTTGGTCTTGC
ATTGGCTTTGAAGCCTTGAGCAATGGTGATTTATCTCCGGTTGATTTGTAAGGTTGGCTT
TGTTCTTGTATGAGGATCAATAAATCACCCAAAAATGAACTTGCTGTGGGAACCATATTT
TGTCTGGAGTGAACCATTGTTTGAGACCCTTGAGTTTATTATTATTATTTTCAAACTGCC
CTTTGAGGTTGCTGTTTAGTTTCCCNNNNNGCTAAAAAAGAAGAAAAAACAAAACTCTAG
CGTTGATACCACTGCTT
>Fagopyrum_tataricum_MIRA_VER3_c201
GACAATACGTTACAAAGACCTTGATTAGCAAAGACTCATGAGTCATGACAAATTCTGGAA
AAGTAATATTAAGTCTTTGGTTCTAAAGCACACAAGCTGAAGCTAATACAAATCAAACTA
GAAATTTACAACCAAAACACAAGGCAAATGCCAGTGTGATGATATAATTTTTAAAAAAAG
AAATAGATCACAAAGTCACCTGATTAATCAACAACAGGAAAGGTCAAAGAAGACCACCAG
AAAACACAAAGGATCTACTGGAAGAGATAAGTTAATCAGAAAGCCTTCTTTGGATTGACA
TCATCGTCAAGAGCAGGGTCGCGAAGGGTACCGAACATCCAGTCCATCCATATGGTATAG
TGACCATAGTTGTGCTTGTAAGTGGTGTGATGGATAGTGTGATACCCAGCACCCATCACG
GGCCATATCTTTGCATGAATACAGTCATGGATGTTGGCTGTCCATATAGCTTCGATAAAT
AGAAGAACTATGTGTGTTGTGAGATGGGCAGGAACAATGAAAAGCGCTATTACGTGAGGT
ATTGCCTGAAGTATGCCATCAAGTGGATGGAATGCCAAACCAGCAAAAGGTGATAGAGTG
TTCTGCTTGTTGTAAATATGATGAGTAGCATGGAGATACTTGTACAGCGGCTTTATGTCA
TGTAATTCTCTGTGCATCCAATAAATACCAAACTCCACAATTACAAGATATATGGCTAAG
TACAAAAGGTAGGCAGGGAAACCCACATCAGTTATTCGAGCAAAGCATCTTGTCCATCCA
TTTTCAATCATATACTCAGAGACTGTTGGAAGAAGTGTATACCACGGCATGGCCTTCATT
GCAACTTGTATCTGTAATTGCATGGCTTTTCTTGTTGGAATACAATCTTTAGGAATGTAC
ACATTGCATTTGAGGTAGTAGATGTACAAGCACCATAGGAGACCGGAGACTATATAGAGG
ATGGAACCGCCGACGAAGTTGCGAAGCCATGTCTGGGCGAAGTGAGGAAGTGGGGCCCAC
ACCTTCGCCGGAAGCGTGAATCCCAACACAATGTTGTTGTAGAAGCTCGTCTCCACCACA
AACTGCGCTAGATAATCTGCCGTCGGCATCCTCTGTTTCTATATCTCTTATCTCCGTTTC
CGGTAATGGCGACGATCTGAAAGGGGGATTTGCAGTGTTTGAGAGAGATTGAACGGAACC
AGACGCCAGATATCCCCCCCCGTAT
>Fagopyrum_tataricum_MIRA_VER3_c202
ACAGTGGTANCANCGCGNNNAGTACGGGGGGATGGAGAGAGCGGCACGTGTATAATTTGT
GCAACTTTGATCTCTGAAATCCCTAGCGACCGACTTGATATCAAGCTCAACTCTCGGTGC
AGCTGGCGAGCGATACCCCTGAACTTCTCTAAGATCGCCCCTTAATTTGAAGACACAAAC
GCGTCTTTGGTTTCGAGCAATGAGTAATCCAGAGCCGAGCATCGATGAATACTTCCCCGA
GCAGAAGCGAGTTCGAAATCCTTTCGTCCCCCTCGGTGCATTCATGACTGCTGGGGTTCT
AACAGCCGGTTTAATAAGCTTTAAACGAGGAAACTCACAGTTGGGTCAGAAGCTAATGCG
AGCCCGTGTAGTTGTCCAAGGTGCAACAGTAGCACTTATGGTTGGCACAGCCTACTACTA
CGGAGAGCAGTTCCCGAAATTCCCCACTCTCTAAATCAGGTTATGTAATTTGCATGACTG
ATGAACTGTTCTACTCTTGAATCTTGATGAAGAACTCTTGGCTCGATTCATGGCTTGCTG
AAACATTTAATACAGTTAATACATTTAATTATGCTTGGATTGAACTTCTGGAAAATAGCC
TCGATAGGTTTCGTGTGTATGTACAGCTTGATTGATCAGGCTGCGGCTTTGTTGAGAAAT
CAAACCCGTTGTAATAAGGTTTCGGTGTAACAAGCATATAATCCTTTACC
>Fagopyrum_tataricum_MIRA_VER3_c203
ATTGCCCATTTGTTAAGCACTTGAAGTAAGGGTATTATTGTGAAGCTTTCAGATTTTTAC
ATGAAGAAAGGGCTTGCTGTGGTTGCAATATCTTCCAATTCTGCAGTAACACACCCACAG
GATGGACCTGAACATATGGCTGAAGATGCTAAATCATTTGGATATCCTTTTCCATATCTG
TATGATCAGACTCAAGAAGTTGCACGCAATTTCGGTGCTGTCTGCACACCAGAGTTCTTC
CTGTTCAAAAAGGATGGGAGAAGGCCATTTGAGTTGGTTTACCATGGGCAGTTTGATGAT
TCCAGGCCAAGCAACGGTGTTCCCGTTACAGGAAGGGACCTGAGTCGTGCAATTGAGTGT
GTTCTAAGTGGGCAACCGCCACCAACGGTCCAGAAGCCCAGTGTTGGGTGCAGCATCAAA
TGGCATCCTTAGACAAAGACGAGTCCGACTGCGATTGGTGCTTGGTGTAAGGCTTTCAGT
GTGCTCATATTGTTATTGTATCAACTAACTATATGAGTAATTTTAATAATGCATTATCAC
TTGATATCCAAACACACCCTATTTTTAGGATTTCTAGGACTACCGTGTCTCAGCATTTCT
TCTCATAAGGAATTATGGAACAGTTTTTCCTTGATACGATAATTGAGATAATAATTTAAT
AAATTT
>Fagopyrum_tataricum_MIRA_VER3_c204
CTGAATTTTAAAGACAAAAAAAAGAAGGAGAATTCCAGGTCTTCAATTGCTCTCTCTTCC
ATACACCGATACACGTGAATTTGTGCAGGGATAGGACCGCTACCCACTACTGCCAAATTT
CATATCTTCAGGATAGAGGATTGGAAGTGAGAAAAATCTGCAGTTGCCATAGCCGTAATG
TTGGTGCTTGGCCAAGCAGCTTCAACCACCACCACCGGAGCTCTATCCACCACCAACTCC
ACATCCACTGTTGCTAGATGTCGTTGCTCTTCTACTGCTCCTCTATATTCTCCCAGATCG
ATTCATCCCAAAACCACCCTTTTCTCCAAACGCAACACAAAGTTCAATCCCGCTAACCCT
AGAAGAATCACCAATCATCCACTTGCATCCGCTAAATCCAATGATGAAACCGATTCTCCC
TCTTCCTCCACGGCCACCTTCGAACCTCCCGTATTGGTGGGTGGGGATAGTGTTCCTTTG
GAAGGTGTAATTCAATTCGAGAAACCAAACTCGTCGTCTCGCTTGGAGAAATGGGGGCGA
ATATCGCTGTTAGCGGGTGGGGATGTATTGGCTTTTGCTTTTGTTCTCTGCAGTTGGAAG
ATTCAGCCACGGCTTCTCCGTTTTTCAACATCGAGACACTGAAAACAGCGGATCCTTTCA
TTGCCGGTTGGTTTCTTGGTGCATATTTTCTTGGGGGTTATGATGAGGATGGTCGAGGAA
TGAATGGTTTGTCGAAGGCTGTTGCTGCTGCCACTAAATCGTGGGCTGCTGGTATAGTTG
TTGGTTTGGGTATAAGAGCAATAACAATCGGCCACCTTCCACCAATCAACTTCAGTTTAG
TAACTTTGGGTAGCACATCAGTGCTTCTTATAGGCTGGAGAACTCTTCTCTTCAGTTTAA
TATCTGGTGATAAAGACAAGAAAGATGACATTTACAAGAAGGGAAGCCCATTTGAACTGT
TTGAGTTGCTCACATCATTGGTCCGTAGGTGGTGAGAAGGGTGGCTCTCTACGACAGAAA
CTAAAACCTGTAACATCCCTTGACTCAATTTTGATGTGTCAAACACAAGTCTTAATATTG
TATTAACACAAACAACTGCAGCAAATTTATAATTTATATAAGTATTCATGTTCACGAGTG
AGTCCTAGTAGATAAAGTTTGTCC
>Fagopyrum_tataricum_MIRA_VER3_c205
AAATTTACAACCTAGCCACTTCCAAATCATTCCTCAAGGCAATGGGAGCAGTAATCCCAG
TGAAACAGAAGCATCTGAAACAAAACATTATAGGTATTGAAGCATTACAAACTTCAAGTT
GTGTAACACTGATAAGTTGTAAAGTTCCAAGCTTAAATTTTGGCCAGCCGCAGGTCACTC
ACAAACATTTGAAACTCAATGGGAGCGGAACATCATAACTTCCACCAAAATATCAAGTCT
ACAAATTTATTCTTGAAACAAAGCATTTTATGCTCTCTTTTTTCTCACTTGCCAAGTATT
GGAACATAAAGGGTAAATCCTGTCTTCCAGCCTTTTCATACGTCAAGGAGAAGTCTGCGT
GGGTCTTCCACCACGTCCTTGACACGGCGCAAGAAGTAAACTGCCTCTCTCCCATCAATC
AGCCTATGGTCATATGTTAGAGCAATGTACATCATTGGCCTCGGCACAATACTGCCTCCA
ACGACCATAGGACGGTTCACTATCGAGTGCATTCCTAGAATTGCAGACTGTGGAGGATTG
ATAATTGGTGTACTCAACAAGCTTCCATACACACCGCCATTGGATATGGTAAATGTACCT
CCTGTCATTTCATCAATAGATATGGACCCATCACTGGCTTTTTTTGCAAGGGTGTTGATC
TCCTTCTCGATATCAGCAAAATTCATCTTCTCTGCATTGCGGACAACTGGCACCACCAAG
CCCTTTGGTGTACCAACAGCTATGCTTATATCAACATAGTCTCTGTAAATGATATCATCT
CCATCAATGACAGCATTGACAACAGGCTGATACTGTAGAGCACTTACAGCAGCCTTCACA
AAGCCAGACATGAAACCGAGCTTGACCCCATGCTTCTCAACAAAGGCATCCTTGTAATCA
GAACGGAGCTTCATTAAATTAGTCATATCAACTTCATTGAATGTTGTCAGCAATGCAAAT
GTGTTTTGAGAATCCTTCAAACGAGTTGCAACACGTTTTCTAAGTCTTGTCATTGGAACC
CGTCTTTCCCTTTCCTTGGGAGGAAGTTGGGGCTCTGTAGGAGTGTGCCTAGGAGTGGAA
GCAGGAGATGAGGCTGGAGGTTTTGGCTTTTCCTTGATGGGAGTAGTTTCAACTTTACTT
TCTTTGCTTTCTACAGTGCTTTTCTCAGCAGGAGATGGAGCAGCTGCAGCTTTCTCAGGT
GTGGCAGCAGGAGCAGCTCCTTCGCCACCTTTTGATATGACAGCAATCTTCATACCAGGT
TCCACGGTTTCTCCTTCTTTAGAAGTGAACTTTTGGATCACTCCTGCTTCAGGACTGACA
ACATCGATGGTCACTTTATCTGTTTCAATTTGTGCAATGGGCTCATCAGCTTCCACTCTG
TCACCAGGATTCTTCAGGAATTTGGCCAGCGTGCCATCAGAAATGGATTCGCCCATATGA
GGCACAACGGCATGAACGACATCACCGTCATCAGAAGAAGAAAAGGTCCTCTGAAAGCTA
TGATTAGTCAACAATGGCCGAAGTGTGAAGGCATCACTTATTGGCTTCAGAGTAGCTGAG
GAACCTGGGGAGGTATGGTGGAATAAGCTTCTTGACTGGCCAACTGTAGTGTAGTAAAAA
GCAATCGCGCCATCGCCAGAAGAAGCTCTATAAGCCGATGCAAGCAACGAATTCCTTAGA
ATGATTGAGGAACAGCCGCGGTTGGCGACTCTTCTACTCAGAGCGCCCAACATCGCTAGA
TTGAATTCTTACAACGCTCCACTTCGATAAGGGGAGAATCTCGAGCGAAGAAGGTGAAGA
AGAAGCTTCCCGACTTTTTNCTNCTNGAATGTTTATG
>Fagopyrum_tataricum_MIRA_VER3_c206
CCGGTCGATAGGAAGTACAAGGTGACGACCGAGATCAAGGGAGTTGCGGAGGGAGATACA
AGGAAGAAGAAGAATAAGAGCTACAAGTGGGTGGCGGAGATCAAGGGGAAGGATCACGAG
AAGAGGACTTACACATGGAAGGCCTCTATTGGTGGTGAAAAGAGTGAGGCCGGTGAGGGG
AAGAAGACCAAGAAGGATAAGGCCAAGGAGAAGCGATCCTGTGCAAAACGCATAGTCGAG
ATCGAAGAACCCTCCGATCACAGGGCTGCCATTTTGCGACAGGCATTTGCTAAAAGAGTT
GGAGGCGGCAGCAGCAAGGGAAAAAGAAAGGACTTGTCCCCTCAAGAGGCAGCAATGATG
ATCCAAATCACCTTCAGAGAATATCTAATTCGTAGATCTCGTGCCCTTCGTGCCCTTAGA
GAACTCGCAATTGCAAAAACAAAGCTGAAAGAGATCAGAGCTTTGTTCCACAACTTCTCT
TACCGTAGCCGTGTATCTCGTGATGCTGAGGAGCGTCAGAAGTTCACTGAAAGAATTATT
GTTCTTCTTCTCACTGTTGATGCCATAGAGGGGGCTGATGTAATGGTGAGAGCTGCAAGG
AGATCGATGGTGGACGAGTTGGAAGCCATGCTGGAAGCTGTGGACCCACAGCCAGCAGGG
AGAAGCCTTTCCCTGAGGAGAAGGACATTTGACATGCCCTCCGGTGACATCCAGAAGGAA
ATAGCAGAGGGTGTGGCACAGGTCGTCCAGTTGATTGAAGAAGAGAATGCATCCGACTGA
ACCTCATTGTAAGCTTACCTTGGCTTAAACTAGCGTGGTTGTGAACAAAATGTTGGGGAT
GTAGTTGAGGCTAAATATCTACTTGTGTTATTTATGGTTGTTTGCTTTGTGTACGAAGGT
GAACTTTCTCATTTTGAGCTTGAAAGAACTAACTGGCAGAAATTCTATCTATTTTCTTTA
TCTTGGCCTTGTTCAGTTCATCATTGCTTACAATTCCGGATATTTCTTCTGGGTGCGTTT
GGAAATGTAATATTACGTAGATGAGGTTGAATATGAAAAT
>Fagopyrum_tataricum_MIRA_VER3_c207
CCAAGCAGATATCAANNNAGNCTACAAATAATACTTTCAATTGTTAACCAAAGCCTATCG
GTTTTACCAGAATTACAGAAATTTATGAACAAAAGTATAGAGAAGTTGAAACTAACAAAT
CTATGGCACAAGTTTACATCAGATCATGAATGTAAATGCCAGCAATTTACATACATCAAT
GAAGAACAATCTAATTGCAAGACACAAGATTTTCAGTGTTTGAGGATGGCACAGCACACC
TTGAATACGATTTTCTTCGCTGTACAGAAGTCAATCAGGAGAAAATGATGCTGCTAAAGT
GCTAATATACATACAATTATAATAACCGGTTTGCAGCCTACAAGGGCCAAAATGAAGCTG
GAATTCCATGCTTTTGAAACCAATCTGTCATGTGGAATTTCTCATAGAGTGCGGGCCTTA
CGTCTCTCTGTTGGGAAAGGTGCTTGAGCAAAGGGAGCAACACTTCCAAAAGCTGTTCAT
CGTTGGGTTGTCCTGCAGAAAACGGGACACAAGGAATGCCGTTCAATGGTTGCAATAAGA
AGCTGAAGGGATTGTTATCAACAAGAACAATTCGACAAAGATCCTTGGACAAGGAAGATA
AGTCTTTGACGTGATCCCTATATTCTGTTCTAGTGGTTGATGGCCTGTACAAACGATGAC
TAAACCGGTTGCCTGCATCAATTCTATCAACAAGAGGTCTTGCATATCCTTCGAGACCAG
CCGTGAATAGCACAAGCTCGGCAAATTCACTAAGTTTTTCTATGAACTCGTGCAATCCTG
GACGCTCAAATACTGTAACGTAGCTGACCCTAGGTTTCCCTTCGAACTCCTTTTCTGAAG
ACACACACTCCAGCTCAAACCACTTTATCCCAGCATCAGTGGCTTGAGTAAGAACAGCAG
GAGGTAAACTAGATTTTTCATATGCACAAACTAGTGTTTCATCCAAGTCAAGAACCACAG
TAAGCTTCTTCAATGGACCATCGACCACACCACCAGCAGCCTCATCATTAACAGCACCAG
AAGCTTCACTTTCAGCAATATCGACTGCAGCGCTCGACTGGAGAGGGATTTCGACAACAG
GAAGAGGCTTGAAACCCGGAGAAGCAGAAGAAAGTAAAGACGTATGGTTGAATCCGATGT
AGGAGAAGACCTGAGCGATAGACGGAGTTCCCCTAATAATCTGAACGAAGATCTGGACAA
CGAAAGTTAGCCAATTCAACACCGTCTTCCATAGCTGCAACGACTTTGGCGCATATACTT
CAGTTTGAGCCATCACACTTAGGGTTTGGAGGGATTGAGAATCTTGGAATTGGAAATACA
AGATTCAAATTCAAAACATATGGGATGAAAAATAAGAGGAGAAAATTCACAATCGAACAC
CGCAATTGAATTTTCTAGTGCCGTCCCCGTTCATCGAATCTGAAACCCTAATTTCATAAT
TTCCCCCAAAATTTTATGCAAATGAAATCAACCTTAACCTTTCTCCGTCTCTTAATATAC
CGCCATTAGAAAAAGTCAGTTGTCGAGTTTTCTCTCTCTATGTTTTCTCTGCAAACTTGC
CTTTCCATCATGAAACGAACGAAA
>Fagopyrum_tataricum_MIRA_VER3_c208
AGCAAGTGACAATTGACGAAAGTGGCAGCTAACTAACGAGAGAATATGACAAGCAGACAT
ATAGAACAGTTGGCCAGTTAATGTACCATAGGAGTCTTGCAAGCCAACAACAAAAGAGAT
GAACCAATACGCCGTTGTCGAAACGCTAAACATAACTCTGATAGTAGTTAAAATACACCT
ACTTAACCGGTACCAAAAACTCATTACAGAAGCAACAGATGATCAAGACCTGCGGAACTG
AATCGCTAAACCTCCCAATGTGGTCTACTTTCTGCAGCAATATCACGCTTGATTGCCCCT
TGAATCCTCTTGATGACAAACAGAAATTGAGCTGCCAAAATCAAGGGTATCCATTTCTTG
CCTCTGTCATTTGGATTTGGTCCATCAACCAACTTTTGGTCAACAAACACAGGCTTGCTT
CCATTAGAAACAATGTTTACAATTGTTCCAATCAAATTGGGTATCCACACAACTCCATTA
GGAAGAATCTTCTCATTATCGTCATTCTTGCTGCATCTTCCACTATTCTCTACCAGAACA
ACAGGAATAACTGGTTTCGCAGCATCCCCTCTCTTTATTCCTGCACTCTCACTAACTACT
TTCAAGATGGACTCGGACCGTTTGATGAAAAAGTCTCCATAGCTCAATGCATCAGGTGGA
GAGAGCTGTGCATGTGTCAAAACAATTGCAGCTCTCTGCCATATTACTTTGCCAAAACTA
TCAGTTATCACCTTGATAATCTGTTTATCCAAATTATCCACTCTATATGCATCGAGTCGG
TCGATGTACAACAGAACATCTATTGTCCTGTTCAAAAGAAATCTCTTAATCATCTCGATT
GCTTGGTTATTAACATATCCTTCTTCAACAAGACCTGGGGTATCAATGATATTCAACGTA
AAACCTGCCCTTGCACGCGAAACCATTACAGGCCTTGAAGCTTCAGACTGAAAGGCACTG
ACAGCAACCACTCTTTCACCAATAATTGAATTAACAGTGGAAGATTTCCCAACTCCACCT
TTTCCCATGACCAGAATCGTCAAGGTATCTACGTTCTCTTGTTTCAATTTGCCGAGTAGC
TCGAGCAACACAGTTTGCGTAGCTGCTGGGAACTGATTAAGGCCAGCCCATTCTCGAATC
ATGGACGCCATTTTCGAAACTATAGCCTTGAAGACTGAAGAGGAGAAGAAGAACCGAAGA
AGAAGATCGCGTCCTGCACTCCTGCTTCCGGCAGCAG
>Fagopyrum_tataricum_MIRA_VER3_c209
TAATGCAATGGGTGGCGTACGTTACATGTTTCTAAGTCACAGGGATGATGTCGCCGATCA
TCAATTGTGGGCTGATGCGCTAAATTGTGAGAGGATCATTCACTCATTAGAAGTTCAAGA
AACTACAACTGCTGTAGAGACTAAGCTTGAAGGTGAAGGTCCATGGAAACTTTANGATGA
TGTTGATCTCATTTTCACACCAGGTCACACAGAGGGTTCGGTTTGCCTTTTACACAAAAC
ATCAAAGGTGCTCTTCTCTGGAGACCATTTGTTGATGCATGAGAATAAACTCAGCATTGA
AGAAGATTATAATTGGTATTCAGTTCCACTACAATTGCAGAGCGTCAAGATTTTACTAGA
CCTCGACTTCTTATGGATATTACCCGGTCATGGAAGAAGGGTGTCTTATAAAGATGTAGA
TGAGAAAAATTCAGCTTTGAAGGCCTTCTTGGAATCAAAAAATTTCGTCAACTAGTAGAT
ACTATATGTGTGTCGCATATAAGCATTAAGTTTAGTCTACGTGTGCGTGAAATCCTTCAA
ACTTATGATAAATAAATTGCCATCAAAATATTGATATCCCTGTTGTTATGGTAAAGAATA
AAGGTGTATGTTAACGTTGGTATAAAGTGTTGGAACTCATTTAATGTAGTGTTATTGAAG
GTT
>Fagopyrum_tataricum_MIRA_VER3_c210
ACCAATCTGTTATTGATCAGAGACCCTAAGAGAGAGAAAGGGAAAGGGATACACAAATTG
GAGATTCACCGGCATCGCCTCGAGGAGCCTCTCCCTCCTTCGTTGTTCAAAGGCTCCCTA
TACGCTATTTCCGCTGCTGTTTCCGACCTTCAAGCGCTGAACCAGACGGAGGAGGGGGAG
GACGACCACGACGCCCGATCATGAAGGGTTTATTCAAGCCTAAGGCTCGTACGCCTGCCG
AGATTGTCCGGCTAACGCGCGATCTTCTCATCTTCCTCGATGCGGATGCTGCTTCTCGTG
GTAGCAAGCGCGAGGAGAAGATGCATGAGCTTAGCAAGCTTATTCGGGAGCTGAAGTCAA
TATTATATGGTACTAGTGAAGCTGAGCCTGTGCCTGAGGCTTGTATGCAGTTAACTCAGG
AATTCTTCAAAGAGAATACATTTCGTCTATTAGTCATATGCCTGCCAAAATTGAACTTGG
AGACACGCAAGGATGCCACTCAAATCGTTGCTAACTTGCAAAGGCAGCAAGTTAATTCGC
GGTTGATTGCATCTGAATACTTGGAAAAGAATAAAGATCTGATGGATATTCTCATATCAG
GTTATGAAACGACTGACATGGCTCTTCATTATGGATCAATGCTGAGAGAGTGCATACGCC
ATCAGGTTGTGGCAAGATATGTTCTTTATTCTGAGCATTTCAGAAAGTTCTTTCACTACA
TTCAACTACCAAATTTTGATATCGCTGCAGATGCTGCTGCTACTTTTAAGGAACTGTTGA
CAAGACATAAATCTACTGTAGCTGAATTTCTTTCTAAAAATTATGATTGGTTCTTCACGG
AGTATAACGAAAAGCTGCTCGAGTCAAGCAATTACATTACCAGAAGACATGCAGTCAAGT
TATTGGGAGATATGTTACTTGATCGTAGTAATTCTGCCACAATGACAAAATATGTTAGCT
CAAAGGATAACTTAAGGATACTTATGAATCTTCTAAGGGAAACGAGTAAGAGCATTCAAA
TGGAATCATTTCATGTCTTCAAGCTGTTTGTTGCTAATCAAAACAAGCCCCCAGATGTTG
CTAATATTCTATATGCAAATAAGAGCAAGTTTCTTCGTCTTTTGGCTGAACTGAAGCCCG
ATAAAGAGGATGAACAATTTGAGCAGGACAAGGCTCAAGTGATGCATGAAATTGCTGTCC
TTGAACCAAAAGAGCTTCCTTGAAAAAAGNGGCTTGAATGTGTTGTATCNTGTAATATCC
ATCTCTTGTCATTGTTTATTTCCTGCTGTGCTCCCCCTCTCTCACCCTTTTCATGACCAT
GATCCTGAATCCAGCCAACCATATTTTCGCGTCCGGTAAGGGACAAGATACATCTAAATG
GTGTACTTTGTAAGATCAAAGGAAAATGCAACTCCATTCATACAGCTGTTAGAACAATAA
ACTTGTGAGCTCAGCTTTTGTTTACATCTTTGTTGTATACATGTGATTACTTCTGGGCTC
TATATTATATGCATGCATTGTTCCTGGTTTAAAGGT
>Fagopyrum_tataricum_MIRA_VER3_c211
CTACGAAATAGTGGCTATAGATGGGNTGCATATCCACCACATAATTTCCACCTCTCACAC
TAAACCACAAAAATCATTTATAACAAAGTAGTGGTTCCATCAATCAATCGATATGGCATG
GGGGTCGACAATAGTTTCGTGTTTAGCGTTGACAGTAATGTTGTTGCAACTTCAACTCAG
TGTTCAACTGCCATGGAATCACCCTATGAGGAGAGTTGTGGATACGGTTAACCGAAATGA
AGGCCCTTTCATCGGCCTTGTTATGGCTTTTAGTCTAGAGGAAGAGGTACTCAAAGCTGC
TGGTTATTTCACTGCAAACACCTTTCTTCCCTCTGTCGAAATTGCTGGACGGGTATTTAA
CATTGGAACAATCAAAGGTGTACCGACGGTTTACGTGATGTCTGGAGAGCAAATTGCAAA
TGCAGCGATGACAACGCAAATATTGTACGACACTTTTGACATAATCGGAGCGGTTCACTA
TGGTATTGCTGGAGCCGTCAACGCTTCTTTGAACGTCGGAGACGTTGTTATCCCTGACTT
TGTTGCCTACTCCAACTCCTGGTACTGGACGAATAACGCAACCGAAGAAGAAGACGGATG
GGTCATGGCATTCGGGAAATTCAATCTCCCGGAACCTGACCTAAATCTACTCGGACAAAT
TCAATTTGACGCTACAGAATTATACACCAACCAAGTTGGCAACGCAAGTCGAATGAACGA
GACTTTTTGGATCCAACTTGATTCTACTTGGTTCAATTTGTCTCTTAATCTTAAGGACGT
AGAGTTAGACCAATGTTTAAACTGGACATCGCCTGAGGTTTGCACAACGGCACAACCAAC
TTCCCACTTCGGACTCAAAGGATCAACCTCAAACGTTTACCTTGCCAATGTTGCCTTTAG
AGACTTCACCTACTGCACCTTCAACTTCTCCTTTACCGACGAGGAAACGGCGGCGGTTGT
TCAAACCTCGATATCAAACAACAAGCCTTGCGTCGTCTTTCGGGGAATTTCCGACTTGTC
AGGCGGCACTACTAACTCCACCCAATCATCCTTCTCCAGTGACGTAGGAGCCACCCTCGA
CGTCGAAACCCTAGCTGCATATAATTGCATGAAAATGTCCGTTGCTTTCATTGAGCTCTT
TGGCACTAATAGTGTAAAAAAGTAGGATTTTCGAATCCTAATTAATGATGACTAAGATAT
ATTAAACTTAGTTAATGATCGTAAATGAGATATAACTTGCGAACGGTGTGAAATTGACGA
GTCAAATTCTACTTTTGAGTTTTTGCTTTAG
>Fagopyrum_tataricum_MIRA_VER3_c212
GGAAGAGCCTAGAATTATCAAACTTTTATTTATCATCACCAAGACACAAGTTCTTTCATT
CAGACGATAGTCGTTTCTCCATCGGTACAGAAGCAATGCTTAAAATAACTTCCACAATAT
TCAGCATCCCATACACCATTATAATCCCTAACAAGAAGGAGACTCTTAAACAAACTGGTC
AAGGTACTCATCCACAGTGGTGTACTTGACATCGGGGTAAAGCTCCGAGGCCTCGACCCC
AAACGACGGCTCAATCTCAAAGTTGGTCTGGTCTCCCTTGACGAAAGTAGAGTGTCCAAT
AGAAACGATCACATTCTTGGGAGGTGGTGATTCTTCGATGATCTTCAGGACTTGTTCTTC
CGGGACATATTCTCTCTCGATGGTCTTGCCGATCTTCTTTTCCCACAATGAGACAAGATC
GTTGAATGAGTAGGTGTTTGCAGGTGGACGGATGTACAGGATTTTGTTCAGGGTCCTTGG
ATCATCCACAGCTCGGATTGTGTATGTGCCAATGTCATCTTCCTTGTTAAAGACAGCTTT
GGGGTTGCCATCGCCAAGGATTACGATTTTGTCGCGTGGGGGAGAAGTGGCACCTGGCTG
GGCAAGGCCAGGGAGGAAATAGCCAGCGAAGAAGTTGGAGGAGACGTAAGTGAAGGGGAT
TCCTTCTGCCTCAATAGCTCGTCGAATGCCGACTTTCACTTCAAATGTTGATTTTGCAGG
CTCAACCGCATGGACACGGTCCACATCGGTTCCGAACTCCGATGGTAAGAATCTCTTGAC
GTTGCCAGCTTCTTTGATGGCCGCAATTATCTTGACTTGATCGGCAAGGGCGATGTATCC
GACCGTCGATATCACCACATCCACTTGCTTGATGGCCTTCACCAAGCTTTCGTGATCATA
CAAATCACCAGTGACCAGATTGACACCTAGGGTTTTGAATTTTTCGACAATAGTAGCTTT
GGCAGAGAGTGTTGATTCGCGAACGAGAGCGAAGGTCGGGTGGCCGGACTTGGCGCTAGC
TTCAACAATGAACTTTCCGATATAACCAGTTCCTCCGATGATGAGGATTTTGCTCTTGGA
AGCCATCCTCCGTTGACAAGGAGTGTTTTTCCGGGTACAGAGTTGGAGAGTGTAGAGGGG
TAGATAAAATGGGAATTCGCTGTCCCCCGTA
>Fagopyrum_tataricum_MIRA_VER3_c213
GATTNTNTTNGNNTNCTTNTTTTGGTAATATTTTTGGATCTTCTTACTAAAGATTGAACG
AATTTATAATTATACAACATAACTTGTAAGTTGTAACACAAAATTTGTGAATATGACAAA
CTTCACAACACAGCAAGCTGAGAAAATGCAAACGGCGGGTGAGGAGACAACGGCGATAGC
ATAGGGACGTTAAATATCCCTCCCTTTACGTCGTCCTTCCCATCGACATCCCAAAACGAC
GTCCATATTGACGGCGTTAACGGATACGTATCCACCTCCGAAGACGATTCTTCCTTCTTC
GCAACCTTCTCCGACGTCTTCTCCTCCACTTCCGGCTCTCGACTCCTCTTCTTCTCCGCC
TTAGCCTTAGCCTTAGCCGTCTCCAGTTTCGCTTCCACAGCTTCATCAACCGCCGTGAAC
GGCGTCTTTCCAACTTCAAGAGGAAAGTTTAAAATCGCCTTGGATCCTCGAAGCTTGAAC
GCAGCTCGATCGTAGGCTTTAGCAGCTTCAATCGCCGTGTCGAACGTTCCAAGCCAAACT
CTGGAGCCTTTCCGATTCGGATCTCGGATCTCCGCTGCAAATTTCCCCCACGGTCGCTGC
CTAACTCCTCTGTAGTGCTGCCTCTCCTCCACAACGCCTAACTGAGGGAGAATCTGAGTT
TGAGTCGTCAACGTCGGAACAGCAATCTTCATCGACGGTTTCCGATCATTAAATCTCGAT
TTTGACCGTGGACTAGTATGGCTAGGGTTTGGCGTCGGCGATAACACCTCAATTATCTCC
GATTTCGCTTCAAATTTCGGGAATTGGAATTCGCATTGAAATCCATCGTCAGTTGAATTG
ATAAAATTAGGTTGGGATTTAAGATCATCGGAAGTTTGAGAGAGCACAGAAGTCTCTGGC
TCTAAGGGAGAGATTAATCCGTCGAGGAGGTGGTGTTCTATGTAAGCGAGAGTTTGAAAA
TCGTTGGTCATCGCCATGGATGGAGAATCAAGAGAGATCTGAAACTGATTTGAGTAATCT
GAAGAGTGAG
>Fagopyrum_tataricum_MIRA_VER3_c214
ATGAACCGGTCTTGCTGCTAGTGCGTACAAATCTTCTACCTAGTTGCGATTCCCGCGAGG
TGAGGGTTGGATCCAAATCACAGAATCATCCACTGAGGAAGAGTGACGAATTGAGATACA
CAGTTAACCGATCGAGGGGGAAAGATGCGAAGAGAGATGTTCGGATTCGCACAGCCTCGA
TGTCTCATCCTCTTCCTCCTCGCTGCTATTCTCATCTTCTTCGCCTTTTCTCTCACCCAG
CCGGTGCCAGAAGAAGAAAAGATTGAAGAGGAAGCTGAAATCACTCATCGTGTCTTCTTA
GATATCGATATGGATAATCAAAGACTAGGTAGAATTGTGATTGGATTGTTTGGCACTGTT
GTCCCCAAGACTGCAGAAAATTTCAGGGCTCTGTGTACAGGTGTGAAGGGAAATGGTGCC
GCTGGCAAACCACTCCATTACAAGAAAACACCACTTCATCGTATAATACCAGGCTTCATG
ATTCAAGGCGGTGATATAGTCTATGGAAATGGAAAGGGTAGCGAGTCTATATATGGGGGT
TTCTTTCCTGATGAGAATTACAAGTTGAAACATTCACATGCAGGAGTGGTTTCGATGGCG
AATTCTGGACGTGATTCTAATGGTTCACAGTTTTTCATCACTACAGTTAAGGCGAGCTGG
TTGGATGGTGAGCATGTTGTTTTTGGCAAGGTCATACAGGGGGATTAGGGATACTGTATT
TGCTATTGANGGGGAGCTGGAACCTATAGCGGGAAGCCCAGGAAGAAGGTAATCATAGCC
GACTCTGGTGAGATTCCGAAGAACAAGTGGGACGAAGATAGCTAAATACATAAGGGAGCT
GTTATTGTTCATTCATTTAGGTTGACTACTTGTTGATTTAGGTGGTTGATGGGCATCGCC
GCCATGCCATATGTGTGATATGGTTGGGTTGTATCCGAGTATTTAGTCTTTGTAGTGGGG
GTGTGTACGAGAGGCAAATTAATGTAGTTTATGTGTATGGAGTGCTTGATTAGCTGAGAT
TACATTGTAGTTGTTCTGTATGGACTCCTATTTTTTTTTTCAATAGTCCAATAAGAAGGA
ACATAAATGGATATTCTAAGAGGAAGG
>Fagopyrum_tataricum_MIRA_VER3_c215
ATCTCTTTACCAATTTTCCGTAGCCCTAACCCAAATTTCTCGCCCCCAAGAAAACCCTAA
ATTTACTAGATTTCCTTGCGAACAAAAATGGCGAATTCCTTAATCGCTCTCTGCTCGGTC
TCAGTTCATCAATATTCACTGCCATCCAATTTAAAAACCCACTTTCCCAATTCAAAATTT
CTCCCTAATTTCTCGTCAATTCAACTTGTTCACTCGCCAGTCGCTTCCCGCCGGAGAACT
TGTTCTGTAACTAGAAATGGAAACAACAGTGATGAGTCGGCAGCGTTCTTGGATGAAAAC
GGCGTCGTTGACGACATGGATGCTTATCTCAACCACCTCTCCCTTGAATACGACTCTGTT
TGGGATACCAAACCCTCTTGGTGCCAACCCTGGACTATAACATTGACCGGAGTATTGATC
ATCTCGTTCAGCTGGCTAATTCTGCACTCTATTATTGCCACTGCTGCAGTTGCAACATTC
ATTTCCGCTTGGTGGTACATCTTCTTGTATGCTTATCCCAAGGAGTATTCATCAATGATA
GCCGAGAGGAGAAGCAAGGTGACCAGCGGTATGGAGGACACTTATGGTGCCCGCAAGAAT
CTATGACCTCCAATTCAATTCATCCTGTTAATATTTAGGGCTGAAACTGGCTTGTCTAAA
GTAACGATGTAAATGATGCTTAAATATCTTATGGTAAGTCAATTGAGATCAGGTTTCTGT
CATCAGGAATCTCGTGGTCAAGCTAAACGCTGATGCATCTGTCAATGGAAACTGGACATA
ACTCGGTTCAGTGTT
>Fagopyrum_tataricum_MIRA_VER3_c216
ACTTCTTTTTTTTAGTAGCACATAAGTTATAATAAAGGGATTACAATATATACATGTATT
CCCATGGATTAATAGTGGGTTTACAGCTTAATGTTTTGGTGCTATGCGCTAATTCAGTTA
ATTGCGGGGGTGAAAAGGTCAACTATGTAGAAGCATTGACCAAATCCTTGCTATTTTTTG
AGGCTCAAAGGTCTGGTGTGCTACCTCCTGGCCAACGCGTCAAATGGCGTGGTGATTCTG
CTCTCAGAGATGGCCAAGGCGAAGGGGTGGATCTAGTAGGCGGCTATTATGACGCCGGAG
ACAACGTGAAGCTCAACTTTCCGATGGCATACACCGTCACGATGCTCGCATGGGGTGTGG
TGGAGTTTGAGCCTAAGTATATATTACACAACGAGCTAGACAACGCTCTCTCCGCCATCA
AATGGGGAACAGACTACTTACTCAAGTGTCATTCGGCTCCGCACGTGCTCTACGCCGGTG
TCGGAGATGGAGACGCCGACCACGCATGTTGGGAACGGCCGGAAGATATGGATACCCCTA
GACCGGCGTTCAAGATTGACGACTCTCACCCTGGCTCCGACCTCGCCGGTGAGACTGCCG
CTGCTTTTGCGGCGTCGTCTATTGCGTTTAAGAAGATTAATCCTCAATACTCCTCCACTT
TGCTTAAACATGCTATACAACTATTTGAGTTTGCGGATAGTCGCAAAGGCAAGTACTCGG
ATAGCGTCCCTTCCGCACATTTCTACCCCAGCAGCGGTTTCGAGGATGAGGAATTATGGG
CGGCAACATGGCTATACCAAGCAACTAAAGACAACAAATACAAGAGTTTTATCGCAAACT
CGGGTAACACAGGAGGCCCTAGGACCATGTTCTCGTGGGATGATAAATACGTCGGTGCCC
AACTCCTAGCTTCAAGGTTAATGTTGTCCGGGAAAGAGGCAGCGTATCGTGACCAACTTG
AACAATTCCTTTGCAATTGCATCCAAAAGGGTAACAACAATCAAGTGATGACTCCCGGTG
GTTTAGTTTGGTTTAACGAATGGGCGACACTGCAATATTCGACTTCTTCTTTGTTAGCCA
TGACCGTTTATGCCGATCATCTCTCCCACGCCAAAAGTCATATGAATTGTCCGGCGGGGA
AAGTTGAACCTCATGAGCTCATTGGCTTTGCAAAGGCTCAGGTCGAGTATATATTAGGTA
AGAATCCAAATGGTATGAGCTACATGATTGGATACGGACCCAAGTATCCTATTAAGGTTC
ACCATAGAGGGGCATCAATCCCGTCGAAGAAGACATTACCGAGTGCCGTCGGATGCAAAG
ACGGTTTCCCGAAATGGTATGATGCTCAAAGTCCGAACCCAAATGTGCTAATTGGTGCAA
TAGTTGGAGGTCCAAATCGTAACGACAAATATGGAGATTATAGAGGCGACTTTCAAGAGG
CTGAGCCTGCAATTGCTACCGTTGCTCCTTTTGTTGGAGTGCTTGCCCGCCTTTCTTAAT
TGGTTTTGCTTGTATTATCTTACATACACTACAGGAAATTGGTGATTCACCAACGATATA
ACTTGTAGTAGCTGCCCACAACCAATGTATATGTTGAGTTATTTCAAGATTAAAAAAACA
AACACATTTAAAAATT
>Fagopyrum_tataricum_MIRA_VER3_c217
ATGATGAACAGCTCCATGTGCGTACTTCGTATTATATATAAACCGCATTCTATAACCAAA
CCTCTTCCCATGGAGGAAACACGTAGTTTTCCGTTGAAGATCCGAATCAGAAACTATGCC
GTTCTTTCCTCAACTACATTCTTTTCCGGCAAGACGCCACCGTTAACCGCCTTCTACACA
ACTTTCTAACTCTTTCTCTTCCCGAGCTCCAACCCTCGAAACGGCGTCGTTTCATTAGAC
TACACCGTTGACCAACCTCGTAATCTCTGGTTCCGGATCTACTTCCCCGTTGACTGCTCC
TCACAGGCCCAACTTCCGGTGATCGTTTATTTTCATGGCGGAGGATTCGCTTTCTTCTCC
CCCAAGATCATGGTTTACGACGACTTATGCCGGAGACTCGCCCGGAAACTTCCTGCGGTT
GTTATTTCCGTCAACTACCGCCTCGCGCCGGAGGCTCGTTGTCCCTCACAGTACGACGAT
GGATTCGATGTACTTAGGTACGTCGATGAGAATGACATGGGCGTTGGAGATCTTAGCCGG
TGCTTTCTCGCCGGTGACAGTGCTGGCGCGAATCTGTCCCATCATCTAGCTGTACGGGTA
TCAGGATACGGGTTCAAGAGGATCCGGATCCGAGGGATTGTATCCATCCAGCCGTTTTTC
GGCGGGGAAGACAGGACTGAATCGGAGCTCCGGTTTGGGAAGGATGTAAGTTTGGCGTTG
AACCTGAAGACCACGGATTTATTCTGGAAGGCTTTTTTGCCGATCGGGTCGGATCGTAAC
CACCCGGCAGTAAATATATTCGAATCCGGAGTAGATATGGCGGGCATTGAGTATCCACCC
ACTCTGGTGTTTGTAGGGGGGCTGGATTTGTTGCAAGATTGGCAGAGAAAGTATGCGGGT
TGGTTAGTAGGGTCGGGTAAAGAGGTACGGGTTGTGGAGTATCCAAATATGTTTCACGGG
TTTTATGTAGTACCGGATTTACCCGAGGCTTCCATGCTTGTTGATGAAGTTAGACGTTTT
ATTCGGTTGCGAATTAATCAAAACTAATATTTTACTCAAAACAATTGCGATTGGTCAACG
TATTATATATAAATATTCAGCATTTTTANTACGTACAGATTTCAGACTATACATTGAATA
CATTTTTTTTTTTAATGGATACACCCGATATATTTACGTATTTATTTTTATTTAGGTTAG
AGATTAGGGGTAGTCAGTATTTTCTACGCATTTAGTACGCGCTTTTATTTAAATGAAAAA
GAAATAAGTAGTTACTCTCGGGATCAAGCAATATATGAAAACATGTGGATTATATTGGTG
AAAATATGAAAC
>Fagopyrum_tataricum_MIRA_VER3_c218
AGTAACTAGGTCAGTTTTAGATAGAGGTGAATAGACATGTTTCTGGGATTAAGATTTAAG
AACATACATATGTAATTATGTATCTAATGCACATACAGAGTTGCTCACTTTCATGGGTTT
TAGGCTTAATTTCAGTCAGGATATCAATCCTTTGCTCCTCAAACTGTCTACAGAGTCCAT
GATTATCTGCTCCATTGGAATAAACTGCATACCCATATCTATCAGCTTCTTCGATGCATC
CTTAGCCCTCAGTAACCCAGGTTGAGTGTCCTTTGGTAGCCTTGGGATGTTATACTGTGG
ATAAAGTTCAGCAACCTTGGCAGCAAAATCACCATAATGAGATATAGCTTCAACACACAA
ATGCCTGCCAGTTGCAGATTTGTTCTCGTACACCAATATGTGAGCTAGAGCTACATCTTT
CACGTGAACAGATCCCATGAAGAAGTCCTCGTATGTTTCACTACAGCCCTGGATCAATCG
AAGTAACATTAGCATGCTTGCATTCAATGTAGGTGGGAGAACAGGGCCCATCACAGTGCC
AGGATTAACCACAACAACATCCAAACCTTCATTTTCTTTGGCAAATTCCCAAGCTGATTT
CTCAGCCAATGTCTTCGACAATGGGTACCACAATTCTTTATGTTTACAGTACTCCTCATC
GGTCCAGCAATCCTCCCCCTTGACTACATCAGCCGGCCACTTAGGGCTGGGAACGATGGC
CGAAATGGAGGATGTGATGACCACTCGACCAACTCCTAGCTCCTTGGCGGCCCTTAGCAC
ATTGTTCGTCCCCCTTACCGCTGGCTCCAGCAGCTCTCTCTCGGGATCGCGAACTCGATC
GACTATGCAGGGGGAAGCAATGTGGAAGATGCCGGAGGCGCCGGAAACGGCAGCAACGAT
GGAATCGTAGTCCAGTAGATCGATCTGAAAGAGCTTGAGACGTGATTCTGCTCCTTCTAG
GGCTAATAGATGCCTCGTTTCTTTCTCATCATTGAGATCTTGGACGGTGGCGTGGACTGT
GTAACAGCGATCGAGGAGGAGGCGGACGAGGCAGGAACCGATGAAGCCGCTGCCGCCAGT
GACACACACCACTTGCTCCATTGCGTAGTCAACTCTCACGTCCCCCGTA
>Fagopyrum_tataricum_MIRA_VER3_c219
GCCAGAGAGAAATTTTGAGCTGTTTTTGTGTATATGGCAATTGAACACCTAATTCTTATG
TTAGAAATAAAAACCACAACGAGGGTAACATATGAATGACAATGTGCATTGAGTTATACA
TAAACCATGATCTTCTTCATCCTATATACAATCATAAAGGAGAGAACATCACAAGGGTAG
AAGAAAATAACACTCACCATTTCCCCACCAAACTTAAATCCAAACCCTTCCAAATTCACC
TTTTAAAATGAAGATCCTTGACTTGGACCATCTGCATTCATATCCATCACTGAGTCATTG
TCAGTTTCCCTGTTGTTGCTTTCATTCGCACGCGGACCGCCACCACAAACTCCTGGCACC
ACCATGTTTGAATTATAACTGCCCTGTGCTAAGTGATAGTGCTGAAGGTTCCGACGCACA
GGGCTTGAGAGAGCGCTTGAGAAGAGATTTTTGGTTTGTGGTTCGGGTAATAGAGACCGG
GTTCCCATGTTAGTTGTTGCAAAACCAAAGGGATTTGCTTGGCCTTGAATGTTTTGTGGT
TGTTGGGTTGATTGTTGTTGGAATGGGGCCCTAGGAGACATCGAGGGCTCCTCTGGTCCG
TAATCCAGCTCGTGCTGGAGATATGCAACTACATCAACATTGGTCACCCTTGAACCCTCC
TCTTGCTGTTTCAATATCCATTGGTAAAGTTTTTCCATGGCATGGCGTTCGCCGGCTTGA
AAAGAGAGCTTCTGATGGTTCATGGCCTGGGTGTAGAGTTGAGAGAGAGAGTTGGCGGCG
GTACAGAAGGTGGAGTACATGGTACGATCGATCTCTTCGAGCCTGGCGGCGTCCGATTTC
CTCTTTTTCGCCATCGGAGACCTAATTTACAAAGCTTTGCCTTTTTCCTGCAAAACCTCA
AAGGAAGAAGAGAGAAGGGGGAAAGGGAAAGTGGGGGAGAAATAATGCAACTCCTCACGA
ATCAACAAATCGA
>Fagopyrum_tataricum_MIRA_VER3_c220
AGTTGTAATCATTTTGTGGAGCTGTATTCGAAATGATTTGCTCGTGATTTCCACATGAAA
AATTTGGGGATACCATGATGAAGCTTTAAATTATCATAGTATACAATTGTATTAACAAGA
TTCTTCCTTAAAAAACATTCCTTACAAGGTTGTACACTATATTGCTGGGGGCATCATCAT
CTACATCTTGTCCAAATCATAGAATTCTATGGTCTTGTACTTTTGAGATATTATCTCAGC
TTGAACTTTACGTGCTGTGTCCGTTGCACAGCCAACGAGAATAAGAACAGATGTGCCTGC
AAATCCTCGAAACGCGGTCAAGTGCGTGGTTTGCTCGATCACTGATGGGCCAGCAGCCAG
AATTGCAAGAAAGGCAGAGCCGAGAACTGATATTCGACTTAGAACAGTCTTGATGAATGC
AGCAGTGCTTTTCCCAGGGCGGACAAGGGGAATTGATGCACCTTGTCGCTTTAACTGCTC
ACTAACATCATCAGGATCCAATTGCAAGAAAGTATAGTAGTAGTTGAAGAAGGCTATTAA
CAGAATGTTTGTTGGGATATAGAAAGAACCTCCTGGATTTAATGCAATAGCAGCTTGTTT
CAATGCATTTAAACTGGTGAAGCGTGCCAAAGTACCAGGAAGAGCCAAGGAGGAGGTAGA
AAATATTATTGGCATAACTCCACCACTATTCACCTTGAATGGTAGATATGCAGATTTTTG
AGGTCCACCACCTCTGCTGGCATACCTTGAGGCATAGTTCAAGGGAATTTTCCTCTCTGC
CTCCTGAANACTNAACATAAACAATCCCAAATACCAATGTCAAGAAGGATACAACTATGG
TGGCAAGTCCGATGTAATTCCCGTCTTGATAAGCCTGCACAAAAGTCCTTCCAAAGGATG
CTGGCAAATAGGAGAGGATGTTTGTGAAGATCAAAAGAGATGTTCCATTTCCGAGTTTGA
GGTCAGATATACGTTCGCCTAGATATGTGGTGAGTGCTGAACCAAGTGTTAGTAGAACAA
CAGATGAAAGAACCCACTCCGTAGAGAAGTCATTGACATAGGGGCGAAGGAAAAGCACTT
GCCCAATTGCCTGGACAACGGCAAACCCAACTGAAGCATACCGAGTATACTGCTGCAGCT
TCTTTCTTCCAGCTTCACCTTCTCTTTTCTGAAGGTCTTGCAATTTGGGATAGATCTGAG
CAAGAAGTTGAAACACAATCTGTGCATTGATGAAAGGAACGATTCCAAGAGAGCATATCC
CAAGCCGGCCAATACCACCTCCAGAAAACGAATCTAAGGTGCCAAGGAAACTGTTCTGAT
CTAAGTTACCGACAAACGCATCACGATTCACACCACCAAGAGGAACATAAATGCCTAGGC
GAGATAGGGCCAAGAGTCCCAAAAGTTTGAGAAACTTGCCCGGTAAAGGACCTCTAAAGA
AGTCACCGAAATCTATGGAACTATCTTCAATTGCAGCTGCTACTCCTCTGCCTGAAGAAG
GTCTATCTTTCCTTGCACCAGAAGAGCTCTCAAGTTTATCAGAAACCAGACTTCTCAAAC
TTTCCCAAGCCCCAACTAAACCCGACGAATCATCTGAAGTGATGCCTAATGGATCAAATA
CTGGACTCTTGGAGCCGGTGGAGAGCGCAAATGGTAAAGAAGTAGGTTTTCTGGGGACTA
CAACGCTGAAATTGAAGCCCAAGGTGGGAATCCTTGGGGATAATTTTGGATTGAAGGCAT
AGCTGGTGAGTGGAGAACATGGTGATACTGCTTCTGCTGCGAACATTATCCTCCGTCACT
CTGTATCTCTCTA
>Fagopyrum_tataricum_MIRA_VER3_c221
AAGTCTAGCCGAAGATCTCGGTTTCTATTTCTCTCTTTTACTCCTTCTCTCTCGGTATAT
ATCCCAATTGGTTTCTGGGTTTGATTCCTTCCCTAGTTCTCCCAATCGGGTTTTCTGGGT
TTTGCAAAAGGATTCCAAATCAGTGGGCTAGACGAAGAGATCTACAATGGATAGGTTTAC
GCAAGATAATAAGAAGAGAGATAACCCATCAGGTCCTTCAAAGCTCGCTGCCTNTGGGTC
NTGGATCTCAAGCATTTTGATGGATCCAAGGCAGATTCTTGCTGGTTTTCTTACTTTCAC
TATGTTTGCTATGCTTGCTCATATGATCAAACGGGAACACTTTGATTCTAAGGTTCAGAT
GCCACAACACTCCCGTGAAGATTATAGAATTTCGTTCGGCGCAGATGGACTATGGAAAGA
GGATGGCCCTGAGCTAAAACCTTGCTGGACAAAGCCAAATTCTGAAGGAGCAACATTGTC
GGATGGATATGTCACTTTCTCCCTTACAGATGGTCCAGAGTACCATATCTCACAGATTAC
TGATGCTGTTGTGGTGGCTAAAAATCTTGGAGCAACNCTTGTGCTTCCTGATATCCGTGG
AAGCAGGCTTGGTGATAAGAGGCGCTTTGAAGAAGTGTATGATGTTGACAAATTTGTGGG
AAGCTTAGAAGGAGTAGTCAGAGTGGTGAAAGAAACGCCCTCGGAGATCTCAACAAGTAA
CCTTGCAGTTGTCAAGATTCCAAATCGTGTAACAGAAAACGACATTGCTGTTCATGTTGA
ACCCGTTTACAGAAGCAAAGGAAACATCAGGCTAGCAACCTACTTCTCTTCAGTTAACAT
GAAGAAGAATGAGGAAACAAGTGAGAGTGATTCCGCTGCATGTTTAGCAATGTTTGGATC
ATTGGAATTGCAACCAGAAGTACGCGAAGTTGTGGATATGATGGTGGACCGGCTGAGAAC
TTTGAGTCGTGGCTCTGATGGGCGCTTTGTGGCTGTAGACCTCAGGCTTGAAATGTTACA
TAAGAAGGGTTGTCAAGAGAAAGATGAAGATGGACACAAAGGATGTTACAATGCAAAGGA
GGTTGCAAAGTTTTTGAGCAAAATCGGATTCGACAAGGACACAACGATTTACTTGACTCA
ATCTAGATGGGACAAGAGCCTTGAGCCTTTGAAGGAATTCTTCCCAAAAACCTATACTAA
GGAAGCAATAATCCCAGTAGAAAAGAAGAGCACATTCCTTGACGCAGAAGCGCCTACACT
TGAAGAGGTTATTGACTTCTACATTGCCTCAGAAAGCGACGTCTTTGTTCCAGCCATTTC
AGGACTGTTCTATGCAAACGTCGCTGGCAAGAGGATTGCTTCTGGAAGAANNGAAAACGG
AAAGATACTCGTCCCTGCTAAGATCTCCGGTTCTT
>Fagopyrum_tataricum_MIRA_VER3_c222
GCAGTCATCCTTGAACCGCTTGTTGGAAACTCCGGGTACATTGAACCTGTACCGGGTTTC
CTTCAAGCCNTTAAGGGATATCACAAAGGAGGAAGGNGCNNTNTTGGTNTTCGACGAGGT
CATGACTGGGTTCCGTTTGGCTTATGGCGGTGCACAAGAATACTTTGGCGTAACCCCTGA
CTTAACTACACTAGGAAAGATCATTGGCGGTGGCTTGCCTGTTGGAGCGTACGGTGGAAG
GAGGGAAATCATGGAGATGGTTGCCCCTGCCGGTCCAATGTATCAAGCGGGTACGTTGAG
CGGGAATCCATTGGCAATGACAGCGGGAATTCATACACTTAAACGGTTGCAGAATCCGGG
AAGCTACGAGTACTTAGACAAGATTACCGGAGAGCTGGTTCAAGGGATTCTGGAGGCTGG
AAAGAAAGCAGGACATGCTATATGTGGTGGATACATTAGAGGCATGTTTGGATTCTTCTT
CACTGAAGGACCGGTATATAACTTCAGCGATGCAAAGAAGAGTGATGCTGAGAAATTTGG
CCGGTTCTTTAGGGGAATGTTGAGGGAAGGTGTTTACTTAGCGCCTTCACAATTTGAAGC
TGGATTTACTGGCTTAGCTCATACTGATGAGGACATCCAACGGACTATAGCAGCCGCGGA
AAAAGTTTTCAGCCAGATTTAGAGAACTGTCTTCATTTTTTTTTAGGTTTGAGGCTTTTC
TGTAGTTGTATCTTGATATTGTTATTGCTTCAGGGCTAGTTGTAACTAGTTTGCTGTTCT
GCTTGTAATGTTACTTAAACACTTGTTGTTCTTGGGTATGTTATTATATTATGGTGCAAC
TGTGTTTGTCTAACTCTCAAGATAATAAAGGCAGAGAAGTAATTGTTTAGT
>Fagopyrum_tataricum_MIRA_VER3_c223
GTTGAAACAGAAATAGACAAAANNAGCAATTGACAATGCCCCAATATAGATGGCTGCAAC
ACAAGAAAAGAAAATGGCCAGAAAACCACCAGCAGCAGCTAAAGACACCAGAAGTGATAT
AACAACAGCATTAAGAGTTGCAGTGAGAAAGAACAGCATAAACACCAACAATCCGGTAAG
AGACAGGAGAGAAATTGCTCCAACAGAGAGAACGAGGAGAGAACGAAGGGGGCTGCCACG
ACGGGACCAACGGAGGATGCTGATTCCTGCGGTTTTAGAAGAATCACGAAGGCGAGGGAA
GTCGCGACGGAGACAAGTCTTGGCACGATAGAGGAAAGAGGTGCCTGAGAGATCGCTGAT
CGGCTCCGGACAGAAGATTGACCATAGAAGCTCCTTGACAACAGCTAGCACGTTGTCAGA
TTCCTTGACGGGATTCTCCTCCGTTTCCGGTGCTGATTTCCTCCTTTCCGTAGACTCTCC
GTTCGATCTAGGGTGTTCAAACGACTCCTCCATTCTCGCAGTTTCTTCTTCTTCAACGTG
ATTGCGCGATTTGCAGAAAACTAGTGACTCCCTCGCTCTCTGTCTGTAT
>Fagopyrum_tataricum_MIRA_VER3_c224
CGACAAAATGGCAATAATTCATGGCGTAATTATGCTGATCAATACACAAAATGGGGCTTG
GGGGAAGGCAAAAGGACTACACAATCTGTAACAAAGACAGTAACCCACGATTAGCAGTAC
TACAAGAGCAATCGATTTGTTACAATATCACGTACATTCGAATTGGACAAGAAAGGAATA
AACCCATCACGACAAACCCGAAAAAAGACTAACAAAAATCAATCCTTGAGGAGAATCTCA
ATTGCTTCAAAGAACAGAGGCGCCATCTCTGGGCTCGGCGTCTTGATTGCACACTTGACG
CCTGGGACTCCGATTGCTGCTGTGAGTTCGATCAGGATTGGGGTTCCTCGAGGAATCTTG
ACAGAAAGGTAGAGCACCTCTTGGTTTCCGTTCCTACGCTTTGCTATGAAGAACAGGTTT
GATCCAGCCAGCTTGTCAAGGGTTGCTTCCACACTGTTGATTACTAGCCCTGGGAAATCC
TTCAGAACCTCATTCGAGTCTGGAAGAGACTTCCAGGTCTCTAGGAAGCTTGTGCGCTCC
ATCCTCCCATCTTCCATGAAGAGCGCATGCAGTGAAATTTTATCACTAAAGTACCAGACT
GGTTGTTGGCTGTTCTTCACAGCCACCTGAAGANGAGTGTTGGGAGGACCTGGCGCTGTG
TTTTGGAATAGGTTCATAGGCAGAAGAATGCTCGCAGATGTCCCCGGTTGCAAAACAGGA
ACCTGAAGGGGTGCACCAGCAGCAAGGCCAAATGTGTTCTTGTTGAACTGAATCATGAAT
CCATCTAGAGGAATCTGAGAACTGTTCTCAAACAGCATACTATAAAAGACATTCCCATCT
TTCCGAACAAGCTGGGCGCTAATTTGTAAACCCTGACCCGATGATGCAGGCAACAACACT
GGCAAAGGAGGGCTAGCTGGCACTGGCTGATCCACAGGGACAATAGCACTTGAATCATCT
AATCCCATAAGATCACCAAGTAAATCAGGGACGGGGGATGTCACTGCTGGAGGTGGAGGA
TGAGTTGAACTGGATGGAGGTGATGTGACACTGTTAGTTGCATGTGAAAGTGATTCTGAA
TAGCCAGCTTCTCCATCAGGATACTCATCATCTTCTGTTTTTGGGGTCATGGTTTTGACA
CGTGTTACAAATGCTTCAGGGGGTTTATGGTACACAGATGACAGAGTTGCAATATTGGCA
AGAAGTTCATCGAGAAGAGAAGAATCAAGTTGATTAGAATCGTCACTGATAACAGGCTTT
TCCGCCAGAACAACATCTTTAGCAGCCTCTGGATCCGTTGAGAGAAGACGCCAATAAATA
TAGGCACGATCTCGAAGATCTGGATTATCAGTCTCCACAGTCGCATTATTCAGAACAGCC
TGGATCATCTGTTGTGGTCCTTCTGTAGGTTTCTTCAGGAAAAGCTTTACAGTTGCAGTA
AGCAATTGCAACTGAACTTGTGCAGGCTCTTCAGGAAAACTCTCCAAGAAGCCCTCAAGC
AACTCATCAGCATTGTCAATCCTTTCCGCATATTCACCAATGATCCAGATCATAGATGCC
TTAGCTTCAGGTTCATCTAGAGTATCTAAGCTCTCACAGAGTGTCGCAATGATGGATTCA
TAGGTGTTAGGATATCTTCTGAATATATCTTTGATCACAATGATGGCCTCCTGGACAACA
TAATTCACTTTAATTTTGATTAACTCCAACAAAACACTAATGCATCGTTCAGCTGCTCTT
TCCAACTTGATTGCACAACGACCAATAGCACGAACAGCCTTTCTAACAAAATCTACATCC
ACTTCAGTTGCATACTCTTTAAACTCCAACAAAACCTGATCAATATTGCGGTCTGATGCG
AGCTTGATCATGATTTCTAACTTCTCCATCTTCACATAAATAGGGTCATTGTATTTGCAA
AAGAAGACCTTAATTTCATGGGCTAGAATTGTTGGCCGTTTCTGCACAATGAGGTTGATA
TTTCTCAGAGCAACATATTGAATTTCAGGTTCAGCAGAAAGCAGTGTCACGAGCGGAGGA
GCCATTTTCTTACAAAGATTTCGAACCACGTCTGTACTTGTGATAAGTTCCATTTGCTGT
AAAATCATCTTCACTGCAGAGAGTACTACAGCACAATTTGCATGCTGTAAGCGTGGGGTT
ACTCTCTCCACGATATTTTCAGCTTCTCGATACCTTGAAAGAGCATCAAGTATAAAAACT
TGACCCCACTCGGTGCACTCATTCAAGGCAGTAANGAGGNTTTGANNACGTGTGGCTGGT
TATTTCAAAAATGGGTGTACTACTGCACTCTTGAATCTCTGCAAGAGCTGCCACAGCATT
TGCTACAACNATTGGGTTANTGTCAGAAATCAGATCTTTTAATGAATCCAGAAACCCCCT
ATCTTCCACTAGCTCTGCGTTTATATCATAAAGCTTAGCAACACATATTGCAGCTGTCTT
GCGAACATATGGATCATCATCCTTGAGACACCTCTGAAGGGGATCACACAAATATTCAGT
AATTTTATCTACACGAATGCATCCCATTT
>Fagopyrum_tataricum_MIRA_VER3_c225
ACGGGGGGAGNTTAAAAATCAGCTAAAATGAAAGCAAATGGAAGTATGAACGAAGCGGTA
GCGTTTCATGAGCAGTTATACAGGTGCTGAATTTGCTCTCTTTGAGAAACAGCTCATCAT
TCCAACTCCAAGGCGCCCAGTTCCCAACAACGCCTCCTCTCTTTTCTCTCTTTTTCGCCT
CGTTTTACAGAGCTCTATCAGAGAATCCAATGGTGGAACCCTTGGCGGTAGCTAGCTGGT
TAACTCCAACATCTCTTTTCGTTCTTCTCAATATCGTCATCGGTTTCATCGCCGTAACCT
CTCTTTTTGCTTCTCGGAAATCCGATCATCCACCTCCAGAATACCACCAGCAACACCACC
AATATCAGATTCACCATCAAGAATCGCCGAAAACACTCCTCCGAGCACCTTCGCTTTTCT
CTCGAGTCACTTCCTTCAATTTCTCTAATCAGTATTCATATGGATCATCCTCCTTCGACG
AGTCGCATAGTCATCAGATTGATGATCACTCTCCTTCTTTTTTCTCTCGTATGACCTCCT
TCAACAGATCCGTAGAACCAGAGATTCACAATCGACAATCGGAGGAGATTGAGCAAGCAC
CGTCACTAATCGCTCGCATGACGTCCTTCAACCGATTCTCCGTCAACAAATCCGAAGAAT
CTGAGATTATTCCACCGAAAAAAGACGAAAATCATCCTCCAATTGCTCGCGCTCCTTCTC
TACTCTCGCGAATGGCATCATTTAACTTATCTCTACACAGATCTACGGAGAAAGATTCTT
CAACGCCTGAAACTCCGGTTCCGGCGGTGGAAGCACATGAACAGCACGTGACGAGGTCAG
CAACAGAGCTGAAGAAGAAGAAAAAGATTCCTCTAGCGGAGAACAAGATGAAGAAATCCT
CAAGTGAGAAAGCTGGAAAGGAGATGGAAACGGCGTCGTCTGGACAGGAGGAGGTCGATG
CGAAGGCCGATGACTTCATAAACAAGTTCAAGCATCAGCTTCGGCTTCAGAGGCTAGACT
CGCTGCTCCGTTACAGAAATTCAGGTTGAAGAAGCTAAGTGACGATGACGTATCATTTAT
AATATATTTTTTGTCCTTTTCTTATTGTTGAGATTTTTATTTTATTTTAGGGTTCTTCAT
CCGGAAGTATAACACAATAAACACTTTAGTTTGATGGGGGAGATTTACCGTTTTGTCCCT
TGGGTTGTATGAATGAAATAGTGGTCGTAATTAAGTAGCTTTTAAGTTTTATTAAGTCAA
ATTGTAGCTGGTGACTATCAAGTAATAAGTTGTCTACTTGTCTTTGTGTGATANNNNNNN
NNCTATGTTTGGTTTGAGAAGATTATAATTTTAGAACCATGGGCAACTAGAGAGCCTTGC
T
>Fagopyrum_tataricum_MIRA_VER3_c226
CCTTGATCATCCATAACCAGATCACACTCTCCAGATGTTTCTATAAATAAACCCATCAAT
ACTGTAGGGATACATCTCTCTCTTTCAGACCAAGCCTTCATTATCTTCTTCTTCTTCTTC
TCGGATCTTCTTCGACATGTCGAACTGCATCGATGTTTCCTCCGAGCAACTCTGCTACAT
CCCTTGCAACTTCTGCAATATTGTTCTTGCGGTGGGAGTGCCATGCAGCAGCTTATTGGA
CACGGTGACGGTGAGATGCGGGCACTGTGGAAATCTGTGGTCTGTAAACATGGCTGCCGC
TTTCCAGTACTCTCTCTCCTACTCTCCTCCTTCATTCCTTTGGCAAGATGTTCCTCATCA
TCCTCAGGCCAATAGTCACAGCAACCTGATTAACAAGGCGGACAACGCCATGGGTTCGTC
TTCAAGATACTACACAAACAAGATCGCAACTCGCACTGCACCTAATCCGGCTGAGAACCG
GGTCGTCAATCGACCACCTGAAAAGAGACAACGTGTACCATCTGCATACAATCAGTTCAT
CAAGGAGGAGATTCAAAGGATCAAAGCTAGCAATCCTGATATAAGCCACAGGGAAGCCTT
TAGCACTGCTGCAAAGAATTGGGCACATTTTCCTCACATTCATTTCGGGTTAATGCTCGA
AACCAACAATCAGCCAAAACTTAACGAGGGTCATGATAAGCATCTTCTGCCGAGGACTGC
GTTACTCAACAATTGAAGCTTGTGCTTGATTGAGTGTACGTTCACGCTGGTGAGCAACCG
AGATTAAAGACTTGTTAAGTAATCTCGATCTACAACTTGTTTTGGATATTGGTTTGTTTT
TAGTACGTGTGTTTTGTTGATAAAGATAATATCTTGCTTACCGTTACTTTCGATTTGAAT
GATCATTCCTGTGATCGGCCATGATCATAGCTATATATGTACTTAGTTTGTGTATCTTGT
GTGGATTTTCGTTGGCATTTCTTCTTTCCATGGTGTATGACTCTATGGTGATTAAAACAC
AATAAAGATTGCATTTTGAAGCATG
>Fagopyrum_tataricum_MIRA_VER3_c227
AACGCAGATACGGGGGGGTCCACAACCATCTCATACACATACAAAGAGAGAAACAAATCC
TCTCTCAATATCAAAATTACAAATTCTAGCTAAGCTAATTCAAAGAAGAGAAAGAGATGG
CCTCAATGATGAACTTCCTTCACCACCTTCCTTTGGCTACAATCTTTGGCCTTCTTGGCA
ACACCATTTCCTTCATGGTGTTTCTTTCACCCATCCCAACATTCTACCGTATATACAAGA
AGAAATCCACCGAAGGCTATCAATGCATTCCTTACGTGGTCGCATTGTTCAGTTCAATGC
TTTGGATCCTCTACGCGCTCATCGCTCCCAACTCGACTTTCCTTAAGACGATCAATTCCT
TTGGGATCTTCATCGAAACCGTCTACATCACAATCTTCATTATCTATGCAACTAGAGAGG
CCAAGATTTCGACTGCAAAGCTTATCTTCGTTATGAATGTTGCTGGTCTTGGCGCGATTG
CGTTTGTCACCTTTGTTGTAGCAAAGTCTACTCAAGTTCGTATCAAGATCCTCGGATGGA
TTTGCCTTATATTCTCTCTTTGTGTCTTCGTAGCTCCTCTTGGCGTCGTGAGACAAGTCA
TACGAACCAAGAGTGTCAAGTACATGCCATTCCTCTTGTCCTTCTTCCTCACTATAAGCG
CCGTCATGTGGTTCTTCTACGGCCTCGCAAGAAACGACTACTATGTTGCGATTCCTAATG
TGCTCGGGTTCAGCTTCGGAATAGTGCAAATGGTTCTATACGCAATGTACCGAAACTCAA
AGGCGACGGTGGAGGAGATCATCGGAGACGACAAAAAGATCCCGTCGGAGCTAGGAACAA
CGATGGATCACCAAGTTCTTGAGGTTGTGAAGCTCGGCCCCCCAGAAATCCCTAGCCCGA
CGGTGGCACCACAACTCAATGTGCTGGCCGGTAACAATGCAAGCGAAGAGGGGGTTTACA
CGATTGAGATTCGTAACGTGAACCAAGAGATGATCGAGAAGATCAAGACAATCGGCGGCA
TAGCTCCGCCGAAGCTCGTCACTGTTGCTGTCTAGCACCTAAGAGATCGACTTAAGTATG
TGATGATTTGCATGGCAATATTGTTGCATGTAAAACTCTTCCATCTCATCGACATGCAAT
TTAATTATCTATCACTTTAGTTTTTCTAATGTAATTCTTTATGTCTTTTGATATCTGCTT
AACTTTGTTCAAGCCACTATCTGTGTAATTTGATCTTCAATCATCATGAATATTATCATT
AAGTTAAAAAGTT
>Fagopyrum_tataricum_MIRA_VER3_c228
TTCACCGGCACAGTTCAATCAGAGGCCGTATCCTAACCGGAACATGCCACAGTGCCAAGA
TGAACAGAACAATCATTGTGCGCCGTAACTATCTTCACTTTGTGAAGAAGTATCAAAGGT
ACGAGAAGAGGCATTCCAACATTCCAGCTCATGTCTCCCCGTGCTTCCGTGTGAAGGAGG
GAGACCACACTATCATAGGCCAATGCAGGCCGTTGTCAAAAACAGTGAGATTCAATGTGT
TGAAAGTTATCCCTGCTGGCTCATCATCTGGTGCAGGAAAGAAGGCTTTTACCGGGATGT
GAAGCCCTTTCAAAAGGCTTTTGCCTTTCTACAACCTAAATTGTTTGGATGGCACTGAAG
AGGGACAATCAAGAGACCAAGACATTTTCAAATATTGCATTTTTAATACCTTGAAAATCT
TACCCAGCATTTTTACTATTGAGATTTATCAGTATGATCTAGCCTTGCCCAATGTTTTGC
TGGATGAATGTTTTAAGTTTATATATGATCCAGCATCAAAGAATTGTATCTTTCTCCCTG
CCTAGCTTAACTATTCTGATCCGTAGTCTGTGGGCCTGTAGGAGCCTGGATAGTTGGATG
AGCATGCTTGTTGATGCATTCAGAATTTCGACATTGGAGAAGTTTAAGAGATGATAACTG
CATCTTAAATCAAAATGATGCATCGAGGTGAATTTTGAAACCTGTTGTGACTAAATT
>Fagopyrum_tataricum_MIRA_VER3_c229
AAGGCAATGANGNAGGGGGGGAACGTATAGACTCTCATCTCTATTTCTCTCTTACCCATT
TACTCCTGCTCGTCAAGGAGCCATTTCTGTTCTAGGGTTTTCTTTCGAGATCTGCGTTTC
ACCTTGCTTAGCTCAGCGATTCAACATGGTGCCACCACCTATTGAAACGGAAACAAATGG
CAAGGTTGAGGCAAAATATACACCACGCCCAGCACTGAATGAAAGGATACTGTCATCCTT
GACTAGGAGATCGGTTGCTGCTCACCCTTGGCATGATCTAGAGATTGGACCTGGAGCTCC
AAAGATTTTTAACTGCGTGATAGAAATAGCCAAAGGGAGCAAGGTCAAATATGAGCTTGA
CAAGAAAACAGGACTTATCAAGGTTGATCGCATCCTTTACTCATCAGTGGTGTACCCACA
CAACTATGGCTTCATTCCTCGAACACTGTGTGAGGACAATGACCCTCTGGATGTTTTGGT
CATCATGCAGGAGCCTGTTCTACCTGGTTGCTTTCTTCGGGCCAAAGCAATAGGTCTTAT
GCCTATGATTGATCAGGGGGAGAAAGATGACAAGATAATTGCTGTATGTGCTGATGACCC
AGAGTACCGACATTACAATGACATCAAAGATCTTCCGCCACATCGTTTGGCTGAAATCCG
TCGCTTCTTTGAAGACTACAAGAAAAATGAGAACAAGGAGGTCGCTGTCGATGAATTCCT
TCCTGCAGATACTGCTGTTGAGGCAATCGAGCATTCCATGGATCTTTACGCAAACTATGT
CGTGGAGACCTTGAGGCGGTAGTCTCTTTTCTTCCTTTCAGGCTCACAGCTCTCGAGTGA
GTTTGTCTAAGCTCCTACTTAATATATAGTTTTGCAAGATAATCCGAACCCCCCTGTAAT
CTCGTGACTTGAAAGGGAAGTGCTTCGTGTTCAGATGGATGTTCATATCAAAGTACTGAA
CAGGATAGTTGCTGTTTGAATTACAACACCTGGAATTGGAGTAAAAGTCTGTAATATGTG
AACAAGTATTCAGATTTGGTTATATGTTTTTTTCACNNTTTCTCTTTNANTACCTTTGCC
CTATATCTCTTCTATTTCTTTGTTACTTGGTATTTAAAGGAAGTAAACCCCTAAAATTTT
ACTTAGTTATTTTAGTTAACTTATTAC
>Fagopyrum_tataricum_MIRA_VER3_c230
ATCAACGCAGATACGGGGAGGACAAAACATACTCCTCAAAATCATAAAGAAGCCATGGAT
GAAGCCCAAGAGGAAATTCAGCTTCTTGGTTTCTTGGACATGTGTGCTAAATCAATGAAG
ATCATTTCTTCACGTAAGAAAATTTTCTTTCAAATTTCCATTACTCTAATTCTCCCTTTA
TTGTTCATTTTCCTTTCCCATAAGAGGGTCTCCATGATTCTCACCAAAAGGGTCATCCTG
GATTTGAACGGATCTGTTAGAATCGACGAGGCAATATTCTTTGATAAGATCTCCGATGTC
TTTTCTACAGAGTACATTGAATATTGGGTTAACGAGATAGTATACTTGATCATCCTCGCT
ATTTTGTCCCTCCTTTCTATTTCAATTGTCGTCTATACCGTTGCTGGTGTATATTCTCAC
AACCAAATCACTTATAATATGATAATGAGTTTTGTCCCGAATGTTTGGAATCGTCTCCTA
ATAACCTCTCTATACAACCTAATTATTTTCATCATTTACAACATTTCCGCTTTTCTAATC
CTAGTTATACTTCAATCTCTTTACGCGGAAAATGACATAAAACTTACAAAGATTATATTA
TCAACAATTTACGCATTGTATTTCACCGGTTTTGTTTATATTTGTGTGATATGGCAACTA
GCGAGTTTGATTTCTGTGTTGGAAGAAATCTACGGATTTCGAGCAATAGCAAAGAGTAAG
GCCTTGATAAAAGGAAAATTGGGAATCTCGGCTGCAATATTTCTTGAGCTCAACTTTTCC
TTAGGTTGTATCAGTCTACTGTTTGACAAATTTTTAGTGTTTGAGGATTCATTTGGTGTT
ATTTGGAAANTTGTACTTGGAGNCTTTGTATTGGTGCTACGTTATCTATTATTTCTCTTC
AGACTTGTCGTGCAAACAATCATCTATTTTGTGTATGAGTCTTCTATCGATAACTCCACC
TTAAACGACCATCTCAATGATTCTCTTGGTGGCTATATTCGACTCGAGTCCGAGGATGTT
AGAAATGAGCAAGTTTGAGATAACCTGNTGTAACAAGTTTTACCAAATCATGTGATTTTT
CATATCGTCGATGTTCTTAATGTATTGTGTAAAGAGGTGTGTTTTCTGGTATATAAGGTT
GTTATATGAGATTAAGATACTGGAATCAAACTCGTCTCGGGTAAAAAAAAACTCGGTTTA
AGGCCATT
>Fagopyrum_tataricum_MIRA_VER3_c231
AGTACGGATAGCAACAGCTCACGTTTGCCCTCTCTTCTTTCATCTGTCCATTCCCAATCG
TAACGCTCTCCGCTACCGATAATGGCCGACCAGTTGACCGACGATCAAATCTCTGAATTC
AAGGAGGCTTTCAGCCTATTCGACAAGGACGGCGATGGTTGCATCACCACAAAGGAACTT
GGAACAGTGATGCGATCCCTAGGACAGAACCCGACTGAAGCTGAGCTTCAGGACATGATT
AATGAAGTGGATGCTGATGGAAACGGGACAATTGACTTCCCAGAGTTCTTGAACTTGATG
GCTCGTAAGATGAAGGACACAGACTCAGAGGAGGAGCTCAAGGAGGCGTTCCGTGTCTTT
GATAAGGACCAAAATGGTTTCATCTCTGCAGCTGAACTCCGCCATGTGATGACTAACCTT
GGTGAGAAGTTGACAGACGAAGAGGTTGATGAGATGATCCGTGAAGCTGATGTAGATGGT
GATGGTCAGATCAACTACGACGAGTTTGTCAAGGTTATGATGGCCAAGTGAGGTTTGAAT
AAAAACTAAACCCCTCAACTTCGTTTTTCAAGAAAAAGGAAACAGGGAAGGCAAGTTTGA
TGAGATATCCGAATTTTATATCTATAGTTTTTAGTTATGATTGTGGCTTGTGTTTCATTT
GACCCTGTAGTTACCGTTCTATAGTTTGCTCTTGTGATCCTTTTTCGGCTTGCTTACTTG
GGTTGACTGTTTGTTCTCCTCTCAAGCTGTGTACTCAACTTTGGATTTTTATGGAACTTT
GAAGGATTGGAGATTGGAATTCATTGTTGAAATTACTTTCATGTCAACCAAATCCTTGTG
TATGTACTTTTCTTGCTTTGTTGACGAG
>Fagopyrum_tataricum_MIRA_VER3_c232
TACAAAAGCATGTCTCTTTCTTTCTCCTTATATCATACCTTCCTTCTCTTTCTAGGGTTT
CTGATCAAGAAGAAGAAAGAAAGATAAGAAAGAGCAAAGTTTTCTTGGGTTTGGGTTTAT
GTTTTCACAAAATTAGGGTGATAGACCAGAGATTGTGAGCAAACACGGATATTAGGAGGA
TAAAGGGAAAGATTTTACATAAAAACCACAAACAAGGGTTAGAGTGATTAAGCCAAAGCA
AAAGAAGAAGTTGGGTAATTAAACAAAGAGATTATAAAGGTGATTAATTATAATGGGTAG
GGGAAGAGTTGAGTTGAAGAGGATAGAGAACAAAATAAACAGGCAAGTTACCTTTGCAAA
GAGAAGAAATGGTCTTCTTAAGAAAGCCTATGAGCTATCTGTGCTTTGTGATGCTGAGGT
TGCTCTTATCATCTTCTCTAACCGCGGAAAGCTCTATGAATTCTGCAGTGGCCCCAGCAT
GCTCAAGACTCTTGAGCGATACCAAAAATGCAGTTTTAGCACCCCAGAAGTTGATAGGCC
AAACAAGGAGCTTGAGAATAGCTACAAGGAGTATTTGAAGCTGAAACAACGTTATGATTC
TCTGCAACGATCTCAAAGGAACATGCTGGGGGAGGACTTGGGTCCGCTGAATGTGAAGGA
TCTTGATCAGCTTGAGCGTCAACTCGAGTCCTCCGTCAAGCTGGTTAGGTCTACTAGGAC
TCAAATGATGTTGGATCAGTTGAATGAACTCCAGACCAAGGAACAAACCTTGATTGAAAC
TAACAAGGCTTTGAGGACTGAGCTTGATCAAATAGGAAGAGAGATCCATATGAGGCAGCC
AACATGGGGAGGAGGAGAACAAAGCTTTGTATATGGTCATCAACAACATCCTCAATCTCA
AGGCTTTTTTCAAGCTTTAGCTTGTCATCCCTCTCTCCAAGCAGGGTACAACCAAGATGG
TACAGAACAGGCTACTCAAACTACAAATGTGGGTCAAGTGAACGGGTTCATACCCGGTTG
GATGCATTGATTCGGGTTGATCGATCCAAAATCGGTCCAGGCTTTGTTGGAGTATTAATC
TAGACTATTTTCGGTTTTGGTGTTTGTTTGTTAAGGATGATTAAGGTTACCAGAAGGAGA
AGAAGATCTTTAGAAGTTGTTGAATGTTATGAAGGCTGCGTGCTGTAACTTTTTGTAATA
ACATGCAACTGGAAAACATAAAATGCTGCTGATGTTAGTGCTTCTCTGGCCAGGAACAAT
GACTCAACTTGGATTGTTGAATATCTAAATATTAATGAACTTCAACTTTGTAGCTTTATT
TTATGATCAACTTGTTTATTCTTATCTTTGGCAATGTCAAAATGTGGACATGACGTTATT
GATTTTGGCAATTCTTATTAGGCTTCAAAGTTACGACT
>Fagopyrum_tataricum_MIRA_VER3_c233
CTTCATTGAGCAGCTCAGGAAGAGGTCCAACTATCTTGTGGCCTGGAGGCACACAAAATA
CAGCCCATGACATCCTGGTCTTCTCCTTGTTCACCAAACTCCTGTTTGTAAATCCCATTA
CTCAGCACCTCAATCTGATCTCCAACATGAATGTAAATTCCATCAGGGAAGTAATCAACA
GAAATCCAGTTACCATCTTTCCAACACTGGAGGCCAAGAACATCATTAGGAACAAGAACA
GTCAAAGCCGACATGTCGGTGTGAGCTTCGACTCCAAGAGCAAGCTCAGGTTGTGGGCAT
GGTGGATACATGTTGATCTTCATCTCCACTTCAATATCATCTCCTCCCATGTGAGTCCTC
AATGTCTCCTTCTCTAACCCTAGTCCCTCAGATAAAAGTCTGAATATTTCATCTTGCAGT
CTCAGCACTTCCTTGTTGTATTCCTCTGTCACTTCCCTGTAGGTAGTGTTTTGGGGCCAT
ACATCATGGTTAACTTTAGAAGGAGGAGCCATGAGATGAAAATAATAGTCAACCCATTCA
ACCTTCTGGTCATCTTGCTTAATCATTTTAGTACCATAGCCTTCAAAGGCTCCCTTAGAA
GGGTCATTGGAGTTCTTCTCCTTAATCTCTTGTGGTTGGTCAAAGAACTCGACTCCGACC
ACCTGAACCTTCTTGATCAAATCCGGGGAGACTCCGTGATCCTTGATAACAAAGAATCCC
CATTCTTTGCTGGCCTCGAATATCTCCTTGACAAGAAGCTCGCGGGGTTGGGAGAGGGAG
ATCACCGGAACTTTGACTCCCTCGAGTGCCTTGCTATTCTCCGGCCTCTCGTGGGCTGGC
CGGATGTAGTGGCTTGGTAGCTCATGGAGTTTTCCATGGGATGCTAGGGTTTGAACTCTT
TCAACCTCCATTTTTTGAGTG
>Fagopyrum_tataricum_MIRA_VER3_c234
CACGAAGAAAGGAAAACGGAGAGAGAGAAACCCAAAAATAGCGGCAAAGAAGAATTCTTC
GCTCCAACCGACATTCTTGTGTTCATCTCAGGATTTATCATATCGACATAGCAGGAGCTA
ATAGCTAACACCTGAAGCTTGGATCTGAAACCTTCGGCTCTTAGGGTACTGCTTGGCAAT
GGGGGAAGGGAAGAGGTCCGGCGGAGGATGTTGTGGTTGGTTTCTGGCGTTTTTAGTGGC
CGGGGCCCTCGTTACCGGAGTCGTCGTCTTTATCATGTCGAGGAAGCACCACGATAAAGC
TGATGCCGTCCCTGGTCCACCCGGCGCCATCGACTCCAAGTACGCCGATGCGTTGAAGAT
CGCCGTGCAATTCTTCGATGTCCAAAAATCTGGTAAGTTAGTGGACAATAAGATCTCATG
GAGAGGCGATTCTGCTCTTAAAGATGGAAGTGAAGATAGTTTAGATCTGTCCAAAGGAAT
GTATGATGCTGGGGATCACATGAAGTTCGGTTTCCCAATGGCATTCACTGCTACCGTGTT
GTCATGGGCCATTCTCGAGTATGGAGATCAGATGGCCGCTACAAAACAGCTCGAACCAGC
TCAAGGTTCGCTCAGATGGATCACTGACTATCTAATCAATGCGCATCCGAAGGACAATGT
CCTTTACATTCAGGTTGGTGATCCTGATTTGGATCACGGCTGTTGGGATAGGCCTGAGTC
TATGAGTGAGAAAAGGCCTCTGACCCAGATCAACGCTTCCACTCCCGGGACAGAGGTTGC
AGCTGAGACAGCTGCAGCTTTGGCAGCAGCATCTTTAGTGTTTAGATCTGATTCCACTTA
TTCAAGCACCCTTTTGAAGCATGCCAAGCAACTGTTTCAATTTGCTGATAACTATAAAGG
ATCTTATAGTGTCAACATCCCTGATGTTGCAACGTATTATAACTCCACGGGTTATGATGA
TGAACTCCTGTGGGCTGCCAGTTGGCTCTATCATGCAACTGGAGATAATAGTTACCTCAA
CTATGTAACTTCAGAGAATGGAAAAGACTATGCTAATTGGGGAAATCCGACCTGGTTTAG
CTGGGNTAACAAGCTACCAGGTACTCAGGTTTTACTGTCTAGAGTTAGCTTCTTTGGGGG
AAAGGGTGTCTCAGGCTCCGCAAATTCTGGTCTGCAGAAATATAGAGAAACAGCTGAAGC
TGTAATGTGCGGTCTTTTNCCCAAGTCTCCCACTGCTACATCCAGCAGAACAGACAGTGG
GTTAATATGGGTGAGTGAGTGGAATGCGCTGCAACACCCAGTATCATCTGCATTTTTGGC
TACTATTTACAGTGATTACATGCTTACATCTCAAACTGCGAGAATATATTGCAGCGGAAG
CTCCTATAAACCATCAGAGCTTCGCAAATTTGCAATTTCACAGGCTGACTATGTACTGGG
TGACAACCCGATGAAGCTGACCTATCTTGTGGGGTATGGGGACAAATACCCACAGTTTGT
ACACCATAGGGGAGCCTCTATACCAGCTGATGCAACTACCACATGTAAGACCGGGTGGCA
ATGGCTTTCATCAAAAGATCCAAACCCAAACGTAGCCGTCGGAGCCCTTGTAGGAGGGCC
GTTTTTGAATGAAACATACATTGACTCCAGAAACAACTCGATGCAAGGGGAACCTAGCAC
GTATAACAGTGCTCTTCTTGTTGGCTTGCTTTCTGGTTTGGTCACTACCTCTTCCGTTGT
TGAATCTTTTCGCGGCTAAGCTTTGTTCTGTTGAACAAAATCATTCTCGTGGCTGTGTTG
AAGGTTAGGGCTTTTAAGCTGTTTGAGCGATTTTCGTAGATGTATGACACGTTTGTGTAA
AATGCATACGAAACCTTGTAGTAAATAGTAAGCAGGAGGCCTGAATTCATTATTGAAATT
T
>Fagopyrum_tataricum_MIRA_VER3_c235
CCCCCACTTGAAAAATCAACAGCTTTTTCAACTTTTGCATTGATGATACCCAGAAAAGAA
CAATAGATCACTTAGCAATGACCAAGTCTTCGTTATTTCAGATCTAACAGAAAATTCTTA
GTACTCAAAGATGCTATAAGCATGTCCTTAAAACGGTAGAAAAAATTTAAACCCTTGGGT
GTTCAGTTCAGATCTCCCCTAGGCCCTAACCAATGACCTTCTTGGCAAATGTTGGCAAGC
AGAAAGCAGCCGAATGTATCTCTGAGTTGTAAAATCTTAGGGGTCGTTTGGCATTGGCAT
CGCCTCCAACTACATCAATAGGGTTAACTGGTTGCTTAAAGTTGACCTCAGGGCCCTCAG
TAGAGCAAAGCATGAACCCCATCACACCACTAGGGTATGTGGGAACAGTGGTCCATGCGT
AGTTGACAGAACCCTTGAAGATCTGGCGACAATTTGCAACAATGTCTTCAATGATGTGCA
TGTGGAGCCATATGCTCTCGGCTTGGGTAGAGATAACTCCACCAGGACGAAGAGCCTTAG
CAACAGACTCGAAGAATGGCTTCTCAAATAGCTCTTGAGCAGGACCTATGGGATCAGATG
AATCGACTATAACTTGCATCGTAAGTTCCTGCAGGAACAGCCTTCAAGAATGCAACACCA
TCACCAATGTGCAAATTTACTCGAGGATCCGCGAACCCAATAGCCACTTCTGGGAAGAAC
TCCTTAGACACCGTTACAACCATCTCATCGATTTCACAGATATCAATCTGTTCCACAGAT
GAATGACGAGCAACTTCACGCAGGACTCCTCCGTCTCCGCCTCCAATAACAAGAACCTTT
TTGGGATTTGGAATGGAGCAAAGAGGAAGATGAGTGATCATCTCCTGGTAGGCGAACTCA
TCTCTCTCGGTCAGTTGAATGACACCATCCAAGATGAGAACTTTTCCGTATGTCGAGGAC
TGAAAGACCATAACATTTTGGTACAATGATTTTCCTTCAAACAGAACCTTCTCCACCTTT
AATGAGTGTGCTTCACCAGGCCACATAGGGCTAATTTCAGAGAACCAGCCAGGAATGATA
GAAGACAAAGAATTAGAGCCGTTGGTGATAGTCTCTTCTTTCTCCAGTGAAGCAGGAGCT
TCAACTGAACCGCCATTAACGCTCATCTTCTCGACCTCTTCTTCTTCTTCTTCTCTGGGC
CTCTTGACAGGCAAATCTGTGGAACCCAAAACAGCGGTTTGGTCAGCCATTAGCACCCAA
CGCTTTAAATCGTCTACTTCTCTTTCCACTACCCAACAAAGAGCAAGAACCCTATTCTTT
CTTCTTCACACACACCCTTTCGCCGCTCCAAAGCTCAACAAATAAAGAGG
>Fagopyrum_tataricum_MIRA_VER3_c236
AAAAGAGAGAGTTGTAGGATAATGCAGATAGTATCACTAAATTTCACTCCACTCGTAAGC
AAAACAAGAAGNTTTACAACTTCAAACAAGAAGAATCAATTCAGAATTCAATAACGTCAT
CCAGACAAGTCAGTACATATAAACACAACATTTAACATTTTTTTTTTCTCATTCTCTCCT
TCATACTTCACCAAACCAATTCAGTTCCTACACCACACAGAACCAAGACAGTTAATGGAA
GCATCCATCACAACATCAATAGCTTGTGGTATAAGAGAATAAGTTGGCATCATTCCACCA
AAACCCCCTACACATACAAGGTTGGTCATCCATCAAGATTCCGCATCCGGGGCTTGTGCA
CAACAGAACCACTTTTTAGGCTGGGACTTGTTCTGCTGAATCCCTGGCTTCGCATTGTTA
GGTTGGCTATTTCCAGGGGAGTCAGGGTTCCCACCAGTCTTTTTCTCATTTCTAGCCTTA
TTGAAGATGACAGTGAATCCTTCAGCTGAAGCAGGATCATTTACATCCCATTCTCCGAAC
TTGGGCAGCGGTACTCCCTTGTCCGTCATGAATAAAGGAGCAGAGAGATTATTGAGAGAG
AATTTTTGGACAACAGAGAGAGGGGAAGGAAGCGATGTTTGTTCTTGCGCCGTTAATTAA
TGGAAAAGAACGGT
>Fagopyrum_tataricum_MIRA_VER3_c237
CATACTTGACGCTTTTCACGCAAAACCTTTGAATTAAATAAATGCAAAAGTATATTGATT
TAAAATTTGACTTCTGTAGTCTTAAAAACACTGTCCTGAATTTCAGAAACATAAATTAAA
TTCACACCATTCTCAGGGAAGAGAATCCAATACCTTCTACTAGCATTTGCAAGAGCAACC
GCGCTATCTTTCACAATCAACCTTCTACTAGCATCTGCGAGAGCAACCAAGCCGTCCCCT
CACTACCAGTGATGCATTGTATGGAGCTCCAATCGCCCAATGGTAGTTTTTTTTGGGATT
TAGACATATCATATCAGTTTTGCTTCGCTTTCATCCAATCGTAAAAATTGTCCAGAATCA
AGGGCCAAGCAAGATCTGGGTCATAGTTGCTGAGGTCTGGAAAACTTATCTCATTGCAGA
ACCTGTAAAACCCCATCCATTGATCCATATTGATAACTTTGTATTCACCTTGTACTTTCA
AGTACTCAGCGAAGTAATCAACTTGAGCACGGAATATGGACCCTAAAACAATATCCAGTA
ACTGGCAGATGCTCTCAATATCAACACTTTTCTGTTTGTCCTCTGTGAGACAGTATTGGA
ACGCATAAGTATAGAAGTTTGCAAAATTTGATGGTCTTCTAACCTCATTCTCAACCTCAG
GAAGTGCTTTTTTCAGTTTAGCAATGGTATCTACTCGTAATGGTTTAAGGCATCGACGCC
ACTCTTCCAGGGTGAAGTATCCCTGCTTCTCAGCTTGCATTTTCCATGCAAGCATCAGTA
TTCTAACATCAGTATGATCGACCTCCATGTCTGAACATAGTTTCTCTATGCCTTCTGGGT
CGATCATCCCTGAGTTATTATTTGCATATGCATAGAACAGCTGATCAATTCTTTCCAACT
CCTTCGAACTCGCTTTAGTTGAAGCGGAGCGATAAGGATCGGCGGCGGCGGTGGCCGCCG
TAGAGGAATTCGATTGCCCCGTTTTCTTGAAAGAAGCTCGAGGCATCGTCAGAAGAATCG
GAAAGTTGAAGAGAGGGATGATGATGAATCAACCCTCGAGAGCTCGAAGAAGTTTGTTCG
ATGAGAAAACAATTTGAGAAGAGACAGGTTTCCTTTCTTCCTCTAGAGTTCAGAGATGGA
TTTTCTTCTTTGCAGATCGCTATTATTAGT
>Fagopyrum_tataricum_MIRA_VER3_c238
AAGAAAAAGAAATATGTCAGCTCCAGCAAGACGGCCAACTTCACATATAAATTAGTAACA
GGTAAAAAGCAGATCTTTAACAATACTTATGCGGAAAGATGGTCAATAAGAGATAATGGT
GTACACACGGCCAAAGCCAAATCAGTCTAGACGAAAATCATACTTAAAAACACATGAGAA
AAAACATGCAGGCATCAACGTGAAAGTCATCTTCACAGCAAGCAGGTTGTTCCGAGAATT
ACTTGTAAATCGAAAGTGATGATTCTAAGCATAGTAGTTCAAACTGGCCTTCTTTTTAGC
TTGAACCTGGATGATACCTTCATTGAAGTCTTCGTGGTTCACCTCTGTAGCATCTCTTCG
AAGAGCTAACATGCCCGCCTCAACACACACAGCCTTCAGTTGTGCACCATTGAAGTCATC
AGTGGAACGAGCCAGCTCCTCAAAATTGACATCCGGGTGAACGTTCATTTTTCTAGAGTG
GATCTGCAAAATTCGGGCCCGTGCCTCTTCAGTGGGATGAGGAAATTCAATTTTACGATC
CAGACGTCCTGAACGCATAAGGGCAGGATCCAATATATCAGCCCTATTTGTAGCAGCTAT
GACCTTGATCCTCTCATCGCTGCTGAATCCATCAAGTTGATTAAGGAGCTCCAACATAGT
TCTTTGAACCTCCCTATCTCCGCTCACCTCACTATCAAAACGTTTGGTACCAATAGCATC
AATTTCATCAATGAATATAATGCAAGGAGCTTTTTCCTTAGCGAGCTGAAAAGCATCACG
TACAAGCTTTGCTCCATCTCCAATGAACATCTGAACAAGCTGGGGACCAGCTAGTTTTAG
GAAAGTAGCATTTGTTTGTGCTGCACATGCACGGGCCATCAATGTTTTCCCTGTGCCAGG
AGGTCCGTACAGAAGCACTCCCTTTGGAGGGCGAATTCCCAACTTTTGAAACCTTTCTTT
ATGTGTCATGGGCAAGACAATTGCCTCAACCAGTTCTTGTATTTGTTTCTCCAACCCTCC
AATGTCATTGTAATCTTCAGTTGGTTTTTCATCAACTTCCATAGCCTTTACTCGGGAATC
ATATTCTGATGGTAGGGTATCTAAGATCAAGTAACNGTCTTTGTTCACCCCAACCAGATC
ACCAGGTTTTAGCTGATCAGGATCAACCAATCCGACAACTGGGAGAAATATAGTCTGTCT
GGTAGATGTTTTCAACACAACACATTTTCCTTTTCTTTGGGAGTCAAGATCAATGTTTGC
ACCATCTTCTTCTGCTTCATCTTCTGGATTCATTTCCAAAATCTCAACAATGTTTCCCAC
CAAGTACGGTAGCTGCTTGTTGAGCTTGATCTTCTCCTGATTCTCCTTGATCTTCTCTTT
GAATGAATCTACTTCCAAAACTTCTTCCTTAAGGACACGAATCTCGGTGTCGAGAAGACG
AGAAGCCCTAATTATGTCGTCTGTCGACATGGAAGCTAGTTGATCCTCTTCAAAACTCGA
ATCTTCCACCATTGCCGTTG
>Fagopyrum_tataricum_MIRA_VER3_c239
AANTCAAAGAATATATATATATATAACAGCATGAGTAATCAACCTATGTTTAAGATAAAT
CTTATCAACCATTATTACCAGGGAAAGTACTTCCTGGTGCAAAACACAAGCACAACCAAT
TTGTTCAGGCAAACAAGGAAAATTCATTTATTAAACACTTAAATAGAGAACAATTACAAA
AATTTCAAACAAATTACAAATAGCTACTCATATTAGAATCATGATTTGCAAAATGCCCGC
AGCGTGTCGTTGAGCGCCTTTCTATCATAATCACCTGTGAAGACGCAGTTGCCAAGCGGG
CCTTTAAGAAGTATGAGCCTCAATAGACCGTCGGCTACCTTCTTATCAACCGCCATCACA
GACTTGAACATGTCAACTGTCATGCATTCGGGAGGAGTGGTTGGTAGTTTGGCTTTGTCT
AGGATGTTGCGAACTCTTTTCACTATAGAATCGTCTATCCAACCAAGGCGGTAGGACATG
TCAACTGCCATCACCGTTCCAGCTGCCACAGCTTCTCCATGAAACCATTCGCCATAACCA
AGTCCCGTTTCTATAGCATGTCCAAATGTGTGGCCCAAATTCAAAGTTGCCCTAACTCCA
CCTTCCTTTTCATCCAAAGAGACAACCTCAGCCTTATTTTCACAAGAGCGTTTTGATTGC
ATATGTGAAGGCACCGGGATCTCTTGCCATAAGCAAATGCATGTTCTTCTCTTGCCATTC
GAAAAACTCAGCATCCCTGATAAGCCCATACTTTATAACCTCGGCAAGCCCAGATGCCAG
CTCCCTGTCAGGAAGCGTGTTCAATGTATCTGTATCAATAAGAACACACTGAGGTTGATA
GAAAGCGCCGATTAGATTTTTACCCTAGGGGATGGTTTATGCCTGTCTTGCCCCCCAC
>Fagopyrum_tataricum_MIRA_VER3_c240
AAAACAAGAATGTCTCCTACAAACTATGAACAATTATTCCCAATGANACAGCAAACCATG
AAATAAATTTGTCAGTAATAAAGCACAGTTTTATTTGTTGTCACATTTGTATATCTTCTC
CAGATATTCTACAATGGGTGGACTCTCTCCCCATATTTGATATTTGATGTAAATTAAATT
ATTTCCAAAATTTCCGGACTGAAGGAGCAACCACATGCTTCTAATGTGGTTTTTATCAAA
TTGATTATCAACATCAAAACTAAACATCAAGCAGCAGAAGCCACTAAGCAGTGGCAGCCA
TTGGAATTGATCTATAGCATGTCCTCTTTGCTGCACGAACAATATCATCAATCTGAGGAA
CAGCCAATCTCTCAAGATTTGCAGCATAAGGCATGGGAATATCAGCACCTGTAATTCTTT
CAACAGGGGCATCCAGGTACTCAAAACTGTCCTCCACAACACTTGCACATATTTCAGCAC
CCACTCCATGTTGGGGGAAACCTTCCTCGAGGGTTACTAGCCTGTTCGTCTTCCTAACAG
ATTCGTTAATTGTGGCTCTATCAAGAGGACGAATTGTACGAAGGTTTATGACCTCAGCAT
TAATCCCTTCCTTCTCCAAAATATCAGCAGCCTTAAGGGCATAGCCAACCATCTTTGAGA
AAGCAATGATTGTTACATCCTTTCCTGGTCGCTCTATCTTTGCTTTTCCAATAGGAAGGC
AGAAACTAGAGTCAAGAGCTTCTTCTGAAATGGGGAAAGATTCACCATATAGCAACTCAT
TTTCAAGGAAAACAACAGGGTCCGGGTCCCTTATAGCAGCTTTGAGAAGCCCTCTGGCAT
CTTCTACACAATACCTTCAACCCAGGACATGAACCATACCATGCTGCATAACACTGGGAA
TGTTGAGCACCAACTCCTGCAGCAGCACCATTGGGTCCTCTAAAAACAATTGGTACTGAC
AACTGACCAGCAGACATATAATTTGATTTGGCTGCTGAATTGATTATGTGGTCAATTGCC
TGCATCGAGAAGTTGAAAGTCATAAACTCTATTACAGGCCTCAAACCCTTGTAAGCTGCA
CCAACTCCAATACCAGCAAAACCAGCCTCTGTGATAGGAGTGTCAATAACTCTCTCAGGA
CCGTACTTATCTAAAAGCCCCTTTGTAATCTTGTAAGCACCTTGATATTCACCAACCTCT
TCACCCATCACAAACACCCTGGAGTCTGCAGCCATTTCTTCGTCAAGGGCAGAATTTAGA
GCGTCTCTCACGGTCATCTCTTTCCCACCAGACGAGAAAGCCCTAGCCGCTTGTTGCAGA
CGCCAAAGTCTCGATGATGAAACTCCGCCATTTGCAATCTTTTGCATCATAATCCTCGAC
ATATTTCTCTACAGCCTGGGTCGTATTTTAGACTTGTGCGAGAGAACGGGAGATCGTGAA
CGCCCCAAACGTCTCCCTCCCCCN
>Fagopyrum_tataricum_MIRA_VER3_c241
AACCTACTCAAACAGTTCAGGTTCGGTTTTATAAATCGATCCAATTTTGCCAAGCACTGT
GGTTGACATTGGGTTGACAAATTCAATCTGTGTGCAACTCAAGTATTTGATTACTAAACC
ATAACCAATATTCGCTGAACATTACAGCATTTGTTGTCCCACGTCAAAAGAAAGGAACAC
AGATTACAGTCATAACAGCAAAATCACACAAAACAAGTTCTTTAGCCTGAGTTTTAGATT
GGCCAGCTACCATAGCCGATCACACGTCTTCAATCTAGGTGCTCCATCTTCCAAAGGCCA
TCATTCAGATAATGCAATGTTTCAACACCAATTCCCTTGTTGATGGCTCTTATATCTTTT
GCTGACTATTTTTGTGAAGCCAATGGCAAGTGCATGTTGCTTTCCCTCAGCCATGATTGC
CACTGGTCTTTCGGCACCAACTTCATCATCTAGAGCACCTCCAGGGGACGTAAGTCCAGG
ACACATTATGTTGGCACCAGAGAACACAAATTTTATGGCTCCCCTGTCTACTTGTAACTT
TTTCATTATATCAGGATATTGATGAAGAAGTATGTATGGTCCATCTCTGATGTTAAAGAA
GAGGGGGACATTGTTGACAACAACAAGATTCAAATGATTTTGACATTTTACAACAACAAG
AGGTGCTTTCTTCGGAAGCAAATCCTCCAACACTGGCTCGAGTCCAGGATACTCTTCAGC
TATACTTTGCCGAATTCTCCGTTGCACAGATGCCTTGACTTGATTTTGGGCAGATACCTC
TTCAGCAGAAAACTTCTTGAACATTTCTGGAGAGAGAGTAGAGTGTGTTTGGTCGGAGAG
GAAAGAACTGCCTTTGCTTGCGCTTCGACTTT
>Fagopyrum_tataricum_MIRA_VER3_c242
CCGCAAAATTACCCTTGTAAAGAAAAAAGGGTCTTTTTAGAAGAACTTTTACATTCGAGT
GTACGTAGACCACATACAGTGTTGTATCGAGTTAGTTTAATAACAAACAACAGAAACAAA
TTGCATAGAAAAGGAAGAGGACGAGAGAGCTGAAAAGAATCACGTTTGGAAAATCTACAG
ATCTAGCTAACCTTCCTTACAATGGAGGATAAAAGTAGGACGAAACCGAGAACCCAAGAA
ACAACAAGCCTCCAACAGTGGCAACTGTGCGTTGCGAGATCTTTGAAGCCAACATGCTTC
CTCCTATCACCGCAATTGATGTGCATATGGTGTGTCCTATTGTAGCACCCACTGCTACTC
CCAGTGCATTCTTGTGCGTTGCAAGAGCAATTGTTGCAATCTGACTACGATCCCCCCACT
CTGCTAGAAATGTTAGAATGAACGACTCCAAAAATATTGGTGTGAAAAGTCTTGAAAAGA
AACGACGGATAGTTGATTTTCCCTGGCCTCCCTCCAGTTTCTCCTCTACCTCCTCCATTT
CCTTCTGTGCTGCTTTTGGATCTGATCTCCAAGCTATATATAATAGCCGAAGTCCAAAGA
AAGCATATAGTATTGTAGCTGCACTATTTGTGTGCTTTCTCGATATCAAATTTGGCACTA
TCCTACCAAGTCCAGTCGAGAGTATGGTCATCACAAACAACGCACTGAGGGCACCTGACA
AGACGATTGACTTGGGATGCCGCATTGCCATCAGAGCTGCTATAATGAACGTCTCATCTC
CAATCTCACTGACTAAGATCATAGAGAAACTTGCAAAGAATGCGTCAACAACACCTAGAC
CAGAATCCAAATTTATACCAATATGGAGAGTATCAGCATCTTCTCCCAGGTGCTCGAGCT
GGATCTTACTACGCCGACCTAGATCCTTGAATGATTGAACAGGCACATCTTTCTCTGCCT
CAGCACCGAATTCCTGAGCAGAAGCATAAAAAACATGCACAAGAGCTACAAGAAGGATGA
AGTAGAATACGGAACGGAGGTTTTAGGGTTCAAACAGAAACTCATCTTCGATTTTCTATT
AGAACTGTAGGGTAATCTAAAAAGTAAGGAAGACAAACTGGATCTGTGAAATTAGGGCTT
CTTGATTTGCCCCAAAGATCAACAGATCTAATGGTATGATATATCTCCCTAACGAATTCA
AAGGAGCCTCTTCTTCCTTAAAAGGTTAATTCTTGGGCGTGTAAGCGTGTTGGTTCAATC
TGCATTTGCAAATTGCAATGTG
>Fagopyrum_tataricum_MIRA_VER3_c243
ACTCCCCAAAACTAATTTCCTTGCCTTAGTAAAGTCCAAAGCAAATGANTTTTTTTCTCT
CCCTGTAATATATCTCCATAATTACTTGCTAGTTACAGAGAACAAAAATCAGATAGAAAG
AAGATTACAAGCTTAAGAAAAGATAAGAAAATCATGAGCGCCTTGAAAAACAATTCAAGC
ACACAATACAACACAACTGCTAAGCTATGCCTCACATTCACAGTGGTTAGAAAACAAAGA
AATCTACAAGCCCCGGGCAGGGACGTGAGCAGGGACGTGAGCGGAAAAACGACAGGGAAC
TTCTGCTCTACGAAACCGAAGATCAAGGAAAAAACCTGAACTAAATACTCATTTTTTTTC
TGGCATTTCTCTTTTTTTTCTTCGGTTTGCTGAAAATGTAGTTTTAAATAAACAAAAATT
CGTTGAAGTTTTCCCTTTGTCATTAAGTTGCTAGCTCGTCGACCTCAGAATGGAAAACAA
AAGCTCGGAAACGTTGTCGTTATATCCCTTAGGTAAGGGAGGGTCATTATCTTCAACAAT
GAAGGGTTTCTACCTACGAATTGTCGCCATTCGGATCTGTCGATCTTTCCATCTTGATTT
GTGTCTGCATCTTGGAACGTCTTATCGAGTATGATCTCTATTGTTTCATCAGACAACTTC
ATGTCGGACTCGGACAAAAGGGCAACTAACATTTGCTTGACCTCGTGCCGTTCAATAAAG
CCAGTGCCATCCAAATCATAGAGCTTAAAAATGAAGTCAATCTTGTCTTCTTGTGATACA
CTCGGATGGAAAACGTTGAGCGATTTTACAAAGTCACCAAAGTCAATGAACCCCTTTTGC
TTGACATCAAACAAATCAAAGATCCGATTGGCAAAAAGATTTTCCTTCTTTTTGTTCTTG
AATAATGCCAATTGAAATTCTTCCTTGCTTATCAACCCATCATCAATCACTGAGCCACTA
ATACTTTTGAACAGCTCAAATAATGCTTCAACCTCACTTACGCTAAAAGCTGTTTGTGAT
GCAAGAGACACAGGGTCTTCACATCCACGAAACTGTTTTCGTGCAGTTGAGGAAAAGCAA
CCCATTTTTGGAGGAAGAAGCTCACCACTACTCTAGACTGCCGCCCAGATGGTGGAGAAC
CCTCCGCCGGCGATGTTCGGCGCGACGACGCCTGCCCGGAGCGAGAGAGAGAAATTTGTG
TGGAATGTTGAAAGTGTTGGATTTGGTAGGCAGAAAAGAAGAATGAGGGGAAAGATATTT
ATTGGATTATCGAAAAAGCTAAAAGAAGGTAATATGCTATAAACGTAACAGTGATCTAGT
GATGAAAGGGAAGATCGGACGGTTGAGGAAAGAGAGGGGAGGCGGAGAAATTCACGCCGA
TGTGTCTATGTCCAACGGCTGAGAGAATATGCCGATGTTGAATATTTGAAGAGGAAATCT
TTTTTACATTTGATTTCTTTCGTTGTCTTTGTTGTACTA
>Fagopyrum_tataricum_MIRA_VER3_c244
CAACAGCAGTAGGGGAGATGAATTGTAGATGATGATTGACGAACTGAGAAGAAGACAAAA
TCTAAATGCAAAATTAAGGTTTATGGCTCTGGTAATCCCCCTTTCATCGCATCTAAAACC
ACCTCCGTCAATCCAATTTCGTCGTAGTCGTCTCTCTCGGATCTCGTCATCCATGGAGTC
TCATAGTAGCGAACTGAAAGAATTCCCTTACGCTTCGCCTCAGGTGAGAAGCTTGATGGT
GGATCTGGTGTCGACGGCGGAGAGCCACCTGAACCCTAACCTGCTGCCTTGCACTCTCCC
GCCTGATGTCCAGAGCTACCAAAACCCCTCCGGGACAGCCACCGCCTCTCTCCTTGTTCG
TTCCGGCGCTCCCTCTTCCCCGATCGATTTCATGCTCGGGAGCTGGCTACACTGCAAGCT
ACCAACAGGATCTGCTCTCAACATAACAAGTCTATCGTGTTACCTAAATGACCTGACCGA
CGTTCCGCATTTCCTGATGGAAATCATCCAAAGCAGTGCAACTTCCATGGTCTTAATCCT
AGATCTTGTTCCTCGCAAGGACTTGGTTCTTCATCCCGACTATCTCCAAGCCTTGTACGA
GGAAACGCCATTGGAGAAGCAAAGGCAGATTCTCTACAGTATTCCAGAGGTTCAGCCTTA
CTTATCGTCATCCTTGTATATCCGCTCTGCTGTGTCTCCTACCGCCATACTTGTACGTAT
AGACACCAAGGATGTTGAATCTCGATTGGATGAGATTGTGGAGTCCACTGTTGGTCCTGT
GGCTAAGGAAGTTCTGGATATGTGGTTGAATTGTTTAGTAGATCCAAAGAGGGAGGTTTC
TGAGGAAGAGAGAAAATGGTTGAAGGAGAGGGATCGGGTGTTCAAACGAAAGACGATTGA
GATTGATCTTACTTCCAACTTGCCTAGGATGTTTGGCCAAGAAACCGCTGACCGGGTTTT
GCAAGTCCTTGGAGACATTTTTAACTCTTAGAAAATCTTAGTGTACAAATGCTACAAGAA
GATTGGCATCCAAATTGTTCATGGTTTGTAAAATATGATTCATTTGAAAAATATGTGTAC
GTTTTCTTACATAGTTCGTTTCGTTGTGGTTAC
>Fagopyrum_tataricum_MIRA_VER3_c245
GACTCCAAATGTGGAAACTGTTGTGCAGGATAACCCTGAAAATGAGCTTGAAAGAGTTAA
ACGGAGTCTGAGGAAAATTACCTTAAACAACAAAGAGGCTTCTGGGAAATTAGAACCTGC
AGTCGAGGTCCCAAAGAAGAGCACAAGAAACGGGTCAGTTTCTCCAGCACCTATAAGCAA
GTCAGAAGTGGCAAACGAGGAATTGAACCATAAGCCTGAAATGAAGGAACCTGTTTTGCT
TGATTCCATAATAGATGAAACTAACCCAATCGATGCACAACCCGAGAAGCCTGAAGCGGA
GGCAGAATTGGAGTCTCTTGTGGTTCATGAACCGAATGATTTATCCCTCAACCATTCTAC
TGAACCATGTTCTGGAGAAAATGGTGTGGATGTTGAAAAGTACTCTTCGGTGAACGAGGA
GAAAGTCTTTAAGGAAGAAAACTATATGGAATATGACCCTAAAGTGCGGAGGAGATCCGT
TCCATTAAAGCAAGAATACATTGAGAATTCCCCTCAGAACAACCGTACAGTGCCTAGCTA
CATGGCAGCAACGGCATCTGCCAAGGCAAAGCTGAGAGGACTTGGATCTCCAAAGGTTGC
TGAAGAAGGGGAGGAAGAAGCTGTTATTAGGAGACATTCTCTGCCATCTTCCGCAAATGG
AAAGTTATCCTCTATGCCTTCTCCACGGATGCACAAGGTGGTGGGTCATGCAAATGGAAA
AGATCGTGCAAGAACTGACAGGTCTTTAACATCCTCAAGGGATGGTCAAGGAAAAGTACT
CAAGCCAGATTGGAGGAGGTGATATTGCAGACATCTGCTGCTTGCTAATAGGTAATTCTT
GACTTTATGTGTGTTTTCGGGAGACGTTGAACAAAACTGAGGGTTCCTTAGAAATTTTCT
TTCACTTTGTGTGATTATGATTTTGAAAGAACTCTGCTGTGTGTATGGCATTCTGCTGTT
TGTTCTGCTTTTGTTTCTTGGTTTGTGCAGTTAATGTATAGTTGTCATGATGTATACTTT
GCTTACAATGCTTGTTCTAACGAATACTGTTTCCGGATTTGTGAATNCCGCCCCCAGCTT
GATTGAGAAGTTG
>Fagopyrum_tataricum_MIRA_VER3_c246
ATCTGTTTTCTCCTCTCCCTCTTTCTAAGCATAATTTCTCCATCTCCTTCAACCATGGAT
TCAGTCTCTTCATGGGGAAACACCTCACTTGAGCAAGTGGATCCTGAGATCCACGACCTC
ATTGAGAAGGAGAAGCGCCGACAATGCAGGGGGATCGAACTCATCGCCTCCGAGAACTTC
ACTTCCTTCGCCGTCATCGAAGCCCTCGGCTCCGCCCTCACCAACAAGTACTCTGAGGGT
ATGCCTGGTAATCGATACTACGGAGGTAACGAATACATTGACGAGATCGAGAATCTCTGC
CGTTCCCGTGCTATTCAGTGCTTCCACCTTGACCCTACCAAGTGGGGTGTCAATGTCCAG
CCCTACTCCGGTAGCCCCGCTAACTTCGCTGCTTACACCGCCATCCTTAACCCCCATGAC
AGGATCATGGGTCTAGATTTGCCGTCTGGTGGGCACTTGACTCATGGTTACTACACCGCC
GGTGGAAAGAAGATCTCAGCCACCTCAATTTACTTTGAGAGTTTGCCTTACAAGGTGAAC
TTCCAGACTGGATACATTGACTACGATAGGTTGGAGGAGAAAGCCTTGGACTTCAGGCCC
AAATTGATCATCTGTGGTGGGAGTGCTTACCCCAGGGACTGGGAATACGCCAGGCTCAGG
GCAGTTGCCGATAAGTGTGGTGCCCTTTTACTCTGTGACATGGCTCACATTAGCGGCCTT
GTTGCTGCTCAGGAAGCTAACAGCCCCTTTGAGTACTGTGACATTGTCACTACCACTACC
CACAAGTCTCTTCGAGGACCTCGAGCAGGTATGATTTTCTACCGCAAGGGCCCCAAGCCA
CCGAAGAAGGGCCAGGCCGAAGATGCGCAGTATGACTTTGAAGACAAGATCAACTTTGCC
GTTTTCCCTTCACTTCAGGGAGGTCCTCACAACCATCAAATTGGAGCCCTGGCTGTTGCT
CTCAAGCAGGCTATGTCTCCTGGGTTTAAGGCATATGCTAAGCAAGTTAAGGCCAATGCA
GTTGCCCTTGGAAACTATCTGATGGGGAAAGGCTACAGCCTTGTTACTGGCGGAACTGAG
AACCACCTCGTCCTCTGGGATCTTCGCCCTCTTGGTTTGACAGGCAACAAGGTTGAGAAG
CTCTGCGATCTAGCAAACATTACCATCAACAAGAATGCAGTTTTTGGTGACAGCAGTGCT
TTAGCCCCTGGAGGTGTACGAATTGGAACCCCTGCCATGACATCAAGAGGGTTGGTGGAG
AAGGACTTTGAACAAATAGGCGAGTTCCTCCACAGAGCTGTCAACATTACATTGAACATC
CAAAAGGAGCATGGCAAGCTCCTCAAGGACTTCAACAAAGGATTGGTGAACAACAAGGAC
ATTGAGGCACTCAAGGTTGATGTCGAGAAGTTTTCTGCCACATTTGACATGCCAGGATTC
TCGACATCCGACATGAAATACAAGGATTAGGTTTTATACTACTTTCCCGAAACTGTCCTC
GGGTTAGACCACTTGTTCATCTATCTGCTCCAAAAAAAAGAGTTGTTGCTTGTTTTGGCA
TTTGTTGTCTTAGGAAAGATTTAATTCTGTTATTTCTTCTTTTTTTCCGGGTTGGGTACA
AGGATTGTTCCTAGCTGGGTAGAAAGCAAAGAAGAATACAAGTCATTGTATTTTTGTGTA
CTATTGTGTTTCCAAAAAGCCATGTATTGGTCACAATAAGCAATGTATTACGGGCGAT
>Fagopyrum_tataricum_MIRA_VER3_c247
GTTATCCAGCCCTTCACAGCTGAGCATGCAACTCTATTGGAGCATCTGCTGATGATTCCA
ATATGTACAGTGCCAGTTTTAGGCACTGCTTTATTTGGGTACGGATCAATTAGTTTGATC
TATGGATACTTACTTATATTTGATTTCTTAAGATGCTTGGGACATTGCAATGCTGAAGTC
CTCCCTTACCAAAATTTTTCGAAAGCATTTCCGCCTCTTCGATACCTTCTTTACACCCCA
ACTTACCACAGTATTCATCACAGTGATAAAAAGTCAAACTTTTGCCTATTCATGCCTCTC
TTTGATGCTCTTGGCAATACTCTCAACAACAAGTCTTGGGATCTCCATAAACAATTTCGT
CTTAATGCAGCTGAAAAAAATGTGAAGGTGCCAGATTTTGTCTTCCTAGCTCATGTGGTG
GACTTATCCTCAGCAATTCATGCACAGTTTCTGTTCAGATCTTTTGCTTCAATGCCTTTT
CGCACGAGGTTCTTCCTGGTGCCTCTCTGTCCGGGTACATTCTTGGTGATGCTAGCAATG
TGGGCCTGGGCTAAGTGCTTCATGGCTAGTTTCTACAACCTCAGAAACAAGTTCCACGCC
ACTTGGGTTGTCCCCAGATTCGGTTTTCAGTATTTCTTGCCATTTGCAGCCAGGGGCATT
AACAAGCAGATAGAGCACGCGATACTTGAAGCTGATAAAACTCGGGGTTAAACGTTCTCA
AGCCTTGCAGCCCTCAACAAGAATGAAGCTCTGAATGGTGGTGGAACATTGTTTGTTAAT
AAGCACCCGAATTTGAGAGTACGTGTTGTCCATGGTAACACATTAACAGCAGCTGTAATC
CTTCATGAGATCCCAAAAGATGTAAAGGAGGTTTTTCTAACTGGAGCCACATCTAAGCTT
GGAAGAGCAATTGCTCTCTACCTAAGTAGGCGTAAAGTTCGGGTCCTGATGTTAACACTA
TCAACAGAAAGGTTTCAAAAGATCCAAAAGGAAGCTCCTGCTGATTGCCAAGAATACCTT
GTGCAAGTTACCAAGTATCATGCAGCTAAGAACTGCAAGACATGGATAGTGGGCAAATGG
ATCACACCAAGGGAACAAAGCTGGGCACCCCCAGGGACTCATTTCCACCAGTTTGTTGTT
CCACCAATCTTGAATTTCAGAAGAGACTGTACTTATGGTGATCTTGCTGCCATGAAATTG
CCTGAAGATGTCGAGGGCTTGTCGGTTTGCGAGTACACCATGGAAAGGGGAGTGGTACAC
GCATGTCACGCAGGAGGAGTCGTTCATTTTCTGGAGGGATGGACTCACCATGAAGTCGGA
GCCATTGACGTCGACAGGATTGATGTTGTGTGGGAGGCTGCTCTCAAACATGGTCTCAAA
CCAGTCTAGACTTGTTAAAGAAGAACAAATAATCATTAAAAAGAAAAACAAATTCATTGT
CTAAATTTGTATCCCCCAAGTTATTATGATGATAAAGGAACTTATACATGTTATTTTCAA
ATCTAAACAAGCCATTTACTGATCCCACATTATAAGTATTAATTCTTCCATATTGGAAGG
AGAATTATGACTTGCTGCTAAACTTCCAGTCTCCTGGGACAGTAGTGTTTCTCAACTGTA
ATCTGTAATTTTGAATATTAATTATAAATGCAAGATTCATACTTTATTTCAATTT
>Fagopyrum_tataricum_MIRA_VER3_c248
ACCAGAGAAAAAAATGAACCAAGTACAAAACAGCATCTCTGATCTCAGAACTTCATCCAC
TAAGGTTCATCAAAAACACCCTATTTGTCCAAGATCCCGTGCCAAAACAAACTAAAACCA
ACCAAGTACACAACTATATCATGCAATAGATTATAAAAGACAGATTGGCCCAATGGGGGT
GAACACCAGCTCAACTTCTGATCTTTTACTCAAAAGCATCATCATCGTCATCTGGGAGGG
GCTGATTTGCAGCCTGTGCAAGCTCAGCTTCATGCTTAGCCTGCTCTTGCAAATCAATGT
GAACCTCTGGTGGAGCCAATGCAGGGGATTCAACAAAGTGCAAATTTGCATCACCAGCAA
GCTTCCTAGCAAGGTAGAGGAAGGGCTTCTCGAAGTTGTAATTACTCTTAGCGGATATCT
CATAGTACTGCAAGTTCTTCTTCCTATGGAAGGTAACCTGTTTAGCCTTTACTTGCCTGT
TCTTAACATCGACTTTGTTTCCACAAAGTACAATGGGAATGTTTTCACAAACCCTGCAGA
GATCACGGTGCCATGTTGGAACGTTCTTGTATGTCAAACGAGCAGTAACATCAAACATGA
TGATGGCACATTGCCCATGAATGTAGTAACCATCTCTGAGACCACCAAACTTCTCCTGGC
CAGCGGTATCCCAACAGTAAAACCTAATCTTTCCACAGTTTGTGAAGAAGTCTAGTGGAT
GAACCTCAACACCAATAGTAGGTTCGTACTTCTTTTCAAATTCCCCAGTAAGATGCCTCT
TGACGAAAGTTGTTTTCCCAGTTCCACCATCGCCGACGATAACCAGCTTGAAGCTCGGAT
AATCAACGGTTTGCTGATTTGGCAATGCCATTTTTGCTGAGGGAGTGAGAGGCTCCAAAT
TTCTAGGGTTTTATATCTACCACT
>Fagopyrum_tataricum_MIRA_VER3_c249
NAGTNTNAGCCTCAGAGAAGAGAGAAGCACAAAAATGGCGTTCTCCACTGGCCGCCGAAG
CTTGACAACCTTGGTTTCTCGTGTCCTTTCCCACAAATCGTCTCCTTATTCTTCATCTCC
TTCATTTTCCTCCCTCACACGCGGACGCTTTGCTCTCGCATCCCTCGCTCAGCAGCCTCA
AACTCGACCGCCGCTTCTCTTCCCTAACTCACAGAGTCTACCAATTCGCTTCAAGACCAC
AGGAGGTTACTCTCCGTTGAACGATCCGTCTCCGAACTGGACCAATCGTCCTCCCAAGGA
GACTATTCTGTTAGATGGCTGCGATTACGAGCACTGGCTCGTGATTTTGGAGTTTCCCGA
CCCCAAACCCTCCAATGAGGAGATGATCAATGCCTATGTCAAAACCCTAGCTAAAGTCGT
TGGAAGCGAGGAGCAGGCTAAGAAGAAGATATACTCGGTTTCTACTACTACTTACACCGG
GTTTGGGTGTTTGATTTCCGAAGAGCTTTCGTACCAAATGAAAGAAATTCCTGGAGTTCT
CTGGGTTTTGCCTGACTCATATCTTGATGTGCCCAACAAAGATTATGGAGGTGATATTTA
TGATGATGGAAAGGTCATCCGTAGGCCACAGTTTGACTTCACTGACAGGCCACCAACGAA
GGCAAGGAACCGCCCGAGGCATGATAGGCGCCGTGAGTCTACGCAAGTGGAAAGAAGAGT
TCCCCGTCCGTCACAAGGTTTGAACCAGAACACGCAGCAAAACGATCAGCAAACCACTTC
AATGGAAGCTAAGAACGAAGCGCAAGACGGAGGATTAACTGGGAATTAGTAGAAACTAAT
ATTAGAATATTAGGGAAGAATGTAATATCAGGGAAGACAGCCGGAATTCTTGCCTTGTTT
GCTTGAAATTTGGTTATCATATGCATGATGCAACTGAGGGCGGTTTGAACTCTGATAGTC
CAACGAAATATTACTAGGTACAGAAAACATTTATTGGTTGAGGGCATGTTTGGCATGTAA
CAAATTTACAGTATCACGTTTCCGTATCAGTGATTCAGTATTGACTAGTGAGTACNGAGT
ACACTATCAACTTTTTNAGGTCTTGTACGTTATTGGCCTTATAGGTGCAAAGGACCTTAT
TAGCTTTAC
>Fagopyrum_tataricum_MIRA_VER3_c250
CAGAGAACAAACTAAAATTTTATCAAGCAACTTGACCTAACAGAGATTTTTAAGGCCAGG
TAAATGAACTACAGGGTTTTGTGCTCAGGAGAAAGAAAAATATCTGATGAATTCTATGGT
ACAACCTAAAAAACCTGTCAACTGAGGCTTCATCTCAGGTATATACCTAAAAAGGTGAAG
ATTACGTTGTCTAACTAACAAGTTTTCAGCAGAGTTTGAGGTATTCAGAAATCATAACAG
TCATCATAAACATCCCAACATAAAGGACCAGGCACGGGCCACTTGGCAATAAGCTTAAGC
GTCATCGGCATCGTCTTTATCTTCTTCTGCATTATTTTCATCCTCGTCATCATCATCCTC
AGCTTCTTCCTCATCATCTTCATCATCAGTCATACCATTTATCACTTCTGTGATAATTTC
CTTCACTTCTGCCTTCCTGTGAACTAAATCCAAGGCAAAATGGGTACCAAGCTGCCGCAG
AATATCTGATAAAGTTGCCGTATTGAAATCAACTTCTTTCAAAATGGTGGAAACAACAGC
ATGCAGCTCTTCCCTGCTGGGCTCTTTGTTCTCCTTTTCACTTTTATTACGTTTTCCTCC
TTTGGTTACAGATTTAGCCTTTTGGGCATCTTTTTCAACCTTTTGCTTCTTACTCTTGGA
TGTTTTCTGTTCAGAACCTGAAGGAGAATCTTCAGTAGCAGCATCAATATCATTTTTAAC
ATTTTCCTTTTTACTTCTTGACCTTTTCGCTTTGGAACCTGAAGCAGAATCATTGGTAGC
AGAAACAACTTTTTTGGTGGCACATGCTGTCAATTTTTTAGCTTTCTCCTTGCTTTTAGG
ACGCTCGTCTGGACTATTTTTGTCGGCAGATGCAGGACGTTTCCTACTCTTAGCCCCCAA
TTGCTCCTTGGATTTTGGACTGGCAATCTGTTCTTTAGATTCATCTCCCTCTTCTGAAAT
GACATCGTCTTCATTGTTATCTTCCTTTGATGCTTTCTTGTGGTCATCTTCTTACTTA
>Fagopyrum_tataricum_MIRA_VER3_c251
CAAGCACAAGCTTAGAGGCTTAATTGCCGAGAAACACTGTGCTCCGATCATCCTCCGTTT
AGCTTGGCATTCAGCGGGGACTTTCGATGTAAATACCAAGACAGGAGGTCCGTTTGGAAC
CATAAGGCATCCATCAGAGCTAGCTCATGAANCCAACAATGGACTTGATATAGCTGTCAG
GCTTCTTGAGCCAATCAAAGAACAATTTCCCATTTTGACCTACGCAGACTTTTACCAATT
AGCAGGAGTTGTTGCAGTGGAGATAACAGGTGGCCCTCAGATTCCATTCCACCCAGGAAG
ACCTGACAAGACAGATCCCCCTCCTGAAGGCCGCCTGCCTGATGCAAAAAAAGGTAGTGA
CCATTTACGAGACATATTTGGTCATATGGGACTCTCTGACAAGGATATTGTAGCTCTGTC
TGGTGGACACACTCTGGGACGGTGCCACAAAGAGAGGTCTGGTTTTGAGGGAGCATGGAC
AACTAACCCTTTGATTTTCGACAATTCCTATTTCAAGGAGCTGCTTAGCGGGGAGAAGGA
AGGTCTCATCCAACTACCATCGGACAAGGCTCTCCTGGAGGATCCCGTCTTCCGACCACT
AGTTGAAAAATATGCTGCAGATGAGGATGCATTCTTTGAGGATTATGCCGAATCACACTT
GAAGCTTTCTGAGCTAGGGTTTGCTGATCAAGAGTAAATGCTCGGATATGATTGATACTT
ATCCATTACTCAATTGTACCCGAGATTGTGTGTTTCTTTTAGGGTATTGCTTTCGTCTAT
AATCAAATGGTCCATGTTTCGCACCCTACTTGCGTATGGTTTGATGAATAAGATTTTCGT
TGTAATGTAACGCAATAAAAGAATGTCACTGGTGTTTCTAGAGGCTCACAGTGATAATAG
AAGTTACTT
>Fagopyrum_tataricum_MIRA_VER3_c252
CCTTTAACCGGTTAAGTTTCGTAGTTGACCCAACTTGCCAACAGTTTCCGTTGGGCACCT
TGGCGGCGACCACGGCAGCCCAGTTGATCCCATCAGAACCAGGCTTGTCGCCGACGACGA
TATGGAGCTTCTGGCCCATCTCACAATGAGTCCCAACGGTGCTGTAGAAGTAATAGTCAC
CGGTGGCAGTGAGATTCATGACAGTTGGTCCGGTAGCCCATTGGTTAATGACGTGTTGAT
GCCCACAACACTCAAAATCCTCTTTCGAGACTTGGTATACATTGTGTCCCCCTGGCCTGT
ATGGAAATACTAATTCATCGCCTAGGCCGAAAGTACGAGGAGCAGCCCATTGTTCATAAA
AGGTATTGTTTGGAGGAATCTCCCAACCCAATTCTCCACCAACGACGTGAATTAGGGCAG
TTGATGTTTGCGACATAAAACACCCAATCGCAATCACCAACAAGAAGGAAGCCATTTGCA
GTTTCTCCATTTTAACTGATAAGCTTCCTTCTTGTAAATAGGAATCCAATTTCCAAGGGG
CTTACAATGTTTCAACTTGAAT
>Fagopyrum_tataricum_MIRA_VER3_c253
ATTTATTGATATTTCAGATGATACCAATACCCAAAGTGAAATTTACAGTTCCTTGGATTT
TGATGGGACTACTGCTGGTGGAAATGTCATTGTTGATCCTTCTATGTCGAACGCGATTCT
TGGTGTACAGAAAGATGCTGGTTTTCAGTATCCTTCGAGTTGTCTAATCGGGAACTTTGG
ATCAAACCAGGATCTTCAATCACAAATAACCTCAGCTAGCTTGGTTGATTCACAGCCTTT
CTCTATTCAAGATTTCCCTGATAACTCAGGTGGAACTTCCTCGAGTAATGTGGATTTCGA
CGAGAGTAGTCTCTTGCAAAACAACTCTTGGCAGCAAGTGAATCCACCTATGCGTAGTTA
CACAAAGGTTCAAAAAACGGGATCTGTCGGACGATCAATTGACGTCACCAGCTACAGAAA
CTACGACGAGCTGCGTTTAGCAATCGAGTGCATGTTTGGACTAGACGGGCTGCTGAATGA
TCCACGAGGATCCGGATGGAAACTTGTTTACGTTGATTACGAGAACGATGTTCTTCTTGT
TGGAGATGACCCTTGGGAGGAGTTTGTGAGTTGTGTTCGATGCGTCAAGATTCTGTCACC
TGCCGAAGTACAGCAGATGAGCGAGGAAGGAATGCAGCTCTCAAGTGCGAATGCGCCTCA
AGGAATCGGTTATTCTTGAAGCAGAGATCAAAAACTGGTTTGTAATGCCATAGGTGTTGT
GATCAATAGTTTGGCTACGATGGACTTAAGATGTGTTAATGAAATGTTGTAGATTGAGAT
TAGGGAGGTTTTAGTTTAAGAGCTGCAGTTTAAGAAGTTGTATTTTAGACTTAGTAGATA
AGTTTGTATCCAAAATGAAGTGGTTGAGAAGGTTTCCTTTCAGCACTTCTGTACTATGTC
TTATTGTAATGTTAAGACTCTCCAGAATGTTGTAAAATTAGTATAAATTGGATTAACGTT
CGAGTAAGGTTACTACTTAAGT
>Fagopyrum_tataricum_MIRA_VER3_c254
ANTTGCTGGTGAGGAATTACGAAAAAGAGAAGTCAGGAAAATGGAAATCCATGGTGGACT
ACTTTCCTCCCTAATCTCAACCCTTCTTCTTTCAGTGGCTTCGGTTTGCATCGCTTATAG
GCCTGGCGATGTAGTTCCTATGAGCAAGATGGGTCAATACCACTCTTCCAGGACTGTTTG
GTATGATATGATCGGCCGCCATTGCCCAATTTTTGCTGTAAATCGCGAGGCATTGATTCC
TATACCAAAACCGGTTGGATATACTGGTGCTGATGCTTATAAGATATCCTTTCAAGTAGG
GCGGGAGAAGTTTCTGATTCCATGGCTTTATGTCATCAATAGGAATAGTGAGGAGGTTCC
GATGATTGATGTGCACCTGAGGTTTGCAGGGAGTGATTTGCTTGGCGTAACCGCTAAAGT
TGTGGATATGCCTCATCATTATATTGAGATTCATCCAGACATCAAAAAAAGATTTTGGGA
TCCTCAAGACTGGCCGAAACACGTCCTTGTCAGATATACATGGGAAGAGCAGTCAGAGAT
AGATGTCACATCTGGATTCTATGTCCTATTTGGATCAGGGCTTCTGCTGTCGTTCATCTT
ATCAGTCTATGTCTTGCAATCGTCTAAAGAGAAAATAGCAAGATTTGTGCGAGAGACTGT
TGTGGAAACTAACGTGGCTGGTGGAGTAGAGAAGGTTGAATAGTTTGAACTCATTTCCTC
AATGGAAAATCATAGATCCTACGTATAGAGAAAAATTACCCTACAAAAGAGAGGTTCTCA
AAAGATTTAGAGATCTTGTGTTCATTTATGAAATGTTAGAGATGTTATGTGGGCTTCTGC
AATTTGGGTGCAAAATTGAGTCGAGCTTCTCCAAGATGTCTCGGCACTGCAGTACACACC
AAAAGTTCTTGGTAGCCGTAGCATTATAATATGCTTCTGTTTTTGGAACGATTGCGTAAG
ACTTGCCTTGTTAAAATGGCGTCCAGGTGAAACTTACGGATACTTTTGTACTCTATGTAT
GATTGTAATCAAGTAGATATCTTTCTTTCTTTTTTGCTTTCTTAAATTTCCAATTTACGT
TTTTGT
>Fagopyrum_tataricum_MIRA_VER3_c255
TACAACACAACACAATCGATGAATCGAAAAGGGCTTTATTTTATTAATTGAGGAATGGGT
GACGAACAAACNACAGCTCGAATGGAGGATCAAATTACCCCTTCCAGTTCGGCTCCACCG
CCTACCGACCGCCCTGTTCGTGTCTACGCCGACGGTATCTATGATCTCTTCCACTACGGC
CATGCACGCTCCCTCGAACAAGCCAAAAAATCATTCCCAAACACATACTTGCTGGTGGGA
TGTTGCAATGATGAAATTACCCACAAGTACAAGGGTAAGACTGTGATGACTGATACAGAA
CGATATGAATCTCTTCGCCACTGCAGATGGGTTGATGAAGTTATTCCAGATGCACCTTGG
GTACTCACAAAAGAATTCCTTGACGAACATCAAATTGACTTTGTGGCTCACGATTCTCTT
CCGTATGCTGATGCCAGTGGAGCTGGAAATGATGTCTATGAATTTGTGAAATCCATAGGG
AAATTCAAGGAAACCAAACGAACTGAAGGGATATCTACATCTGACCTCTTAATGAGGATT
GTCAAGGATTATAATCAGTATGTCATGCGAAACCTGGCTAGAGGATACACTAGAAAGGAA
CTTAATCTTAGCTATTATAAGGAAAAACGCTTGAAGGTTAATATGAGGCTAAAGAAGCTG
CAAGAGAAAGTAAAGGAACATCAGGAAAAGATTCAAACTGTTGCAAACACTGCTCGCATA
AATCATACTGAATGGGTGGAAAATGCGGACCGTTGGGTTGCTGGATTTCTCGAGATGTTT
GAAGAAGGTTGCCATAAAATGGGGACAGCCATCAGAGATCGAATTCAAGAAAGTCTGACC
GGACAACAGTCGAGAAATTTGTTAACTAACGGCCAGCCAGAAGACGAAGATGATGAAGAG
TACTATGACGGGTATGGTGATGAGGATTATTACGACGACGAAGAATTCTATGATGATGAG
GAGGAAAGTGTACAAGTCAAATAGATAGCAGAGATCTCTTTTTCAGAGCTTTTGCAAGGG
TTGTGTGATTGAACGAGTTGATGTAAAATATTGTTGGAAGCAAAGTGTTACAGTGTACGA
AGGCTGGGAACGTCTAATAGGAAATAGAAGGAACCGAAGGTGTTGAGAGTTTTGCTTATT
ATGTGTATCTTTTCTTCTTATGATGTGTGGCCAGAACTTGCCTGGCTTGGTATCTCATCA
AAAGCACTGTAAAAATATCAGCTTCTTTCGAAACTCGCCTGAGATCTGTCCTGCAGAAGA
CTTGCTATTATTTAGGGGTGTGTTTTATTATAGACAGGTGTATATTTATGGGGCGGGTGG
TCGGTGGTTGGAAACGAAATGAAAATGGTTAAAGATAAAGGAAATGAAATGGTTGTATGT
C
>Fagopyrum_tataricum_MIRA_VER3_c256
GTTTTTTTTTTTGCNGGGTTTTATCTTTTTCCAATATAGGAANTCACACTACATAAAAAC
AGAAGAGTCATGAGTAGAAAGAAAAACAGCAACTTAGCAGAAAGTGTTCAAGGGACACAA
AGGCCAAACCAACAACAGTCAAACAGTGCTACGCAGCCAATAAAGCTTTGATACTTGAAC
TACAGCCTATAAGCCCTTCTCCAACATGGCCCTAACCTTCATGGGCAAGCCATAGAGCCT
TATGAAGCCGGCCGCATCAGCTTGGTTATAGATCTGCCCGTTTTCAAACGATGATATATC
CTCTCTGTACAAACTGTATGGGCTCTTCCTACCCACAACCGTTACCGATCCTTTATACAG
CTTCAGGGTGACGGACCCGGTTGTGGTCTTGGTGATCTGCTCCATGAACGCATCCATTGA
CTCACGGAGTGGGTCGAACCATCTTCCTGCGTAGACCAGCTCTGCGTACTTGAGGGCGAG
TGAGTCCTTTACCTGGATAGTCTCCCGGTCAAGAGTGAGGGACTCGAGCTCACGTGCTGC
AGTGAAGAGGATGGTTCCCCCTGGTGTCTCATAGACTCCTCGACTCTTCATGCCCACCAA
CCGGTTCTCCACCATGTCGATTCGTCCGATTCCGTGGCGCCCACCTATCTCGTTGAGCTC
ATCTAAGAGTGATGCTGGAGAGAGTGAATTCCCGTTGACAGAGACAGGGTTTCCAGAGAC
TATTCCTATCTCTATGTATTCTGGCTGATCAGGTGCATCTTCAGGGTCAACTGTCATCAT
GAACATATCCTTTTGGGGCTCATTTGCTGGATCTTCTAAGATATCACCCTCATGGCTAAT
GTGCCATAGATTCCTATCTCTGCTATAAATGGACTTCTTTGTGACAGGGACAGGGACATT
GTGCTTTTTAGCATATTCAATAGCATCCTCCCTTCCAGTGATATCCCATTCTCTCCAAGG
AGCCACGACGTTCAGTTCAGGATTCAGAGCGAAGAACGTAAGCTCAAACCGGACCTGATC
ATTTCCCTTTCCGGTGCATCCATGAGATACTGCATCTGCTCCAACTTCTCTAGCAACATC
AACCATGGCCTTTGCAATGACAGGTCGGGCCATAGAGGTACCCAGCAGGTACTTCCTCTC
ATAAATTGCACCAGCACGTAAGCAAGGGAATACGTAATCTTTCACAAATTCCTCCTGTAA
ATCCTTCACCACTAGCTGACACGCACCGCTCGCCTTGGCCTTCTCTTCTAATCCGTCTAG
TTCCTTTATCCCTTGACCAACATCCGCAGTAAAGCACACAACTTCACACCCGTAATTCTC
CCTGTAAGGAAAAGAAAAAATAGNGAAAACACAAGGGCAATGTTGGATCTTGGAATGAAG
TCCTATTTAACTATCTGAAAACAGAAAATTCTCACCTGAGCCAAGGGACAATTACAGGAC
GTGTCTAATCCACCACTATAAGCCAGAACAACTTTGTTCAATTTGCCTCGTAAACCTCCA
GCCTTGACAGCTGCCTCCCTGTCACTCGAT
>Fagopyrum_tataricum_MIRA_VER3_c257
CCCAAAAGCTCACAGGAGTTCTGTAGTGTTTGGTTTAGATGATTCTTGCCTTATATTGTG
GGATGCAAGAAGCGGCACTAGCCCGGCTGTGAAGGTGGAAAAGGCTCATGATGCTGATCT
TCACTGTGTAGACTGGAGTCCTTTCGATGAGAATTATATTTTGACTGGGTCAGCAGATAA
TTCAATTCGCATGTTTGACCGACGGAATCTTACCTCTGGCGGGATAGGCTCACCTGTTCA
CAAATTTGAGGGACACACTGCTGCTGTTCTCTGTGTGCAGTGGTCCCCTGACAATCCAAC
TGTCTTTGGAAGTGCGGCAGAGGATGGTCTTCTCAACATCTGGAACTATGCTAAGTTGGC
TGAAAAGGAAGAGCAGGACAAAGATAGTCCAGGGTTACTTTTCCAACATGCTGGCCACAG
GGATAAAGTCGTCGACTTTCACTGGAATGCATATGATCCTTGGACAGTTGTTAGTGTGTC
CGACGACTGTGACACTAGCGGTGGAGGTGGAACACTCCAGATATGGAGAATGACTGACTT
GCTGTACAGGCCACGTGATGAAGTGCTGGCAGAGCTTTACGAGTTCAAGTCTCATATAAA
CACATGCGCTCCCAACCCGGAGTGAGTGATATCACATGTCTTGTAGGTGCAGCAGGTAAC
TTTACCAAACATTTGAGAACTAGCAATGAGGACTCGTAATGTAACTGTTAACTCTCAGCC
TTAGCCCCAACTCTAGGTAGTGTTTGTCTTGCGTTGGAAGAGAGGGTTTGTTAATTTTCT
GGATTGATTTTGAAGTTGGTTTTACTTGGGAGAATGTACAATGTCATGTAACCATCTCCA
TTACCGCAATGGTTGCTGTATGTTAGAATCGGAGACATTGAAGTTGGTTTTACTTGGGAG
AATGTACAATGCCATTTTGGTCGC
>Fagopyrum_tataricum_MIRA_VER3_c258
GATAAGAATAAATTACCCAATCCACTGAGAATCTCAACGGACCAACTTTTTTCATCGTTC
AGTTAGACCTTAGAACAATGCTTGCTTGATTTACAGTTCTAATTGGGAAGAACAAGCAAC
CAGTCAGTACTGTAATGCGATCGAAGCGAAGCAAACGAATCCGCATAGAACATCAACAAG
CACAACCAAAAATTACAACAGCAAATGCAGTTTTCAAACCCTCAGCAGATGGGAGCTTAC
TGAAAACACACTCTTTACAGGCCAGTGCATCTACATTTTACACGGCCAACTACTCCCCAT
TCGCAATCACCTTCAACATTCTTCAGGTTTCGTATGAAGAACACGAGTTCAGAGAACCGT
AGAAACTGCCCCAAAAGTTTTATGGGTTTTTAGGGTTACTGACTATGCACCACTTTCTCT
TCACTATTGATGTTGAGGCTTTCGATTCCACGGATACTCGAATCAAGCTTCTTCGAGTTA
GATATGCCTCTTGTGGAGTATGACACATAATCCAAGGGATCCATGGGTGACGTTCTTCTA
CCACTGGAGATCTTCTGGGAGGGCCCCACCCTGGCTTCTGCAGTAATGAGGCGAGAAGGC
TCAGTTTCACTCTCAAGAGCCACTGCGTCACGGCTACTCGATGCCATTGCCCGTCTTGTT
GATGTGCTTGGACGTAGGAGTCCAGATGTAGATAACATAGGGTCTCTAGGCACAGCAGGA
TCAGTTGGAAGTGGAATTCTATTCTTTGATAAATTTGTAGAATTTATTCTTCTTCGAGAG
GAATCTGCAGATGGCCAGCCCGCAAGTCTCCCATCTTCACCGCCTGCTTGTCTGTCAACG
TTGGAAACCATATTAGGGAAACCAGAACTCGTTCCAACACCTGGACCCATAGCGCGTGGA
GGAGGAGCAACAACTTGTGATTGCTGATACTTCAAAATGGTCCAGTCAAAAACATAGTCA
TACTGAAAACCTTCACGAATGAAAAGGTCACGGAAGATTCTTTTCAAGTAAGCATAATCT
GGTTTATCATCGAACCGTAAAGAACGACAGTAATGGAAGTAAGAAGCAAATTCACTAGGA
TAACCTCGACATAGAGCCTCAATGGGTGTTGAAACTTTCTTTTCACTGATCTTGTCATAC
TTCTGTTTTTTGTCCCAGCTTTCAATCCCTGCCAGGGAAGACTTCCTCTCAAAAAATACA
TAAGAACATAACCAAGTGACTCTAAGTCATCCCTGCGACTTTGCTCTATCCCAAGATGAG
TGTTCATGCTCGCATATCTTGCAGTTCCAGTCAAATTTTTGTTCTCTCTATACGGAATAT
GTTGATGAGTTGTGCTGTCTCTATACTTCTTAGCCAGTCCAAAGTCGATAATATACACCT
GATTTGCACGACGTCCTAATCCCATAAGAAAGTTGTCTGGTTTAATGTCACGATGTAAGA
ACGACTTGACATGGACATATTCAACTCTATTGATCATTTGATCTGCAAGCATGAGGACAG
TTTTTAAAGAGAGCCTCCTACTGCAATAGTTGAACAAATCTTCCAAACTAGGACCAAGAA
GATCTATCACAAGGACATTATAGTCCCCTTCAACACCATACCATTTCACACTTGGGACTC
CAGTTCCTCCATGCAGAATTTTATACAACTTTGATTCGTAGAGCAGTTGCGGATGTTTCG
TCTTAGTACTTTCAAGCTTAATTGCAACCTCCTCGTTTGTCTGAATATGTGTACCGAGAT
GGATCTCTCCAAAGGAGCCACTTCCAAGCTTCGGACCAAGTCGAAACTTATTCGCAATCA
GAGGCTCCATTTGAAAGCCTTCCTTCAAATTGACATGAAATCAAGATATCATGATGCCCT
AGACAATCCTCTGGGCTTTTGATCCTCCAAAATCCGAAGCGAACCGTTTTCTCCTTCTTT
TTTGAACTA
>Fagopyrum_tataricum_MIRA_VER3_c259
ACACCAAGATGAACCAAAGGATGCCCTTGTATTATATGTAAAGCTTTATGCCTACCAGCT
TTTCAGAGCGTTGGCTTACACTCCAGTGGATCTTAGTTGGGGTGTGCCACAGGGACATAA
AGCCGCAAAATGTGCTGGTGAATCCGCATACTCACCAGCTAAAGATATGTGATTTTGGAA
GTGCCAAAGTTCTGGTTAAAGGAGAACCGAATATATCATATATCTGTTCCAGGTACTATC
GAGCACCAGAACTCATATTTGGCGCAACTGAGTACACTACAGCAATTGACATCTGGTCTG
GTGGCTGTGTTGTTGCTGAACTAATGCTTGGACAGCCCTTTTCCCCGGCGAGAGTGGAGT
TGACCAACTTGTGGAGATCATTAAGGTTCTGGGTACTCCAACAAGAGAAGAAATCAGGTG
CATGAACCCTAATTACACTGAATTTAAGTTCCCTCAGATCAAAGCTCACCCCTGGCACAA
GATATTCCACAAACGCATGCCACCTGAAGCTGTGGATCTGGTCTCTAGACTCTTGCAGTA
TTCACCAAACCTTCGTTGCACTGCTATGGACGCAATGATTCATCCCTTCTTCGACGAGTT
ACGTGACCCTAACACTCGCTTGCCAAATGGACGCGTCCTCCCACCATTGTTCAACTTCAA
GCCTCACGAGCTAAGAGGCGTTCCAGCTGAGATGTTAGTGAAGCTGATACCAGAGCAAGC
AAGAAAGCAATGTGGTTTCGTCGGTTGATGATGCAAAAAAAGTAGTAGTCATGGGAAGCA
GATAAGTCCTTGGTAGCAATGTCGTTATCCGGGTAAACTTGTGCAGAAGCTATATTGATG
TGTTGTTAATTAATCACAACTTCTCTCGAATCATATGACAATCTATGTTGTTCCTTCCTT
CCGGTGTTTGTCAAAGCACGCAGGAGAAGTTTCTTATTCGTTGCTCCTAGTAAACCTGAC
TCATGAATCTTTGATTCTAGATTGACTTTAGGCTATAGAAATGTATTGAATGAAAAAGAA
TCATATTATTCTTTCGATGGGATTCTTTTCACCTGAGATCCCCTTGTTTGTGTCAAAATT
AGCACATCTTGTGCCTGCGGTTTTTGTTTCTCAGAAAGTATTGTGCTTTGCAAAACGCTT
TGAGTTTTGTTCATATTGTTGTTGGGTCTATGAATATCTTGTTCGTGTTAGTCTCATCCA
ACAGTCTTACGTTAATCTGTTGTCTGATGACAATTAGATGAGACAATCTTTATTTGTTTC
TCTAAGGAAATGATCTTTACCTTTCGTAATAAAAAAAAN
>Fagopyrum_tataricum_MIRA_VER3_c260
CAGAATTGCAGGTAAGAGAGAGATGAGAGAGAGGGCGAAGGTGAACGCGATGAGATCAGG
AGTGGTGGTGGTTGGGGCATTAGCATTTGGGTACTTGACTTTTCAATTAGGTTTTAGGCC
CTTCGTAGAGAGAGCCCAGCAATCTCTGGAACAACAACAGCAGCAGCAAAATACTCCTTC
TGCAGATCAAATAGACGACATCGAGGCTGTTGTTACTAGCAAATAATCATCCAACAATGG
CGAGTTAGATCGCCGATGCCGATTCGTCCGAGAGAAGTGATCTTTTCCATCAATCTCACC
AACTTCTCTCTTAGGGTTTGCGCTGAACTGTAGTGTTTATTTGTTTGCTATGGCCAAAAC
ACTAGGGGGGTTTTGAGGGTTTTTTTTAGTGTTTTTGCTATATTGATGTTTGGATGGCAT
ATAAAACACTAGTGATTTTGGAAACAAAATTAAGTTATTATTCATCAGATTTACGAACTT
ACGAAGTATATATATGTTGCACTCTT
>Fagopyrum_tataricum_MIRA_VER3_c261
AACGTTTCCTATTAGGTAAAACAATGACAGTAATTTTCTCAAGAGATGTAAGTATTTGAA
GCATTAACAGGTCGTCCATCGTTTCCATGGGAAACCAAATTCAATAACCCAGAGACAATA
AAAAGACATAATAATCTCACACATAAGCTCACCATAGCTGCAGAAGAAGACTTAACGTAT
AATCGGAGACCATAATAGATGGGTAAACAAGAACGCAACACTTGAGAAATTGTACATTTT
GGTTTTTATAGCCCGCAACAGAAAAACCTGCAAAATTTTCCACTTCATGCAGCAGGAGCA
TCCTTATCGGTTTCCATGGGTTCGGTAGGCGCTCCATCATTGCCATTGGACGAATCCTCG
TTGGTCGCCGGTTCTGCCTCACTGGACTGGGGTGATTGAGCTTGCTCGGGTGTTGCTGGC
TTTGGTGGAGCTGGCTTAACCCTTGTCATAATTGGCCTGCAAAGCCTGTCGATAGCTTCA
GCCTTCTTCCTCACATCAGCTGTAAGAAGAACAGGGTTCGCGTATTTGGGGAGTGCATCC
TGTTGTTGCTTCTTCTCTCTCAGCCACGCTTCACCCTCGACACACTCATTTAGAACCTTC
TGCTTATCGGCAGCATCAATGTGATCAAACTTAGCATCAGTTGACAAGGCTGCTTCTCTG
TAACTATTGATGCAATAGGCTAGCTGATCAACAACAGCTCCGCGCTCGGTGAACTCTTTG
TAACGCATCTCCACAGGGTCACCTTGCTTTTTGAGCTCCTCAAGTTTGGCAACATATACA
CCTTTGGTTTCGTCTTCACCGTCCTCATACAGCCAGTCTTCCACCTCTTGAAGTTTAGCG
ATGAATTCTTCCTTTTCAGCAGGAGTAATGAACCCCTCCAATTTGTCATTAAGCTNATTC
CTCATCTCGTATACATATGCCTCAACAGCATTCTTTCGATCTTTTGTCTCTTCCATCACC
CGATCTTGAAGAGCCATTTCAAATTCCTTTTCAACAGCCTTTTGCAAATCTCCAGGCGAC
AAGACACCATAGATGCTCTCTGACACAGGAACATTTGTTTTCTTGACCTTCTTCTTTGGA
GCCTCAGCCTTAGAATCGGTTTCCATCTGCACAGGCTTCTCTCCTGCATCTGGCGCACCA
TTCTCACCCCCTTCACCTTTAGCAGTCCCGTTCGCATCTTGCATGTTAACATCAGCCTCG
GGAGGACCTGATGAGGCTTCATCAGTTTCCATTGTACTGCCTTCCTTAGAAGGCTCTTTC
ACCACTGGAACCTCACTATCTTCTCCTTCTATGATGGTAGCTGATTCAACTGAAACAATC
CCATGCATGCTCAGACGTACTTTCACCTTCAACTTTGACCGCTCACCAGTGGCAGATTGG
AAGGGGCCAATCGTATATGTGCTGATCTTTGCAGGAGCTTGCAGTTCACTGACGTCAGCA
TACTGCACATCAACTGAGAATGTTCCAGACCGGTAGAAAGTTAAGGCCTTCACGCTTGGT
ATTGGATTTCCTTTGGAAAAATGACTTTCTGCTCCTCCGGTCTTTGAATCTGGAG
>Fagopyrum_tataricum_MIRA_VER3_c262
CAATACGAAGGCGTAGCCTCCTTTTAGTCTACTGGGAAACTAGGGTTTTACGTCTACTCT
GTTCCAAGGAGTGAAAATCTAGGGTTTTGTCCTCTGTAAACATCCTAGGTTGGTAATGGG
GGCAGACAAGGGCAAGAAACTGAAGGTGGCCGACAAAAATGAAGAGGAGAACGCCGAGCA
GATCGACAGCGAGCTGGTCGTCTCCATTGAGAAGCTCCAAGAAATCCAGGACGAGCTCGA
AAAGATCAACGAGAAAGCAAGTGACGAAGTCTTGGAAGTGGAACAGAAGTATAATGAGAT
AAGGAGACCCGTTTATGGCAAACGAAATGATATAATCAAAGACATTCCGGATTTCTGGTT
AACTGCTATTTTGAGTCACCCTGTTCTAGGTGATCTGTTAACTGAAGAAGACCAAAAGAT
CTTCAAGTATCTAACTTCGCTTGAGGTTGAGGATTCAAAAGATGTAAAACTTGGCTACTC
CATTACATTTATCTTTAAATCCAACCCTTACTTTGAAGACACAAAACTTACAAAGACCTT
CACATTCCTTGATGAAGGAACAACCAAGGTTGTGGCTACATCAATCAAATGGAAAGAGGG
CGCTGAAATTCTTTCAAATGGAACAAATGATAAGAAAGGAAACAAGCGGGCTCTTCCTGA
ACAGAGCTTCTTTACCTGGTTCAGTAATTCAGAAGTCTCAGATGGAAAAGAGAACGTGGA
GGACATGAGTGATGAGATTGCTGAAATAATCAAGGAGGACTTGTGGCCCAACCCACTTTC
TTATTTTAACAATGAGGCTGATGACGAGGAAGAATTTGAAGGAGAAGGAGATGATGAAGA
GGGACAGGAGGGTGAGAGTAGCGAAGAAGAAGACGAGGAGGATGCTGAAGATGGAGAGGA
ATAAACCATCACCCGTCCTGTGGTTCAGACGGTTGTGTATGGTTCATTTGGTTGAATCCA
GTTTTTGGTTAAACAGTCGTGTAAAGTCGGTTAATGATGATGCCGCTGGTGGTGGTAGAG
AAACAAAGATGAATATTTACAAATACTCGCGTCTTTATTGCTAATGATTTTTCTATAGTG
TGTGACTGCCTATCTATGAATTAATTATGTACTAGTCTTTTGTTAGAGTCGAGACTGATG
TTGGTAAATCCAATAGGGTTGTCTGCTTGCTTTGATATCTATCTGGGAATAGTTGCAGGG
TGATTGAATTTGGCTTTGAAAT
>Fagopyrum_tataricum_MIRA_VER3_c263
GGCATGTCCAACTTGACAATCTCACATAACAAAGCAGGCATACAAGTTTGGAGAAAATGG
TTCCAATCAATGGTTCATCTTCCCTGAAGTGAGACCATACTGAGGTACAAAAACACTAAA
AAAAGCAAGCAAACTAAGCAAATTCGAACACGTACAATTTCCCAGTAAATCTAAGTTCAG
CCATTCAAAATACACTGGCTTATCATCACTACAAGTCAACAAGACTCTACAATCATAAGC
TAAAAACAACAGCTACCCAACATGGGATTGATTTCTTCCTAACTTTAAGACACTCGAGGC
TCCGTGGTCGATCAGTACATTATTTTCCACTGCTAAAACACACCTGCATATCCCTTACCA
ATAGAAGAATAGATGAAGGAGGCGGTAATCAAATAACAACCTAATACGTCCAAGTAGCAG
AGGATTATGTTGTGAAGAAAGTCCATAGCTTCTTCCCTATAGATGCTTCACCTGGTTGCA
GAGTCTCCTCGTCTTCCTCTTCCTCATCGTCGTCCTCATTCCCGCCTTCTCTAACACTAT
TCTCAGCATCATGTCTTGGTGTCACATTACTATACTCGTGCCTGTCTGGAGATCCGTTCA
CCTCTTCACTCATTGCTACATTATCATTAAGACTCATTGACACTAGTATTCTGCCACCGC
TAGTTTCTCCCGCAGCCTCAGCCTGCTCAAGGTTTATGTTTTCACCAAGTACTTGTCCAG
TCTTTGAAGGGTGAACAGTCTTTGAAGAGGCTCCACCAGTCGTACCTTTGACGACATTCC
TTGGCCTCCTGAGGTTGTACCGTTTCTCAGCAGGAGCTTCAACAGCTTGAGGAGCCTTTT
GTCTTCTCTTTCTACTCCTACCTGCAATACTTTCTGTATTTCCCTCACTATCATTACCAT
CTTGCAAGCTGGCAGTTGCTCGAGAAGTTTGAGTGTGGCTTCTCTTCCTTCCTTTCCTAC
CATTTTCCTTTTCCACAAGACTCAAATCTTCTTGACTTGCCTCCTTCATATGTGATGGAT
CTTCAGCATCCCCATTTGGATGCTCATGTTCATCATGTTCCACATCATTCCCCAGTATAG
CCTCAGCATCNTTCACCACTGCTTTAATAGTTCGGTTTCNAGTTACTCTTGCCCTCCCTC
TTTTCTTGCCAGGTTTGGACTGACTGTTTAAGCCAAGAAAAGCTGAGAAGTTTCATCTTC
TTGTTTCT
>Fagopyrum_tataricum_MIRA_VER3_c264
GCCCTCCAAGAATTTCCCTATCACAACAGTAGTAATTTTTGTTTTTCCGTTTTTCGTTTT
AATTTTCCTAGCACAACCTGCACAAGCTGCTTGTGGTCCAGCTTTAGCTGAAATAGCAGC
TCCCGTAACGCATCCAGCAACCACTGTATTGGTTGTGTCGTGCTTTGCCCGAACCTTTTC
AACAACACATTCAGCAGCAGAGAAAACCAATCCCATCACAGCAAAAGCCTTGCAAGAACT
CCAGCTCCTTTGGCCCATTTGTTTTGCTTGATGAATAAATTGTTGTCTCCCGGTCATTTC
TTCTGCATTTAAAGGCCTGTCTAATGCTCCAAAGAACAATCCCATGACCATTCCAAGCCC
ACCTCCCATCACTCCGCTAACGACACTACGAACAGCGCAGTTGTTCCAGATGTCTTGACC
CTTAATTTCCTCGGGCGTGGGCATCCTAATAGGCTCGATCTGAATCACCTCAGTGAATCC
ATCGGTGGTTGTTGGCGAGTCGTGTGATTCGGTACCAGTGCTCATTATTGGGTCGCTGAA
ATTGGGCGTCGAAGTTGAAAAAAGATAGGGTTTTTAGCTTCGAGACCGAGCCAGATAAGT
TAAAACCCTATTTGCCTAGAGAGAAGGGGGTTTTCCTTTTGAGTTGCCCTTTGACTCCTT
TGAGTTTGAGCAGGTAGACAAGAGAGACAGCTCGAATTCGATCCTGTGTGTTATCGTTCT
CCAATCTAGATT
>Fagopyrum_tataricum_MIRA_VER3_c265
ACTGCAAACGAGCTCTGTGTAATCCCAATTCATTCACAGACCTCAATTACAGAACAGCCC
AAGAAGAAGAAGAAGATGCCTGAGGGAAGCAAATCTGATGGAGTTATTACTTGCAAAGCT
GTTGTTTGCTGGGGACCTGGAGAAGCACTGAAAGTGGAGGAGATTCAAGTAGATCCACCC
AAGTCATCTGAAGTTCGAATCAAGATTCTTTATTCCAGTGTTTGTCATACTGATCTTCTT
CTTATGGCTGGCTATCCAAGTGCTGATGCTTTTCCAAGGGCTATGGGTCATGAAGGTGTT
GGGGAGGTGGCGAGCGTCGGCGAAGGAGTAACGGAATTGAAGAAAGGCGACATAGTGATA
GCAACGTATGTGTCGGAATGCAAGGAATGTGACAATTGTAATTTCGCTATCCGACCCACC
AATCTCTGCTGCAAATACCCGTACTTGATGGGTGGCGTAATGCCCGACGGAACTTCAAGG
CTTTCGGTTCAAGGGAAGAAGCTTTTCGGGTTCTTGGGCTCGACGTGGTCTCAGTACGTC
GTGGCTCACACGGCTTACGTCGTTAAGCTTGACCCGAGGCTTCCTCTAGCTCATGGTAGC
TTCCTTTCATGTGGGTTTTCAACTGGCCTTGGAGGGTCTTGGTTTGATGCTAATGTTCAT
AAGGGCTCTACCGTCGCTGTTCTTGGTCTCGGTGCCGTCGGTCTTGGGGCTGTACAAGGA
GCTAAGATTCAAGGAGCATCAAAGATCATTGGCATTGACAAAAATCCATTAAAGCGTGAA
AAGGGTGAGATGTATGGAATGACCGATTTCATAAACCCGGATGAAGCTTCCGGTGACAAA
CCCATCTCACAGTTGATCATGGACTTGACCGGAGGTCAGGGCGTTGATTACTCTTTTGAG
TGCACCGGAGCCCCTGCACTAGTTACCCAGGCTCTTGAGTCCACAAAAGCGGGACGAGGA
CTAACCGTGGTTATCGGAGCGGCGGGGAAACCGACAATGGAGATGCATGCCCTAAGCCTT
TTAACTGGAAGAACCATCAAAGGCTCAATCTTTGGAGGGATTAAGATTCAGTCTCACTTC
CCCGTGATAGTTGAGAAATGTATCAACAAGGAAATCAATTTGGATCACTTGTTGACGCAC
GAAATCTCTTTTGACGAGATGGACAAAGCATTGGAATTACTTAGACAATCGGATTGTGTC
AAGATCCTCATCAAGATGTGAAGATGCATTCATGATTACCACATTCAAAGATTATCTTTA
CCAATCACATCATTCATCAATGAATAAAATCTTGTATTTTTCTCAAATATAAAAAGTTCA
GGATCTTTTGATATATTATTATATCTCTGTATTCAATTTATGTTAGCTTGTCAGTATTCA
ATTTATGTTAGCTTGTCATAGAAAAAAATAGATCCTAATTATTTTTTGTAAAGGGTTT
>Fagopyrum_tataricum_MIRA_VER3_c266
TTTTTGTTTCCTTTTTTTTGAAAGCAAATCTAAGAAGAACAATGCTAAAATGTACCACAA
ACCATTTCATAATTTACAAAGCTAAATAGGGTTAATTTTCTACATAAGCAGAAATTGCAT
AAACCATCCTGGACATAAACTACTGCAGGGAAAAGATTAAATGCCAAATCGAGAATGACA
CAACTGAAAACTAATTCACACTTGACTATAGAGTTGAATTTGCAAGGATAGGTGTCATTC
TTATGAACAAAACATATTGATATTGCATACAGCATCGTGCAACGAAGAGCATAGGCATTG
AGCTTGAGCCTTGAGAGGAGTTTCATGAACACAACTTCAAATCTTGTCAAGCTTCTCTGC
TTTAACAACTGGATTGGCTTTAGCTATAGCGTCACGAGCAGCCGTATGATAATCGAAGGG
GCACTCGTGTTTGTCTGAGTAGCGGTGAGTAGCACAGAACAGATTACCACAACGACAATT
GAACCCTGTTAGACCCACTCGTTTCTTGCAGCTTGTGCAACGACTAGGACCCGTCTTTGG
CTTGGTTTCACTATTCTCCCCCAAGCCTGATACAAAAACATCTGGAGAAGTAACAGCTTT
CTGATTCGTTATCGCAATTTGCACATCAGTAGTGCTAACAACAATTGGTTCCTTTCCGTT
GCTAGAAGACGGAGGTCCATTCACTATGTTTCCAATGGAAGAGGCAGCGAGTTTTGCCTG
ATCTTGTTTTAACATCGTGTCTTTGTAGCACTTGGAACACATGTTCATGGTAGCTACACT
ACCGAAAAATCCGCAGTTGTTGATGCATAGAATCGGACCCTCTAGAGGAGCTTGGCATCC
TGTCTCATTATGTTCCATTTCTAGTGCTTCAAATTGATCGGCGAAGCCGAAATCAACGAT
CAACTCGATCAATTGGACCTTGAGATAGAGTTTGATAAAATCGGTTGGAGGAGAAATAGA
TGGATGGCGTGAACGAAACAAGCAGACTCTCTCTTTCAATCTCTCTGGCAAGCCAACGAA
CGCCTAAATTACTGTATGGAGAGAT
>Fagopyrum_tataricum_MIRA_VER3_c267
GACTGCAGCAGTTAACACCACCTTCGCCTCCGTCGCGTCGAGCCCCTTGATCTGCTCTTG
TCACCATCATCTCTAAAGATAGAAGAAATGGATACTGACGTGCCAAATATAAAGAAATGG
ATTGTGTTGTACCCTGTATACATGAATTCAAAGAAAACAGTGGCTGAAGGGCGGCGTATT
AGTGTAGAGAGAGCATGTGAAAGCCCTACTTGTGTGGAAATTGGTGATTGTTGTAAACAT
CTTGGGCTTAACTATTGCATTGAGGTTGATAAGGCATATCCACGTGACTTTATGCAAAGA
GGGAGAGTAAGGGTGATGCTGAAGAACGAAGATGGGTCTCCATGTAATCCCACTATTCCT
ACAAGGAAACAGCTGATGATCCGTGTAGCAGAAATGGTGCCCCGACATCACCTAAGAGTC
AAGAAGCAAGAGTCGTCATCTACCTCTACCAAATCCACCGCTACCAATGCACCTGCGAAA
TCTGGCAAAGGTGGAAAGAAGAAGAAATAGTTTCAAGATGGCCATAACATGTCACTGTTC
CTTACCTTTGCAGGATGTAACAAATTCAACCTAGCAAGAGTCACTCTTTGTAGACATTTG
GTTGATATGCTCTTACAGTTTTTTTTGACAGAGGAATTGCAGAGATTACTTGCTTAAAAT
CTTTTTTCTCCTTAGTCACATATCTAGTAATTTCGGTTTTTCATAC
>Fagopyrum_tataricum_MIRA_VER3_c268
CACACAATCTACTTAGCTCACAGAGAGATATATAATCTGCAAAACAATCAAGCAAAGAAA
GAAAAATGGAGTTCCCAGTGATCAACATGGAGAAGCTCAACGGCGAGGAGAGGAAATCCA
CCATGGAAATGATCAACGACGCTTGCGAGAACTGGGGGTTCTTTGAGCTGGTGAACCATG
GAATTCCTGTAGAAGTGATGGACACTGTGGAAAAGCTGACGAAAGATCACTACAGGAAAT
GCATGGAACAGAGGTTCAAGGAGCATGTTGCTAGCAAAGGCCTTGTAAATGCTTCTGATG
AAGTCAACGACGTTGACTGGGAAAGTACCTTCCATTTGAAGCATCTCCCTGAATCAAACA
GTCATGAGATTCCTGATCTTGACGATGAATATAGGAAAGTTATGAAGGATTTCGCAGTGA
GATTGGAGAAGCTAGCAGAGGATTTGCTAGACTTACTATGTGAGAATCTTGGACTTGAGA
AAGGTTACCTTAAGAAAGCTTTTTATGGAACTAGGGGACCCACTTTTGGAACCAAGGTGG
CTAATTACCCACCTTGCCCTAAGCCTGACTTGATCAAAGGACTCCGAGCCCACACCGACG
CAGGTGGCATCATCCTTCTCTTCCAAGACGATCGCGTAAGCGGTCTCCAGCTTCTCAAGG
ACGACAAATGGATCGATGTCCCTCCAATGCGTCATTCCATTGTCGTCAACCTCGGTGATC
AACTCGAGGTGATCACGAATGGGAAGTACAAGAGTGTGCTTCACCGAGTGATTGCGCAAA
CGGACGGAACAAGGATGTCGATTGCGTCGTTTTATAACCCGGGTAGCGACGCAGTGATCT
ACCCTGCACCGGAGTTGGTGGAGAAGGAGGCAGAGGAGGAGAAGCAAGTGTATCCGAAGT
TTGTGTTTGAAGACTATATGAACTTGTATGCTAGACTCAAGTTTCAGGCTAAGGAGCCAA
GGTTTGAGGCTATGAAGACCATAAAAGCTTCTGTCAACGTTGGCCCTATTGCAACAGCTT
AAGGAAAAGAAGCCACATTTTAGTAACATCAGGATTCAGAGTTGAAGTATATATTGGTAA
CGAGAAGGTTTAAATGGGTTCTTTGTTGCGTCATTTGGGTTCTGTAATCGGGCTTTTTTT
TCTTCTTCTATGTACGCGTTTTATAATGCTATGTTTGCATCGTTTTCGAGGATGAGGAAC
CTTAATCTGTAGTGCTTTTAAGTGATGTATTCCTATCTTCGGTGTTTTAACTTCTAGTAA
ACATGATCCTACCAGCATCCAGTTATTTCGACT
>Fagopyrum_tataricum_MIRA_VER3_c269
TCAATGATGAAAATAAAGAAAACAAAGAAAGGAAGAATTTTACGGGACCTTTGCTTCCAA
TTGTCACAGTTGAGACCTTGGAAGAAAGCTTTCGGGTTATCAAATCCAAACCGAAGCCTC
TAGCAGCATATCTGTTCACTAACAACAAGCAGTTGAAGAAGAAATTCATAAGTAACATTT
CTGCAGGCGGAATGCTCATCAATGACACTATTTTACATTTTACACTGAATTCTTTGCCAT
TTGGAGGAGTAGGAGAGAGTGGAACAGGGTCATACCATGGGAAGTTCTCATTTGATGAGT
TTAGTCACAAGAAGGCAGTACTGAACAAAAGCTTCCATTTTGATGTGTCTGTGAGGTACC
CGCCTTACACGGCAAGCAAAGCGAGGACTTTCAAGGCACTTAACAGCAACAACATATTAC
ATAAGATGATTGGTTTGGCCAGGGTGTCTAAGGATTTTGTAATGAATCAGTGAGAGTTCT
GTGAAAGAAATGTTACTACTGCTGGTTGTTTGCATAATCCAAATGTGAATCAATGATAAA
ATAGTAAGTAGTTACTTAATANNNAANGGGTTTTT
>Fagopyrum_tataricum_MIRA_VER3_c270
ATACGGGGGGACTCAACCACAAAGAAAACCCTAGGAGGCCTGTTGTTCTGACGTCCGAAG
AGAACAGCCATGGGTGCTTACAAGTATGTGTCGGAGCTATGGAGGAAGAAGCAGTCGGAT
GTTATGAGGTTCTTGCTTCGTGTCAGGTGTTGGGAGTATCGTCAGCTTCCCTCCATCGTC
CGAGTTACCCACCCTACTCGCCCTGACAAAGCTCGTCGTCTCGGCTACAAGGCCAAGCAG
GGGTTTGTGGTTTACCGTGTTCGTGTGAGACGTGGAGGACGTAAGAGGCCTGTATCCAAG
GGTATTGTCTACGGAAAGCCCACAAACCAGGGAGTTACCCAATTGAAGTTCCAGAGGAGC
AAGAGATCTGTTGCCGAGGAGCGTGCTGGAAGGAAATTGGGTGGCCTTAGAGTTCTTAAC
TCTTACTGGATTAATGAGGACTCTACCTACAAGTATTTCGAAGTGATTCTGATTGACCCT
GCACACAATGCGGTCAGAAACGACCCAAGGATCAACTGGATCTGCAATCCAGTGCACAAA
CACAGGGAGCTTCGCGGTCTTACTTCTGCTGGAAAGAAGTACAGAGGTCTTCGCGGCAAG
GGCCACTTGCACCACAAGGCGCGTCCTTCACGCCGTGCCACCTGGAAGAGGAACAACACC
CTTTCCCTTCGCCGTTACCGTTAGGTTTGCCTTGGTTTATTATCTTATCTGTGGTCTTAA
GTTGCATTTTGATGAGCAATACATCTTGGTGTTGTTGAACGTGCACAATTTTGAGATACA
TTAGTTATTGCCTGCCTTGACTTATTGAGATTATTTGCAATTTTTACTGTTTGTGTTCGT
TCCATATTTATAGGATTGAAGTTTGATTAAGC
>Fagopyrum_tataricum_MIRA_VER3_c271
AAAGACAAGTAGGTAATACAAACGACNNGAAGTNNNNNNGNAANANNATACAAAATACTA
TTTCAGAGCAAACAGGCACTTCTCTATCTGAGCTTGAGCTGGTGATCGCAAAGAAATTCG
ACGAGGATTACGGGGGATTAGCAAAGAAAGTGTTTGTATTATCTGAGGAGGTTCGAAGCG
TGAAGAGTTGGATAATTGAAACGAGGTTGGAGAAGGAGAAATTGGCTATGGCGCTGGAGA
AGGTGAAGGAGGAAGGAAATGTAATGAAGGAATTGATTGAAACGTTGGAAATCAAAGCTG
AAAAGGAGAAGGCAGAGAAGGAGGAGTTTATTAAGGCGTTTAGCCAGCTGGACAAAGCTG
TTAAGGAGAAGGACGAGAGACTGACGGGTTTAGGCGAGGAGAAACGAGAGGCGATAAAGC
AGCTTTGTGTGTGGATTGAGTATCATCGGACTCGTTGCGTGGAGCTCCGGGAGATTCTGG
TGAAGATGGCTCCCAAGACTACTGTTAGGGTGAATCCGAGGTAATGTTAATTATTTGCTC
TTGTTTTACCTTGATGTTGTGTTTAGATTGCATGGTTTGGTTATTCTGCTAGAGGATTGT
TTGGGGCTTTGTTTAATAGAGGTCGTGTGACTGTGTGTAAAGTGCAAGTATGTCCCGACA
ATTTGTGGATTAGATGAGATCTTTCGGGATTTACTCTATTTTTTTTTCCTTCGTTTTTTA
TTCATCGTGTACTCTCAGATGGAAGTCAAGAGAATGAACGTGGATCACATTTGGTCAAGT
TTAATAACCACTTTGAAGCCTTGACTAGTTGACTTCATGACTCTCCTAACATGTTTAACA
CAATCGTTTTATGTAAATTGGCATTATTTT
>Fagopyrum_tataricum_MIRA_VER3_c272
AAAGGTACAAAACGTGAAACGTAACCTTTAAAGAGGCACTAACATCGAAGAGAAGCAGGA
AACATTTGTCATTAGTCCATTACCATACACCTTACCAGGCAAGGTTGCCAACATTAGACT
ACAACCGGAAAACAAACAACAAAAATACACAACATCACCACCAGATACGTGACATGCACT
AATTATTACATACACATCCACAAGTTTTTCCGGCCGACACCCATACCTTGTGCTGCGAGT
CCCCCAAGATCATCCTGTTTACCAGTTTTCAATCCTCATCTTCTTCGTCGTCCTCTTCCT
CCCCATCATCATCCTCTCCACTCTCTGCATTATCTTCATCGTGGATTTCAGACTTGGACT
TGTCAGACTCATCCTCATCTTCATCCTCTGCTTCCTGCTTGTTGTTATAGGCTTTTATCT
CCTTTTCATAATCAGCCTTCCTCTTTGCAGCTTTGGCTTCATATGGGGCTTTTTCAGCAT
CGGAGAGCGACTTCCACTTAGCACCTCCAGCTTTCCCAACGGCCGAGACAGCCTTCACAT
TAGGGTTCTCCTTTTTGAAGGTCTTCCTGAATTCTTCCAGAAACACGAAAAAGGCGCTTG
GAGGCCTTTTGGGTTTGTTTGGGTCTTTCTTAGCTGGCTTCTCCTTCTTCCCCCTTTTGC
TGCTCTTATCTGCCTTCGGAGGAGGAGCCTTTCGCTTCCCGACCTTTCTGTCATCTACGA
CCTTCAAAGCTTCCTTCTCCTTGGCTGCCCCCTTACCCCTACTGCTCTTCATCGTGATCT
CACTTGTTTATCTTAAAGCGAACAGTATAGAATAGAGAGACAACTGAGAANAAGAATGAG
T
>Fagopyrum_tataricum_MIRA_VER3_c273
CCCAAATCCCTAAAACGGCAGCGTTTTATTCCATTAAGGAAGAGTAGCTTTTACATCTGC
GAGGAGATACATAAACCGGTTTTACATCCCAATTCCAAATCCAAATACTTCTTATAACAG
CTCCAGATTTAACCAACCCCCACTGCTTATTTACAATGGATTTTCCCCCTCAGTAGAAAA
TAAAAAAGAAACTACTCAAATTTTGGTAGATCGTTTACGCTTCTCTCTTTGATCTGAATC
ACAAGTATCAAATCAAAGACACACCACCAAAGTTTGTGGTTGCAAGAACCGCTGGCCCTT
CCACCTTGAAGGTGGCTCCCCAGATTTCTTCTTCAGTAGCAGGAACAGCTGTGATCTTGC
TCTTTGGATTCTCATAGCTTTTCAGTCCTCCAATTGCTGTGGAGAAGAAACATCCTTGAG
GGAACTCAGCAAGTGATTTCCCACAAGAGCCTTTGAGTAACTCAGCATCATCAGCAAACG
CGACGTGCCCGTCAGCAGTTATGCCCCAGTAAAGAGGAACCTTCCCACTTTGATCCGAAG
CTACAAAGATGTTTGAAGTAGTTTTGTCAAAGACAACAAAGGCAAAGTTGCCTTGGAGAT
GACCAACAACATGGTTAGGAGGGTAAGGTGCACGATCACGAAGCGCCTTGTAAGCTTCAA
TCACAAGAACAACCTCGGTTGTTGTCTTGGCTAACCCATATTGCTGCCTCAGGCTTCCTA
AGTTGTCGAGTGCGCCCTTGAACAAGCAGAATATCTCATCCTTCACAGCAAATGACCTGG
GCAAGAGAGGGGATTCGTTGTAGTGGGTGAAAGCCAGGTTTGCATGATCTCCGACCTGTA
CGGACAAAGCAGAGGAGTTCCCGGAGACGAAGCGGTTGAGGAGTTCACCGGAGTTCGTCT
TTGGCGACGGAGTCCTGCTACCGGCGGCTACTAGCTCCTCCGGCGGAGACACTACAGAGC
TGCTAAACACTCCCAACATTTTCTTACCTAAACGACGCGTTTAGAGGAGAGATCAAAAAT
AAGAAAATCAGAAAATGGAGTGAATGGATTGGATTGGAAT
>Fagopyrum_tataricum_MIRA_VER3_c274
GCAATGAATACGAGAATTTATTAATTAAAATTACTTTACTTCAGTTCAAAGATGTTGGGT
AAATATATTTTACAATGATCCACTTGTTAGAGGAAGGGGGATCCAAATTGCAAAGGATTA
GGGAAACAAGCAAACATGAATACATTAAGGAGTGAATAGTACATTATTTGGACAGGAGTT
TTACACAAGGTGACAGCTAGAAACTGTCACCAATCACCTTCATTTGAAGTTCAGGAAGCT
TTATTGTTAATCTTCATCCATGGATGGTGCAACTTTAATCTCATCAACTCCATCCTCCTG
CATGTCAGATGACCACAAGGTCAGGTTATCACGGAGCAGCTGCATTATTAATGTGCTATC
CTTATATGAGTCTTCCGACTCATCCCCAAGCATATCAAGATCTGCTATTGCTTGCTCAAA
AGCCTGCTTTGCAAGGCTACAAGCACGATCAGGAGCATTGATAATCTCATAGTAAAAGAC
CGAAAAGTTAAGTGCAAGACCAAGTCTAATTGGATTAGTTGGAGGCAACCCTGCACTTGC
TATGTCCTGAGCAGCCTTGTAAGCCGAAAGCGTCTTCTCGGCGGCTTCATCGCGCTCAGG
ACCAGATTTGAACTCTGCGAGATACCGATGGTAATCCCCTTTCATCTTCAAATAGAACAC
CTTATCATCGGTGGATGAGGCAGCTGCAACAAGCTTGGAGTCTAGGAGCTTCAGAATTCC
ATCGCATATGGAAGAGAGCTCCGATTCAACGTTGGATCTGTACTTTCTGATGACGGAAAC
ATGGCGTTCATTTCCTCGGCTCTCCTCCTTCTGCTCGATCGATGACACGATCCTCCAGGA
AGCACGGTGAGCACCGATTAGGTTCTTGTAGGCGACGGATAGGAGGTTGCGCTCCTCGGC
CGTGAGCTCGACGGTTGCGGCTACAAGCTTCTCTATGAACTGCACCATCTCCTCGTAGTA
TCTTCGCCATGTAGACGAGCTTCTCGCGTGCTGGTTCTGTCGCCATCGTTGGTTCTACCA
CTGCTTACGTGTACGTACTTACGTTACCAACGTACTTACCTACGTTAACGGGACTAGGAT
GGTC
>Fagopyrum_tataricum_MIRA_VER3_c275
CGGTTGCACCGTCAATCACGCTGTTGTTGACGGAACCTCCTTCTGGAATTTTTCAATACC
TACGCTGAGATTTGCCGAGGATCAGAGAAGATTTCCCGGCCGCCATGCTTTTCCCGCGAA
AACGTCTTTGCAACAGAAGCCGTCCTCCGATTCCCTGACGGCCGTCCGGAGGTGACTTTC
TCAAGCGACGATCCGATTAGAGAGAGGATCTTCCATTTCAGCCGCGAATCGATCTCGGCG
CTCAAAAAGAGGGCAAACGGAGATGTCAAACTAAACAACAGCGTTTCAGCGGGTGAGACA
ATTGGGAAAGGCAGCAACGACACGTGGAGGGTTTTGAGTGGAGAAATCTCATCATTCCAA
TCTCTAAGCGCGCTACTCTGGCGGTGCGTGACACGCGCAAGAAACTTACCTTCATCCAAA
ACGACAACGTTTCGGATGGCTGTGAATTGCAGGCACAGGGTAAACCCCAAGATGGAAGCT
CTCTACTTCGGCAACGCGATCCAGAGCATTCCGACACTGGCGGAGGCCGGGGAAGTGTTG
GCGCGTGGTATTGGATGGAGCGCAGAGCTTCTTCACCGGAACGTGGTGGAACACGACAAC
GGGAAGGTGAAGAAGGGAGTGGAGGCGTGGGAGAGCGATCCAAGGTGTTTTCCTCTCGGA
AATTTTGACGGAGCTATGATTACCATGGGAAGCTCACCGAGGTTTCCGATGTACGACAAC
GATTTCGGGTGGGGAAGGCCCGTGGCTGTGAGGAGTGGAAAGGCTAATAAGTTCGACGGG
AAGATATCGGCGTTTCCAGGTAGGGAAGGGAACGGGACTGTTGATTTGGAGGTGGTGCTC
GCGCCGGCGACCATGGCTGCTTTAGAACGTGACGCGGAGTTTATGCAGTATGTTGGTTGA
ATTGAGGGGTAATTTGGGAAATGAAAGGATTGGATTTTCTTTCTTTTCTTTTTTTCCTGT
AAGAAAATTGGGGACCCGTTTTAATTAAAAGAAAAGGAAAATGCAAAAAAGAGGGAAGCA
CTAGGGGATTTAGGAAGGGATTTGGGATAAGATGAAAGGGAACAAGTGGGTCTCCCGGGT
CTCACGTTTTAGAGGTGTGATTTGATGTTCCATGATGATGCATAATATATCTATCTATAA
GT
>Fagopyrum_tataricum_MIRA_VER3_c276
TAAGTAGACAAGTTGAAAAAGCAATGGTTGAATCAAAATAATATTTTTTTTAAGGTTATA
TTTCTGTCAGAGGATACTATGAATGTTCTATCATGTTCAATCAATACACTAAAGGGATTA
TATGATATATCCGGGGTGGAAGTCGGCCAACATTTCTATTGGCAAATAGGTGGTTTTCAA
GTCCACGGCCAAGTACTTATTACTTCTTGGGTTGTAATTGCTATCTTATTAAGCTCAGCC
GCCATAACTGTTCGGAATCCACAAACCATTCCGACTGACGGTCAGAATTTCTTTGAATAT
GTCCTTGAATTCATTCGAGACGTGAGCAAAACTCAGATTGGAGAAGAATATCGCCCTTGG
GTTCCCTTTATCGGGACTATGTTTCTATTTATTTTTGTTTCGAATTGGTCGGGGGCTCTT
TTACCTTGGAAAATAATACAGTTACCTCATGGGGAATTAGCCGCGCCTACGAATGATATA
AATACGACTGTCGCTTTAGCTTTACTCACGTCAGTGGCATATTTCTATGCGGGTCTTACC
AAAAAAGGATTGGGTTATTTTAGTAAATACATTCAACCAACTCCAATTCTTTTACCCATT
AACATCTTAGAAGATTTCACAAAACCTCTATCCCTTAGTTTTCGACTTTTCGGAAATATA
TTAGCCGATGAATTAGTCGTTGTTGTTCTTGTTTCTTTAGTACCTTTAGTAGTTCCTATA
CCAGTCATGTTTCTTGGATTATTTACAAGTGGTATTCAGGCTCTTATTTTTGCAACTTTA
GCCGCAGCTTATATAGGCGAGTCTATGGAGGGTCATCATTAATTAATTTTAGAAAGAGTC
TTTTTTATTGGATCAATTCAATATATGTTTCAAGATAATCTACTTAGGGAACATACAAGT
ATGTTCTATAGTAAGAGAAAAGGCCGATTCGGGGGGGAGTTAGTTGGTTAGCATAGGAAG
GCCGAACTAAGTATGCGAATGCCTAGAAGTCCCCTCTTGTAGATGTTTCAATTCAAATGG
ATTCGCGAATCTTTCTTTGAATTGAAGGTAGAATACTGAGTTTACGTTATGGAAGAAAGA
CATGTATATTAGATATTAACTAGTTCTATATGAACTAATATTAAGCCCTTTTCAAATTTA
GATGGGCATATGAATAGAAGTCTTTTTTTATGTTTTTTTATGATTATGAATTGAATCAAT
AACCAAAGAAAATCAAGAAAGGGTCGAAGAATTAAAAGAATGGGTAGAGAGAAGGAAATG
ATAAACTCAAGTTGTAGAGATTCAGGAAAGACTCAACAAATAGGAAACT
>Fagopyrum_tataricum_MIRA_VER3_c277
AACGTAGCTTGAGGCGGAATAGCGGGAGGAGAGCATAAATAGATTAGAGGGTTAGGAAGA
CGAAGTAGTTCCAATTTGTAAAATGGAAGGTTCGGAGAAGAAACAGAACAAGTGCCTCCT
CTTCGACCGCCGCTATGGTTGGGTGTATGATGAGTGGAGGGAGCCATCGGAAGAAGCTCT
TGCCGGCGGTAGAGGAATGTTCTGCATACTCCCTCTGGCTAAAGCTTTCATTAATACGGC
CTCGCATTCGATAGATGCAGCTTCAAGTTCATTGATCAAAGTCATAGAAAGACCTGAACT
GTTGTCACCTCAGCAAATACAAGCTAGTCTGGGTGATGAGCTGTCAAGGTTGATGATACA
TGTAAAGCAGCCAAAAATGAAATTGCGATTCCCAACTATTGGCTCATTGGGGTCGGGGTC
TGGATCTAAATTAGATGCATAATTCAGCAAATCACAAGGAATTGAATGCTCCTGAATCTA
ATTCCAAGTAAGTAAATTGTGAGCTCATATTTTCTCCCACCAAATCGCCCATAAATGTGA
ATCATGTGATTTGATTTGTGTTTGAAACTGATATTCTTGGTTTAGCAAGGTGTGTTTTAG
CATAAACAAGTTTTTATGTATGAAAGTAAAAAGTCTGTTGAATAATTTTTAATATGAATG
GGAAACAAATATGATTAGACGANANNN
>Fagopyrum_tataricum_MIRA_VER3_c278
CCTGGTACTCGAACGGAGCATTATAGCCAGCCACAATATAAGCCGATTTCTTGGAGGCTC
GACTTTTCTCCACAGCCGAAGCCCACTTAGACCCAGCTAGACTCGCCTTCAAAGCAGCTG
CTTCCTTGCCTATGTTTGAGTCATCTGCAAACCCATCAAACTGCCTGACCGCAACAAAAG
TTGGGCCCCACTTATCGGCATGGAGCCCCTTGGCTGTTGGCGGGTTCGATTGGATTAGCT
TCGGCACGTAGAAGCTAACCACGAACGACGATTTGCACAAGGGACCCGAGCTTGGTGTGA
CATCGATGAGTACCGGGCAAGTCATCTCTATCTTCTTCTTTTCGTCGTTTTTCCCGCTAA
TATAATTGTACAACTGGAAGAACCCGATACGGGATGCATTCTCATAGGAGATATCTTCAA
TAATAGAAGTAGAGATCCAAGTAGTTGAGTTATAACGACGGATTTCGTAGCCGTTAGCTT
CTTGGATAAGCTGATAACCAGGGCATTCTATGCTGTTGCAGGTTGGTGGCCATTTGCAAA
GAGCAATGGAAAGGAAGGAAAACAGAAAGAGAAGTGAAAGCTTAACAGAACTAATTGCCA
TGTTTGTATTTGGTTTGGTTTCTCTGCGGATNCNNNNNATA
>Fagopyrum_tataricum_MIRA_VER3_c279
TTTTTGTTTTCTTTTTTTGATACTGAAACCTCAATAATGAGATACCTTTGAACATCTAGA
GAACATAATACAGAAGAAACTAATTTAAGGCGACAACTAATATATCCTACTGCCATATAC
ATTTCATGTCAAGATTAGGTTTATTGTACAAAAGAATCTAGATTTGCACCAGACAGGCTC
AATAACATTAAGAGCTATTTCCCTTAACGTGATCGCCTTTTCAAGTCGAGGATGTAGGAA
AGAGGAGCTCTGTCTGTAAATACTCGTCGCCCATCTTTGGAGACAGTATCCTTCTTCCAT
GCTGGACCCACAAACCATGAAACTGCAGCTCCGCCTAGCAAGCCTCCCAAATGTCCCCAA
TTGTCAATTCCCCTTGATGCAAGCCCAATGATCATGTTTAGGACAATGACTTGTGCAATT
TGTTGTAAATCCTCTGTGCCTCTCCCAACCATACCTCTATGCCGCATAACAAATACAGCA
ATTGATCCAACCAACCCAAAAATCGCCCCTGATGCCCCAACAGCTGGTGCTTTGCACAAC
CAGTAGCTCATCGCAGTACTTGCAACTGCAGAGGTGAAGTAAATTGCAATGAATCTTCTA
GGCCCAGCGAGAGTCTCCACGGTAGGACCAACCGAATTTAATGAATAGCAATTAATCATT
AGGTGCCCAATATTTGCATGTAAGAAAGAGGATGTGACCAGCCTCCATAGTTGCCCTTGA
TCAATAAGATTATTAATCTTAGCCCCCCAGAGCATTAACTTCCCTTGTGTTGTGATTTGA
GCAATATAGAGCAGCACATTAGCAGCAAGCAGTATATTGGTCCAGTGTCTTTGATAGGGA
GATCCTCTTGATGTTTCTAGAGAAGAGTTTCCGCCAATACTTGTCTCACGTCCAGCTTGC
TTGTCATTAAAGAAAAATGCCGAACATGTTGCTGATATGGCATCATTTGACCATTTAACA
AAATTTAGTCCTTTCAATTTGAAAGCCCTTCCCTTCCAAACATCCTGAGAGTGGAGGAGG
AAGCGGCGGCTGACGAAGTGACCGAGGCGGAGTGAAGCGGCGGTGGTGAAGAGCTGGGAA
GCAGTGAGGCCCCCCTCCGAGATCGGAGACCAGCCGGAGGGAAAGGGAAGCAACTGTGCC
ATCTCACGTCTTCAATTCTCAATCATATTCTTCTCACCTTCCGATCTNCAA
>Fagopyrum_tataricum_MIRA_VER3_c280
CATTCTACAACATTGTATTCAATTTGGATGTTAGATTCTTCAAACAAATTTAATTATATT
ATGAAATAATTTCATGAAGCACTAGTAAGAAAGAAAGCAAACAACAAACCTTTCCCCCAT
TAAATCACGTTTCAGAAAAAGCAGTACATCCACACTAATACAACATTTGATAAATATATA
TAAATGATGAAGAGATGAAAAACCCTAAATAGGAAACAAGTTTCCGCTCATCGTTTGTAG
GATGATATTAGGCGGAGGAGCTCCTGAACGAACCCAGAGTCTTGGCGCCTCCACGAATCA
CGAACTGGTGGTAGAACGCTGCTATTGCTGCTCCGATGAATGGACCCACCCAGAAGATCC
ATTGGTCATCCCAGGCCTTTTTCTGGTTATAGATAACGGCAGCACCGAGACTCCTGGCTG
GGTTAATGCCGGTTCCGGTGATGGGGATGGTGGCCAAGTGAACCATGAACACCGCGAATC
CGATTGGAAGAGGCGCTAATACAGGAACATGGGAGTCACGAGCGTTACGCTTGGGGTCGG
TGGCGGAGAAGACGGTGTAAACAAGCACGAATGTTCCGATGATTTCAGCGCCTAATCCAG
TTCCCTTGTTGTATCCTGCCGCTAGCTCGTTTGCTCCTCCGCCGTACCTGTCGTAGTAGG
AGGATTGGAATGCCTTCACCAGTCCAACTCCGCAGATCGCTCCCAACGACTGCGCCACCA
TGTACGCAATCGCTCTAATCAGCGACACCTTCCTCGCCAAGAACAGTCCGAAAGTCACCG
CCGGATTTATGTGTCCACCGGAGATTCCGGCGGTACAGTAAACGAGGACGAAGATCATGC
CGCCGAAAGCCCAAGCGATGCCGAGGATACCGACGCCGGAGCAAGCATCGGTGGAGGACT
GGCTCTTGTAGCCGATGACGGTGAGGACGGTGATGTAGAGGAAGAGTAAAGTGGCGATGA
ACTCAGCGATGAGTGCTCTGTAGAAGGACCACTTGCCGAGCTCGACTGAGTCGATGAGTG
GAGCAGGTGGAGGGTCGTGGTAGTCCTTGTGTGAGAAAGAACCTTGCTCTCCTGATCCTG
CCATATCCTTGCTGCTCATACAAAGGCGATTAGTCGCTAATGGTTCGCAGAGAGAGAGAG
AGAGAGAGAGT
>Fagopyrum_tataricum_MIRA_VER3_c281
CAGTAAGCAGANCAGGAAGATGGCTGCTGCGAACGCAATCTCCTTTCAATGGAGAGCTTG
TCTCCCTCAATCCAAATCCCAATCTCAATCTCAATCTCAATCTCAATCTCAATCCCAATT
TCCTCTTGCTAGCAAGATTTTTGTTCGAAATTTGCCCTATTCTACAGAGGAATGTCTTCT
GCAAAAGGAATTCTCATGTTTTGGCCCTATAACAGAAGTTAAACTAGTTAAGGATCAAAC
AACAAAGAAATCGAAAGGCTACGCATTTATCCAGTATACATCTCAAGACCATGCCATGCT
AGCCTTGGATAACATGGATCAAAAGTACTTTGATGGTCGCGTGATTCATGTGGAGCTTGC
AAAGCCCGGAAAGGACATGTGCGACGGGATTCCACTCGCATCTGGGCCTCCAAAGGAGAC
TACATAGCAGAATTGATACTGCAGTCATGATCATACTTTTCATTAATGTGTTGTTTGGAG
AAACATCTTACAAATATTACATGTACTATTTATATGACATTTTACATTCAATACTGATGT
TACATGATTGTGGTGTGTCATCATGAAGCCGCCAGCTCGGCTAGCCAAGGTAGAAGTTTG
GCGTGAACTAGATCAGGTCTGTCGTCATGGGGACAGTGACCTACTCCCTCTAGTACAAAG
AGGCTGATGTTTGGAAGGTTTGAAGCAGCAGAGACGAAGTATTTGCCAACCGGACCATCA
AGAGGGGTAAACGGGTCTTGATCTCCCCATAGAAGTAAGATTGGAGATGAGATTTTCGGT
ATTAACTGAATAGGGGTTGGCCCTGGTGGACCGGTCACTATAGACACAAAAGCGTCAAGT
GCTCCTTCACCTTCTGCGGGTTCTCGAATGATCTCTACCAGTGTGTCATCCACAGCTTCC
TTGTTGCCATAAACTGACAGCAAAATATTCCGGAGATTCTCTCTTTGTTTTACACGCCCA
AAAAGCGCTGAANCAATAAATCTTTGCTGAAGGAGAAAGTCGATCAACCAGAGCAAAGGC
AACAGTAGCTTGATTCTCCAATCATCAACGATTGCTTTGTTGTTCATACCACCAGCACAA
TTCAGCAAAACGAGTCCTTTAACACGGCCCCTTGAAGACTCTGATGCAGCAATAACACAG
GCAAGACTCCCGACAGAGTTTCCTATTAGAACAGTTGGTTTTTGAACAATTTCATCCATG
AAATCCAGGAGCAGCTGTCGAAAAGTATTTCAAGTGATCTCTGCCCATTTTTCCNNTNTA
TCANNNGAANCNNNCCNNNNNANCAGACGAACCAAACCCC
>Fagopyrum_tataricum_MIRA_VER3_c282
CGTCTATCCACCCACTTCTCAGGCTAGCATCCAGCCTTGATCTCAAGGTCAAATCTGTCC
GGTACACTCGCGGAAGCTTCATCTTCCCTGGAGCACAATCATTTCCCCACCGGAGCTTCT
CAGAAGAAGTTGTTGTCCTTGATGGTTACTTTGCAAAGCTGGGCCTCTTGAGCGAGGCTT
ACGTACTGGGAGGTTCCGGAAAACCTCAAAAATGGCATCAGCACAGCCAGCCTTCACCTG
CTACGACGCTCCTGTTTTTACTGTTGAAATGTGCATGACTGGCTTAGACAGAGCAAAGGC
AGGCGTGTTCTACAAAACTGAAACGAGCTCAGCTGCCTCCATGACTAACGAGTCAGGCAT
CCGAAAGATTCTCCCGGAATCTCAGATTTGTGACTTTGAGTTTGAACCCTGTGGGTATTC
CATGAACTCTATTGAAGGTGGTGCGATCTCCACCATCCATATTACTCCAGAAGACGGGTT
CAGCTACGCTAGCTTTGAAGCTGTGGGGTATGATCTAAGGACTGTGAATCTGAACCAGCT
GGTCGAAAGGGTTCTGGCTTGTTTCAAGCCGAGTGAGTTTTCTGTTGCGGTGCACGCTGA
TGTTGCTTCCAAGTGTCTGGAACTCAACTGTTCCCTGGGTGTGAATGGCTATATTCGTGA
AGAGGGGAGCTTGAATGAGCTCGAACATGGCGGTTCCATTGTCTATCAGAAGTTCTGCAA
GACTGCTGTCTCCGACATTGGCCCTCTTGTTTCATCTCTCAAGTCTTACAGGAAAGAGGA
GGAAGAAGAAGAGTATTAGTAGTACTCTCTCGTTATTATTTGCTTTGAGTCTTATGTTTT
ATGAATAAATTCATCAGGTGATGAGCCTGCTGATGTCGAATTTTCCAGAGTCGTGTTATT
GTTGGGTCCATGATTGTTCCTTGAACTCGTGTCTTACCATTATTATCTACTGGGATTGTT
ATGATTATAAATATTTGAATGTTGGATTATGATAGCTATTTGAGTTTGGTANNNAAN
>Fagopyrum_tataricum_MIRA_VER3_c283
GTGTGTCGTCGTAATCGGCCTCACCGGATGCTATGCTATTTGAAGATCAGAGCGACCACA
AAGAAACCGAAACCTCGTTCAGAGATGGAGGCTCATGGGATATGAAGTCGTACCATGTTT
TGAGTTTCGCCGAAGATGAAATCCTCGATTCGATCAAGACGGATAATTTAGTGGGGAAAG
GTGGGTGTGGGAGTGTATATAAGGTTTCACTCAAAGATGGGCAAGAGCTAGCAGTCAAGC
ATATCCTGACCGTTGATTCGGGCGGTCATAAGAAGATCAGAGCAGGAACACCAATGTTGT
CGAGAAGCAGGAGATCCAAGGAGTTTGATACTGAAGTCAAATTGTTGAGCTCAATCAGAC
ATGTGAATGTTGTGAAGTTGTTTTGTAGCATCACTAGTGAAGACTCTAGCTTGCTTGTGT
ACGAGTATTTGCGCAACGGGAGCTTGTGGGACCGGTTGCACTCGTGTAAGAAACTCTCGC
TTGATTGGCCGACGAGGCATGATATTGCACTCGGAGCAGCTAAAGGGTTGGAGTACCTTC
ACCACGGGTGTGACCGGCCGGTGATCCACCGGGATATCAAGTCTAGTAACATACTCTTGG
ATGATATGTTGAAGTCTAAGATTGCTGATTTTGGGTTGGCAAAGATTGTTCAGTCTAATA
TTGGCGTTGATTCGACTCATGTGATTGCAGGAACACATGGCTATATTGCTCCAGAGTATG
GATACACATACAAAGTGAACGAGAAGAGTGACGTGTATAGTTTTGGAGTCGTCTTGATGG
AACTAGTGACGGGCAAAAGACCAATAGAGCCGGAGTTTGGAGAGAACAAGGATATAGTGA
GTTGGGTATCGAGCAATTTGAAGAGTAAAGAGAGTGTTATGAGCATGGTGGACATGAGTA
TTGCAGAGCCTATCAAAGAAGAGGCGATCAAGGTGTTAAAGGTTGCCATCTTGTGCACTA
CAAGACTCCCGGAACTCAGGCCATCAATGCGAAGTGTAGTTCAGATGCTAGAGGATGCTG
ATCCTTGCAAGTTGGAAAGTATTGTCATTACCAAAAATGGATCAGTGAAGAAAGAAGAAA
GCCATGAATGAAGCCTCATTAACAAGGGACTAGGCAAATAGCTAAGACTGTTCATTGGTA
GCTTGAAGTATTATTGTGGAAAGGACGAATATAGCAAATAAGTCTTATGTACACTATAAA
TATGCGGAAAGCAAAATGTATAATTCTTTGTTAGTAACTACTCCCTCTGTTTTCCAATAG
ATGTTATTAGAGGTTTAAAAATTTATTTTTTAATACATGGCATTATAGGTATATTTAATG
CTCAAACCTTCTACAAATAGATTTCATATTACTTTTGC
>Fagopyrum_tataricum_MIRA_VER3_c284
AGGGAAAAGAATAACACATAGCACCCGAAACATTATGTATGAGTGACATTTCGAAAGGGT
TATTACAGACTAACACTTTTTGACAAGAATCAGTAGAATCAATTTGATCCTGGTAGGAAT
TTGGGCCTTGTTTGGACAGTAGAAGTTGATTTGGTACCAAAGCGACCTGATCCAGCGGAG
ATAACAGTAGATGGAGAAAGAAGCTGAGTAAATGAGAAGTTGTATGAATCTGTCCCTAAA
CCATCCTTTTCCTCCAGAGAAGCCATCTGTCATAATCCAAGTGTTTTTGAAACCAAGGCT
TGTAAGTGTCTTTGCTACTGTCTTGGCTGAATCGGAGTATGAGTCCATGATAACAATATT
GGAAGATTTGTTGAGTTTCTTGAGATAAGATATCTTGAGAGCAGCAATCTCTGCTTCCAC
TTTCTTTGCATTTCTAACGATGCCTCTTAGCTTGGAGGGTAACTCTTCTATGGGGATTGC
AATCATGCGGTCTTTAGCGGTAGGAGGAAGGCGAGGGATCCCCGCCTTGTTCTTGTCCTT
ATCTGATCTGATATCAATGAGGTAGTGATTTGGTGTGGACATGAGCAGGTCTAGTGTTTG
AGGAGGAGTTAATGAACCTTTATATCCACGAAGGTTGAATGAAACCGCAGACCAGATGGG
AGGAAGAAAGAGATAAGCAATAAAGATTGCAGCACTTGTTTGAACAACAACTAAAGGATC
AGAGCTCGAAATCGTCTCAACTGTTGATGACGCAATTGGCTTAGCGCCTTCAATCACCTT
GCTGGTTTGTAATGCTGCATCCGTTACACTCTTCGCAGCAGTAAAAACAGAATCAGTGTC
GATTCCTGCGCTTTGAATCGCCTCCTGCGCTTTCTTAGACGCATCTGATACCAAAGGAGA
AGCCACTTTTAAAGCTTCTTCTCCGGCTTGCTTTAACACTGGAATTGCTGCATCTACACC
AGGCTTTACCGTTTCCCACAACGACTCCAATGTCTTTTTTCCTGTTTCCACATAGGCTGT
TACGCCGTCTAGGGTTTGCTCCACTTGGGTTATTGAAGAGACGATCTGGTCCTTGGAGAG
GGTGACGACAGCTCTGGCGTCATTAGGGTTTGTGAGGATGGAGACGAGAGAGAGAGTTGC
CGATGTGGGAAAGCCTAACTTAACTTTGGAAGCCCTAATTCCCTTCCAATGCATATTGAC
GGGAGAGGAGCATGGCGGAGGAGGGACGGCGGACCTAGCAGCAGTTGCCGTTGCTCTCAG
AGTCAGACCCATCTCCGACTTTCTTTTACTCGATCTATACTCTCAAGTTTAANACAATTG
GATGGTGAGAGGGCCATTAAAAGAGAAAATGCATCACTTGGCCGATTTACTGCCACGTGG
CATCCGTAAATTCTCCATTGCCTCGGATAAGAGATGTGTGACTGTGTTCGCTGTTTCTCG
CTTTTT
>Fagopyrum_tataricum_MIRA_VER3_c285
ACGCAGCTAACTAAGAGATTATCATCAAATGATTTGTAGCACATTCACCAGGTAGTAAAC
ATTACAACAGAATACAGATTGTACAAGAATTCTTAACAACACCTTAATATCTCTACTTTT
CTGAAGCAAATCATTAACTATCCTTTCATGAATAAAATTAATGAAAGACCAGACCATTTA
AATGGTGGGCTAAACAGGAGAACTACCCACCCCTATACCTGTAATTCTACATTCCAAGTC
TTCCACTAATTTGCATCTACATTATTCTTCCCTTCACGTGTGGAACCTAGCAGCGGATCC
AACGCGGATAGGTCACGTTAAGTGAACCCGTTACCTCATAGCATTTTGCGCGTCCTTTGA
GACCAACAATCGCACTCCTTTCACAACTTCTTCCTTGACCATGAACAGAATAGCAGCGCC
TAATACACTCTGCACAATCTTCGTGCTCATCCCTTTGTAGAATCCGGACAAGCCTTCATG
CTGAATCATCTTCATGATAGCATCAGACGTACCTTTGTAGTGATGCCGCTTATCAACACC
AGTAGCTTGCTTTGCTTGAAGCCTTNACTTGACGACCAAAAGTGGATATGTTACCACTGT
AGCTCCAAGCTTTGCCAGAGCCCCAAGAAGAAAAACCTCCAATGCAGTAACCTCATTCTT
GATTGATGAACGTCTTTTCTTCAGTTTTTTCAACATGGTTTCATACAACATGAATTGGAT
AGAAGGATTGCTCACCATTATCAACGTTGGGATCACTCCTTTCCAGAAGCCCAAACAGCC
AGCTTCACCGTAGACTTCTTGTATTGCATTGCTAGTTCCAAAAGAANGTGGCTCGATAGC
AGCAACAGTTACTTCATCTGGATTTCCCGGAGCCTGTTGCAACTTTTTTGAAACTTGTGN
GTGAGTCTGCATGCGAGTGACAACTACCCAGATTGGATTTGTCAAAAGAACATTCACACA
CCCAGATAAAGCAGCAACCACTAGCGAGGAAAACATTCCGACTGATCCATCTCCAAACCC
CTTCTTCTTGCGGCCAAGTGCAACAGCTTCAGCTTTACTCNGGAATATTGAATAGAAATA
ATAGTAAACACCCTGTGAAGCCGCAGTTCCAACTAACGACGGTGTTAAGCCCCCATATAG
CCGACCCCAACCTTCTTGTTTGACAACCTGACACATACGCTCGATCGCTCCCAACTTGGA
TTTCTCCTTTTTGGGATCCCTCTCAGTCTGCTGCCGAGTATTCACCGTTTGTAAGGGATA
TGTGATGAGCTGAGCGATGATCCCGCCGCCGGCTCCAGCGATGCCGTTGACCAGAGCGTC
GGACATGATGATCGCTCCGGTGACGGGGAGAGATCGAAGAAAGATGGAAATCGAGCTTGG
TTTTCTAGATCCGCTAGGATAGATGAAGAATGGGTTGCGGCGGGGGACAGAGAAGTTAAT
TTCGTAATTGCCCTGCTCGCTAGTCGCTGCTACCTGTTGCGTCCAAGAATACAAAAGACT
GCCAACCTAATTAGGTAAATTTCTTTCCTATTTCTTCTTTTGTTTTCAAG
>Fagopyrum_tataricum_MIRA_VER3_c286
AATGGGGAGACATGCACCCGGCGGTTTGGGGGTTTCCGGTCGGAAACAGTTGGAGGACTA
CAAATGATATCAGCGATAACTGGGAAAGTATGGTGTCTCGCGCGGATCAGAATGAAGTGT
ATGCGGATTATGCAAGGCCTGGTGGATGGAACGATCCGGATATGCTTGAGGTGGGCAACG
GGCACATGACCAAGAATGAGTACATAGTGCACTTCAGCATTTGGGCGATATCAAAGGCTC
CCCTTATCATCGGATGTGATGTAACAAACATGACCAAAGACAACATGGAAATCTTGGGCA
ATGCTGAAGTAATTGCAGTGAACCAAGATCCTCTGGGAATTCAGGCTAAAAAGGTTAGGA
TGGAAGGGGATCAAGAGATATGGGCAGGGCCTATATCGGGGTACAGGGTAGCATTACTAC
TTGTGAATAGAGGGCGTTTCCCTAGTCTTGTCACTGCCGACTGGGACGATATCGGAATCC
CGCCAGACAGCATTGTTGAAGCAAGGGACCTCTGGGCGCACAACACCTTGCAAAGCCGGT
TCACGGCTAAAATCACGGCGACGGTAGAGCCCCACGCCTGCAAGATGTATGTTCTCAGGC
CCATCTCATCAGCCATCACACCTACTTCCTAACTAAAACCAACCAAAGGCTCTTCTTCTC
CTCGGCCCTTTGGATCTTACTAAACAAATTTTATTCATCGCATTTTCTTTGTGACATTTT
AGCTCAAATCATCTTATAATAATAATGTGTTGATACCTACGAGGCTATCAATATATTGGG
AGACCCAAATGCATCTATTCNCATGTTATTATATTCATACAATAAATTATTTACTACATA
GTAATAATATAACTTA
>Fagopyrum_tataricum_MIRA_VER3_c287
ATAACAATGAGTTCGGTTTTCTTCTTAGAGACCCACGTCGTCCACACGCGATACACAGGA
CTTGGATATATTTTTTTTAATCAGTTACTTGCTCTTGCCCAACAACTACCCTCGAATTTA
TGCACAAATTCGAAGAAACATTTCTTCGAATTCCATTGATTTCGTTTCAGTTTATCTGAT
TCGGACAAAGATTTTCATCACTCTATCGTCAGATCTGGTGTTAACAATCAATGTCGAAGC
AGACGTATAGGGTTTGCTTTTGCTGTCAGCGGCGTTTCAAGCTGACGGCATCCGAGATCC
CTACCGATGTCAAATCTTTGTTTGATAAGTTATTTCCGTATAACGGAATGATGTCTGCTG
AGCAACTACAGAGGTTCCTTGTTCATGAGCAGAAGGAACCGTCTGCTACCGTGACTGAAG
CTCGCTCCATAATCGACGGTTATAAGCATCTTCATGTCTTGCACCGCGGTTCTCTTAATC
TTGATGGATTCTTCAAGTACCTTTTCAGTGATCGGAACTCTCCAATTTCTTCCCTCGGTG
TTCACCAAGATATGACTTGCCCACTCTCTCATTACTTCATTTATACTGGGCATAATTCAT
ATCTAACTGGGAATCAGCTAAGCAGCGACTGCAGTGATGTTCCGATCATACAGGCACTGA
AAAGAGGTGTAAGAGTTATTGAGTTGGATATATGGCCAAATTCAGCTAAGGATAATATAG
ATGTGCTTCATGGAAGGACACTTACAACACCTGTTGAGCTCATTACATGCTTGAAGTCCA
TAAAGGAGCATGCCTTTGACGCATCTGATTATCCAGTTGTGGTTACTCTTGAGGACCACC
TAACCCCAAATCTGCAGGCTAAAGTTGCTCAGATGCTGACAGAAACATTTGGTGACCTGT
TATATTTACCTGATGATGAATGTTTAAGAAAGTTGCCATCCCCGGATTCACTAAAGAAAC
GGATTATCATATCGACCAAACCACCTAAAGAATACCTTGAGGCGAAAGAAATGAAGGATG
ATTCCCATAAAGGTAAAGATATTGGAGATGAGGAAGCTTGGGGAAAGGAAGTTCCTAACC
TGAAGTCTCAACTTTCTGAAAATAAGGAAAAAACTTTGGACGAAGAAGATGATGAAGACG
AAGAAGATTCTGATGATGTAGATTCCAAGTCACATGAAGCACCAGAATACAGGCGCCTAA
TCGCAATACATGCTGGTAAGCCAAAAGGTGATCTAAAGGATGCTCTGAGAGTGGAACCAG
ATAAAGTGAGGCGTCTTAGCTTGAGTGAGCAACAGCTTGAAAAGGCTGCTGTGCATCATG
GGAAGGATCTTGTCAGGTTCACACAACAGAATATGCTGAGAATTTACCCAAAGGGTACAC
GCATAAACTCTTCAAATTACAACCCTTTGATTGGATGGATGCACGGGGCTCAGATGGTTG
CATTTAATATGCAGGGATACGGAAGATCACTTTGGTTAATGCAAGGAATGTTCAAAGCAA
ATGGTGGTTGTGGTTATGTTAAAAAACCTCAATTTCTCTTAGAGAGTGGTCCTAATGGTG
AGGTCTTTGAGCCTAAAGTAAAGTTGCCTGTGAAGAAGACTTTAAAGATCACTGTTTATA
TGGGAGAAGGATGGTACACTGATTTCGAACATACTCATTTTGATGCATATTCACCACCAG
ATTTTTACACTAGGGTTGGAATTGCTGGTGTGTCTGCTGACACTATAATGAAGAAAACAA
GGACACTAGAAGACAACTGGATACCGAATTGGAACGAAGAGTTCGAGTTCCCACTAACCG
TACCCGAGCTCGCTTTGCTTCGTATTGAGGTCCACGAGTATGACATGTCCGAGAAAGACG
ACTTTGGCGGGCAGACGTGTCTCCCTGTTTCCGAGATTCGAGAAGGTATTCGAGCTATTC
CGCTCCATAGCCGAAAGGGAGAGAAGTACAATTCTGTTAAGCTTCTCATGCGCTTTCAGT
TTGTATGATTTAAAATTCTCAAGAGTTGAAGAGATGTATTGCTTTAAGAAATCAGCCTTG
CTTGTGTTTGTGTGTATTGATTTGCATATTGAACTGGATAGTTTCCACGTGTATATGAGA
CTTTCAGTACCAAAACCTTGATTATGTCTTGGGTCTTTGTAAAATCCGTTGCTGTATAGC
TGAGAATTCAGTTGGCTTGTCATCTTTAG
>Fagopyrum_tataricum_MIRA_VER3_c288
AGACAAGAGATTTAGATGATAACGGAAATAGCCACAAAAATTTACTAAAATCATCTACAA
TAGATAGATAATATCGATTTTCTCTAGTTGATATTTCATGGGCTGGACCCCATATGTCCA
TGAACAATAGAACAAGAGGTTTTGTGCTAACTGACGGGCTAGGCGGATGGGGTAGGGAGC
GTGCTTTGGCCCACGAGCAAGAGGCGCACTAGGCTGAGCTTGTTGGGCCTTTCAAGGCTG
ATTCATCAACACTAGCAATAATTGAACGGGTTAAGTGAAAAGAGGGATGCCCTGACCGCG
AATGCTAGAGATTCAAGGAGGGCTTTGTTGAGGTGAGATTGACGATTGGTGAAGAAGACT
GCTGTGACGATGAGGCGATGGTTGGAAGGACATAAAGCCCGCCTTCAATAGGTCCTTGGA
CAAGGGGAGCCAGCGCCCGGGAATCGATTGTTGGATTGGAAGGAGGTAGAGCCTTGATTT
TGTATTGGAATGGTTGATCCGTCGCCTAGTGAGACTTGATTTGTTCTTCCGTAGGGATAA
CTGTCGATACGCAAATTACTCAGATCAGGGGTATAGTGGTGAGTGGCAGCCGTATCCGGA
TACTAGTTGGTGTTGGAGGTCATGTTTTGCCTGGAAGTTGGAGGGTGGTGGAACCTGGTA
CGAGTGATTGAACCTATGCCAACAAGACAGAGCGGTGTGACCCGGTTTAGAGCAAACTTG
GCACGTTGGTCGAGTATTTGGTGTGTTGGAAAAGGTTTGGCCTCGCCCTCTTCCAGCCGT
AGTATCTTGGCTTCTTCCAGATTGAGAATCGCGACCTCTACCTCTGCTTCTCCCTCGCCC
TCTGTTTACAGTGAAGTTGGCTTCATGGTTTGTGGTGGAGGAATTGTTTGCTGAGATTTG
GTTGTGAACAGAGGTATTTTGAAGGGCCATTCGGGACTCATGAACAAGAAGGTGAGATAG
AATCTGTGTAGGTGTAGGTAAAGTTGTTTGGGTGGTGAGGGAAGTAACAAATGAGTCATA
ATCGGGTCAAAGACCAGCAAGCAAGAAAACAATGAACTCTGAATCTGGAAGAGATTGTCC
TGCAAGGGTGATGGAGAGAGCCATATTTTGAGCTTTGTTGAAATATTCAGTAATGGAGCT
ATTACCTCTACGCAAGGTCACCAGTTGAAGTTTTGTGTGGACAATATGGGCATTGGACTT
CGCAGAGAACAGTTCGGCTAGGCGAGTCCAGATCTCTTCTGATTTTTTGCAATCAAGCAC
TTGAACCATGACAAATTCAGTGAGAGATGCAGTGAGAATAACAATGACTAGTTGCTCATT
TTTTACCCATTTAATGTATGCTTCGGTTGCGGAGTCTATTGGACAAGAAATAGAGCCATC
AACATAATCAAAGAGGTCATGAACTTTGAGAAAAGGTGTTATCTGGGCTTTCCAGATTGA
GAAGTTTTCATTCGTAAGTTTAATGGTGAGAAAAGATGAAAAGGAGGGTAGGCGTATAGG
AGAGGCAATTTTTGGTGCCATTTAGGTGGAAGGCGTTAGCCTTTTTCTACAGGCTCTGAT
ACCATACAAGGACAAATGGAAAATGAACTTTCTGCCTT
>Fagopyrum_tataricum_MIRA_VER3_c289
ATATATACACATATAAACATTGTCAATTTGTACATTTCATGCAACCTCCTCGCCATTTCG
AAATCTGACCAAAACATGGAGGAAGAACTTAGTATCTTCATCAAAATATGGGTTCTCGCA
ATCACCTCGTCAATGTATTGTTATTCACTCGCAAAAATCCCGATAGGGTTACCGCGAATC
CTATTAGTTTTTCCCGTTATAGTTCTCTTTACGGTCCTCCCTTTTGCCCTAAACTCGGTT
AACTTCGCAGCAGTCACTGGTTTTTACCTATCATGGTTAGGAACCTTCAAGATCCTTCTC
TTTGCTCTCGGGTTAGGCCCGTTAATCTCCCAAACAAACACGCCCTTATCGCTCAAACAC
TTCATTGCCATTGCTCTTCTTCCTATCAAAGCCAAACAAGAATCGGGTCCGGATTTCGGG
CCTCATTCTTTCTTTAATAGGATGATGATTAGGAAGTTCGTTTTGTTTGTAATTGCTGTT
AAGTTGCTTACGTATAAGAGGATGTTTAATTACCCTACGGTTCAAGTGTTGTATTTTACT
CATGTGAGTTTGGGCGTTGAAATTCTATTGGCTGTCACTGCCATCCCAGTGAAACTACTT
ATAGGGCTTGATCTTGATCCTCAGTTTAGAAATCCATTTATGGCTACTTCCTTGCAAGAT
TTTTGGGGCAGCAGGTGGAACTTGATGACCTCGAGCATCTTACGTTTAACGGTCTACAAT
CCGCTTCGACGAATCACTACGCCAATGCTCGGAAAACGAGGAGGTATGATTGCAGGACTA
CTCGGTTCATTTACAGTGTCCGGTCTCATGCACGAGTTGACATACTATCAATACATACGA
GTCGGGCCGACGTGGGAGGTTACATGGTTTTTCATCTTACATGGTGTATGCACAGCGTTA
GAAGTTATTTTAAAACACGAAATCTCCCGGAAATTCGGGTGGAAACCTTTTCGAATTACA
TCAATGTGTTTAACTAGTTCTTTCTTGTCGATCACCGCAACTTGGTTGTTTTTACCACAA
TTGTTGAGAAACCGGGTTGATGAGCGACTTCTCGAAGAGTATTTTTATGCAATGGATTAT
GTAAAGAGCTTTTTCGTATAGGTATACGTTAAACTCCATGCAAGATAACCTTAAGAATAA
GTCACTTGTATACTCTTGGAAAGGAGGCAATACTTGTAAGTAAAATTTCGTTATTTTATT
GTCTTTTGATTGATTGTGTACTGATATCTATGCAAATTTTATTGTCATAAGAACACAATA
AGAATTGTTGGGCTTATAGTTCTACAAGCCCATACTTCCATCT
>Fagopyrum_tataricum_MIRA_VER3_c290
TTCAACCCAAAAATCGAACACTTGGACCCATCTTGTTGCTCTAGAAAAAGCCGCCCAATT
TCAATACTCAATACACATTCTCCATTTCTCCATCTCCCAGATCTCCCTGCTTCTTCAAAG
ATCATATAGAGGTTACGTTTAGCAGTAGTTGTAATTCGGAGGCACAAAATGTCAGGCTAT
AGAGCAGAGGATGACTATGATTACCTTTTCAAGGTGGTTCTTATCGGAGATTCAGGGGTC
GGAAAGTCCAATTTGTTGTCCAGGTTCACCAGGAACGAGTTTAGCCTCGAGTCCAAGTCC
ACTATCGGCGTTGAGTTCGCTACTAGGAGCTTGAATGTTGATGGAAAGGTCATCAAAGCT
CAGATTTGGGATACTGCTGGTCAAGAGAGGTATCGAGCAATCACAAGTGCATATTACCGA
GGTGCGGTTGGCGCATTGCTAGTGTATGACGTCACACGACATTCAACTTTCGAGAGTGTT
GAGAGGTGGTTGAGGGAGCTTAGAGACCACACAGACCCAAACATTGTAGTGATGCTGATA
GGCAACAAGTCTGATCTTCGCCACCTCGTGGCAGTTCCCACAGAAGACGGTCGCTCATTT
GCTGAGAGAGAATCTCTCTACTTCATGGAGACCTCTGCCCTCGAAGCCACCAATGTGGAC
AGCGCCTTCTCAGAGGTTCTGACTCAGATCTACCATATTGTGAGCAAGAAGGCAATGGAG
ACCGGAGACGATGCTAATGGCTCCACTGTTCCTACTGGTGAGAAAATTGATGTTGGAAAG
GAAGTCTCTGCTATGAAATCAGTGGGATGCTGTTCAACTTGATCTGATCTATAACATTAT
TTTTATAGGATTTGGTCATTGTATTGCACACCATGATATGTAAAATTTCGGTTTGATTGC
CATGGAACCTTATATGTTTTGTTTTAGGAAATAGAGAATGATGATTTTCTTTGACGAATA
TTTTTTTAGTTATGGAGGTGTTACTAGCTATTTCTTAAAANANNNANCCTTTTAAATTTA
TTCATG
>Fagopyrum_tataricum_MIRA_VER3_c291
AATCGTTCTATCAGCAGTCTATTAGACCATTTANTTTAATCTTGGTAAGCAAAATGACAT
AAACCTAAGATGAAAACGTCATAAGTTATACTCTTCAACTTATTATATAGGTTTCAATCT
CAACACCCGAAAACATTAGAGTTTAACTTGACCAAAACTATTATGCAGAAAATCTTCAAC
TTCACCCACTCTCGAAGTCTACATGCATCTTATTCAGCTTTCCACCAAACTATTATGCAG
AAAATCTTCAACTTCACCCACTCTCGAAGTCTACATGCATCTTATTCAGCTTTCCACGAA
GACAGCGGCGGCGTCTCAGAGTTCTTGTATGTAGCGGAGGTACCACCGTACCTGTCACCC
TTGACGGCATCATCCGCCACTAGAGCTTCAAGCTCAGCCCTTTCTTCAGGACTCAGTTTC
ACAGACAGGGCCCCAATATTCTGTTTCAGGTTTTCGATCTTTGTGGTCCCTGGGATCGGG
CAAACGTCATCTCCTTGGTGATGAACCCAAGCAAGTGCCAGCTGTGCAGGCGTGCATCCC
TTGTTTAATGCAATTTCAGAAACTCGCTCGAATATGAGCTTGTTGTGCTCCAAATTTTCA
GCTTGGAACCTCGGGAGATACTGTCGGAAATCTTCTTTAGGCATGTTCTGAACCATAGAG
GGACCATAAGAGAGGAAACCTCTGCCTAGAGGACTATATGCAACAATTCCTATCCCAAGC
TCCCTGCAAGTCGGGACTATGTCTTCCTCGACATCTCTTGTCCACAAGGACCATTCCAGC
TGCACTGCTGTTATGGGGTGGACTGCGTGTGCCCTTCTGATGGTCGAAGCAGAAGCTTCG
GATAAACCAATGTACTTAATCTTACCCTCTTCTACTAGTTTCTTCAGCTCTCCTACCGTG
ATTTCAATTGGAACTGTGGTGTCAATTCTGTGCTGATAGTACAGATCAATGCAATCGACG
TCAAGACGCTTCAAGCTCGCCTCACAAGCCGCCCTCACATAGGCCGGATGACCCTTGATT
TCTGCCTTACCCTCCTTGTAAAGAATCCCGAATTTCGTAGCCAACTCAACCTTCTCCCTC
TTCCCACCTTTCAAAGCCTTTCCGAGGAGAATTTCGTTGGTGTGAGGACCGTACATATCA
GAGGTATCAAGGAGGGTGATTCCATTGTCGATAGCATAGTGTATAAGAGCAATCATTTCC
TCATCGGGCTTGGGCGGGCCGTAGAAGGCAGACATGCCCATGCAGCCTAGTCCTTGCGCT
GAAACCTCCAACCCTTGAGAACCCAACTTCATCCTCCTAACTCCTGCCATTTTAGCTTTC
TTAAATTTTCAGTTTGTGTGATGTACTCATTTTAGGCTGTGGCCCCTGTGCTCTGCTTAT
AAAGAAGCCCTAGA
>Fagopyrum_tataricum_MIRA_VER3_c292
TTTTTTTTTGAGTAACCATTAAAGAAGTGGTCTTAACATTTCTTCTCTTAAGATGTTAGA
ACAGATGACAGTGAAGTACGTAAATTGATACTATATATGAGTCTTAACAGAGGACTAATC
AATTGAAAACCTGCATCTAGCCATCAATTAAGTAGAGTCGATTACAAACCACGGCTTCAT
AACCAGCGTATTTCAATAACAAACTTACGATAAAATTCACACATCCGCGGCCTCAGGGCT
GAATCGACGTCCGAGCAGCATCAGCAGCAGCAAACCCGAGCCATGCACTGCTCTCATAAG
CCTTCGAATCAGATGACACGTTCCCTTGCTTGCTCTTCTCGTATGGTGCTCTCGCTATGA
TTCTATCCTTTCTCTTCTCCAGGAATCGGTGCAAGGAGGCCTTCCTAGTAATCGGTAAAT
CATTTAAAATTGTTACTCCACATTGCTGAGCAGGTTCTGGCATCTGGCGGTGGTTGTTAT
CAGCAGTAGCTGTAGAGGCGCTTAGGTTCAGGGAGATTCCGTGATTCGCAAACTCCATGA
TCTGCTTCGCCTTTTGAGCTGGGAAGTCATTGAAGACCATGACTTGCCCACCATAGAAAA
TTGTCATTGGTGCATACTGGGGCTCACTTGAAGCAGGTTCTGGTGCAGTGAAACAAGAAT
GTTGAGGGAACAGGCTCATATAATTTCCATTCCCAGCATTTGGTGCCTCATCAACCATCT
CTTTCAGTGGGAACAAGTTCATCGTGGATCTGCCAAGTCTTGGCCGTCAATGTTACAAGG
GATCCCGAAGCCGAGACCTCCAAGCGTCTTCTTTTCTTTTACAAATTGACTGAGCAAACT
GCAAGTCTGCAAGAAGGCCGATCTACGGACGGAAGCCTTGTTCAAGTCTGCAGCCATCGC
TGAATTCAACATCTTCCTTAGCAATAAGCAGAAACTGAGCTGTATCTCCAACAACGATCG
AACCCTTTAATTGTAATGGCGGGGTTCTGGTTTCTTCTATAGTTCTTACTACTTTCTGTG
TTTCTCCATTAA
>Fagopyrum_tataricum_MIRA_VER3_c293
TACGGGGGGTNGCTTGAAGAGAAGAGATGCAGACATTCAAAGCATCACTGGTTAGGTGTA
GCAAGAGTGTGAAAAATGGCGGATTCTATTATGCTAATAGAGGCATTTGCACTCAACAAA
ATCAGATTAATTCCTCTCCCGATCTCGACAATGAGGTGCTTGTGGAAGGGAAGGCCCATT
GTCGAACAGCGATTCTTAATCGACCATCTGCTCTTAACGCCCTTAGTAGGTCCATGGGTA
CTCGATTGCAAAAACTTTACAAAAGTTGGGAAGACAATCCTGGCATTGATTTTGTGATGA
TGAAGGGCAGTGGCAGGGCATATTGCGCAGGTGGAGATATCGTTAGTCTCTATCATCTAA
AACAGCAAGGGAAATTGGAAGATTCTAAGGCATTTTTCAGGGACTGTTATACTTTTATGT
ATATTCTCGGTACATATATGAAACCACACATTGCCCTCTTGAATGGAATTACTATGGGTG
GAGGAGGAGGAGTTTCAATCCCAGGAATGTTTCGTGTAGCTACTGAGAAAACAGTGTTTG
CGACTCCAGAAACTTCAATTGGTTTTCATCCTGATGCCGCAGCCTCTTTCTACCTTTCAC
ATTTACCTGGTCACCTTGGGGAGTATTTAGGTCTAACAAGTGAGACTCTCAGCGGAGCTG
AAATGTTTGCTTGTGGACTTGCAACACATTTTTCACTAAGTGCAAAGCTTCCTCAAATTG
AAGAACATCTAGGTCAATTGGTTACTGATGATCCTTCAGTTATTGACACTTCCTTGCAGA
AGTTTTGTGATACTGTATCTCCGGATACTATGAGTGTACTTCGAAGGATGGAGACACTTG
ATAGATGTTTTGGTTGTGATACAGTTGACGAAATCATCAGTGCCCTGGAAAATGAGGCTA
CCAAAACTGACCATGCATGGTGTGCTGCAACTTTAAAGAGGTTAAAAGAAGTGTCACCTT
TGAGCTTGAAGGTTGCATTGAGATCGATTCGAGAAGGAAGAAACCAAACTTTAAACCAAT
GTATTTCCCGTGAGTACCGTATGTCTGTTCAGGCAATTTCTGGACACATTTCCAATGACT
TTTACGAGGGTGTACGAGCTAGAATGGTCGATAAAGATTTCTCACCAAAGTGGGACCCAC
CGAGTTTAGACCAAGTATCAGAGGACATGGTGGACCAGTATTTTTCACGTCTGAGCGAGT
CGGAACCGGAGCTTGAACTTCCAGTCAAGCAGAGGGAAGCGTTTGCCTGAGTACATTAGC
TGGGGAAGCTTGCTCTTATTGACATGGATATATCATTATCATCATAATATTACGTAAAGG
TTTCATTGTTTTGCAAAGGTGTTTGGAAGCACATGATGCTTTGGAACTATTGCCTAAATA
AAGGCAGAACTTGTATGCTTGGGGTTTGTATCAAGTACGTACTATACAATGGAATAAAAT
TGTCACATTTTCTACTTT
>Fagopyrum_tataricum_MIRA_VER3_c294
AGTATGGTAATATTTACTGTTTTATCCGCTCTTTCATTTTGCACTAAAAACGAAAAGAAA
AGACGAAAGAGAATAACGTACGAAGGAACAAAACACATTAGAACAATAGAACTTGCGCAA
ATATGGGTTCAGTGAATGAAATCACAGGGATATTAATAAACGCCAAAAAGAGGTTGAATC
AAGCGATACGGCGGCACAGGGTAATTCCATCACCCACAGGGAGCTGGCAAATCTCGACCC
TAGGATCAGCCACGATGGACTTGTTGAACTCGAGAACAAAGTCTCTATAGTACTTGACGT
ATTTCCTCATTGGCGCATCATCCGCTGCGACCACAGAGCCGTTCCATAGGGTGTTGTCGT
AGCCGATCAGCCCTCCCACTTTGATCAGATCGATCAACCTCTTATGGTAATTCCAGTAAT
TGTCCTTGTCAGCATCCACAAATATGAAATCATACGATCCCAGATTCTTCTCATCTGCAA
GCATCTGATCAAGAACAGGCAAAGCAGGGCCTTCTTTGAATTCAATTTTATGTGCAACCC
CTGCTTTCTGGATGACAGGCAATCCCAGTTCATAGTTCTCTCTGTTTATGTCCATTGCCA
AAATCTTTCCGTCATCAGGGAGGGCAAGAGCGGTAGCAAGAAGAGAGTAACCGGTATAAA
CTCCGATCTCCATTGTGTTCTTGGCGTTGATCAGCTTCACTATCATGTTCAAGAACTGCC
CTTCATCCGCTGATGTCGTCATTATGTTCCATGGATGTTTGGCTGTGATATCGCGGAGCT
CTTTCATGACCTCGGGCTCTCTGGGGTAAACACTCGTCTCCAAGATGTACTGATAGAGAG
CATCGCTTTGAAGAAGGCTCTTATGGCCGATCTCTTGATGCCTAGTTTGCTGCTCACCTT
CGTTCGTTGAAGCTTTCTTCTGCTCTTCTGCCATTTTTGTGTGTGTTTTTGTTGAAATTT
GATTGTGTGTA
>Fagopyrum_tataricum_MIRA_VER3_c295
GTCTTCCGGTGTCTGGTGTACTGAAGGAGAGAGAGCAGAGNGCCAGATAGTGAAAAATGG
CGAGGAAAGCGGCTACTTGTTCAAAGTGGTGCTGATTGGTGATTCTGGTGTTGGCAAGTC
CAACCTTCTCTCTCGTTTCACTCGCAACGAGTTCTGCTTGGAGTCCAAATCCACCATTGG
TGTTGAGTTCGCTAAGGTTGAAGGAAGAACTATAAAAGCACAGATATGGGACACTGCAGG
TCAAGAACGTTACAGAGCTATTAACAAAGTGCCTACTACAGAGGTGCACTAGGAGCACTC
CTTGTCTATGATGTGACTAAGCCGACAACATTTGACAACGTCAGCCGATGGCTAAAGGAG
TTAAGAGATCATGCAGATGCCAATATTGTGATCATGCTCATCGGAAACAAAACAGATTTG
AAGCATCTTAGAGCAGTATCCACAGAAGATGCAGAAAGCTTTGCTGAGAAAGAAGGGCTG
TCATTCATAGAGACCTCTGCTCTTGAAGCAGTAAACGTCGAGAAGTCTTTTCAAACTATT
CTTTCAGAGATCTACCGTCTCATCAGCAAGAAATCTCTTTCTTCAAATGAACAAACATCT
TCAAACATCAAAGAAGGGCAGACTATTGATGTTAGTGCAGCTGAGACGAATGCAAAGAAA
CCTTGCTGCTCTTCATCTTAAAGAACTCTTTCTTCCTCGGTCCAAAGAAAGTACTTTCGC
CTTAATCTATAAGTTTTATGTATCTATTCTATGATTACATAATTTTACATTATATCCCCC
GAATTTGGTTGCCGTTTTCCAGTGTGTTTTCTTGAGGTTAAGTTGTGTATTTCATTGAGA
AGAATTAGTTTCATTTGGATTACAGATACAGCACATGGGAAGTAAATTATTCTTTTCCTC
GTNAACATTATCAATTCGTGTTTTTAGTG
>Fagopyrum_tataricum_MIRA_VER3_c296
CATTGGCTCACTCTTTTCCATCTTCAACAACAAAAAATGGCTGCCTCCAACGCATTGATG
AGCTGCGGCATCGCCGCCGTATTCCCGTCGTCCCTCTCTTCATCCAAGTCCAAGTTCGTT
ACGAACGTGGGCATGCCTAACGTCGGACCAACATCGTCTAAGTTCACCATGTCCGCCGAG
TGGATGCCCGGCCAGCCCAGGCCTCCTCACCTCGACGGATCATCTCCCGGTGACTTTGGA
TTCGATCCACTAGGGCTAGCGACAGTGCCGGAGAACTTTGAGAGGTTCAAGGAATCCGAG
CTGATTCACTGCAGATGGGCGATGCTTGCTGTTCCAGGGATATTGGTGCCAGAGGCGTTG
GGGCTAGGCAACTGGGTGAAGGCACAAGAGTGGGCAGCGATCCCAGGTGGACAAGCTACA
TACTTAGGCAACCCTGTGCCATGGGGAAACCTACCAACAATCCTAGTCATCGAATTCCTC
GCCATAGCCTTCGTAGAGCACCAACGAAGCATGGAGAAGGACACCGAGAAGAAGAAGTAC
CCGGGTGGTGCTTTCGACCCATTGGGATACTCCAAAGACCCCAAGAAATTTGAGGAGTAC
AAGCTCAAGGAGATCAAGAATGGTCGTCTGGCGTTGCTGGCTTTCGTGGGATTCTGCGTT
CAGCAATCGGCGTACCCAGGAACAGGACCACTGGAGAACTTGGCCACACACTTGGCTGAC
CCATGGCATAACAACATCGGGGACATTGTTGTTCCTCCATCTTAGAACAACGCAATCCTC
CTTATGTACAATTCAATGTTCTGCAGTTGATGAATGATCTGTAAAACATGATATTAATAT
GTTGAGTCGGTGTACAAGTGTAATACTTTCTAGATCTGTTCTAATTTTAAAGCTTCTCCA
ACTTTTTAAGATACTT
>Fagopyrum_tataricum_MIRA_VER3_c297
ACAAGAAACCCATTGATGCTGATTATTTTCGTTTATGAAGTGCAATGACAAGCACATAAT
GGAAATTTGCTATATCATTCCTTCANNNTNTNTGNAGACCCAACATCCAATGATGCTCAA
TTGGTTATTTGAAAGACCAAGAAAACTACAGTTCACAATAAGTAACAGCAAGTGAAGCAA
AACAAAAGATAACCGTCTCACGTTGAAACAAGACCGATTAACATAAATACAAATCCATAT
AACTTTATGGGCATCAATTCCATCAGGTTGCAGCATATCAGCAATTCCATTCAACTTCAA
GAGTTAACTAGTCCTAATCGTCTTCACTCGTCTTTCTTCTCATCAACATCAGCAGACACA
GGCTGAGCAGCTTCCTTGAGCTCTTCTTCTTCCACAGGCTTCTCAGGTGCAGCAGCATCT
TCCTCTGCTTTCTTGACGGTACCAACCTTAACGTATTTGCTCATGAACTTGTATTCCCAG
TCCTGTAACGCGTCCAGCTCAAAGGGACCGAGGCCTGAGATGTCTCCTGTCAGATCCTGT
TCTTCGAATGACATTTTTGCCAGAGCTCTACTCGCATCTTTGCCAGCGAACAATGCATAG
GGTCCGCCTGGTCCATAAAACATCCTGCTTTGAGAGACATCATAGATCTGACCCTTGATA
GCCATAAGCAAAGGTTTGTTTTGATCAGAACCATCATACGATTTCAGCTCCTCCTCTGAG
ATCTCACCAACCTGGACAGGTGGCGGAAGAGGCTCCATAGACTCCTCAACGGACCTTTGA
TGATGAGCAGGAGAAGAGCCTGATCCAAACAGCCCTGAAATTACATAGTATAAGGCTAAT
CCAATTGCAAGAGCCGTGAAGAAAGTCGCAGGCGAGAGGCCTGTGTAGACTGTGATTGCT
TCCTTCAGAGTCTCCCATAGCTGCAAAGCCATCTTTTGTTGAAACTTTTGGGGGAAGGTG
AAAGTGTCGGAGAGAGATTTGGGTCCCAATTAGTCGTTTTATAGT
>Fagopyrum_tataricum_MIRA_VER3_c298
CCCAGCAAGGTAAACAAAGAGCAACTGCTCTTCCTGGTTCGAAGTAATCTCTAGGANTTT
CATATAATCGAGGTCATGGATTTGGACCAATGGATCGCCAAGGTCAAAGAGGGACAGCAT
CTCGCCGAAAACGAGCTCCAGCTTCTTTGCGAATATGTTAAAGATATCCTTATTGAGGAG
TCAAATGTACAGCCAGTCAATAGTCCGGTAACTGTTTGTGGTGATATTCACGGCCAATTC
CATGATCTAATGAAGCTCTTCCAGACAGGGGGTCATGTTCCAGAAACCAATTATATATTT
ATGGGAGATTTTGTTGATCGGGGCTACAATAGTCTGGAGGTTTTCACGATACTTTTACTT
CTAAAAGCCAGGTATCCTGCTCACATCACACTATTGCGTGGAAATCATGAAAGTAGGCAA
CTAACTCAGGTGTATGGTTTTTATGACGAGTGCCAGAGGAAGTACGGAAATGCCAATGCA
TGGAGATACTGCACTGATGTTTTCGACTATTTAACTCTTTCAGCAATAATAAATGGAACA
GTGCTGTGTGTCCATGGAGGCCTATCTCCTGATGTGAGGACTGTTGATCAGATAAGGGTA
ATCGAAAGGAACTCTGAAATTCCTCACGAGGGACCATTCTGCGACCTCATGTGGAGTGAT
CCTGAAGATATCGAAACATGGGCTGTCAGTCCACGTGGAGCAGGGTGGCTTTTTGGTTCG
AGGGTCACAACTGAGTTCAATCATGTAAACAATCTTGACTTGGTCTGTCGTGCACATCAA
CTTGTGCAAGAAGGTCTCAAGTACATGTTTCAGGACAAAGGCTTAGTAACGGTTTGGTCA
GCACCAAATTATTGTTACCGTTGTGGGAATGTTGCTTCCATTTTGAGTTTCAACGACAAT
ATGGAGAGGGATGTGAAGTTTTTCACAGAAACTGAAGAGAACAATCAAATGAGAGGGCCT
AGAACTGGAGTTCCTTATTTCTTGTGAGCAGTTTAACCAGGTGATGTGCCGGGTTTCCGT
TCTAGTATAAGCCATATTCAGATTGTATTATTTCCTTGTCTCCCTGCCTTGAAAATGCTC
ACTTGCTGATGGATTAACTGGTTTGTTTGCTTCTGTGTATCACCTACTATTCATGTTTAG
CTGTTCACTCTCAAGTTCATAGTAAAACCTTTGCTTCCCGTACCAAGCCTTGTTCGTCTA
CTCTTATATTTTGGGGTCAATCATACAACACAAGT
>Fagopyrum_tataricum_MIRA_VER3_c299
ACTGTAAAATGTACTGGCAAAGCAATGGGGAGTACCTTGCTGTTAAAGTTGACCGTTACA
CCAAAACAAAGAAGAGCACCTACACTGGATTTGAGCTTTTCCGTATTAGGGAACGTGACA
TACCTATCGAAGTGCTGGAGCTTGAAAATAAAAATGACAAGGTTATTGCATTTGCCTGGG
AGCCAAAGGGTCACAGATTTGCAGTTATCCATGGTGATAACCCCAGGCCTGATATTAGCT
TCTATACGATGAAGAGCTCTAATGGCCGAGTTCAAAAGCTCACTACTTTGAAGAGCAAGC
AAGCAAATGCTCTATACTGGTCTCCTGGTGGTCGATTCATATTACTAGCAGGCTTGAAGA
ATTTCCAGGGACAGTTGGAATTCTATAACGTTGATGAGCTTGAAACTATGGCAAACACAG
AACATTTCAGTGCCACGGATGTTGAATGGGATCCTACTGGAAGGTATGTTGTGACTGCAG
TTACCTCGGTTCACGAGATGGAAAATGGATTCAATGTATGGTCTTTCAACGGCAAACTTC
TGTACAGGATACTGAAGGATCATTTCTTTCAGTTTCAATGGCGTCCAAGGCCGCCAACCT
TGTTATCTGCTGAAAAGGAAGAGGAGATACAGAAGAATCTTAAGAAATACAGCAAGAAGT
TCGATGAAGAAGATCAAGACGTGTCTCTGCAACTCAGTGAACAAGACCGTGAGAAACGCA
AAGCGCTCAAGGATGAGTGGGACAGGTGGGTAGCTGAGTGGAAGCGGCTTTACGAAGAAG
AGAAGCTCCAGAGACAACAGCTCAGAGACGGAGAAGCTAGCGATGATGAAGATGAGGAAT
ATGAATCTAAAGAGGTCGAAGTTGAAGAGCTGTTGGATGTCTCTGAGGAAGTCGAGTATG
AGCAGAACTGAGCTGTAGTCGAGATGAGGAAGTTTGCTGTATGGTTCTAGAGAACCGGTT
TCTTTTTGATTTTTGTCCTCTTGAGTATCTATTGGAGATGACTCAGTATTTGATACTTCG
TTGGTATGCAACTTTGCTTAACATTTTCAAAGATATTTAGTAATTTATCAAGTTGCTGAT
GTTATCGTTTGTGGTAAAATTTTTTAANNNNNGTAGTCGTATATTATAAGCGATAAAATT
CTT
>Fagopyrum_tataricum_MIRA_VER3_c300
CCTAAACGAAAATGCCTAAATAAATCCCTCTTTCAATTTTNNNNGNACACTCTCTCTCCT
CTTATTTCTTCTCTCTCGTGAAATTTGGCAAGAACCATAATCTCCCCAGCAATTCTAGAT
TTGCAATCCTGATTTTCATCATCTAAGATTGAACATGGCGAAAAGCTCTTTTAAGCTGGA
ACACGCTTTTGAGAAGAGGCATGCCGAAGCTACACGCATCAGAGAGAAGTATCCAGACAG
GATTCCTGTCGTCGTGGAGAGAGCCGAGAGAAGCGACATTCCTGATATTGACAAGAAAAA
ATACCTTGTGCCAGCTGATTTGACTGTTGGACAGTTTGTTTACGTTGTCCGTAAAAGGGT
GAAGCTCAGTGCCGAGAAGGCTATCTTTGTATTTGTTAAGAACATCTTGCCACCAACCGC
TGCATTGATGTCTGCAATTTACGAGGAGTACAAGGACGATGATGGCTTTCTCTACTTGTC
TTACAGTGGAGAGAACACATTCGGTTCAAGGATCATTGAACATTGATTCATATAGATATG
GTGGTGGTAGAACTTGACAAATGATTTACAAGGATGTGTGTAGCCCCAACTGTTTCTGCT
ACATATCCCATTGTCATTACTAATTACTGTCTTTTTATCTTTTTACTGCTAAGAATGATG
TCAATTGTGAAGAATTCCCAGCTTTAAGTCAAATTCATTTGATATTTATATGAAAATATG
AACATTCAAATCAAATATAAAAGGTANAAAAAAAAGATTTAAGGAACTAACGTCTTAACA
G
>Fagopyrum_tataricum_MIRA_VER3_c301
CGGCATAGCAAGCATGAAAGGTTCATGAAAAACAACAGATCTCGCTCTTCTTCGAACTAC
AGGCAAATGTGCGAACAATTTAGCAAGTTAAGGATACTTCCTCCTTGCCCTTTTTCTGAG
TAATGATAGGATAATAATGGTTTTGAACATCTTACAGCTATGTGAGATGAAATGAGATGA
TCAATCTCTACGCCATGTTTTTTCATTCAACATAATACAATTTAATAGGAAATTTGCACT
TACAAATCGCGCAGATGCTCAAGTATAACGAATTGATCGGAGATCTTAAGACTTAATGAG
GACGAACAAGGGGTTGTCGCCTAATCGATCTCGTCCCTTTAGCTCGGGCAACTCAATGAC
ACAGGCACACTCCACTACTTCAACTCCAACACGCTCAAGAAGTCGAATAGCAGCACATAA
GGTACCGCCAGTTGCAATGAGATCATCCATTATTATAGCACGTTCTCCGGCCTGTACAGC
TCCAATGTGCATCTCCATTTTGTCGGATCCATACTCCAAATGAAATAACCTCCCCTGGCA
GCTTTCCGGGTTTCCTCATGGGAACAAATTTAGCCCCAAGAGCCAAAGCAACAGGAGGAC
CAAAAATGAACCCTCTTGCTTCAACACCAGCAACAACAGCAATGTTCATATCCTTATATC
TTTCAACGAAGAGATCGATAGTATCTCTGAAAGCCTTGTGATCCAGAAGCATAGTAGTAA
TATCCTGAAACATAACCCCTGGCTTGGGGAAGTCGGGAATAACCCGAATTGTGGAAACAA
TCTTCTGAATCCGATCATCAGTGGAGTTCTGGGAAGCCATTGAAAGAGGACGAACTGGAG
ATTTGGAAGAAAAACGATAGTTGGTTGGGCGGTGGAGGAGGTGAGGGATTGCGAAATTGG
TGGATGAATGGAGGCGGAAAGTAGGAGTAGGAGGAGATGCCTTAAGACTA
>Fagopyrum_tataricum_MIRA_VER3_c302
ATCTTAACTTTTAACTTGTATATAGATAATGGCATATAGCAATATAAGAACACTATTTGG
GGTAGACAATAAAACTTTGATAGATCTCAAGGCTGCCAATACAGTCCAAACAAAGCAATA
GCAAATCACCTAAACAAAACTTTATCAAAATCTTCTTCTCAAACAGAAGTAGAAAACAAA
ACATCATGATAGATTAAAAAGACAACTTCAAGAAGAACAGATCTAATTCATTCTCCTGAT
CAGCTCATTGATGAAACCTTCACGGTTTCCTGCATCACCTCCTTCAACATAGTGATTCCT
CTTCTTTTCAAGACCTCCCAATGGTGCACTCAGCTTAAATGGCCATAGGAAGTTGTTGGC
CTGCTTGAAGTGAGGTCCAACGGTCAAGATCTCGTGAATCAAATCTTCAATGCAGATGAT
TCCATACTTGCCGAGAGTCTGCTCAATGATCAAGTTGTCGGTCAAAGGAATTCTCTGCTT
GTTAACCTTGCCGAAACCCCTCTTGTAAATAAGTTCCTTAACGGTCTTCAGGTTGGGATA
ACCGTAAGTAACATATGGCTCAACCTTGTGCAACATGTTCAAAGTTGCCTTGTTTACCTT
GAGGAACACTCCATTGAAGATCTGTCTCAATCTCAAAAGCTGCAGAATCTTCCGTGTGTT
GGGGTGCATCCGGTTGATACCTCTGATCCTCACAATGAAAAGAAGCTTAGCTTCAGGTTC
AACATAGAACCCTCCTTTCAACTTAGCTTCTCTCTTCAATTGGATCAACTCCTTCTCCTG
CTGTGCGTATTCCTCGGCATACTGCTTAGCCCTGCTGCAAATAAGCTTCCTGTTTTCGGA
ACTCTTCGCCTTCTTCTCGGTAAGCTCTTGCTTCTTAGCCGAAGCCCATTCCTCCTCCCT
TTTTTGCTTCTTCAGCACTGAATCTGGCACGATAACCTTAGAATCCTCACCCATTTCTGA
ATGTGAGCCGCTTGAACAAGAGAGGGGTGAAGTTTGGCTGCTTGAAGAGAGTCCG
>Fagopyrum_tataricum_MIRA_VER3_c303
AAGTTAAAAATGTCTTCTTCTTGTTCACATCCTTGTGTGTTAGCCGCTAAAATTGGGTTC
CTAATCTGCCTCCTAATTGGATTCGGAAGCTCAACACCATCTCAATTAGACAAGATTTCT
CAGTTACCAGGACAGCCCACAGTTGGATTTCAACAATTCTCTGGCTATGTCAATGTGGAT
CACAGAAAACAAAAGGCCTTGTTTTACTACTTTGTTGAAGCTGAAGTGGATCCTTCGTCC
AAGCCTCTGGTCCTCTGGCTCAATGGAGGACCTGGGTGTTCTTCTCTTGGAGTTGGTGCA
TTTTCTGAAAATGGCCCTTTTAGACCAAAAGGCCATTTTCTAGTGAAGAATGAACATAGT
TGGAACAGAGAAGCAAATATGCTTTACTTAGAGACACCTGTTGGAGTTGGGTTCTCTTTT
GCTAATGATACAACCTCCTATGGCGGAGTTAGTGATTCTGTGACTGCAAGGGACAATTTA
GTTTTCTTGCAAAGGTGGTTTGCCAAGTTCCCACAGTACAAGCATAGGGATCTCTTCATC
ACAGGAGAGAGTTATGCAGGTCACTACATTCCTCAACTTGCAAAACTGATGGTGGAATTC
AACCAAAGGGATAGATTCTTCAATTTGAAAGGAATTGCTCTAGGAAATCCAGTTTTGGAG
TTTGCAACAGATTTCAATTCAAGGTTGGTCTCATGGGTTGATATCAGATTCGACGTATGA
GATGTTTACTTCCATGTGCAATTATTCTCGGTACGTAGGGGAGTATTACAGAGGTTCTGT
TTCGCCCATCTGTTCCAAGGTGATGAACCAAGTAAATAGAGAAACTAGCAGATTTGTGGA
CAACTATGATGTTACTCTTGATGTCTGCATTGCTTCTGTTCTTTCACAGTCGAAGATTAT
CACTCCCCAGGAAAGTAATGGGGAGGGAATAGATGTTTGTGTGGAAGACGAGACAGTGAA
CTACTTGAACAGGCAGGATGTTCGGAGAGCTCTTCATGCACAACTTGTTAATGTTCGCAC
ATGGGACGTCTGTAGCCGTATTTTGGATTACGAGCATCTAGATGTCGAGATTCCGACAAT
CCACATTCTCGGATCACTTATCAAGAGGGGAATTCCAGTCATGGTTTATAGTGGGGATCA
AGATTCTGTAATCCCGTTGACCGGAAGCCGCAGCCTAGTTCAACAACTGGCAAAGACACT
TGGTCTCAAGACCACGAGTACTTACCGGGTTTGGTTTGCTGGACAACAGGTTGGAGGATG
GACGGAAGTATATGGAAACATACTGTCGTTTGCCACCATTAGAGGAGCTTCACATGAAGC
TCCATTCTCGCAGCCAGAGAGGTCTCTCGTGCTATTTAAATCCTTCTTGGATGGCAACCA
TCTTCCACAATTGTTCGAATGAAGAACTTGTCCACCAAAAATTAAGGGTTTNTTTTTTTG
TCTAATTTCATTCCTGGTAGATGTCGTTTAGTAAGTAAGAGTAAAGCAAGGGTACAGATG
ATGCTCTTGTGTTGTGTGTATTGTTTCATTTAATTTTTGAGTGCACAGATTTCTGTAAGA
AAGAAAATGATAAAATATGGCCTGGCTTTCACAATCACCGCAGACATTGTCCAGATGAAN
GTAACGGGGAAGACAAATTTTTGTATCGACTATTGTATTTGGGACTTGAAAATCTGGAAG
TTGATGTTAAACTGAATTAAAAAAGCACTATTCAATTAAAAAAAAAAAG
>Fagopyrum_tataricum_MIRA_VER3_c304
CCACTCATAAGTTTTTTCCGCCATTAAAATACACCTTCAATTGCAGATTTGCTTAATTCA
CAGGTAAAGGGGTTTTGAAGAGAGGTTGGCAGTTTGCGCTGTTGATTTTTGATTTTGGGT
GGAAGATTAATTGTCACCCAGAGAAAGAGATTGTTCTTGTGGTAGTGGTCGAGTTAGGCG
ACAACAAAAAGTGGGGTTGGGGGTGCGCACGATAAGCAGTGGTTCATAGTAGGGGTAGCT
TTGATTGAAGTTCAATATTGAATACTGTTGTTCGTTGCTTTGCTTTCGGTTGTTGTTTCT
GAGCCTCAATCACTTCGAAAGAGAGGGAGAGGATTGACGTTGATGGCGGAAGGAATCTTC
TGAGAACAGAAGTAGGGTTTTGTCCGGACCTTTGGAGGAGCTCTTCTTTTTGTTATTTCC
AAGTTTGAGCAAAAATGGAAGCTAAGATAAGCAAGAGAAGAGCGTTCGCATTCTTGCTAC
CTCTGGTTTTGTTCTTGTGCGTTGTCTTCCTTCCCCTAACTTGCGCCGCTAGATTGCCGT
CTTCCATCTCTCGCCAGAAGCTTGAGGTTCAGAAGCACCTCAAACGTTTGAACAAACTCG
CCATTAAAACCATTCAGAGCCCAGATGGGGATATAATAGATTGTGTTCATATCTCTCACC
AACCTGCATTTGATCATCCTTTCCTCAAGAACCACAAGATTCAGATGAGGCCTAGTTATC
ATCCAGAAGGGTTGTTTAGTGACAACAAAATCTCCGGCGAACCTAAAGAAAGCAACACTA
GTCCCAATACTCAACTGTGGCACTCCAGTGGTATTAGGTGCCCAGCTGGCACTATACCAA
TCAGGAGAACCAAGAAGGATGACGTCTTGCGAGCTAGTTCTGTTAAGAGATATGGAAGGA
AGAAGCAAAGCAGTGCTCCTAAGCCGAGGTCTGCTGATCCCGACCTTGTCAATGAAAGCG
GACATCAGCATGCAATAGCTTATGTCGAAGGCGACAAATACTATGGAGCAAAGGCGACCA
TAAATGTGTGGGAGCCGACGATTCAGCAACCTAATGAGTTCAGCTTATCCCAAATCTGGG
TATTGGGAGGTTCCTTTGGTGAAGATCTCAACAGCATTGAAGCTGGGTGGCAGGTTAGCC
CAGATCTATATGGTGATAACAACACAAGACTTTTCACATATTGGACTAGTGATGCTTATC
AAGCCACGGGCTGCTACAACCTGCTATGCTCAGGATTCATACAAGTGAACAGTGAAATAG
CGATGGGAGCAACCATCTCTCCTGTGTCAGCGTTTCGAAACTCTCAATATGATATCAGTA
TACTTGTCTGGAAGGATCCAAAAGAAGGTCACTGGTGGATGCAGTTTGGGAACGGGTACG
TCTTGGGTTACTGGCCATCATTCCTGTTCTCGTACCTGGCGGACAGCGCGTCAATGATCG
AATGGGGAGGGGAAGTGGTGAACTCGGAGGCGAATGGACAGCATACTTCAACACAGATGG
GAAGCGGGCATTTTCCGGAAGAAGGGTTTGGTAAGTCGAGCTATTTCAGGAACATACAAG
TGGTGGATGGATCAAACAATCTCAAGGCACCACAGGGATATGGGTACATTTACTGAACAG
TCCAACTGCTATGATGTTCAGACAGGAAACAATGGAGATTGGGGACACTACTTTTACTAT
GGAGGGCCTGGTAGAAACCCTAATTGTCCTTAGTGTGTGTATCATTTGCAATGTCTTTAT
TTGTATATTTTTGAGTAATTTTAGGTATAATTAATTAGTAGACTGGTGTTGATTTCTTTA
CTGTATCTCCTTTCCTAGCAAGTTTTTATGAATGGAGAGGTGGCCGGCGTTTCTTAAGCC
AATGCTGAAAGGAGCGGCTTGTGCCCTGTTTGATTG
>Fagopyrum_tataricum_MIRA_VER3_c305
AGACAAGCGTTTGTTTATACATACATCCAAATTCATGAGGGGATCAATACATCACAATAA
GTCCAACCTGTATAGTACTTGGTACTATAAAACCTAACTTCCATTGGTAGCATGACACGT
GTCTCTAGGAGATGATAGCGTAACCTCCCTTGCCCTCTTGCCTCTTGCACATGCCCATTC
TTCCCCTTTCCGTTATCAATTATCATCCCAAACACATTAATTTACAACCACCTTGCATCT
TTTTCTTTTTCTTTTTCTTTTTTACACTCTCTTTTGTATACTAGTAGCTAACCAATACTC
AGTTGCTCGAGTCGATGTGGTTTCTTTATTGAATCCCGAGTTGGTTGCAGATGCGATGAC
GTGGGCAGCTGATCAAGTGATCATTGCTGAGCCCAACAGCTTGCATGAACGAATGTATGA
CAGCTGGCCCAACAAATCTCAATCCTCTCTTCACCAAATCTTTGCTTATGGCTTCTGATT
TGGAGGTCTTCACTGGAACTTTCTGCCATGTCTTGTAGTTGCTGTTTATGGGTTTGTTCT
TCATGTATCTCCATAAGTAGTTGCTGAATGACCCGAATTCCCTTTGTATCTTAAGGATTT
GGTTTGCATTGTCAACAGCACCCCTAACTTGACACAACTCTAAATCATAATCATGGCTGA
TTGATGTCATCTTTCTTTCCCCAAAATTTGCTACCACTTGTGCATCAAAACCTGCAAATG
CATCCCTTAACAGTAGCCTTTTCTTCAGAACTGATGTCCAGTTCGATCCTATTTGAGCCG
TTGTCAGTACCAGCAGTTCAAACAACATACTGTCATCATACACAGGAACTCCCAC
>Fagopyrum_tataricum_MIRA_VER3_c306
TTTNNTTAAGAGTTAAATAAAATTTATTGAATTGATAAGAAGGAAGTTTTGAACATTGAA
GATAAATCACACAAAAGTAAAAATTACAAAGTGGGCACCTTTATTACACAAAATTATCAA
TTAATTATGACTAAATTGATATGCTTAGGGTCGGAGTCTTCAAACTTCCTGGAGCACCAA
TGACTTGACATCGTCGTCAGAAAAATGCTTTTTATTTTCAGCCATGGCTTTAAAACGTGC
AAATGTATCATCGAATTTTGTAGGGTCTAACTCATAACCAAGCTGCTGCAGACGAGATTG
TAACCCGTGACGCCCACTGAGTTTTCCAAGCACGATACCAAGATGGTCGGTCCTGGATCT
ACCTATATCTTCCGGGGACAATATTTCGTAGGTTGCTCGATGCTTGAGCATTCCGTCCTG
ATGTATTCCGGCTGCATGGGCGAAGGCATTTGCTCCGACGATTGATTTTGTTGCTTGTAT
CACTAGGCCACTGTATTTTTCAACCATCTCGCTTGTTGAGGAGATGAATTCGGTGTTTAT
GCCGGTATGAAGCCCTCCAAGTAGATCTTTGCCACGACATTTTAGTGCCATTGCGATCTC
TTCGAGAGGAGCATTCCCCGCCCTCTCACCTAGACCGTTGATGGTCACGTCCACTTGCCT
TGCGCCTACGCCAACGGCAGCAAGGCTGTTGGCGGTGGCGAGGCCGAGATCATCATGACA
ATGGGTAGCTAAAACGACGTCGTCGACGCCTACGACGTTCTTCTTAATATCAGAGAGGAG
TTGGGCCCACTCTTGTGGAAACATGTAGCCCACAGTGTCAGCCAAGCCGATAGTTGTGGC
GCCTTGCTTGATGGCTTCTCCGTAGACTTGGTACAAAACTCTCTGTCAGACCTAGAGGCA
TCTTCAGCAC
>Fagopyrum_tataricum_MIRA_VER3_c307
AAACCGAAAATCCAAGCCTCACCTTCAACATTTTCATCATTTGTTTTCCATTATCTCCAA
CACTAGCAAGTGTAAGAATCTCTTCACATAATTTGAAGAGCAAAAAACCTTTATACAACT
CTCAGGCCTCTCCTTGTGTATATATATAGAATCATACAATGGGAAGAACATATATATGTT
CTAGTGGAAATTACAAGAACAAAGTGAAAAATGAAAATTTTACAAAGTTGGAAGAAAAAA
GAATTCTTTCCTTTAAGCTTTTCCTGCTGTTGTTGTTGCTCCTTCCCTGCTAGCAACAAT
TTGCTCATACAAATCCCTAATCTTCAACCCAACAATCGTCTGAAAGAAACCCGTCCCATT
GTTACTTCCCGGAAAATCCGCGTGTTTCAACATTTGTTGTGTCACTTCTCCATAGAATTT
CGTCGACAAGTTACTCAAATGACTTTCAACATAGATCAGCTCGTCTAATCTATCGAACTG
CCCATCCATTTCTACAACGGTTACCTCTTGGCCGAAGTAGGTGTCTGGACCGTAGGCGAA
CTTGATTCCCGGGTACGAACAAGTGAGTTTTCTTCCGCACGGAATCCATGTCACGGTTGA
GCCTTCGTCGAAGAGGTAAACCGGATTGAAATGCTTAACTCCTTCTTTCATGATTAATCT
CACTCTCAACACCTTCTTCTCGGTGTCGTCTGGGATTAGTTGTGTGGGTAGCACTTCAAT
CACCGCATCTGCGTATTGCTTTTGCGGATCAATGTAAGCGTCGAAATCGGGTTTTCTAGC
TTCAATGCTGGCCTTTATACTCTCAAGACTGTGCCCTCTTTCTGCCATGTCTCTCTGAAT
CTTCCAAGCAAACTTCACTTCATTGCTGATATCTAAGTAGATACTAAAGTCCAACAAGTC
TCTTACACGTTGGTCGAACATTGGATGAAGGCCTTCAATAACAAGAATCTTTGGCGGCTT
AATAAGCTCAGGAGGATCAAGCAAGCCAGAAACATGATTATAAATAGGTTTCTCAACAGC
TTTGCCTTCTTTAATGGCTTTCACCTGTTCATACATAAGATCAAAGTCGTTAGCTTTAGG
GTCCAAAGCCGTTACTCCTTTCTCTTTTCGTCCGGTCCGGTCCAGAGAATGATAATCATC
CAAGCAAATAACCGTCGTCGTATCGCTGATAAGAGTATTCGAATCCGGATTTCCGCCTTT
AGGTGGTTCAGCTGCGCCGCCAAAAACGCTAGTGAGCCGTCGCATGAACGTTGACTTCCC
GCAACCGGAGTCAGCGGCTAAACCGATGACCACCGTCTGTGAGTCACCGACGGCGCATGT
TATCACTCTTGCTCGTCTTGGAATGTTGTTGTTGTTGAGCTTGTTTGTGTAGTAAAACAC
TGCGTTTTGAGTTGAACTCAAATGGGTTACTGCATTTACTGCACATATTGCCATTGTTTG
AAAGAATTTGGGTTGAATGTGTAGATGGTTTATGTGATGAATTTATGATTTTGTGGGTTT
GAATATCTTTTGGATTGCCCTTGGTTTTTGGGAGTTTAGTGTAGTGTTTTGAGGGTAGAA
TTGTCAATGTGAGGTGGAAATG
>Fagopyrum_tataricum_MIRA_VER3_c308
ACTAACTAAGAAGCTCCAACTAATTAACATTAATAGTAATAGCTGACATATTACATTCTA
CAAACTTGAATTGACAAAGATAACTCAAAACTACACAAGAAATGAGAATTTGAAACTTAA
ACTACCCCAGAAATCTCAGTTACAGGATCAAAAATTACCTGCAAATGAGTATGGAGTTCT
TCCTTACATTAGATTACAAGAGGAATTTTCAAAATAAAATTGAGCTCTGCAATTTCCAAA
AACTCCATTGCAGTCAGCTCCCTACTTCCACTAATTTCCATATCTAAACCAGATTAAGAC
TGAAGAACAATGAAATCTACATCGCATCATCAACAAGAAGCTAATATAGCTTCCCAATCA
ATCTCATGAGAAGGACACTTTTGCAACAAGAAGAAATTATCCGATCCAAAATCATCTCCA
TCGCCAAAGGTCAGATCTGACAAAGGTGACGAAGATCCACCGGATCCTTCGCTCTCCGAC
GAGTTCTCCGTTGCTGGAGTAACAGTCGGAGGCGGGGGAGCTACGGTTGCAGCATCGGAG
GTGGATTTCTTCGATTTCCCCTGCTTCTTCTTCTTCTCCAAGGGATGATTCAAAGCCAAG
CTCTCACAAATAGCGTCGAGCTTAGCATCAACGGATGAGTGAAGAGGCTTGTACTCGCCG
AATTCACCTCCGATGTGAGATCCCTCGTGACGGAGGTTAGGGAAGTTCAGGCGAGCGAAG
TCTCCGCGAAGCTTGTACGCAGCCTTGTCATAAGCCAACGCAGCTTCTTCCGCCGTATCG
AACGTTCCCAGCCAAAGCCGAGTGCGATTCTTCGGTAGACGGATCTCAGCCACCCATTTT
CCCCAGTGCCTTTGCCTTACGCCTCTGTAGAGCTTCGTCGGCTTAGGAGGTGAGCCGTAC
TGTTTCATGGCAACTGGTGTAGGCTTGAGAAAGTTCAGACTGTGGTGGTTAGGGTTAGGA
TTTGTGTAGATCGGTTGGAAGTTTGACTGAGGATCTGAGACAAATTGTTGTGGTGAAGAA
TAGAATTGGTTTTGAGGGATAAAAGAGGTTGAGAAATCAGATCCGCCATTAGAGTAGAAG
AAGGTCGGATCTGTGAGATTCGAGAAGTTGTTTTGGTGATAGAAAGGAGAAGAAGATGGA
GGAAGAGGGGGAGGAAAAGAAGTGATGTCGGTGGCTGAAGATGGAGAAGTAGAAGCAGAT
TTCATGAACGGCTGTAAGGCTTCCATGAGCTCATTCCCAAAGGGATTGTACACATCCATT
GAAGCTGCCATAGTTTTTTCAGATTTTTAACAACAAACAAGACCTGATTCTTTTGAAAAA
ATTCAAGAACAGGTTCAAGTAAAACAACAAACTATATACTTTTCTCTACAAAGAAGAAAT
TAAAACAAAGAACAGTTGGAGAGAGGATTCAAATACGACTCTCTTCACCTGTAGACTAGA
AATCCAAAGAGGGAACAAAAATCACCCTCAATAGATTGATTTTGTGTTTCAGGGAGGAAA
TCCAAGTAAAAACGTATGGATCTCGATTCTGGAAAACACCTATCCTTGACTAAGCTCGAT
TTTGGTTGTTGAAATCAGTCCAAAACATTCAAAAGAAATTTTGCAAACCTGTATTTTGAG
CATCCAAAACCTAAAACTCAGAGAGAGAACAGATGATTAACAGAAAGGGAATCCAAGAAG
CGGGATGTTACAGAAACGGGGATTGAAGAACAAGAAAACGAAATCAAAGAAAAAAAATCG
CTCTTCCTCACTTTTGATGTGGCTTTTGTATATTTTTTT
>Fagopyrum_tataricum_MIRA_VER3_c309
AATCGGTTTGAAACGGGACCAAACCGTATTAGATCGGAATAAGTAGACTATCACATTGGT
CTGACTAATTTACCAAAAAAAGGAAAANTTTCCTACAGATGCTCAACCAAGCAAATTTTC
GCATTAAGAACTACGGAGTGAAATTACAAATCATCCAGCAAATAAAACTAAGACGATTCT
ACAATTAATGACCAAAATCCTGAGCAAAAACAAGTCTTTCTATTGTAGGCTTTCGTTCTC
GTTGCTTGATGACTGATTGCTGCGAGTTCTATAATTGCTTCCAATCAAATGATTCAGAAG
CACACCAGCTGCAACACTAACATTCAAGCTCTCCACAGCTAGAAAAGACCGAAACTCTTC
ACTCGAACCCAGATGATCACATTCGCCATCTTCTTCTTCATCAGCGACGTCTCTAACATA
CGGGTCAACAGGTATGTTCCCCGGGATTCTAACAAGCTTAGTACACGATCTCTCAACCAA
AGGCCTTAACCCGGTTCCTTCACTGCCTAAAACAAGAATCGTCGGCTTGCCAGGTGGAAC
GTCATCCAAAGGAACAGCCTTTGAATAGACTGAACCACCTAGTACTCGCCAGCCATTTTC
AGCCGAGGATGTCAGAAACTGCATCATGTTCTTGCAAGATCTGAGCTCCATTAGCTCAAG
CGAGCCAGCGCTCGCTTTGCTCACAACTCCGCTCAATGGAGCTGAATTCTTAGCACAAAG
GATAACTCCTGCTGCTCCAAAGAAGTAAGACGACCGAATTATTGCTCCTAGGTTTTGAGG
ATCAGTAACCTCGTCCAATGCTATCCAGAGAAGACCCTTGTCTTGCTCGTCAACAGAGAC
GCGTTCCAATTCTTTGATATACACCATTTCTAAAGGAGACGAATCTAGAAGCAATCCTTG
ATGAGGACGATTATCAACAAGCATGTTAAGATCATGCTTTGACACCTCTTTTACAGTCAA
ACCGATTTTATCTGCCATTTTCAACACCTTCTCGAATCCTTTCTTGTCCTTCTTCTTCTT
GTTATTCCCACTCAAATCCAACCCTTCTTGAACATATAATGCATAAAACTCCCTTCTTCC
AGCCGACAATGCAGCTAAAACCGGTCCGACTCCGTAAACTCCCTCGCCCACCATCTTTGG
TAAACTCGACTCTGTAGCTTGCTTGAATGTCTTTCTTCCCCAATTCTCTTGTCTATCATA
CCTTCTCATCTCAGGCCTTTCTGAACCCCTTTTTGGATAAACAACTCTATCAACTCTAGT
CTTGATCTTATCCCATCTTGGATCTTCAATTGCCTCGGCTTCACCTCCTCCATCTTCCTC
CCCACCATTATTATCCTCATCCCATTCAACTTGTTTCTTCTTCTTCTCATAATTAGTTTT
TCCAGTTCTACCCCCACTCAAACCCTCCTGCGCCATTGAGGAGTTGCTTCTTTGAAGGAG
TTTCTCTGCTGATTCCTCCCAAGAAGATCTTTGTCTAACCTTAACCTTCACATTCAGATT
CTTCCCCAATTTTGGTTCCTGTGCAGCGCCATCAGCCAACCATGGAAGTGATTCTCCATT
CGTCTCGTCCCTACTTGCCGCAGAATAACTCAAAAACCTCCCAACTCTTCCTAATTGTCT
TCGTCTTCCATGAAAATTGATGCAAGCTTTCCTCGTCTCTATCAACTGGAAGCTTTTGCG
AGACCTAGAAGTGCTGGAGGCGGCAAAACTAGGGTTTTGGGAGGGTTTTAGAAAGGTCCC
CGTATGAGAAAAATTGGAGCTTTGAGATGGGAAATGGAGTTAAGGATTGTGATTGGGATG
AAACCCCTCATCGCCATAGGCACTACTTGATGGGTCTTGGACAAATTGCAGAGCATTTTT
TGCAGTGTTAATGTATTTGGCTTTGCCTTTCGGGAATTAATTGAAATGGAAATGAAATTT
CAAGCGGAGAGGAAGAAACAATAGATAAGGATAAGAACAGTGGAGATATCCCTTTTACCT
CAAGGTCTTGAAGCTCCTTTTAGATTTCATTCGCCATTTTTGAACACCTTACCTCAACCG
AAACTCTACCCAACGCTCTCCTGGAAAAAGGCTTAGGCTTTAGGTCATGTTTGGG
>Fagopyrum_tataricum_MIRA_VER3_c310
AATGAAAAACAGTTGGTAAATATGCTACCAAACACAATCAAAGAGGTGGAACTCACAAAC
TGATTCATTTTACACTGCCAATTGAATAAAGGAAAGATTGTCTTTTTCCAGTAATTGATG
CATTTTCGACACAGATTGCGACTCACCTGGAGATTGCAAGTCTTCAAACAACACATCATC
ATCACATACTACTAAGACTCTTCAGCTTACTTCTCTGAAGCTCATCATCAATAGATTTAA
GTTATAGAATCACACACAATCACCACATTAACTCGCTTCATCATCATCTTTATAGACAGA
ACGTGAAGCTAGCCAGGTGTCTGGTGGAGGAATGCAACCATGTATGGGCAAGGCTTACAT
GAAGTCTTCCTCGAGCTCTTGCAGCGATTTGTTTTCAGAAGCAATCTGTTTGTTTGAAGT
CATTTTATCAGATACCATCAAATTCTTGTAGCTCCTCATTTCAGCCTGCCGCTCCTTTTC
CAGTCTATCCATATCCTCTCGGCGTTTCTTGTCTCTCAGCTGAGCCTTTCTTTCTGCCTT
TTCAGCATTGCCATAAGCTTCTCGCTCCGCTTTCAAGTCTGGCTTCCTTTCCACCTTAGT
GCGGTTTAATCTATTAACAATCTCATTTATTCTCTTTTCTACTCTCACGGTACGCACCAT
TTTCGAATTGTAGAACCCAACTTGGCCAACATCCATAGATGGGGTTTTCTTTAGATTTGA
CCATGGAGTGTAAACAACATCAATGTTGTTCACCTTGTTTCCTTGAATAGAATTTGCTTT
CACCAGTTGAACGCAATCCTCCAACACTCCTTCAGGTATATCATCCATCGACTGATATTT
TTGCAATCTTAGATAAACATGAGCAGAAGACATCTTGTCTACATGAAACCAGATGTCTTC
GGGGAAGCCATATTTGATGAGCTCTTCGTTCTCATACTTGTCGAGCCCCATGAAAATGGT
GTAGTCGCCTGCCTCAGGCCTCGCTTTGAAGTAGAAAACCATTTTGTCTCTCTGAATCTT
CTTTCTTCGATTCTCTTGTATCCTCTTTGTGGCTTTGGGGAGAGGAGAGAAGAGAAGGGC
GAAAGAGAACGAGAGGCTCGCAATTTCCCTAACCTTTCTCTATTAAAGACCTTTTACTT
>Fagopyrum_tataricum_MIRA_VER3_c311
ACTTTAGTCAACAGCAAATATAGCTTCTTATTACCTGTTCAGACCCAATCTCCTTCATAC
ACAACCACTGACCCTACATACCCAATTGCTTTGATGTTCTATACCAAAACAGATTGACAA
TGAATGAAGTAATATACTAACTTATTATGATAATAAAACATGCTGGAAACAGAGAAAAGA
CAACAAATTTTGCAACAGAGTTAAAAAACAAAAGAAGCAGCATACACTCCAAGTTTTACA
GAGACCAGTTGGAAAATTTACAAAAGTAGTACTAGCAAATCCACAAAAGACACAGAAGGA
GATTCAACATCAATGTAGGGCGAACAGATCAAGGAAATTTGGTGATTTAGGTGTTGTGTT
TGAAGGGGATGGCTCTGATGATGATCTGGTGGTAAGCAGCGGCCAATGCAGCTCCGATGA
ACGGTCCGACCCAGAATACCCAATGGTCATTCCAAGCATGGGTGTTGTTGTAGACGATTG
CAGCTCCCAAGCTCCTAGCCGGGTTGATGCCGGTGCCAGTGATGGGGATTGTAGCCAGGT
GAACCAGGAAAACTGCAAACCCAATTGGCAGGGGAGCCAAAATAGGGACATGGGAGTCTC
TGGCATTCCTCTTGGCATCAGTAGCAGAGAAGACAGTGTAAACAAGGACAAAAGTGCCCA
TAATCTCAGCACCAAGTCCATCACCCAAGGTGTAGCCATGGTTTACGACATTCGCACCGC
CACCCAACAACTGGTATTGGGAAGGCTGGAAACCCTTGACCACACCTGCACCACATATGG
CTCCTAGGCATTGCATTACAATGTAGAATACTGCCCTTGTTAGAGACAGTTTTCTTGCCA
AAAACAGCCCAAAGGTCACTGCTGGGTTGATGTGTCCTCCAGAGATACCAGCAGTGCAGT
AAACAAGGGCAAAAATCATACCACCAAAAGCCCAAGCAATACCCTGAATACCAACAGAAG
CACATTTGGTAGGAGACCTGTTAACACCCATAACAGTCAAGATAGTGATGTACAGGAACA
AGAAAGTGGCTGTGAATTCAGCAATTCCAGCTCTGTAAAAGGACCATGACTTGAGCTCTC
CAGGCTCAAACAATGGTGCTGGTGGTGGCTCCTTATAGTTCTTCGTTTGAGCTGATGTAC
CCAATGGCTGCCTTTCTGGGAACTTGTTTGCCCCAACCCTCACATCTTCTTCCTTGCCCT
CCATTTCTTCTTCTTCTTCTTCCTCTCTCTCTCTCTTCTTCCTTTGTTTGGATNAGCTT
>Fagopyrum_tataricum_MIRA_VER3_c312
CTAATTAAGAACAAAACCCTNNTAGAAAACACCATATTCAATAAGCAAGCTCCAAAAGCC
ACAATAGCATGCTTTACATAAGTAGGATGGAAATTTTAAAATTGGCCATAGAAATACATC
ATTCACACTGTCTAACAAGCCCTGGTACAAAAATCTCTAAGGTCGGTTTCATGCCAAGTT
AAAGCAAATCCATTTGCCTCAATAGTTTCAATTCAACACAGTAATTTGCATAAACCCCTG
TGAATCGGATAGTGTCCCTTAAGCTCTGGGGTTTTGTACATGTGAACGTCCTTCTAACTG
TTTTCCTTCTAGTCTTCTTCTGTAGCCATTTCTCCATTTTCTAATTGCTTCTCTTTCTCT
TGCATCTCCATAAGTTTAAACAACGCCTTTTGTGTCCTCCTTTCTAGCTTATCCAACTTC
TTTTGTACATCCCTTCTAAGATCAAAATTTGGCTTCTTGGGAGCGATGTTCAGAAATGGA
TCCTCATTCTTCTCTACAGCAGGTTCTGCTGCAACTGGATCTTCAAATTTTGGTAAGTCT
GGGGGAGCCAATCTACCTCCTTGAAGTTCCTTATCTTGAGGAAGGTAGTTTCGAAATTTC
ATGTTTAGACTTTCATCATTAGCAGCATCCCCATTGTTAGTCTTATCTTCTGCTCGAGTA
CCATCCTCATCAGGGGTGTCAAAAAGTTCCTTTGCCCTCCTAAGAGCTTTAAGTCTTTCC
CGTCGAGCCTCTGCAGATTCTTCATTTGAATCTTCACCCATCCCTGGAAGATCAAGTTGC
AGCGTCGATACAAAGAGAGAACTCACAACTTCGAGAGCTGCTTCACTAGGGTCGCCGGAA
CCTCCTT
>Fagopyrum_tataricum_MIRA_VER3_c313
AGTTTTTGTTTTCTTTTTTTGTNTATGTCATTTTCTATGCATTTCAGATTAACGTATAAA
TCATAGCTATCAAAAAATACACAGAGGTCCTTTGCTATGAAGCTTATACATGCACAAACA
ACAAAATACTGCATCTATCAAACAGTATAATACTTCAGTAAATATATACTTAGCATGAGT
AATGAAAACAGATGATTCAACTACTAGCTACTTCATATCAGAAGCATGCCTCAAAGAGAA
GGATTTCAATCGTCTTAATCCTTCTTCTAGCGAAGCTGGATTCGCTGCAAACGTTATTCT
TACCCAATTCTTCAGTCCAACTGCTATTCCTGGAAGAAGAATCACTAATTCTTCTTTGGC
CAGCTTGAAGCAGAAATCAATATCATCTGTGATGTCCCTTAATTCGGAAAGATTCAGCTT
CACCATGACAGCCATTGATCCTTGTGGTTTATGTGGGCAAGTCAAACAAGGTATTTCTTT
AATCATTTCGAAGCATAAATCCGTTGACTGCCTCAGGAGATTCAGGGTTTTCCTGAAGAA
ATTCTTATCAGTTTGCTCCAGAATCCGCGGCACTGCTGCCTGAATAAATGTGGCAGGGCC
TCCAAGGATGTCAAAGTTCTTCTTCAGCCGCTCAATGATCTTTGGATTTTTAAAGGTGCT
GCAAGGATCAGTTAACACGAACCAACCGAGCCTCCAACCGGGAACTATCCATCTCTTTGA
CAATGAACCGAGTGTTAGAACCGGAACAATAGACCCGAATACGCCCATTGGCACAAACGG
GTTGCTCCCAAAAGCAAGGTGACCATACACTTCATCAGCAATCACCACAATCCCCAATTT
CTTAGCAGTTTCAGCAATCTTCTTTAGGTGATTATAAGAGTAAACATTTCCGCATGGATT
TCCAGGATTAATGACGACAATACCCACAGTATTATCATCAGCCAAAGACTGAACTGCATC
GAGATCAACTTCCCATCCTTTATCAGGAAGAAGATCAAAGTGCCTTATCTCAACATTCCG
AAACCAAGAACAAAGCTCATAAATCGGAAACCCAGGCCTAGGAAGCAAGATATTAGCACC
AGGGCGTGAAAGCGTCGACAATGCCACGTCAATTGCTTGCGTACAGCCTGATGTCACGAA
CACGTCATCTGTTCCCAGTCTGTAAGGCAAATCCTTTGACAGATAATCTGCAATTGCCTC
GCGAGCTTGTGGGAGACCAGAAGTGGGTGCGTAGCCATTGAAGGTTGAAGAAGAAAGAGA
TTCAGAAACTGCGAGTTCAGCAATTGGGGTTGTTTTGAAGCATGAATACGCTGTTGGGTC
TCCAATTCCTAGTGAAATTATCTTCCTCGATGAATCATCGTCATCCAAATGGGACATTAT
CAAACTTAAAATCCCCTTAATTGTGATTCTTTGTGATAAATCCATACTCTCCTGCTTGGT
TTCCATGGCTCTCTCTCCTGCGGCGCAATCTGGTGTCTGAGATTACGAGGGTCTCTTATC
TTGGAGTTGGCTTT
>Fagopyrum_tataricum_MIRA_VER3_c314
CCACCAAATATAGCTGTGAAATTCCACCTAAATTTTCCTCTTCTCTTGCTTCTTAGCTTT
TCATAACTAAGAGGGGCCACAACAGAGCAGAGGAGATACTGAAGAAAAAATGGCAGCTTC
AATGCAAGCAGCAGCAACCTTAATGCAACCCTCAAAGGTTGGAAGGAGCAACCTCCATCT
TAGGTCTCCTCAAACTCTCACTAAATCATTTGGTTTGGAATCATCTAATGGCAAATTTAG
CTGCTCTCTCCAATCTAATCTCAAGGATTTGGCTCTCAAGTGTGTTGATGCTACCAAGCT
TGCTGGCTTGGCTCTTGCCACTTCCGCTCTCGTCGTCTCGGGAGCTAATGCAGAAGGAGC
AAAGAGATTGACATTCGACGAGATCCAGAGCAAAACATACCTAGAAGTGAAAGGCACTGG
AACTGCAAACCAGTGTCCAACAATTGCTGGTGGAGTCGACTCATTCGCATTCAAGCCAGG
CAAGTACAGTGCTAAGAAGTTCTGCTTTGAGCCAACACAATTCACTGTCAAAGCCGAGGG
AATAAACAAGAACTCTCCCCCGGACTTCCAGAACACTAAGCTCATGACCCGTTTAACCTA
CACACTTGATGAGATCGAGGGTCCATTTGAGGTTTTACCCGATGGAACTGTCAAGTTCGA
GGAGAAAGATGGAATTGACTATGCAGCTGTTACCGTGCAATTGCCAGGTGGTGAGCGAGT
TCCTTTTCTCTTCACGGTCAAGCAGCTTGTCGCGTCTGGCAAGCCTGAAGCGTTTAGCGG
AGACTTTCTTGTTCCGTCATACCGTGGGTCTTCTTTCCTAGACCCAAAGGGTAGAGGAGG
GTCAACTGGGTACGACAATGCGGTTGCATTGCCTGCAGGAGGCAGGGGAGATGAAGAGGA
GCTACAGAAGGAGAATATCAAGAATACTACCTCGTCGAAAGGGAAGATTACTCTTAGCGT
CACTCAAAGCAAGCCTGAGACTGGTGAGGTTATTGGTGTGTTTGAAAGCCTCCAGCCATC
AGACACTGATTTGGGGGCTAAGGTTCCTAAGGATGTCAAGATCCAAGGGGTTTGGTATGC
CCAGCTTGAGTAATAGGCCTTTTGTGTATGAAGAATAATGTTGTTGATTATTATTATGGC
TTATTTTGTGTACCTCCTTTTAAAAAACGCTACATTTTCTTTTGTGTACAATTTATGGCT
TGTAACAAAGCAACACTGATGATCCAACAAACATCTAAAGGTTGCAGGCAACTATTTTCA
CTTCAAATTCATGAGTCTCAAGTGT
>Fagopyrum_tataricum_MIRA_VER3_c315
TCTCCTTGACTGCACCGAAACTATGTGCCAAAAAATTCAACGGTCCACACCACTTTCTAG
GTGGACGATTTGTTCCCCCTGCTATTAGAGACAAGTATAAGCTTTCTCTTCCCCCATATC
CTGGCACATCGATGTGTGTGCGCATTGGAAAACCTCCTAAAGTAAACATCTCATCCCTAA
GAGAGAATTATGTATCTCCAGAATTTCTAGAGGAACAGGTTGAAGCTGACCCTTTTGATC
AGTTCAGAAAATGGTTTGATGATGCATTTAGTCTGCTGGGTTGAAAGAGCCAAATGCAAT
GGCATTGTCAACTGCTTCAAAAGATGCAAAACCCTCATCGAGAATGGTCCTATTAAAAGG
TGTGGATGCGGATGGATTTGTCTGGTATACTAACTACGGAAGTAAGAAAGCATATGAACT
ATCTGAGAATCCTCATGCAGCACTTCTGTTTCACTGGGATGGTCTCAATCGTCAGGTAAG
GGTTGAAGGACCTGTTGAAAAAGTTTCTGAAGCGGAATCTGAACAGTATTTTCACAGCCG
CCCTCGAGGAAGTCAAATTGGTGCAGTAGCTAGCAACCAGAGTAGTGTTGTTCCAAGTCG
ACAGGCTCTTCATCAGATGTACAGAGAATTGGAGGGCCAATTTTGTAATAGTGATATGAT
TCCCAAGCCCAAACATTGGGGTGGATACCGGCTTAAACCACAACTATTTGAGTTTTGGCA
GGGACAGCCATCTCGCTTGCATGACAGGCTGGAATACTATCCTGTTGAGATTGAAGGGCG
ACACCAGTGGAAGATCCGTCGGCTGGCTCCTTGACTAGCCAGCGCAGGATCATCCTTATG
AACAGAAAGATCCAATCAGCATCAAAATGTTTTGTTCTTTATGCTGAGGATTTAGATCTT
AATGAATATGTGCAACCTTAGCTTCATTGATGATTACATATTGGAATTAGTATTGGACAT
CATCTGAAAAAAAGATCTTTTTATGAGGCTTGTGATTTGTGAAGCTGTGTATCAAATTAC
ACATGATTAAAATCTTGAACTTTTATCGGTAGAAATCTTGAACTTCTACTTTTAAGAAGG
TATACTGGTACAGATTTGGAGGCAACGCTAACTTGTTTAAGTTTAAAGGTGGTCCTAATT
TAATC
>Fagopyrum_tataricum_MIRA_VER3_c316
AGTATTAAGGCCCGTATGAGATTAATGCTTTATTCTATGGTTGCAAATTGCAAAATAGGA
AGCATGAAACTTACATCTCATAAGAACAAGAATTGCATCATTCAAGTGAAGATCAAGAGA
GAAATCAAACCACAGGAGAATGATAGAAGACTCATTCATGGCGTATTAGAGCCAACTAAT
CAAAGAGAAACACATGAACATAACATTTTCATGAACAAATAACATCAATTCATATCATCT
TAATCATCTTGTTACTAAAATCCCAAAGTCTCTTCGCCAATACTTCATCAGAAGCCATCT
TACTCAATGGCATCTCATTGCAGTCAAGGAAATACTTCCCTGTCACCCCTTTCAAGCTCG
GGTGTAACACGACGTAGCATGTCGTCGCTGCTCCCTGTTGAACATTCTTCCATATCAATG
GAGTGAAGAACTTCAAAACATTCATTATGAAATATTGATATTGAAAGAGATTTGTCATTA
TAAGTCCTGGATGAACACAATTGGCTGTAATGTTTACTCCATCTTCCTTGAGGCGACGAG
AGAGCTCGATCGTGTGCAGTATGTTGGCTAGTTTTGATTGCCCATAAGCCTTCTTGTCCG
AATAACTAGATTCGTCGTTGATGCTATCGAATCTTATACCTCCCTCGTATGTGTATTGAT
GGGCGATTGAAGTCAAGTTCACAATCCTACCTTCAATCCCAGTTGCTTTTGCAGTGTCCT
TCATCTTGTCAAGAATGAGATTCGTTAAGAGAAAATGGCCCAAATGATTTGTAGCGAATT
GCATCTCAACCCCATCACGCGAAAGCTGAAACGGGCAAAACATGATACCAGCATTGTTTA
TCAAAATATTGAGAGGAACATTAAGAGCGTTGAAGCTATTGGCAAATTCCCGAATCGATT
CAAACGAAGAAAGATCAAGTTTAAGGATATCCACTCTTGCTGATTGATTTTCTTTGAGAA
TGAGTTCTTTCGATTCCCTTGCCGCTTCCATGTTTCTAGCCGCGATGATCACATGAGCCC
CCCGAAGAGCCATGACCCTCGACGTCTCTAACCCTATTCCACTTGCTCCTCCGGTGATAA
GTACAGTGAGATTAGAAGCATCAATGCCGCGAGTAACTTGTTCAGCAGTTGAAGCAGATC
CAAAGCCACTAGGGCCAAGTTTTCCAGTCATAAGTGTAAAGATATTCATTTCCAGAAATC
AACCAAACAAGGCCTTAGACCTGAATCAAAAGCTTGACAAAGANGCCCAGAAATGAGTGA
GAGACAAAAGTGAAAGAGAAGGTACAAGGAGATGTTAAAAGGTAAGAAAAGCACATGGAT
AGGCTACTATATAAGCAAGAAAGTGAAAAGAGCATGATATATTAACCCTAAAGTTGGAGG
GTAGAATGAATGAAGGTGGGAAACTAGTGAGCACTAAATGATGAATGAAT
>Fagopyrum_tataricum_MIRA_VER3_c317
AAGCAGCTGTGTATTCTCATCCCTCCACATTACCTTAAACTTCTTCTCCTCTCCTACACT
CCAAACTAACAAACCCAAGAGAGACACAGAGAGAGAAAACCCACCACCGACGCTCACTCG
TCACCACTCCAACCACCTGAAAATGATCAAAACCACCTTCCTCCCTACCAGAACTCAATC
TCTTCCGGTATCACAGCCAGATCAGAATCCACAAGGCCTTAGAAGAAGATTATCATCTCT
CTCACTTCAGATCAACCCTTCTTCTTCCTCATCCTCCGCCTACACATGGGCACTCAACAG
ATCCAAATCCCTTTCCTCCATGAGAGAGAATGCCGGCGATTCTCTCAAGAACTGGTGGAA
CTTCACCTGGGGATGGATCCTCTCCAAAAAGCCTGCCTTCGCCGGAGATCTGGAGCTCAA
CGAAGAAGAAAAGCTCTTTGTTGGGTCCCACAATAAGGGCTCATGGAAACATGTGTTTTA
TAAAATCAGAGCTGAGTTTAGAAGGTTATTAAGGTCTGATAATGAAGCTCTTCCTTTGAG
TTTTAGGTATGATTCAAAGGCTGTTTTCAACAGATCGGCTACTCTCCATTGATCAACTCT
TGGATTGGATGCTCAAAAAATGATCATTAGTTTTTTTAATGAAATTGTGTCGTGTTATTG
TTATTTTTTGCTGTTCATCTTCTTCATGGGAAGATTTCTTTTCTTGTGTGTCTGCGTATA
TGGAAGAAGCTTATTATATAAATGTAATTTGTTGTAATTACAATAAATTGTGATTCAGAA
AAACAAAGTTTACATCTTGTCGGTGGGCTGTAATTCAATAAACAGAAGGATCCCACTTTA
ATAATGATT
>Fagopyrum_tataricum_MIRA_VER3_c318
CCAATGTCGAATACTCAGCACACTATACACTAACAGCTCTATTCAGTATTGCGGGTACAA
TGCTCATTTCAAAATTACAAGCCAAGCAAATGAGATCATATTTTAGTACAACAAATTTGA
TTGAGAGATGATGGTATTCCAGAGCTCATTCATCGACAGCTGGAGGGATATCGCTATCAT
ACAGACTTTCCGGCAACTCTGTGCTTATCCCATCCACACCTTCTCCGGGCAACTCTGTGC
TAATCGGACCCAATATTCCATCTGTGCTTAGAGTTAAACCGCTCTCGGGTTGGAATCTCA
GCATGTCAGCACGAGCCATGGCTTCAGCTTGAGCAATTCTTTGCCTGAATGTCTGAGCCA
TCTCCTCTGCCTTTTCAAACACAAGTTTTGGGTTGCGAATCATGTCTCCAGGAGTTGGCT
CCAACTTCTTGGTAGACAGACTAACTCGGCCTCTTTCACGGTCATGGCTCAAGATCATGA
TCTTCAAAGTATCTCCGGGTTGAAGGACAGTTGCAATATCTGACACACGATCATGGCTTA
TTTGACTGACATGAAGAAGACCATTGATGCCACCTATGTCGATAAAGGCACCATATGGTT
TGAGGGACTGAACAGTTCCCAAAACCACGGAACCAATACCAAGTTGTGCCTGGCTGTCAG
CCATGGCTTTTCGGTAGCTAAGTACCAACCTAGACTGCTCCTCATCTACCTCGACAAATT
TAAGTGGAATCTCTTTCTCAAGGAGTTCCTCAGGAGCAGATTTAAATGATGTCTGCGAAA
ATGGAACAAACCCACGAAGACCCTCCACCAACGCCACCACTCCTCCCTTGTTTGCACCAA
TAATCTTTCCCTTGACCACGACATCCTCGGCTTGTAGCTGTCTACAGCGCTCCCAAGCGA
GCTCATACTGGATATTTCTTAAGCTCAAGATCAAGCTATCATCCGCCTCGTTTTCACCAA
TAATAACAAACTCTTCTCTCACCCCAGGAACTATTCCTGCTTCCGCCACATGTTTTATTT
TGTGCATGCAGGCCTCTTGGAGCGGCAAATACGCAGAGGACTTGGCAGTGATGTCAACTA
ATGCCCCATTAGCATCTGTAAGATATACAGTCCCTTTCACCCTGGAACCCAACTCGGCAT
TGAAGTCGTACTTTTCAATGGCGGAATGGAAATCATCAAGGGTGAAGGCGACACCTTCCA
TAGGAGCAGTACGACAGCGTTCATAAGCCTCATCGAACATGTCCTTAAGCTTCTGCCTCT
CCCTAGTCTGGGCATTTGAAATAGGGGTAGCCGCTACTATCTTGAGGCTTCTAGACTTGT
GAGTGGTAACGCCATTTTTGGAGAGATGGGGAGTTGAGAGAGATGGGCATCTCCTTATCC
CCACGAACTGCTGTGTCAAACACGCCATTAGTGAGACAGATGGAGGAGATGGATTTCCGG
TTCTGATTGTGTCTCTCAGCTCTCTGCTTTCCTTTCGGACTA
>Fagopyrum_tataricum_MIRA_VER3_c319
TTTTGTTTTCTTTTTTTGGTACGCAATGTGGATATATTTCGTCTCCAGAAAACAAAAGGC
CTTAAGAAAGGTAATTTCACAAAGTAAAATTCCTAAATGTGTACAAGTAAAAAACATCTT
TTTAAGGGGCAAATGGAACCTATTACATTATAAAAATACTCCTTTGGCTTGAAAGACGAA
AGTATGATGTTAAAAAGATCATAGCCCGAGGAATCCAAGTTCAGTGGCTTTCTCCTTCTC
AAAGGTTTCAAAATATTGATAGATGATGGTGACTGCAAGTAAGATACCAGTGCCTGAACC
AATAGCGCCCATGAAGTCAGCCAACACGGTTAAAGCTCCGATGCAAATCCCTCCGAAAGC
AGCCGCGGTCGGAATGTAACGGTTGAGTTCCTTTGTTAGGTTTGAGTCGCGATGACCAGG
CATAACCATACCTTGTTCCTTAAGTTGCTTGGCTACATCTCTGGCTGAAGACCCAGAAAC
CTCAATCCATGTTTTTGAAAACAAAGCACAAGCAGAAAGCATGAAAACTATATAGAACAG
TGCATGGAATGGATGTGCTGCCATGTCCGCCAAGCTGGCTGGTGCAGTAATGTAGTATGC
AATACCGCCCACAGGGATTGATTGGCCGCTATATTCAGACTCCTTCCACACACCCAACAA
ATTGACAATGAAGTTTCCACCGTACTTCCTGTAGAGAAGCTGTGAGATGAAGTAAAGGTT
GGTGACAAGGGCAGATTGGAGAATGATTGGCATGTTGGATGTGTAGAACAGCTTGATGGG
ATATGATCCCTGCTGTCCACGTGCGTTCTTTGATCGTACAGGCAAAACTACGCGGAATCC
TTGGAAGTAGATCACAATAAGGAAGATCAAAACTGTCGCAAGCAGGTTGGTAACGTTGGG
AAGGTTCTGCCTGTAGAAAGCCTCACGAAGAGCACGAACTTTATCTGTCCTAGTTATTAA
CAGATGGAATAAGGCAATAACTGCTCCCTCAAACTCGGCTCCTCTTCCTGCATTGATAGT
AGTCGGACTGAATGCTTTCCAGATTATGTTCTCACAGATGTTAGTAGCAATGAAGAGTGA
AATCCCGGAGCCAAGACCATACCCCTTTTGAAGAAGCTCATCAAGGCATATTACTATAAT
ACCAGCAAAGATAAGTTGAAGGATGATAAGAATGGCATTGCCAACACCAAGTTGCCCAAC
ACTTCCGTACATGCCAGAGAGAACATATGCAACAGCCTCGCCTACAGCAATCAGAATGCC
TAACAACTTCTGTGCACCATTGAGAAGTGCACGGTCCTCTCTCACGTTATTGTCGACTTC
AATGATCTTTGACCCAGCCAAGAGCTGCATCACCAACCCAGATGTGACAATGGGAGTGAT
CCCAAGCTCCATCACGGTTCCCCGGCTTGAGGCAAGGATCACACGCATCCAGTAGAATGG
ATCAGCACCGGTTGTTGAATGTATTCCATAGAGAGGAAGCTGACTGCAGACCAAAAATAT
GAATAGAGCGATAACAGTGTAGATGACTTTTTCCCTGAAAGGAATCTTCCTGTCAGCACT
CTGGACTTCTGGTAAAAATGAAAGGAATGGTCTGACCAAATGCAGCACTCTAAACCCTCC
TCCCATGATGAAAGAAACAGCTTTATATCACCTGGCTGAGAAGGAAAGGGAAGACCTTCA
GATCTGTTGAAGCCCGGCTCTTTTCTATCCTTCGGT
>Fagopyrum_tataricum_MIRA_VER3_c320
GCACTCATTAATCAATACTAATACAAACAAATTAACATGCAGTGATTCAAGCGAAAATCA
AGCGCTTTCCATGGTCTCACATCCCCTAATGAGCACAATATCAGACAAATTATTCTAAAG
GTAAAATTCAAAATATCACCTCGAAGCTCCATATCAGTGAATGAAATAAGCCGCAGTGGT
GAAATTAGGCCTGATACAAGCATTCCTATAAACACTAAATAGAGATGATAAAGTTAGGAG
CTAATTAAGTCATTACACCAGTGCAATGCTGCTCTCACCGCCGGGAGGTTTGCGAACGCC
GCCAAAGTAGTCTCTGGGTTCCACCTTGCCTCCATCTGCAAAGATGTTGCTGCCACTCAT
TTCTCTCAGCTTTGCCTGACTCAATGACTTCTCAGCTGATCCCGACGGAGCATCTCCCTT
GAAGATGTCGTTTCCTGTCAGCTCTTGGAACTTCTGGTTGTGTATTTTCTTTGTTGTCTT
CACCACTGGCTCCTCTCCAAACAGTATGTTACTCTGCCCTCCAGCTGGATTAGAAACTTT
GACAGAAGTACGAACATTCCTTGGAGCAGGTTGATCTATATCTTTCCTCTCTTTTGAACC
CATTGAACGAGCTACAGCCAATGATCTAGGAGTATTTTCAGGAGGTGGGCCAAAGATATC
ATTCCCACTGAGCTCCTTACTCTTAGCATCTGATAGCTGCTTCTTGGTCTTCATGTCTGA
CTCACTCTCTAGGGTTCCACTAAGTTCACGCTGCTTTGCTACCTCAGGGATAGAGGTAGG
TTTCTTTGGGGTAACACTTTCATCGACACTAAATGAGATCTGGCTGATGCCGATAGCAGC
TTGCTGGACAATCCGTACACTGGTCTTCGGGGGATTAGGTCCAGACTCAGGAACAGCATC
ACCCTGCTCAGCAGCAAATATCCCACTTCCTGTCATTTCCTTCATTTTATATCCAGAGCA
CGGTTTTGTTTTCATCAAATCCTGAGATTCCTCGTCGGTGACCTGACCTCCGAAAACGAC
CTTTGTGATTCCATCGGAGGGCTGGTGAGAGCGAACGGCTGTAGGTGGGGCCGAAGGAGA
GGAAGAAGGAACTTCGGACCAAGTGAGCAGATCGGATGTGTTGGTGTGAGACTTCCTCGT
AGGTTTCGCCCTTTCCATTGCTGTACTTCAATTTGCTTTTCTCTCTCTATCTTGAGCTCA
CAATGGCTATGAAGACTGAGCAGCAGGCGNCTGAGATAGCGGTCGGCCCCCCCCGTATCT
GCGTT
>Fagopyrum_tataricum_MIRA_VER3_c321
CTGCAAGTACTTTCACATTGTTTTCACTCTTCTCTAAAAATGGCTGTGAAGGTCACCCTT
CTCCTCTCTTTGGCTCTGCTTCTGGTTGGTTTCACCATTGGAGCTACTGCTCCTCCTCTT
CCTCACCACCAAGGAGGTCTGCTTCCAAACGGCAACTTTGAAGAGCCAATAAACCCAAAG
CAAATCAACAAGACAGTTCTTAAAGGCAAAGATGCATTACCCAAATGGGAAATCTCCGGC
TTCGTTGAGTACATCTCCGGTGGGCCACAACCGGGAGGAATGTTCTTTCCGGTAGCTCAC
GGCGTCCATGCCGTGAGGTTAGGGAATGAAGCCAGTATCTCACAGTCAGTTCCAGTGAAG
AAAGGCTCAGTTTATGCCTTAACTTTTGGAGCTTCAAGGACTTGTGCTCAAGATGAGGTT
TTAAGTGTGATTGTTCCTCCTTACAAGGGTGATATTCCCTTGCAAACACTTTACTCTAGT
AATGGCGGAGATACTATTGGTTGGGCTTTCGTAGCTACATCTAATGTTGCTAGAATCACC
TTCCATAATCCTGGTGTTCAGGAAGATCGTGCTTGTGGCCCTCTCTTGGATGCTGTTGCT
ATCAAGGAGTTACTCTCTCCAAGGGAACTCAGAGGGAATCTAGTGAAGAATGGTGGATTC
GAGGAGGGACCTCGTCGGCTACTAAACTCGTCAAACGGCATCCTCATCCCTCCGAAGCAA
GAGGATAACACATCCCCTCTACCCAGGTGGATTGTCGAGTCTCTCAAAGCCGTCAAGTTC
ATTGACAAGAAGCACTTCAACATTCCCTTTGGTCTATCAGCCGTTGAGCTTGTTGCAGGG
CGGGAGAGCGCCATTGCTCAGGTCATCAGGACAGTACCCGGAAAGACGTACAACATCGCC
TTCACTGTTGGAGATGCGAAGAACGGATGCCATGGATCCATGACGGTAGAAGCTTTTGCT
GCAAAGGACACTTTCAAGGTTCCCTTTGAGTCTAAGGGATTAGGAGGGTCCAAGAATGTG
AGCTTCAAGTTCAAAGCTCTGTCTGACAGAACAAGAATCACTTTCTTTAGTTCTTTCTAT
CACACCAAGCTCGACGACTATGGAGTTCTTTGTGGACCTGTTCTCGACGAAGTTAAGGTC
TATTAAGTGTTTGTAATCGAACTCTGGTAGGGTGTCCTGCTTTGTTAAGGAACACTTGTT
GAGTCTTATGATTTCCAGTTTGGTAAATGTAAGTCGAGGAATGTTTTAAGAGGATAATAT
TAAGCATTATGTGTTGGATGAAATAATCTCAGTATGTCATATAATCATTAGTTTCAATGA
CAAAGGTATAATCTACCAAGTTAC
>Fagopyrum_tataricum_MIRA_VER3_c322
ACACATACAAAATCGCATTTTCCGGATAAACGGAGGTGCTTCCACTCCCAATTGTTTCGA
GATCGTTGCTGAATTAAAATGTCTTCCGCGGAAAATCGAAGTTCGGTGATAGTTCCCGAG
CTTGTCCTTTCTTATAAATTTCCCCCGTCAACTCAGACATATAACGAGAGGGATGTAGCT
ATTTATGCTCTTGGCGTTGGAGCTTGCGGGGAGGATGCTGTGGATGCCAGCGAGCTCAAA
TTCGTCTACCATGAGGATGGCCAGAAATTTATTAAGGTGTTGCCCACTTTTGCTACTTTA
TATATGTCAGCAGTCTTGCCAAACCTGTCAAAAGTGCCCGGACTGGAATATGATCCACGC
CTCCTCCTGCATGGGCAACAATACATAGAGATCTACAGGCCACTTCCATCAAGCTGTTCT
ATACTGAATCGAGCAAGCATTGCTGGACTGCATGACAAAGGTAAAGCAGCGGTGCTTGAA
GTTGAAATTCAGAGTTTTGATAAAGAGTCTGGACAGCAATTATGTATGAACAGGTCGACA
ATTTTTTTGCGAGGTGCTGGTGGTTTCTCCAAGACTTCACGCCCATATTCTTACACAAAT
TACCCAACTGATCAAGTTCCAGCTGTGAGAATTCCCAAAAGTCAGCCTTTTGCTATTTTT
GAGGATCGTACTCATCAATCTCAGGCATTGTTATATAGACTCTCAGGTGATTATAATCCT
CTGCATTCTGATCCCGGTCTTGCTTCAGTTGCTGGATTCACCCGTCCAATATTGCATGGA
CTGTGTACACTTGGTTTTGCCGTTAGGGCAATTATAAGGTGCATCTGCAAAGGGGATCAA
GATATGGTCAAGATTATATCCGGTCGATTCCTCCTACATGTCTACCCTGGTGAAACCCTA
ATCACGGAAATGTGGCTTGAAGGGTTGAGGGTTCTGTATCAAGTGAAAGTGAAAGAGAGA
AACAGGGCGGTTCTTTCGGGTCATGTAGATGTTACTCGTTTACCTTCTCAATTATGAGTT
GCTATTATTGGTACGACTGCATGACCTTGTTCTTCCGGGTCGCAGAGAAAGTGATACACA
AGAATCTTTAATCGTGGCTTTGAGATCAAGCTCGAAATGTTCAGACTTAAAGTTGTGTTT
GCCTGCTTCGTAAAACATACTTGTAATGTAAGATTGTAAGGTACTGTCTATAGGTAAAAA
TCTATCTGCAAGTATAGATGGAAGTAGGATCAATTGTCCAACTACCGGGACTACCGTGAA
TGTCAATTCTAGCTTAAACCAATAATCTAAGCCACAAATTTTTGATTTGATTACCAAGTA
ACAAACCTCTTAATAAAGGATGTTGT
>Fagopyrum_tataricum_MIRA_VER3_c323
GCCTCCACATAAAATTACCTCAATTTTGAGCTTCAATGACCATTCATCACAAATAAAACA
TCTGCACAACAACAATATAAAGGAGACATAGAATCCAAAAACCAGGTTTGCTCATATCCC
TGCAAGTTGTAACGTAGGAATGAACCTAGCTCCAACATCCTAACAATTCAGAATATATAG
AACCTGTATCCAATTTGGCTCTGACCAAACAACGAGTGTTATTCCTCCTAACAAAATTCA
GAATGAACTTTCAAGATTGGAATTTATTTCAGTATAGATGTATGTATCTTCAGACAGATA
TTCCATAATTGCTTATTTTTGAGACCTCCTTGGACAAAGCTCTCCGTTCTTGCTTTGCCT
CTGATATCAGCTTGGAGACCTGTGAGTTGAATCGAGATGCTTCTCTATTTGGAAGCTCTC
CCAAGGCAACCTTTAAACCCCTAGCTTTTCTCTCTATTTTCTCAGTTGATACAATTGCTC
TTCGGATCTGATCTCCTGCATTCTTCAATTTTGTTCTTCCACGACTCATTTCCTCCTCTG
CCAAACGAGCCCTTCTCTCAAGTTTCTCCTTATCAGCTTTGAGAGTTTCAAACATCTGCC
GCAGCTCTTTCACTTTAGCATCATGTCTTGTCAGCAAAGCCTCTTCACTCACAAACAGAC
CCGTCATCTTACGGTATAAGAAACGCCTTGGTGCCTTGAGCACCACAAGACCCAAGCCTA
GAGTGACTGCACCAGTAGTCAATGGATTCGACGCCGCTACAACGAGACCATCTTTAAGCT
TCCCGAAGAACTTCTCCTCATAAACATCATATTGAGCCTTGACATCCTTCACAGACTCAA
TGGTCTGATCGAAGTGAGCGGAAGAAGTAGCACGAATCTGACAGAGGCGGGATCTGGCGG
TGGAAAGGGCGGATTCGGCGGACTCCTGGACGGTGCGTTGAGCGAGCTGAGCTCTATGAA
GGGCTTCATCGATCCACGGAGAAGCGCCTTCCAAGCCCTTTAATGCCTTGTCAATTGCGA
AGGAGAAGCCATCCGAAGATTGGTTTGGGGTTCCATTCGTATCTGCTACCATGTCTGTGT
TCTGCTTTTCTT
>Fagopyrum_tataricum_MIRA_VER3_c324
AATGTATAAACTCAAGGGACGCACGCAACTAGTAGTCGATATAAAGTTTGGGATATATTT
TGCTAGATTCTGTAATATTCCCCTTGGCCGACAATCATAGCCCCCCATTGCAAATTAAAC
TAACTTATCTTTATTGGTGTATATGAATATATAAAGGCAGCAACTTCCCGATTCCATCGG
TAATAATATCTCTCCCACAACTCAAAAGAAGTGGAGCTAATTTTGTGAACTGAAGAAGGA
ATGCCGCCACCAGGTTGGGGACCTCCGCCGCCCGGACCACCAGGTCCGTGCGGTTGCTGC
CACTTTCTTTGCCACGGCATCTGCCACTTTATATCCACCTGCTTCTACTTCCTTTGCTGC
TGTTGTGTATTCGAGTGCTGCTGTGGGCCCATGTTCGGTCCACCAGGACCTCCCGGGCCT
GGAGGACCCCCTCGCTTCTAACTTCTGACCTCTAAGTGCAAGCCCGGCCCGGCCCGTATC
CATGTGTTCACCGTGTTGTGTCAATTATCTTGCTAGTTGATTCAGTGATTCCTGTGTTTT
ATGCCTAATAGTTCATCTTAAGATTTCACTTCAAATAATAATGTAATCAATCGCAGTTGA
TGAATCCCATCATTTTACATCTTGTGAATTTC
>Fagopyrum_tataricum_MIRA_VER3_c325
ACGCTTAAGAAATCCAATCTCGTCAATCTATCTCCCCCCATCTCTCTGGGGTTAGAAATC
CGAAGGATATTTCTAGGCCTTGAGACGGATCAATTTGGTCTTCGTACTCCAGCTCTCTCC
TCTATCTGCAATCGAATTCGATCATCAGGCTTTTGTTATCGCGTTCCCGGATTCGACAAC
AATGTTTACACGGCTATTTGGTAAGCCTAAACAGGAGGTCAGCACTGTCGCTACCCTCGA
TAAGTTGTCCGAGACGCTGGAATTGCTAGAGAAGAAAGAGAATGTCCTTTCCAAGAAGGC
TGCTGAGGAGGTTGAGAAGGCCAAGGGATTTACTAGAGCAAAGAACAAAAGAGCTGCAAT
ACAATGTTTAAAGAGGAAGAGACTTTATGAGCAGCAAATTGAGCAGCTAGGAAATTTCCA
GTTGCGCATTCATGACCAAATGATAATGTTAGAAGGCGCAAAAGCTACCACTGAAACTGT
GGATGCTTTGAGAACCGGAGCAGCTGCAATGAAAGCAATGCAGAAAGCAACGAACATCGA
TGATGTTGACAAAACAATGGACGAAATCAATGAGCAAACAGAGAACATGAAAATGATTCA
AGAGGCACTAGCAACTCCAATTGGTGCAGCTGCTGATTTTGATGAGGATGAATTGGAAGC
AGAACTTGAAGAACTTGAAGGTGCTGAACTCGAAGAGCAGCTTCTTCAACCTATTCACCC
CTCGCCTTTACCTCCCTCTAGGATCCCAGCACAACCAAATCGTCCTCCTCCGAGACAAAC
AGCTGAGGATGATGAACTTGCTGCATTACAAGCAGAAATGGCACTTTGAGGTTATGTAAA
GTCTGGTGAAAATTGCTTCTGCTCCTAGGCTTGCGTATGTCTTTTATATCCATGAGAAGC
TGTAAATAGAAGGGCCATAGAAGCAACAATTAATGTGATGTCTCTTCTTGTTGACCTCAA
AAATGTGTTCTATTTGTGATATCCTTTTTCGGGTTTTCTTGAAAGGCAATGATACTTTCG
AAGTGTGAAACCATGGCTGCCTCATTGTCTTGCATTGCAAATTTGCAACATTTTCTAGGT
GAATTGAGATCAAAGAGTGTGCGGATGGTCATAACCTCATAATAGTTTTAAAGAACACAT
CTCTCTTCACTGCTTTC
>Fagopyrum_tataricum_MIRA_VER3_c326
ATCACAATTATTTTCCAACACTTTTCTTCTTCTTATAACACCTCTTTTCCCAACCATTCT
TCTTCCCACAACTTCAACTACAAAACCCTTCTTTCTTCATCCACTCTCGTTGAATTTCTG
CTCTTATATCACAAATTTCCCTTCTCGGTTTCTTCGTTTCTGGGTCATCAAAGGTTTTCA
AATTCACCAAATGGGTCGAAGTTGGAAGCTTGTTGAAGTTCATCTACTGGGTTTAAAAGT
ACAACATGAAGAGTTTGAGACCATGGGAAATGCCACATGGAAATGAAGGAGAGGCAGCGG
TGGAGTGCTCCTGCTCCGCGATTACGTAAAGCTTTATGGCCCACAAGAGTGGCATCTCGT
CTCCCAGCGCATGAACGTTCCTCTCCACAGAGACTCTAAATCGTGTCTAGAGCGTTGGAA
GAATTATCTCAAACCAGGGATCAAGAAAGGCTCCTTAACTGAGGAAGAGCAGCGTCTTGT
CATACGTCTACAAGCAAAACACGGTAATAAATGGAAGAAGATCGCTGCTGAGGTGCCTGG
TCGAACAGCGAAGAGGTTAGGTAAGTGGTGGGAAGTTTACAAAGAGAAACAACAAAGAGA
AAAGAAAGAAAAGAACGGGAATCGCTCGGTTGATCCTATTGAGGAACGAAAATACGATAC
AATCTTAGAGAATTTTGCTGAGAAACTCGTAAAGGAACGAGCAGGACCGGCATTCCTCAT
GGCTAGTTCGAATGGTGGATACATGCATGGTGAAACGCAAATTCCGTCACCGCCTCCACC
TCCGTCTCAACAACCAATGCTTCCTCCATGGCTTTCAAACACAGCTACTAATTGTTCATC
ACAAGTCATTGCTCCTCCACCACCGCCACCTTCGCCGTCGGTTACGTTGAGTCTCTCGTC
TTCGACAGTATCGGGTCAACAAGCCCAACCCGTAGGCCCTGGGTCCATGACATGGCTTCA
GCTTGAACGCGGCCCACCACCTCCACCGCCAGTACCGATCCCAACAACCTGTAGGGGAGA
ACATGATGGTGTTTGCTGAGCTTGTGGAGTGTTGTCGGGAATTAGAAGACGGTCAACGTA
CTTGGACGGCTCATAGGAAGGAAGCGGCGTGGAGGTTGAAGCGAGTAGAGCTGCAGTTGG
AATCGGAGAAAGCTTGCAAGAGAAGGGAGAAGATGGACGAGATTGAGTCGAAAATCAAGG
CTCTTAGGGAAGAACAACAGATGGCTATAGATAGAATCGAAGCCGAGTATAGAGAGCAGC
TGGCTGGACTGAGAAGAGATGCTGAGGCTAAGGAACAGAAGCTGGCCGAGCAATGGGCTT
CCAAGCACATTCGGCTTACCAAGTTTCTCGAGCAGATGGGATGTCGGTCCAGGCTAGCTG
AGCCGAGCCCACATTAGGGTTGTCACCGTTGATGATGGATGATATTATGGACTGAGATTG
TCTTTGATGGATGTGTTTATTCTGGATTCTCTTTTCTGCTACTCATAATTATGATAGAAT
TTGGTGTTTTCTGCCTTGAGCACTTTTCATGTTATGTTTGCCTTCACCAGTGTCATAAAA
TGTATGATCATTAGCTTCATGCACAACTCTTTCTTTCACTTGTTACCAAATGCTAAATAA
GCCAATAAATGTTTANNTGTGGACTAAAAGTTATG
>Fagopyrum_tataricum_MIRA_VER3_c327
GGGGGGCAGGTCTAACCTTATCCGATGAACGGCCATAGCGTTCTGTAGACACCGTCTCAC
TCTCTACGGCTCTAAGCTGCGAGCCTGCAACAATGGCGGGATTGACGCCATCACCAGCAA
CGGCATCTCCTCTCTTCTCCGTTCCACCCTCTTCCTATCTCATCTTCGGCACCACATTTC
CCCAATTCCGTCCGTTTCTGCTCTCTCCGAAGCCAAACCATACCAAACCTCTCAATATCA
CTTCCCAATCACTTTCTCTCCCTCTTGCCCGTCTCCACTCTCCCATCGACCTCTTACGCT
CTTCCCGCACTTCCGACCACCTCCAGACCTCCATTGAAGCTGACCAAGAGGGAGAATTGG
AGGAGCTCTTCGAATCAGAACGGGACCAGCTGCTAGAACAGGAACACGAGCAAGAACATG
AAGAGGAGGATGACGATGATGATGAAGGAGAAGGAAAGAACAAAAATACAGCGCCTTCCG
AGGATGGTAGGCTTTACGTTGGAAATTTGCCTTATTACATCACTTCTTTTCAATTGGCCG
ACATTTTCGTCGAGGCTGGTGCTGTTCGGTCCGCTGAGATCATATGCAATAGAGTGACTG
GTAGGAGTAGAGGATTTGCCTTTGTCACAATGGGGAGTGTTGAAGATGCTAAAAAGGCCA
TTCGGATGTTTGATTCATCTCAAATTGGTGGCCGGACAGTGAAGGTGAACTTCCCAGAGG
TGCCCATGGGAGGTGAGCAGAAGGTGTTGGAGACCAAAAAATAAAACGAGCTATCAGAGT
TTCATGGATACACCCAACAAGATATATGCTGGTAACCTTAGCTGGGGTGTATCCTCACAA
GAGCTTAGGCAGGCCTTTTCAGGCCAATCAGGGTTCTTGAGTGCTAAGGTCACATTTGAG
AGAGATACTGGAAAATCTCGAGGTTTTGGGTTTGTCTCATTTTCTTCTGCTGAGGAAGCG
AGAGCTGCTATTACTGAGATGAATGGTGTGGAGTTGGATGGACGGCCTTTGAGATTGAAT
ATGGCTTCAGAAAAAGCTCGCCCTTCCCCTTCTTCAACAGTGAGTTTAAACTCGGAGGAG
CCAGTGGATCAGAGTGAAATTCTTTCGGGAGTGAAATCTTGAGAAGCAATGGAGCTTTGG
AGACAATTACAACACAACCTGTCAGGGCTACCTCTATCATTTCAGGTGATACTATAGAGT
TTGATTATCAGTGAAAGAACTTGGAAATGACAAATATATAGATAAGTGGCATCATTTTGT
ATTGTGCTCTTTGAAGCCAAGATTATCAACTTGAGGCAAGCATGTTATGAGTTTGGGTCA
TAGGTTTAGAATCCCTTATATTTGAACTGTATATACATAGAAAATGGCATATTAAACAAA
ACAAANCATTTCAAACC
>Fagopyrum_tataricum_MIRA_VER3_c328
GGCAGGGAAATGTAAATGTATCTTCTTATTCATAGATGATCGAACTTGTGATCTTATGCC
ATGAACATATGAAAATTCTCATGTAGCTAACACTTTCAAGCCTTTCTGCAAATATACTAA
AGTTGAAAATCCCAAGAGTATGTCCGAAAAATTAAGGGAAAGCCTTTCTCCAAAGAAACC
CTACAAAGTCATTATACCAGAAGTTGTAAAGCAATTTTGTAAGTGCACATTTATAGAGTG
ATTTAGCATATTTTCTCCCTAACTGGAGTTCAAGTCATAGGTAGCCATGAATGGCATGAG
AACACTCCCCATCCAGAGCTTCCCGTCTTTCTCTTCGACTTCGCTCACAGCTCTCACCAC
CTTCCCTTGCCTATCTTCTAAGATCTCAAGGAACTCGCCCTCAGGGCTGTACTTTGCCAC
CACAGCATGCATTTTGCCTCCCACGTGGAGCAAGAACTGATACTTTGCAGAGATGGGGAG
ATATAACACAATGTCACGTAGCTTTGGGTAGAGGGCTAGAATATGAGAGTATAAATTTCT
TCTGCAATGAATTGCAACCCAGATCTCGCCTTTCTCATTTGGTCTTATGTTATCAGGAAA
TCCGGGTAGTACAGCAAACAATTCACTTGTTCCAGCTTTCTCGCCTTTTAGCCAGTATCT
CTTCAGTCTTCCAACGCATGATTCAGTGTAGATGAGCGATGCTCTGTCCTTGCTTAATGT
AACACCATTAGGGAATTGGATGTTTCTTATAAGCACTGTGACCTTATTTGTTAACGGATC
ATACTTGAGAATACGACCACTATTGTCACAACTGCAGAAAGTTCCTTCTTTGGTATGCAG
TGCTGCTATCAGTAAAATAAACATTTCCATCATCATCAACATCCAGATCATTTGTAAATC
TGAAAGGCACCCCTTCTGCTTCTGTTGCAACTGATGTTGCTAAACCGCCTAGTAGACCCA
CCTTCATGAGCCCAAGATATGCATCTGCAATGTACAAATCACCTGTTTTCTTGTGAAACC
GCAGTCCTAGTGGCCTACCACAAATGTGCTCATTTTTTAGGTACTCCATCATAACGGGCT
TTGGGTTGCAAACAGATCTGTTGGACGAGGTATATGCGAAATCGGTCCATTCTTGGCCGT
TCCAGAAGAGAATCCGGCCGTCAGCGACTCCGGTGTAGGGACCGCGGCCATAGGGATCGA
AGGCGACGCTCTCGGGGCCCTGTAACTTGTTGAGAAACTTAATCTCGGATTTTTGAAGAC
GATTTAGCGGATCTTCTGGGAAGGGAATCTGAGACCAGGTGGGCATCTCGACCTTGTGGG
ATACGAAATGAGGAAATCCGTAGGTAGGTCTGTGGTTGAAGGGGTCGAGGCCGCAGTAGA
GAGCTAGCAGGAGAACAAGGCCGCCGAAGATGGACATAGTCGCCATTGTTTCCGGCGTGG
GAAATTAGAGCAGAGGTGTGGTGGGTGGATTGTACTCCCTACTCCCTCTGTTAGTCTTTC
TGTACGTNCCCCCG
>Fagopyrum_tataricum_MIRA_VER3_c329
TTTTGCGCCGGGAGGAACCCTCAGTCTGCTTCTATCTTCGGCCTTTGCTCGTTGATTCCC
TCCCCTTGAAAATATGGTTCTCCAGAACGATATTGATTTGTTGAACCCGCCCGTCGAGCT
TGAGAAGAAGAAGCACAAGCTCAAGCGCCTTGTTCAGTCCCCCAACTCCTTTTTCATGGA
TGTTAAATGCCAAGGATGCTTCAACATAACCACGGTATTTAGCCACTCTCAAACTGTTGT
TGTGTGCGCCAACTGCCAGACAGTGTTGTGCCAGCCAACAGGAGGTCGCGCAAGGCTTAC
TGAGGGTTCCTCTTTCAGGAGAAAGGTAGACTAGATGAAACTTTTTGCAGGCATCAATAG
TTTTTTTTAATAGTATGAGAATTGGGTTGATTCATATTTTTGTTGCAATGCTTGCTCTAG
TTATATGCTGAACTTATGGAGACAGGATGATGTTTACTACTAGTAGAATATGTTTTTGGT
GCTGATGAATGATGATTGCTTTCCNNTTTACATGNNNTTGGTTTCCCCTTG
>Fagopyrum_tataricum_MIRA_VER3_c330
TTCATTTGCGCGTGGAATAGACGGCTGTACAAAAACTTGCCTTTTGTTCTTCATCTTGAG
AAAAAGCTCCATTCGTAGAGCAAACCCTTTCTATCTTTCTTCCAATTAAGAATCAAGAAT
CCTATCTTACTTCGACCGAATCTCCCCTTCTCGTCTCTTTGTCGGTTGCTTATTGAAGTT
TTCTTTCCTTTGGCATCGGCGATTCCCATGGCGACCATCGGACACAACAATCTCAATGCC
AAACTCGTCCTGCTCGGCGACATGGGAGCTGGCAAATCAAGCCTTGTCCTTCGCTTCGTC
AAAGGCCAATTTCTGGAATTTCAGGAATCCACCATTGGAGCTGCCTTCTTCTCCCAGACG
TTGGCTGTAAACGACGCTACGGTGAAGTTTGAGATATGGGATACTGCCGGGCAGGAAAGA
TACCACAGCTTGGCTCCCATGTACTACAGAGGTGCTGCCGCTGCTATCATTGTTTATGAC
ATGACCAACGCTGAGTCTTTTACTCGTGCTAAGAAGTGGGTGCAAGAGCTGCAAAAGCAA
[truncated: 18,464,048 more chars]
